# Supplementary material for: Ubiquitinome Profiling Reveals in Vivo UBE2D3 Targets and Implicates UBE2D3 in Protein Quality Control
Source: Mol Cell Proteomics. 2023 Apr 13;22(6):100548. doi: 10.1016/j.mcpro.2023.100548 (PMC10209342; doi:10.1016/j.mcpro.2023.100548)
Supplement: Supplemental Table S1 [file mmc7.xlsx]

## Sheet: Sheet1
Table S1: List of identified proteins in SILAC-based global proteomics
Protein names	Gene names	Protein IDs	Fasta headers	Number of proteins	Intensity	Peptides	Unique peptides	Mol. weight [kDa]	Q-value	Score	Protein sequence coverage exp. 1 [%]	Protein sequence coverage exp. 2 [%]	Protein sequence coverage exp. 3 [%]	Protein sequence coverage exp. 4 [%]	Protein sequence coverage exp. 5 [%]	Protein sequence coverage exp. 6 [%]	H/L ratio exp. 1	H/L ratio exp. 2	H/L ratio exp. 3	H/L ratio exp. 4	H/L ratio exp. 5	H/L ratio exp. 6	Normalized H/L ratio exp. 1	Normalized H/L ratio exp. 2	Normalized H/L ratio exp. 3	Normalized H/L ratio exp. 4	Normalized H/L ratio exp. 5	Normalized H/L ratio exp. 6	Normalized H/L ratio exp. 1 (log2)	Normalized H/L ratio exp. 2 (log2)	Normalized H/L ratio exp. 3 (log2)	Normalized H/L ratio exp. 4 (log2)	Normalized H/L ratio exp. 5 (log2)	Normalized H/L ratio exp. 6 (log2)	Mean normalized H/L ratio (log2)	-log10 p-value
Actin, cytoplasmic 1;Actin, cytoplasmic 1, N-terminally processed	Actb	P60710;E9Q1F2;F8WGM8	Actin, cytoplasmic 1;Isoform of P60710, Actin, cytoplasmic 1	3	5920600000000	59	0	41.736	0	323.31	85.3	79.7	83.5	83.5	79.7	78.9	0.88146	0.94717	0.92573	0.93758	0.92666	0.91708	0.93461	0.959	0.94742	0.9583	0.96341	0.97083	-0.0975636	-0.0603973	-0.077924	-0.0614507	-0.0537782	-0.0427094	-0.0656372	3.37941
Vimentin	Vim	P20152;A0A0A6YWC8;A2AKJ2;P31001;A0A2R8W6R6;P15331-3;D3YZ35;CON__P78386;A0A0R4J036;P08553	Vimentin;Isoform of P20152, Vimentin	10	3703300000000	96	84	53.687	0	323.31	89.7	86.7	92.3	88.2	86.7	88.2	0.80769	0.88774	0.81766	0.78547	0.85622	0.8377	0.85651	0.89548	0.84096	0.8044	0.90005	0.87786	-0.223458	-0.159267	-0.249891	-0.314015	-0.151923	-0.187937	-0.214415	3.44092
Heat shock protein HSP 90-beta	Hsp90ab1	P11499;E9Q3D6;E9Q0C3;E9PX27;D3Z1R1	Heat shock protein HSP 90-beta	5	1923100000000	107	79	83.28	0	323.31	74.2	64.9	68.6	71.3	64.2	64	0.98916	0.99105	1.0214	0.99903	0.97187	0.97197	1.0481	1.0073	1.0478	1.0283	1.0317	1.0326	0.0677764	0.0104934	0.0673634	0.0402612	0.0450235	0.0462815	0.0461999	2.51882
Myosin-9	Myh9	Q8VDD5;A0A2R8VKI5;F2Z494;A0A2R8W6V7	Myosin-9	4	1874500000000	258	215	226.37	0	323.31	74.2	65.9	71	70.9	66.6	66	0.80495	0.97304	0.80111	0.80498	0.90261	0.90857	0.87618	0.98856	0.84006	0.84522	0.95886	0.96915	-0.190701	-0.0165996	-0.251436	-0.242601	-0.0606079	-0.0452081	-0.134526	1.57975
Histone H2B type 1-M	Hist1h2bm	P10854	Histone H2B type 1-M	1	1854100000000	25	1	13.936	0	323.31	53.2	41.3	57.1	60.3	52.4	47.6	1.0154	1.0829	1.0812	1.1454	1.0125	1.0145	1.0544	1.0958	1.1155	1.162	1.067	1.0475	0.0764223	0.131985	0.157691	0.21661	0.0935602	0.0669502	0.12387	2.5056
	Ahnak	E9Q616;A0A494BBD5;G5E8K8;A0A494B8Y7	PDZ domain-containing protein	4	1804300000000	488	488	604.25	0	323.31	76.5	73.1	74.4	73.4	73.5	73.8	0.90639	0.88619	0.90106	0.87075	0.87352	0.84681	0.98258	0.90739	0.94046	0.90172	0.93687	0.90924	-0.0253532	-0.140205	-0.0885615	-0.149249	-0.0940792	-0.137267	-0.105786	2.57748
Elongation factor 1-alpha 1	Eef1a1	P10126;D3YZ68;D3Z3I8;P62631	Elongation factor 1-alpha 1;Isoform of P10126, Tr-type G domain-containing protein (Fragment);Isoform of P10126, Tr-type G domain-containing protein (Fragment)	4	1733800000000	61	61	50.113	0	323.31	71	55.6	54.1	55.2	63.6	63.6	0.88742	0.95334	0.9359	0.92283	0.94177	0.93307	0.94643	0.96744	0.96362	0.95447	0.99656	0.98074	-0.0794323	-0.0477559	-0.0534638	-0.0672282	-0.00497143	-0.0280574	-0.0468182	2.09491
Tubulin alpha-1A chain;Tubulin alpha-3 chain	Tuba1a;Tuba3a	P68369;P05214	Tubulin alpha-1A chain;Tubulin alpha-3 chain	2	1616100000000	54	1	50.135	0	323.31	63.2	64.7	63	71	67.2	67.8	0.94414	1.0223	1.0092	1.049	1.0076	1.0345	0.99022	1.0379	1.0453	1.0713	1.0561	1.0894	-0.014179	0.0536674	0.0639171	0.0993625	0.0787464	0.123534	0.067508	1.76261
Tubulin beta-4B chain	Tubb4b	P68372;G3UZR1	Tubulin beta-4B chain	2	1504400000000	54	2	49.83	0	323.31	76.4	73.5	74.2	74.2	73.5	73.5	0.92299	1.0066	0.97846	1.0187	0.98626	1.014	0.9785	1.0183	1.0173	1.0428	1.0386	1.0689	-0.0313562	0.0261627	0.0247452	0.0604625	0.0546401	0.0961269	0.0384635	1.09438
Histone H4	Hist1h4a	P62806	Histone H4	1	1494500000000	27	27	11.367	0	323.31	61.2	68	61.2	61.2	67	70.9	0.94752	1.0841	1.0477	1.1123	1.0433	1.0297	1.0181	1.1078	1.0679	1.1352	1.0987	1.0702	0.0258793	0.147697	0.0947766	0.182946	0.135798	0.0978804	0.114163	2.44084
Heat shock cognate 71 kDa protein	Hspa8	P63017;Q504P4;D3Z5E2	Heat shock cognate 71 kDa protein;Isoform of P63017, Heat shock cognate 71 kDa protein	3	1455500000000	91	66	70.87	0	323.31	67.8	62.5	63.2	62.2	57.6	57.4	0.95054	0.9981	0.96111	0.97926	0.98981	0.99301	1.0223	1.0165	0.98945	1.0032	1.0458	1.062	0.0318186	0.0236102	-0.0153013	0.00460925	0.064607	0.0867838	0.0326879	1.05899
Elongation factor 2	Eef2	P58252	Elongation factor 2	1	1427600000000	111	109	95.313	0	323.31	64.3	62.7	64.7	65.2	63.3	63.1	0.88674	0.95867	0.92589	0.94425	0.95873	0.95756	0.95145	0.97975	0.95639	0.97396	1.0149	1.0143	-0.0718003	-0.0295144	-0.064329	-0.0380656	0.0213376	0.0204844	-0.0269812	0.790641
Glyceraldehyde-3-phosphate dehydrogenase	Gapdh	P16858;A0A0A0MQF6;A0A1D5RLD8;S4R257;V9GXA7;A0A0R4J0X7;S4R2G5;Q64467;S4R1N5;V9GXK0	Glyceraldehyde-3-phosphate dehydrogenase;Isoform of P16858, Glyceraldehyde-3-phosphate dehydrogenase;Glyceraldehyde-3-phosphate dehydrogenase;Isoform of P16858, Glyceraldehyde-3-phosphate dehydrogenase (Fragment)	10	1399100000000	44	4	35.81	0	323.31	82.6	71.8	70.3	66.4	71.8	71.8	0.85932	0.94911	0.89352	0.91409	0.91608	0.92158	0.91917	0.96837	0.92129	0.93906	0.96931	0.97733	-0.121596	-0.0463697	-0.118273	-0.0907108	-0.04497	-0.0330823	-0.0758336	2.27797
Filamin-A	Flna	B7FAU9;Q8BTM8;B7FAV1;F6XC15;F6Z2C0;J3JS91;Q8BTM8-2;F7AVL7;A0A668KLG7	Isoform of Q8BTM8, Filamin, alpha;Filamin-A;Isoform of Q8BTM8, Filamin, alpha (Fragment)	9	1340900000000	229	211	280.5	0	323.31	69.9	69.7	66.1	67.8	70.1	68.9	0.9202	1.0233	0.96274	0.95229	0.98963	0.97395	0.98952	1.0412	1.002	0.98303	1.0531	1.0386	-0.0151992	0.0582472	0.00288251	-0.0246926	0.0746424	0.0546401	0.0250867	0.682642
Pyruvate kinase PKM	Pkm	P52480;A0A1L1SU37;A0A1L1SQV8;A0A1L1SSN6;A0A1L1STV8;A0A1L1SUV0;A0A1L1ST52;A0A1L1SVH2;G3X925;P53657	Pyruvate kinase PKM	10	1256000000000	72	8	57.844	0	323.31	74.4	76.3	71.9	71.6	76.3	75.9	0.97027	1.028	1.0461	1.0652	0.99082	0.99187	1.0262	1.0433	1.0782	1.0987	1.0596	1.0442	0.0373119	0.0611541	0.108625	0.135798	0.0835197	0.0623981	0.0814677	2.5901
Plectin	Plec	Q9QXS1;Q9QXS1-2;Q9QXS1-9;Q9QXS1-12;Q9QXS1-11;Q9QXS1-10;Q9QXS1-16;Q9QXS1-4;Q9QXS1-5;Q9QXS1-15;E9Q3W4;A0A3B2W7J8;A0A0R4J218;A0A0R4J223;E9PW24;A0A0B4J1M7;A0A0B4J1M3	Plectin;Isoform of Q9QXS1, Isoform PLEC-1 of Plectin;Isoform of Q9QXS1, Isoform PLEC-1D,2A of Plectin;Isoform of Q9QXS1, Isoform PLEC-1E of Plectin;Isoform of Q9QXS1, Isoform PLEC-1E,2A of Plectin;Isoform of Q9QXS1, Isoform PLEC-1D of Plectin;Isoform of Q9	17	1236000000000	548	12	534.18	0	323.31	71.3	66.8	67.3	71.4	68.1	68.3	0.8864	0.97584	0.92035	0.89357	0.90185	0.91769	0.96181	0.99105	0.95771	0.93051	0.9658	0.98088	-0.0561762	-0.0129702	-0.0623392	-0.103906	-0.0502036	-0.0278514	-0.0522412	2.01878
Alpha-enolase	Eno1	P17182;Q6PHC1;B0QZL1;B1ARR7;B1ARR6;A0A0N4SUW8	Alpha-enolase;Isoform of P17182, 2-phospho-D-glycerate hydro-lyase	6	1034400000000	55	46	47.14	0	323.31	80.6	74.9	75.1	74	74.9	76.5	0.92624	0.96162	0.99939	1.0121	0.93766	0.93682	0.99496	0.97857	1.0314	1.0435	0.99166	0.99772	-0.00728957	-0.031253	0.044604	0.0614306	-0.0120825	-0.0032931	0.00868605	0.236045
Peptidyl-prolyl cis-trans isomerase A;Peptidyl-prolyl cis-trans isomerase A, N-terminally processed	Ppia	P17742;A0A1L1SRX5;V9GXC1;V9GX31	Peptidyl-prolyl cis-trans isomerase A	4	874530000000	21	4	17.971	0	323.31	90.2	70.1	87.2	86.6	70.1	78	0.83712	0.97977	0.86507	0.87343	0.91871	0.90165	0.89724	0.98874	0.8958	0.8933	0.964	0.95798	-0.156434	-0.0163369	-0.158751	-0.162783	-0.0528949	-0.0619326	-0.101522	1.90582
Nucleolin	Ncl	P09405;A0A087WRM5	Nucleolin	2	868830000000	68	68	76.722	0	323.31	47.1	40	46.8	45.7	39	40.3	0.9509	0.98066	0.97335	1.0419	0.99347	0.99853	1.0089	1.0002	1.0168	1.0778	1.0409	1.0498	0.0127832	0.00028851	0.0240359	0.108089	0.0578315	0.0701145	0.0455238	1.39206
Annexin A1	Anxa1	P10107	Annexin A1	1	823590000000	68	8	38.734	0	323.31	87.6	74.9	86.7	85.3	76	74.9	0.90074	0.90739	0.94759	0.94688	0.90637	0.86624	0.95733	0.92938	0.98323	0.97241	0.95428	0.91811	-0.0629118	-0.105659	-0.0243992	-0.0403634	-0.0675155	-0.123261	-0.0706851	2.22897
Annexin A2;Annexin	Anxa2	P07356;B0V2N7;B0V2N5;B0V2N8	Annexin A2;Isoform of P07356, Annexin (Fragment);Isoform of P07356, Annexin (Fragment);Isoform of P07356, Annexin (Fragment)	4	798190000000	63	62	38.676	0	323.31	82.6	77	86.7	80.8	76.4	79.4	0.80092	0.88143	0.82852	0.81443	0.81135	0.80253	0.85987	0.90136	0.86159	0.84224	0.86539	0.84777	-0.21781	-0.149825	-0.214927	-0.247697	-0.208578	-0.238255	-0.212848	4.6515
Filamin-B	Flnb	Q80X90	Filamin-B	1	700010000000	204	186	277.82	0	323.31	71.3	67.5	67.7	66.4	73.3	66.7	0.85709	0.94936	0.87426	0.90071	0.9142	0.92579	0.93432	0.96953	0.9077	0.93137	0.97767	0.99369	-0.0980113	-0.0446426	-0.139713	-0.102574	-0.0325805	-0.00913225	-0.0711088	1.75822
Galectin-1	Lgals1	P16045;A0A2R8VHJ0	Galectin-1	2	689490000000	20	20	14.866	0	323.31	74.8	74.8	74.8	74.8	74.8	74.8	0.85061	1.0174	0.87281	0.84515	0.88193	0.88585	0.91514	1.0322	0.90736	0.87182	0.93856	0.94458	-0.127936	0.0457225	-0.140253	-0.197898	-0.0914791	-0.0822551	-0.0990164	1.50074
Histone H2AX	H2afx	P27661	Histone H2AX	1	680980000000	16	8	15.142	0	323.31	64.3	43.4	48.3	65	43.4	37.8	0.99867	1.0857	1.0627	1.1421	1.0467	1.0228	1.0677	1.105	1.0951	1.1714	1.0713	1.0905	0.0945063	0.144046	0.131063	0.228234	0.0993625	0.12499	0.137034	3.01388
78 kDa glucose-regulated protein	Hspa5	P20029	Endoplasmic reticulum chaperone BiP	1	659320000000	67	65	72.421	0	323.31	58.8	56.6	58	59.8	56.8	57.9	0.94779	0.98469	0.9806	0.94592	0.89514	0.90936	1.0153	0.9988	1.0078	0.97896	0.95682	0.95687	0.0219061	-0.00173227	0.0112094	-0.0306782	-0.0636805	-0.0636052	-0.0210968	0.647402
Stress-70 protein, mitochondrial	Hspa9	P38647	Stress-70 protein, mitochondrial	1	648290000000	68	67	73.46	0	323.31	67.2	60.4	67.5	65.2	61	62	0.95726	0.90833	1.033	1.0473	0.89071	0.88717	1.0208	0.92339	1.0729	1.088	0.94729	0.94213	0.0297002	-0.114988	0.101516	0.121679	-0.0781219	-0.086002	-0.00436958	0.035766
Phosphoglycerate kinase 1;Phosphoglycerate kinase	Pgk1	P09411;S4R2M7	Phosphoglycerate kinase 1;Isoform of P09411, Phosphoglycerate kinase	2	626290000000	46	39	44.55	0	323.31	76	73.9	72.2	78.9	73.9	73.9	0.92532	0.94366	0.97475	0.9974	0.94406	0.93659	0.99495	0.96912	1.0107	1.0261	0.9943	0.99733	-0.00730407	-0.0452528	0.0153548	0.0371713	-0.00824689	-0.00385715	-0.00202245	0.0634676
Actin, aortic smooth muscle;Actin, gamma-enteric smooth muscle	Acta2;Actg2	P62737;P63268;D3YZY0;A0A494B9T3;D3Z2K3;A0A0U1RQ96	Actin, aortic smooth muscle;Actin, gamma-enteric smooth muscle;Isoform of P63268, Actin, gamma-enteric smooth muscle (Fragment);Isoform of P62737, Actin, aortic smooth muscle (Fragment)	6	616170000000	48	2	42.009	0	323.31	84.1	76.9	75.1	75.9	76.4	71.6	0.87246	1.0784	0.71834	0.72128	1.0456	1.0345	0.9417	1.1115	0.73963	0.74598	1.1143	1.1016	-0.0866606	0.152508	-0.435124	-0.422791	0.156138	0.1396	-0.0827217	0.295292
ATP synthase subunit beta, mitochondrial	Atp5b	P56480	ATP synthase subunit beta, mitochondrial	1	587240000000	39	39	56.3	0	323.31	56.1	69.9	54.1	69.4	69.9	67.9	0.87292	0.95516	0.92873	0.92761	0.89909	0.87058	0.92355	0.96807	0.94793	0.95897	0.95629	0.92507	-0.114738	-0.0468167	-0.0771476	-0.0604424	-0.0644799	-0.112366	-0.0793317	3.00437
Malate dehydrogenase, mitochondrial	Mdh2	P08249;A0A0G2JF23;A0A0G2JGY4	Malate dehydrogenase, mitochondrial	3	576500000000	33	33	35.611	0	323.31	72.2	68	71.6	71.6	66	68	0.89955	0.96885	0.94866	0.97838	0.89208	0.87116	0.95466	0.97918	0.97345	1.0016	0.93435	0.91221	-0.0669411	-0.030354	-0.0388212	0.00230647	-0.097965	-0.132562	-0.0607228	1.54188
14-3-3 protein zeta/delta	Ywhaz	P63101;A0A2I3BQ03;D3YXN6;D3YXF4;D3YW45	14-3-3 protein zeta/delta;Isoform of P63101, 14_3_3 domain-containing protein (Fragment)	5	572060000000	31	24	27.771	0	323.31	66.9	68.6	78.4	75.1	68.6	68.6	0.85907	0.97214	0.87411	0.87473	0.90691	0.9058	0.92381	0.98937	0.91406	0.91657	0.9743	0.95999	-0.114332	-0.0154179	-0.129639	-0.125683	-0.037562	-0.0589087	-0.0802571	1.98129
L-lactate dehydrogenase A chain;L-lactate dehydrogenase	Ldha	P06151;A0A1B0GSX0;A0A1B0GSR9;D3YZQ9;A0A1B0GQX5;A0A1B0GT41;A0A1B0GSL7;A0A1B0GRW9;A0A1B0GS79;A0A1B0GRC1;A0A1B0GRS2	L-lactate dehydrogenase A chain;Isoform of P06151, L-lactate dehydrogenase;Isoform of P06151, L-lactate dehydrogenase;Isoform of P06151, L-lactate dehydrogenase (Fragment);Isoform of P06151, L-lactate dehydrogenase;Isoform of P06151, Ldh_1_N domain-contain	11	567840000000	40	37	36.498	0	323.31	54.8	41.6	48.5	52.4	56.3	41	0.96674	0.96803	1.0279	1.0519	0.93127	0.90997	1.0312	0.99023	1.0533	1.0781	0.98897	0.97662	0.0443242	-0.0141644	0.0749164	0.108491	-0.0160013	-0.0341308	0.0272392	0.525641
Annexin A5	Anxa5	P48036;A0A0G2JGQ0	Annexin A5	2	565430000000	53	53	35.752	0	323.31	77.4	75.2	74.3	88.7	75.5	75.5	0.83191	0.98762	0.8433	0.87761	0.85414	0.84401	0.88273	0.99974	0.88424	0.9108	0.90597	0.89579	-0.179956	-0.000375149	-0.17749	-0.134794	-0.142465	-0.158768	-0.132308	2.32205
Cofilin-1	Cfl1	P18760;F8WGL3;A0A494B9A7	Cofilin-1;Isoform of P18760, Cofilin, non-muscle isoform;Isoform of P18760, Cofilin, non-muscle isoform	3	562000000000	38	30	18.559	0	323.31	92.8	81.3	80.7	88	76.5	81.3	0.89365	0.97128	0.93846	0.94806	0.90511	0.90108	0.97099	0.98921	0.97552	0.99728	0.96273	0.94831	-0.0424717	-0.0156513	-0.0357566	-0.00392948	-0.0547968	-0.0765693	-0.0381959	1.78978
Splicing factor, proline- and glutamine-rich	Sfpq	Q8VIJ6	Splicing factor, proline- and glutamine-rich	1	559560000000	51	49	75.441	0	323.31	40.5	36.5	39.8	45.1	41.2	42.6	0.97167	1.0307	0.97049	0.972	0.98703	0.99145	1.0519	1.05	1.0153	1.013	1.0481	1.062	0.0729976	0.0703893	0.0219061	0.0186342	0.0677764	0.0867838	0.0564145	2.31218
Prelamin-A/C;Lamin-A/C	Lmna	P48678;P48678-2;P48678-3;D3YUF7	Prelamin-A/C;Isoform of P48678, Isoform C of Prelamin-A/C;Isoform of P48678, Isoform C2 of Prelamin-A/C	4	531330000000	101	100	74.237	0	323.31	82.7	71.4	77.9	77.6	71.9	72.2	0.90027	1.0341	0.94111	0.93777	0.94646	0.95431	0.97189	1.0497	0.97215	0.97698	1.0021	1.0145	-0.0411351	0.0699771	-0.0407492	-0.0335991	0.00302648	0.0207689	-0.00361848	0.071218
Transitional endoplasmic reticulum ATPase	Vcp	Q01853	Transitional endoplasmic reticulum ATPase	1	528240000000	116	116	89.321	0	323.31	76.6	77	72	76.1	83.7	77.3	0.86568	1.0279	0.91886	0.91985	0.96942	0.96915	0.93227	1.0454	0.95059	0.9464	1.0291	1.0343	-0.10118	0.0640551	-0.0731049	-0.079478	0.0413832	0.0486547	-0.0166117	0.212831
Tubulin beta-5 chain	Tubb5	P99024	Tubulin beta-5 chain	1	520960000000	52	9	49.67	0	323.31	72.3	69.4	70	70	69.4	69.4	0.95437	1.0126	1.0379	1.0498	1.002	1.0282	1.0001	1.0303	1.06	1.0717	1.056	1.0817	0.000144262	0.0430645	0.0840643	0.0999011	0.0786098	0.1133	0.0698474	2.03505
60 kDa heat shock protein, mitochondrial	Hspd1	P63038;P63038-2;D3Z2F2;D3Z7J9	60 kDa heat shock protein, mitochondrial	4	507920000000	72	72	60.955	0	323.31	70.9	72.4	70	71.7	76.6	72.8	0.94576	0.97868	0.97959	1.009	0.93426	0.92464	1.0155	0.99948	1.0171	1.0478	1.001	0.982	0.0221902	-0.000750397	0.0244615	0.0673634	0.00144197	-0.0262051	0.0147503	0.514977
Clathrin heavy chain 1;Clathrin heavy chain	Cltc	Q68FD5;Q5SXR6	Clathrin heavy chain 1;Isoform of Q68FD5, Clathrin heavy chain	2	485670000000	141	127	191.55	0	323.31	56.1	57.8	51.4	53.7	57.7	58.5	0.88993	0.95419	0.95384	0.95918	0.90051	0.89322	0.96236	0.96985	0.98984	0.98973	0.96329	0.95739	-0.0553514	-0.0441665	-0.0147328	-0.0148931	-0.0539579	-0.0628214	-0.0409872	2.29291
Protein disulfide-isomerase A3	Pdia3	P27773;F6Q404	Protein disulfide-isomerase A3	2	466430000000	55	54	56.678	0	323.31	73.9	67.5	71.3	71.9	70.7	70.7	0.90734	1.0252	0.92954	0.90794	0.90571	0.90081	0.97464	1.0414	0.96848	0.93676	0.96804	0.95877	-0.0370587	0.0585243	-0.0462058	-0.0942486	-0.0468614	-0.0607433	-0.0377656	0.882572
Protein disulfide-isomerase	P4hb	P09103;E9Q8G8	Protein disulfide-isomerase	2	464140000000	54	54	57.058	0	323.31	62.9	69.4	69	65.8	70.7	67.4	0.90764	0.99679	0.95991	0.90396	0.86828	0.87544	0.97347	1.0176	0.99198	0.93896	0.91989	0.92401	-0.0387916	0.0251706	-0.0116171	-0.0908644	-0.120467	-0.11402	-0.0584315	1.21852
Alpha-actinin-4	Actn4	P57780	Alpha-actinin-4	1	459070000000	92	2	104.98	0	323.31	69.4	69.8	64.7	66.2	68.9	69.2	0.83761	0.89831	0.85987	0.87983	0.87476	0.86944	0.90248	0.9158	0.89923	0.91576	0.93911	0.92727	-0.148033	-0.126896	-0.153238	-0.126959	-0.0906339	-0.108939	-0.125783	4.33294
Endoplasmin	Hsp90b1	P08113;F7C312	Endoplasmin;Isoform of P08113, Endoplasmin (Fragment)	2	454490000000	80	77	92.475	0	323.31	57.1	51.5	57.7	55	52.6	54.7	0.95455	0.99447	0.98942	0.95647	0.87096	0.88679	1.0332	1.0101	1.0224	0.99315	0.93718	0.94697	0.0471195	0.0144981	0.0319597	-0.00991646	-0.0936019	-0.0786094	-0.0147584	0.248368
Profilin-1;Profilin	Pfn1	P62962;Q5SX49;CON__P02584;J3QMC2	Profilin-1;Isoform of P62962, Profilin	4	432790000000	21	21	14.957	0	323.31	77.9	95	95.7	95.7	95	95	0.96258	1.0432	1.0001	1.009	0.97432	0.97729	1.0276	1.069	1.0431	1.0348	1.0391	1.0339	0.0392788	0.0962619	0.0608775	0.049352	0.0553345	0.0480967	0.0582002	3.0728
Histone H1.3	Hist1h1d	P43277	Histone H1.3	1	431540000000	27	3	22.099	0	286.78	39.4	31.7	36.7	37.6	29.9	32.6	1.0008	1.0476	1.0971	1.1163	0.97269	0.95836	1.0631	1.0689	1.125	1.1622	1.003	1.0073	0.0882773	0.0961269	0.169925	0.216858	0.00432161	0.0104934	0.0976671	1.43362
Fructose-bisphosphate aldolase A;Fructose-bisphosphate aldolase	Aldoa	P05064;D3YWI1;D3Z510;A0A0U1RPN8	Fructose-bisphosphate aldolase A;Isoform of P05064, Fructose-bisphosphate aldolase (Fragment)	4	429100000000	47	2	39.355	0	323.31	89.3	84.1	84.6	80.5	85.7	86.3	0.89238	0.93069	0.94863	0.95594	0.87445	0.86261	0.95652	0.94284	0.97959	0.98299	0.92748	0.92542	-0.064133	-0.0849151	-0.02975	-0.0247514	-0.108612	-0.11182	-0.0706635	2.22312
ADP/ATP translocase 1	Slc25a4	P48962	ADP/ATP translocase 1	1	421890000000	45	26	32.904	0	323.31	75.2	66.1	60.4	73.8	63.4	66.8	0.84365	0.97745	0.83629	0.84848	0.89255	0.87651	0.90509	0.99821	0.86025	0.89878	0.94241	0.92522	-0.143867	-0.00258474	-0.217172	-0.15396	-0.0855732	-0.112132	-0.119215	2.00098
Nucleoside diphosphate kinase;Nucleoside diphosphate kinase B	Gm20390;Nme2	E9PZF0;Q01768	Gm20390 readthrough, Nucleoside diphosphate kinase;Nucleoside diphosphate kinase B	2	406220000000	35	16	30.2	0	323.31	88	82.8	85	86.1	80.1	80.1	0.89428	0.96791	0.9393	0.91866	0.92771	0.91494	0.95846	0.98437	0.97342	0.94873	0.98916	0.96963	-0.0612099	-0.0227274	-0.0388657	-0.0759305	-0.0157242	-0.0444938	-0.0431586	2.25116
Moesin	Msn	P26041	Moesin	1	395010000000	82	58	67.766	0	323.31	67.1	67.6	60.8	75.2	71.4	67.8	0.92402	1.0531	0.98442	1.0114	1.0079	1.0094	1.0047	1.0779	1.0202	1.0509	1.0779	1.084	0.00676478	0.108223	0.028852	0.0716254	0.108223	0.116365	0.0733423	1.93557
Talin-1	Tln1	P26039;A2AIM2;F6S1V7;F6SX70	Talin-1	4	390650000000	198	170	269.82	0	323.31	64.2	63.1	61.6	62.8	66.6	64.5	0.83793	0.8761	0.844	0.8053	0.81718	0.79762	0.90634	0.89245	0.87656	0.83757	0.87379	0.85526	-0.141876	-0.164157	-0.190075	-0.255718	-0.194641	-0.225565	-0.195339	4.08903
Heterogeneous nuclear ribonucleoproteins A2/B1	Hnrnpa2b1	O88569;O88569-2;A0A0N4SUM2	Heterogeneous nuclear ribonucleoproteins A2/B1;Isoform of O88569, Isoform 2 of Heterogeneous nuclear ribonucleoproteins A2/B1	3	389570000000	43	4	37.402	0	323.31	74.5	71.4	77.1	75.4	71.4	71.4	1.0237	1.1041	1.0666	1.0529	1.0219	1.0203	1.1179	1.122	1.0973	1.0947	1.0918	1.077	0.160791	0.166073	0.133958	0.130536	0.126709	0.107018	0.137514	4.64648
ATP synthase subunit alpha, mitochondrial;ATP synthase subunit alpha	Atp5a1	Q03265;D3Z6F5;D6RJ16	ATP synthase subunit alpha, mitochondrial;Isoform of Q03265, ATP synthase subunit alpha	3	386900000000	62	62	59.752	0	323.31	59	54.4	61.5	58.8	58	55.7	0.87031	0.99391	0.90391	0.92595	0.89374	0.87762	0.94284	1.0178	0.92879	0.95253	0.94308	0.93707	-0.0849151	0.0254541	-0.106576	-0.0701636	-0.0845479	-0.0937713	-0.0690866	1.77964
Peroxiredoxin-1	Prdx1	P35700;B1AXW5;B1AXW6;B1AXW4	Peroxiredoxin-1;Isoform of P35700, Thioredoxin domain-containing protein (Fragment);Isoform of P35700, Thioredoxin domain-containing protein (Fragment);Isoform of P35700, Thioredoxin domain-containing protein (Fragment)	4	373430000000	31	29	22.176	0	323.31	70.9	67.3	70.9	76.4	67.8	67.3	0.79076	0.96109	0.80227	0.81954	0.88715	0.86828	0.85135	0.9829	0.82653	0.84347	0.95444	0.92204	-0.232176	-0.0248835	-0.274861	-0.245591	-0.0672736	-0.117099	-0.160314	1.88258
Eukaryotic initiation factor 4A-I	Eif4a1	P60843	Eukaryotic initiation factor 4A-I	1	368330000000	41	23	46.153	0	323.31	61.6	57.9	57.6	55.7	56.2	57.6	0.93462	0.99336	0.97549	0.95757	0.9723	0.99132	0.97801	1.0058	1.007	0.98668	1.0326	1.0515	-0.0320789	0.00834346	0.0100637	-0.0193458	0.0462815	0.0724489	0.0142855	0.382418
Tropomyosin alpha-1 chain	Tpm1	P58771-2	Isoform of P58771, Isoform 2 of Tropomyosin alpha-1 chain	1	368230000000	52	0	32.708	0	323.31	78.9	63	75.4	67.3	63	63.7	0.83903	0.92695	0.90501	0.91962	0.83458	0.82886	0.90918	0.94774	0.95167	0.95603	0.88218	0.88995	-0.137362	-0.0774368	-0.0714667	-0.0648722	-0.180855	-0.168204	-0.116699	2.56883
Heat shock protein HSP 90-alpha	Hsp90aa1	P07901;B7ZC50;B7ZC49;A2A6A2	Heat shock protein HSP 90-alpha	4	360920000000	80	55	84.787	0	323.31	58.3	50.2	54.2	58.4	56.6	55	0.99079	0.98997	1.0386	1.0433	0.99578	1.0216	1.0575	0.99999	1.0761	1.0761	1.0525	1.0879	0.0806577	-1.4427e-05	0.105812	0.105812	0.0738202	0.121546	0.0812723	2.22154
Ubiquitin-like modifier-activating enzyme 1	Uba1	Q02053;P31254	Ubiquitin-like modifier-activating enzyme 1	2	359430000000	92	92	117.81	0	323.31	53.2	57.8	53.6	50.1	59.8	60.2	1.0008	1.0696	1.0722	1.0838	1.0328	1.0376	1.0766	1.094	1.1059	1.1212	1.0943	1.105	0.106482	0.129613	0.145221	0.165044	0.130008	0.144046	0.136736	4.89144
T-complex protein 1 subunit theta	Cct8	P42932;H3BL49;H3BJB6;H3BKG2;H3BLL1;H3BKR8	T-complex protein 1 subunit theta;Isoform of P42932, CCT-theta	6	357000000000	70	70	59.555	0	323.31	73	74.5	73.7	74.1	74.5	80.1	0.9546	0.94944	0.99284	1.0039	0.93896	0.94532	1.0215	0.97037	1.0241	1.0317	1.0006	1.0091	0.0306892	-0.0433931	0.0343566	0.0450235	0.000865357	0.0130692	0.0134351	0.454759
Ubiquitin-40S ribosomal protein S27a;Ubiquitin;40S ribosomal protein S27a	Rps27a	P62983	Ubiquitin-40S ribosomal protein S27a	1	353830000000	34	10	17.951	0	323.31	64.1	52.6	60.9	69.2	55.8	52.6	0.89936	1	0.90396	0.9551	0.93052	0.95013	0.95675	1.0129	0.92574	0.9795	0.97533	1.02	-0.0637861	0.0184917	-0.111321	-0.0298826	-0.0360377	0.0285692	-0.0323277	0.724507
Spectrin alpha chain, non-erythrocytic 1	Sptan1	P16546	Spectrin alpha chain, non-erythrocytic 1	1	342900000000	224	0	284.59	0	323.31	65.6	63.6	56.7	63.4	65.9	65.6	0.74219	0.76287	0.70148	0.65527	0.72373	0.71774	0.80668	0.77912	0.73177	0.68115	0.7755	0.77194	-0.309932	-0.360083	-0.450538	-0.553956	-0.366801	-0.373439	-0.402458	4.03176
Myosin-10	Myh10	Q61879;Q3UH59;Q5SV64;Q8BXF2	Myosin-10;Isoform of Q61879, Myosin-10;Isoform of Q61879, Myosin-10	4	341020000000	200	157	228.99	0	323.31	62.1	61.1	59.2	61.9	63.1	62.3	1.0793	1.0991	1.2835	1.3347	0.98179	0.97309	1.1932	1.1234	1.3518	1.4013	1.054	1.0409	0.254836	0.167872	0.434882	0.486766	0.0758749	0.0578315	0.246344	1.68239
Nucleophosmin	Npm1	Q61937;Q5SQB0;Q9DAY9;Q5SQB5	Nucleophosmin;Isoform of Q61937, Nucleophosmin;Isoform of Q61937, Nucleoplasmin domain-containing protein;Isoform of Q61937, Nucleoplasmin domain-containing protein	4	340190000000	24	24	32.56	0	323.31	48.6	40.1	52.1	47.3	40.1	40.1	0.95647	1.094	1.0053	1.0259	1.0507	0.9849	1.0318	1.104	1.0393	1.0633	1.1268	1.0439	0.0451634	0.14274	0.0556122	0.0885487	0.172231	0.0619835	0.0943799	2.17953
T-complex protein 1 subunit beta	Cct2	P80314;A0A1W2P7B7;A0A1W2P6Q3;A0A1W2P828;A0A1W2P871;A0A1W2P8B6	T-complex protein 1 subunit beta	6	339190000000	59	59	57.477	0	323.31	65.8	76.3	62.2	72.3	74	74.6	0.92074	0.96293	0.97813	0.99028	0.9484	0.9438	0.99079	0.98226	1.0115	1.0222	1.0094	0.99965	-0.0133488	-0.0258231	0.0164963	0.0316775	0.013498	-0.000505032	0.00366581	0.162483
GTP-binding nuclear protein Ran	Ran	P62827;Q61820	GTP-binding nuclear protein Ran	2	338720000000	27	12	24.423	0	323.31	54.2	48.1	49.1	41.2	48.1	48.1	0.94118	0.98095	0.99786	1.0125	0.92659	0.93853	1.0055	0.99235	1.0242	1.0422	0.99282	0.99327	0.00791308	-0.011079	0.0344975	0.0596322	-0.0103959	-0.00974216	0.0118043	0.432573
60S ribosomal protein L4	Rpl4	Q9D8E6	60S ribosomal protein L4	1	330550000000	53	53	47.153	0	323.31	51.1	48.4	50.1	50.6	48.2	49.6	0.89422	0.96012	0.93353	0.92122	0.91767	0.91385	0.95065	0.97974	0.96158	0.95224	0.97347	0.97314	-0.0730138	-0.0295292	-0.0565212	-0.0706029	-0.0387916	-0.0392807	-0.0512899	3.0159
Histone H3.3;Histone H3;Histone H3.3C	H3f3a;H3f3c	P84244;F8WI35;P02301;E0CZ27;E0CYR7;E0CYN1	Histone H3.3;Isoform of P84244, Histone H3;Histone H3.3C;Isoform of P84244, Histone H3 (Fragment)	6	330020000000	20	5	15.328	0	66.494	33.8	20.6	42.6	31.6	29.4	22.8	1.02	1.0735	1.0672	1.0959	1.0229	1.0138	1.0585	1.0669	1.0869	1.1507	1.0394	1.0695	0.0820213	0.093425	0.120219	0.202512	0.055751	0.0969365	0.108477	2.47716
14-3-3 protein epsilon	Ywhae	P62259;D6REF3;F6WA09	14-3-3 protein epsilon;Isoform of P62259, 14_3_3 domain-containing protein	3	325740000000	30	27	29.174	0	323.31	76.9	74.1	76.9	76.9	74.1	75.7	0.90429	0.96	0.97232	1.0011	0.91849	0.91918	0.99113	0.98124	1.0204	1.0327	0.98267	0.98484	-0.0128538	-0.027322	0.0291348	0.0464212	-0.0252211	-0.0220387	-0.00197994	0.0534175
T-complex protein 1 subunit gamma	Cct3	P80318;Q3U0I3	T-complex protein 1 subunit gamma;Isoform of P80318, T-complex protein 1 subunit gamma	2	325140000000	59	5	60.629	0	323.31	68.1	69.7	69.4	68.4	69.7	71	0.93521	0.95119	0.97772	1.0043	0.93456	0.94111	1.0066	0.97078	1.0157	1.0313	1.0007	0.99687	0.0094905	-0.0427837	0.0224743	0.0444641	0.00100953	-0.00452272	0.005022	0.160288
Heterogeneous nuclear ribonucleoprotein K	Hnrnpk	P61979-2	Isoform of P61979, Isoform 2 of Heterogeneous nuclear ribonucleoprotein K	1	323860000000	45	0	51.028	0	323.31	66.6	58	66.4	70.5	61.6	65.9	0.93713	1.0479	0.98975	1.0137	0.98278	0.97945	1.0214	1.0655	1.0276	1.0476	1.0387	1.0447	0.030548	0.0915306	0.0392788	0.067088	0.054779	0.0630887	0.0577188	2.8984
Heterogeneous nuclear ribonucleoprotein A3	Hnrnpa3	Q8BG05-2	Isoform of Q8BG05, Isoform 2 of Heterogeneous nuclear ribonucleoprotein A3	1	319310000000	36	3	37.086	0	323.31	53.2	46.2	47.6	42.9	48.2	51	0.93732	1.0124	1.0062	1.0399	0.98467	0.96863	1.0167	1.0376	1.0407	1.098	1.0374	1.0311	0.023894	0.0532504	0.0575542	0.134878	0.0529723	0.0441843	0.0611222	1.95616
Spectrin beta chain, non-erythrocytic 1	Sptbn1	Q62261;A0A0A0MQG2;A0A494BBH5;D3YWH8;A0A5F8MPM8	Spectrin beta chain, non-erythrocytic 1;Isoform of Q62261, Spectrin beta chain, non-erythrocytic 1 (Fragment)	5	317950000000	201	18	274.22	0	323.31	65.1	63.7	61.6	61.9	66.6	64.3	0.72201	0.73749	0.6882	0.63906	0.71238	0.70652	0.78877	0.75577	0.72069	0.66577	0.76487	0.75946	-0.342323	-0.403981	-0.472549	-0.586904	-0.386714	-0.396954	-0.431571	4.17856
Calreticulin	Calr	P14211	Calreticulin	1	317710000000	44	44	47.994	0	323.31	65.1	60.6	65.9	65.4	61.3	64.7	0.86672	0.96383	0.88974	0.86246	0.81637	0.86154	0.93478	0.98762	0.92759	0.89997	0.86889	0.90954	-0.0973012	-0.017972	-0.108441	-0.152051	-0.202755	-0.136791	-0.119218	2.27696
D-3-phosphoglycerate dehydrogenase	Phgdh	Q61753;F6ZSB7	D-3-phosphoglycerate dehydrogenase	2	316110000000	41	41	56.585	0	323.31	53.5	44.5	50.8	57.8	49.7	49	0.91335	0.8826	0.95715	0.94757	0.88248	0.86868	0.97611	0.89636	0.98315	0.96955	0.92966	0.91029	-0.0348844	-0.15785	-0.0245165	-0.0446128	-0.105225	-0.135602	-0.0837817	1.81764
Protein S100-A6	S100a6	P14069	Protein S100-A6	1	312620000000	18	18	10.051	0	138.77	32.6	27	32.6	75.3	27	27	1.0479	1.0458	1.0519	1.073	1.0346	1.0102	1.0502	1.0676	1.1125	1.0859	1.0599	1.0281	0.0706641	0.0943712	0.153805	0.118891	0.0839282	0.0399806	0.0936068	2.67484
Phosphoglycerate mutase 1	Pgam1	Q9DBJ1;O70250	Phosphoglycerate mutase 1	2	308090000000	24	24	28.832	0	323.31	58.7	59.8	55.1	53.1	59.8	60.2	0.90053	0.93617	0.94583	0.97181	0.89208	0.90159	0.97101	0.95092	0.97462	1.0037	0.94881	0.96259	-0.0424419	-0.0726041	-0.0370883	0.00532812	-0.0758089	-0.0550067	-0.0462703	1.9071
Heterogeneous nuclear ribonucleoprotein U	Hnrnpu	Q8VEK3;Q8VEK3-2	Heterogeneous nuclear ribonucleoprotein U;Isoform of Q8VEK3, Isoform 2 of Heterogeneous nuclear ribonucleoprotein U	2	306830000000	61	61	87.917	0	323.31	43.5	36.1	42.9	39.4	43.1	42	0.98546	1.0524	1.0435	1.0683	1.0421	1.0347	1.0721	1.0754	1.0871	1.1096	1.1086	1.1013	0.100439	0.104873	0.120485	0.15004	0.148739	0.139208	0.127297	4.51548
Myb-binding protein 1A	Mybbp1a	Q7TPV4	Myb-binding protein 1A	1	306390000000	114	114	152.04	0	323.31	41.2	49.8	43.7	46.8	50.2	49.6	1.0112	1.0497	1.0479	1.0628	1.0813	1.0565	1.0855	1.0675	1.0812	1.0985	1.1499	1.1351	0.11836	0.0942361	0.112633	0.135535	0.201508	0.182819	0.140849	3.34694
Cytoplasmic dynein 1 heavy chain 1	Dync1h1	Q9JHU4;F6ZX84	Cytoplasmic dynein 1 heavy chain 1	2	304730000000	329	329	532.04	0	323.31	49.7	52.5	46.1	50.2	55	50.7	0.92576	0.94795	0.98706	0.9758	0.89531	0.91576	1.0044	0.9671	1.0329	1.02	0.95766	0.97945	0.00633393	-0.048263	0.0467006	0.0285692	-0.0624146	-0.0299562	-0.00983836	0.217807
Triosephosphate isomerase	Tpi1	P17751-2;P17751;H7BXC3	Isoform of P17751, Isoform 2 of Triosephosphate isomerase;Triosephosphate isomerase;Isoform of P17751, Triosephosphate isomerase	3	302570000000	29	29	32.191	0	323.31	63.2	62.9	62.9	75.3	62.9	62.9	0.93529	1.0695	0.97957	0.98303	1.0033	0.98957	1.0104	1.0854	1.0274	1.0136	1.0774	1.0644	0.0149265	0.118227	0.038998	0.0194884	0.107554	0.0900404	0.0648724	1.74527
Heterogeneous nuclear ribonucleoprotein M	Hnrnpm	Q9D0E1-2;Q9D0E1;B8JK33;B8JK32;A0A3Q4EH91;F6W322;F7C9U3;G3X924	Isoform of Q9D0E1, Isoform 2 of Heterogeneous nuclear ribonucleoprotein M;Heterogeneous nuclear ribonucleoprotein M;Isoform of Q9D0E1, Heterogeneous nuclear ribonucleoprotein M;Isoform of Q9D0E1, Heterogeneous nuclear ribonucleoprotein M	8	298370000000	69	64	73.74	0	323.31	70.4	72.9	69.1	69.7	72	72	0.98752	1.043	0.99576	1.0095	0.98594	0.97682	1.0628	1.0556	1.0237	1.0377	1.0461	1.0407	0.0878701	0.0780633	0.033793	0.0533894	0.0650208	0.0575542	0.0626151	3.31509
Eukaryotic translation initiation factor 5A-1;Eukaryotic translation initiation factor 5A	Eif5a	P63242;A0A0A0MQM0;J3QPS8	Eukaryotic translation initiation factor 5A-1;Isoform of P63242, Eukaryotic translation initiation factor 5A (Fragment)	3	296990000000	21	8	16.832	0	323.31	54.5	69.5	54.5	69.5	69.5	69.5	0.95029	0.98264	0.99443	1.0179	0.93605	0.91898	0.99255	0.99847	1.0306	1.0608	1.0044	0.98024	-0.0107883	-0.00220901	0.0434845	0.0851527	0.00633393	-0.0287931	0.0155301	0.394431
40S ribosomal protein S3a	Rps3a	P97351	40S ribosomal protein S3a	1	296730000000	42	42	29.885	0	323.31	65.5	56.4	65.5	64.4	56.4	53.4	0.91711	0.96648	0.95217	0.96917	0.94087	0.93522	0.98129	0.98159	0.98114	1.0013	0.999	0.9997	-0.0272485	-0.0268075	-0.0274691	0.00187429	-0.00144342	-0.000432873	-0.0135879	1.11832
Myosin light polypeptide 6	Myl6	Q60605-2;A0A1W2P6G5	Isoform of Q60605, Isoform Smooth muscle of Myosin light polypeptide 6;Isoform of Q60605, Myosin light polypeptide 6	2	295050000000	19	1	16.961	0	323.31	88.1	82.8	84.1	82.8	82.8	82.8	0.83697	0.9748	0.86119	0.88104	0.9094	0.90534	0.89109	0.99547	0.89053	0.91208	0.97187	0.97357	-0.166357	-0.00655026	-0.167264	-0.132768	-0.0411647	-0.0386434	-0.0921245	1.59767
60S acidic ribosomal protein P2	Rplp2	P99027;A0A5F8MPY2	60S acidic ribosomal protein P2;Uncharacterized protein	2	291110000000	16	16	11.651	0	323.31	80	76.5	77.4	80	76.5	77.4	0.87658	0.94944	0.9179	0.90921	0.90939	0.91997	0.945	0.97162	0.95119	0.93615	0.96274	0.96831	-0.0816138	-0.0415359	-0.0721945	-0.0951884	-0.0547819	-0.0464591	-0.0652956	3.19273
Elongation factor 1-gamma	Eef1g	Q9D8N0	Elongation factor 1-gamma	1	288960000000	45	45	50.06	0	323.31	42.1	57.2	42.6	44.2	52.6	54	0.90895	0.94327	0.94998	0.9693	0.92433	0.90665	0.97393	0.96038	0.9824	1.0068	0.97778	0.9567	-0.03811	-0.0583227	-0.0256175	0.00977712	-0.0324182	-0.0638615	-0.0347588	1.63175
Vinculin	Vcl	Q64727;A0A286YDJ4	Vinculin	2	288690000000	119	119	116.72	0	323.31	69.6	72.6	66.8	68.5	72	69.6	0.81568	0.85774	0.84607	0.84387	0.79366	0.77877	0.88824	0.87306	0.88228	0.87869	0.84846	0.8364	-0.170979	-0.195847	-0.180692	-0.186574	-0.237081	-0.257735	-0.204818	4.55115
60S acidic ribosomal protein P0	Rplp0	P14869;S4R1N1	60S acidic ribosomal protein P0;Isoform of P14869, RL10P_insert domain-containing protein (Fragment)	2	285170000000	29	12	34.216	0	323.31	49.5	55.8	47.6	48.6	50.5	55.8	0.89096	0.94267	0.927	0.9353	0.91137	0.911	0.95603	0.96345	0.95196	0.97247	0.97049	0.96944	-0.0648722	-0.0537183	-0.0710271	-0.0402744	-0.0432147	-0.0447765	-0.0529805	3.83138
Transketolase	Tkt	P40142;A0A286YE28;E0CY51	Transketolase;Isoform of P40142, Transket_pyr domain-containing protein (Fragment)	3	283110000000	60	60	67.63	0	323.31	56.7	61.2	54.7	56.2	62.6	56.7	0.88324	0.98674	0.89903	0.88433	0.90565	0.88904	0.96744	1.0091	0.94646	0.92842	0.96571	0.95116	-0.0477559	0.0130692	-0.0793866	-0.10715	-0.0503381	-0.07224	-0.0573003	1.73787
Stress-induced-phosphoprotein 1	Stip1	Q60864	Stress-induced-phosphoprotein 1	1	278930000000	65	65	62.581	0	323.31	71.5	64.1	65.2	71.6	66.5	62.4	1.0031	1.0281	1.0402	1.0438	0.98949	1.0024	1.09	1.0498	1.0795	1.0772	1.0564	1.0643	0.124328	0.0701145	0.110363	0.107286	0.0791562	0.0899049	0.0968588	4.06246
T-complex protein 1 subunit delta	Cct4	P80315;G5E839;G3UYW5;G3UXF3;G3UXG2	T-complex protein 1 subunit delta;Isoform of P80315, T-complex protein 1 subunit delta	5	272890000000	56	56	58.066	0	323.31	62.7	71.1	59.9	66.8	70.9	71.1	0.94237	0.95283	0.98185	1.0047	0.93319	0.94286	1.0104	0.97146	1.0116	1.0362	0.99586	1.0016	0.0149265	-0.0417735	0.0166389	0.0513025	-0.00598516	0.00230647	0.00623596	0.194548
Fatty acid synthase;[Acyl-carrier-protein] S-acetyltransferase;[Acyl-carrier-protein] S-malonyltransferase;3-oxoacyl-[acyl-carrier-protein] synthase;3-oxoacyl-[acyl-carrier-protein] reductase;3-hydroxyacyl-[acyl-carrier-protein] dehydratase;Enoyl-[acyl-carrier-protein] reductase;Oleoyl-[acyl-carrier-protein] hydrolase	Fasn	P19096	Fatty acid synthase	1	271820000000	148	1	272.43	0	323.31	46.5	47	44.3	53.2	56.4	50.2	0.98669	1.0538	1.0359	1.0227	0.97479	0.98187	1.0728	1.0704	1.0857	1.0576	1.0389	1.0585	0.101381	0.09815	0.118626	0.0807941	0.0550568	0.0820213	0.0893381	3.77246
Aspartate aminotransferase, mitochondrial	Got2	P05202	Aspartate aminotransferase, mitochondrial	1	268170000000	34	34	47.411	0	323.31	61.2	59.1	52.8	48.8	65.3	65.3	0.88844	1.0099	0.92151	0.96642	0.92959	0.91163	0.94716	1.0274	0.95831	0.99551	0.98446	0.96835	-0.0783199	0.038998	-0.0614357	-0.00649229	-0.0225955	-0.0463995	-0.0293742	0.824215
Probable ATP-dependent RNA helicase DDX5	Ddx5	Q8BTS0;Q61656;S4R1I6;B1ARB9;B1ARC0;S4R1E3	Isoform of Q61656, DEAD box protein 5;Probable ATP-dependent RNA helicase DDX5;Isoform of Q61656, RNA helicase	6	266810000000	66	50	69.265	0	323.31	62.9	58.5	59.3	60.3	58.5	59.2	0.93366	1.0075	0.98703	0.96613	0.99986	1.0046	1.0019	1.0161	1.0226	0.99964	1.0592	1.0784	0.00273852	0.0230424	0.0322419	-0.000519464	0.082975	0.108892	0.0415618	1.14623
40S ribosomal protein S4, X isoform	Rps4x	P62702;V9GWY0	40S ribosomal protein S4, X isoform	2	261150000000	40	40	29.597	0	323.31	66.5	61.6	67.7	61.6	61.6	61.6	0.9091	0.98074	0.95684	0.96617	0.93758	0.94228	0.97719	0.99252	0.98243	0.99134	0.9903	0.99247	-0.033289	-0.0108319	-0.0255735	-0.0125482	-0.0140625	-0.0109046	-0.0178683	2.26357
Alanine--tRNA ligase, cytoplasmic	Aars	Q8BGQ7	Alanine--tRNA ligase, cytoplasmic	1	260160000000	71	70	106.91	0	323.31	56.3	57.4	54.9	57.9	59.6	63.1	0.90677	0.944	0.94006	0.92479	0.92026	0.93763	0.98981	0.95846	0.99332	0.95895	0.98207	1.001	-0.0147765	-0.0612099	-0.00966954	-0.0604725	-0.0261022	0.00144197	-0.0284648	1.32772
Annexin A3	Anxa3	O35639;Q3TET3;A0A0G2JGL7;A0A0G2JDV9;A0A0G2JFB3	Annexin A3	5	256660000000	39	39	36.384	0	323.31	69	72.1	65.6	79.6	74.3	72.4	0.848	0.86763	0.85873	0.84597	0.85318	0.84398	0.90736	0.87622	0.88681	0.87059	0.90363	0.89855	-0.140253	-0.190635	-0.173303	-0.199935	-0.146196	-0.154329	-0.167442	4.86082
T-complex protein 1 subunit epsilon	Cct5	P80316;E0CZA1	T-complex protein 1 subunit epsilon	2	249680000000	57	57	59.623	0	323.31	67.7	75.2	65.6	72.3	74.9	68.8	0.93321	0.94456	0.96767	0.9822	0.92657	0.94443	1.0069	0.9662	1.0036	1.0137	0.99844	1.0019	0.00992041	-0.0496062	0.00518438	0.0196308	-0.00225236	0.00273852	-0.00239742	0.0869547
Rab GDP dissociation inhibitor beta	Gdi2	Q61598;Q61598-2;A0A1Y7VL99;A0A1Y7VLG4	Rab GDP dissociation inhibitor beta;Isoform of Q61598, Isoform 2 of Rab GDP dissociation inhibitor beta;Isoform of Q61598, Rab GDP dissociation inhibitor (Fragment)	4	246640000000	58	47	50.537	0	323.31	78.7	78.7	77.5	81.3	78.7	78.7	0.89771	0.97121	0.95198	0.94977	0.90342	0.89191	0.96637	0.98204	0.99038	0.97796	0.96154	0.95352	-0.0493524	-0.0261463	-0.0139459	-0.0321526	-0.0565812	-0.0686649	-0.0411406	2.35198
Aldehyde dehydrogenase, mitochondrial	Aldh2	P47738;A0A0G2JEU1;A0A0G2JF60;D3YYF3;G3UWP3;Q9JHW9	Aldehyde dehydrogenase, mitochondrial;Isoform of P47738, Aldedh domain-containing protein	6	246340000000	45	27	56.537	0	323.31	57.6	58.4	56.5	57.4	58.2	58.4	0.82935	0.93101	0.85933	0.87277	0.87661	0.83591	0.89951	0.94915	0.88194	0.90337	0.93554	0.88931	-0.152789	-0.075292	-0.181248	-0.146611	-0.0961288	-0.169242	-0.136885	3.30329
T-complex protein 1 subunit alpha	Tcp1	P11983;P11983-2;F2Z483;A0A3B2WDE2	T-complex protein 1 subunit alpha;Isoform of P11983, Isoform 2 of T-complex protein 1 subunit alpha	4	243300000000	54	54	60.448	0	323.31	62.9	62.2	62.8	68.7	70.5	63.3	0.92232	0.96663	0.97584	1.0078	0.93779	0.95148	0.99509	0.98211	1.0064	1.0367	0.99898	1.0163	-0.00710108	-0.0260435	0.00920383	0.0519985	-0.0014723	0.0233263	0.00831863	0.314583
Heat shock 70 kDa protein 4	Hspa4	Q3U2G2;Q61316	Isoform of Q61316, Heat shock 70 kDa protein 4;Heat shock 70 kDa protein 4	2	242260000000	83	79	94.208	0	323.31	72	69.2	67	70.9	70.4	68.9	0.86367	0.9506	0.89807	0.91293	0.90991	0.91121	0.94285	0.97027	0.93974	0.94941	0.97433	0.98503	-0.0848998	-0.0435418	-0.0896664	-0.0748968	-0.0375176	-0.0217604	-0.0587138	2.42965
Tropomyosin alpha-4 chain	Tpm4	Q6IRU2;A0A571BEU1	Tropomyosin alpha-4 chain;Isoform of Q6IRU2, Tropomyosin alpha-4 chain	2	241000000000	45	36	28.467	0	323.31	82.7	70.2	88.3	85.1	73	73	0.88415	1.0024	0.90288	0.91713	0.94463	0.94716	0.9441	1.0398	0.95522	0.95898	0.99311	1.0081	-0.0829884	0.0563061	-0.0660951	-0.0604274	-0.00997457	0.0116388	-0.0252568	0.519452
Cytoskeleton-associated protein 4	Ckap4	Q8BMK4	Cytoskeleton-associated protein 4	1	240590000000	61	61	63.691	0	323.31	66.8	61.9	65.7	67.3	63.1	61.7	0.85743	0.95589	0.88866	0.89516	0.83411	0.86946	0.92867	0.97375	0.91997	0.92752	0.88716	0.92182	-0.106762	-0.0383767	-0.120341	-0.10855	-0.172734	-0.117443	-0.110701	2.83173
RNA-binding protein 3	Rbm3	O89086;S4R2M6	RNA-binding protein 3	2	238320000000	14	5	16.604	0	323.31	51	43.8	51	51	45.1	45.1	0.90393	0.95	0.92438	0.98545	0.93057	0.93566	0.96898	0.95371	0.95644	1.0168	0.98692	0.99185	-0.0454612	-0.0683775	-0.0642536	0.0240359	-0.018995	-0.0118061	-0.0308096	1.06566
Leucine-rich repeat-containing protein 59	Lrrc59	Q922Q8	Leucine-rich repeat-containing protein 59	1	234880000000	25	25	34.877	0	323.31	53.4	52.4	52.4	47.2	52.4	52.4	0.99123	1.084	1.0069	1.0007	0.97101	0.97806	1.0374	1.0888	1.04	1.0182	1.0276	1.0355	0.0529723	0.122739	0.0565835	0.026021	0.0392788	0.0503276	0.057987	2.08165
Guanine nucleotide-binding protein subunit beta-2-like 1;Guanine nucleotide-binding protein subunit beta-2-like 1, N-terminally processed	Gnb2l1	P68040	Receptor of activated protein C kinase 1	1	234070000000	39	39	35.076	0	323.31	83.9	78.9	75.7	83.3	78.5	78.9	0.92067	0.97312	0.96338	0.97493	0.93639	0.9322	0.9852	0.99114	0.99241	1.0071	1.0002	0.99473	-0.0215115	-0.0128392	-0.0109918	0.0102069	0.00028851	-0.00762311	-0.00707836	0.751245
Myoferlin	Myof	A0A286YDF5;Q69ZN7;E9Q390;Q69ZN7-4;A0A286YCZ3;Q69ZN7-2;Q69ZN7-3;A0A286YE65;REV__Q8QZT1	Isoform of Q69ZN7, Myoferlin;Myoferlin;Isoform of Q69ZN7, Myoferlin;Isoform of Q69ZN7, Isoform 4 of Myoferlin;Isoform of Q69ZN7, C2 domain-containing protein (Fragment)	9	233990000000	196	187	234.52	0	323.31	56.2	60.4	54.9	58.2	64.5	60.1	0.94748	0.99363	0.993	0.98784	0.92469	0.90706	1.0259	1.0105	1.0328	1.0242	0.98841	0.9733	0.0368901	0.0150693	0.0465609	0.0344975	-0.0168185	-0.0390435	0.0128593	0.402283
Gelsolin	Gsn	P13020-2;P13020;CON__Q3SX14;A6PWS5	Isoform of P13020, Isoform 2 of Gelsolin;Gelsolin	4	233580000000	57	19	80.762	0	323.31	53.1	47.5	51.6	49.8	48.4	49.5	0.72942	0.8457	0.75371	0.79145	0.74951	0.76122	0.79035	0.86277	0.77646	0.8215	0.80022	0.80905	-0.339436	-0.212952	-0.365016	-0.283668	-0.321531	-0.305699	-0.304717	4.4926
60S ribosomal protein L6	Rpl6	P47911;A0A0J9YU32	60S ribosomal protein L6	2	232490000000	37	37	33.509	0	323.31	50	45.6	45.3	49.7	41.9	45.6	0.89915	0.97126	0.94562	0.93703	0.9289	0.92634	0.97569	0.98803	0.98018	0.97719	0.98563	0.98251	-0.0355053	-0.0173732	-0.0288814	-0.033289	-0.0208819	-0.025456	-0.0268978	3.6293
Elongation factor 1-delta	Eef1d	Q80T06;A0A0R4J1E2;P57776;P57776-3;E9QN08;D3YUQ9	Isoform of P57776, Elongation factor 1-delta;Isoform of P57776, Elongation factor 1-delta;Elongation factor 1-delta;Isoform of P57776, Isoform 3 of Elongation factor 1-delta;Isoform of P57776, Elongation factor 1-delta (Fragment);Isoform of P57776, EF-1_be	6	231790000000	31	1	31.292	0	323.31	74	70.1	73	71.9	71.2	71.2	0.90215	0.98525	0.93172	0.93073	0.93862	0.92491	0.96875	0.99522	0.96778	0.95585	0.99959	0.98342	-0.0458037	-0.00691262	-0.047249	-0.0651439	-0.000591626	-0.0241204	-0.0316369	1.55316
Serine hydroxymethyltransferase	Shmt2	Q9CZN7-2;Q9CZN7	Isoform of Q9CZN7, Isoform 2 of Serine hydroxymethyltransferase, mitochondrial;Serine hydroxymethyltransferase, mitochondrial	2	229450000000	52	51	55.42	0	323.31	69.5	72.9	68.9	65.5	71.9	71.5	0.98124	0.95532	1.032	1.0209	0.88345	0.90054	1.0454	0.96702	1.0601	1.0535	0.93986	0.94793	0.0640551	-0.0483824	0.0842004	0.0751903	-0.0894822	-0.0771476	0.0014056	0.0141691
40S ribosomal protein S3	Rps3	P62908;D3YV43;A0A140LI77	40S ribosomal protein S3;Isoform of P62908, 40S ribosomal protein S3;Isoform of P62908, KH type-2 domain-containing protein	3	229290000000	48	48	26.674	0	323.31	84.8	74.9	84	85.2	78.2	78.6	0.90918	0.98846	0.95404	0.97987	0.93547	0.93398	0.97729	1.0015	0.99001	1.0132	1.0023	0.99877	-0.0331414	0.00216242	-0.014485	0.018919	0.00331439	-0.00177561	-0.0041677	0.228617
Nucleolar RNA helicase 2	Ddx21	Q9JIK5	Nucleolar RNA helicase 2	1	228770000000	84	83	93.55	0	323.31	62	61.7	60.4	60.5	62	59.1	0.9549	0.9943	0.98561	1.0804	1.0487	1.0855	1.0343	1.0114	1.0207	1.1168	1.1259	1.1548	0.0486547	0.0163537	0.0295589	0.159371	0.171079	0.207643	0.105443	1.57381
Proliferation-associated protein 2G4	Pa2g4	P50580;P50580-2	Proliferation-associated protein 2G4;Isoform of P50580, Isoform 2 of Proliferation-associated protein 2G4	2	225190000000	35	35	43.698	0	323.31	69.5	66.2	65.7	65.7	65.5	66.2	0.97386	0.98561	1.0389	1.0519	0.967	0.95265	1.0508	1.003	1.0804	1.0807	1.0253	1.0128	0.0714881	0.00432161	0.111566	0.111966	0.0360461	0.0183493	0.0589561	1.56799
40S ribosomal protein SA	Rpsa	P14206;A0A1L1SUK3;A0A1L1SRW0	40S ribosomal protein SA	3	223840000000	28	28	32.838	0	323.31	67.1	56.3	60.7	58.6	60.7	55.9	0.90256	0.96259	0.93517	0.94241	0.94501	0.93305	0.96728	0.97738	0.97563	0.98636	1.0029	0.98695	-0.0479945	-0.0330085	-0.035594	-0.0198138	0.00417776	-0.0189511	-0.0251974	1.7293
Importin subunit beta-1	Kpnb1	P70168	Importin subunit beta-1	1	221740000000	51	51	97.183	0	323.31	47.1	49.7	43.4	51.1	49	48.7	0.84161	0.9285	0.85555	0.85817	0.90048	0.87498	0.91638	0.94132	0.88346	0.88829	0.96329	0.93911	-0.125982	-0.0872428	-0.178763	-0.170897	-0.0539579	-0.0906339	-0.117913	2.67188
CWF19-like protein 2	Cwf19l2	Q8BG79;Q8BG79-2	CWF19-like protein 2;Isoform of Q8BG79, Isoform 2 of CWF19-like protein 2	2	217920000000	9	9	103.17	0	68.568	5.9	4.7	5.9	8.1	4.8	4.3	1.0764	0.85085	0.91665	1.0132	0.85137	0.92006	1.1463	0.86472	0.95771	1.026	0.91392	0.98626	0.196985	-0.209695	-0.0623392	0.0370307	-0.12986	-0.0199601	-0.0313065	0.214732
Serpin H1	Serpinh1	P19324;A0A140LHR4;A0A140LHK0	Serpin H1	3	217560000000	51	45	46.533	0	323.31	52.8	52.3	48.7	54.9	52.3	52.3	0.88408	0.99588	0.8782	0.7993	0.81389	0.82486	0.95538	1.0147	0.90776	0.82911	0.86919	0.8786	-0.0658534	0.0210533	-0.139617	-0.270365	-0.202257	-0.186722	-0.140627	1.66793
Phosphate carrier protein, mitochondrial	Slc25a3	Q8VEM8;G5E902	Phosphate carrier protein, mitochondrial;Isoform of Q8VEM8, Phosphate carrier protein, mitochondrial	2	214850000000	30	30	39.632	0	323.31	34.7	40.6	35.3	44	40.6	40.6	0.78204	0.8497	0.79676	0.81968	0.77857	0.75233	0.83381	0.85639	0.81737	0.83857	0.82599	0.78502	-0.262209	-0.22366	-0.290939	-0.253997	-0.275804	-0.349199	-0.275968	4.75193
Filamin-C	Flnc	Q8VHX6;Q8VHX6-2	Filamin-C;Isoform of Q8VHX6, Isoform 2 of Filamin-C	2	211680000000	176	155	291.12	0	323.31	57.1	54	52.7	53.3	56.8	50.7	0.84327	0.83847	0.86909	0.78442	0.83888	0.79293	0.91356	0.8546	0.91301	0.81182	0.89454	0.85025	-0.130429	-0.226679	-0.131297	-0.300768	-0.160782	-0.234041	-0.197333	3.07019
Prolyl endopeptidase	Prep	Q9QUR6	Prolyl endopeptidase	1	210820000000	58	58	80.751	0	323.31	74.2	71.3	75.2	72.4	71.3	71.3	0.90268	0.93437	0.94592	0.96568	0.9183	0.91578	0.97724	0.95283	0.9909	0.99678	0.98925	0.97383	-0.0332152	-0.0697093	-0.0131886	-0.00465297	-0.0155929	-0.0382581	-0.0291029	1.53217
Transgelin-2	Tagln2	Q9WVA4;A0A0A6YXG6	Transgelin-2	2	209890000000	28	25	22.395	0	323.31	72.9	77.9	72.9	81.9	77.9	77.9	0.89428	0.9043	0.93229	0.89533	0.87353	0.84528	0.95308	0.93326	0.96618	0.93349	0.94031	0.90494	-0.0693308	-0.099649	-0.0496361	-0.0992935	-0.0887916	-0.144106	-0.0918012	3.04052
T-complex protein 1 subunit zeta	Cct6a	P80317;A0A571BEL9	T-complex protein 1 subunit zeta;Isoform of P80317, T-complex protein 1 subunit zeta	2	209450000000	44	39	58.004	0	323.31	37.5	46.3	38.8	49.5	48.2	51.6	0.93172	0.95635	0.98054	1.0128	0.95098	0.95451	0.99353	0.97244	1.0102	1.0362	1.0135	1.0163	-0.00936456	-0.0403189	0.0146409	0.0513025	0.0193461	0.0233263	0.00982207	0.321625
Thymosin beta-10	Tmsb10	Q6ZWY8;CON__P21752;A0A0N4SVF0;Q9D2R9;A2AEH9	Thymosin beta-10	5	209330000000	7	6	5.0256	0	56.049	90.9	47.7	77.3	50	47.7	52.3	1.0044	0.99699	1.0155	0.93649	1.0208	0.89664	1.0722	1.0035	1.0596	0.96774	1.0367	0.89859	0.100574	0.00504062	0.0835197	-0.0473086	0.0519985	-0.154265	0.0065932	0.059319
Ras GTPase-activating-like protein IQGAP1	Iqgap1	Q9JKF1;A0A0U1RPI2	Ras GTPase-activating-like protein IQGAP1	2	208180000000	126	108	188.74	0	323.31	52.3	56.1	50.6	60	56.7	57.1	0.88998	0.95252	0.93071	0.95025	0.90795	0.9085	0.96518	0.96958	0.96544	0.98806	0.97261	0.97001	-0.0511301	-0.0445682	-0.0507415	-0.0173294	-0.0400667	-0.0439285	-0.0412941	3.33285
	Myl12a	Q6ZWQ9;D3YV37	Isoform of Q3THE2, Myosin, light chain 12A, regulatory, non-sarcomeric	2	204590000000	18	3	19.895	0	323.31	54.7	66.3	66.3	66.3	66.3	66.3	0.83942	1.0122	0.83194	0.8661	0.90368	0.91406	0.901	1.0227	0.86772	0.88504	0.95773	0.96402	-0.150401	0.032383	-0.204699	-0.176185	-0.0623091	-0.052865	-0.102346	1.4139
Peroxiredoxin-2	Prdx2	Q61171;D3Z4A4	Peroxiredoxin-2;Isoform of Q61171, Thioredoxin domain-containing protein (Fragment)	2	201340000000	21	21	21.778	0	323.31	73.2	73.2	61.1	63.1	61.1	73.2	0.92029	1.0091	0.94151	0.93304	0.94006	0.94622	0.98792	1.032	0.97128	0.96872	0.99828	1.0114	-0.0175339	0.045443	-0.0420408	-0.0458484	-0.00248357	0.0163537	-0.007685	0.211285
Bifunctional glutamate/proline--tRNA ligase;Glutamate--tRNA ligase;Proline--tRNA ligase	Eprs	Q8CGC7;A0A0A6YWA4;A0A0A6YWH3	Bifunctional glutamate/proline--tRNA ligase	3	199280000000	115	114	170.08	0	323.31	54.6	56.7	50	56.3	57.4	55.9	0.90967	0.94096	0.95661	0.94374	0.90291	0.89723	0.99396	0.95957	0.99521	0.98192	0.96267	0.96806	-0.0087403	-0.05954	-0.00692711	-0.0263226	-0.0548868	-0.0468316	-0.0338747	1.8002
Polyadenylate-binding protein 1	Pabpc1	P29341;A0A2I3BR37;F6ZAX1;Q8C7D3	Polyadenylate-binding protein 1	4	198560000000	63	29	70.67	0	323.31	58.2	67.1	60.4	56.3	66.7	61.6	0.93405	0.97594	0.96466	0.99046	0.96491	0.98348	1.0059	0.99757	1.0052	1.0221	1.0271	1.0532	0.00848689	-0.00351002	0.00748258	0.0315364	0.0385767	0.0747794	0.0262253	1.12724
Thioredoxin	Txn	P10639	Thioredoxin	1	197650000000	11	11	11.675	0	94.976	68.6	46.7	54.3	54.3	61	61	0.88019	1.0042	0.92088	0.91457	0.94422	0.92829	0.96107	1.0313	0.96086	0.94592	1.0093	0.98402	-0.0572866	0.0444641	-0.0576019	-0.0802099	0.0133551	-0.0232405	-0.0267533	0.640351
60S ribosomal protein L7	Rpl7	P14148;F6XI62	60S ribosomal protein L7;Isoform of P14148, 60S ribosomal protein L7 (Fragment)	2	197150000000	42	42	31.419	0	294.65	57.4	50	58.1	55.9	53	53.7	0.90507	0.95382	0.94492	0.93467	0.91826	0.90714	0.97001	0.9734	0.97989	0.96576	0.96768	0.9596	-0.0439285	-0.0388953	-0.0293083	-0.0502634	-0.0473981	-0.0594949	-0.0448814	3.90783
		P21107-2	Isoform of P21107, Isoform 2 of Tropomyosin alpha-3 chain	1	195130000000	52	0	29.02	0	323.31	89.9	73	82.3	81.9	73	73	0.9548	1.0238	1.0011	1.0152	0.94913	0.95158	1.0289	1.0444	1.0593	1.0492	1.0141	1.0223	0.0411028	0.0626744	0.0831112	0.0692897	0.0201999	0.0318186	0.0513661	2.46379
60S ribosomal protein L3	Rpl3	P27659;A0A087WQK0;A0A2R8VHN4;A0A087WNS0;Q9CQ09;E9PWZ3	60S ribosomal protein L3	6	194350000000	39	39	46.109	0	323.31	51.4	47.9	52.9	50.1	47.9	47.9	0.91988	0.96814	0.95099	0.95342	0.93092	0.92236	0.99121	0.97968	0.98771	0.98882	0.9918	0.98267	-0.0127374	-0.0296175	-0.0178406	-0.0162202	-0.0118789	-0.0252211	-0.0189193	2.90526
40S ribosomal protein S2	Rps2	P25444;D3YVC1;D3YWJ3	40S ribosomal protein S2;Isoform of P25444, 40S ribosomal protein S2 (Fragment);Isoform of P25444, 40S ribosomal protein S2	3	192660000000	33	33	31.231	0	217.86	51.2	46.1	48.8	45.1	45.4	46.1	0.91129	0.9609	0.94916	0.97075	0.93554	0.94984	0.97761	0.9777	0.97961	0.99816	0.99677	1.0061	-0.0326691	-0.0325362	-0.0297206	-0.002657	-0.00466745	0.00877371	-0.0155794	1.04431
Fascin	Fscn1	Q61553;A0A0G2JDU7;F7BDR1	Fascin;Isoform of Q61553, Fascin	3	192340000000	51	51	54.507	0	323.31	68.4	66.9	60.6	61.9	68.8	65.3	0.89472	0.81371	0.956	0.902	0.84131	0.82682	0.97107	0.81986	0.99284	0.93466	0.89614	0.88156	-0.0423528	-0.286551	-0.0103669	-0.0974864	-0.158204	-0.181869	-0.129472	1.59005
Cullin-associated NEDD8-dissociated protein 1	Cand1	Q6ZQ38;D3YWC5	Cullin-associated NEDD8-dissociated protein 1	2	188950000000	86	85	136.33	0	323.31	46.7	44.1	44.6	45.9	44.6	46.5	0.9039	0.97321	0.95043	0.96574	0.91649	0.9326	0.98233	0.99294	0.98633	1.0008	0.97981	0.99748	-0.0257203	-0.0102216	-0.0198577	0.00115369	-0.0294261	-0.00364018	-0.0146187	1.47482
60S ribosomal protein L13	Rpl13	P47963	60S ribosomal protein L13	1	188010000000	24	24	24.305	0	203.45	43.6	43.1	41.7	45	43.1	43.1	0.90868	0.94853	0.94575	0.94264	0.92817	0.92186	0.98691	0.96852	0.97482	0.97598	0.97255	0.97724	-0.0190096	-0.0461463	-0.0367922	-0.0350765	-0.0401557	-0.0332152	-0.0350659	3.65006
40S ribosomal protein S19	Rps19	Q9CZX8;D3YUT3;D3Z722;D3Z5R8;D3YUG3;S4R223	40S ribosomal protein S19;Isoform of Q9CZX8, 40S ribosomal protein S19 (Fragment);Isoform of Q9CZX8, 40S ribosomal protein S19;Isoform of Q9CZX8, 40S ribosomal protein S19 (Fragment);Isoform of Q9CZX8, 40S ribosomal protein S19 (Fragment)	6	185620000000	19	19	16.085	0	80.204	57.9	46.9	59.3	55.9	46.9	46.9	0.92273	0.9614	0.94693	0.94809	0.93059	0.93036	0.98954	0.97378	0.97858	0.98456	0.98507	0.99065	-0.0151701	-0.0383322	-0.0312383	-0.022449	-0.0217018	-0.0135527	-0.0237407	2.77066
Polypyrimidine tract-binding protein 1	Ptbp1	Q8BGJ5;Q922I7;Q8CB58;P17225;E9QMW9;F7DCW4;F7AXP1;E9Q279;E9PZ39	Isoform of P17225, Polypyrimidine tract-binding protein 1;Isoform of P17225, Polypyrimidine tract-binding protein 1;Isoform of P17225, Polypyrimidine tract-binding protein 1;Polypyrimidine tract-binding protein 1;Isoform of P17225, Polypyrimidine tract-bin	9	185360000000	33	25	56.891	0	323.31	54.3	58.6	53.9	55.8	60.1	54.3	0.95114	1.0332	1.0109	1.0048	0.99132	0.98012	1.0187	1.0518	1.0358	1.0366	1.0629	1.042	0.0267293	0.0728604	0.0507455	0.0518593	0.0880059	0.0593553	0.0582593	2.98505
Prosaposin	Psap	E9PZ00;Q8BFQ1;K3W4L3;J3QPG5;Q61207	Isoform of Q61207, Prosaposin;Isoform of Q61207, Prosaposin;Isoform of Q61207, Prosaposin;Isoform of Q61207, Prosaposin;Prosaposin	5	183720000000	33	33	60.672	0	323.31	52.5	46.3	40.3	51.4	45.7	46.1	0.87493	0.94653	0.92518	0.922	0.84149	0.84498	0.94019	0.96901	0.96337	0.95935	0.90421	0.89199	-0.0889758	-0.0454165	-0.0538381	-0.0598708	-0.14527	-0.164901	-0.0930453	2.19472
Citrate synthase, mitochondrial	Cs	Q9CZU6;Q80X68	Citrate synthase, mitochondrial	2	182100000000	34	34	51.736	0	323.31	44.2	45.9	47.4	49.6	49.8	45.9	0.93736	0.98069	0.98327	0.99683	0.9205	0.88826	0.99974	0.99804	1.0079	1.0286	0.97317	0.94888	-0.000375149	-0.00283046	0.0113525	0.0406821	-0.0392362	-0.0757024	-0.0110183	0.269374
Rho GDP-dissociation inhibitor 1	Arhgdia	Q99PT1	Rho GDP-dissociation inhibitor 1	1	179270000000	23	23	23.407	0	323.31	73	64.2	70.6	74.5	70.6	74	0.9574	0.96233	1.0263	0.99395	0.88693	0.90353	1.0464	0.97668	1.0861	1.0446	0.95487	0.96725	0.0654344	-0.0340421	0.119157	0.0629506	-0.0666238	-0.0480393	0.0164728	0.209538
Histone H1.5	Hist1h1b	P43276	Histone H1.5	1	178770000000	24	15	22.576	0	130.28	39	29.6	36.3	35.9	29.6	31.4	1.0192	1.0518	1.0687	1.1213	0.97274	0.96513	1.1038	1.0692	1.1018	1.1524	1.0146	1.0379	0.142479	0.0965317	0.139862	0.204642	0.0209111	0.0536674	0.109682	2.00015
60S ribosomal protein L5	Rpl5	P47962;D3YYV8	60S ribosomal protein L5;Isoform of P47962, Ribosomal_L18_c domain-containing protein (Fragment)	2	177930000000	31	31	34.4	0	310.3	52.9	57.6	50.2	52.9	57.6	57.9	0.90621	0.96993	0.94108	0.9542	0.94529	0.93931	0.98886	0.9829	0.97329	0.99963	1.0071	1.0037	-0.0161618	-0.0248835	-0.0390584	-0.000533896	0.0102069	0.00532812	-0.0108504	0.650315
40S ribosomal protein S8	Rps8	P62242	40S ribosomal protein S8	1	176410000000	29	29	24.205	0	323.31	63	56.2	61.5	60.1	56.2	56.2	0.90898	0.99258	0.94794	0.95007	0.96211	0.96284	0.97881	1.0057	0.97168	0.98222	1.0173	1.0118	-0.0308993	0.00820001	-0.0414468	-0.0258819	0.0247452	0.0169241	-0.00805977	0.290583
40S ribosomal protein S9	Rps9	Q6ZWN5;F7CJS8;D3YWH9;Q9CXW7;D3Z673;D3YUV6	40S ribosomal protein S9;Isoform of Q6ZWN5, 40S ribosomal protein S9 (Fragment);Isoform of Q6ZWN5, 40S ribosomal protein S9;Isoform of Q6ZWN5, 40S ribosomal protein S9	6	176290000000	29	29	22.591	0	161.61	56.2	47.4	61.3	57.7	58.2	49.5	0.91712	0.96785	0.95319	0.9692	0.93683	0.94602	0.98418	0.98099	0.98879	0.99386	0.98379	1.0228	-0.0230059	-0.0276897	-0.0162639	-0.00888545	-0.0235777	0.0325241	-0.0111498	0.557528
40S ribosomal protein S13	Rps13	P62301;Q921R2;A0A0U1RQ71	40S ribosomal protein S13;Isoform of P62301, 40S ribosomal protein S13	3	176040000000	22	22	17.222	0	93.789	58.3	44.4	62.9	61.6	51.7	44.4	0.92159	0.96476	0.93908	0.96191	0.93052	0.93505	0.97612	0.97363	0.96248	0.98543	0.98844	0.98259	-0.0348696	-0.0385545	-0.0551715	-0.0211747	-0.0167747	-0.0253385	-0.0319806	2.59763
Poly(rC)-binding protein 2	Pcbp2	B2M1R7;Q61990;Q61990-3;A0A2R8W6L5;A0A2R8VHG2	Isoform of Q61990, Poly(rC)-binding protein 2;Poly(rC)-binding protein 2;Isoform of Q61990, Isoform 3 of Poly(rC)-binding protein 2;Isoform of Q61990, Poly(rC)-binding protein 2 (Fragment);Isoform of Q61990, KH domain-containing protein (Fragment)	5	175930000000	29	0	38.15	0	323.31	62.3	47.1	47.1	53.7	52.4	52.4	0.928	0.99412	0.96935	0.93233	0.94698	0.93504	0.98678	1.0106	0.99123	0.95799	1.0026	1.0061	-0.0191996	0.0152121	-0.0127082	-0.0619175	0.00374614	0.00877371	-0.0110156	0.418385
UDP-glucose 6-dehydrogenase	Ugdh	O70475;D3YXP9	UDP-glucose 6-dehydrogenase	2	171460000000	57	57	54.831	0	323.31	71.4	76.5	58.6	73.8	73.4	75.3	0.6765	0.75794	0.70308	0.71874	0.77081	0.74931	0.73399	0.77805	0.72907	0.73969	0.823	0.80211	-0.446168	-0.362065	-0.455871	-0.435007	-0.281036	-0.318128	-0.383046	4.27857
Importin-5	Ipo5	Q8BKC5;Q8BKC5-2	Importin-5;Isoform of Q8BKC5, Isoform 2 of Importin-5	2	170450000000	64	63	123.59	0	323.31	44.5	56.6	42.9	48.5	57.7	53.2	0.92019	0.90489	0.96069	0.96761	0.91966	0.90725	0.99489	0.92165	0.99475	0.99947	0.98139	0.96901	-0.00739107	-0.117709	-0.0075941	-0.000764831	-0.0271015	-0.0454165	-0.0343295	0.941468
60S ribosomal protein L7a	Rpl7a	P12970;V9GX35	60S ribosomal protein L7a	2	170010000000	40	40	29.976	0	323.31	50	38.3	50	50	38	38.3	0.89636	0.93555	0.93072	0.93538	0.91328	0.90841	0.94754	0.95835	0.96532	0.96887	0.9699	0.97097	-0.0777412	-0.0613755	-0.0509208	-0.045625	-0.0440921	-0.0425014	-0.0537093	3.69503
40S ribosomal protein S18	Gm10260;Rps18	F6YVP7;P62270;A0A1Y7VKY1;S4R1N6;A0A3Q4EGP3	40S ribosomal protein S18;40S ribosomal protein S18;40S ribosomal protein S18;Isoform of P62270, 40S ribosomal protein S18	5	169600000000	24	24	17.671	0	127	61.2	48.7	60.5	60.5	48.7	53.3	0.91525	0.96069	0.95717	0.95503	0.94236	0.92407	0.97138	0.97682	0.99526	0.98631	0.97888	0.97754	-0.0418923	-0.0338354	-0.00685463	-0.0198869	-0.0307961	-0.0327724	-0.0276729	2.55316
Calumenin	Calu	O35887;G3V004;G3UWR0;G3UWV3;G3UXA8;G3UY49;G3UXA3	Calumenin;Isoform of O35887, Calumenin;Isoform of O35887, Calumenin	7	168690000000	34	7	37.063	0	323.31	65.7	69.8	60.6	66.7	69.8	69.5	0.92908	1.0716	0.96525	0.96088	0.95039	0.95666	1.0062	1.0981	1.0073	1.0024	1.0192	1.0189	0.00891709	0.135009	0.0104934	0.00345832	0.0274372	0.0270125	0.035388	0.847097
Protein S100-A4	S100a4	A0A0G2JGD2;P07091	Isoform of P07091, EF-hand domain-containing protein (Fragment);Protein S100-A4	2	168670000000	18	18	9.0621	0	285.02	66.7	55.1	82.1	66.7	70.5	70.5	0.96148	0.90525	0.963	0.97978	0.73227	0.74503	1.0324	0.92994	0.97614	1.0067	0.78766	0.77336	0.046002	-0.10479	-0.03484	0.00963382	-0.344355	-0.370788	-0.13319	0.880909
T-complex protein 1 subunit eta	Cct7	P80313;A0A0N4SV00;A0A0N4SUI8;A0A0N4SV22	T-complex protein 1 subunit eta;Isoform of P80313, T-complex protein 1 subunit eta	4	167800000000	57	57	59.652	0	323.31	58.3	54.6	50.6	55.3	65.1	58.5	0.93842	0.9624	0.98805	0.98655	0.94688	0.94052	1.0105	0.98377	1.0288	1.0206	1.0139	1.0121	0.0150693	-0.023607	0.0409625	0.0294175	0.0199154	0.0173518	0.0165183	0.908899
Arginine--tRNA ligase, cytoplasmic	Rars	Q9D0I9	Arginine--tRNA ligase, cytoplasmic	1	167530000000	62	62	75.673	0	323.31	62	56.5	54.7	63.3	54.2	61.2	0.99925	1.0219	1.0365	1.0154	1.0013	1.0041	1.0884	1.035	1.0737	1.0579	1.0715	1.0738	0.122209	0.0496308	0.102591	0.0812033	0.0996319	0.102725	0.0929985	3.58127
40S ribosomal protein S5;40S ribosomal protein S5, N-terminally processed	Rps5	Q91V55;D3YYM6;D3Z1S8;P97461	Isoform of P97461, Ribosomal_S7 domain-containing protein;Isoform of P97461, Ribosomal_S7 domain-containing protein (Fragment);Isoform of P97461, Ribosomal_S7 domain-containing protein (Fragment);40S ribosomal protein S5	4	166310000000	20	20	22.876	0	323.31	56.9	45.1	56.9	56.9	45.1	54.9	0.9252	0.96874	0.94859	0.94802	0.92713	0.93329	0.98883	0.97415	0.97796	0.97925	0.97488	0.99453	-0.0162056	-0.0377842	-0.0321526	-0.0302509	-0.0367034	-0.0079132	-0.026835	2.54764
Phosphoserine aminotransferase	Psat1	Q99K85;Q3U6K9;E9Q6P1	Phosphoserine aminotransferase;Isoform of Q99K85, Phosphoserine aminotransferase	3	164180000000	34	34	40.472	0	323.31	54.6	60.8	53	59.2	60.8	60.8	0.95028	0.92993	0.98972	0.98747	0.88455	0.89515	1.0216	0.94643	1.0207	1.0195	0.94513	0.95776	0.0308304	-0.0794323	0.0295589	0.0278618	-0.0814153	-0.0622639	-0.0224767	0.419846
Heterogeneous nuclear ribonucleoprotein D0	Hnrnpd	Q60668-3;Q60668	Isoform of Q60668, Isoform 3 of Heterogeneous nuclear ribonucleoprotein D0;Heterogeneous nuclear ribonucleoprotein D0	2	163680000000	29	3	32.754	0	323.31	53.6	43.5	47.4	43.8	41.2	37.3	0.9744	1.0554	1.0648	1.1071	0.99609	1.0388	1.0631	1.0769	1.1093	1.1413	1.0716	1.1046	0.0882773	0.106884	0.14965	0.190678	0.0997665	0.143524	0.129797	3.36808
	Hnrnpl	G5E924;G3UY56;G3UYY3	Isoform of Q8R081, Heterogeneous nuclear ribonucleoprotein L (Fragment)	3	160120000000	47	4	66.821	0	323.31	55.6	51.5	53	52.5	53.8	55.3	0.94916	1.0412	1.0037	1.0092	0.96568	0.94937	1.0222	1.0669	1.0501	1.0493	1.0495	1.0241	0.0316775	0.093425	0.0705267	0.0694272	0.0697022	0.0343566	0.0615192	2.83029
	Cald1	E9QA15;REV__B2RXW8;REV__B2RXQ2	Caldesmon 1	3	159490000000	71	0	89.272	0	323.31	51.8	41.5	48.2	44.1	41.4	40.5	0.84749	0.91524	0.86299	0.90796	0.82464	0.83533	0.91728	0.92937	0.90755	0.95504	0.88471	0.89282	-0.124566	-0.105675	-0.139951	-0.0663669	-0.176723	-0.163559	-0.129474	3.27925
CAD protein;Glutamine-dependent carbamoyl-phosphate synthase;Aspartate carbamoyltransferase;Dihydroorotase	Cad	E9QAI5;B2RQC6;G3UWN2;B2RQC6-2;E9QAT6	Isoform of B2RQC6, Aspartate carbamoyltransferase;CAD protein;Isoform of B2RQC6, CAD protein;Isoform of B2RQC6, Isoform 2 of CAD protein	5	158400000000	133	121	236.25	0	323.31	40.6	50.9	40.8	44.5	54.9	51.6	1.0468	0.99564	1.1376	1.116	0.96725	0.95255	1.1261	1.0102	1.1738	1.1501	1.0351	1.0184	0.171335	0.0146409	0.231187	0.201759	0.0497702	0.0263043	0.115833	1.49422
Phosphatidylethanolamine-binding protein 1;Hippocampal cholinergic neurostimulating peptide	Pebp1	P70296;D3Z1V4;D6RHS6;E9QLE5	Phosphatidylethanolamine-binding protein 1;Isoform of P70296, Phosphatidylethanolamine-binding protein 1;Isoform of P70296, Phosphatidylethanolamine-binding protein 1	4	158330000000	17	16	20.83	0	323.31	90.4	88.2	84.5	84.5	88.8	88.8	0.82935	0.923	0.84178	0.83154	0.87818	0.88041	0.89161	0.93723	0.86555	0.86743	0.92914	0.93954	-0.165515	-0.093525	-0.208311	-0.205181	-0.106032	-0.0899735	-0.144756	2.86647
	Hnrnpa1	Q5EBP8	Isoform of P49312, Helix-destabilizing protein	1	157170000000	35	1	38.833	0	323.31	59.8	56.3	54.4	49.6	58.2	59.5	0.87196	1.0195	0.91999	0.95651	0.98739	0.99556	0.962	1.0438	0.96526	1.0114	1.0551	1.0666	-0.0558912	0.0618453	-0.0510105	0.0163537	0.0773797	0.0930192	0.023616	0.382874
Staphylococcal nuclease domain-containing protein 1	Snd1	Q78PY7;Q3TJ56;E9Q3E9	Staphylococcal nuclease domain-containing protein 1;Isoform of Q78PY7, Staphylococcal nuclease domain-containing protein 1	3	156620000000	72	72	102.09	0	323.31	58.4	59.9	56.2	58.6	59.9	62.9	0.91387	0.95198	0.97714	0.92643	0.84758	0.8604	0.99182	0.97231	1.0074	0.96377	0.90692	0.91874	-0.0118498	-0.0405117	0.0106366	-0.0532392	-0.140953	-0.122271	-0.0596981	1.22429
Translationally-controlled tumor protein	Tpt1	P63028;D3YU75	Translationally-controlled tumor protein;Isoform of P63028, TCTP domain-containing protein	2	155270000000	13	13	19.462	0	300.1	37.2	41.3	54.1	44.2	41.3	37.2	0.80062	0.94869	0.82494	0.88487	0.90059	0.86551	0.87	0.97246	0.88321	0.92976	0.95446	0.93409	-0.200913	-0.0402892	-0.179172	-0.10507	-0.0672434	-0.0983665	-0.115176	2.19001
S-formylglutathione hydrolase	Esd	Q9R0P3;H3BKH6;H3BLJ9;H3BJL6;H3BJP2;H3BK43;H3BJC6;H3BL99	S-formylglutathione hydrolase;Isoform of Q9R0P3, S-formylglutathione hydrolase;Isoform of Q9R0P3, S-formylglutathione hydrolase;Isoform of Q9R0P3, S-formylglutathione hydrolase;Isoform of Q9R0P3, S-formylglutathione hydrolase (Fragment);Isoform of Q9R0P3,	8	154520000000	24	24	31.319	0	323.31	59.2	67.4	65.2	75.9	77.3	74.8	0.86015	0.94927	0.8763	0.86637	0.96682	0.94619	0.92274	0.97026	0.90251	0.8826	1.0239	1.0087	-0.116004	-0.0435567	-0.147985	-0.180168	0.0340748	0.0124972	-0.0735237	1.01923
40S ribosomal protein S16	Rps16	P14131	40S ribosomal protein S16	1	153780000000	27	27	16.445	0	90.626	69.2	63.7	67.8	65.8	63.7	63.7	0.92269	0.9802	0.96696	0.96276	0.92935	0.92317	0.98453	0.98437	1.0109	1.0023	0.96415	0.98333	-0.0224929	-0.0227274	0.0156403	0.00331439	-0.0526705	-0.0242524	-0.0171981	0.857639
6-phosphogluconate dehydrogenase, decarboxylating	Pgd	Q9DCD0	6-phosphogluconate dehydrogenase, decarboxylating	1	151500000000	34	34	53.247	0	323.31	53.6	58.4	52.2	54.2	58.4	58.4	0.92985	1.0022	0.94863	0.87281	0.95081	0.93551	0.99146	1.0237	0.97278	0.91258	1.0224	0.99281	-0.0123735	0.033793	-0.0398145	-0.131977	0.0319597	-0.0104104	-0.0214705	0.367881
Aconitate hydratase, mitochondrial	Aco2	Q99KI0;A0A2R8VJW0;A0A2R8W744;A0A2R8VHM8	Aconitate hydratase, mitochondrial	4	151120000000	52	52	85.462	0	323.31	49.5	61.8	51.3	56.2	62.3	60.8	0.85485	0.91927	0.89247	0.91479	0.84502	0.83093	0.92438	0.93632	0.93683	0.95136	0.90414	0.88993	-0.113442	-0.0949264	-0.0941408	-0.0719367	-0.145382	-0.168236	-0.114677	3.26097
Valine--tRNA ligase	Vars	Q9Z1Q9;G3UY93;G3UZ22;G3UYW2;G3UZX1	Valine--tRNA ligase;Isoform of Q9Z1Q9, Valyl-tRNA synthetase (Fragment)	5	149360000000	76	76	140.21	0	323.31	45.1	49.5	42.6	45.6	51.4	49.4	1.0186	1.1029	1.0746	1.0736	1.0401	1.0645	1.0982	1.1125	1.1197	1.1206	1.1051	1.1403	0.135141	0.153805	0.163112	0.164271	0.144177	0.189413	0.15832	5.29535
Ubiquitin carboxyl-terminal hydrolase;Ubiquitin carboxyl-terminal hydrolase 5	Usp5	Q3U4W8;P56399;D3YYA5;D3Z4K7	Isoform of P56399, Ubiquitin carboxyl-terminal hydrolase;Ubiquitin carboxyl-terminal hydrolase 5	4	148580000000	75	75	93.354	0	323.31	42.8	54.1	42.5	46.9	53.8	52.2	0.94491	0.97619	0.98505	0.98783	0.92174	0.92174	1.0162	1.0002	1.0267	1.0193	0.9895	0.9886	0.0231844	0.00028851	0.0380147	0.0275787	-0.0152284	-0.0165412	0.00954945	0.44314
Peroxiredoxin-4	Prdx4	O08807;B1AZS9	Peroxiredoxin-4;Isoform of O08807, Thioredoxin domain-containing protein (Fragment)	2	148190000000	22	20	31.052	0	323.31	61.7	61.3	58.8	58.4	61.3	61.3	1.0418	1.1325	1.1156	1.0602	1.0433	0.99766	1.1378	1.1451	1.1504	1.1229	1.1251	1.0681	0.186247	0.195474	0.202136	0.167229	0.170053	0.0950467	0.169364	3.90112
WD repeat-containing protein 1	Wdr1	O88342;A0A0J9YU05	WD repeat-containing protein 1	2	148040000000	40	40	66.406	0	323.31	60.7	58.7	60.7	58.1	60.4	58.9	0.75146	0.82923	0.75762	0.7906	0.77048	0.76544	0.81993	0.84793	0.78699	0.81883	0.82309	0.8257	-0.286427	-0.237983	-0.345583	-0.288364	-0.280878	-0.27631	-0.285924	5.26499
14-3-3 protein gamma;14-3-3 protein gamma, N-terminally processed	Ywhag	P61982	14-3-3 protein gamma	1	147190000000	30	21	28.302	0	323.31	58.7	51.4	52.6	62.3	59.5	51.4	0.92794	0.98882	0.94739	0.9465	0.92233	0.90605	1.0139	1.0112	0.98978	0.97181	0.99582	0.96037	0.0199154	0.0160684	-0.0148202	-0.0412538	-0.0060431	-0.0583378	-0.0140785	0.498189
Eukaryotic translation initiation factor 3 subunit A	Eif3a	P23116;A0A494B9I0	Eukaryotic translation initiation factor 3 subunit A	2	146950000000	122	122	161.93	0	323.31	48.1	45.7	44	46.3	46.4	45.8	0.91868	0.96697	0.96871	0.95444	0.94323	0.91777	1.0023	0.98855	1.0028	0.99901	1.0009	0.98931	0.00331439	-0.0166142	0.0040339	-0.00142898	0.00129784	-0.0155054	-0.00415041	0.481531
Glycine--tRNA ligase	Gars	Q9CZD3	Glycine--tRNA ligase	1	146790000000	53	53	81.877	0	323.31	42.2	46.2	43.2	44.7	46.2	48	1.0179	0.96061	1.0702	1.0568	0.94833	0.97115	1.1026	0.97555	1.1147	1.102	1.0083	1.0439	0.14091	-0.0357123	0.156655	0.140124	0.0119249	0.0619835	0.0793142	1.23486
Annexin	Anxa6	F8WIT2	Isoform of P14824, Annexin	1	146420000000	72	2	75.288	0	323.31	70.2	61.5	67.2	70	66.3	67.6	0.90605	1.0379	0.97559	0.94862	0.92921	0.93453	0.97903	1.0588	1.0179	0.98314	0.99241	1.0033	-0.030575	0.0824301	0.0255958	-0.0245312	-0.0109918	0.00475306	0.00778015	0.175159
Inorganic pyrophosphatase	Ppa1	Q9D819	Inorganic pyrophosphatase	1	145280000000	32	32	32.667	0	323.31	82	73.7	78.9	80.6	74.4	76.8	0.89179	0.96037	0.95584	0.94382	0.94677	0.94015	0.96396	0.98443	0.99194	0.98039	1.0154	1.0038	-0.0529548	-0.0226395	-0.0116752	-0.0285723	0.0220482	0.00547185	-0.0147203	0.637775
Poly(rC)-binding protein 1	Pcbp1	P60335	Poly(rC)-binding protein 1	1	144830000000	27	17	37.497	0	323.31	77.5	74.4	76.7	77.5	74.2	74.2	0.99378	1.0531	1.0775	1.0638	1.0023	1.0085	1.0652	1.0738	1.1055	1.0902	1.0498	1.0788	0.0911243	0.102725	0.144699	0.124593	0.0701145	0.109427	0.107114	3.78997
Multifunctional protein ADE2;Phosphoribosylaminoimidazole-succinocarboxamide synthase;Phosphoribosylaminoimidazole carboxylase	Paics	Q9DCL9;D3Z6P1;D6RCU8	Multifunctional protein ADE2	3	142150000000	37	37	47.006	0	323.31	52.7	56	49.6	58.4	55.8	55.8	0.98534	1.0473	1.049	1.0432	1.0015	0.98992	1.0684	1.0654	1.0881	1.0785	1.0726	1.0645	0.0954519	0.0913952	0.121811	0.109026	0.101112	0.0901759	0.101495	5.29018
Tubulin alpha-1B chain	Tuba1b	P05213;A0A2R8VHF3	Tubulin alpha-1B chain	2	142130000000	54	1	50.151	0	130.13	63.2	64.7	63	71	67.2	67.8	0.90989	0.96218	0.95987	0.97255	0.97933	0.97146	0.95978	0.96422	0.98929	0.98949	1.0293	1.022	-0.0592243	-0.0525657	-0.0155346	-0.015243	0.0416635	0.0313952	-0.0115848	0.279309
60S ribosomal protein L18	Rpl18	P35980;A0A1B0GQU8;A0A1B0GSS8;A0A1B0GSF7;A0A1B0GS28	60S ribosomal protein L18;Isoform of P35980, Ribosomal_L18e/L15P domain-containing protein;Isoform of P35980, Ribosomal_L18e/L15P domain-containing protein;Isoform of P35980, 60S ribosomal protein L18	5	141240000000	18	9	21.644	0	192.52	35.1	33.5	36.2	38.3	33.5	33.5	0.90945	0.94745	0.92921	0.9373	0.91571	0.91731	0.95541	0.96146	0.95483	0.96278	0.97387	0.96827	-0.0658081	-0.0567013	-0.0666842	-0.0547219	-0.0381989	-0.0465187	-0.0547722	4.17465
Heterogeneous nuclear ribonucleoprotein A/B	Hnrnpab	Q99020;Q20BD0;Q80XR6	Heterogeneous nuclear ribonucleoprotein A/B;Isoform of Q99020, Heterogeneous nuclear ribonucleoprotein A/B;Isoform of Q99020, Heterogeneous nuclear ribonucleoprotein A/B	3	140030000000	29	28	30.831	0	238.14	51.2	38.9	50.9	40.7	36.1	34	0.89521	1.0105	0.90506	0.97657	1.0135	1.0182	0.95184	1.0298	0.95662	1.0275	1.0817	1.0817	-0.071209	0.0423642	-0.0639821	0.0391384	0.1133	0.1133	0.0288187	0.370776
Ribosomal protein;60S ribosomal protein L10a	Rpl10a	A0A3B2WDD2;A0A3B2WBL1;Q5XJF6;P53026;A0A3B2W824;A0A3B2W820;A0A3B2WCA5;D6RE43	Isoform of P53026, Ribosomal protein;Isoform of P53026, Ribosomal protein;Isoform of P53026, Ribosomal protein;60S ribosomal protein L10a;Isoform of P53026, 60S ribosomal protein L10a (Fragment)	8	139620000000	22	22	21.636	0	323.31	52.1	48.9	52.1	52.1	48.9	48.9	0.90628	0.9675	0.93201	0.94329	0.91894	0.91563	0.97071	0.98068	0.96993	0.98146	0.98454	0.97663	-0.0428877	-0.0281456	-0.0440475	-0.0269986	-0.0224783	-0.034116	-0.0331123	3.58707
Serine/threonine-protein phosphatase 2A 65 kDa regulatory subunit A alpha isoform	Ppp2r1a	Q76MZ3;G3UXQ1;H3BJ83;H3BK50	Serine/threonine-protein phosphatase 2A 65 kDa regulatory subunit A alpha isoform	4	138500000000	50	29	65.322	0	323.31	48	52.5	48	47.5	55.2	50.8	0.92344	0.97238	0.9478	0.96519	0.93055	0.94371	0.99092	0.98778	0.98475	0.99233	0.99057	1.0061	-0.0131595	-0.0177383	-0.0221706	-0.0111081	-0.0136692	0.00877371	-0.011512	1.3363
26S proteasome non-ATPase regulatory subunit 2	Psmd2	Q8VDM4;A0A338P6M5;E9Q2S8;A0A338P7H4;A0A338P6S9	26S proteasome non-ATPase regulatory subunit 2	5	136760000000	69	69	100.2	0	323.31	50.2	57.5	52.4	52.1	60.2	54.6	0.93924	0.97209	0.99761	1.0148	0.97032	0.95344	1.0239	0.99267	1.0524	1.0528	1.0314	1.0288	0.0340748	-0.0106139	0.0736832	0.0742314	0.044604	0.0409625	0.0428237	1.69592
Pre-mRNA-processing-splicing factor 8	Prpf8	Q99PV0;B7ZC27	Pre-mRNA-processing-splicing factor 8	2	135600000000	172	172	273.61	0	323.31	45.6	47.2	43.5	49	50.3	49.3	0.99336	1.0589	1.029	1.0414	1.0079	1.0317	1.0684	1.0762	1.0683	1.073	1.0761	1.1033	0.0954519	0.105946	0.0953168	0.10165	0.105812	0.141825	0.107667	4.64668
Ribonuclease inhibitor	Rnh1	Q91VI7;A0A1B0GSG5;A0A1B0GRG4;A0A1B0GRY7	Ribonuclease inhibitor;Isoform of Q91VI7, Ribonuclease inhibitor	4	135330000000	43	42	49.816	0	323.31	72.6	81.1	72.6	81.1	81.6	84.9	0.91142	0.92952	0.96824	0.97945	0.87792	0.87625	0.97838	0.94528	1.0001	1.0106	0.93551	0.94305	-0.0315332	-0.0811864	0.000144262	0.0152121	-0.096175	-0.0845938	-0.0463553	1.20239
10 kDa heat shock protein, mitochondrial	Hspe1;Cpn10-rs1	Q64433;Q9JI95	10 kDa heat shock protein, mitochondrial;CPN10-like protein	2	134400000000	21	21	10.963	0	78.509	90.2	67.6	90.2	81.4	69.6	74.5	0.90559	0.97131	0.92958	0.94694	0.91571	0.93098	0.98002	0.98329	0.95598	0.97575	0.9805	0.98127	-0.0291169	-0.0243111	-0.0649477	-0.0354165	-0.0284105	-0.0272779	-0.0349134	2.61486
Glutathione S-transferase P 1;Glutathione S-transferase P 2	Gstp1;Gstp2	P19157;A0A494BAW2;A0A494B908;P46425;A0A494BAS3;A0A494BAU3;A0A494BAM8;Q8VC73;F6RWR5	Glutathione S-transferase P 1;Isoform of P19157, GST class-pi;Isoform of P19157, GST class-pi (Fragment);Glutathione S-transferase P 2	9	133530000000	17	17	23.609	0	323.31	56.7	60	47.6	63.8	60	62.9	0.82836	0.97098	0.82131	0.82645	0.89461	0.89229	0.88585	0.99699	0.86557	0.86449	0.94507	0.96043	-0.174866	-0.00434906	-0.208278	-0.210079	-0.0815069	-0.0582476	-0.122888	1.75027
Adenosylhomocysteinase	Ahcy	P50247;A2ALT5	Adenosylhomocysteinase	2	132940000000	38	38	47.688	0	323.31	60	62	47.9	61.8	65.3	59.5	0.99769	1.0591	1.0533	1.0649	0.96747	0.98438	1.0794	1.0757	1.088	1.1025	1.0367	1.0577	0.11023	0.105276	0.121679	0.140779	0.0519985	0.0809305	0.101815	3.29596
DNA damage-binding protein 1	Ddb1	Q3U1J4;A0A494B987;A0A494BBJ6	DNA damage-binding protein 1	3	132330000000	98	57	126.85	0	323.31	51	51.7	46	46.1	53.2	47.5	1.0094	1.0133	1.0829	1.0494	1.0105	0.99967	1.1008	1.0263	1.1276	1.0894	1.0782	1.0707	0.138552	0.0374525	0.173255	0.123534	0.108625	0.0985543	0.113329	2.76833
Isocitrate dehydrogenase [NADP], mitochondrial	Idh2	P54071;D6RIL6;A0A0U1RP68;A0A0U1RPR1	Isocitrate dehydrogenase [NADP], mitochondrial	4	131060000000	33	32	50.906	0	323.31	47.1	49.6	45.1	47.1	51.3	50.9	1.005	1.0709	1.0915	1.1239	0.95866	0.95618	1.0969	1.0948	1.1353	1.1672	1.0408	1.0232	0.133432	0.130667	0.183074	0.223052	0.0576929	0.0330882	0.126834	2.11445
60S ribosomal protein L12	Rpl12	P35979;A0A0A6YVW4	60S ribosomal protein L12	2	130790000000	18	18	17.804	0	323.31	63.6	63.6	63.6	66.1	59.4	67.9	0.8928	0.93636	0.9182	0.94169	0.92611	0.92236	0.93912	0.95606	0.94257	0.96986	0.9756	0.97373	-0.0906186	-0.0648269	-0.0853283	-0.0441516	-0.0356383	-0.0384063	-0.0598283	2.75676
Protein S100-A11	S100a11	P50543	Protein S100-A11	1	130380000000	14	14	11.083	0	323.31	58.2	43.9	58.2	57.1	51	51	0.78696	0.89974	0.7564	0.77933	0.82813	0.78798	0.84375	0.91776	0.78279	0.81099	0.8744	0.83471	-0.245112	-0.123811	-0.353303	-0.302244	-0.193635	-0.260653	-0.24646	3.17115
Fatty acid-binding protein, epidermal	Fabp5	Q05816	Fatty acid-binding protein 5	1	130380000000	13	13	15.137	0	323.31	73.3	73.3	73.3	73.3	73.3	73.3	1.034	0.95787	1.2128	1.2878	0.96246	0.9783	1.1387	0.97148	1.2577	1.3609	1.0309	1.0541	0.187388	-0.0417438	0.330788	0.444561	0.0439044	0.0760117	0.173485	1.15503
ATP-dependent RNA helicase DDX3X;Putative ATP-dependent RNA helicase Pl10	Ddx3x;D1Pas1	Q62167;P16381	ATP-dependent RNA helicase DDX3X;Putative ATP-dependent RNA helicase Pl10	2	129730000000	53	16	73.101	0	323.31	60.6	58.5	62.1	59.1	64.7	55.6	0.92237	0.96648	0.97131	1.0006	0.96323	0.97793	0.9845	0.99088	1.0015	1.0334	1.0233	1.0512	-0.0225369	-0.0132177	0.00216242	0.0473988	0.0332292	0.0720372	0.0198455	0.608119
60S ribosomal protein L24	Rpl24	Q8BP67	60S ribosomal protein L24	1	129310000000	22	22	17.779	0	138.07	43.3	40.8	38.2	41.4	40.1	40.8	0.91634	0.96412	0.95171	0.96332	0.92469	0.96328	0.97484	0.98459	0.97534	0.98425	0.98443	1.0262	-0.0367626	-0.022405	-0.0360229	-0.0229033	-0.0226395	0.0373119	-0.0172369	0.73027
E3 ubiquitin-protein ligase NEDD4	Nedd4	P46935;A0A571BEP7;Q3V335;V9GWV8;V9GXK3;A0A494BB14;A0A494BAL4	E3 ubiquitin-protein ligase NEDD4	7	128970000000	75	16	102.71	0	323.31	45	47.8	40.4	41.7	53.8	46.4	0.76146	0.73852	0.79083	0.70017	0.67801	0.614	0.82407	0.74463	0.82425	0.73279	0.72733	0.65566	-0.279161	-0.425404	-0.278846	-0.448528	-0.459318	-0.60898	-0.416706	3.35333
3-hydroxyacyl-CoA dehydrogenase type-2	Hsd17b10	Q99N15;A2AFQ2;O08756	Isoform of O08756, 17beta-hydroxysteroid dehydrogenase type 10/short chain L-3-hydroxyacyl-CoA dehydrogenase;Isoform of O08756, 3-hydroxyacyl-CoA dehydrogenase type-2;3-hydroxyacyl-CoA dehydrogenase type-2	3	128430000000	23	23	27.273	0	323.31	72.4	71.6	72.4	81.2	77.4	77.4	0.97339	1.0362	1.0019	1.0312	0.95947	0.92592	1.0571	1.0517	1.047	1.0647	1.0203	0.97515	0.0801119	0.0727232	0.0662614	0.090447	0.0289934	-0.0363039	0.0503722	1.31944
Heterogeneous nuclear ribonucleoprotein Q	Syncrip	Q7TMK9;G3V018	Heterogeneous nuclear ribonucleoprotein Q;Isoform of Q7TMK9, Heterogeneous nuclear ribonucleoprotein Q	2	128230000000	39	4	69.632	0	323.31	52.8	53.5	49.4	51.4	56.7	55.5	0.9754	1.0031	1.0399	1.0563	0.98566	0.99082	1.0541	1.0199	1.0711	1.1022	1.0558	1.0657	0.0760117	0.0284277	0.0990932	0.140386	0.0783366	0.0918014	0.0856761	2.65503
Ribosome-binding protein 1	Rrbp1	A2AVJ7;Q99PL5;Q99PL5-3;Q99PL5-2;Q99PL5-4;Q99PL5-5;Q99PL5-8;Q99PL5-7;Q99PL5-6;Q99PL5-9;Q99PL5-10;Q99PL5-11;Q99PL5-12	Isoform of Q99PL5, Rib_recp_KP_reg domain-containing protein;Ribosome-binding protein 1	13	128060000000	100	100	158.39	0	323.31	47.6	42.3	44.1	45	41.1	41.5	0.79866	0.99969	0.7978	0.8261	0.80499	0.85142	0.87364	1.0225	0.8365	0.85776	0.85883	0.91358	-0.194889	0.0321008	-0.257563	-0.221354	-0.219556	-0.130397	-0.165276	1.91509
Calnexin	Canx	P35564	Calnexin	1	127880000000	53	53	67.277	0	323.31	49.2	46.4	46.2	48.6	48.4	48.2	0.89614	0.99804	0.9016	0.89614	0.89196	0.89233	0.97769	1.0226	0.96091	0.9452	0.96126	0.95247	-0.032551	0.0322419	-0.0575268	-0.0813085	-0.0570014	-0.0702544	-0.0444	1.34644
Myristoylated alanine-rich C-kinase substrate	Marcks	P26645	Myristoylated alanine-rich C-kinase substrate	1	127180000000	22	22	29.661	0	323.31	71.2	69.9	69.9	69.9	69.9	69.9	0.79378	0.81969	0.8455	0.80426	0.71397	0.73667	0.85628	0.83904	0.87433	0.82784	0.76765	0.78905	-0.223845	-0.253189	-0.19375	-0.272576	-0.381479	-0.341811	-0.277775	3.66837
Cornifin-A	Sprr1a	Q62266;Q62267	Cornifin-A	2	127040000000	19	19	15.765	0	238.49	86.8	79.9	92.4	92.4	92.4	92.4	0.18236	0.28076	0.20345	0.26905	0.30049	0.34364	0.19599	0.28575	0.21238	0.27854	0.32203	0.36965	-2.35115	-1.80717	-2.23528	-1.84404	-1.63473	-1.43577	-1.88469	4.34989
Alpha-actinin-1	Actn1	Q7TPR4	Alpha-actinin-1	1	126870000000	74	2	103.07	0	323.31	69.4	65	63.2	63.7	63.8	59.2	0.86039	1.0721	0.897	0.92271	0.96147	0.96337	0.95341	1.0836	0.94283	0.96314	1.0301	1.0325	-0.0688313	0.115832	-0.0849304	-0.0541826	0.0427844	0.0461418	-0.000530977	0.00537157
Macrophage migration inhibitory factor	Mif	P34884	Macrophage migration inhibitory factor	1	125850000000	10	10	12.504	0	304.55	72.2	72.2	72.2	71.3	72.2	90.4	0.97643	0.97334	1.0252	1.0651	0.95687	0.92602	1.0372	0.9823	1.054	1.0894	1.0225	0.98594	0.0526941	-0.0257644	0.0758749	0.123534	0.0321008	-0.0204282	0.0396685	0.820516
Prothymosin alpha;Prothymosin alpha, N-terminally processed;Thymosin alpha	Ptma	P26350;A0A087WP98;A0A087WPN6;A0A087WQN2	Prothymosin alpha;Isoform of P26350, Prothymosin alpha;Isoform of P26350, Prothymosin alpha	4	125140000000	9	9	12.254	0	323.31	38.7	38.7	38.7	38.7	38.7	38.7	0.99382	1.0467	1.0721	1.0831	0.9909	1.006	1.0832	1.0714	1.126	1.1266	1.0603	1.0777	0.1153	0.0994972	0.171207	0.171975	0.0844725	0.107956	0.125068	3.35171
40S ribosomal protein S11	Rps11	P62281;A0A1B0GRR3	40S ribosomal protein S11;Isoform of P62281, Ribosomal_S17_N domain-containing protein	2	124860000000	31	11	18.431	0	199.31	58.2	57	57	57	57	59.5	0.92463	0.98593	0.95467	0.96929	0.9615	0.94207	0.98743	0.99544	0.98571	1.0104	1.0065	0.99552	-0.0182496	-0.00659373	-0.0207648	0.0149265	0.00934717	-0.00647779	-0.00463538	0.332611
60S ribosomal protein L17	Rpl17	Q6ZWZ7;Q9CPR4;B2RY53	Isoform of Q9CPR4, 60S ribosomal protein L17;60S ribosomal protein L17	3	122490000000	22	22	21.397	0	323.31	49.5	48.4	59.2	54.9	47.8	47.8	0.88032	0.97493	0.94018	0.9361	0.92424	0.92607	0.97742	0.99394	0.98472	0.9873	0.9946	0.98514	-0.0329495	-0.00876933	-0.0222145	-0.0184396	-0.00781166	-0.0215993	-0.0186306	2.3338
ADP/ATP translocase 2;ADP/ATP translocase 2, N-terminally processed	Slc25a5	P51881	ADP/ATP translocase 2	1	122470000000	44	25	32.931	0	314.41	71.1	62.8	56.4	69.8	60.1	63.1	0.87999	0.98229	0.90017	0.99897	0.92506	0.90147	0.9428	1.005	0.93473	1.0213	0.99369	0.96439	-0.0849763	0.0071955	-0.0973784	0.0304067	-0.00913225	-0.0523114	-0.034366	0.782411
Histone H1.4	Hist1h1e	P43274	Histone H1.4	1	122110000000	27	9	21.977	0	104.78	39.7	32	37	40.6	32	32.4	1.0694	1.0686	1.1237	1.1555	1.0104	0.99392	1.1384	1.0896	1.1592	1.1715	1.0812	1.061	0.187008	0.123799	0.21313	0.228357	0.112633	0.0854247	0.158392	2.91804
ATP-dependent RNA helicase A	Dhx9	E9QNN1;O70133-2;Q3UR42	Isoform of O70133, RNA helicase;Isoform of O70133, Isoform 2 of ATP-dependent RNA helicase A;Isoform of O70133, ATP-dependent RNA helicase A (Fragment)	3	121480000000	80	2	149.69	0	323.31	37.9	38.7	34.8	35.5	45.2	39.3	0.90708	0.99468	0.93038	0.95186	0.93781	0.95813	0.98269	1.0092	0.97424	0.98321	0.99835	1.0264	-0.0251917	0.0132121	-0.0376509	-0.0244285	-0.00238241	0.0375931	-0.00647472	0.222736
		P0DP28;P0DP27;P0DP26;A0A3Q4EHJ0;Q9D6P8;G3UX57;G3UZ90;P20801	Calmodulin-3;Calmodulin-2;Calmodulin-1;Isoform of P0DP26, Calmodulin	8	121220000000	18	12	16.837	0	323.31	66.4	65.1	66.4	60.4	89.9	55	0.93164	1.0093	0.97013	0.94241	0.93203	0.93353	0.99455	1.0248	1.0121	0.97685	0.99383	0.98884	-0.00788419	0.0353424	0.0173518	-0.033791	-0.008929	-0.016191	-0.00235017	0.0833882
60S ribosomal protein L23	Rpl23	P62830;A2A6F8	60S ribosomal protein L23	2	121190000000	21	21	14.865	0	310.72	53.6	51.4	57.9	45.7	51.4	45.7	0.90738	0.96217	0.93547	0.92982	0.9344	0.9166	0.96758	0.98168	0.95513	0.96893	0.99331	0.9794	-0.0475471	-0.0266753	-0.066231	-0.0455357	-0.00968406	-0.0300299	-0.0376172	2.2652
High mobility group protein B1	Hmgb1	A0A0J9YUZ4;P63158;A0A0J9YUD8;D3YZ18;D3YVC6	Isoform of P63158, High mobility group protein B1 (Fragment);High mobility group protein B1;Isoform of P63158, High mobility group protein B1;Isoform of P63158, High mobility group protein B1 (Fragment)	5	120850000000	31	25	24.233	0	323.31	47.9	43.6	50.7	37.9	43.6	43.6	0.96648	1.0472	1.024	1.0416	0.96736	0.9693	1.0334	1.0729	1.0691	1.1	1.0306	1.039	0.0473988	0.101516	0.0963968	0.137504	0.0434845	0.0551957	0.0802491	2.47268
NADH-cytochrome b5 reductase 3;NADH-cytochrome b5 reductase 3 membrane-bound form;NADH-cytochrome b5 reductase 3 soluble form;NADH-cytochrome b5 reductase	Cyb5r3	Q9DCN2;Q9DCN2-2;F2Z456	NADH-cytochrome b5 reductase 3;Isoform of Q9DCN2, Isoform 2 of NADH-cytochrome b5 reductase 3;Isoform of Q9DCN2, NADH-cytochrome b5 reductase	3	120050000000	25	25	34.127	0	323.31	61.1	59.8	61.1	59.8	70.1	69.8	0.78141	0.93505	0.79953	0.8049	0.7875	0.77864	0.85154	0.94158	0.83983	0.83947	0.84594	0.82921	-0.231854	-0.0868444	-0.251831	-0.252449	-0.241373	-0.270191	-0.222424	3.32105
Histidine triad nucleotide-binding protein 1	Hint1	P70349;B0R1E3	Histidine triad nucleotide-binding protein 1;Isoform of P70349, HIT domain-containing protein	2	119400000000	14	14	13.777	0	323.31	88.1	83.3	88.1	63.5	77.8	77.8	0.90575	1.0314	0.89053	1.0111	1.0118	1.0166	0.97498	1.0494	0.96118	1.037	1.0713	1.079	-0.0365555	0.0695647	-0.0571215	0.0524159	0.0993625	0.109695	0.0395602	0.644951
Peroxiredoxin-6	Prdx6	Q6GT24;O08709;D3Z0Y2;Q8BG37;A0A0A6YXQ7	Isoform of O08709, Peroxiredoxin-6;Peroxiredoxin-6;Isoform of O08709, Peroxiredoxin-6	5	119060000000	24	24	24.826	0	323.31	75.9	83.5	75.9	83.5	83.5	83.5	1.1868	1.0951	1.268	1.2641	1.0773	1.07	1.2829	1.1114	1.3193	1.3041	1.1549	1.155	0.359409	0.152378	0.399773	0.383055	0.207768	0.207893	0.285046	2.88832
60S ribosomal protein L30	Rpl30	P62889;A0A2I3BQF4	60S ribosomal protein L30;Isoform of P62889, 60S ribosomal protein L30	2	118950000000	19	19	12.784	0	255.15	68.7	66.1	66.1	68.7	66.1	66.1	0.90154	0.96932	0.92679	0.92002	0.94946	0.93509	0.97818	0.99202	0.96323	0.97925	0.98252	0.9948	-0.0318281	-0.0115589	-0.0540478	-0.0302509	-0.0254413	-0.00752159	-0.0267748	1.96019
Prohibitin	Phb	P67778;Q5SQG5	Prohibitin;Isoform of P67778, Prohibitin (Fragment)	2	118700000000	33	33	29.82	0	323.31	75	76.1	69.5	80.5	76.1	76.1	0.88409	0.9917	0.91778	0.94599	0.95214	0.92877	0.96378	1.0077	0.93693	0.9691	1.0083	0.98387	-0.0532242	0.0110662	-0.0939868	-0.0452826	0.0119249	-0.0234604	-0.0321605	0.953021
Lysine--tRNA ligase	Kars	Q99MN1;Q8R2P8	Lysine--tRNA ligase;Isoform of Q99MN1, Lysine--tRNA ligase	2	118210000000	46	46	67.839	0	323.31	52.1	46.1	48.9	56	47.2	46.2	0.89189	0.96312	0.92762	0.92261	0.9416	0.93459	0.97259	0.98517	0.95894	0.96504	1.0114	0.99768	-0.0400963	-0.0215554	-0.0604875	-0.0513394	0.0163537	-0.00335094	-0.026746	1.11293
Proliferating cell nuclear antigen	Pcna	P17918	Proliferating cell nuclear antigen	1	117960000000	26	26	28.785	0	323.31	72.4	72.8	72.4	72.4	65.1	70.1	1.0085	1.0905	1.0491	1.0157	1.0579	1.1072	1.0912	1.1093	1.0843	1.0478	1.1316	1.1818	0.125916	0.14965	0.116764	0.0673634	0.178364	0.240986	0.146507	2.75371
Coatomer subunit alpha;Xenin;Proxenin;Coatomer subunit alpha	Copa	Q8CIE6;F8WHL2;F6XJN3;D6RH55	Coatomer subunit alpha;Isoform of Q8CIE6, Coatomer subunit alpha	4	117210000000	96	96	138.43	0	323.31	54.4	57	50.7	60	59.7	58.3	0.89375	0.97737	0.93436	0.93008	0.87887	0.88715	0.96734	0.9883	0.96668	0.95876	0.93502	0.95102	-0.047905	-0.0169791	-0.0488897	-0.0607584	-0.0969309	-0.0724524	-0.0573192	2.47256
Prostaglandin E synthase 3	Ptges3	Q9R0Q7;D3Z7C6	Prostaglandin E synthase 3;Isoform of Q9R0Q7, CS domain-containing protein	2	116960000000	13	13	18.721	0	323.31	47.5	41.2	38.8	47.5	41.9	51.2	0.91385	0.94721	0.93273	0.95457	0.91674	0.90641	0.98198	0.95919	0.97234	0.98527	0.97015	0.97259	-0.0262345	-0.0601115	-0.0404672	-0.021409	-0.0437203	-0.0400963	-0.0386731	3.00831
Thymosin beta-4;Hematopoietic system regulatory peptide	Tmsb4x	P20065-2;P20065	Isoform of P20065, Isoform Short of Thymosin beta-4;Thymosin beta-4	2	116720000000	6	5	5.0526	0	23.941	72.7	47.7	72.7	59.1	61.4	61.4	0.95316	1.2145	1.0289	1.0194	1.1306	1.1084	1.0312	1.2227	1.0556	1.0587	1.2176	1.1595	0.0443242	0.29007	0.0780633	0.0822938	0.28404	0.213503	0.165382	1.83755
GMP synthase [glutamine-hydrolyzing]	Gmps	Q3THK7	GMP synthase [glutamine-hydrolyzing]	1	116530000000	53	53	76.723	0	323.31	64.8	70.6	58.9	62.6	74.9	70.9	0.93408	1.0339	0.97912	1.051	1.029	1.0057	1.0097	1.0487	1.0221	1.0867	1.1059	1.0793	0.0139267	0.068602	0.0315364	0.119954	0.145221	0.110096	0.0815559	1.91303
Heterogeneous nuclear ribonucleoprotein F;Heterogeneous nuclear ribonucleoprotein F, N-terminally processed	Hnrnpf	Q9Z2X1;Q9Z2X1-2;J3QM80;J3QMT0;J3QP45;J3QMV8;J3QNH2	Heterogeneous nuclear ribonucleoprotein F;Isoform of Q9Z2X1, Isoform 2 of Heterogeneous nuclear ribonucleoprotein F;Isoform of Q9Z2X1, Heterogeneous nuclear ribonucleoprotein F (Fragment);Isoform of Q9Z2X1, Heterogeneous nuclear ribonucleoprotein F (Fragme	7	116160000000	31	29	45.729	0	323.31	51.1	46	46.5	50.1	51.6	50.1	1.0008	1.0783	1.0551	1.0988	1.0534	1.0711	1.0795	1.1014	1.0892	1.1464	1.1197	1.1469	0.110363	0.139339	0.123269	0.197111	0.163112	0.19774	0.155156	3.81313
U5 small nuclear ribonucleoprotein 200 kDa helicase	Snrnp200	Q6P4T2	U5 small nuclear ribonucleoprotein 200 kDa helicase	1	115910000000	148	148	244.54	0	323.31	36.3	45.3	37.3	38.3	51.2	49.3	1.0054	1.0773	1.0521	1.0248	1.0435	1.0456	1.087	1.0928	1.0958	1.0662	1.118	1.1221	0.120352	0.128029	0.131985	0.0924781	0.16092	0.166201	0.133328	4.1478
Plasminogen activator inhibitor 1 RNA-binding protein	Serbp1	Q9CY58;Q9CY58-4	Plasminogen activator inhibitor 1 RNA-binding protein;Isoform of Q9CY58, Isoform 4 of Plasminogen activator inhibitor 1 RNA-binding protein	2	115740000000	42	0	44.714	0	323.31	59.7	61.7	56.3	60.4	63.1	63.1	0.88417	0.93096	0.95113	0.99067	0.91344	0.93587	0.97481	0.94919	1.0001	1.0381	0.97745	1.0009	-0.036807	-0.0752312	0.000144262	0.0539454	-0.0329052	0.00129784	-0.014926	0.352913
Exportin-2	Cse1l	Q9ERK4;E9Q1T9;F6ZEW4;E9QAX7;F7D1H9	Exportin-2;Isoform of Q9ERK4, Chromosome segregation 1-like protein;Isoform of Q9ERK4, CAS_CSE1 domain-containing protein (Fragment)	5	115500000000	59	59	110.45	0	323.31	34.8	46.7	34.1	40.2	52.7	49.1	0.79405	0.79515	0.82467	0.84728	0.76908	0.78766	0.86064	0.8084	0.85218	0.87617	0.82595	0.84485	-0.216518	-0.306859	-0.23077	-0.190717	-0.275874	-0.243233	-0.243995	4.52049
Serpin B6	Serpinb6;Serpinb6a	Q60854;F8WIV2;K7E6F1;E9Q108;E9Q0P9;E9Q3Y1;E9Q6X2;E9PYY0;E9PZQ9;E9Q4R2;A0A1Y7VLW2;W4VSP4;E9Q5Q5;A0A1Y7VLD5;Q3UWK8;O08804	Serpin B6;Isoform of Q60854, SERPIN domain-containing protein;Isoform of Q60854, SERPIN domain-containing protein (Fragment)	16	115480000000	34	34	42.598	0	323.31	61.9	63.8	53.2	68.3	63.8	66.9	0.77318	0.86563	0.79577	0.80125	0.82313	0.83923	0.83901	0.87699	0.83853	0.83627	0.88342	0.8975	-0.25324	-0.189368	-0.254066	-0.257959	-0.178829	-0.156016	-0.214913	4.07991
40S ribosomal protein S7	Rps7	P62082	40S ribosomal protein S7	1	115300000000	27	27	22.127	0	323.31	55.2	59.3	27.8	64.9	60.3	53.6	0.91322	0.94528	0.94556	0.96666	0.93237	0.92763	0.96994	0.96416	0.97177	0.99852	1.0002	1.0025	-0.0440326	-0.0526555	-0.0413132	-0.00213677	0.00028851	0.00360224	-0.0227079	1.07526
Chloride intracellular channel protein 1	Clic1	Q9Z1Q5	Chloride intracellular channel protein 1	1	114940000000	26	26	27.013	0	323.31	84.6	83.8	81.3	85.1	83.8	83.8	0.92673	1.007	0.96866	0.98272	0.92338	0.96214	0.99761	1.0191	1.0086	1.0135	0.99107	1.0216	-0.00345217	0.0272956	0.0123541	0.0193461	-0.0129411	0.0308304	0.0122388	0.84052
Glucose-6-phosphate 1-dehydrogenase X	G6pdx	Q00612	Glucose-6-phosphate 1-dehydrogenase X	1	114770000000	53	17	59.262	0	323.31	60.6	63.1	60.2	58.8	61	60.2	0.96518	0.96083	1.0093	0.99075	1.0048	0.94762	1.0495	0.98233	1.0425	1.0246	1.0807	1.0224	0.0697022	-0.0257203	0.0600474	0.0350608	0.111966	0.0319597	0.0471693	1.27099
40S ribosomal protein S6	Rps6	P62754	40S ribosomal protein S6	1	114130000000	29	29	28.68	0	323.31	33.7	27.3	34.9	38.6	36.9	33.7	0.89667	0.96442	0.92454	0.94141	0.93913	0.92454	0.96656	0.98544	0.96014	0.98093	1.0014	0.98468	-0.0490688	-0.0211601	-0.0586833	-0.0277779	0.00201836	-0.0222731	-0.0294908	1.68243
Fibronectin;Anastellin	Fn1	A0A087WR50;P11276;Q3UHL6;A0A087WS56;Q4KL80;A0A087WS99;A0A087WQW8;A0A087WSU6;A0A087WQE0	Isoform of P11276, Fibronectin;Fibronectin;Isoform of P11276, Fibronectin;Isoform of P11276, Fibronectin	9	113820000000	141	6	262.84	0	323.31	51.2	47	44.4	43.7	50.8	42.1	0.83566	1.0092	0.77138	1.4169	0.768	0.84493	0.90432	1.0277	0.79742	1.4615	0.82001	0.90022	-0.145095	0.0394192	-0.326588	0.54745	-0.286287	-0.15165	-0.0537918	0.155631
	Acly	Q3V117;Q3TS02	Isoform of Q91V92, ATP-citrate synthase	2	113820000000	77	3	120.79	0	323.31	48.5	51	48.1	44.7	52.7	52.3	0.95833	0.97583	0.96141	0.92859	0.88769	0.88225	1.0387	0.99582	1.0008	0.95486	0.95181	0.95132	0.054779	-0.0060431	0.00115369	-0.0666389	-0.0712545	-0.0719974	-0.0266669	0.57867
Ubiquitin-conjugating enzyme E2 N	Ube2n	P61089;A0A1W2P7Z3	Ubiquitin-conjugating enzyme E2 N	2	113690000000	16	15	17.138	0	160.17	62.5	57.9	62.5	64.5	57.9	57.2	0.88065	0.98619	0.91471	0.90423	0.93358	0.92264	0.94077	0.99544	0.93941	0.92381	0.98033	0.97249	-0.088086	-0.00659373	-0.0901731	-0.114332	-0.0286606	-0.0402447	-0.0613484	1.79416
Glucose-6-phosphate isomerase	Gpi	P06745;A0A0U1RP97;A0A0U1RQ18;A0A0U1RQ72;CON__Q3ZBD7	Glucose-6-phosphate isomerase	5	113640000000	36	36	62.766	0	323.31	46.2	49.1	41	44.8	50.5	49.1	0.90549	0.97278	0.95858	0.94188	0.95009	0.94434	0.98554	0.99461	0.99547	0.98009	1.0192	1.0125	-0.0210137	-0.00779716	-0.00655026	-0.0290139	0.0274372	0.0179219	-0.00316931	0.132191
60S acidic ribosomal protein P1	Rplp1	P47955	60S acidic ribosomal protein P1	1	113230000000	5	5	11.475	0	160.44	51.8	51.8	51.8	51.8	51.8	66.7	0.88778	0.94303	0.89689	0.90769	0.91198	0.90423	0.95265	0.96334	0.91322	0.93172	0.9591	0.96575	-0.0699818	-0.053883	-0.130966	-0.102032	-0.0602469	-0.0502783	-0.0778979	2.7231
Aldose reductase	Akr1b1	P45376;D3YVJ7	Aldo-keto reductase family 1 member B1	2	113150000000	27	27	35.732	0	323.31	65.2	52.8	63	69	63.6	55.4	1.1773	1.1331	1.2888	1.3949	1.0795	1.1684	1.2733	1.1497	1.334	1.4605	1.1507	1.2534	0.348572	0.201257	0.415759	0.546462	0.202512	0.325847	0.340068	2.83601
Superoxide dismutase [Cu-Zn]	Sod1	P08228	Superoxide dismutase [Cu-Zn]	1	111580000000	13	13	15.942	0	185.03	59.1	49.4	58.4	49.4	49.4	49.4	0.89447	0.98167	0.93721	0.94204	0.96038	0.98389	0.97011	0.99207	0.96008	0.96604	1.0261	1.0446	-0.0437798	-0.0114862	-0.0587735	-0.0498452	0.0371713	0.0629506	-0.0106271	0.202787
Bifunctional purine biosynthesis protein PURH;Phosphoribosylaminoimidazolecarboxamide formyltransferase;IMP cyclohydrolase	Atic	Q9CWJ9	Bifunctional purine biosynthesis protein ATIC	1	111310000000	50	50	64.217	0	323.31	69.1	68.9	64.2	68.8	67.1	73.1	0.93062	0.99875	1.0135	0.99577	0.97389	0.96699	1.0076	1.0143	1.0551	1.0352	1.0374	1.0377	0.010923	0.0204844	0.0773797	0.0499095	0.0529723	0.0533894	0.0441764	2.17131
Lamin-B1	Lmnb1	P14733	Lamin-B1	1	110440000000	75	68	66.785	0	323.31	68.9	66	68	69.7	71.4	70.4	1.0461	1.1917	1.125	1.1418	1.0998	1.147	1.1665	1.2128	1.1748	1.1951	1.179	1.2308	0.222186	0.278342	0.232415	0.257131	0.237564	0.299596	0.254539	5.33835
Alcohol dehydrogenase [NADP(+)]	Akr1a1	Q9JII6;B1AXW3	Aldo-keto reductase family 1 member A1;Isoform of Q9JII6, Aldo_ket_red domain-containing protein (Fragment)	2	110330000000	31	31	36.586	0	323.31	56	55.7	52.6	57.8	63.1	68.9	0.85421	1.0028	0.8792	0.8743	0.96158	0.96	0.92186	1.021	0.90879	0.90389	1.028	1.0269	-0.11738	0.0299829	-0.137981	-0.145781	0.0398403	0.0382957	-0.0488373	0.590235
Glutamate dehydrogenase 1, mitochondrial	Glud1	P26443;F7CFA5	Glutamate dehydrogenase 1, mitochondrial	2	109940000000	43	43	61.336	0	323.31	51.6	49.3	51.3	50	59	48.6	0.82695	0.98048	0.85963	0.82926	0.87164	0.8704	0.89602	0.98776	0.88935	0.85891	0.92743	0.92609	-0.158397	-0.0177675	-0.169177	-0.219421	-0.10869	-0.110776	-0.130705	2.25123
S-methyl-5-thioadenosine phosphorylase	Mtap	Q9CQ65	S-methyl-5-thioadenosine phosphorylase	1	109360000000	27	27	31.062	0	323.31	77.4	85.9	72.8	87.3	85.9	85.9	0.90201	1.0474	0.94159	0.94953	1.0285	1.0333	0.97215	1.0707	0.96219	0.97868	1.0927	1.1046	-0.0407492	0.0985543	-0.0556063	-0.0310909	0.127897	0.143524	0.0404216	0.478388
60S ribosomal protein L13a	Rpl13a	P19253;A0A1B0GS68;A0A1B0GTA1;A0A1B0GSQ6;A0A1B0GSB2;A0A1B0GT00;A0A1B0GQW6;A0A1B0GSC2;A0A1B0GSF0;A0A1B0GRH1;A0A1B0GSL5;A0A1B0GSJ2	60S ribosomal protein L13a;Gm45713 readthrough, 60S ribosomal protein L13a;Isoform of P19253, 60S ribosomal protein L13a (Fragment);Isoform of P19253, 60S ribosomal protein L13a (Fragment);Isoform of P19253, 60S ribosomal protein L13a;Isoform of P19253, 60	12	109220000000	20	20	23.464	0	127.22	42.9	33.5	39.9	49.3	37.4	34	0.90865	0.94005	0.95868	0.95071	0.94384	0.93986	0.97072	0.94655	0.97796	0.97235	1.007	1.001	-0.0428729	-0.0792494	-0.0321526	-0.0404524	0.0100637	0.00144197	-0.0305369	1.15528
	Eif4g1	E9PVC5;E9Q770;D3YWM1;D3Z439;A0A338P7C5;A0A0J9YUL1;D3YWY7;A0A338P758;D6RCH1;D3YWC6;A2AMI4;Q8BQR8	Isoform of Q6NZJ6, Eukaryotic translation initiation factor 4 gamma 1	12	108580000000	89	1	175.46	0	323.31	35.9	42.2	35.4	36.2	39.3	40	0.92062	0.93851	0.95083	0.95453	0.93017	0.95417	0.99413	0.9585	0.99618	0.9981	1.0017	1.0289	-0.00849357	-0.0611497	-0.00552165	-0.00274373	0.0024505	0.0411028	-0.00572589	0.163749
Destrin	Dstn	Q9R0P5	Destrin	1	108340000000	28	24	18.521	0	323.31	78.2	68.5	74.5	86.1	77	77	0.79765	0.97543	0.81595	0.83357	0.89926	0.90958	0.86928	0.98828	0.85061	0.86079	0.95423	0.96404	-0.202107	-0.0170083	-0.23343	-0.216267	-0.0675911	-0.0528351	-0.13154	1.69728
Adenylyl cyclase-associated protein 1	Cap1	P40124;B1ARS0;D3YTR7;A0A286YCS6;Q9CYT6	Adenylyl cyclase-associated protein 1	5	108270000000	39	39	51.564	0	323.31	58.6	57.2	58.4	52.5	57.2	61.6	0.8644	0.98376	0.88506	0.92257	0.90581	0.90409	0.93701	0.99841	0.93795	0.95781	0.98063	0.97724	-0.0938637	-0.00229571	-0.0924171	-0.0621886	-0.0282192	-0.0332152	-0.0520332	1.73259
Leucine-rich PPR motif-containing protein, mitochondrial	Lrpprc	Q6PB66;F6V2A3	Leucine-rich PPR motif-containing protein, mitochondrial	2	107940000000	88	88	156.61	0	323.31	48.1	54.2	46.4	55.2	55.7	59.3	0.91173	0.96674	0.94355	0.97136	0.90476	0.88395	0.99356	0.98082	0.98196	1.0088	0.97516	0.94617	-0.009321	-0.0279397	-0.0262638	0.0126402	-0.0362891	-0.0798287	-0.0278337	1.10736
Protein disulfide-isomerase A6	Pdia6	Q3TML0;Q922R8	Isoform of Q922R8, Protein disulfide-isomerase A6;Protein disulfide-isomerase A6	2	107740000000	25	25	48.689	0	323.31	43.8	45.4	38.4	39.8	47.6	49.4	0.99259	1.0252	1.0419	1.0372	0.91927	0.95447	1.0673	1.045	1.083	1.0706	0.96818	1.0073	0.0939658	0.0635029	0.115033	0.0984196	-0.0466528	0.0104934	0.0557937	1.0989
Voltage-dependent anion-selective channel protein 1	Vdac1	Q60932-2;Q60932;F2Z471	Isoform of Q60932, Isoform Mt-VDAC1 of Voltage-dependent anion-selective channel protein 1;Voltage-dependent anion-selective channel protein 1;Isoform of Q60932, Voltage-dependent anion-selective channel protein 1	3	107430000000	28	28	30.755	0	323.31	73.1	75.3	72.8	78.8	75.3	74.9	0.87568	1.0096	0.94068	0.90876	0.9436	0.93182	0.945	1.0321	0.98255	0.93718	1.0187	0.99619	-0.0816138	0.0455828	-0.0253973	-0.0936019	0.0267293	-0.00550717	-0.0223014	0.423361
ATP-dependent RNA helicase DDX39A	Ddx39a	Q8VDW0;D6RHT5;Q8VDW0-2	ATP-dependent RNA helicase DDX39A	3	107010000000	39	19	49.067	0	323.31	57.4	57.6	61.6	63.9	59	61.8	0.97468	1.0579	1.0483	1.089	1.0417	1.0455	1.0509	1.0789	1.0793	1.125	1.1103	1.1282	0.0716254	0.109561	0.110096	0.169925	0.15095	0.174023	0.13103	3.28992
ADP-ribosylation factor 1;ADP-ribosylation factor 3	Arf1;Arf3	P84078;P61205;D3YV25;E9Q2C2	ADP-ribosylation factor 1;ADP-ribosylation factor 3	4	106730000000	22	6	20.697	0	323.31	69.6	69.6	64.1	71.3	69.6	64.1	0.88271	0.97344	0.90629	0.90807	0.91574	0.90592	0.93447	1.0014	0.94169	0.93107	0.9809	0.98649	-0.0977797	0.00201836	-0.0866759	-0.103038	-0.027822	-0.0196237	-0.0554869	1.51288
Peroxiredoxin-5, mitochondrial	Prdx5	P99029-2;P99029;H3BJQ7;G3UZJ4;A0A494BAZ4	Isoform of P99029, Isoform Cytoplasmic+peroxisomal of Peroxiredoxin-5, mitochondrial;Peroxiredoxin-5, mitochondrial;Isoform of P99029, Peroxiredoxin-5;Isoform of P99029, Thioredoxin-dependent peroxiredoxin;Isoform of P99029, Peroxiredoxin-5 (Fragment)	5	106310000000	18	18	17.015	0	281.82	74.7	74.1	61.7	76.5	74.1	74.1	0.88216	1.0325	0.90805	0.98611	0.90233	0.88804	0.94914	1.0409	0.9559	1.0151	0.95175	0.95248	-0.0753072	0.0578315	-0.0650684	0.0216219	-0.0713454	-0.0702393	-0.0337512	0.668865
Lamina-associated polypeptide 2, isoforms alpha/zeta	Tmpo	Q61033	Lamina-associated polypeptide 2, isoforms alpha/zeta	1	106230000000	59	40	75.167	0	323.31	66.1	65.2	65.7	62.8	72.6	70.4	1.0166	1.063	1.0493	1.0885	1.0437	1.0754	1.0993	1.0696	1.081	1.1218	1.117	1.1579	0.136585	0.0970714	0.112367	0.165815	0.159629	0.211511	0.147163	3.49191
E3 ubiquitin-protein ligase HUWE1	Huwe1	A2AFQ0;Q7TMY8;Q7TMY8-3;Q7TMY8-4;Q7TMY8-2;F6XP90;F6UYC1	Isoform of Q7TMY8, HECT-type E3 ubiquitin transferase;E3 ubiquitin-protein ligase HUWE1;Isoform of Q7TMY8, Isoform 3 of E3 ubiquitin-protein ligase HUWE1;Isoform of Q7TMY8, Isoform 4 of E3 ubiquitin-protein ligase HUWE1;Isoform of Q7TMY8, Isoform 2 of E3 u	7	106170000000	225	217	482.69	0	323.31	30.2	36.9	27.4	30	38.9	36.6	1.0593	1.0157	1.1259	1.2006	0.98692	0.99995	1.146	1.0369	1.1689	1.2404	1.0547	1.0704	0.196607	0.0522768	0.225152	0.310805	0.0768327	0.09815	0.159971	1.93938
26S protease regulatory subunit 7	Psmc2	P46471;Q8BVQ9	26S proteasome regulatory subunit 7;Isoform of P46471, 26S proteasome AAA-ATPase subunit RPT1	2	105220000000	52	52	48.647	0	323.31	69.1	73.7	67.7	76.2	71.6	71.8	0.95855	1.0058	1.0085	1.0288	0.98082	0.95923	1.0393	1.0257	1.0461	1.0662	1.0473	1.0287	0.0556122	0.0366088	0.0650208	0.0924781	0.0666748	0.0408223	0.0595362	3.09113
Heterogeneous nuclear ribonucleoproteins C1/C2	Hnrnpc	Q9Z204;Q9Z204-5;A0A1D5RLK6;A0A1D5RMF0;A0A1D5RLM5;Q8BTF8	Heterogeneous nuclear ribonucleoproteins C1/C2;Isoform of Q9Z204, Isoform 5 of Heterogeneous nuclear ribonucleoproteins C1/C2	6	104910000000	31	4	34.384	0	281.73	44.1	48.9	47	41.9	47.6	50.2	0.98923	1.029	1.0155	1.0058	0.98501	0.95901	1.0706	1.0487	1.0535	1.0427	1.047	1.0144	0.0984196	0.068602	0.0751903	0.0603241	0.0662614	0.0206267	0.064904	2.81618
Eukaryotic translation initiation factor 3 subunit B	Eif3b	Q8JZQ9;A0A0G2JG48	Eukaryotic translation initiation factor 3 subunit B	2	104810000000	65	65	91.369	0	323.31	52.4	50.3	51.6	52.2	50.4	54.2	0.89458	0.95883	0.93529	0.95638	0.95733	0.9537	0.96487	0.9798	0.96589	0.99015	1.0263	1.0216	-0.0515935	-0.0294408	-0.0500692	-0.014281	0.0374525	0.0308304	-0.0128503	0.340855
Lupus La protein homolog	Ssb	P32067;A2AR07;F6SXM5;D6RI87	Lupus La protein homolog;Isoform of P32067, Lupus La protein homolog (Fragment)	4	104240000000	39	39	47.756	0	323.31	48.9	47.5	45.8	50.8	49.2	45.1	0.94842	1.0549	0.99762	1.0046	0.99952	1.0235	1.0417	1.0746	1.0408	1.0468	1.0623	1.094	0.0589399	0.1038	0.0576929	0.0659858	0.0871912	0.129613	0.0838704	3.08035
Asparagine--tRNA ligase, cytoplasmic	Nars	Q8BP47;A0A494BAW6;A0A494B949	Asparagine--tRNA ligase, cytoplasmic	3	103990000000	46	1	64.279	0	323.31	47	47.4	45.3	46.2	50.1	43.3	0.9341	0.92736	0.97402	0.92481	0.90482	0.90335	1.0106	0.94141	1.0086	0.95521	0.96022	0.96177	0.0152121	-0.0871049	0.0123541	-0.0661102	-0.0585631	-0.0562362	-0.0400747	1.14346
Protein disulfide-isomerase A4	Pdia4	A0A0R4J0Z1;P08003	Isoform of P08003, Protein disulfide-isomerase A4;Protein disulfide-isomerase A4	2	103630000000	50	49	72.369	0	323.31	52.1	52.7	50.1	52.4	55.1	54.1	0.99876	1.064	1.0561	1.0366	0.88443	0.94886	1.0929	1.0891	1.1077	1.0898	0.95459	1.0217	0.128161	0.123136	0.147567	0.124063	-0.0670469	0.0309716	0.0811422	1.20256
Prohibitin-2	Phb2	O35129;F6QPR1;F6Q8V7	Prohibitin-2;Isoform of O35129, Prohibitin (Fragment)	3	102220000000	33	33	33.296	0	323.31	68.2	63.2	65.6	71.6	63.2	63.2	0.88389	0.98539	0.91628	0.92833	0.92526	0.89815	0.95794	0.99833	0.94936	0.9627	0.97631	0.96022	-0.0619928	-0.00241131	-0.0749728	-0.0548418	-0.0345888	-0.0585631	-0.0478951	2.20953
60S ribosomal protein L15;Ribosomal protein L15	Rpl15	Q9CZM2;B8JKK2	60S ribosomal protein L15;Isoform of Q9CZM2, Ribosomal protein L15 (Fragment)	2	102140000000	20	20	24.146	0	113.19	45.6	36.8	36.3	36.3	36.8	40.2	0.91967	0.9788	0.95807	0.9681	0.93512	0.93033	0.97508	0.9874	0.99044	0.99554	0.99348	0.98662	-0.0364075	-0.0182934	-0.0138585	-0.00644881	-0.00943717	-0.0194336	-0.0173132	1.98613
	Gcn1l1	E9PVA8	eIF-2-alpha kinase activator GCN1	1	101780000000	177	177	293.02	0	323.31	44	47	42.6	46.5	49.4	49.3	0.92786	0.97312	0.98379	0.99457	0.95323	0.96691	1.002	0.99084	1.0139	1.0282	1.0155	1.0381	0.00288251	-0.013276	0.0199154	0.0401209	0.0221902	0.0539454	0.0209631	1.05334
Prolow-density lipoprotein receptor-related protein 1;Low-density lipoprotein receptor-related protein 1 85 kDa subunit;Low-density lipoprotein receptor-related protein 1 515 kDa subunit;Low-density lipoprotein receptor-related protein 1 intracellular domain	Lrp1	A0A0R4J0I9;Q91ZX7;Q3U5J2;D3Z5M3;F6UAC8;A0A0N4SVX0	Isoform of Q91ZX7, Prolow-density lipoprotein receptor-related protein 1;Prolow-density lipoprotein receptor-related protein 1	6	101660000000	195	190	504.77	0	323.31	34	34.8	30	35.9	38.3	37.9	0.89139	0.96537	0.92586	0.92512	0.79144	0.85265	0.96769	0.97383	0.962	0.96399	0.84012	0.91011	-0.0473831	-0.0382581	-0.0558912	-0.0529099	-0.251333	-0.135887	-0.0969437	1.44237
Far upstream element-binding protein 2	Khsrp	Q3U0V1;A0A3B2WCD8;A0A3B2W465	Far upstream element-binding protein 2;Isoform of Q3U0V1, Far upstream element-binding protein 2	3	101320000000	51	46	76.775	0	323.31	46.7	57.6	41.6	40.4	58.7	54.8	0.93244	1.0181	0.96341	0.97223	0.99807	0.97326	1.013	1.0337	0.9989	1.0105	1.0524	1.0495	0.0186342	0.0478175	-0.00158784	0.0150693	0.0736832	0.0697022	0.0372198	1.48663
Dolichyl-diphosphooligosaccharide--protein glycosyltransferase subunit 1	Rpn1	Q91YQ5;A0A0N4SUJ8	Dolichyl-diphosphooligosaccharide--protein glycosyltransferase subunit 1	2	101200000000	54	54	68.527	0	323.31	60.7	61.2	56.6	54.3	66.4	61	0.91536	0.99419	0.96356	0.9653	0.8762	0.90063	1.0055	1.0218	0.99279	0.99715	0.9395	0.96464	0.00791308	0.0311128	-0.0104395	-0.00411755	-0.0900349	-0.0519375	-0.0195839	0.488293
26S proteasome non-ATPase regulatory subunit 1	Psmd1	Q3TXS7;J3QN38;D6RGR5	26S proteasome non-ATPase regulatory subunit 1	3	100880000000	67	67	105.73	0	323.31	44.7	54.4	42.8	52.3	54.2	54	0.908	0.98157	0.97383	0.99372	0.96396	0.95694	0.98565	0.99669	1.008	1.0311	1.0319	1.0249	-0.0208527	-0.00478324	0.0114956	0.0441843	0.0453032	0.0354832	0.0184717	0.790614
Elongation factor 1-beta	Eef1b;Eef1b2	O70251;A0A087WS46;G3UX43;G3UZ47;M0QWK5;M0QWH8	Elongation factor 1-beta;Isoform of O70251, Eukaryotic translation elongation factor 1 beta 2	6	100380000000	15	12	24.693	0	323.31	55.6	55.1	55.6	55.6	55.1	55.1	0.86078	0.94216	0.88794	0.8999	0.91107	0.90834	0.92396	0.9555	0.92533	0.91044	0.97237	0.9708	-0.114098	-0.0656722	-0.11196	-0.135364	-0.0404227	-0.042754	-0.0850451	2.43341
60S ribosomal protein L23a	Rpl23a	P62751	60S ribosomal protein L23a	1	100120000000	14	14	17.695	0	108.23	49.4	41.7	37.8	47.4	41.7	42.3	0.89789	0.92869	0.92489	0.92007	0.91223	0.9092	0.96263	0.9488	0.9621	0.96123	0.9761	0.97646	-0.0549467	-0.0758241	-0.0557412	-0.0570464	-0.0348991	-0.0343671	-0.0521375	3.35241
40S ribosomal protein S12	Rps12	Q6ZWZ6;F7AEH4;A0A1W2P7A1;P63323	Isoform of P63323, 40S ribosomal protein S12;Isoform of P63323, 40S ribosomal protein S12;Isoform of P63323, 40S ribosomal protein S12;40S ribosomal protein S12	4	99585000000	15	15	14.515	0	323.31	76.5	71.2	75	75	71.2	54.5	0.89337	0.98455	0.92093	0.94787	0.95122	0.93837	0.96569	1.0004	0.96364	0.98264	1.0153	1.0096	-0.050368	0.000576963	-0.0534338	-0.0252651	0.0219061	0.0137838	-0.0154667	0.529205
26S proteasome non-ATPase regulatory subunit 11	Psmd11	Q8BG32;G3UYH2;G3UWW7;G3UXL5;G3UYI4;G3UYL3;G3UYL8;G3UX15;G3UX67;G3UWV7;G3UZ28	26S proteasome non-ATPase regulatory subunit 11	11	99419000000	37	29	47.436	0	323.31	64.5	63.5	63	72.5	60.2	63	0.84732	0.95472	0.91487	0.9524	0.93256	0.92622	0.92828	0.97911	0.94843	0.97726	1.0048	0.9978	-0.107368	-0.0304571	-0.0763868	-0.0331857	0.00690837	-0.00317743	-0.0406111	1.14312
Nuclease-sensitive element-binding protein 1	Ybx1	P62960;A2BGG7	Y-box-binding protein 1;Isoform of P62960, Y-box-binding protein 1 (Fragment)	2	99092000000	33	24	35.73	0	323.31	73	61.8	70.5	70.5	65.5	62.4	0.8802	0.92349	0.89215	0.89372	0.9256	0.92425	0.94103	0.94547	0.92832	0.9274	0.98086	0.98826	-0.0876874	-0.0808964	-0.107306	-0.108736	-0.0278809	-0.0170374	-0.0715907	2.15968
TAR DNA-binding protein 43	Tardbp	Q921F2;A0A087WR97	TAR DNA-binding protein 43;Isoform of Q921F2, TAR DNA-binding protein 43 (Fragment)	2	98647000000	28	2	44.547	0	323.31	31.2	32.6	33.6	36.2	44	32.6	0.98361	1.0352	1.0099	1.0573	0.97925	0.99233	1.0489	1.0587	1.0484	1.1007	1.0412	1.0501	0.0688771	0.0822938	0.0681893	0.138421	0.0582472	0.0705267	0.0810926	2.98677
Threonine--tRNA ligase, cytoplasmic	Tars	Q9D0R2;A0A2I3BPK8	Threonine--tRNA ligase 1, cytoplasmic	2	97904000000	54	52	83.355	0	323.31	50.6	52.4	49.3	51.2	55.4	58.9	0.80486	0.88218	0.8301	0.78331	0.85127	0.86286	0.88263	0.90475	0.87038	0.81539	0.90945	0.92001	-0.180119	-0.144409	-0.200283	-0.294438	-0.136934	-0.120279	-0.17941	3.01341
60S ribosomal protein L14	Rpl14	Q9CR57;A0A1L1SUF6	60S ribosomal protein L14	2	97706000000	17	17	23.564	0	92.15	29.5	32.7	29.5	29.5	32.7	32.7	0.90844	0.96238	0.93573	0.94768	0.94962	0.93172	0.97236	0.98042	0.96443	0.98967	1.0104	0.98707	-0.0404375	-0.0285282	-0.0522516	-0.0149805	0.0149265	-0.0187757	-0.0233412	1.24012
Dihydropyrimidinase-related protein 2	Dpysl2	O08553;Q71H75	Dihydropyrimidinase-related protein 2	2	97231000000	36	30	62.277	0	323.31	69.4	65.2	63.8	71	68.4	64.3	0.95649	1.0491	1.0113	0.93925	0.95672	0.95822	1.0356	1.0634	1.0457	0.96751	1.0193	1.0128	0.0504669	0.0886844	0.064469	-0.0476515	0.0275787	0.0183493	0.0336495	0.850032
Vacuolar protein sorting-associated protein 35	Vps35	Q9EQH3	Vacuolar protein sorting-associated protein 35	1	96267000000	50	50	91.712	0	323.31	45.2	41.7	40.6	43.1	45.1	43.7	0.91811	0.94194	0.94914	0.95105	0.87011	0.86001	0.98877	0.96013	0.98802	0.98413	0.92709	0.91668	-0.0162931	-0.0586983	-0.0173878	-0.0230792	-0.109219	-0.12551	-0.0583645	1.49351
60S ribosomal protein L11	Rpl11	Q9CXW4	60S ribosomal protein L11	1	96117000000	18	4	20.252	0	156.97	36	39.3	34.8	34.3	32.6	33.1	0.91483	0.9499	0.96517	0.93478	0.93613	0.93088	0.96661	0.96743	0.98963	0.95248	1.0024	0.97493	-0.0489942	-0.0477708	-0.0150389	-0.0702393	0.00345832	-0.0366295	-0.035869	1.68338
Transcription intermediary factor 1-beta	Trim28	Q62318;Q62318-2	Transcription intermediary factor 1-beta;Isoform of Q62318, Isoform 2 of Transcription intermediary factor 1-beta	2	95622000000	55	55	88.846	0	323.31	60.7	60	57.8	54.6	59	61	1.0324	1.111	1.0732	1.0391	1.0552	1.0341	1.114	1.134	1.1234	1.0748	1.13	1.101	0.155749	0.181421	0.167872	0.104068	0.176323	0.138814	0.154041	4.32936
Unconventional myosin-Ic	Myo1c	Q9WTI7-3;Q9WTI7;Q9WTI7-4;Q5ND45	Isoform of Q9WTI7, Isoform 3 of Unconventional myosin-Ic;Unconventional myosin-Ic;Isoform of Q9WTI7, Isoform 4 of Unconventional myosin-Ic	4	95532000000	84	2	119.88	0	323.31	52.7	48.2	44.9	48.3	50.1	50	0.85181	0.94426	0.88142	0.90127	0.87418	0.85826	0.93091	0.95467	0.91112	0.92376	0.93437	0.91802	-0.103286	-0.066926	-0.134287	-0.11441	-0.0979341	-0.123403	-0.106708	3.98632
A-kinase anchor protein 12	Akap12	Q9WTQ5;A0A668KLV9;A0A668KLD3;A0A668KM55	A-kinase anchor protein 12;Isoform of Q9WTQ5, A-kinase anchor protein 12;Isoform of Q9WTQ5, A-kinase anchor protein 12	4	94849000000	100	3	180.69	0	323.31	55.9	62.3	54.1	56.6	62.6	58.5	0.94131	0.95709	1.0151	1.0156	0.92815	0.94311	1.0327	0.97504	1.0562	1.0536	0.99572	1.0141	0.0464212	-0.0364667	0.078883	0.0753273	-0.00618799	0.0201999	0.0296961	0.759652
40S ribosomal protein S25	Rps25	A0A1L1SQA8;P62852	Isoform of P62852, 40S ribosomal protein S25;40S ribosomal protein S25	2	94815000000	17	17	10.309	0	36.112	64.5	49.5	64.5	54.8	37.6	49.5	0.90728	0.96072	0.92651	0.95001	0.93569	0.93623	0.96364	0.9725	0.95504	0.97231	0.98476	0.99855	-0.0534338	-0.0402298	-0.0663669	-0.0405117	-0.0221559	-0.00209343	-0.0374653	1.99909
Histone-binding protein RBBP7	Rbbp7	Q60973;A2AFI9;A2AFJ1;F6ZLC6;F6U539	Histone-binding protein RBBP7;Isoform of Q60973, WD_REPEATS_REGION domain-containing protein;Isoform of Q60973, WD_REPEATS_REGION domain-containing protein	5	93927000000	33	23	47.789	0	323.31	46.8	53.6	37.6	35.8	61.6	48	1.0071	1.0474	1.0219	1.0515	1.0228	1.0568	1.0862	1.064	1.063	1.0921	1.1003	1.1397	0.11929	0.0894982	0.0881416	0.127105	0.137897	0.188654	0.125098	3.37353
Matrin-3	Matr3	Q8K310;A0A494BAZ2;A0A494BAZ7;A0A494BAD4;A0A494B9X1;A0A494B9B1;A0A494BAC5;A0A494B968;A0A494B9C9;A0A494B8Y5;A0A494BAL7;A0A494BB50;A0A494B9Q4	Matrin-3;Isoform of Q8K310, U1-type domain-containing protein (Fragment)	13	93842000000	53	53	94.629	0	323.31	42.6	45.4	39.7	40.4	50.5	46.3	0.93775	1.0444	1.0043	1.0346	0.97409	0.99625	1.0236	1.0612	1.0309	1.063	1.0468	1.0648	0.0336521	0.0856966	0.0439044	0.0881416	0.0659858	0.0905825	0.0679938	2.98201
	Rab1	Q5SW88;Q5SW87;Q5SW86	Isoform of P62821, RAB1A, member RAS oncogene family;Isoform of P62821, RAB1A, member RAS oncogene family;Isoform of P62821, RAB1A, member RAS oncogene family	3	93587000000	27	0	22.372	0	323.31	77.2	75.2	67.3	66.8	75.7	76.7	0.89657	0.94976	0.95123	0.94764	0.89019	0.86718	0.97177	0.96923	0.99571	0.98241	0.9602	0.93016	-0.0413132	-0.045089	-0.00620248	-0.0256028	-0.0585932	-0.104449	-0.046875	1.73109
	Sept7	E9Q1G8;E9Q9F5	Isoform of O55131, Septin-7;Isoform of O55131, Septin-7	2	93203000000	38	1	50.648	0	323.31	60.6	52.9	50.6	51	56.3	55.8	0.88343	0.98716	0.96636	0.95966	0.88309	0.89786	0.96162	1.0028	0.99666	0.99025	0.94684	0.95577	-0.0564612	0.0040339	-0.00482667	-0.0141353	-0.0788074	-0.0652646	-0.0359102	1.26688
Alpha-mannosidase 2	Man2a1	P27046;F6QMB7;Q3TSU5	Alpha-mannosidase 2	3	93042000000	70	67	131.63	0	323.31	41.5	48.6	43	42.8	55.7	56.2	0.7003	0.83181	0.67774	0.74587	0.69329	0.7335	0.75913	0.83874	0.70096	0.77562	0.7408	0.78431	-0.397581	-0.253704	-0.512596	-0.366578	-0.432844	-0.350504	-0.385635	3.94882
40S ribosomal protein S14	Rps14	P62264;D3YVF4;D3Z7I1;A0A494BAS4	40S ribosomal protein S14;Isoform of P62264, 40S ribosomal protein S14 (Fragment);Isoform of P62264, 40S ribosomal protein S14 (Fragment)	4	92935000000	16	16	16.273	0	323.31	40.4	39.1	39.1	40.4	39.1	39.1	0.89116	0.97845	0.93583	0.91373	0.94038	0.93182	0.94441	0.99241	0.95483	0.9606	1.0123	0.98123	-0.0825148	-0.0109918	-0.0666842	-0.0579923	0.0176369	-0.0273368	-0.0379805	1.24316
60S ribosomal protein L27a	Rpl27a	P14115	60S ribosomal protein L27a	1	92497000000	15	15	16.605	0	126.14	31.8	28.4	31.8	35.1	28.4	28.4	0.90371	0.96186	0.93694	0.94872	0.93707	0.94213	0.96741	0.99255	0.96912	0.96794	0.95393	0.97752	-0.0478006	-0.0107883	-0.0452528	-0.0470105	-0.0680447	-0.0328019	-0.0419498	2.53345
Protein arginine N-methyltransferase 1	Prmt1	Q9JIF0-2;Q9JIF0;A0A171KXD3;A0A140LHF7;A0A140LJF4;Q6PAK3	Isoform of Q9JIF0, Isoform 2 of Protein arginine N-methyltransferase 1;Protein arginine N-methyltransferase 1;Isoform of Q9JIF0, Methyltransf_25 domain-containing protein;Isoform of Q9JIF0, Protein arginine N-methyltransferase 1;Isoform of Q9JIF0, Protein	6	92188000000	30	0	40.522	0	323.31	68.3	66.9	66.9	72	66.3	64.9	0.96169	1.031	1.0141	1.0026	1.0209	1.0211	1.0476	1.0585	1.0479	1.0286	1.094	1.0964	0.067088	0.0820213	0.067501	0.0406821	0.129613	0.132774	0.0866132	2.64433
Cytosol aminopeptidase	Lap3	Q9CPY7;Q9CPY7-2;A0A0G2JEM7	Cytosol aminopeptidase;Isoform of Q9CPY7, Isoform 2 of Cytosol aminopeptidase	3	91938000000	36	36	56.141	0	323.31	63.4	68.8	52.2	63.4	66.7	65.3	0.93139	1.0168	1.0033	0.9902	0.9618	0.95146	1.0092	1.0326	1.0308	1.022	1.0233	1.0103	0.0132121	0.0462815	0.0437644	0.0313952	0.0332292	0.0147838	0.0304444	2.50628
Integrin beta-1	Itgb1	P09055;P09055-2	Integrin beta-1;Isoform of P09055, Isoform 2 of Integrin beta-1	2	91799000000	58	58	88.231	0	323.31	39.5	41.4	34.2	36.6	41.4	38.7	0.85105	0.87417	0.86789	0.86294	0.86459	0.87275	0.9241	0.89125	0.91178	0.907	0.9262	0.93465	-0.113879	-0.166098	-0.133242	-0.140826	-0.110604	-0.0975019	-0.127025	4.24521
Neutral alpha-glucosidase AB	Ganab	Q8BHN3-2	Isoform of Q8BHN3, Isoform 2 of Neutral alpha-glucosidase AB	1	91057000000	55	1	109.4	0	323.31	42.7	47.3	35.1	41.5	47.8	48.8	0.85449	0.9628	0.86998	0.88561	0.83437	0.87184	0.92274	0.97881	0.90756	0.91066	0.88709	0.92901	-0.116004	-0.0308993	-0.139935	-0.135016	-0.172848	-0.106234	-0.116823	2.72298
Leucine--tRNA ligase, cytoplasmic	Lars	Q8BMJ2;A0A494BBF9;A0A494BA30;A0A494B919	Leucine--tRNA ligase, cytoplasmic	4	90903000000	76	69	134.19	0	323.31	47.8	51.7	46.7	51.2	51	53.1	1.0004	0.98645	1.0503	0.94091	0.91908	0.95137	1.0816	0.99669	1.0944	0.97241	0.99013	1.0137	0.113167	-0.00478324	0.13014	-0.0403634	-0.0143101	0.0196308	0.0339135	0.532099
	Dpysl3	E9PWE8;Q3TT92	Isoform of Q62188, Amidohydro-rel domain-containing protein;Isoform of Q62188, Amidohydro-rel domain-containing protein	2	90883000000	41	12	73.884	0	323.31	58.4	67.2	54.5	52	67.1	64.4	1.1079	1.0696	1.1981	1.1369	1.012	1.0009	1.1965	1.0969	1.239	1.1818	1.0846	1.0804	0.25882	0.133432	0.309176	0.240986	0.117163	0.111566	0.195191	2.61155
60S ribosomal protein L34	Rpl34	Q9D1R9;A0A0G2JEY6;A0A0G2JGY8	60S ribosomal protein L34;Isoform of Q9D1R9, 60S ribosomal protein L34	3	90231000000	15	15	13.293	0	23.396	36.8	36.8	37.6	36.8	37.6	36.8	0.92285	0.97728	0.94882	0.96057	0.9047	0.92437	0.98199	0.99611	0.98095	1.0089	0.96599	0.98845	-0.0262198	-0.00562303	-0.0277485	0.0127832	-0.0499198	-0.0167601	-0.0189147	1.08556
Nucleosome assembly protein 1-like 1	Nap1l1	P28656;Q3TF41;Q8BSH9	Nucleosome assembly protein 1-like 1;Isoform of P28656, Nucleosome assembly protein 1-like 1;Isoform of P28656, Nucleosome assembly protein 1-like 1	3	90134000000	31	29	45.345	0	323.31	30.9	33.2	34	26.3	37.9	38.1	0.97884	0.95181	1.0791	1.007	0.99542	0.97029	1.0465	0.97092	1.1061	1.049	1.0686	1.0393	0.0655723	-0.0425757	0.145482	0.0690147	0.0957219	0.0556122	0.0648045	1.29991
Reticulon-4	Rtn4	Q99P72;Q99P72-3;Q99P72-4;Q99P72-1	Reticulon-4;Isoform of Q99P72, Isoform D of Reticulon-4	4	89898000000	65	45	126.61	0	323.31	47.5	59.3	43.3	49.5	58.4	53.4	0.90225	1.0324	0.94743	0.94166	0.99482	0.98174	0.97629	1.0515	1.0021	0.9796	1.0644	1.0537	-0.0346183	0.0724489	0.00302648	-0.0297353	0.0900404	0.0754642	0.0294377	0.58888
Isoleucine--tRNA ligase, cytoplasmic	Iars	Q8BU30;E9Q866;F6Q6R1	Isoleucine--tRNA ligase, cytoplasmic	3	89324000000	75	75	144.27	0	323.31	45.6	51	44	45.5	54.6	53.6	0.89821	0.89516	0.92784	0.91219	0.86039	0.87593	0.98257	0.90743	0.97715	0.95288	0.92454	0.93602	-0.0253679	-0.140142	-0.0333481	-0.0696336	-0.113192	-0.0953887	-0.0795121	2.11567
Calponin-2;Calponin	Cnn2	Q08093;D3Z7R6	Calponin-2;Isoform of Q08093, Calponin	2	89234000000	36	34	33.155	0	323.31	59.3	55.4	51.8	52.8	60	57.7	0.86954	0.91302	0.84844	0.86315	0.88121	0.898	0.93369	0.93984	0.8856	0.89688	0.94018	0.95585	-0.0989845	-0.0895129	-0.175273	-0.157013	-0.0889911	-0.0651439	-0.112486	2.84307
Ras-related protein Rab-7a	Rab7a	P51150;A0A0N4SVG9;A0A0N4SVR6	Ras-related protein Rab-7a	3	88984000000	27	27	23.489	0	323.31	76.8	76.3	77.3	76.3	76.3	76.3	0.91846	0.96939	0.95303	0.9582	0.87772	0.8884	0.99173	0.99571	0.98194	0.98566	0.93583	0.95561	-0.0119807	-0.00620248	-0.0262932	-0.020838	-0.0956816	-0.0655061	-0.0377504	1.32978
Asparagine synthetase [glutamine-hydrolyzing]	Asns	Q61024;D3Z0C2;D3YYR0;D3Z028	Asparagine synthetase [glutamine-hydrolyzing]	4	88392000000	41	41	64.282	0	323.31	54.7	50.4	51	50.4	55.1	52.2	1.0297	0.94648	1.0526	0.97338	0.93284	0.9314	1.1179	0.96304	1.093	1.0204	0.99918	0.99679	0.160791	-0.0543324	0.128293	0.0291348	-0.0011835	-0.0046385	0.0430108	0.578798
Monofunctional C1-tetrahydrofolate synthase, mitochondrial	Mthfd1l	Q3V3R1	Monofunctional C1-tetrahydrofolate synthase, mitochondrial	1	87956000000	65	63	105.73	0	323.31	54	53.8	47.3	52	56.8	57.9	0.97525	0.98414	1.0166	1.0099	0.94569	0.92843	1.0563	0.9947	1.051	1.0433	1.0142	1.001	0.0790196	-0.00766662	0.0717627	0.0611541	0.0203422	0.00144197	0.0376757	1.23729
60S ribosomal protein L27	Rpl27	P61358;A2A4Q0	60S ribosomal protein L27	2	87455000000	19	19	15.798	0	143.08	45.6	44.9	51.5	45.6	44.9	44.9	0.93255	0.95301	0.96036	0.96445	0.96006	0.96006	1.0043	0.98808	0.99821	0.98426	1.021	1.0231	0.00619029	-0.0173002	-0.00258474	-0.0228886	0.0299829	0.0329472	0.00439112	0.177172
Heterogeneous nuclear ribonucleoprotein H;Heterogeneous nuclear ribonucleoprotein H, N-terminally processed	Hnrnph1	Q8C2Q7;O35737	Isoform of O35737, Heterogeneous nuclear ribonucleoprotein H;Heterogeneous nuclear ribonucleoprotein H	2	87391000000	28	16	51.217	0	323.31	48.9	51.9	50.8	51.7	53.2	52.3	0.92061	0.96543	0.94388	0.94291	0.90644	0.91929	0.97967	0.99211	0.97092	0.96286	0.96003	0.97362	-0.0296322	-0.011428	-0.0425757	-0.054602	-0.0588486	-0.0385693	-0.039276	2.58638
26S protease regulatory subunit 10B	Psmc6	P62334;A0A2I3BQ49;A0A2I3BQ79	26S proteasome regulatory subunit 10B	3	87182000000	40	40	44.172	0	323.31	63.2	65	62.5	56.3	65	61.4	0.98221	1.0061	1.0183	1.017	0.98781	0.96904	1.0628	1.0188	1.0459	1.0528	1.0566	1.0402	0.0878701	0.0268709	0.0647449	0.0742314	0.0794293	0.0568609	0.0650013	3.13981
Protein SET	Set	Q9EQU5;A2BE93;A2BE92	Protein SET;Isoform of Q9EQU5, Protein SET (Fragment);Isoform of Q9EQU5, Protein SET (Fragment)	3	86991000000	19	0	33.377	0	323.31	34.3	31.1	36	32.5	34.3	30.1	0.95386	1.0817	1.0368	1.0083	1.0382	1.062	1.0276	1.105	1.0566	1.041	1.1112	1.1408	0.0392788	0.144046	0.0794293	0.0579701	0.152119	0.190046	0.110481	2.19889
26S protease regulatory subunit 6A	Psmc3	O88685;A2AGN7;B7ZCF1	26S proteasome regulatory subunit 6A;Isoform of O88685, AAA domain-containing protein;Isoform of O88685, AAA domain-containing protein	3	86905000000	51	20	49.548	0	323.31	67.9	69	67.2	70.6	70.1	67.9	0.94007	1.0112	1.0027	1.0136	0.98946	0.97122	1.0287	1.0328	1.0395	1.0581	1.0589	1.0512	0.0408223	0.0465609	0.0558898	0.081476	0.0825664	0.0720372	0.0632254	3.45719
MICOS complex subunit Mic60	Immt	Q8CAQ8-2	Isoform of Q8CAQ8, Isoform 2 of MICOS complex subunit Mic60	1	86692000000	70	0	82.928	0	323.31	69	64.1	63.7	65	62.7	63.9	0.91396	1.0004	0.96137	0.97194	0.93209	0.90761	0.99998	1.0121	1.0005	1.0087	1.001	0.97759	-2.88542e-05	0.0173518	0.000721167	0.0124972	0.00144197	-0.0326986	-0.000119213	0.00554082
Nucleolar protein 56	Nop56	Q9D6Z1;E0CXZ0;A2APD7;F7CHQ7;F6USW7;F6U250;F6V095;F7CHP9	Nucleolar protein 56	8	86585000000	51	51	64.464	0	323.31	54.5	62.2	55.7	63.3	63.4	63.8	1.0082	1.055	1.0547	1.0466	1.0195	1.0045	1.0897	1.0735	1.0936	1.0778	1.0974	1.0738	0.123931	0.102322	0.129085	0.108089	0.134089	0.102725	0.116707	5.27839
60S ribosomal protein L31	Rpl31	P62900;A0A0A6YX26;A0A0A6YXL3	60S ribosomal protein L31;Isoform of P62900, 60S ribosomal protein L31;Isoform of P62900, 60S ribosomal protein L31	3	86482000000	15	15	14.463	0	82.072	54.4	44.8	53.6	53.6	44.8	39.2	0.90411	0.97344	0.92901	0.95118	0.92854	0.92421	0.98231	0.99987	0.96001	0.96495	0.97773	0.97349	-0.0257497	-0.000187563	-0.0588787	-0.0514739	-0.032492	-0.0387619	-0.0345906	2.01959
ATP-binding cassette sub-family E member 1	Abce1	P61222	ATP-binding cassette sub-family E member 1	1	86014000000	54	54	67.314	0	323.31	51.4	55.9	49.1	51.3	55.1	52.1	0.92117	0.91152	0.96265	0.94981	0.90711	0.88537	0.99569	0.9308	1.0091	0.98752	0.96901	0.94771	-0.00623145	-0.103457	0.0130692	-0.0181181	-0.0454165	-0.0774824	-0.039606	1.09131
Annexin A4;Annexin	Anxa4	P97429;A0A0N4SW89;A0A0N4SV57;D3Z0S1;F7ANV6;S4R1F2	Annexin A4;Isoform of P97429, Annexin (Fragment);Isoform of P97429, Annexin (Fragment);Isoform of P97429, Annexin (Fragment);Isoform of P97429, Annexin (Fragment)	6	85610000000	36	35	35.915	0	323.31	57.7	67.4	59.9	65.5	69.3	65.8	0.9786	1.0918	1.0479	1.0438	0.98777	0.99147	1.0569	1.1024	1.085	1.0806	1.0494	1.0711	0.0798389	0.140648	0.117695	0.111833	0.0695647	0.0990932	0.103112	3.70658
Hsc70-interacting protein	St13	Q99L47;F8WJK8;E9Q1V0;E9Q1X9	Hsc70-interacting protein;Isoform of Q99L47, TPR_REGION domain-containing protein	4	85310000000	23	23	41.655	0	323.31	33.7	29.1	33.7	37.2	29.1	29.4	0.85714	0.87701	0.89037	0.85445	0.83983	0.80963	0.94255	0.89456	0.9261	0.8882	0.89538	0.87524	-0.0853589	-0.16075	-0.11076	-0.171044	-0.159428	-0.192249	-0.146598	3.53309
DNA topoisomerase 2-alpha	Top2a	Q01320	DNA topoisomerase 2-alpha	1	84898000000	104	86	172.79	0	323.31	40.8	39.9	38.5	42.8	42.1	40.2	1.1315	1.2051	1.0991	1.3447	1.2721	1.4455	1.2226	1.2319	1.1499	1.395	1.3548	1.5742	0.289952	0.300885	0.201508	0.480265	0.43808	0.654619	0.394218	2.70169
40S ribosomal protein S15a	Rps15a	P62245;F8WJ41;D3Z712;D3YVB4	40S ribosomal protein S15a;Isoform of P62245, 40S ribosomal protein S15a (Fragment);Isoform of P62245, 40S ribosomal protein S15a (Fragment);Isoform of P62245, 40S ribosomal protein S15a (Fragment)	4	84708000000	24	24	14.839	0	280.23	76.2	56.9	80.8	68.5	56.9	56.9	0.90733	0.97442	0.93035	0.96437	0.93608	0.94023	0.98529	0.99269	0.98371	0.98448	0.99095	0.98632	-0.0213797	-0.0105848	-0.023695	-0.0225662	-0.0131158	-0.0198723	-0.0185356	3.41212
		A0A3B2W864;B2KF67;A0A338P6T6;A0A338P6L9;H3BJY4	Gm49804 readthrough, Nudix hydrolase domain-containing protein	5	84648000000	27	0	32.717	0	163.57	48.8	47.4	47	50.2	51.2	43.9	0.8739	0.94364	0.88832	0.92408	0.91292	0.93115	0.95053	0.96216	0.92648	0.97774	0.96638	0.98177	-0.0731959	-0.0556513	-0.110168	-0.0324772	-0.0493375	-0.026543	-0.0578955	2.24865
60S ribosomal protein L28	Rpl28	P41105;F6Z0X0	60S ribosomal protein L28	2	84328000000	17	17	15.733	0	96.483	46	34.3	54.7	45.3	39.4	39.4	0.89757	0.96774	0.94816	0.96472	0.93944	0.92267	0.96896	0.98925	0.98269	0.99497	0.99239	0.99523	-0.045491	-0.0155929	-0.0251917	-0.00727507	-0.0110209	-0.00689812	-0.0185783	1.55648
14-3-3 protein eta	Ywhah	P68510	14-3-3 protein eta	1	84315000000	26	19	28.211	0	323.31	55.3	64.6	63	63.4	56.9	62.2	1.1214	1.1632	1.1896	1.1914	1.0938	1.1013	1.2191	1.1885	1.2589	1.2343	1.1664	1.1786	0.285816	0.249142	0.332164	0.303693	0.222063	0.237074	0.271659	4.71179
Ras GTPase-activating protein-binding protein 1	G3bp1	P97855	Ras GTPase-activating protein-binding protein 1	1	84312000000	31	28	51.828	0	323.31	47.3	44.3	46	43.7	44.3	44.3	0.91408	0.93746	0.95039	0.91316	0.89936	0.92497	0.98271	0.9534	0.97799	0.93066	0.94446	0.9892	-0.0251624	-0.0688465	-0.0321084	-0.103674	-0.0824384	-0.0156659	-0.0546492	1.88922
Peptidyl-prolyl cis-trans isomerase FKBP4;Peptidyl-prolyl cis-trans isomerase FKBP4, N-terminally processed	Fkbp4	P30416;F6S2D5;F7CAT1	Peptidyl-prolyl cis-trans isomerase FKBP4	3	83861000000	48	48	51.572	0	323.31	71	66.6	64	65.5	75.3	75.3	1.0759	1.0959	1.1441	1.0505	1.0545	1.057	1.1591	1.1252	1.1906	1.09	1.1255	1.127	0.213005	0.170181	0.251689	0.124328	0.170566	0.172488	0.18371	3.83495
AP-2 complex subunit beta;AP complex subunit beta	Ap2b1	Q9DBG3;Q9DBG3-2;H3BIY9;H3BKM0;H3BJ06;Q5SWR0	AP-2 complex subunit beta;Isoform of Q9DBG3, Isoform 2 of AP-2 complex subunit beta;Isoform of Q9DBG3, AP complex subunit beta;Isoform of Q9DBG3, AP complex subunit beta	6	83527000000	57	29	104.58	0	323.31	36.4	44.6	36.3	39.7	44.9	44.2	0.86729	0.90464	0.90601	0.8743	0.84716	0.81467	0.9432	0.92426	0.94134	0.9083	0.91418	0.87591	-0.0843644	-0.113629	-0.0872122	-0.138759	-0.12945	-0.191145	-0.124093	3.2301
Microtubule-associated protein 4;Microtubule-associated protein	Map4	P27546-2;P27546;P27546-3;E9PZ43;A0A0G2JDN7;P27546-4;Q78TF3	Isoform of P27546, Isoform 2 of Microtubule-associated protein 4;Microtubule-associated protein 4;Isoform of P27546, Isoform 3 of Microtubule-associated protein 4;Isoform of P27546, Microtubule-associated protein	7	83277000000	66	28	117.34	0	323.31	48.6	47.2	48.6	45.2	49.9	47.1	0.91612	0.92704	0.95693	0.92296	0.86475	0.88	0.99456	0.94747	1.0102	0.95943	0.93161	0.9444	-0.00786969	-0.0778478	0.0146409	-0.0597505	-0.102202	-0.0825301	-0.0525932	1.42147
Coatomer subunit beta	Copb1	Q9JIF7	Coatomer subunit beta	1	83224000000	70	70	107.06	0	323.31	46.4	54.7	46.5	49.7	58	54.8	0.90133	0.95067	0.93398	0.92017	0.87373	0.87192	0.96906	0.96847	0.97339	0.95348	0.93897	0.93543	-0.0453421	-0.0462207	-0.0389101	-0.0687254	-0.090849	-0.0962984	-0.064391	2.84633
Golgi apparatus protein 1	Glg1	Q61543;F8WHM5;E9PWD8	Golgi apparatus protein 1;Isoform of Q61543, Golgi apparatus protein 1 (Fragment)	3	82713000000	66	38	133.73	0	323.31	45.4	46	44	46.8	50.8	46.6	0.88403	0.9118	0.9463	0.98186	0.79492	0.81347	0.95793	0.93183	0.98889	1.0236	0.85401	0.87333	-0.0620079	-0.101861	-0.016118	0.0336521	-0.227675	-0.195401	-0.0949019	1.15006
Vigilin	Hdlbp	Q8VDJ3;A0A087WP83;A0A087WS92;A0A087WPC5;A0A087WQY9;A0A087WNQ4;A0A087WPH2	Vigilin;Isoform of Q8VDJ3, Vigilin	7	82429000000	79	79	141.74	0	323.31	49.8	50.8	45.9	45.7	50.6	45.6	0.81636	0.88751	0.82473	0.80611	0.79902	0.80489	0.89356	0.89843	0.85665	0.83366	0.86022	0.86512	-0.162363	-0.154522	-0.223222	-0.262469	-0.217222	-0.209028	-0.204804	4.2209
Serine/threonine-protein phosphatase PP1-alpha catalytic subunit	Ppp1ca	P62137	Serine/threonine-protein phosphatase PP1-alpha catalytic subunit	1	82182000000	39	15	37.54	0	323.31	53.6	56.7	42.4	69.4	67.3	63.9	0.91163	0.97919	0.94693	0.93341	0.92007	0.91016	0.98173	1.0007	0.98644	0.97033	0.98315	0.98495	-0.0266018	0.00100953	-0.0196968	-0.0434526	-0.0245165	-0.0218776	-0.0225226	1.92563
60S ribosomal protein L10;60S ribosomal protein L10-like	Rpl10;Rpl10l	Q6ZWV3;I7HLV2;P86048;A0A1B0GXC3	60S ribosomal protein L10;Isoform of Q6ZWV3, Ribosomal_L16 domain-containing protein (Fragment);60S ribosomal protein L10-like	4	81834000000	28	28	24.604	0	251.62	45.3	42.5	54.7	54.7	46.3	42.5	0.90049	0.96595	0.93652	0.92957	0.92775	0.92429	0.97914	0.98752	0.96019	0.95745	0.99009	0.99696	-0.0304129	-0.0181181	-0.0586082	-0.0627309	-0.0143684	-0.00439247	-0.0314385	1.61371
Inosine-5-monophosphate dehydrogenase 2	Impdh2	P24547;A0A0A6YXS4	Inosine-5-monophosphate dehydrogenase 2;Isoform of P24547, Inosine-5-monophosphate dehydrogenase 2 (Fragment)	2	81722000000	39	19	55.814	0	323.31	55.6	52.3	48.6	48.2	50.6	52.7	0.94798	1.0152	0.99334	0.9505	1.0265	0.97922	1.031	1.0334	1.0265	0.98887	1.0848	1.043	0.0440443	0.0473988	0.0377336	-0.0161472	0.117429	0.0607392	0.048533	1.40429
Splicing factor 3B subunit 3	Sf3b3	Q921M3;Q921M3-2	Splicing factor 3B subunit 3;Isoform of Q921M3, Isoform 2 of Splicing factor 3B subunit 3	2	81482000000	69	69	135.55	0	323.31	37.1	39.3	37.9	32.7	39.5	39.9	0.99347	1.0926	1.062	1.0098	1.0253	1.0388	1.0788	1.109	1.1006	1.0454	1.1044	1.114	0.109427	0.149259	0.13829	0.0640551	0.143263	0.155749	0.126674	3.5416
Glutathione S-transferase omega-1	Gsto1	O09131;A0A494BAB1;A0A494B9X6	Glutathione S-transferase omega-1;Isoform of O09131, Glutathione-dependent dehydroascorbate reductase	3	81300000000	29	27	27.497	0	210.7	75.8	72.5	56.2	62.5	65.8	61.7	1.1674	1.1154	1.2043	1.2223	1.0041	1.0032	1.2581	1.1392	1.2533	1.2721	1.072	1.0811	0.331247	0.188021	0.325732	0.347212	0.100305	0.1125	0.234169	2.39187
Actin-related protein 3	Actr3	Q99JY9;A0A087WRA1;A0A087WQ14;A0A087WP86;A0A087WS98;A0A087WQ83;A0A087WPR6	Actin-related protein 3	7	80735000000	35	30	47.357	0	323.31	64.6	57.9	59.1	56.2	56.2	56.2	0.88615	0.99405	0.92292	0.93759	0.92116	0.90324	0.9597	0.99829	0.96426	0.96404	0.98059	0.9716	-0.0593446	-0.00246912	-0.0525059	-0.0528351	-0.028278	-0.0415656	-0.0394997	2.22127
Heat shock 70 kDa protein 1B	Hspa1b	P17879	Heat shock 70 kDa protein 1B	1	80684000000	58	1	70.175	0	323.31	59.7	53.3	55.8	59.5	59.2	56.7	0.82251	1.0574	0.84251	1.0625	0.98994	1.2696	0.89968	1.0863	0.87615	1.1007	1.057	1.3612	-0.152516	0.119423	-0.19075	0.138421	0.0799754	0.444879	0.0732387	0.326755
Eukaryotic translation initiation factor 3 subunit L	Eif3l	Q8QZY1;A0A2R8VH97	Eukaryotic translation initiation factor 3 subunit L	2	80322000000	47	47	66.612	0	323.31	49.1	49.6	46.6	47.2	48.8	48.2	0.91658	0.97555	0.96182	0.97077	0.95425	0.94447	0.98508	0.99639	0.98836	0.99836	1.0171	1.0137	-0.0216872	-0.00521755	-0.0168915	-0.00236796	0.0244615	0.0196308	-0.000345317	0.0150693
Aspartate--tRNA ligase, cytoplasmic	Dars	Q922B2;Q8BJY7	Aspartate--tRNA ligase, cytoplasmic	2	80104000000	45	45	57.147	0	323.31	73.3	73.7	73.3	72.9	73.7	72.3	0.8694	0.94442	0.91177	0.90455	0.88685	0.84887	0.94781	0.96075	0.94609	0.93893	0.95048	0.91819	-0.0773302	-0.057767	-0.0799507	-0.0909105	-0.0732718	-0.123135	-0.0837276	3.61161
EH domain-containing protein 1	Ehd1	Q9WVK4	EH domain-containing protein 1	1	79992000000	49	31	60.602	0	323.31	58.2	69.3	56	60.9	71.5	68.4	0.84541	0.86483	0.87127	0.87469	0.86961	0.82859	0.91533	0.88155	0.90706	0.89984	0.93577	0.88544	-0.127636	-0.181886	-0.14073	-0.15226	-0.0957741	-0.175534	-0.145637	4.00139
Amine oxidase [flavin-containing] A	Maoa	Q64133	Amine oxidase [flavin-containing] A	1	79854000000	31	31	59.601	0	323.31	37.3	37.5	31.6	38.8	37.6	35.6	0.79029	0.77966	0.82646	0.8437	0.77367	0.74512	0.85584	0.78708	0.85934	0.87126	0.81905	0.79513	-0.224587	-0.345418	-0.218699	-0.198825	-0.287977	-0.330737	-0.267707	3.87285
Serine/arginine-rich splicing factor 3	Srsf3	P84104-2;P84104	Isoform of P84104, Isoform Short of Serine/arginine-rich splicing factor 3;Serine/arginine-rich splicing factor 3	2	79767000000	16	15	14.203	0	215.22	59.7	58.9	54.8	54.8	58.9	58.9	0.9435	1.0251	0.97174	1.0129	0.98356	0.99303	1.0633	1.0427	1.0431	1.0515	1.0474	1.0779	0.0885487	0.0603241	0.0608775	0.0724489	0.0668125	0.108223	0.0762058	3.75242
Ran-specific GTPase-activating protein	Ranbp1	P34022;H7BX22	Ran-specific GTPase-activating protein;Isoform of P34022, RanBD1 domain-containing protein	2	79065000000	16	15	23.596	0	249	65	57.1	62.6	65	60.6	64	0.89936	1.0088	1.0318	1.0349	0.98304	1.0159	0.96238	1.0367	1.06	1.0604	1.0433	1.0833	-0.0553214	0.0519985	0.0840643	0.0846086	0.0611541	0.115433	0.0569895	1.18609
116 kDa U5 small nuclear ribonucleoprotein component	Eftud2	A2AH85;O08810;G3UZ34;G3UXK8;G3UZ25	Isoform of O08810, 116 kDa U5 small nuclear ribonucleoprotein component;116 kDa U5 small nuclear ribonucleoprotein component;Isoform of O08810, 116 kDa U5 small nuclear ribonucleoprotein component	5	78397000000	65	63	109.49	0	323.31	50.6	52.8	45.4	52.7	62.4	56.4	0.97898	1.0597	1.047	1.0252	1.0308	1.0391	1.059	1.0829	1.0811	1.0675	1.105	1.1108	0.0827026	0.1149	0.1125	0.0942361	0.144046	0.151599	0.116664	3.88501
Actin, cytoplasmic 2;Actin, cytoplasmic 2, N-terminally processed	Actg1	P63260;B1ATY1;G3UYG0	Actin, cytoplasmic 2	3	77767000000	59	3	41.792	0	219.95	85.6	79.7	83.5	83.5	79.7	78.9	0.91814	1.101	0.93692	0.97947	1.0384	1.1145	1.028	1.1262	1.0039	1.0198	1.1122	1.1973	0.0398403	0.171463	0.00561557	0.0282862	0.153416	0.259785	0.109734	1.35423
26S protease regulatory subunit 8	Psmc5	P62196;Q8K1K2	26S proteasome regulatory subunit 8;Isoform of P62196, AAA domain-containing protein	2	77326000000	40	40	45.626	0	323.31	69.5	67.2	70.9	63.3	62.6	67.7	0.94869	0.99849	0.98885	1.013	0.95478	0.94757	1.0324	1.0207	1.0256	1.0497	1.0264	1.0119	0.046002	0.0295589	0.0364682	0.0699771	0.0375931	0.0170667	0.0394443	2.54005
26S proteasome non-ATPase regulatory subunit 3	Psmd3	P14685;F7B7L8	26S proteasome non-ATPase regulatory subunit 3	2	76928000000	56	56	60.718	0	323.31	57.9	65.3	52.8	57.5	60.4	61.3	0.88552	0.98175	0.9336	0.97012	0.93963	0.9447	0.97403	1.0011	0.98491	1.006	1.0015	1.0094	-0.0379619	0.00158609	-0.0219362	0.00863031	0.00216242	0.013498	-0.00567021	0.285955
60S ribosomal protein L26	Rpl26	P61255;B1ARA3;B1ARA5	60S ribosomal protein L26;Isoform of P61255, KOW domain-containing protein (Fragment);Isoform of P61255, KOW domain-containing protein	3	76881000000	22	21	17.258	0	124.13	36.6	37.9	49.7	33.1	37.9	38.6	0.90238	0.94227	0.93383	0.94932	0.9287	0.92099	0.9744	0.96385	0.98619	0.96755	0.98442	0.98332	-0.037414	-0.0531195	-0.0200625	-0.0475919	-0.0226541	-0.0242671	-0.0341848	2.72815
14-3-3 protein theta	Ywhaq	P68254;P68254-2	14-3-3 protein theta;Isoform of P68254, Isoform 2 of 14-3-3 protein theta	2	76619000000	28	23	27.778	0	323.31	62.9	53.5	50.2	55.5	53.5	62.9	0.94913	1.0414	1.0112	1.0349	0.99173	0.99474	1.0246	1.0633	1.0725	1.0869	1.0606	1.0663	0.0350608	0.0885487	0.100978	0.120219	0.0848807	0.0926134	0.0870501	3.17798
Septin-2	Sept2	P42208;E9Q3V6;F6WYM0;D3YYB1;D3Z3C0;D3Z1S1;F6UKN5;D3YZU7;D3YV76;G3UYQ0	Septin-2;Isoform of P42208, Septin-2;Isoform of P42208, Septin-2 (Fragment);Isoform of P42208, Septin-2 (Fragment);Isoform of P42208, Septin-2 (Fragment)	10	76132000000	38	38	41.525	0	323.31	74.8	68.4	60.4	66.5	68.1	68.7	0.8828	0.97741	0.93292	0.96142	0.89881	0.89481	0.96095	0.99348	0.97131	0.99506	0.96348	0.95177	-0.0574667	-0.00943717	-0.0419963	-0.00714458	-0.0536734	-0.0713151	-0.0401722	1.86493
40S ribosomal protein S21	Rps21	Q9CQR2	40S ribosomal protein S21	1	76091000000	13	13	9.1413	0	323.31	83.1	65.1	75.9	65.1	65.1	65.1	0.89812	0.96549	0.9584	0.95401	0.92247	0.93393	0.97735	0.96746	0.98487	0.99138	0.97988	0.98909	-0.0330528	-0.0477261	-0.0219948	-0.0124899	-0.029323	-0.0158263	-0.0267355	2.41552
60S ribosomal protein L18a	Rpl18a	P62717;A0A1D5RM85;A0A1D5RLW5;A0A1D5RME4	60S ribosomal protein L18a;Isoform of P62717, Ribosomal_L18A domain-containing protein (Fragment);Isoform of P62717, 60S ribosomal protein L18a;Isoform of P62717, Ribosomal_L18A domain-containing protein (Fragment)	4	75759000000	28	12	20.732	0	297.75	54.5	46.6	49.4	44.9	51.1	46.6	0.89568	0.97871	0.94993	0.95672	0.94812	0.93923	0.94739	0.99404	0.98634	0.98968	1.005	1.014	-0.0779697	-0.00862419	-0.0198431	-0.014966	0.0071955	0.0200577	-0.0156916	0.510934
Malate dehydrogenase, cytoplasmic	Mdh1	P14152;A0A5F8MPN8;B1ATQ3	Malate dehydrogenase, cytoplasmic;Isoform of P14152, Malate dehydrogenase	3	75603000000	19	19	36.511	0	320.43	42.2	40.1	42.2	41.9	39.5	37.7	0.88359	0.94493	0.91043	0.91694	0.83605	0.84612	0.95286	0.96852	0.94628	0.94733	0.89772	0.90111	-0.0696638	-0.0461463	-0.079661	-0.078061	-0.155663	-0.150225	-0.0965699	2.46742
Peptidyl-prolyl cis-trans isomerase FKBP10	Fkbp10	Q61576;A2A4H9;F6W360	Peptidyl-prolyl cis-trans isomerase FKBP10;Isoform of Q61576, Peptidylprolyl isomerase	3	75515000000	35	34	64.697	0	323.31	45.3	44.9	42.3	37.3	47	44.4	0.90107	0.98796	0.95597	1.0007	0.91104	0.92728	0.99481	1.0063	0.99967	1.0503	0.97083	0.98595	-0.00750709	0.00906047	-0.000476168	0.0708015	-0.0427094	-0.0204136	0.00145928	0.0317587
Sodium/potassium-transporting ATPase subunit alpha-1	Atp1a1	Q8VDN2;Q6PIE5;D3YYN7	Sodium/potassium-transporting ATPase subunit alpha-1	3	75268000000	68	43	112.98	0	323.31	45.2	43	41.1	45	42.5	41.6	0.79642	0.87685	0.81963	0.858	0.7767	0.80411	0.85905	0.89232	0.84938	0.88227	0.83279	0.86184	-0.219186	-0.164367	-0.235518	-0.180708	-0.263975	-0.214508	-0.213044	4.53771
Programmed cell death 6-interacting protein	Pdcd6ip	Q9WU78;Q9WU78-3;Q9WU78-2	Programmed cell death 6-interacting protein;Isoform of Q9WU78, Isoform 3 of Programmed cell death 6-interacting protein	3	74734000000	78	78	96.023	0	323.31	47.9	55	49.1	45	56.8	57	0.89814	0.9362	0.92179	0.95055	0.88768	0.8925	0.97659	0.95039	0.96676	0.99089	0.94853	0.9533	-0.0341751	-0.0734084	-0.0487703	-0.0132032	-0.0762347	-0.0689978	-0.0524649	2.42606
Barrier-to-autointegration factor;Barrier-to-autointegration factor, N-terminally processed	Banf1	O54962	Barrier-to-autointegration factor	1	74069000000	16	16	10.102	0	228.12	74.2	70.8	56.2	69.7	62.9	55.1	0.97565	0.9676	1.0426	1.0375	0.93409	0.91354	1.0708	0.98853	1.0792	1.0835	0.99281	0.97917	0.098689	-0.0166433	0.109962	0.115699	-0.0104104	-0.0303687	0.044488	0.741452
Sarcoplasmic/endoplasmic reticulum calcium ATPase 2	Atp2a2	O55143;O55143-2	Sarcoplasmic/endoplasmic reticulum calcium ATPase 2;Isoform of O55143, Isoform 2 of Sarcoplasmic/endoplasmic reticulum calcium ATPase 2	2	74017000000	65	45	114.86	0	323.31	40.4	45.2	42.1	46.4	44.5	47.6	0.89833	0.9458	0.91165	0.9282	0.88355	0.88766	0.98097	0.97033	0.94751	0.96101	0.95437	0.95875	-0.0277191	-0.0434526	-0.0777869	-0.0573767	-0.0673794	-0.0607734	-0.055748	3.22114
tRNA-splicing ligase RtcB homolog	Rtcb	Q99LF4	RNA-splicing ligase RtcB homolog	1	74016000000	33	33	55.249	0	323.31	49.5	44.6	46.9	49.9	47.9	51.1	0.86369	0.93401	0.9019	0.91151	0.87928	0.88798	0.93672	0.95441	0.93905	0.93898	0.93719	0.95103	-0.0943102	-0.0673189	-0.0907261	-0.0908337	-0.0935865	-0.0724372	-0.0848688	4.96418
	Tpr	Q7M739	Isoform of F6ZDS4, Nucleoprotein TPR	1	73910000000	164	1	266.92	0	323.31	43.2	39.6	39.3	36.7	41.8	39.4	0.98231	1.0345	1.0332	1.0582	0.9974	0.98613	1.0662	1.06	1.0786	1.0936	1.0678	1.0591	0.0924781	0.0840643	0.10916	0.129085	0.0946415	0.0828388	0.0987113	4.43238
DNA replication licensing factor MCM6;DNA helicase	Mcm6	P97311;Q3ULG5	DNA replication licensing factor MCM6;Isoform of P97311, DNA helicase	2	73792000000	70	69	92.866	0	323.31	52.9	54.7	47.4	47.7	54.1	52.3	0.99306	1.1001	1.0672	1.0735	1.1034	1.1856	1.0851	1.1173	1.11	1.1286	1.1736	1.2596	0.117828	0.160017	0.15056	0.174534	0.230941	0.332966	0.194474	2.78512
26S proteasome non-ATPase regulatory subunit 13	Psmd13	Q9WVJ2;E9Q5I9;F6ZQQ3;E9Q0U1;E9PY93;F6PXS6	26S proteasome non-ATPase regulatory subunit 13;Isoform of Q9WVJ2, 26S proteasome non-ATPase regulatory subunit 13	6	73472000000	40	40	42.809	0	323.31	61.2	66.5	61.2	58.8	66.5	66.5	0.91156	0.9973	0.96168	0.98592	0.95266	0.95282	0.9834	1.0199	1.0021	1.022	1.0351	1.03	-0.0241497	0.0284277	0.00302648	0.0313952	0.0497702	0.0426443	0.0218524	0.956882
Exportin-1	Xpo1	Q6P5F9;F6YA11;A2AKT6	Exportin-1	3	73081000000	63	63	123.09	0	323.31	35.9	44.7	36.2	41.3	51.4	49.7	0.98436	1.0541	1.0599	1.1027	1.0049	1.0211	1.0656	1.0752	1.106	1.1456	1.0876	1.0979	0.091666	0.104605	0.145351	0.196103	0.121148	0.134747	0.13227	3.50057
Src substrate cortactin	Cttn	Q60598;Q921L6	Src substrate cortactin;Isoform of Q60598, SH3 domain-containing protein	2	72898000000	50	50	61.249	0	323.31	46.5	52.9	44.5	45.2	43.2	44.5	0.88226	0.93717	0.90303	0.91266	0.86765	0.85954	0.96659	0.95807	0.94782	0.9539	0.92902	0.91241	-0.049024	-0.061797	-0.077315	-0.0680901	-0.106218	-0.132246	-0.0824484	2.89173
Non-POU domain-containing octamer-binding protein	Nono	Q99K48;Q99K48-2;B1AXT0	Non-POU domain-containing octamer-binding protein	3	71946000000	48	45	54.54	0	323.31	55.4	49.5	55.4	53.7	55.6	56.7	0.99117	1.0549	1.0155	1.0065	1.0347	1.0182	1.0728	1.0785	1.0633	1.0448	1.1129	1.0845	0.101381	0.109026	0.0885487	0.0632268	0.154324	0.11703	0.105589	3.43312
ELAV-like protein 1	Elavl1	P70372	ELAV-like protein 1	1	71829000000	29	28	36.169	0	323.31	59.8	56.4	56.7	59.2	56.4	56.4	0.95902	1.045	1.001	1.0175	1.0085	1.0058	1.0421	1.069	1.0357	1.051	1.0737	1.0655	0.0594937	0.0962619	0.0506062	0.0717627	0.102591	0.0915306	0.0787077	3.56883
Galectin;Galectin-3	Lgals3	Q8C253;P16110	Isoform of P16110, Galectin;Galectin-3	2	71752000000	14	14	27.414	0	244.74	32.2	28	38.6	40.2	37.9	37.5	0.75257	0.70642	0.77172	0.75998	0.69171	0.68076	0.78214	0.71497	0.79634	0.78824	0.74262	0.72906	-0.354501	-0.484045	-0.328544	-0.343293	-0.429304	-0.455891	-0.399263	4.61364
40S ribosomal protein S28	Rps28	P62858;G3UYV7	40S ribosomal protein S28;Isoform of P62858, 40S ribosomal protein S28 (Fragment)	2	71743000000	9	9	7.8409	0	193.34	72.5	56.5	72.5	71	56.5	56.5	0.8646	0.97245	0.90271	0.94172	0.93156	0.93199	0.96279	0.96455	0.95101	0.97027	0.9915	0.98483	-0.0547069	-0.0520721	-0.0724676	-0.0435418	-0.0123153	-0.0220534	-0.0428595	2.28246
DNA replication licensing factor MCM3	Mcm3	P25206	DNA replication licensing factor MCM3	1	71414000000	58	58	91.545	0	323.31	55	60	56.3	55.4	59	62.4	1.0049	1.0885	1.0405	1.0945	1.0877	1.1794	1.0877	1.1101	1.0843	1.1463	1.1591	1.2584	0.121281	0.15069	0.116764	0.196985	0.213005	0.331591	0.188386	2.65021
Protein transport protein Sec31A	Sec31a	Q3UPL0;Q3UPL0-2;S4R192;S4R256;S4R1T5;Q3UPL0-3;S4R1Y8	Protein transport protein Sec31A;Isoform of Q3UPL0, Isoform 2 of Protein transport protein Sec31A	7	71198000000	75	17	133.57	0	323.31	33.2	42.4	35.4	38.2	44.7	42.7	0.85202	0.98056	0.91313	0.89198	0.87009	0.8862	0.93536	0.99235	0.94553	0.92637	0.93403	0.95341	-0.0964064	-0.011079	-0.0808049	-0.11034	-0.0984592	-0.0688313	-0.0776534	2.50585
Synaptic vesicle membrane protein VAT-1 homolog	Vat1	Q62465	Synaptic vesicle membrane protein VAT-1 homolog	1	71194000000	27	27	43.096	0	323.31	37.9	39.9	38.9	33.7	39.9	35.2	0.85356	0.79867	0.91684	0.88999	0.74111	0.72071	0.92727	0.81579	0.95736	0.9213	0.79499	0.77399	-0.108939	-0.29373	-0.0628666	-0.118257	-0.330991	-0.369613	-0.214066	1.97241
Thioredoxin domain-containing protein 5	Txndc5	Q91W90;E9PXX7;A0A0R4J1Y7	Thioredoxin domain-containing protein 5;Isoform of Q91W90, Thioredoxin domain-containing protein 5;Isoform of Q91W90, Thioredoxin domain-containing protein 5	3	70626000000	26	26	46.415	0	323.31	57.8	59	43.4	45.1	56.6	59	0.92514	1.029	0.93798	0.93564	0.93442	0.95001	0.99429	1.0405	0.96858	0.96706	1.0042	1.0122	-0.0082614	0.057277	-0.0460569	-0.0483227	0.00604663	0.0174944	-0.00363717	0.0792213
RNA-binding protein FUS	Fus	Q8CFQ9;P56959;G3UXT7;G3UZD2;Q91VQ2	Isoform of P56959, Fusion, derived from t(1216) malignant liposarcoma (Human);RNA-binding protein FUS;Isoform of P56959, RNA-binding protein FUS (Fragment)	5	70567000000	18	14	52.601	0	274.82	18.6	16.4	18.2	18.2	19.5	16.6	0.85938	1.0248	0.92728	0.96159	0.96366	0.9743	0.96894	1.0492	0.97733	1.0003	1.028	1.0508	-0.0455208	0.0692897	-0.0330823	0.000432744	0.0398403	0.0714881	0.0170746	0.348699
Ataxin-10	Atxn10	P28658	Ataxin-10	1	70325000000	44	44	53.706	0	323.31	41.7	64.8	40.6	51.6	63.4	63.2	0.9806	1.0127	1.0059	0.94319	0.94521	0.96653	1.059	1.0344	1.0515	0.98027	1.0154	1.0354	0.0827026	0.0487942	0.0724489	-0.0287489	0.0220482	0.0501882	0.0412388	1.26908
ATP synthase subunit O, mitochondrial	Atp5o	Q9DB20;A0A338P776;F7D3P8;A0A338P7G3;F6XVM5	ATP synthase subunit O, mitochondrial;Isoform of Q9DB20, ATP synthase subunit O, mitochondrial (Fragment)	5	70086000000	29	29	23.363	0	323.31	65.3	64.3	65.3	56.3	61	64.3	0.89867	1.0057	0.91669	0.91202	0.86128	0.85689	0.96579	1.0234	0.94809	0.9434	0.9283	0.91323	-0.0502186	0.0333701	-0.0769041	-0.0840585	-0.107337	-0.13095	-0.0693496	1.50319
Cellular retinoic acid-binding protein 1	Crabp1	P62965	Cellular retinoic acid-binding protein 1	1	70014000000	13	12	15.591	0	185.61	63.5	59.1	73.7	63.5	59.1	59.1	2.974	3.3399	2.7994	2.1506	1.7825	1.5359	3.2093	3.4083	2.8998	2.2203	1.9008	1.6182	1.68226	1.76905	1.53595	1.15075	0.926607	0.69439	1.29317	3.11279
Eukaryotic translation initiation factor 3 subunit C	Eif3c	Q8R1B4;M0QWV3;A0A0U1RPR0	Eukaryotic translation initiation factor 3 subunit C	3	69855000000	62	62	105.53	0	323.31	42.3	39.4	40.6	40.8	39.5	38.5	0.94321	0.99051	0.97421	0.98451	0.95277	0.94301	1.0248	1	1.0123	1.0199	1.0222	1.0099	0.0353424	0	0.0176369	0.0284277	0.0316775	0.0142124	0.0212162	1.95715
40S ribosomal protein S20	Rps20	P60867	40S ribosomal protein S20	1	69789000000	14	14	13.373	0	114.68	32.8	32.8	39.5	28.6	32.8	26.1	0.90067	1.0237	0.93553	0.94942	0.93376	0.93965	0.9589	1.0282	0.97024	0.98418	1.006	1.0039	-0.0605477	0.0401209	-0.0435864	-0.0230059	0.00863031	0.00561557	-0.0121289	0.336295
Plastin-3	Pls3	A0A1C7CYV0;Q99K51;B1AX58;Q61233	Isoform of Q99K51, Plastin-3 (Fragment);Plastin-3;Isoform of Q99K51, Plastin-3	4	69457000000	52	49	70.642	0	323.31	52.5	56.3	50.4	54.4	56.3	56.3	0.80376	0.87817	0.8701	0.90869	0.80252	0.78164	0.87229	0.89737	0.90411	0.94441	0.86579	0.847	-0.19712	-0.156225	-0.14543	-0.0825148	-0.207911	-0.239566	-0.171461	3.19148
Transforming protein RhoA	Rhoa	Q9QUI0;A0A0A6YXF6	Transforming protein RhoA;Isoform of Q9QUI0, Transforming protein RhoA (Fragment)	2	69389000000	18	9	21.782	0	194.5	48.2	47.2	47.2	47.7	47.2	45.1	0.86173	0.9519	0.91349	0.92245	0.89636	0.87335	0.93775	0.97359	0.94887	0.96322	0.95515	0.93107	-0.0927247	-0.0386137	-0.0757177	-0.0540627	-0.0662008	-0.103038	-0.0717264	3.12884
Pre-mRNA-splicing factor ATP-dependent RNA helicase DHX15	Dhx15	O35286;Q497W9;A0A0G2JG10;A0A0G2JGQ5	Pre-mRNA-splicing factor ATP-dependent RNA helicase DHX15;Isoform of O35286, RNA helicase;Isoform of O35286, RNA helicase	4	68823000000	51	50	91.006	0	323.31	43.4	50.3	35.8	40	47.4	51.1	0.97084	1.0602	1.0075	1.0518	1.0268	1.0365	1.0464	1.0759	1.0601	1.0853	1.0972	1.1164	0.0654344	0.105544	0.0842004	0.118094	0.133827	0.158854	0.110992	3.32307
Insulin-like growth factor 2 mRNA-binding protein 3	Igf2bp3	Q9CPN8	Insulin-like growth factor 2 mRNA-binding protein 3	1	68469000000	39	36	63.574	0	323.31	52.2	48.9	50.9	48	43.9	47.2	0.91519	0.96278	0.95153	1.0231	0.90294	0.9441	0.99302	0.97957	0.98513	1.0522	0.96979	1.0154	-0.0101053	-0.0297795	-0.021614	0.073409	-0.0442557	0.0220482	-0.00171623	0.0333775
Ras-related C3 botulinum toxin substrate 1	Rac1	Q3TLP8;P63001;Q05144;A0A2R8VHH0	Isoform of P63001, Ras-related C3 botulinum toxin substrate 1;Ras-related C3 botulinum toxin substrate 1	4	68271000000	26	14	23.432	0	252.11	38.9	45.5	45.5	40.3	45.5	53.1	0.88849	0.9083	0.94545	0.92528	0.8454	0.857	0.9519	0.92393	0.98604	0.96175	0.89451	0.91908	-0.0711181	-0.114145	-0.0202819	-0.0562662	-0.16083	-0.121738	-0.0907298	2.13946
Serine-threonine kinase receptor-associated protein	Strap	Q9Z1Z2	Serine-threonine kinase receptor-associated protein	1	68240000000	22	22	38.442	0	323.31	61.7	60.9	65.1	55.7	60.9	58.6	0.88165	0.97056	0.90443	0.89928	0.96467	0.95836	0.94526	0.99027	0.94303	0.92658	1.032	1.0287	-0.0812169	-0.0141062	-0.0846244	-0.110013	0.045443	0.0408223	-0.0339491	0.562876
DNA replication licensing factor MCM5	Mcm5	P49718	DNA replication licensing factor MCM5	1	68169000000	61	61	82.406	0	323.31	51.1	58.4	50	52.3	56.9	54.9	0.96805	1.0673	1.0344	1.0684	1.0551	1.1593	1.055	1.0781	1.0749	1.1107	1.1178	1.2377	0.077243	0.108491	0.104202	0.151469	0.160662	0.307662	0.151622	2.1935
Adenine phosphoribosyltransferase	Aprt	P08030;A0A1D5RLR6	Adenine phosphoribosyltransferase	2	67924000000	17	17	19.724	0	210.86	42.8	60.6	42.8	62.8	60.6	60.6	0.93227	0.94742	0.97597	1.0096	0.93424	0.90063	0.99938	0.97321	1.0153	1.0367	1.0047	0.96272	-0.000894748	-0.039177	0.0219061	0.0519985	0.00676478	-0.0548118	-0.00236903	0.0513531
Splicing factor 3B subunit 1	Sf3b1	Q99NB9;G5E866;A0A087WNS2	Splicing factor 3B subunit 1;Isoform of Q99NB9, SF3b1 domain-containing protein	3	67752000000	83	83	145.81	0	323.31	42.5	51.2	42.3	43.5	57.5	57.7	0.97365	1.0184	1.0013	1.021	1.0038	0.98703	1.0708	1.04	1.0427	1.0739	1.0704	1.0604	0.098689	0.0565835	0.0603241	0.10286	0.09815	0.0846086	0.0835358	3.77238
RuvB-like 1	Ruvbl1	P60122;D3YW60	RuvB-like 1	2	67149000000	33	33	50.213	0	323.31	58.1	67.8	61.4	55.3	66.7	67.8	1.032	1.0907	1.0719	1.0827	1.0622	1.0521	1.128	1.1142	1.1128	1.1277	1.1407	1.138	0.173767	0.156008	0.154194	0.173383	0.189919	0.186501	0.172295	5.98965
Eukaryotic translation initiation factor 2 subunit 3, X-linked	Eif2s3x	Q9Z0N1;A2AAW9	Eukaryotic translation initiation factor 2 subunit 3, X-linked;Isoform of Q9Z0N1, Tr-type G domain-containing protein	2	66849000000	30	9	51.065	0	323.31	49.6	49.2	43.6	48.1	47	49.6	0.89409	0.94445	0.95369	0.94367	0.9251	0.94191	0.97915	0.96215	0.99259	0.99023	0.97998	0.99964	-0.0303982	-0.0556663	-0.0107302	-0.0141644	-0.0291758	-0.000519464	-0.0234424	1.49706
Heat shock protein 105 kDa	Hsph1	Q61699;Q61699-2;E9Q0U7;D3Z3I9;D3Z027;A0A0J9YTZ7	Heat shock protein 105 kDa;Isoform of Q61699, Isoform HSP105-beta of Heat shock protein 105 kDa;Isoform of Q61699, Heat shock protein 105 kDa	6	66607000000	66	63	96.406	0	323.31	57.7	59.6	54.8	70	60.5	65.3	0.99464	1.0214	1.017	1.0045	0.96848	1.0684	1.0846	1.0463	1.0524	1.0526	1.0398	1.152	0.117163	0.0652966	0.0736832	0.0739573	0.0563061	0.204141	0.0984245	2.11878
RNA binding motif protein, X-linked-like-1	Rbmxl1	Q91VM5;A0A2I3BRL8;A0A2I3BQC0	RNA binding motif protein, X-linked-like-1;RRM domain-containing protein	3	66562000000	41	8	42.161	0	246.7	60.6	53.4	54.4	54.6	45.1	49.2	0.96371	1.0922	0.99228	1.0105	0.9965	1.0145	1.0654	1.1087	1.0379	1.0447	1.0556	1.089	0.0913952	0.148869	0.0536674	0.0630887	0.0780633	0.123004	0.0930146	2.80687
Cation-independent mannose-6-phosphate receptor	Igf2r	Q07113	Cation-independent mannose-6-phosphate receptor	1	66376000000	95	95	273.81	0	323.31	23.1	29.4	19.8	27.6	37	38.9	0.92748	0.96904	0.95348	0.8568	0.81566	0.7466	0.99952	0.98738	0.99209	0.88634	0.87662	0.79743	-0.00069266	-0.0183227	-0.0114571	-0.174068	-0.189977	-0.32657	-0.120181	1.12026
Tripeptidyl-peptidase 2	Tpp2	Q64514-2	Isoform of Q64514, Isoform Short of Tripeptidyl-peptidase 2	1	66045000000	80	2	138.46	0	323.31	49.6	59	46.5	45	58.6	53.2	0.88565	0.97468	0.93369	0.9687	0.94474	0.93241	0.96091	0.99046	0.96986	1.0084	1.0075	1.0083	-0.0575268	-0.0138294	-0.0441516	0.012068	0.0107798	0.0119249	-0.0134558	0.475471
60S ribosomal protein L8	Rpl8	P62918	60S ribosomal protein L8	1	65986000000	29	29	28.024	0	323.31	47.1	52.5	52.1	34.6	49.4	46.7	0.90732	0.98142	0.93758	0.93963	0.93432	0.92862	0.98639	0.99151	0.96585	0.98371	0.99284	0.98869	-0.0197699	-0.0123008	-0.0501289	-0.023695	-0.0103669	-0.0164099	-0.0221119	1.86313
26S proteasome non-ATPase regulatory subunit 12	Psmd12	Q9D8W5;B1AT36;Q3TRH2	26S proteasome non-ATPase regulatory subunit 12;Isoform of Q9D8W5, PCI domain-containing protein;Isoform of Q9D8W5, PCI domain-containing protein	3	65833000000	42	42	52.895	0	323.31	47.8	53.1	47.6	56.1	53.3	51.5	0.91133	1.0054	0.95484	0.97755	0.95792	0.94744	0.97789	1.0271	0.99055	1.0112	1.0307	1.0244	-0.0322559	0.0385767	-0.0136983	0.0160684	0.0436245	0.0347792	0.0145157	0.516983
Septin-11	Sept11	A0A0J9YTY0;A0A0J9YUL3;Q8C1B7-3;Q8C1B7-2;Q8C1B7;A0A0J9YVA6;A0A0J9YUV6	Isoform of Q8C1B7, Septin-type G domain-containing protein;Isoform of Q8C1B7, Septin-11;Isoform of Q8C1B7, Isoform 3 of Septin-11;Isoform of Q8C1B7, Isoform 2 of Septin-11;Septin-11	7	65779000000	31	16	48.978	0	323.31	54.4	49.6	49.9	49.6	49.6	44.9	0.84087	0.9612	0.88721	0.90127	0.85729	0.87831	0.92279	0.97762	0.9444	0.92232	0.91443	0.94502	-0.115926	-0.0326543	-0.0825301	-0.116661	-0.129055	-0.0815832	-0.0930682	2.87201
Ubiquitin carboxyl-terminal hydrolase 14;Ubiquitin carboxyl-terminal hydrolase	Usp14	Q9JMA1;E9PYI8	Ubiquitin carboxyl-terminal hydrolase 14;Isoform of Q9JMA1, Ubiquitin carboxyl-terminal hydrolase	2	65579000000	50	50	56.001	0	323.31	63.7	61.7	57	65.9	65.3	65.3	0.96327	0.96006	1.024	1.0516	0.9641	0.92828	1.0568	0.97179	1.0582	1.0902	1.028	0.9989	0.0797024	-0.0412835	0.0816123	0.124593	0.0398403	-0.00158784	0.0471461	0.935413
40S ribosomal protein S27	Rps27	Q6ZWU9;A0A0G2JDW7;A0A0G2JG29	40S ribosomal protein S27;Isoform of Q6ZWU9, 40S ribosomal protein S27 (Fragment);Isoform of Q6ZWU9, 40S ribosomal protein S27	3	65434000000	10	4	9.461	0	32.603	41.7	38.1	41.7	44	39.3	39.3	0.93325	1.004	0.95637	0.97419	0.92903	0.91766	1.0078	1.0137	1.013	1.0109	0.99867	0.98081	0.0112094	0.0196308	0.0186342	0.0156403	-0.00192006	-0.0279544	0.00587335	0.329566
Thioredoxin reductase 1, cytoplasmic	Txnrd1	Q9JMH6;Q9JMH6-2;A0A1W2P6U1	Thioredoxin reductase 1, cytoplasmic;Isoform of Q9JMH6, Isoform 2 of Thioredoxin reductase 1, cytoplasmic	3	65415000000	25	24	67.083	0	323.31	40	39.6	35.9	40	43.6	39.8	1.001	0.95985	1.0523	1.1095	1.037	1.0511	1.0868	0.9748	1.0909	1.1479	1.107	1.122	0.120086	-0.0368218	0.125519	0.198997	0.146655	0.166073	0.120085	1.80068
Trifunctional purine biosynthetic protein adenosine-3;Phosphoribosylamine--glycine ligase;Phosphoribosylformylglycinamidine cyclo-ligase;Phosphoribosylglycinamide formyltransferase	Gart	Q64737;Q64737-2;D6RCG1;A0A338P6X4;A0A338P676;A0A338P6T2;A0A338P6W0	Trifunctional purine biosynthetic protein adenosine-3	7	65251000000	66	66	107.5	0	323.31	52.2	53.5	44.4	54.7	53.5	56.1	0.91277	0.95101	0.97173	0.94971	0.94302	0.95431	1.0009	0.95784	1.0109	0.97416	1.0071	1.0224	0.00129784	-0.0621434	0.0156403	-0.0377693	0.0102069	0.0319597	-0.00680132	0.180048
14-3-3 protein beta/alpha;14-3-3 protein beta/alpha, N-terminally processed	Ywhab	Q9CQV8;Q9CQV8-2;A2A5N1	14-3-3 protein beta/alpha;Isoform of Q9CQV8, Isoform Short of 14-3-3 protein beta/alpha;Isoform of Q9CQV8, 14_3_3 domain-containing protein (Fragment)	3	65189000000	23	15	28.086	0	323.31	61.4	64.6	61.4	57.3	57.3	57.3	0.83741	0.91634	0.84888	0.83695	0.82713	0.82377	0.89617	0.93547	0.87828	0.86734	0.87947	0.87819	-0.158156	-0.0962367	-0.187247	-0.20533	-0.185294	-0.187395	-0.169943	3.89525
Eukaryotic peptide chain release factor subunit 1	Etf1	Q8BWY3	Eukaryotic peptide chain release factor subunit 1	1	64948000000	29	29	49.03	0	323.31	54.2	58.1	49.7	57.4	58.1	50.1	0.94198	0.99115	1.0086	1.0046	0.96525	0.95597	1.015	1.0126	1.0442	1.042	1.0338	1.038	0.0214797	0.0180644	0.0623981	0.0593553	0.0479571	0.0538064	0.0438435	2.58676
Pre-mRNA-processing factor 19	Prpf19	Q99KP6;Q99KP6-2;Q99KP6-3	Pre-mRNA-processing factor 19;Isoform of Q99KP6, Isoform 2 of Pre-mRNA-processing factor 19;Isoform of Q99KP6, Isoform 3 of Pre-mRNA-processing factor 19	3	64891000000	33	33	55.238	0	323.31	49.4	68.1	45.2	52.2	61.5	68.1	0.99334	1.0744	1.0921	1.0486	1.0145	1.0485	1.0815	1.1009	1.1305	1.0834	1.0866	1.121	0.113034	0.138683	0.176961	0.115566	0.119821	0.164786	0.138142	4.22727
Septin-9	Sept9	A2A6U3;Q80UG5-3;Q80UG5;Q80UG5-2;A2A6U5;A8Y5D3;REV__Q6NSQ7	Isoform of Q80UG5, Septin-type G domain-containing protein;Isoform of Q80UG5, Isoform 3 of Septin-9;Septin-9;Isoform of Q80UG5, Isoform 2 of Septin-9	7	64781000000	56	55	63.772	0	323.31	69.2	66.4	58.9	61.8	65.5	65.5	0.9613	1.2447	1.0465	1.0521	1.0679	1.0687	1.0697	1.2589	1.0955	1.1013	1.1426	1.1512	0.0972062	0.332164	0.131589	0.139208	0.19232	0.203138	0.182604	2.52148
Histidine--tRNA ligase, cytoplasmic	Hars	Q61035;A0A494BAV2;A0A494B9A1	Histidine--tRNA ligase, cytoplasmic	3	64693000000	37	34	57.432	0	323.31	51.5	49.5	48.3	47	46.6	50.7	0.89114	0.92734	0.92191	0.9053	0.88905	0.87864	0.96644	0.94279	0.96062	0.94195	0.96463	0.94279	-0.0492479	-0.0849916	-0.0579622	-0.0862776	-0.0519524	-0.0849916	-0.0692372	3.64842
Cyclin-dependent kinase 1	Cdk1	P11440;D3Z2T9	Cyclin-dependent kinase 1;Isoform of P11440, Protein kinase domain-containing protein (Fragment)	2	64649000000	38	36	34.106	0	323.31	68.7	62.3	60.3	54.5	62.3	67.7	0.93599	1.0461	0.96051	0.94276	0.99733	1.0956	1.0156	1.0567	0.99879	0.97076	1.0723	1.1755	0.0223323	0.0795658	-0.00174672	-0.0428134	0.100709	0.233275	0.0652202	0.788198
Serine/arginine-rich splicing factor 2	Srsf2	Q62093	Serine/arginine-rich splicing factor 2	1	64370000000	14	14	25.476	0	183.58	31.2	29.4	33	32.6	34.4	29.4	1.0289	1.0849	1.086	1.074	1.0187	1.078	1.119	1.0892	1.1197	1.1118	1.088	1.1403	0.16221	0.123269	0.163112	0.152897	0.121679	0.189413	0.152097	4.52738
Calcyclin-binding protein	Cacybp	Q9CXW3;A0A0A6YY29	Calcyclin-binding protein	2	64176000000	36	36	26.51	0	323.31	72.5	71.2	66.4	69.9	71.6	75.1	0.98366	0.9663	1.0364	1.043	0.97041	0.96026	1.0793	0.98786	1.0884	1.0836	1.0416	1.0282	0.110096	-0.0176215	0.122209	0.115832	0.0588014	0.0401209	0.071573	1.61436
Protein RCC2	Rcc2	Q8BK67;A2AWQ2	Protein RCC2	2	64118000000	36	36	55.983	0	323.31	55.6	51.3	51	54.8	52.9	51.5	1.0437	1.1452	1.1477	1.1582	1.1096	1.1304	1.1255	1.158	1.176	1.2038	1.1812	1.2051	0.170566	0.211635	0.233888	0.267596	0.240253	0.269153	0.232182	4.66498
Lamina-associated polypeptide 2, isoforms beta/delta/epsilon/gamma;Lamina-associated polypeptide 2, isoforms alpha/zeta	Tmpo	Q61029;Q61029-3;Q61029-2;Q61029-4;Q61033-2	Isoform of Q61033, Lamina-associated polypeptide 2, isoforms beta/delta/epsilon/gamma;Isoform of Q61033, Isoform Epsilon of Lamina-associated polypeptide 2, isoforms beta/delta/epsilon/gamma;Isoform of Q61033, Isoform Delta of Lamina-associated polypeptide	5	64024000000	40	21	50.372	0	323.31	58.4	56.6	60.8	48.9	59.7	56.4	0.98915	1.0723	1.0456	1.1162	1.0044	1.0127	1.0531	1.0963	1.0825	1.1524	1.0619	1.0783	0.0746424	0.132643	0.114367	0.204642	0.0866479	0.108759	0.120283	2.85493
Coatomer subunit beta	Copb2	O55029	Coatomer subunit beta	1	63505000000	70	70	102.45	0	323.31	49.8	54.7	44.2	43.9	49.1	51.9	0.88811	0.95193	0.90633	0.92462	0.88579	0.869	0.96516	0.96763	0.95555	0.96315	0.94139	0.92542	-0.05116	-0.0474726	-0.0655967	-0.0541676	-0.0871356	-0.11182	-0.0695587	2.96901
Thioredoxin-like protein 1	Txnl1	A0A498WGD8;Q8CDN6;A0A494B955;A0A494BBI1	Isoform of Q8CDN6, Thioredoxin-like protein 1;Thioredoxin-like protein 1;Isoform of Q8CDN6, Thioredoxin-like protein 1;Isoform of Q8CDN6, PITH domain-containing protein	4	63108000000	29	18	32.715	0	323.31	68.2	67.8	68.2	63	67.8	65.4	0.93088	0.99425	0.98705	0.97885	0.95778	0.96618	1.0055	1.0151	1.0213	1.0162	1.0201	1.0352	0.00791308	0.0216219	0.0304067	0.0231844	0.0287106	0.0499095	0.0269577	2.31037
ATP-dependent 6-phosphofructokinase, muscle type	Pfkm	P47857;P47857-2;P47857-3;A0A2R8VHV2;A0A2R8VHA5	ATP-dependent 6-phosphofructokinase, muscle type;Isoform of P47857, Isoform 2 of ATP-dependent 6-phosphofructokinase, muscle type;Isoform of P47857, Isoform 3 of ATP-dependent 6-phosphofructokinase, muscle type	5	62945000000	36	31	85.268	0	323.31	37.1	36.5	30.6	32.7	40.4	39.2	0.81818	0.95773	0.87582	0.84058	0.8797	0.86454	0.88345	0.9727	0.90479	0.86987	0.94373	0.92331	-0.17878	-0.0399332	-0.144345	-0.201128	-0.0835539	-0.115113	-0.127142	2.45213
Tubulin beta-6 chain	Tubb6	Q922F4	Tubulin beta-6 chain	1	62921000000	41	24	50.09	0	323.31	61.1	72.3	60.4	71.4	69.8	72.3	0.91799	1.0571	0.96414	1.023	1.0267	1.021	0.98833	1.0781	1.0094	1.0548	1.0929	1.0993	-0.0169353	0.108491	0.013498	0.0769695	0.128161	0.136585	0.0744616	1.46388
Dolichyl-diphosphooligosaccharide--protein glycosyltransferase subunit 2	Rpn2	A2ACG7;Q9DBG6	Isoform of Q9DBG6, Dolichyl-diphosphooligosaccharide--protein glycosyltransferase subunit 2;Dolichyl-diphosphooligosaccharide--protein glycosyltransferase subunit 2	2	62794000000	30	30	67.501	0	323.31	30.4	38.4	28.8	40.5	39.5	40.8	0.91597	1.0038	0.94716	0.90122	0.89321	0.85143	0.99399	1.0229	0.98099	0.93688	0.94933	0.92134	-0.00869676	0.0326651	-0.0276897	-0.0940638	-0.0750184	-0.118194	-0.0484997	1.03835
Eukaryotic translation initiation factor 4B	Eif4b	Q8BGD9;B2RWE8	Eukaryotic translation initiation factor 4B;Isoform of Q8BGD9, RRM domain-containing protein	2	62755000000	44	43	68.839	0	323.31	53.2	51.1	41.1	39.8	50.1	47	0.83058	0.90001	0.85454	0.8616	0.84408	0.85869	0.90552	0.9186	0.90607	0.911	0.89826	0.91597	-0.143182	-0.122491	-0.142306	-0.134477	-0.154795	-0.126628	-0.137313	5.98548
Transportin-1	Tnpo1	Q8BFY9-2;Q8BFY9;Q3TKD0;J3QMX2	Isoform of Q8BFY9, Isoform 2 of Transportin-1;Transportin-1;Isoform of Q8BFY9, Importin N-terminal domain-containing protein (Fragment)	4	62748000000	40	29	101.31	0	323.31	36.5	41.7	34.8	34.9	42.5	35.3	0.92942	1.0003	0.97084	1.0109	0.98283	0.98619	1.0183	1.0177	1.0119	1.0462	1.0524	1.0575	0.0261627	0.0253123	0.0170667	0.0651587	0.0736832	0.0806577	0.0480069	2.06009
Delta-1-pyrroline-5-carboxylate synthase;Glutamate 5-kinase;Gamma-glutamyl phosphate reductase	Aldh18a1	Q9Z110;D3Z0B4;H3BKK0	Delta-1-pyrroline-5-carboxylate synthase	3	62454000000	48	1	87.265	0	323.31	51.7	55.6	49.2	47.7	54.7	57.4	0.97899	1.0039	1.1096	0.97585	0.90842	0.93128	1.0734	1.0167	1.1466	1.0116	0.97225	1.0022	0.102188	0.023894	0.197362	0.0166389	-0.0406008	0.00317044	0.0504421	0.680933
Guanine nucleotide-binding protein G(I)/G(S)/G(T) subunit beta-1	Gnb1	P62874;H3BKR2;H3BLF7;Q61011	Guanine nucleotide-binding protein G(I)/G(S)/G(T) subunit beta-1;Isoform of P62874, WD_REPEATS_REGION domain-containing protein (Fragment)	4	62438000000	25	15	37.377	0	323.31	47.6	60	54.7	62.9	60	60	0.94733	0.98273	0.99619	0.90802	0.91028	0.8837	1.0136	1.0006	1.0304	0.93046	0.96897	0.94699	0.0194884	0.000865357	0.0432045	-0.103984	-0.0454761	-0.0785789	-0.0274134	0.524437
Cystatin-B	Cstb	Q62426	Cystatin-B	1	62392000000	16	16	11.045	0	323.31	87.8	66.3	87.8	76.5	67.3	67.3	0.8398	0.94297	0.87416	0.88958	0.87507	0.86796	0.91543	0.95581	0.93016	0.95742	0.93128	0.94393	-0.127479	-0.0652042	-0.104449	-0.0627762	-0.102713	-0.0832482	-0.0909782	3.5139
E3 SUMO-protein ligase RanBP2	Ranbp2	Q9ERU9	E3 SUMO-protein ligase RanBP2	1	62258000000	185	183	341.12	0	323.31	43.7	39.3	37.3	38.6	42.7	39.8	0.92622	0.97268	0.99529	1.0219	0.92275	0.91486	1.005	0.9904	1.0373	1.0606	0.9905	0.98402	0.0071955	-0.0139168	0.0528332	0.0848807	-0.0137711	-0.0232405	0.0156635	0.377769
F-actin-capping protein subunit beta	Capzb	P47757-2;A2AMW0;P47757-4	Isoform of P47757, Isoform 2 of F-actin-capping protein subunit beta;Isoform of P47757, F-actin-capping protein subunit beta;Isoform of P47757, Isoform 3 of F-actin-capping protein subunit beta	3	62244000000	24	5	30.628	0	282.4	58.1	59.9	53.3	53.3	59.9	62.1	0.89451	1.0093	0.92212	0.95625	0.92826	0.92994	0.968	1.031	0.95644	0.98539	0.99222	0.99021	-0.046921	0.0440443	-0.0642536	-0.0212333	-0.0112681	-0.0141936	-0.0189709	0.575107
N-alpha-acetyltransferase 15, NatA auxiliary subunit	Naa15	G3X8Y3;A0A0A6YW80;Q80UM3;A0A0A6YX86;A0A0A6YXF4	Isoform of Q80UM3, N-alpha-acetyltransferase 15, NatA auxiliary subunit;Isoform of Q80UM3, N-alpha-acetyltransferase 15, NatA auxiliary subunit;N-alpha-acetyltransferase 15, NatA auxiliary subunit	5	62067000000	76	66	101.09	0	323.31	49.8	49.7	49.4	50.4	52.7	49.8	0.92116	0.95903	0.9687	0.99341	0.9519	0.96424	0.99922	0.97545	1.0115	1.0361	1.0223	1.0393	-0.00112574	-0.0358602	0.0164963	0.0511633	0.0318186	0.0556122	0.0196841	0.65503
60S ribosomal protein L19;Ribosomal protein L19	Rpl19	P84099;A2A547	60S ribosomal protein L19;Isoform of P84099, Ribosomal protein L19	2	61781000000	19	19	23.466	0	129.28	28.1	21.9	23	21.9	21.9	21.9	0.91109	0.953	0.95291	0.93367	0.93145	0.93442	0.96361	0.9648	0.99225	0.95803	0.98493	0.9906	-0.0534787	-0.0516982	-0.0112244	-0.0618573	-0.0219069	-0.0136255	-0.0356318	1.93306
Voltage-dependent anion-selective channel protein 3	Vdac3	Q60931;J3QMG3	Voltage-dependent anion-selective channel protein 3;Isoform of Q60931, Voltage-dependent anion-selective channel protein 3	2	61771000000	23	23	30.752	0	323.31	50.9	58.7	49.8	52.7	55.8	59	0.89567	0.97627	0.94598	0.92982	0.86929	0.87422	0.96416	0.99837	0.97574	0.96406	0.93015	0.93668	-0.0526555	-0.00235351	-0.0354313	-0.0528052	-0.104465	-0.0943718	-0.0570137	1.85222
Acyl-coenzyme A thioesterase 9, mitochondrial	Acot9	Q9R0X4	Acyl-coenzyme A thioesterase 9, mitochondrial	1	61708000000	42	15	50.56	0	323.31	47.2	55.6	44.6	47.8	56	61.3	0.95084	1.009	0.97948	1.0391	0.95129	0.93527	1.0341	1.0323	1.025	1.0814	1.0031	1	0.0483757	0.0458623	0.0356239	0.1129	0.00446544	0	0.0412046	1.2522
Isocitrate dehydrogenase [NADP] cytoplasmic	Idh1	O88844;A0A087WPT4;A0A087WRS9;D3YVY3;A0A087WRM4	Isocitrate dehydrogenase [NADP] cytoplasmic	5	61188000000	30	29	46.674	0	323.31	59.9	62.3	61.8	68.6	62.3	64	1.0302	1.0666	1.0587	1.0471	0.91108	0.93855	1.1141	1.0891	1.1201	1.0864	0.97573	0.99514	0.155879	0.123136	0.163628	0.119555	-0.0354461	-0.00702859	0.0866206	1.24915
Lon protease homolog, mitochondrial	Lonp1	Q8CGK3;A0A3B2W834	Lon protease homolog, mitochondrial	2	61025000000	47	47	105.84	0	323.31	33.7	38.3	28.6	34	42	39	1.0524	1.044	1.0959	1.078	1.0096	0.97644	1.1436	1.0669	1.1447	1.1086	1.0885	1.0489	0.193583	0.093425	0.19497	0.148739	0.122341	0.0688771	0.136989	2.88102
40S ribosomal protein S24	Rps24	P62849-2;P62849-3;P62849;A0A286YEB7	Isoform of P62849, Isoform 2 of 40S ribosomal protein S24;Isoform of P62849, Isoform 3 of 40S ribosomal protein S24;40S ribosomal protein S24;Isoform of P62849, 40S ribosomal protein S24	4	60906000000	11	11	15.069	0	79.197	26.9	35.4	26.9	36.2	35.4	35.4	0.92423	0.96601	0.94475	0.9686	0.94656	0.93241	0.99398	0.99047	0.98992	0.99918	1.0077	0.99738	-0.00871127	-0.0138148	-0.0146162	-0.0011835	0.0110662	-0.00378482	-0.00517406	0.614929
60S ribosomal protein L21	Rpl21	Q9CQM8;O09167	Isoform of O09167, 60S ribosomal protein L21;60S ribosomal protein L21	2	60874000000	17	17	18.579	0	216.7	46.9	36.9	36.9	41.9	36.9	36.9	0.88244	0.98472	0.942	0.94389	0.93082	0.94691	0.9766	1.0023	0.97256	0.96359	0.98202	1.0216	-0.0341603	0.00331439	-0.0401408	-0.0535087	-0.0261757	0.0308304	-0.0199734	0.748005
60S ribosomal protein L9	Rpl9	P51410;A0A140T8T4;A0A0G2JES3;D3Z629;D3YZT0;A0A0G2JFQ3;S4R1R7	60S ribosomal protein L9;60S ribosomal protein L9;Isoform of P51410, 60S ribosomal protein L9 (Fragment);Isoform of P51410, 60S ribosomal protein L9;Isoform of P51410, 60S ribosomal protein L9	7	60767000000	22	22	21.881	0	210.96	38.5	52.6	38.5	43.2	38.5	64.6	0.89751	0.96725	0.97268	0.98228	0.949	0.91532	0.97801	0.98533	1.0085	1.0141	1.0271	0.98354	-0.0320789	-0.0213211	0.0122111	0.0201999	0.0385767	-0.0239444	-0.00105945	0.0309236
DnaJ homolog subfamily A member 2	Dnaja2	Q9QYJ0	DnaJ homolog subfamily A member 2	1	60680000000	37	37	45.745	0	323.31	41	37.4	39.3	49.5	47.3	43.7	0.94021	0.9981	0.96811	0.97057	0.98824	0.98378	1.0199	1.0211	1.0039	1.0009	1.0563	1.0533	0.0284277	0.0301242	0.00561557	0.00129784	0.0790196	0.0749164	0.0365669	1.35864
26S protease regulatory subunit 4	Psmc1	P62192	26S proteasome regulatory subunit 4	1	60341000000	44	44	49.184	0	323.31	60.2	60.9	58	54.5	59.1	61.8	0.95476	1.0158	1.0151	1.0377	1.0152	0.99207	1.0309	1.038	1.0562	1.08	1.0917	1.0664	0.0439044	0.0538064	0.078883	0.111031	0.126576	0.0927487	0.0844917	2.87223
Thimet oligopeptidase	Thop1	A0A0R4IZY0;Q8C1A5	Isoform of Q8C1A5, Thimet oligopeptidase;Thimet oligopeptidase	2	60301000000	52	52	78.026	0	323.31	50.1	58.5	47.7	47.5	53.7	54.7	0.98246	1.0443	1.0146	0.99109	1.0103	0.99154	1.0633	1.0683	1.0518	1.0311	1.0819	1.0675	0.0885487	0.0953168	0.0728604	0.0441843	0.113567	0.0942361	0.0847856	3.4846
Acyl-CoA-binding protein	Dbi	P31786;Q4VWZ5	Acyl-CoA-binding protein;Isoform of P31786, ACB domain-containing protein	2	60237000000	8	0	10	0	206.17	64.4	56.3	74.7	63.2	48.3	56.3	0.84396	0.94158	0.90318	0.90166	0.83772	0.842	0.91202	0.96479	0.92951	0.94016	0.86333	0.89287	-0.132863	-0.0517131	-0.105458	-0.0890218	-0.212016	-0.163478	-0.125758	2.53792
Eukaryotic translation initiation factor 3 subunit D	Eif3d	O70194;A0A2R8VK20	Eukaryotic translation initiation factor 3 subunit D	2	59906000000	38	38	63.988	0	323.31	52	54.4	49.5	51.3	52.7	54.2	0.93231	0.98458	0.94337	0.95616	0.96544	0.9602	1.001	1.0015	0.98231	0.98765	1.0406	1.035	0.00144197	0.00216242	-0.0257497	-0.0179282	0.0574156	0.0496308	0.0111621	0.331773
Obg-like ATPase 1	Ola1	Q9CZ30;B1AYJ9;Q9CZ30-2	Obg-like ATPase 1;Isoform of Q9CZ30, OBG-type G domain-containing protein;Isoform of Q9CZ30, Isoform 2 of Obg-like ATPase 1	3	59867000000	35	34	44.729	0	323.31	48.2	58.1	48.2	60.1	60.1	66.7	0.91786	0.97882	0.94028	0.9646	0.94505	0.94411	0.99258	1.0026	0.99282	1.0126	1.0077	1.0199	-0.0107447	0.00374614	-0.0103959	0.0180644	0.0110662	0.0284277	0.00669397	0.464795
Leukotriene A-4 hydrolase	Lta4h	P24527	Leukotriene A-4 hydrolase	1	59820000000	46	46	69.05	0	323.31	50.6	56.8	47.1	50.1	57.9	54.5	0.97397	1.049	1.0486	1.0026	0.98072	0.95202	1.053	1.0703	1.089	1.0411	1.0597	1.0125	0.0745054	0.0980152	0.123004	0.0581086	0.0836559	0.0179219	0.0758685	2.45099
Hypoxia up-regulated protein 1	Hyou1	Q9JKR6;F6TRP3;A0A1L1SQ34;E0CYZ2	Hypoxia up-regulated protein 1	4	59407000000	49	49	111.18	0	323.31	34.9	41.1	39.3	38.9	46.7	43.4	1.0205	1.0626	1.0621	1.0309	0.98359	0.9937	1.1007	1.0725	1.1058	1.0673	1.0497	1.0665	0.138421	0.100978	0.14509	0.0939658	0.0699771	0.092884	0.106886	3.55289
Splicing factor U2AF 65 kDa subunit	U2af2	Q80XR5;P26369;Q3KQM4;A0A140LJK3;A0A140LJ08	Isoform of P26369, U2 snRNP auxiliary factor large subunit;Splicing factor U2AF 65 kDa subunit;Isoform of P26369, U2 snRNP auxiliary factor large subunit	5	59144000000	20	20	53.12	0	323.31	46.9	52	44.8	46.7	43.3	41	0.96518	1.0417	0.99425	1.0402	0.97308	0.99395	1.0331	1.0686	1.0332	1.0743	1.0415	1.0571	0.0469799	0.0957219	0.0471195	0.103397	0.0586628	0.0801119	0.0719988	3.08177
DNA replication licensing factor MCM7	Mcm7	Q61881;D3Z6N3;D3Z335;D3Z0J6;D3Z2K9	DNA replication licensing factor MCM7	5	59095000000	49	49	81.21	0	323.31	45.3	51.6	40.8	49.2	46.7	51.3	1.0031	1.0996	1.0663	1.0752	1.0711	1.1456	1.0791	1.1117	1.1067	1.1147	1.1365	1.2241	0.109829	0.152768	0.146264	0.156655	0.184598	0.291721	0.173639	2.97754
Coatomer subunit gamma-1	Copg1	Q9QZE5;Q7TNQ1	Coatomer subunit gamma-1	2	59071000000	62	57	97.512	0	323.31	42.8	51.4	40.7	52.1	57.8	53.1	0.8952	0.9599	0.93193	0.90199	0.86909	0.87808	0.96784	0.97845	0.97186	0.93572	0.93061	0.93888	-0.0471595	-0.03143	-0.0411796	-0.0958512	-0.103751	-0.0909873	-0.0683932	2.48156
Eukaryotic translation initiation factor 2 subunit 1	Eif2s1	Q6ZWX6	Eukaryotic translation initiation factor 2 subunit 1	1	59015000000	30	30	36.108	0	323.31	74.9	70.8	69.5	66.7	68.6	67.3	0.9002	0.94455	0.94595	0.93966	0.92103	0.91668	0.97809	0.96908	0.975	0.98212	0.98638	0.99258	-0.0319609	-0.0453123	-0.0365259	-0.0260288	-0.0197845	-0.0107447	-0.0283929	2.61933
	Qars	Q8BML9;D3Z158;A0A140LHZ5;A0A140LIS6;A0A140LHB3;F6TDS3;A0A0A6YY08;A0A140LIN2;A0A140LHJ3;A0A140LID3;A0A140LJK5;A0A140LJH2;A0A140LIR0;A0A140LIZ4;A0A140LII8;A0A140LJH1;A0A140LHC3	Glutamine--tRNA ligase;Isoform of Q8BML9, Glutaminyl-tRNA synthetase	17	58854000000	54	53	87.676	0	323.31	52	52.6	50.5	48.8	53.3	53.2	0.96956	1.0519	1.0376	1.0175	1.0403	1.0159	1.0539	1.0668	1.0812	1.0614	1.1135	1.0835	0.075738	0.0932897	0.112633	0.0859685	0.155102	0.115699	0.106405	3.59059
High mobility group protein B2	Hmgb2	P30681;A0A1B0GQX9	High mobility group protein B2	2	58688000000	24	18	24.162	0	242.82	36.2	35.2	39	34.8	35.2	36.7	1.108	1.2891	1.1751	1.1883	1.2274	1.268	1.2044	1.3101	1.2163	1.2273	1.31	1.3387	0.268315	0.389677	0.282499	0.295488	0.389567	0.420833	0.341063	4.25738
Probable ubiquitin carboxyl-terminal hydrolase FAF-X;Ubiquitin carboxyl-terminal hydrolase	Usp9x	P70398;Q4FE56;E9PWA9	Probable ubiquitin carboxyl-terminal hydrolase FAF-X;Isoform of P70398, Ubiquitinyl hydrolase 1	3	58628000000	135	93	290.71	0	323.31	30.4	34	29.2	33.2	38.3	35.1	0.99514	1.0572	1.0587	1.0207	1.0013	0.9825	1.0752	1.0768	1.1041	1.0562	1.0718	1.0437	0.104605	0.10675	0.142871	0.078883	0.100036	0.0617071	0.099142	3.50111
26S proteasome non-ATPase regulatory subunit 6	Psmd6	Q99JI4;A0A286YDW8	26S proteasome non-ATPase regulatory subunit 6	2	58563000000	33	33	45.536	0	323.31	54.2	51.9	55.8	54.5	55.8	53.5	0.90623	0.96073	0.92058	0.9606	0.93682	0.94423	0.98476	0.97394	0.95764	1.0029	1.0034	1.0096	-0.0221559	-0.0380952	-0.0624447	0.00417776	0.00489684	0.0137838	-0.0166396	0.641351
40S ribosomal protein S23	Rps23	P62267	40S ribosomal protein S23	1	58556000000	16	16	15.807	0	57.271	37.1	28.7	29.4	48.3	28.7	28.7	0.89507	0.98048	0.91704	0.94223	0.96079	0.94036	0.96911	0.99568	0.95885	0.9762	1.0218	1.0029	-0.0452677	-0.00624594	-0.060623	-0.0347513	0.0311128	0.00417776	-0.0185996	0.617207
Beta-actin-like protein 2	Actbl2	Q8BFZ3	Beta-actin-like protein 2	1	58536000000	20	4	42.004	0.00015778	13.745	35.9	36.4	30.9	32.7	32.2	32.7	0.85997	0.87128	0.98008	1.0372	0.88362	0.86519	0.83405	0.8927	1.0153	1.0788	0.95133	0.93805	-0.261794	-0.163753	0.0219061	0.109427	-0.0719822	-0.0922633	-0.0764098	0.669685
Adenylosuccinate synthetase isozyme 2	Adss	P46664	Adenylosuccinate synthetase isozyme 2	1	58508000000	29	25	50.02	0	323.31	49.1	48.9	43.6	42.5	58.3	53.3	0.84791	0.83144	0.86402	0.88627	0.88758	0.88609	0.91087	0.8445	0.89473	0.91761	0.94344	0.94445	-0.134683	-0.243831	-0.160476	-0.124047	-0.0839973	-0.0824537	-0.138248	2.6203
Eukaryotic translation initiation factor 3 subunit E	Eif3e	P60229	Eukaryotic translation initiation factor 3 subunit E	1	58464000000	41	41	52.22	0	323.31	54.6	63.4	46.7	53.5	58.2	56	0.90591	0.98829	0.92127	0.94211	0.95603	0.94976	0.98116	1.0034	0.95477	0.98103	1.0233	1.0263	-0.0274397	0.00489684	-0.0667749	-0.0276308	0.0332292	0.0374525	-0.00771114	0.180741
Complement component 1 Q subcomponent-binding protein, mitochondrial	C1qbp	Q8R5L1;O35658	Isoform of O35658, Complement component 1 Q subcomponent-binding protein, mitochondrial;Complement component 1 Q subcomponent-binding protein, mitochondrial	2	58380000000	8	8	31.025	0	323.31	32.3	31.9	31.9	31.9	31.9	31.9	1.0013	1.0228	1.0697	1.0858	0.99164	0.96852	1.0654	1.0497	1.1129	1.1324	1.0604	1.0449	0.0913952	0.0699771	0.154324	0.179384	0.0846086	0.0633649	0.107176	2.55734
Collagen alpha-1(I) chain	Col1a1	P11087;P11087-2;CON__Q862S4	Collagen alpha-1(I) chain;Isoform of P11087, Isoform 2 of Collagen alpha-1(I) chain	3	58206000000	83	82	138.03	0	323.31	47.7	59.3	37	40.6	63.8	55.5	0.6012	0.60703	0.57461	0.51049	0.42026	0.48591	0.65149	0.61801	0.59638	0.52519	0.45049	0.52605	-0.618185	-0.694298	-0.745696	-0.929089	-1.15043	-0.926728	-0.844072	3.88424
Voltage-dependent anion-selective channel protein 2	Vdac2	Q60930;G3UX26;A0A286YCR8;D3YZT5;D3YUN8	Voltage-dependent anion-selective channel protein 2;Isoform of Q60930, Outer mitochondrial membrane protein porin 2;Isoform of Q60930, Outer mitochondrial membrane protein porin 2 (Fragment);Isoform of Q60930, Outer mitochondrial membrane protein porin 2 (	5	58143000000	20	20	31.732	0	323.31	67.5	63.1	60.3	61.7	60.3	60.3	0.96141	1.0156	1.033	1.0477	0.96346	0.92879	1.0318	1.0392	1.0834	1.0874	1.0308	1.0034	0.0451634	0.0554733	0.115566	0.120883	0.0437644	0.00489684	0.0642911	1.75421
Transaldolase	Taldo1	A0A1B0GR11;Q93092	Isoform of Q93092, Transaldolase;Transaldolase	2	58044000000	30	30	42.151	0	116.78	34	29.3	31.9	38.5	33.2	34.3	1.0132	0.98087	1.0426	1.0659	0.88387	0.90855	1.0981	1.0034	1.0916	1.1032	0.95143	0.97024	0.135009	0.00489684	0.126444	0.141694	-0.0718306	-0.0435864	0.0487713	0.563633
Regulator of nonsense transcripts 1	Upf1	Q9EPU0-2;Q9EPU0	Isoform of Q9EPU0, Isoform 2 of Regulator of nonsense transcripts 1;Regulator of nonsense transcripts 1	2	57871000000	71	70	122.66	0	323.31	58.1	56.3	52.8	52.9	58.1	52.8	0.93787	1.0257	0.96059	0.91758	0.98813	0.96479	1.0156	1.0476	1.0022	0.9543	1.0482	1.0395	0.0223323	0.067088	0.00317044	-0.0674852	0.067914	0.0558898	0.0248182	0.528115
CTP synthase 1	Ctps1	P70698	CTP synthase 1	1	57635000000	47	44	66.682	0	323.31	47.7	52.3	39.4	43.8	57.7	53.5	0.82283	0.91037	0.82008	0.81631	0.8945	0.88043	0.90143	0.92728	0.85357	0.84762	0.9558	0.94424	-0.149713	-0.108923	-0.228419	-0.23851	-0.0652193	-0.0827745	-0.145593	2.32263
Ras-related protein Rab-6A	Rab6a	P35279;A0A1L1SRS6	Ras-related protein Rab-6A	2	57398000000	21	1	23.59	0	165.53	60.6	59.1	60.1	70.7	62.5	62.5	0.99642	1.0663	1.0468	1.0405	1.0027	1.003	1.0665	1.09	1.1055	1.0874	1.0754	1.0714	0.092884	0.124328	0.144699	0.120883	0.104873	0.0994972	0.114527	4.57181
Ras-related protein Rab-2A	Rab2a	P53994;G3UXQ7;G3V022;A0A1D5RMH1	Ras-related protein Rab-2A	4	57368000000	20	10	23.547	0	323.31	67.5	67.5	62.7	60.4	74.5	67.5	0.88575	1.003	0.88903	0.94574	0.90806	0.90907	0.95499	1.0252	0.91051	0.97292	0.98478	0.9747	-0.0664425	0.0359054	-0.135253	-0.0396069	-0.0221266	-0.0369699	-0.0440823	0.948937
26S proteasome non-ATPase regulatory subunit 5	Psmd5	Q8BJY1;F7BA91	26S proteasome non-ATPase regulatory subunit 5	2	56794000000	34	32	55.971	0	323.31	50.2	49	50.4	50.4	52.4	49	1.0209	1.0679	1.0766	1.0672	1.0226	1.0086	1.0981	1.0904	1.1105	1.0943	1.0852	1.0698	0.135009	0.124857	0.151209	0.130008	0.117961	0.0973411	0.126064	4.90936
Serine/threonine-protein phosphatase 2A catalytic subunit alpha isoform	Ppp2ca	P63330	Serine/threonine-protein phosphatase 2A catalytic subunit alpha isoform	1	56778000000	26	7	35.608	0	323.31	53.4	57	52.1	52.1	58.3	63.8	0.91404	0.95797	0.97186	0.96922	0.92312	0.94321	0.97334	0.96907	1.0075	0.99792	0.98892	1.0025	-0.0389843	-0.0453272	0.0107798	-0.00300393	-0.0160743	0.00360224	-0.0148346	0.756111
Hepatoma-derived growth factor	Hdgf	P51859;E0CXA0;E0CYW7	Hepatoma-derived growth factor;Isoform of P51859, Hepatoma-derived growth factor (Fragment)	3	56736000000	23	21	26.268	0	323.31	69.6	68.8	66.2	65.8	69.2	61.2	0.99186	1.0598	1.0291	1.0363	1.0118	0.99791	1.0703	1.0805	1.0764	1.081	1.081	1.0703	0.0980152	0.111699	0.106214	0.112367	0.112367	0.0980152	0.106446	6.60331
Phosphoribosylformylglycinamidine synthase	Pfas	Q5SUR0;F6RUL9;G3UY86	Phosphoribosylformylglycinamidine synthase	3	56670000000	62	62	144.63	0	323.31	37.6	48.8	35.5	37.3	48.7	51.7	1.0182	1.0477	1.0696	1.1101	0.99825	1.0045	1.1184	1.0757	1.1225	1.1483	1.0737	1.0717	0.161436	0.105276	0.166715	0.1995	0.102591	0.0999011	0.139237	3.32585
Eukaryotic peptide chain release factor GTP-binding subunit ERF3A	Gspt1	Q8R050-2;Q8R050	Isoform of Q8R050, Isoform 2 of Eukaryotic peptide chain release factor GTP-binding subunit ERF3A;Eukaryotic peptide chain release factor GTP-binding subunit ERF3A	2	56606000000	32	16	68.526	0	323.31	36.5	38.9	39.5	39.5	40.6	46	0.96457	0.98741	1.0204	1.0209	0.97348	0.9928	1.0465	1.0057	1.0656	1.072	1.0467	1.0594	0.0655723	0.00820001	0.091666	0.100305	0.065848	0.0832474	0.0691398	2.44054
Serine/arginine repetitive matrix protein 2	Srrm2	Q8BTI8;Q8BTI8-3;Q8BTI8-2;A0A3B2W3Z4;A0A087WPS9;A0A087WR98	Serine/arginine repetitive matrix protein 2;Isoform of Q8BTI8, Isoform 3 of Serine/arginine repetitive matrix protein 2;Isoform of Q8BTI8, Isoform 2 of Serine/arginine repetitive matrix protein 2	6	56545000000	73	63	294.84	0	323.31	26.2	29.3	23.9	24.2	27.5	26.9	0.89129	0.94353	0.9297	0.95614	0.8858	0.85295	0.97045	0.94879	0.96881	1.0041	0.94253	0.92039	-0.0432742	-0.0758393	-0.0457143	0.00590296	-0.0853896	-0.119683	-0.0606662	1.73855
RuvB-like 2	Ruvbl2	Q9WTM5;A0A1B0GRW3;A0A1B0GSR4;A0A1B0GT54;A0A1B0GR89;A0A1B0GRT1	RuvB-like 2	6	56532000000	34	34	51.112	0	249.01	50.1	60.5	47.7	59.6	61.1	60.7	1.0582	1.1187	1.1183	1.0769	1.0661	1.0579	1.1504	1.1304	1.1685	1.1237	1.1514	1.132	0.202136	0.176833	0.224658	0.168257	0.203389	0.178874	0.192358	5.45718
60S ribosomal protein L32	Rpl32	P62911;P17932	60S ribosomal protein L32	2	56338000000	17	17	15.86	0	105.27	54.8	49.6	60.7	60	55.6	49.6	0.88732	0.97954	0.92436	0.95543	0.92744	0.92109	0.95916	1.0024	0.96665	0.99347	0.98436	0.99095	-0.0601566	0.00345832	-0.0489345	-0.00945169	-0.0227421	-0.0131158	-0.0251571	1.27054
Ezrin	Ezr	P26040	Ezrin	1	56323000000	63	42	69.406	0	323.31	55.3	46.8	53.9	55.1	52.4	48.5	0.91817	0.83125	0.99528	1.0151	0.86622	0.8817	1.0027	0.85241	1.0383	1.064	0.92168	0.93982	0.00389003	-0.230381	0.0542233	0.0894982	-0.117662	-0.0895436	-0.0483291	0.433159
Dipeptidyl peptidase 3	Dpp3	Q99KK7;A0A494BBC1;A0A494BA16;A0A494BBB3;A0A494B918	Dipeptidyl peptidase 3;Isoform of Q99KK7, Dipeptidyl peptidase 3	5	56267000000	41	41	82.897	0	323.31	47.8	51.8	42.3	41.6	59.6	55.3	0.96515	0.96605	1.0239	1.0084	0.96408	0.9387	1.0392	0.986	1.0612	1.0464	1.0288	0.99903	0.0554733	-0.0203404	0.0856966	0.0654344	0.0409625	-0.00140009	0.0376377	1.13634
FACT complex subunit SPT16	Supt16;Supt16h	G3X956;Q920B9	Isoform of Q920B9, FACT complex subunit;FACT complex subunit SPT16	2	55965000000	61	61	119.84	0	323.31	39.3	39.5	34	32.8	36.3	37.4	1.0797	1.1589	1.1622	1.1956	1.1235	1.1238	1.1741	1.1772	1.2235	1.2476	1.2147	1.2048	0.231555	0.235359	0.291014	0.319155	0.2806	0.268794	0.27108	5.21312
Ornithine aminotransferase, mitochondrial	Oat	P29758	Ornithine aminotransferase, mitochondrial	1	55789000000	29	29	48.354	0	323.31	56.3	56.3	37.4	64.7	58.3	56.3	0.88015	0.95892	0.92583	0.93417	0.83359	0.82205	0.94749	0.97635	0.95815	0.97234	0.89808	0.87118	-0.0778174	-0.0345297	-0.0616766	-0.0404672	-0.155084	-0.198957	-0.0947554	1.74539
Electron transfer flavoprotein subunit alpha, mitochondrial	Etfa	Q99LC5	Electron transfer flavoprotein subunit alpha, mitochondrial	1	55771000000	24	24	35.009	0	252.26	52.6	57.4	52.6	57.4	53.2	57.4	0.8376	0.90449	0.85956	0.87677	0.77837	0.75576	0.90352	0.92071	0.89967	0.91198	0.8401	0.80832	-0.146372	-0.119181	-0.152532	-0.132926	-0.251367	-0.307002	-0.184897	2.72053
Apoptosis-inducing factor 1, mitochondrial	Aifm1	B1AU25;Q9Z0X1;Q9Z0X1-2	Isoform of Q9Z0X1, Apoptosis-inducing factor 1, mitochondrial;Apoptosis-inducing factor 1, mitochondrial	3	55328000000	26	26	66.113	0	323.31	38.8	42.3	38.8	44.7	43.4	44.6	0.95089	1.0512	0.9793	1.0038	0.9566	0.94579	1.021	1.0652	1.0245	1.0316	1.0252	1.0126	0.0299829	0.0911243	0.03492	0.0448837	0.0359054	0.0180644	0.0424801	2.02782
THO complex subunit 4;Aly/REF export factor 2	Alyref;Alyref2	O08583;O08583-2;Q9JJW6-2;G3X9I4;Q9JJW6	THO complex subunit 4;Isoform of O08583, Isoform 2 of THO complex subunit 4;Isoform of Q9JJW6, Isoform 2 of Aly/REF export factor 2	5	55320000000	17	17	26.94	0	315.18	39.2	36.5	45.1	37.6	36.5	36.5	0.99184	1.0805	1.0745	1.0991	1.0682	1.0711	1.0872	1.1009	1.1134	1.1319	1.15	1.137	0.120617	0.138683	0.154972	0.178747	0.201634	0.185232	0.163314	4.32943
Heat shock 70 kDa protein 4L	Hspa4l	P48722;P48722-2;E0CY23;A0A0N4SVU2	Heat shock 70 kDa protein 4L;Isoform of P48722, Isoform 2 of Heat shock 70 kDa protein 4L;Isoform of P48722, Heat shock 70 kDa protein 4L (Fragment)	4	55255000000	62	59	94.381	0	323.31	62.2	63.8	56.4	57.2	67.9	66.3	1.0316	1.0119	1.125	1.1829	1.0329	1.073	1.1221	1.0276	1.1701	1.2275	1.1096	1.1433	0.166201	0.0392788	0.226632	0.295723	0.15004	0.193204	0.178513	2.42714
CD63 antigen	Cd63	P41731;A0A1W2P8C6	CD63 antigen;Isoform of P41731, Tetraspanin (Fragment)	2	55242000000	11	11	25.766	0	63.165	7.6	16	7.6	7.6	16	16	0.89888	0.97664	0.91251	0.80809	0.83175	0.81514	0.95883	1.0046	0.94351	0.82519	0.88972	0.87981	-0.060653	0.00662118	-0.0838903	-0.277202	-0.168577	-0.184736	-0.128073	1.56322
Brain acid soluble protein 1	Basp1	Q91XV3	Brain acid soluble protein 1	1	55061000000	26	26	22.086	0	323.31	76.1	75.7	76.1	75.7	75.7	75.7	0.98463	1.0267	1.0122	0.97036	0.928	0.93652	1.0661	1.052	1.0639	1.0134	0.99391	1.0087	0.0923428	0.0731347	0.0893626	0.0192037	-0.00881288	0.0124972	0.046288	1.30936
Actin-related protein 2/3 complex subunit 1B	Arpc1b	Q91Z25;Q9WV32;F6VVE6;F6THG2;D3Z6S0	Isoform of Q9WV32, Actin-related protein 2/3 complex subunit;Actin-related protein 2/3 complex subunit 1B	5	54894000000	32	29	41.498	0	323.31	55.3	55.1	49.7	51.9	55.1	54.8	0.87167	0.94851	0.89476	0.92091	0.86987	0.86637	0.94208	0.96432	0.9328	0.94966	0.93859	0.92481	-0.0860785	-0.0524161	-0.10036	-0.074517	-0.091433	-0.112771	-0.0862627	3.7768
Band 4.1-like protein 2	Epb41l2;Epb4.1l2	O70318;Q8C928;A0A1W2P6I5;A0A1W2P7I4;A0A1W2P7H7;A0A1W2P896;A0A1W2P6H2	Band 4.1-like protein 2;Isoform of O70318, FERM domain-containing protein (Fragment);Isoform of O70318, FERM domain-containing protein (Fragment)	7	54754000000	84	1	109.94	0	323.31	56.2	52.8	52.6	54.9	52.6	55.4	0.83161	0.90854	0.8635	0.90378	0.80226	0.81473	0.89932	0.92395	0.91102	0.9344	0.85971	0.87558	-0.153094	-0.114113	-0.134445	-0.0978878	-0.218078	-0.191689	-0.151551	3.32181
40S ribosomal protein S17	Rps17	P63276	40S ribosomal protein S17	1	54732000000	21	21	15.524	0	323.31	63	63	63	62.2	63	63	0.87353	0.97177	0.93587	0.97509	0.93526	0.93697	0.9706	0.99492	0.97234	1.002	1.0021	1.0044	-0.0430512	-0.00734757	-0.0404672	0.00288251	0.00302648	0.00633393	-0.0131039	0.665179
Serine/arginine-rich splicing factor 1	Srsf1	H7BX95;Q6PDM2;Q6PDM2-3;Q6PDM2-2;F7AI47;F6QXN3	Isoform of Q6PDM2, Serine/arginine-rich splicing factor 1;Serine/arginine-rich splicing factor 1;Isoform of Q6PDM2, Isoform 3 of Serine/arginine-rich splicing factor 1;Isoform of Q6PDM2, Isoform 2 of Serine/arginine-rich splicing factor 1	6	54718000000	33	32	28.329	0	271.56	57.7	52.6	53.8	49.8	49.8	53.4	0.94317	1.0491	1.0002	0.98315	0.99853	1.0305	1.0219	1.0824	1.041	1.0476	1.0656	1.1109	0.031254	0.114234	0.0579701	0.067088	0.091666	0.151729	0.0856568	2.33707
C-1-tetrahydrofolate synthase, cytoplasmic;Methylenetetrahydrofolate dehydrogenase;Methenyltetrahydrofolate cyclohydrolase;Formyltetrahydrofolate synthetase;C-1-tetrahydrofolate synthase, cytoplasmic, N-terminally processed	Mthfd1	Q922D8;A0A1W2P733;A0A1W2P7L5	C-1-tetrahydrofolate synthase, cytoplasmic;Isoform of Q922D8, C-1-tetrahydrofolate synthase, cytoplasmic	3	54409000000	57	55	101.2	0	323.31	44.1	51.1	44.1	44	52.9	51.8	0.95941	1.0088	1.0151	0.9842	0.96861	0.95719	1.0372	1.0193	1.0417	1.0154	1.0378	1.0328	0.0526941	0.0275787	0.0589399	0.0220482	0.0535284	0.0465609	0.0435584	3.05085
Cytosolic phospholipase A2;Phospholipase A2;Lysophospholipase	Pla2g4a	P47713;Q9DBX5;A0A087WPN8	Cytosolic phospholipase A2;Isoform of P47713, Phospholipase A2	3	54352000000	44	44	85.221	0	323.31	38.9	43.9	34.6	36.4	46.3	42	1.0927	1.0804	1.149	1.1947	1.0204	1.007	1.1826	1.1	1.1998	1.2237	1.0932	1.0792	0.241962	0.137504	0.262794	0.29125	0.128557	0.109962	0.195338	2.75793
Actin-related protein 2	Actr2	P61161	Actin-related protein 2	1	54270000000	28	28	44.76	0	323.31	43.7	43.9	43.7	44.9	42.1	40.1	0.88196	0.98345	0.93226	0.95523	0.90869	0.92386	0.95728	0.99918	0.97459	0.98449	0.9642	0.9891	-0.0629871	-0.0011835	-0.0371327	-0.0225515	-0.0525957	-0.0158117	-0.0320437	1.70156
DNA replication licensing factor MCM4	Mcm4	P49717;A0A2R8VHP7;A0A2R8VKJ4	DNA replication licensing factor MCM4	3	54141000000	57	56	96.735	0	323.31	45.8	50.1	45.5	50.1	53.6	46.5	1.0037	1.0847	1.0516	1.0791	1.0729	1.1576	1.0913	1.1108	1.0932	1.1068	1.1516	1.2359	0.126048	0.151599	0.128557	0.146395	0.20364	0.305562	0.176967	2.82526
Serine--tRNA ligase, cytoplasmic	Sars	Q8C483;P26638;A2AFS0;A2AFS1	Isoform of P26638, Seryl-tRNA synthetase;Serine--tRNA ligase, cytoplasmic;Isoform of P26638, Seryl-tRNA synthetase (Fragment)	4	54084000000	38	38	61.166	0	323.31	50.2	45.1	44.6	45.3	51.9	50	0.96143	0.92038	1.0034	0.97008	0.93032	0.90282	1.046	0.93438	1.0401	1.0102	0.98997	0.96304	0.0648829	-0.0979187	0.0567222	0.0146409	-0.0145433	-0.0543324	-0.00509139	0.0694042
Puromycin-sensitive aminopeptidase	Npepps	Q11011;E9Q039;F6QYF8;E9Q6F4;F6V7K3;F7ANF4;F2Z3V5	Puromycin-sensitive aminopeptidase;Isoform of Q11011, Aminopeptidase;Isoform of Q11011, Aminopeptidase (Fragment);Isoform of Q11011, Peptidase_M1 domain-containing protein	7	54082000000	59	59	103.32	0	323.31	54.6	53.5	54.5	49.8	53.8	52	0.87469	0.99585	0.91258	0.94984	0.94796	0.93772	0.94254	1.0115	0.94352	0.98358	1.0201	1.0049	-0.0853742	0.0164963	-0.083875	-0.0238857	0.0287106	0.00705194	-0.0234793	0.514202
Kinesin-1 heavy chain;Kinesin-like protein	Kif5b	Q61768;E9QAK5;A2ARD4	Kinesin-1 heavy chain;Isoform of Q61768, Kinesin-like protein (Fragment)	3	53809000000	74	60	109.55	0	323.31	60.7	56.1	54.7	49.6	55.9	58.4	0.92806	1.0087	0.97362	0.97879	0.96458	0.94457	1.0199	1.0298	1.0237	1.0205	1.0357	1.0111	0.0284277	0.0423642	0.033793	0.0292762	0.0506062	0.0159257	0.0333988	2.98004
Importin subunit alpha-1	Kpna2	P52293;A2A600;A2A601;A6PW68;F2Z431;A2A602	Importin subunit alpha-1	6	53778000000	34	34	57.927	0	323.31	43.9	45	42.7	42.7	47.3	41.2	0.92056	0.99623	0.90902	1.0171	1.0982	1.2638	0.99126	1.0023	0.94504	1.0564	1.1671	1.3432	-0.0126646	0.00331439	-0.0815527	0.0791562	0.222928	0.425674	0.106143	0.648057
E3 ubiquitin-protein ligase UBR4	Ubr4	A2AN08-3;A2AN08;A2AN08-5;A2AN08-2;F6SSP6;Z4YMA7;A2AN08-4;Z4YLP1	Isoform of A2AN08, Isoform 3 of E3 ubiquitin-protein ligase UBR4;E3 ubiquitin-protein ligase UBR4;Isoform of A2AN08, Isoform 5 of E3 ubiquitin-protein ligase UBR4	8	53745000000	217	217	570.29	0	323.31	26.2	30.5	24.4	26.1	35.5	30.5	0.90965	0.97423	0.93586	0.98327	0.93941	0.95765	0.98563	0.99033	0.97219	1.0109	1.0073	1.0283	-0.0208819	-0.0140188	-0.0406898	0.0156403	0.0104934	0.0402612	-0.00153259	0.0445229
Nuclear pore complex protein Nup93	Nup93	Q8BJ71;Q8BJ71-2;A0A1D5RLQ0;A0A1D5RM86	Nuclear pore complex protein Nup93;Isoform of Q8BJ71, Isoform 2 of Nuclear pore complex protein Nup93;Isoform of Q8BJ71, Nuclear pore complex protein Nup93	4	53739000000	68	68	93.28	0	323.31	56.3	52.7	56.4	56.5	54.2	53.1	0.9416	0.99506	0.97367	1.0078	0.97621	0.97747	1.0239	1.0096	1.021	1.0578	1.0431	1.0503	0.0340748	0.0137838	0.0299829	0.0810669	0.0608775	0.0708015	0.0484312	2.19583
Trifunctional enzyme subunit alpha, mitochondrial;Long-chain enoyl-CoA hydratase;Long chain 3-hydroxyacyl-CoA dehydrogenase	Hadha	Q8BMS1	Trifunctional enzyme subunit alpha, mitochondrial	1	53685000000	59	59	82.669	0	323.31	39.6	50.3	33.7	43.8	50.1	49.1	0.77723	0.87269	0.81406	0.83786	0.74008	0.71183	0.83848	0.87848	0.84621	0.86878	0.79719	0.76299	-0.254152	-0.186919	-0.240912	-0.202937	-0.327004	-0.390264	-0.267031	3.41229
Very long-chain specific acyl-CoA dehydrogenase, mitochondrial	Acadvl	P50544;B1AR28	Very long-chain specific acyl-CoA dehydrogenase, mitochondrial;Isoform of P50544, Very long-chain-specific acyl-CoA dehydrogenase, mitochondrial	2	53680000000	39	39	70.875	0	323.31	52.4	57.2	52.7	58.5	59	58.7	0.89272	0.89322	1.005	1.0487	0.86255	0.79448	0.96031	0.91311	1.0394	1.0769	0.91898	0.85118	-0.0584279	-0.131139	0.055751	0.106884	-0.121895	-0.232464	-0.0635484	0.564314
Methionine--tRNA ligase, cytoplasmic	Mars	E9QB02;Q68FL6;F6W0G8	Isoform of Q68FL6, Methionine--tRNA ligase, cytoplasmic;Methionine--tRNA ligase, cytoplasmic	3	53656000000	54	54	102.37	0	323.31	42.9	44.5	42.1	44.3	45.9	45.4	0.90343	0.99557	0.92642	0.94806	0.95554	0.96848	0.98047	1.0126	0.96427	0.98156	1.0183	1.0398	-0.0284546	0.0180644	-0.0524909	-0.0268516	0.0261627	0.0563061	-0.00121068	0.0244229
	Utrn	E9Q6R7;A0A1W2P7C0;Q61636;A0A1W2P8G5;A0A1W2P8A5;A0A1W2P6L4;A0A1Q1PRS4;A2A9Z1;A2A9Z2;B1AV35;Q05AA6	Utrophin	11	53266000000	161	156	392.7	0	323.31	35	37.9	34.5	30.6	39.1	37.2	0.83396	0.831	0.85691	0.86291	0.77903	0.79813	0.90534	0.83494	0.88994	0.89344	0.83415	0.85642	-0.143468	-0.260256	-0.16822	-0.162557	-0.261621	-0.22361	-0.203289	3.67645
tRNA (cytosine(34)-C(5))-methyltransferase	Nsun2	Q1HFZ0;H3BKN0;Q1HFZ0-2;H3BJF3	RNA cytosine C(5)-methyltransferase NSUN2;Isoform of Q1HFZ0, NOL1/NOP2/Sun domain family member 2;Isoform of Q1HFZ0, Isoform 2 of RNA cytosine C(5)-methyltransferase NSUN2	4	53229000000	55	55	85.451	0	323.31	57.5	69.5	49.8	57.7	72.3	64.7	0.9819	1.037	1.0185	1.0393	0.99908	1.0257	1.0557	1.0497	1.0576	1.0681	1.0614	1.0957	0.0781999	0.0699771	0.0807941	0.0950467	0.0859685	0.131853	0.0903065	3.77949
NSFL1 cofactor p47	Nsfl1c	Q9CZ44-3;Q9CZ44;A2AT02;Q9CZ44-2	Isoform of Q9CZ44, Isoform 3 of NSFL1 cofactor p47;NSFL1 cofactor p47;Isoform of Q9CZ44, NSFL1 cofactor p47;Isoform of Q9CZ44, Isoform 2 of NSFL1 cofactor p47	4	53084000000	42	42	40.953	0	323.31	65.3	51.3	57	55.4	61.3	64.2	0.8393	0.93177	0.91182	0.88232	0.88271	0.88453	0.92335	0.94253	0.94322	0.91626	0.94452	0.95384	-0.11505	-0.0853896	-0.0843338	-0.126171	-0.0823467	-0.0681808	-0.0935787	3.84118
DNA replication licensing factor MCM2	Mcm2	P97310	DNA replication licensing factor MCM2	1	53013000000	52	48	102.08	0	323.31	48.9	47.2	48.2	47.7	51.1	48.1	1.0237	1.1119	1.0797	1.1163	1.0889	1.1561	1.0999	1.1231	1.12	1.1438	1.1727	1.2415	0.137372	0.167486	0.163499	0.193835	0.229834	0.312084	0.200685	3.2588
Ras-related protein Rab-14	Rab14	Q91V41;Q50HX3;A0A2R8VHW9	Ras-related protein Rab-14;Isoform of Q91V41, RAB14 protein variant	3	52972000000	22	22	23.897	0	323.31	86	86	86	86	86	85.6	0.85991	0.91434	0.88057	0.85864	0.8491	0.83216	0.93381	0.93464	0.92753	0.89112	0.90831	0.89104	-0.0987991	-0.0975173	-0.108534	-0.166308	-0.138743	-0.166438	-0.12939	3.72908
Enhancer of rudimentary homolog	Erh	P84089;A0A1W2P7H9;A0A1W2P7T3	Enhancer of rudimentary homolog;Isoform of P84089, Enhancer of rudimentary homolog;Isoform of P84089, Enhancer of rudimentary homolog	3	52914000000	12	3	12.259	0	323.31	51	44.2	51	51	44.2	44.2	0.98369	1.0771	1.0413	1.013	1.0022	1.004	1.0487	1.094	1.0972	1.0403	1.0625	1.0688	0.068602	0.129613	0.133827	0.0569996	0.0874628	0.0959919	0.0954159	3.16651
Caprin-1	Caprin1	Q60865;F6YLI0;F6YP03;A2BH47	Caprin-1	4	52782000000	33	33	78.168	0	323.31	36.8	30.4	27.6	26.6	38.9	35.2	0.86526	0.94629	0.88729	0.87783	0.94094	0.96235	0.9502	0.96878	0.92923	0.92751	1.0064	1.0349	-0.0736969	-0.045759	-0.105892	-0.108565	0.00920383	0.0494914	-0.0458697	0.856469
Eukaryotic translation initiation factor 3 subunit M	Eif3m	Q99JX4;A2A702;A2A701	Eukaryotic translation initiation factor 3 subunit M;Isoform of Q99JX4, PCI domain-containing protein	3	52652000000	29	29	42.516	0	323.31	52.9	42.5	50.3	52.4	42	49.5	0.91552	0.98348	0.93043	0.97965	0.97376	0.95687	1.0001	1.0042	0.96528	1.0191	1.0443	1.03	0.000144262	0.00604663	-0.0509806	0.0272956	0.0625362	0.0426443	0.0146144	0.390295
Multifunctional methyltransferase subunit TRM112-like protein	Trmt112	Q9DCG9;Q8VCR4	Multifunctional methyltransferase subunit TRM112-like protein;Isoform of Q9DCG9, Multifunctional methyltransferase subunit TRM112-like protein	2	52612000000	8	8	14.141	0	65.518	41.6	48.8	27.2	21.6	43.2	59.2	0.89422	0.98209	0.98688	0.9476	0.90458	0.91078	0.95795	0.98981	1.0025	0.9714	0.97513	0.98034	-0.0619777	-0.0147765	0.00360224	-0.0418626	-0.0363335	-0.0286459	-0.029999	1.64098
Cytoskeleton-associated protein 5	Ckap5	A0A0R4J0K2;K3W4R5;A2AGT5-3;A2AGT5;Z4YL78;A2AGT5-2	Isoform of A2AGT5, Cytoskeleton-associated protein 5;Isoform of A2AGT5, Cytoskeleton-associated protein 5;Isoform of A2AGT5, Isoform 3 of Cytoskeleton-associated protein 5;Cytoskeleton-associated protein 5;Isoform of A2AGT5, Cytoskeleton-associated protein	6	52593000000	112	112	223.52	0	323.31	40.5	44.4	41.4	39.7	45.2	45	0.9272	1.0057	0.94815	1.0243	1.0388	1.0477	1.0146	1.0228	0.9903	1.0622	1.1174	1.1238	0.0209111	0.0325241	-0.0140625	0.0870554	0.160146	0.168385	0.0758265	1.2362
Structural maintenance of chromosomes protein 4;Structural maintenance of chromosomes protein	Smc4	Q8CG47;E9Q2X6;Q3U763;A0A0A6YXY3	Structural maintenance of chromosomes protein 4;Isoform of Q8CG47, Structural maintenance of chromosomes protein	4	52311000000	79	79	146.89	0	323.31	38.3	36.5	37.5	36	41.7	40.7	1.0284	1.0942	1.0682	1.1045	1.087	1.1252	1.104	1.1235	1.1152	1.1396	1.1674	1.2067	0.14274	0.168	0.157302	0.188528	0.223299	0.271067	0.191823	3.72912
	Ahnak2	F7DBB3;Q3URZ6	Isoform of Q3URZ6, AHNAK nucleoprotein 2 (Fragment);AHNAK nucleoprotein 2	2	52263000000	53	33	166.49	0	323.31	35.5	40	32.9	31.7	45.9	34.5	0.94744	0.88791	0.99445	1.0047	0.81053	0.78345	1.0224	0.90511	1.0488	1.0353	0.87064	0.84143	0.0319597	-0.143835	0.0687396	0.0500489	-0.199852	-0.249085	-0.0736706	0.594177
Splicing factor 3A subunit 1	Sf3a1	Q8K4Z5	Splicing factor 3A subunit 1	1	52016000000	43	43	88.544	0	323.31	47.2	49.6	42.9	42.6	53.7	48.9	0.98809	1.0231	1.0268	1.0468	0.99655	0.99023	1.0754	1.0402	1.0804	1.1027	1.0755	1.069	0.104873	0.0568609	0.111566	0.14104	0.105008	0.0962619	0.102602	3.60245
Heterogeneous nuclear ribonucleoprotein A0	Hnrnpa0	Q9CX86	Heterogeneous nuclear ribonucleoprotein A0	1	52002000000	21	21	30.53	0	323.31	40.7	50.2	49.5	38	45.2	47.2	0.96333	1.0785	1.0207	1.037	1.0273	1.0555	1.0449	1.0919	1.0675	1.0606	1.1053	1.1231	0.0633649	0.126841	0.0942361	0.0848807	0.144438	0.167486	0.113541	3.05558
Tropomyosin beta chain	Tpm2	P58774-2	Isoform of P58774, Isoform 2 of Tropomyosin beta chain	1	51917000000	42	2	32.957	0	323.31	63.7	64.1	59.9	61.6	64.1	64.1	0.6948	0.85153	0.68918	0.70696	0.78061	0.74739	0.77116	0.87254	0.71898	0.73715	0.83811	0.81492	-0.374898	-0.196707	-0.475976	-0.43997	-0.254788	-0.29527	-0.339602	3.21
Glycerol-3-phosphate dehydrogenase, mitochondrial;Glycerol-3-phosphate dehydrogenase	Gpd2	Q64521;A2AQR0	Glycerol-3-phosphate dehydrogenase, mitochondrial;Isoform of Q64521, Glycerol-3-phosphate dehydrogenase	2	51901000000	53	53	80.953	0	323.31	56.9	69.6	51.3	60.1	72.2	65.9	1.0297	1.031	1.0789	1.1508	0.97471	0.95558	1.1177	1.0439	1.1372	1.1927	1.0471	1.0216	0.160533	0.0619835	0.185486	0.254231	0.0663992	0.0308304	0.126577	1.79108
Proteasome subunit alpha type-5	Psma5	Q9Z2U1;A0A0G2JF97	Proteasome subunit alpha type-5	2	51796000000	16	16	26.411	0	323.31	57.3	53.9	48.1	53.9	49	39.8	0.95599	0.97593	1.0258	0.98556	0.97549	0.96059	1.0325	0.99384	1.0593	1.0242	1.0573	1.0303	0.0461418	-0.00891449	0.0831112	0.0344975	0.0803848	0.0430645	0.0463809	1.69679
General vesicular transport factor p115	Uso1	Q9Z1Z0;Q9Z1Z0-2;Q9Z1Z0-4;Q9Z1Z0-3;A0A0J9YUG0	General vesicular transport factor p115;Isoform of Q9Z1Z0, Isoform 2 of General vesicular transport factor p115;Isoform of Q9Z1Z0, Isoform 4 of General vesicular transport factor p115	5	51684000000	49	49	106.98	0	323.31	44.1	44	43.8	40.3	45.6	46.1	0.83389	0.92522	0.8709	0.90252	0.82301	0.83336	0.89972	0.93614	0.92468	0.9432	0.88534	0.90197	-0.152452	-0.0952038	-0.112974	-0.0843644	-0.175696	-0.148849	-0.128257	3.48004
Ras-related protein Rab-11B	Rab11b	P46638;G3UZD3;G3UZL4	Ras-related protein Rab-11B;Isoform of P46638, Ras-related protein Rab-11B	3	51521000000	22	4	24.489	0	323.31	68.3	72.9	56	56.9	76.6	75.2	0.87416	0.94673	0.90024	0.90593	0.85687	0.89339	0.94515	0.97037	0.93911	0.93853	0.9189	0.94441	-0.0813848	-0.0433931	-0.0906339	-0.0915252	-0.12202	-0.0825148	-0.0852454	3.37262
UDP-N-acetylhexosamine pyrophosphorylase-like protein 1	Uap1l1	Q3TW96;Q3TW96-2	UDP-N-acetylhexosamine pyrophosphorylase-like protein 1;Isoform of Q3TW96, Isoform 2 of UDP-N-acetylhexosamine pyrophosphorylase-like protein 1	2	51314000000	35	33	56.613	0	308.67	50.3	60.4	42	62.9	61.5	55.8	0.76483	0.77338	0.78682	0.81668	0.69728	0.72509	0.82825	0.78817	0.82057	0.85873	0.74514	0.7788	-0.271862	-0.343421	-0.285302	-0.219724	-0.424417	-0.360675	-0.317567	3.89969
Eukaryotic translation initiation factor 3 subunit F	Eif3f	Q9DCH4	Eukaryotic translation initiation factor 3 subunit F	1	51147000000	18	18	37.984	0	206.5	37.7	35.5	37.7	37.7	35.7	37.4	0.93258	0.96713	0.94861	0.99148	0.94964	0.95037	1.003	0.97454	0.98585	1.0117	1.0103	1.0102	0.00432161	-0.0372067	-0.0205599	0.0167816	0.0147838	0.0146409	-0.00120646	0.0454533
ATP synthase subunit gamma;ATP synthase subunit gamma, mitochondrial	Atp5c1	Q8C2Q8;Q91VR2;A2AKV3;A2AKV1;A2AKV2;A2AKV0	Isoform of Q91VR2, ATP synthase subunit gamma;ATP synthase subunit gamma, mitochondrial;Isoform of Q91VR2, ATP synthase, H+-transporting, mitochondrial F1 complex, gamma polypeptide 1 (Fragment);Isoform of Q91VR2, ATP synthase, H+-transporting, mitochondri	6	51146000000	21	2	30.255	0	85.112	41.2	36.5	41.2	41.2	37.6	41.2	0.88152	0.9782	0.90218	0.92835	0.90076	0.87794	0.95024	1.0021	0.93806	0.96188	0.97387	0.93975	-0.0736362	0.00302648	-0.0922479	-0.0560712	-0.0381989	-0.0896511	-0.0577965	1.9492
Chromodomain-helicase-DNA-binding protein 4	Chd4	E9QAS4;E9QAS5;Q6PDQ2;F6WR45	Isoform of Q6PDQ2, DNA helicase;Isoform of Q6PDQ2, DNA helicase;Chromodomain-helicase-DNA-binding protein 4	4	51145000000	99	76	216.37	0	323.31	35.3	43	33.5	34.5	50.3	46.3	0.98918	1.0514	1.0337	1.0226	1.0047	1.0287	1.0542	1.0681	1.0735	1.067	1.0814	1.1122	0.0761486	0.0950467	0.102322	0.0935602	0.1129	0.153416	0.105566	3.72717
Hexokinase;Hexokinase-1	Hk1	G3UVV4;P17710-3;P17710-4;P17710;P17710-2;D3YYR4;D3Z365;D3Z105;B4YB29	Isoform of P17710, Hexokinase;Isoform of P17710, Isoform HK1 of Hexokinase-1;Isoform of P17710, Isoform HK1-SC of Hexokinase-1;Hexokinase-1;Isoform of P17710, Isoform HK1-SB of Hexokinase-1	9	51058000000	59	51	101.87	0	323.31	39.6	42.2	40.8	40.5	41.3	38.6	0.87466	0.98264	0.90902	0.96512	0.91004	0.90015	0.94233	0.99587	0.93907	0.98674	0.97812	0.96126	-0.0856957	-0.00597067	-0.0906954	-0.0192581	-0.0319166	-0.0570014	-0.048423	1.7038
Calponin-3	Cnn3	Q9DAW9;A0A0G2JDV8;A0A0G2JFI6;A0A0G2JFC8;A0A0G2JFG3	Calponin-3;Isoform of Q9DAW9, Calponin;Isoform of Q9DAW9, Calponin-3 (Fragment)	5	50997000000	41	39	36.428	0	323.31	42.4	51.5	39.7	51.8	53.6	47.9	0.97667	1.0111	1.012	1.0366	0.95826	0.94653	1.0498	1.0291	1.0518	1.0574	1.0228	1.007	0.0701145	0.0413832	0.0728604	0.0805212	0.0325241	0.0100637	0.0512445	2.20936
26S protease regulatory subunit 6B	Psmc4	P54775;A0A140LIZ5	26S proteasome regulatory subunit 6B;Isoform of P54775, 26S proteasome AAA-ATPase subunit RPT3	2	50850000000	38	38	47.408	0	323.31	63.9	59.1	50.7	58.4	70.3	59.8	0.90597	0.99901	0.96902	1.008	0.96558	0.95761	1.0023	1.0195	1.0209	1.0437	1.0415	1.0262	0.00331439	0.0278618	0.0298416	0.0617071	0.0586628	0.0373119	0.0364499	2.03769
Catenin alpha-1	Ctnna1	P26231;A0A494BAD0;A0A494BAM5;A0A494BBB4;A0A494BBA4;A0A0N4SUZ7;A0A494BA24;Q65CL1	Catenin alpha-1	8	50771000000	70	57	100.11	0	323.31	54.2	46.7	51.8	41.7	52.2	48.6	0.89352	0.91619	0.90419	0.86453	0.87516	0.85881	0.96899	0.9375	0.94163	0.88936	0.93893	0.92698	-0.0454463	-0.0931094	-0.0867678	-0.169161	-0.0909105	-0.10939	-0.0991307	2.73861
ATP-dependent RNA helicase DDX1	Ddx1	Q91VR5;A0A1Y7VM48	ATP-dependent RNA helicase DDX1	2	50752000000	41	41	82.499	0	323.31	45.3	55.3	44.1	45	52.8	53	0.90871	0.96222	0.96364	0.98003	0.90228	0.90072	0.98833	0.97834	0.99474	1.0181	0.971	0.96585	-0.0169353	-0.0315922	-0.0076086	0.0258793	-0.0424568	-0.0501289	-0.0204738	0.889197
DNA-(apurinic or apyrimidinic site) lyase;DNA-(apurinic or apyrimidinic site) lyase, mitochondrial	Apex1	P28352;F6QA74;D3Z6R9;D3Z124	DNA-(apurinic or apyrimidinic site) endonuclease;Isoform of P28352, DNA-(apurinic or apyrimidinic site) endonuclease (Fragment);Isoform of P28352, DNA-(apurinic or apyrimidinic site) endonuclease (Fragment)	4	50612000000	23	23	35.49	0	323.31	45.4	59.3	44.5	54.6	59.3	53.6	0.98727	1.0717	1.0216	1.0508	0.99675	0.97323	1.0538	1.1027	1.0567	1.0792	1.0661	1.0479	0.0756011	0.14104	0.0795658	0.109962	0.0923428	0.067501	0.0943356	3.42462
Eukaryotic initiation factor 4A-III;Eukaryotic initiation factor 4A-III, N-terminally processed	Eif4a3;Gm8994	Q91VC3;A0A0N4SVP8;E9PV04;A2AFK7;A0A0N4SVM5	Eukaryotic initiation factor 4A-III;RNA helicase;RNA helicase;Isoform of Q91VC3, RNA helicase (Fragment)	5	50573000000	33	27	46.839	0	323.31	54.3	59.1	48.2	59.1	65.5	58.6	1.0228	1.0655	1.0839	1.0577	1.0382	1.0196	1.1043	1.0785	1.1309	1.0934	1.1123	1.0907	0.143132	0.109026	0.177471	0.128821	0.153546	0.125254	0.139542	4.50562
Transgelin	Tagln	P37804;A0A1L1STN8	Transgelin;Isoform of P37804, Calponin-homology (CH) domain-containing protein (Fragment)	2	50546000000	25	24	22.576	0	261.71	81.1	80.1	84.6	72.1	83.6	67.2	0.76615	1.1916	0.56806	0.59857	1.1168	1.1608	0.8428	1.2101	0.60325	0.63254	1.1917	1.2472	-0.246738	0.275126	-0.729172	-0.660771	0.253021	0.318693	-0.13164	0.272484
Calpain-2 catalytic subunit	Capn2	O08529	Calpain-2 catalytic subunit	1	50393000000	46	46	79.871	0	323.31	39.1	49.4	38.3	45.9	56	49.9	0.91547	0.94497	0.93876	0.89352	0.91646	0.91717	1.0046	0.95785	0.9831	0.94226	0.97635	0.97711	0.00662118	-0.0621283	-0.0245899	-0.0858029	-0.0345297	-0.0334071	-0.0389728	1.52104
Nascent polypeptide-associated complex subunit alpha, muscle-specific form;Nascent polypeptide-associated complex subunit alpha	Naca	P70670;Q60817;Q5SWP3	Nascent polypeptide-associated complex subunit alpha, muscle-specific form;Isoform of P70670, Nascent polypeptide-associated complex subunit alpha	3	50214000000	18	18	220.5	0	323.31	2.8	4.1	4.7	4.7	4.7	4.1	0.89421	1.0134	0.921	0.94859	0.93676	0.96033	0.95306	1.0156	0.94682	0.97033	0.99344	1.0245	-0.0693611	0.0223323	-0.0788379	-0.0434526	-0.00949526	0.03492	-0.0239824	0.567142
S-adenosylmethionine synthase isoform type-2	Mat2a	Q3THS6;A0A0U1RNT6;A0A0U1RNK6;A0A0U1RQ95;A0A0U1RQB0;Q91X83	S-adenosylmethionine synthase isoform type-2;Isoform of Q3THS6, S-adenosylmethionine synthase;Isoform of Q3THS6, S-adenosylmethionine synthase	6	50100000000	28	28	43.688	0	323.31	43.8	49.4	41	41.5	47.1	43.5	1.0047	1.0637	1.0641	1.0357	1.1051	1.1131	1.0876	1.0852	1.1067	1.0766	1.1821	1.1939	0.121148	0.117961	0.146264	0.106482	0.241352	0.255682	0.164815	2.76311
Niban-like protein 1	Fam129b	Q8R1F1;A2ARS6	Protein Niban 2	2	49870000000	45	45	84.818	0	323.31	39	56.3	37.9	44.5	56.3	48.9	0.82715	0.9668	0.86353	0.95736	0.8992	0.92502	0.89391	0.98604	0.89503	0.98527	0.96552	0.99389	-0.161799	-0.0202819	-0.159992	-0.021409	-0.050622	-0.00884191	-0.0704909	1.22052
SWI/SNF-related matrix-associated actin-dependent regulator of chromatin subfamily A member 5	Smarca5	Q91ZW3	SWI/SNF-related matrix-associated actin-dependent regulator of chromatin subfamily A member 5	1	49603000000	75	54	121.63	0	323.31	45.3	47.3	43.1	44.8	53.1	47.9	0.98361	1.088	0.99796	0.98912	1.0471	1.0555	1.0749	1.1128	1.0402	1.0359	1.1286	1.1392	0.104202	0.154194	0.0568609	0.0508847	0.174534	0.188021	0.12145	2.38302
4F2 cell-surface antigen heavy chain	Slc3a2	P10852;A0A0U1RP98;A0A0U1RPG5;A0A0U1RP32;A0A0U1RPK4;A0A0U1RPL8;A0A0U1RPQ7	4F2 cell-surface antigen heavy chain;Isoform of P10852, 4F2 cell-surface antigen heavy chain (Fragment)	7	49525000000	41	3	58.336	0	323.31	48.5	39.4	44.9	39.4	42.2	39.4	0.90635	0.83467	0.96631	0.88829	0.84945	0.86038	0.97562	0.85149	1.0008	0.92162	0.91062	0.92921	-0.0356088	-0.231939	0.00115369	-0.117756	-0.135079	-0.105923	-0.104192	1.58531
Cold shock domain-containing protein E1	Csde1	Q91W50;Q8JZN2;A0A0G2JF72;A0A0G2JE62;A0A0G2JDJ7	Cold shock domain-containing protein E1;Isoform of Q91W50, Cold shock domain-containing protein E1;Isoform of Q91W50, Cold shock domain-containing protein E1	5	49485000000	59	59	88.79	0	323.31	45.7	47	45.6	42.4	50.5	39.8	0.89281	0.95267	0.93092	0.94382	0.91024	0.93112	0.96007	0.96869	0.96445	0.97861	0.97378	0.99755	-0.0587885	-0.045893	-0.0522216	-0.0311941	-0.0383322	-0.00353894	-0.0383281	2.30301
	Numa1	E9Q7G0;A0A1B0GSW3;A0A1B0GT61;A0A1B0GSH2;A0A1B0GT38	Nuclear mitotic apparatus protein 1;Isoform of E9Q7G0, Nuclear mitotic apparatus protein 1 (Fragment)	5	49484000000	129	89	235.63	0	323.31	44.7	49.8	41.3	46	51.6	49.1	1.0374	1.1527	1.0456	0.96031	1.0513	1.0626	1.127	1.1758	1.0874	1.0037	1.1214	1.1344	0.172488	0.233643	0.120883	0.00532812	0.165301	0.181929	0.146595	2.2337
Succinate dehydrogenase [ubiquinone] flavoprotein subunit, mitochondrial	Sdha	Q8K2B3;A0A1Y7VJ55	Succinate dehydrogenase [ubiquinone] flavoprotein subunit, mitochondrial	2	49412000000	33	33	72.585	0	323.31	52.7	49.7	43.4	38.1	50.3	51.5	0.8779	0.9831	0.93292	0.98612	0.86965	0.84646	0.95394	1.0028	0.97424	1.0228	0.92518	0.91819	-0.0680296	0.0040339	-0.0376509	0.0325241	-0.112194	-0.123135	-0.050742	0.9885
Cytochrome c, somatic	Cycs	P62897;CON__P62894	Cytochrome c, somatic	2	49336000000	16	12	11.605	0	323.31	60	55.2	61.9	58.1	55.2	55.2	0.97266	1.0078	1.0327	1.0682	0.92053	0.91371	1.0344	1.025	1.0839	1.1155	0.9921	0.97547	0.0487942	0.0356239	0.116232	0.157691	-0.0114425	-0.0358306	0.0518445	0.834454
Structural maintenance of chromosomes protein 2	Smc2	Q8CG48;B1AWH6	Structural maintenance of chromosomes protein 2	2	49334000000	75	75	134.24	0	323.31	51	44.4	49.2	47	49.9	45	0.99682	1.0869	1.0434	1.0879	1.0796	1.0926	1.0815	1.102	1.0888	1.1329	1.1646	1.1893	0.113034	0.140124	0.122739	0.180021	0.219835	0.250113	0.170977	3.19095
Glycylpeptide N-tetradecanoyltransferase 1	Nmt1	O70310	Glycylpeptide N-tetradecanoyltransferase 1	1	49325000000	34	28	56.888	0	323.31	39.7	50.6	41.9	45.4	49.2	45.6	0.96185	1.0064	0.98706	1.049	0.95528	0.98551	1.0442	1.0287	1.0257	1.0894	1.0275	1.0593	0.0623981	0.0408223	0.0366088	0.123534	0.0391384	0.0831112	0.0642688	2.2396
40S ribosomal protein S26	Rps26	P62855	40S ribosomal protein S26	1	49241000000	8	8	13.015	0	53.702	37.4	27	37.4	27	27	27	0.92097	0.95859	0.9603	0.9466	0.93362	0.94415	0.97426	0.97115	0.98028	0.96257	0.98014	0.99214	-0.0376213	-0.0422339	-0.0287342	-0.0550366	-0.0289403	-0.0113844	-0.0339918	2.61556
Nuclear migration protein nudC	Nudc	O35685	Nuclear migration protein nudC	1	48785000000	32	32	38.358	0	323.31	57.2	59	56.9	56.9	53.9	66.6	0.93604	1.0201	0.98354	0.97485	1.0137	1.035	1.019	1.038	1.0221	1.0178	1.0839	1.1181	0.0271541	0.0538064	0.0315364	0.0254541	0.116232	0.161049	0.0692053	1.52047
Stathmin	Stmn1	P54227;D3Z5N2;D3Z1Z8;Q05DI3;D3Z4C2;G3X9Z6;P63042;REV__A0A0A0MQK3;REV__Q9WTN3-4;REV__F6XZS9;REV__Q9WTN3-2;REV__Q9WTN3-3;REV__Q9WTN3;O70166	Stathmin;Isoform of P54227, Stathmin;Isoform of P54227, Stathmin (Fragment)	14	48757000000	14	10	17.274	0	40.074	57	47.7	50.3	47.7	42.3	47.7	1.2164	1.2962	1.2365	1.1538	1.2143	1.2677	1.3176	1.3228	1.2935	1.1982	1.2859	1.3324	0.397912	0.403595	0.37128	0.260869	0.362778	0.414027	0.36841	4.76778
Nucleolar protein 58	Nop58	Q6DFW4;A0A0A0MQ76;A0A087WQ46;A0A087WP00;A0A087WSU5;A0A087WSL8;A0A087WNW0	Nucleolar protein 58;Isoform of Q6DFW4, Nop domain-containing protein	7	48576000000	38	38	60.342	0	323.31	42	47.6	44	51.3	59.9	49.4	0.99045	1.0382	1.0296	1.0635	1.0361	1.0138	1.0727	1.0465	1.0675	1.1035	1.1072	1.079	0.101247	0.0655723	0.0942361	0.142087	0.146916	0.109695	0.109959	3.50078
2-oxoglutarate dehydrogenase, mitochondrial	Ogdh	Q60597;Q60597-3;Z4YJV4;Q60597-2;Q60597-4;Q5SVY0;Q5SVY1	2-oxoglutarate dehydrogenase, mitochondrial;Isoform of Q60597, Isoform 3 of 2-oxoglutarate dehydrogenase, mitochondrial;Isoform of Q60597, Transket_pyr domain-containing protein;Isoform of Q60597, Isoform 2 of 2-oxoglutarate dehydrogenase, mitochondrial;Is	7	48508000000	51	41	116.45	0	323.31	45.7	50	45.6	44.8	48.4	50.9	0.78504	0.91391	0.83293	0.9099	0.80652	0.80196	0.84623	0.92537	0.86495	0.94417	0.85754	0.86117	-0.240878	-0.111898	-0.209311	-0.0828815	-0.221724	-0.21563	-0.180387	2.95516
Coatomer subunit delta	Arcn1	Q5XJY5	Coatomer subunit delta	1	48436000000	43	43	57.229	0	323.31	46.4	49.7	46.8	49.1	45.4	51.9	0.87602	0.96334	0.92567	0.92076	0.86127	0.86938	0.94845	0.9724	0.96076	0.95326	0.92285	0.93172	-0.0763564	-0.0403782	-0.057752	-0.0690583	-0.115832	-0.102032	-0.0769014	2.96128
Mitogen-activated protein kinase 1	Mapk1	P63085;A0A338P736;A0A338P781;E9PXX5;E9Q3I6;Q6P5G0	Mitogen-activated protein kinase 1	6	48413000000	31	23	41.275	0	323.31	57.3	56.4	50.6	48.3	63.4	68.2	0.91613	0.94732	0.93491	0.96547	0.92117	0.9137	0.99492	0.95702	0.96937	0.99997	0.98719	0.98332	-0.00734757	-0.063379	-0.0448807	-4.32815e-05	-0.0186003	-0.0242671	-0.0264197	1.37866
F-actin-capping protein subunit alpha-2	Capza2	P47754;D6RCW7;A0A0N4SVM0;Q9CR52	F-actin-capping protein subunit alpha-2;Isoform of P47754, F-actin-capping protein subunit alpha;Isoform of P47754, F-actin-capping protein subunit alpha (Fragment)	4	48401000000	20	17	32.967	0	323.31	67.8	74.1	67.8	67.8	74.1	74.1	0.86716	0.99908	0.88602	0.92335	0.94627	0.93113	0.94286	1.0239	0.94773	0.96377	1.0086	0.99206	-0.0848845	0.0340748	-0.077452	-0.0532392	0.0123541	-0.0115007	-0.0301079	0.71383
DnaJ homolog subfamily A member 1	Dnaja1	P63037;B1AXY1;B1AXY0;B1AXX9	DnaJ homolog subfamily A member 1;Isoform of P63037, DnaJ homolog subfamily A member 1 (Fragment);Isoform of P63037, DnaJ homolog subfamily A member 1 (Fragment)	4	48003000000	37	36	44.868	0	323.31	39.3	43.1	26.2	42.8	43.1	43.1	0.90133	1.0486	0.86676	0.8382	1.0412	1.0616	0.96968	1.0671	0.88879	0.86533	1.116	1.1362	-0.0444194	0.0936954	-0.170086	-0.208678	0.158337	0.184217	0.00217778	0.0105547
Ran GTPase-activating protein 1	Rangap1	P46061;A0A2R8VHK9;A0A2R8W753	Ran GTPase-activating protein 1	3	47861000000	41	41	63.53	0	323.31	46.7	51.4	43	46	54.5	50.6	0.88912	0.98474	0.93049	0.98274	0.95564	1.008	0.97141	1.0087	0.96661	1.0215	1.027	1.0878	-0.0418478	0.0124972	-0.0489942	0.0306892	0.0384362	0.121413	0.018699	0.305526
Tyrosine--tRNA ligase	Yars	A2A7S7;F6VXZ2	Isoform of Q91WQ3, Tyrosine--tRNA ligase	2	47697000000	45	1	63.001	0	288.68	59.2	66.1	62.8	69	60.3	61.2	0.88004	0.89225	0.91141	0.89327	0.85858	0.88477	0.95125	0.90551	0.95302	0.92776	0.92602	0.94711	-0.0721035	-0.143198	-0.0694216	-0.108176	-0.110885	-0.0783961	-0.09703	3.36299
Eukaryotic translation initiation factor 2 subunit 2	Eif2s2	Q99L45;E0CXJ3	Eukaryotic translation initiation factor 2 subunit 2	2	47327000000	43	43	38.092	0	323.31	67.4	70.1	63.1	65.3	70.4	64	0.91616	0.95642	0.96905	0.94616	0.94093	0.9254	0.98921	0.97245	1.0073	0.97946	1.0107	0.9936	-0.0156513	-0.040304	0.0104934	-0.0299415	0.0153548	-0.00926292	-0.0115519	0.597352
Isocitrate dehydrogenase [NAD] subunit alpha, mitochondrial	Idh3a	A0A1L1STE6;Q9D6R2;Q9D6R2-2	Isoform of Q9D6R2, Isocitrate dehydrogenase [NAD] subunit, mitochondrial;Isocitrate dehydrogenase [NAD] subunit alpha, mitochondrial;Isoform of Q9D6R2, Isoform 2 of Isocitrate dehydrogenase [NAD] subunit alpha, mitochondrial	3	47251000000	25	25	41.52	0	323.31	42.4	40.4	42.4	41.9	40.4	42.4	0.90097	0.93557	0.93538	0.99876	0.89949	0.88249	0.97579	0.95652	0.97685	1.0346	0.97573	0.94526	-0.0353574	-0.064133	-0.033791	0.0490731	-0.0354461	-0.0812169	-0.0334786	0.896967
Ribosomal L1 domain-containing protein 1	Rsl1d1	Q8BVY0;A0A2R8VHW2	Ribosomal L1 domain-containing protein 1	2	47103000000	35	35	50.421	0	323.31	50.7	49.1	44.7	43.6	52.7	49.1	1.0199	1.0714	1.0271	1.1466	1.0931	1.0813	1.1063	1.0909	1.0953	1.1947	1.1748	1.1634	0.145743	0.125519	0.131326	0.256648	0.232415	0.218347	0.185	3.28151
Dynactin subunit 2	Dctn2	Q99KJ8	Dynactin subunit 2	1	47047000000	30	30	44.116	0	323.31	53	59.2	54.7	52.7	60.7	59.2	0.91879	0.97121	0.95209	0.93975	0.93217	0.93986	0.99263	0.99222	0.98837	0.97534	0.99577	1.0078	-0.010672	-0.0112681	-0.0168769	-0.0360229	-0.00611554	0.0112094	-0.0116243	0.912023
Acetyl-CoA acetyltransferase, mitochondrial	Acat1	Q8QZT1	Acetyl-CoA acetyltransferase, mitochondrial	1	46973000000	21	21	44.816	0	323.31	41.3	57.8	50.5	50.9	59.7	59	0.8824	0.99211	0.91388	0.9486	0.885	0.84696	0.94926	1.0075	0.96072	0.98677	0.93973	0.90493	-0.0751248	0.0107798	-0.0578121	-0.0192142	-0.0896818	-0.144122	-0.0625292	1.42682
Cysteine--tRNA ligase, cytoplasmic	Cars	Q9ER72;Q9ER72-2;A0A140LIB6;A0A140LII7	Cysteine--tRNA ligase, cytoplasmic;Isoform of Q9ER72, Isoform 2 of Cysteine--tRNA ligase, cytoplasmic	4	46869000000	47	47	94.859	0	323.31	47.8	48.3	44.5	49.2	52.5	49.2	0.99329	0.94156	1.0514	1.0316	0.9375	0.95357	1.0713	0.95339	1.1017	1.0765	0.99773	1.0324	0.0993625	-0.0688616	0.139731	0.106348	-0.00327864	0.046002	0.0532173	0.80564
Proteasome subunit alpha type-7	Psma7	Q9Z2U0;A0A338P7D7;Q9CWH6;B7ZMS4;A0A3Q4L361;A0A3Q4EHS3;A0A3Q4EG42	Proteasome subunit alpha type-7;Isoform of Q9Z2U0, Proteasome subunit alpha type	7	46762000000	24	24	27.855	0	323.31	53.2	53.2	60.1	52.8	44	44	0.94254	1.045	0.9737	0.99646	1.0495	1.008	1.0085	1.0794	1.0165	1.0301	1.1236	1.0746	0.0122111	0.11023	0.0236102	0.0427844	0.168129	0.1038	0.0767939	1.57368
Acetyl-CoA carboxylase 1;Biotin carboxylase	Acaca	Q5SWU9-2;A0A0R4J1S9	Isoform of Q5SWU9, Isoform 2 of Acetyl-CoA carboxylase 1	2	46693000000	122	1	269.96	0	323.31	33.9	41.3	34.4	30.7	46.6	41.7	0.98894	0.97656	1.0203	1.013	0.93188	0.93501	1.0644	0.98619	1.0555	1.0478	0.99829	0.99568	0.0900404	-0.0200625	0.0779266	0.0673634	-0.00246912	-0.00624594	0.0344255	0.833991
Aminoacyl tRNA synthase complex-interacting multifunctional protein 1;Endothelial monocyte-activating polypeptide 2	Aimp1	P31230;Q3UZG4;A0A0G2JDW6;A0A0G2JEU9;A0A0G2JDH0	Aminoacyl tRNA synthase complex-interacting multifunctional protein 1;Isoform of P31230, tRNA-binding domain-containing protein	5	46602000000	26	26	33.997	0	323.31	71.6	66.5	75.5	73.2	74.5	74.5	0.85662	0.95297	0.93109	0.92959	0.91693	0.94265	0.94655	0.97881	0.98612	0.97032	0.9927	1.0155	-0.0792494	-0.0308993	-0.0201649	-0.0434675	-0.0105703	0.0221902	-0.0270268	0.964852
6-phosphogluconolactonase	Pgls	Q9CQ60;Q8CBG6;D3Z4X1;F6X8L5	6-phosphogluconolactonase;Isoform of Q9CQ60, 6-phosphogluconolactonase;Isoform of Q9CQ60, 6-phosphogluconolactonase;Isoform of Q9CQ60, 6-phosphogluconolactonase (Fragment)	4	46372000000	14	14	27.254	0	294.08	50.2	54.9	50.2	55.6	54.9	55.6	0.9796	0.97201	1.0082	1.0191	0.93133	0.94466	1.0476	0.97295	1.0388	1.0578	0.98471	1.0001	0.067088	-0.0395624	0.0549179	0.0810669	-0.0222292	0.000144262	0.0235709	0.51463
Vesicle-associated membrane protein-associated protein A	Vapa	Q9WV55	Vesicle-associated membrane protein-associated protein A	1	46204000000	29	7	27.855	0	161.97	58.2	49.8	52.2	57.8	61.4	49.8	0.92708	0.96741	0.92462	0.95034	0.90931	0.88868	1	0.98864	0.96129	0.99856	0.9625	0.95572	0	-0.0164828	-0.0569564	-0.00207898	-0.0551416	-0.0653401	-0.0326666	1.36302
Retinoid-inducible serine carboxypeptidase	Scpep1	Q920A5	Retinoid-inducible serine carboxypeptidase	1	46135000000	24	24	50.964	0	182.36	23.5	30.3	23.5	29.9	31	32.3	1.0707	0.99521	1.1349	1.0795	0.83651	0.87677	1.1572	1.0128	1.1848	1.1253	0.90054	0.94771	0.210638	0.0183493	0.244644	0.17031	-0.151138	-0.0774824	0.0692201	0.459364
	Nolc1	A0A286YDA2;A0A286YDT3;E9Q5C9;A0A286YDV7;E9Q5C9-2;A0A286YCD1;A0A286YDZ1	Isoform of E9Q5C9, LisH domain-containing protein;Isoform of E9Q5C9, LisH domain-containing protein;Nucleolar and coiled-body phosphoprotein 1;Isoform of E9Q5C9, LisH domain-containing protein (Fragment);Isoform of E9Q5C9, Isoform 2 of Nucleolar and coiled	7	46077000000	30	30	73.427	0	253.31	21.9	20.6	22.7	23.9	21.9	21.9	0.9823	0.95356	1.0036	1.0039	0.99288	0.96443	1.064	0.97881	1.0368	1.0523	1.0673	1.0309	0.0894982	-0.0308993	0.0521376	0.0735461	0.0939658	0.0439044	0.0536921	1.45237
Interleukin enhancer-binding factor 3	Ilf3	Q9Z1X4-3;Q9Z1X4;A0A1L1STE4;Q9Z1X4-2;Q45VK5;A0A1L1SSU8;A0A1L1ST48;A0A1L1SQR7;A0A1L1SR62;A0A1L1SQ69;A0A1L1SU19	Isoform of Q9Z1X4, Isoform 3 of Interleukin enhancer-binding factor 3;Interleukin enhancer-binding factor 3;Isoform of Q9Z1X4, Interleukin enhancer-binding factor 3;Isoform of Q9Z1X4, Isoform 2 of Interleukin enhancer-binding factor 3;Isoform of Q9Z1X4, In	11	46025000000	51	47	97.765	0	323.31	53.1	58.4	47.7	45.2	64.3	65.1	0.93544	0.97182	0.98364	1.0152	0.91693	0.95131	1.0302	0.99086	1.0331	1.0543	0.9858	1.0286	0.0429244	-0.0132469	0.0469799	0.0762854	-0.0206331	0.0406821	0.028832	0.918884
Small nuclear ribonucleoprotein Sm D3	Snrpd3	P62320;A0A1W2P7K5	Small nuclear ribonucleoprotein Sm D3;Isoform of P62320, Small nuclear ribonucleoprotein Sm D3	2	45893000000	14	14	13.916	0	323.31	61.1	47.6	55.6	61.9	47.6	47.6	0.9721	1.0679	1.1179	1.0985	1.0607	1.0323	1.0351	1.0823	1.146	1.1422	1.1111	1.0979	0.0497702	0.1141	0.196607	0.191815	0.151989	0.134747	0.139838	2.82294
Apoptosis inhibitor 5	Api5	O35841	Apoptosis inhibitor 5	1	45859000000	35	35	56.784	0	323.31	42.3	53	39.1	55.2	50.2	50.8	1.0251	1.15	1.065	1.0818	1.0994	1.0917	1.1003	1.1708	1.1057	1.1308	1.1694	1.168	0.137897	0.227495	0.14496	0.177344	0.225768	0.22404	0.189584	3.98595
Fatty acyl-CoA reductase 1	Far1	Q922J9;Q922J9-4;Q922J9-3;Q922J9-2;D3Z4N9;D3Z5W6;D3Z072	Fatty acyl-CoA reductase 1;Isoform of Q922J9, Isoform 4 of Fatty acyl-CoA reductase 1;Isoform of Q922J9, Isoform 3 of Fatty acyl-CoA reductase 1;Isoform of Q922J9, Isoform 2 of Fatty acyl-CoA reductase 1;Isoform of Q922J9, Fatty acyl-CoA reductase (Fragmen	7	45834000000	43	43	59.434	0	319.98	35.9	49.5	36.3	47.8	49.1	45.2	0.86217	0.86833	0.86083	0.86316	0.76255	0.81143	0.9228	0.88376	0.90125	0.88544	0.81151	0.86881	-0.11591	-0.178273	-0.150001	-0.175534	-0.301319	-0.202887	-0.187321	3.1119
Transcription elongation regulator 1	Tcerg1	Q8CGF7-2;Q8CGF7;Q8CGF7-3;A0A494B9W7;A0A494BA28;A0A494BAT6;Q3B807	Isoform of Q8CGF7, Isoform 2 of Transcription elongation regulator 1;Transcription elongation regulator 1;Isoform of Q8CGF7, Isoform 3 of Transcription elongation regulator 1;Isoform of Q8CGF7, Transcription elongation regulator 1 (Fragment)	7	45750000000	59	58	121.58	0	323.31	35	28.9	29.2	27.9	32.8	33	1.0501	1.069	1.077	1.1069	1.0542	1.0502	1.1254	1.0938	1.116	1.1603	1.1244	1.1288	0.170438	0.129349	0.158337	0.214498	0.169155	0.17479	0.169428	4.63295
Spermidine synthase	Srm	Q64674	Spermidine synthase	1	45689000000	23	23	33.995	0	323.31	60.9	72.2	53.6	60.6	71.2	58.9	0.83836	0.90759	0.85364	0.82309	0.85402	0.85835	0.90369	0.91373	0.89952	0.85288	0.90562	0.90566	-0.1461	-0.13016	-0.152773	-0.229585	-0.143022	-0.142959	-0.157433	3.90479
Far upstream element-binding protein 1	Fubp1	Q3TUE1;A0A0G2JGW9;A0A0G2JFY5;Q3UUU2;Q91WJ8;A0A0G2JG00;A0A0G2JE55;A0A0G2JGV9	Isoform of Q91WJ8, Far upstream element-binding protein 1;Isoform of Q91WJ8, Far upstream element-binding protein 1;Isoform of Q91WJ8, Far upstream element-binding protein 1;Isoform of Q91WJ8, Far upstream element-binding protein 1;Far upstream element-bin	8	45566000000	39	2	67.443	0	323.31	51.2	52.5	49.1	52	56.5	47.7	0.98569	1.0258	0.99711	1.0511	1.0271	1.0442	1.0671	1.0392	1.0385	1.0846	1.0972	1.1152	0.0936954	0.0554733	0.0545012	0.117163	0.133827	0.157302	0.101994	2.72015
Eukaryotic translation initiation factor 3 subunit I	Eif3i	Q9QZD9;A2AE03	Eukaryotic translation initiation factor 3 subunit I;Isoform of Q9QZD9, WD_REPEATS_REGION domain-containing protein (Fragment)	2	45395000000	31	31	36.46	0	323.31	72.6	69.5	69.2	69.2	75.1	72.6	0.91257	0.96875	0.93583	0.95625	0.93438	0.9383	0.97925	0.97671	0.98096	0.98858	0.99037	1.0008	-0.0302509	-0.0339978	-0.0277338	-0.0165704	-0.0139605	0.00115369	-0.0202266	1.89244
Ubiquitin thioesterase OTUB1	Otub1	Q7TQI3;D3YWF6;D3Z7K0	Ubiquitin thioesterase OTUB1;Isoform of Q7TQI3, Ubiquitinyl hydrolase 1;Isoform of Q7TQI3, Ubiquitinyl hydrolase 1 (Fragment)	3	45322000000	16	16	31.27	0	323.31	52	58.7	43.5	49.1	58.7	58.7	1.0216	1.0519	1.0573	1.0771	1.0023	1.0084	1.1037	1.0758	1.0896	1.1181	1.0689	1.0875	0.142348	0.10541	0.123799	0.161049	0.0961269	0.121015	0.124958	4.2946
Atlastin-3	Atl3	Q91YH5;E9PYT3;Q91YH5-2;A0A494BAX8;A0A494BAU1;A0A494BAW9;A0A494B9P1	Atlastin-3;Isoform of Q91YH5, GB1/RHD3-type G domain-containing protein;Isoform of Q91YH5, Isoform 2 of Atlastin-3	7	45287000000	35	32	60.574	0	323.31	44.7	56.4	46.6	47.5	54	55.5	0.88192	1.005	0.90707	0.93334	0.9448	0.94201	0.96426	1.0323	0.94591	0.95779	1.0106	1.005	-0.0525059	0.0458623	-0.0802252	-0.0622187	0.0152121	0.0071955	-0.0211133	0.451999
Xaa-Pro aminopeptidase 1	Xpnpep1	Q3UE92;Q6P1B1;S4R1I3;A0A494BBG8;S4R228	Isoform of Q6P1B1, Xaa-Pro aminopeptidase 1;Xaa-Pro aminopeptidase 1;Isoform of Q6P1B1, Xaa-Pro aminopeptidase 1;Isoform of Q6P1B1, Xaa-Pro aminopeptidase 1	5	45268000000	39	38	74.559	0	323.31	53.6	46.8	47.7	49.4	49.5	45.9	0.89551	0.91596	0.93981	0.97741	0.86475	0.88411	0.97067	0.93463	0.97763	1.0059	0.92631	0.93995	-0.0429472	-0.0975327	-0.0326395	0.00848689	-0.110433	-0.0893441	-0.0607349	1.63936
	Eif4g2	G3XA17;F7CBP1;F6TW20;F7DAB1;F6UU81;F7CHS2	Isoform of Q62448, Eukaryotic translation initiation factor 4 gamma 2;Isoform of Q62448, Eukaryotic translation initiation factor 4 gamma 2	6	45161000000	62	2	102.1	0	323.31	43.4	48	43.8	43.3	50.4	44.5	0.95115	0.96161	1.0325	1.0638	0.93576	0.95431	1.0335	0.97522	1.0759	1.0984	0.99544	1.0268	0.0475384	-0.0362004	0.105544	0.135404	-0.00659373	0.0381552	0.0473078	0.870822
60S ribosomal protein L22	Rpl22	P67984	60S ribosomal protein L22	1	45049000000	12	11	14.759	0	116.48	57.8	51.6	55.5	49.2	39.8	51.6	0.91364	0.97771	0.96843	0.99699	0.94339	0.91309	0.97534	0.99067	1.0049	1.0325	0.99017	0.97563	-0.0360229	-0.0135235	0.00705194	0.0461418	-0.0142519	-0.035594	-0.00769975	0.245441
Membrane-associated progesterone receptor component 1	Pgrmc1	O55022	Membrane-associated progesterone receptor component 1	1	45003000000	22	20	21.694	0	299.34	63.1	61	63.6	65.1	47.2	47.2	0.85861	0.85652	0.86224	0.84936	0.79973	0.74146	0.92463	0.86146	0.88302	0.87359	0.86137	0.79108	-0.113052	-0.215144	-0.179482	-0.194972	-0.215295	-0.338104	-0.209342	3.03078
Glucosidase 2 subunit beta	Prkcsh	O08795-2;O08795;A0A1L1ST83	Isoform of O08795, Isoform 2 of Glucosidase 2 subunit beta;Glucosidase 2 subunit beta	3	44777000000	24	24	59.559	0	323.31	47.3	47.9	49.4	42.8	46.8	52.1	0.84734	0.95825	0.84443	0.87552	0.84954	0.87454	0.90969	0.97575	0.87997	0.89648	0.9093	0.94024	-0.136553	-0.0354165	-0.184474	-0.157657	-0.137172	-0.088899	-0.123362	2.62468
Spliceosome RNA helicase Ddx39b	Ddx39b	Q9Z1N5;G3UXI6	Spliceosome RNA helicase Ddx39b	2	44610000000	37	17	49.035	0	323.31	55.8	60.3	53.3	64	61.4	61.7	0.95388	1.0003	1.0153	1.0112	1.0067	1.0168	1.0393	1.0234	1.07	1.0453	1.0708	1.0915	0.0556122	0.0333701	0.0976108	0.0639171	0.098689	0.126312	0.0792519	2.62977
Aspartate aminotransferase, cytoplasmic	Got1	P05201;F7ALS6	Aspartate aminotransferase, cytoplasmic	2	44499000000	27	27	46.247	0	323.31	63.2	46.7	61.5	70.9	51.3	48.2	0.99793	0.95427	1.0546	1.0912	0.88484	0.92203	1.0749	0.9612	1.099	1.1265	0.95158	0.97837	0.104202	-0.0570914	0.136191	0.171847	-0.0716031	-0.0315479	0.0419998	0.417548
SUMO-activating enzyme subunit 2	Uba2	Q9Z1F9;H3BLR3;H3BLM2	SUMO-activating enzyme subunit 2	3	44476000000	47	43	70.568	0	323.31	46.1	59.6	49.8	54.7	59.1	59.2	1.0167	1.0007	1.0519	1.0808	0.96557	0.98255	1.119	1.0285	1.0991	1.1196	1.0328	1.0613	0.16221	0.0405418	0.136323	0.162983	0.0465609	0.0858325	0.105742	2.25105
Kinectin	Ktn1	F8VQC7;A0A087WQ25;A0A087WPX0;A0A087WP85;A0A087WRS1;Q61595;A0A087WP14;A0A087WQD0;A0A087WPW5;A0A087WP48;Q61595-11;Q61595-10;Q61595-15;Q61595-7;Q61595-4;Q61595-8;Q61595-12	Isoform of Q61595, Rib_recp_KP_reg domain-containing protein;Isoform of Q61595, Rib_recp_KP_reg domain-containing protein;Isoform of Q61595, Rib_recp_KP_reg domain-containing protein;Isoform of Q61595, Rib_recp_KP_reg domain-containing protein;Isoform of Q	17	44468000000	85	1	152.54	0	323.31	47.9	54	43.5	43.5	51	49.8	0.90297	0.91765	0.92739	0.93047	0.93108	0.94583	0.98641	0.93306	0.96808	0.96448	0.99459	1.0166	-0.0197407	-0.0999582	-0.0468018	-0.0521768	-0.00782617	0.0237521	-0.0337919	0.960344
rRNA 2-O-methyltransferase fibrillarin	Fbl	P35550;A0A140LIR6	rRNA 2-O-methyltransferase fibrillarin	2	44463000000	29	23	34.306	0	248.26	44	43.1	33.9	33.9	42.8	45.9	0.95269	1.0218	1.0241	1.0431	1.0084	0.99422	1.0371	1.0582	1.0647	1.0879	1.0757	1.0646	0.052555	0.0816123	0.090447	0.121546	0.105276	0.0903115	0.0902913	3.66407
Histone H1.2	Hist1h1c	P15864;I7HFT9;Q07133	Histone H1.2	3	44364000000	27	8	21.266	0	119.57	41	33	35.8	36.8	33	33.5	1.0321	1.073	1.0999	1.0685	0.989	0.9516	1.1113	1.0964	1.1386	1.0956	1.0612	1.0193	0.152248	0.132774	0.187261	0.131721	0.0856966	0.0275787	0.119547	2.47645
Proteasome subunit alpha type-1	Psma1	Q9R1P4;A0A1B0GS70	Proteasome subunit alpha type-1;Isoform of Q9R1P4, Proteasome endopeptidase complex	2	44322000000	27	27	29.546	0	209.39	67.7	45.2	60.5	60.1	45.6	49	0.93403	0.98054	0.98071	0.98975	0.92992	0.93062	1.0057	1.0024	1.0164	1.0189	0.99307	0.99764	0.00820001	0.00345832	0.0234683	0.0270125	-0.0100327	-0.00340878	0.00811627	0.631756
Acidic leucine-rich nuclear phosphoprotein 32 family member A	Anp32a	O35381;D3Z7M9;D3YYE1;F6UFG6;Q64G17	Acidic leucine-rich nuclear phosphoprotein 32 family member A;Isoform of O35381, Acidic leucine-rich nuclear phosphoprotein 32 family member A;Isoform of O35381, Acidic leucine-rich nuclear phosphoprotein 32 family member A (Fragment);Isoform of O35381, Ac	5	44154000000	15	12	28.537	0	323.31	39.3	32.8	36	41.3	35.6	36	0.98543	1.0787	1.0539	1.0447	0.94443	0.93045	1.0848	1.1	1.1166	1.0799	1.017	0.99145	0.117429	0.137504	0.159112	0.110898	0.0243197	-0.0123881	0.0894791	1.63457
Protein RRP5 homolog	Pdcd11	Q6NS46	Protein RRP5 homolog	1	44125000000	94	94	207.78	0	323.31	36.5	37.7	34.7	36.7	36.8	33.8	1.0057	1.0442	1.0831	1.0255	1.042	1.0252	1.0912	1.0676	1.1287	1.0583	1.1185	1.104	0.125916	0.0943712	0.174662	0.0817487	0.161565	0.14274	0.130167	3.47097
Glutathione S-transferase Mu 1	Gstm1	P10649;A2AE89;F6WHQ7;D3YVP8	Glutathione S-transferase Mu 1;Isoform of P10649, Glutathione transferase	4	44120000000	21	14	25.97	0	205.1	69.3	67	64.2	69.3	70.2	67	0.99495	1.0156	0.97057	0.86137	0.8282	0.83211	1.0776	1.0252	0.99169	0.90302	0.89489	0.88845	0.107822	0.0359054	-0.0120389	-0.14717	-0.160218	-0.170638	-0.0577229	0.546384
UDP-glucose:glycoprotein glucosyltransferase 1	Uggt1	Q6P5E4;G3UYG7;G3UZU8;G3UY73;G3UY35	UDP-glucose:glycoprotein glucosyltransferase 1	5	43943000000	69	64	176.43	0	323.31	35	37.2	30.2	41.3	43	42.7	0.87448	0.98004	0.91253	0.91349	0.85747	0.90503	0.93654	0.99934	0.94684	0.94303	0.92025	0.9731	-0.0945875	-0.000952493	-0.0788074	-0.0846244	-0.119902	-0.03934	-0.0697024	1.98772
Alcohol dehydrogenase class-3	Adh5	P28474;A0A0G2JGS3	Alcohol dehydrogenase class-3	2	43849000000	17	16	39.547	0	323.31	33.2	54.5	35.3	35.3	44.9	48.4	1.0129	1.024	1.0532	1.0592	1.0106	0.99831	1.1018	1.0447	1.0956	1.1022	1.0899	1.0713	0.139862	0.0630887	0.131721	0.140386	0.124196	0.0993625	0.116436	3.64977
Elongation factor Tu, mitochondrial	Tufm	Q8BFR5;Q8BFR5-2;A0A0U1RNQ6;A0A0U1RPC4	Elongation factor Tu, mitochondrial;Isoform of Q8BFR5, Isoform 2 of Elongation factor Tu, mitochondrial	4	43803000000	34	34	49.508	0	323.31	57.5	55.5	48.9	51.3	57.1	53.8	0.8758	1.0015	0.92232	0.93207	0.9058	0.88185	0.96544	1.0244	0.97293	0.97341	0.97266	0.94585	-0.0507415	0.0347792	-0.0395921	-0.0388805	-0.0399925	-0.0803167	-0.0357907	1.15947
Protein deglycase DJ-1	Park7	Q99LX0;A2A813;A2A815;A2A817;A2A816	Parkinson disease protein 7 homolog;Isoform of Q99LX0, Maillard deglycase;Isoform of Q99LX0, Maillard deglycase (Fragment)	5	43597000000	19	19	20.021	0	323.31	65.6	66.1	58.7	69.8	62.4	69.8	0.88945	0.92746	0.93586	0.90152	0.85323	0.85871	0.95627	0.94837	0.9746	0.9404	0.9214	0.9205	-0.0645101	-0.0764781	-0.0371179	-0.0886536	-0.1181	-0.11951	-0.0840617	2.87837
Electron transfer flavoprotein subunit beta	Etfb	Q9DCW4;A0A0N4SVE0;A0A0U1RNP5;A0A0U1RNR3;A0A0U1RNK9;A0A0N4SWE9;A0A0U1RQB4	Electron transfer flavoprotein subunit beta;Etfbl readthrough, Electron transfer flavoprotein subunit beta;Isoform of Q9DCW4, Electron transfer flavoprotein subunit beta (Fragment);Isoform of Q9DCW4, ETF domain-containing protein (Fragment);Isoform of Q9DC	7	43573000000	22	22	27.623	0	301.13	58	60	67.1	63.9	56.5	56.1	0.80033	0.86886	0.84791	0.86933	0.76407	0.76079	0.86887	0.8919	0.86574	0.89638	0.81661	0.81113	-0.202788	-0.165046	-0.207994	-0.157818	-0.292281	-0.301995	-0.22132	3.48687
Peptidyl-prolyl cis-trans isomerase B	Ppib	P24369	Peptidyl-prolyl cis-trans isomerase B	1	43568000000	17	17	23.713	0	235.34	50.5	51.4	56.9	56.5	51.4	51.4	0.88434	1.0362	0.9487	0.89676	0.84823	0.86751	0.94544	1.0561	0.9957	0.94212	0.90837	0.9307	-0.0809422	0.0787464	-0.00621696	-0.0860173	-0.138648	-0.103612	-0.056115	0.84582
Galactokinase	Galk1	Q9R0N0	Galactokinase	1	43336000000	22	22	42.295	0	239.68	34.2	34.2	35.5	40.1	36.7	36.7	0.9637	1.0512	1.1056	1.1395	0.98128	1.0104	1.0494	1.0568	1.1393	1.1734	1.0535	1.0744	0.0695647	0.0797024	0.188148	0.230695	0.0751903	0.103531	0.124472	2.18329
H/ACA ribonucleoprotein complex subunit 4	Dkc1	Q9ESX5;B7ZCL7;F6YUI5;F6S1S5	H/ACA ribonucleoprotein complex subunit DKC1;Isoform of Q9ESX5, DKCLD domain-containing protein (Fragment)	4	43329000000	35	25	57.401	0	323.31	50.5	43.2	40.3	42.4	47.2	41.8	0.9895	1.0706	1.025	1.064	1.0156	1.013	1.0754	1.0882	1.0914	1.1091	1.0897	1.0894	0.104873	0.121944	0.12618	0.149389	0.123931	0.123534	0.124975	5.3936
Hypoxanthine-guanine phosphoribosyltransferase	Hprt1	P00493	Hypoxanthine-guanine phosphoribosyltransferase	1	43281000000	18	18	24.57	0	237.54	74.3	76.1	67.9	64.7	69.7	76.1	0.88999	0.94841	0.91304	0.95726	0.95333	0.94896	0.95357	0.96765	0.94539	0.99241	1.0111	1.0175	-0.0685892	-0.0474428	-0.0810185	-0.0109918	0.0159257	0.0250288	-0.027848	0.732247
Phosphoenolpyruvate carboxykinase [GTP], mitochondrial	Pck2	A0A0R4J0G0;Q8BH04;A0A2I3BQL9;A0A2I3BS39;A0A2I3BRX1;A0A2I3BQC6;Q9Z2V4	Isoform of Q8BH04, Phosphoenolpyruvate carboxykinase (GTP);Phosphoenolpyruvate carboxykinase [GTP], mitochondrial;Isoform of Q8BH04, Phosphoenolpyruvate carboxykinase (GTP) (Fragment);Isoform of Q8BH04, Phosphoenolpyruvate carboxykinase (GTP);Isoform of Q8	7	43236000000	40	40	73.417	0	323.31	49.9	50.4	36.4	51	49.9	49.9	0.93935	0.8806	0.98573	0.91805	0.78301	0.78168	1.0079	0.88921	1.0365	0.95735	0.83758	0.83418	0.0113525	-0.169404	0.0517201	-0.0628816	-0.255701	-0.261569	-0.114414	1.03629
	Sf3b2	Q3UJB0	SAP domain-containing protein	1	43145000000	56	34	98.197	0	323.31	50.8	55	41	40.1	55.4	55.4	0.96174	0.9891	0.99215	1.0078	0.99141	0.9852	1.0489	1.0227	1.0565	1.0628	1.0574	1.0565	0.0688771	0.032383	0.0792928	0.0878701	0.0805212	0.0792928	0.0713728	3.48466
Annexin A7	Anxa7	Q07076;A0A2C9F2D2;A0A286YCW4	Annexin A7;Isoform of Q07076, Annexin	3	43064000000	28	28	49.925	0	323.31	44.5	41.7	41.3	45.1	40	41.7	0.84666	0.94131	0.86937	0.85554	0.85448	0.86066	0.91572	0.96084	0.9043	0.88519	0.91566	0.91627	-0.127022	-0.0576319	-0.145127	-0.175941	-0.127116	-0.126155	-0.126499	3.30263
Cytochrome c oxidase subunit 4 isoform 1, mitochondrial	Cox4i1	P19783;M0QWX7;M0QWX2;D6RG40	Cytochrome c oxidase subunit 4 isoform 1, mitochondrial	4	43029000000	14	14	19.53	0	148.72	56.8	50.3	37.9	50.3	50.3	50.3	0.85955	0.96479	0.9211	0.93937	0.88412	0.87418	0.93437	0.99076	0.96151	0.97285	0.93479	0.93446	-0.0979341	-0.0133925	-0.0566262	-0.0397107	-0.0972858	-0.0977952	-0.0671241	2.21111
NHP2-like protein 1;NHP2-like protein 1, N-terminally processed	Nhp2l1	Q9D0T1	NHP2-like protein 1	1	43026000000	13	13	14.173	0	244.85	39.8	34.4	53.1	40.6	40.6	40.6	0.98449	1.0805	1.0327	1.0525	1.0288	1.017	1.018	1.107	1.0666	1.0797	1.0912	1.0845	0.0257376	0.146655	0.0930192	0.110631	0.125916	0.11703	0.103165	2.74634
Basic leucine zipper and W2 domain-containing protein 1	Bzw1	Q9CQC6;A0A087WQS2;A0A087WPF9;A0A087WS48	Basic leucine zipper and W2 domain-containing protein 1;Isoform of Q9CQC6, W2 domain-containing protein;Isoform of Q9CQC6, Basic leucine zipper and W2 domain-containing protein 1 (Fragment)	4	42938000000	35	33	48.043	0	93.706	33.7	40.1	32.2	31.3	37.9	34.1	0.90894	0.93217	0.94336	0.96602	0.92091	0.9237	0.97864	0.94881	0.98256	1.0033	0.99184	0.99501	-0.0311498	-0.0758089	-0.0253826	0.00475306	-0.0118207	-0.00721707	-0.0244377	1.05702
Ras-related protein Rap-1b	Rap1b	Q99JI6;A0A1W2P777	Ras-related protein Rap-1b	2	42851000000	16	4	20.825	0	202.94	53.3	65.2	37.5	52.2	60.9	65.2	0.91562	0.96769	0.95498	0.95228	0.89165	0.89521	0.99514	0.98719	0.99469	0.98338	0.95317	0.94811	-0.00702859	-0.0186003	-0.00768112	-0.0241791	-0.0691945	-0.0768736	-0.0339262	1.35501
Histone H1.0;Histone H1.0, N-terminally processed	H1f0	P10922	Histone H1.0	1	42798000000	12	12	20.861	0	55.08	28.4	27.3	28.4	27.8	26.8	26.8	1.0734	0.9685	1.1173	1.174	0.9599	0.92677	1.1787	0.98912	1.1758	1.2137	1.0311	0.99179	0.237197	-0.0157825	0.233643	0.279412	0.0441843	-0.0118934	0.127793	1.15187
Ras-related protein Rab-5C	Rab5c	P35278;Q8C266;A2A5F5;A2A5F6;D3Z0Z5;Q91Z61;Q5PR73	Ras-related protein Rab-5C;Isoform of P35278, Ras-related protein Rab-5C	7	42797000000	18	12	23.412	0	235.73	58.8	72.2	58.8	63	72.2	59.3	0.92251	0.96123	0.96333	0.95047	0.9147	0.89874	0.98515	0.97683	1.0001	0.98083	0.98175	0.95843	-0.0215847	-0.0338206	0.000144262	-0.027925	-0.0265724	-0.061255	-0.0285022	1.76889
Cullin-4B	Cul4b	A2A432;E9PXY1;A2A432-2;J3QJX0	Cullin-4B;Isoform of A2A432, CULLIN_2 domain-containing protein;Isoform of A2A432, Isoform 2 of Cullin-4B;Isoform of A2A432, Cullin domain-containing protein	4	42626000000	74	51	110.7	0	323.31	48.2	51.9	44.6	49.1	46.9	50.2	0.92386	0.99156	0.96994	1.043	0.94815	1.0018	0.9972	1.0148	1.0055	1.0822	1.0211	1.0768	-0.00404521	0.0211954	0.00791308	0.113967	0.0301242	0.10675	0.0459842	1.10067
Glutamine--fructose-6-phosphate aminotransferase [isomerizing] 1	Gfpt1	P47856-2;P47856;D3YYD9;D3YYE0	Isoform of P47856, Isoform 2 of Glutamine--fructose-6-phosphate aminotransferase [isomerizing] 1;Glutamine--fructose-6-phosphate aminotransferase [isomerizing] 1	4	42622000000	43	36	76.722	0	323.31	46.8	53.6	42.4	47.3	60.6	58.9	0.91215	1.0456	0.95877	0.88929	0.90588	0.88839	0.9775	1.0659	0.99989	0.92598	0.98182	0.94872	-0.0328314	0.0920721	-0.000158705	-0.110947	-0.0264695	-0.0759457	-0.0257134	0.389041
Very-long-chain 3-oxoacyl-CoA reductase	Hsd17b12	O70503;O70503-2	Very-long-chain 3-oxoacyl-CoA reductase;Isoform of O70503, Isoform 2 of Very-long-chain 3-oxoacyl-CoA reductase	2	42529000000	31	31	34.741	0	296.53	44.9	47.1	38.8	42	51.9	45.8	0.84526	0.9961	0.81556	0.84168	0.92571	0.92715	0.93036	1.0213	0.8431	0.86041	0.99295	0.99616	-0.104139	0.0304067	-0.246224	-0.216904	-0.010207	-0.00555061	-0.092103	0.949949
Transferrin receptor protein 1	Tfrc	Q62351;Q8C872	Transferrin receptor protein 1;Isoform of Q62351, Transferrin receptor protein 1	2	42499000000	43	43	85.73	0	323.31	38.7	40.5	37.2	42.7	49.1	41.9	0.972	1.0197	1.0023	0.9799	1.0265	1.0336	1.0532	1.0436	1.0451	1.0222	1.0973	1.1039	0.0747794	0.0615688	0.063641	0.0316775	0.133958	0.142609	0.0847057	2.27986
SAP domain-containing ribonucleoprotein	Sarnp	Q9D1J3;A0A1W2P7G2;A0A1W2P6N2	SAP domain-containing ribonucleoprotein;Isoform of Q9D1J3, SAP domain-containing ribonucleoprotein;Isoform of Q9D1J3, SAP domain-containing protein	3	42380000000	19	19	23.532	0	230.02	48.1	40	44.8	47.6	41	43.8	0.96123	1.0627	1.0053	1.0055	1.0161	0.98578	1.0377	1.0753	1.0514	1.061	1.0908	1.0535	0.0533894	0.104739	0.0723116	0.0854247	0.125387	0.0751903	0.0860736	3.36848
60S ribosomal protein L36	Rpl36	Q6ZWZ4;P47964	Isoform of P47964, 60S ribosomal protein L36;60S ribosomal protein L36	2	42309000000	13	13	12.254	0	45.361	44.8	31.4	39	38.1	34.3	32.4	0.86256	0.94423	0.92337	0.93929	0.9153	0.93171	0.92962	0.9701	0.97315	0.96176	0.96458	0.99669	-0.105287	-0.0437946	-0.0392659	-0.0562512	-0.0520272	-0.00478324	-0.0502349	1.88985
Ubiquilin-2	Ubqln2	Q9QZM0	Ubiquilin-2	1	42234000000	19	16	67.35	0	323.31	21.5	30.7	27.6	27.6	30.7	30.7	0.96074	0.98171	0.97178	0.99338	0.93486	0.92997	1.0289	0.99762	0.99616	1.0106	0.99493	0.97508	0.0411028	-0.00343771	-0.00555061	0.0152121	-0.00733307	-0.0364075	0.00059766	0.0190754
Guanine nucleotide-binding protein G(i) subunit alpha-2	Gnai2	P08752;A0A0A6YWA9	Guanine nucleotide-binding protein G(i) subunit alpha-2;Isoform of P08752, Guanine nucleotide-binding protein G(i) subunit alpha-2 (Fragment)	2	42165000000	31	15	40.489	0	323.31	55.5	63.1	60.6	62	63.1	63.1	0.90286	0.96363	0.93596	0.94087	0.87243	0.84313	0.99259	0.97956	0.9819	0.98939	0.92864	0.90306	-0.0107302	-0.0297942	-0.026352	-0.0153888	-0.106809	-0.147106	-0.05603	1.21841
26S proteasome non-ATPase regulatory subunit 7	Psmd7	P26516	26S proteasome non-ATPase regulatory subunit 7	1	42138000000	28	28	36.539	0	323.31	47.7	56.4	47	55.1	51.7	51.7	0.89609	1.0023	0.96999	0.96904	0.96489	0.9602	0.96792	1.0197	0.99824	1.0109	1.0348	1.0301	-0.0470403	0.0281448	-0.00254138	0.0156403	0.049352	0.0427844	0.01439	0.437001
Adenylosuccinate lyase	Adsl	P54822;E9Q242;E9Q3T7;E9Q0A0;A0A0G2JFI8;A0A0G2JFL8	Adenylosuccinate lyase;Isoform of P54822, Adenylosuccinate lyase;Isoform of P54822, Adenylosuccinase	6	42058000000	34	28	54.866	0	323.31	46.3	46.9	41.1	47.7	48.6	51	0.90687	0.97475	0.93166	0.94521	0.95851	0.95643	0.99116	1.0038	0.97485	0.97804	1.0232	1.0322	-0.0128101	0.00547185	-0.0367478	-0.0320346	0.0330882	0.0457225	0.000448326	0.010804
SUMO-activating enzyme subunit 1;SUMO-activating enzyme subunit 1, N-terminally processed	Sae1	Q9R1T2;Q9R1T2-2	SUMO-activating enzyme subunit 1;Isoform of Q9R1T2, Isoform 2 of SUMO-activating enzyme subunit 1	2	42006000000	38	38	38.62	0	323.31	66	74.9	66	76.6	77.4	77.4	1.0232	1.0521	1.0762	1.0853	1.0072	1.0226	1.1077	1.0766	1.1315	1.1257	1.0778	1.1011	0.147567	0.106482	0.178237	0.170822	0.108089	0.138945	0.141691	4.05035
Polymerase I and transcript release factor	Ptrf	O54724	Caveolae-associated protein 1	1	41916000000	41	41	43.953	0	323.31	48	42.1	41.1	45.2	44.1	42.1	0.81058	0.81115	0.83577	0.83085	0.78196	0.76109	0.88552	0.84643	0.86754	0.8577	0.8408	0.82192	-0.175403	-0.240537	-0.204998	-0.221455	-0.250165	-0.28293	-0.229248	4.62451
Probable 28S rRNA (cytosine-C(5))-methyltransferase	Nop2	E9QN31;Q922K7;A0A0N4SW16	Isoform of Q922K7, SAM_MT_RSMB_NOP domain-containing protein;Probable 28S rRNA (cytosine-C(5))-methyltransferase	3	41821000000	44	44	86.906	0	323.31	36.1	40.7	33	30.5	37.8	38.8	0.92279	1.035	0.94381	0.99166	1.0292	1.0283	1.0104	1.058	0.98599	1.0232	1.0953	1.0968	0.0149265	0.0813396	-0.0203551	0.0330882	0.131326	0.1333	0.062271	1.21343
60S ribosomal protein L35	Rpl35	Q6ZWV7;Q3U1U4;F6YXU0	60S ribosomal protein L35	3	41771000000	10	10	14.552	0	78.412	22	19.5	31.7	28.5	26.8	19.5	0.93449	0.95892	0.93586	0.97997	0.94179	0.92002	0.96836	0.98068	0.96147	0.99254	0.99806	0.95202	-0.0463846	-0.0281456	-0.0566863	-0.0108028	-0.00280155	-0.0709362	-0.0359595	1.66966
Condensin complex subunit 1	Ncapd2	A0A0R4J0H7;Q8K2Z4;Q8K2Z4-2;A0A087WNQ1;A0A087WRK6	Isoform of Q8K2Z4, Condensin complex subunit 1;Condensin complex subunit 1;Isoform of Q8K2Z4, Isoform 2 of Condensin complex subunit 1	5	41731000000	75	75	155.59	0	323.31	36.3	39.3	36.4	33.6	39.7	42.9	1.0252	1.0886	1.1054	1.0674	1.081	1.1052	1.1014	1.1073	1.1437	1.1012	1.1568	1.1871	0.139339	0.147046	0.193709	0.139077	0.210139	0.247441	0.179458	3.72541
Eukaryotic translation initiation factor 2A;Eukaryotic translation initiation factor 2A, N-terminally processed	Eif2a	Q8BJW6;Q8BJW6-2;D3YZZ6;D6RFN2;D6RGA6	Eukaryotic translation initiation factor 2A;Isoform of Q8BJW6, Isoform 2 of Eukaryotic translation initiation factor 2A	5	41728000000	32	32	64.403	0	323.31	54	57.1	50.6	49.4	55.4	55.2	0.8809	0.93551	0.92384	0.92664	0.89196	0.87439	0.95458	0.95327	0.96581	0.95191	0.95812	0.93605	-0.067062	-0.0690432	-0.0501887	-0.0711029	-0.0617217	-0.0953425	-0.0690768	4.03431
Proteasome subunit alpha type-6	Psma6	Q9QUM9;E0CXB1;E0CYT2	Proteasome subunit alpha type-6;Isoform of Q9QUM9, Proteasome endopeptidase complex	3	41592000000	23	23	27.372	0	206.7	56.5	32.9	57.3	57.3	33.3	44.7	0.95543	1.0175	0.98849	0.99678	1.0374	1.0247	1.0218	1.0359	1.0281	1.028	1.127	1.0993	0.0311128	0.0508847	0.0399806	0.0398403	0.172488	0.136585	0.0784819	1.6135
COP9 signalosome complex subunit 4	Cops4	O88544;F6QTS1;D3YV99;D3Z1R9;D6RG47	COP9 signalosome complex subunit 4;Isoform of O88544, COP9 signalosome complex subunit 4 (Fragment);Isoform of O88544, COP9 signalosome complex subunit 4 (Fragment);Isoform of O88544, COP9 signalosome complex subunit 4 (Fragment)	5	41218000000	30	30	46.284	0	323.31	73.9	69.7	69.7	69.7	71.4	71.4	0.92034	0.99203	0.93806	0.94274	0.93461	0.93634	0.98761	1.0013	0.97553	0.97019	1.0008	1.0048	-0.0179867	0.00187429	-0.0357419	-0.0436608	0.00115369	0.00690837	-0.0145755	0.807488
	Hmga2	Q6NSP9	Isoform of P52927, High mobility group protein HMGI-C	1	41176000000	14	2	14.055	0	323.31	42.6	44.2	43.4	42.6	45	55.8	0.90456	1.0815	0.91699	0.99506	0.96769	0.97769	0.99752	1.1003	0.97633	1.0739	1.0148	1.0583	-0.00358233	0.137897	-0.0345592	0.10286	0.0211954	0.0817487	0.0509265	0.916427
Cytochrome b-c1 complex subunit 1, mitochondrial	Uqcrc1	Q9CZ13;A0A0A6YW82;A0A0A6YWX6;A0A0A6YVZ0	Cytochrome b-c1 complex subunit 1, mitochondrial	4	41027000000	24	23	52.851	0	323.31	45.4	48.5	39.6	50.6	52.3	42.7	0.82372	0.95227	0.82889	0.83607	0.85055	0.85742	0.89255	0.96066	0.86843	0.86879	0.90193	0.90884	-0.163995	-0.0579022	-0.203519	-0.202921	-0.148913	-0.137902	-0.152525	3.02322
Ubiquitin-conjugating enzyme E2 variant 1	Ube2v1	Q9CZY3;B7ZBY7;Q9CZY3-2	Ubiquitin-conjugating enzyme E2 variant 1;Isoform of Q9CZY3, UBC core domain-containing protein;Isoform of Q9CZY3, Isoform 2 of Ubiquitin-conjugating enzyme E2 variant 1	3	41019000000	16	2	16.355	0	198.05	70.1	69.4	61.9	64.6	62.6	69.4	0.87336	0.97413	0.9015	0.91917	0.93364	0.9241	0.92634	0.99325	0.93007	0.93817	1.0034	0.98866	-0.110386	-0.00977121	-0.104589	-0.0920787	0.00489684	-0.0164536	-0.0547303	1.28049
Protein CDV3	Cdv3	Q4VAA2;A0A087WNP6;Q4VAA2-2;A0A087WS49;F8WGL9	Protein CDV3;Isoform of Q4VAA2, Protein CDV3;Isoform of Q4VAA2, Isoform 2 of Protein CDV3	5	40716000000	16	7	29.729	0	323.31	61.9	55.2	66.2	66.2	57.3	57.3	0.98998	1.042	1.0514	1.088	0.99083	0.93793	1.086	1.0527	1.0984	1.1291	1.0624	0.98926	0.119024	0.0740944	0.135404	0.175173	0.0873271	-0.0155784	0.0959073	1.806
Peptidyl-prolyl cis-trans isomerase FKBP9	Fkbp9	Q9Z247	Peptidyl-prolyl cis-trans isomerase FKBP9	1	40616000000	28	27	62.995	0	279.01	30	32.6	34.9	41.6	36.5	35.1	0.81231	0.93285	0.81729	0.84204	0.81179	0.82134	0.88233	0.93866	0.85895	0.86578	0.86725	0.88027	-0.18061	-0.0913254	-0.219354	-0.207928	-0.20548	-0.183982	-0.181446	3.66997
Perilipin-3	Plin3	Q9DBG5;A0A3B2WCW2	Perilipin-3	2	40209000000	27	27	47.262	0	323.31	62.2	70.3	50.1	56.8	79.2	71.9	0.91913	0.98266	0.99452	0.92855	0.90078	0.91437	1.007	0.99915	1.021	0.95847	0.95777	0.97733	0.0100637	-0.00122681	0.0299829	-0.0611948	-0.0622488	-0.0330823	-0.0196177	0.573301
AP-2 complex subunit alpha-1	Ap2a1	P17426-2;P17426;A0A140LIG7;A0A140LHA6;A0A140LHG0	Isoform of P17426, Isoform B of AP-2 complex subunit alpha-1;AP-2 complex subunit alpha-1	5	40198000000	52	40	105.48	0	323.31	43.7	47.2	43	48.7	49.4	46.9	0.89972	0.95959	0.93196	0.89957	0.88615	0.82073	0.96784	0.97591	0.96413	0.92691	0.9468	0.88413	-0.0471595	-0.03518	-0.0527004	-0.109499	-0.0788684	-0.17767	-0.0835128	1.91756
Insulin-like growth factor 2 mRNA-binding protein 1	Igf2bp1	O88477	Insulin-like growth factor 2 mRNA-binding protein 1	1	39788000000	36	35	63.45	0	323.31	50.8	45.4	45.6	44.9	49.2	43.7	1.1466	1.1001	1.2168	1.2511	1.0412	1.0839	1.2376	1.1147	1.2686	1.2894	1.109	1.1639	0.307545	0.156655	0.343237	0.3667	0.149259	0.218967	0.257061	2.92859
Hsp90 co-chaperone Cdc37;Hsp90 co-chaperone Cdc37, N-terminally processed	Cdc37	Q61081	Hsp90 co-chaperone Cdc37	1	39673000000	27	11	44.593	0	323.31	45.1	37.5	42.7	41.4	35.6	38	1.0163	1.0936	1.0572	1.016	1.0185	0.98614	1.0942	1.1149	1.1048	1.0551	1.0981	1.0583	0.129876	0.156914	0.143785	0.0773797	0.135009	0.0817487	0.120786	3.52535
Deoxynucleoside triphosphate triphosphohydrolase SAMHD1	Samhd1	Q60710;E9PYG9	Deoxynucleoside triphosphate triphosphohydrolase SAMHD1;Isoform of Q60710, Deoxynucleoside triphosphate triphosphohydrolase SAMHD1	2	39624000000	47	5	75.892	0	323.31	39.2	53.5	36.6	46.7	53.8	49.2	0.83102	0.93629	0.86756	0.90638	0.87119	0.89161	0.91854	0.95406	0.90713	0.9404	0.92901	0.94746	-0.122586	-0.0678481	-0.140619	-0.0886536	-0.106234	-0.0778631	-0.100634	3.52207
Serine/arginine-rich splicing factor 6	Srsf6	Q3TWW8;A0A0A6YXX6	Serine/arginine-rich splicing factor 6	2	39608000000	17	13	39.025	0	64.753	30.4	32.4	30.4	25.7	29.5	27.4	0.94986	1.0339	0.97837	0.96789	0.99755	1.0024	1.0435	1.0507	1.0243	0.99951	1.0482	1.0707	0.0614306	0.0713508	0.0346383	-0.000707094	0.067914	0.0985543	0.0555302	1.97041
Presequence protease, mitochondrial	Pitrm1	Q8K411;Q8K411-2;Q8K411-3	Presequence protease, mitochondrial;Isoform of Q8K411, Isoform 2 of Presequence protease, mitochondrial;Isoform of Q8K411, Isoform 3 of Presequence protease, mitochondrial	3	39471000000	62	62	117.37	0	323.31	51.1	48.7	44.9	46.3	51.4	53.1	0.78579	0.9118	0.80497	0.83652	0.83015	0.7985	0.85614	0.92798	0.8405	0.87478	0.89062	0.86029	-0.224081	-0.107834	-0.25068	-0.193008	-0.167118	-0.217105	-0.193304	3.62967
Zyxin	Zyx	Q62523;Q7TQE2;A0A0N4SVP4;A0A0N4SVD2;A0A0N4SUX7	Zyxin;Isoform of Q62523, Zyx protein	5	39463000000	39	39	60.545	0	323.31	62.2	55.3	53.4	50	55.7	48.4	0.8114	0.89932	0.80299	0.76237	0.81223	0.82577	0.87161	0.91593	0.83031	0.78976	0.87312	0.88962	-0.198245	-0.126691	-0.268278	-0.340514	-0.195748	-0.168739	-0.216369	3.02019
	AW551984	Q8BGF0;D3Z518;D3Z5E6	Expressed sequence AW551984	3	39440000000	57	55	89.463	0	323.31	34.6	45.4	44.8	42.4	46.9	45.4	1.1092	0.90104	1.1894	1.0574	0.78263	0.75385	1.2116	0.92139	1.2549	1.1185	0.84408	0.80904	0.276913	-0.118116	0.327572	0.161565	-0.244548	-0.305717	0.0162783	0.0505948
Poly [ADP-ribose] polymerase 1	Parp1	Q921K2;P11103;P11103-2;A0A0A6YX03;A0A0A6YY63;A0A0A6YVX0	Isoform of P11103, Poly [ADP-ribose] polymerase;Poly [ADP-ribose] polymerase 1	6	39430000000	70	70	112.72	0	323.31	39.1	48.1	39.9	38.3	47.9	46	1.0663	1.1017	1.1162	1.0971	1.1016	1.0988	1.1558	1.1154	1.1722	1.1361	1.1835	1.1801	0.208892	0.157561	0.229219	0.18409	0.24306	0.238909	0.210288	4.65495
NADP-dependent malic enzyme;Malic enzyme	Me1	P06801;Q3TQP6	NADP-dependent malic enzyme;Isoform of P06801, Malic enzyme	2	39392000000	36	36	63.953	0	323.31	49.8	48.1	45.5	54	57	51.9	0.83248	0.85298	0.87751	0.89202	0.83888	0.84182	0.90933	0.87676	0.92271	0.9355	0.89911	0.90818	-0.137124	-0.189746	-0.116051	-0.0961904	-0.15343	-0.13895	-0.138582	3.88521
ATP synthase subunit d, mitochondrial	Atp5h	Q9DCX2;B1ASE2	ATP synthase subunit d, mitochondrial;Isoform of Q9DCX2, ATP synthase subunit d, mitochondrial (Fragment)	2	39327000000	13	13	18.749	0	272.11	60.9	57.8	55.9	73.3	57.8	70.8	0.83578	0.9874	0.8881	0.92266	0.86846	0.83365	0.92751	1.0078	0.93094	0.95839	0.92371	0.89871	-0.108565	0.0112094	-0.10324	-0.0613152	-0.114488	-0.154072	-0.0884119	1.89676
Fumarate hydratase, mitochondrial	Fh	P97807-2;P97807;H3BKG7	Isoform of P97807, Isoform Cytoplasmic of Fumarate hydratase, mitochondrial;Fumarate hydratase, mitochondrial	3	39308000000	24	24	50.052	0	323.31	47.5	55	43.9	42.6	50.5	52	0.85966	0.90746	0.89223	0.91822	0.83818	0.80724	0.9315	0.93079	0.93032	0.95466	0.89451	0.85669	-0.102372	-0.103472	-0.104201	-0.0669411	-0.16083	-0.223155	-0.126829	2.58284
Peroxisomal multifunctional enzyme type 2;(3R)-hydroxyacyl-CoA dehydrogenase;Enoyl-CoA hydratase 2	Hsd17b4	P51660	Peroxisomal multifunctional enzyme type 2	1	39265000000	41	41	79.481	0	323.31	52.8	49.1	47.8	51	48.7	51.3	0.96925	0.96186	1.0241	1.0106	0.86888	0.86438	1.0482	0.97398	1.0571	1.0453	0.92357	0.92284	0.067914	-0.0380359	0.0801119	0.0639171	-0.114707	-0.115848	-0.00944123	0.0903645
Chloride intracellular channel protein 4	Clic4	Q9QYB1;E0CY42;A0A668KLB7;Q8BXK9;Q8BHB9	Chloride intracellular channel protein 4	5	39251000000	28	28	28.729	0	323.31	66.8	75.5	61.7	70	78.7	72.7	0.73398	0.81593	0.73493	0.73055	0.74745	0.7228	0.81047	0.83613	0.7699	0.75212	0.79559	0.78887	-0.303169	-0.258201	-0.377257	-0.410965	-0.329903	-0.342141	-0.336939	4.66682
Rho GTPase-activating protein 1	Arhgap1	Q5FWK3;A2AH25	Rho GTPase-activating protein 1;Isoform of Q5FWK3, Rho GTPase-activating protein 1	2	39159000000	33	33	50.41	0	323.31	49.7	52.8	46	54.2	54.4	56	0.77933	0.83347	0.77334	0.75388	0.78592	0.80332	0.84085	0.83969	0.79478	0.77685	0.83822	0.86746	-0.25008	-0.252071	-0.331373	-0.364292	-0.254599	-0.205131	-0.276258	4.04324
Actin-related protein 2/3 complex subunit 4	Arpc4	P59999;E9PWA7	Actin-related protein 2/3 complex subunit 4	2	39132000000	18	10	19.667	0	229.97	54.2	42.9	48.8	48.8	61.3	46.4	0.90108	0.96685	0.93951	0.94327	0.89892	0.93056	0.96626	0.97556	0.96956	0.98338	0.96235	0.99376	-0.0495167	-0.0356975	-0.0445979	-0.0241791	-0.0553664	-0.00903062	-0.036398	2.44229
Small ubiquitin-related modifier 2	Sumo2;Sumo3	H7BWX9;D3Z794;P61957;G3UZX6	Isoform of P61957, Rad60-SLD domain-containing protein;Isoform of P61957, Rad60-SLD domain-containing protein;Small ubiquitin-related modifier 2;Isoform of Q9Z172, Rad60-SLD domain-containing protein (Fragment)	4	39100000000	10	3	6.0139	0	181.8	41.5	41.5	41.5	41.5	41.5	41.5	1.052	1.0721	1.095	1.0353	1.0004	0.99342	1.1241	1.0947	1.1373	1.0691	1.0711	1.0608	0.16877	0.130536	0.185613	0.0963968	0.0990932	0.0851527	0.127594	3.17934
Coronin-1C	Coro1c	Q9WUM4;E9PZJ0;E9PVJ1;B9EIZ7;Q920M5-3;Q920M5-2;Q920M5;Q920M5-4	Coronin-1C	8	39058000000	26	20	53.12	0	323.31	35.2	34	37.3	35.2	40.7	39	0.92517	1.0729	0.97242	0.95833	0.96394	0.97278	0.99364	1.0891	1.0074	0.99077	1.0372	1.0447	-0.00920484	0.123136	0.0106366	-0.0133779	0.0526941	0.0630887	0.0378289	0.863194
Structural maintenance of chromosomes protein 3	Smc3	Q9CW03	Structural maintenance of chromosomes protein 3	1	39013000000	90	90	141.55	0	323.31	47.4	47.1	44.8	44	47.8	48.2	0.99104	1.0396	1.0352	1.023	0.98829	0.98853	1.0751	1.0597	1.082	1.0747	1.0636	1.0567	0.104471	0.0836559	0.1137	0.103934	0.0889557	0.0795658	0.0957138	4.92582
Microtubule-associated protein RP/EB family member 1	Mapre1	Q61166	Microtubule-associated protein RP/EB family member 1	1	38969000000	26	22	30.016	0	323.31	48.5	47	56.3	60.4	57.1	47	0.86395	1.0194	0.91496	0.95162	0.95345	0.96279	0.93825	1.0396	0.95123	0.98359	1.0232	1.0311	-0.0919557	0.0560285	-0.0721339	-0.023871	0.0330882	0.0441843	-0.00910994	0.131891
ATP-binding cassette sub-family F member 2	Abcf2	Q99LE6;REV__Q9DAC9;REV__A0A0R4J273	ATP-binding cassette sub-family F member 2	3	38873000000	48	47	71.781	0	323.31	45.1	38.2	38.2	37.3	39.3	40.9	0.90348	0.95423	0.9582	0.96653	0.98647	0.97798	0.98393	0.97284	1.0001	1.0008	1.0512	1.0618	-0.0233724	-0.0397255	0.000144262	0.00115369	0.0720372	0.086512	0.0161249	0.321118
Serine/threonine-protein kinase PAK 2;PAK-2p27;PAK-2p34	Pak2	Q8CIN4	Serine/threonine-protein kinase PAK 2	1	38788000000	37	24	57.93	0	323.31	55.9	58.2	55.9	56.3	59.5	58	0.92081	0.92859	0.9565	0.98915	0.89531	0.88887	1.0126	0.95178	1.0095	1.0414	0.96036	0.96319	0.0180644	-0.0713	0.0136409	0.0585243	-0.0583528	-0.0541077	-0.0155885	0.299868
Eukaryotic translation initiation factor 4H	Eif4h	Q9WUK2;Q9WUK2-2	Eukaryotic translation initiation factor 4H;Isoform of Q9WUK2, Isoform Short of Eukaryotic translation initiation factor 4H	2	38615000000	20	20	27.341	0	181.2	46	40.7	44	44.4	40.3	39.5	0.85481	0.96284	0.90982	0.91035	0.92459	0.90004	0.91808	0.97093	0.93707	0.95596	0.98931	0.97818	-0.123308	-0.0425608	-0.0937713	-0.0649778	-0.0155054	-0.0318281	-0.061992	1.87344
Dynamin-2	Dnm2	P39054;Q3T9X3;F8WIV5	Dynamin-2;Isoform of P39054, Dynamin GTPase;Isoform of P39054, Dynamin GTPase	3	38606000000	47	0	98.144	0	323.31	38.9	41.7	38.7	40.9	48.9	40	0.88804	0.96322	0.93394	0.93878	0.89874	0.89111	0.96586	0.96937	0.97629	0.97543	0.97127	0.94939	-0.050114	-0.0448807	-0.0346183	-0.0358898	-0.0420557	-0.0749272	-0.0470809	3.25366
Peptidyl-prolyl cis-trans isomerase D	Ppid	Q9CR16;A0A0A6YW70	Peptidyl-prolyl cis-trans isomerase D	2	38583000000	33	32	40.742	0	323.31	56.5	64.6	53.2	58.4	60.5	68.6	1.0353	1.1233	1.1082	1.0047	0.9808	0.9821	1.1199	1.1494	1.1512	1.0418	1.05	1.0562	0.16337	0.200881	0.203138	0.0590783	0.0703893	0.078883	0.12929	2.27356
Guanine nucleotide-binding protein G(I)/G(S)/G(T) subunit beta-2	Gnb2	P62880;E9QKR0;D3YZX3;D3Z1M1;D3Z1T4	Guanine nucleotide-binding protein G(I)/G(S)/G(T) subunit beta-2;Isoform of P62880, WD_REPEATS_REGION domain-containing protein;Isoform of P62880, WD_REPEATS_REGION domain-containing protein;Isoform of P62880, WD_REPEATS_REGION domain-containing protein (F	5	38400000000	23	3	37.331	0	323.31	54.1	52.9	54.4	64.1	52.9	60	0.91049	0.94382	0.97742	0.94758	0.88896	0.84273	0.96476	0.94908	1.005	0.98873	0.94556	0.90491	-0.051758	-0.0753984	0.0071955	-0.0163515	-0.0807591	-0.144154	-0.0602042	1.40155
26S proteasome non-ATPase regulatory subunit 4	Psmd4	O35226;O35226-4;O35226-5	26S proteasome non-ATPase regulatory subunit 4;Isoform of O35226, Isoform Rpn10D of 26S proteasome non-ATPase regulatory subunit 4;Isoform of O35226, Isoform Rpn10E of 26S proteasome non-ATPase regulatory subunit 4	3	38353000000	24	2	40.703	0	323.31	47.3	45.5	44.7	45.5	41.5	45.5	0.92698	0.99531	0.98846	0.9983	0.96129	0.96484	1.0029	1.0136	1.0362	1.0343	1.0364	1.0358	0.00417776	0.0194884	0.0513025	0.0486547	0.0515809	0.0507455	0.0376583	2.18434
Probable ATP-dependent RNA helicase DDX17	Ddx17	Q3U741;Q501J6;Q3TU25;Q501J6-2	Isoform of Q501J6, RNA helicase;Probable ATP-dependent RNA helicase DDX17;Isoform of Q501J6, RNA helicase;Isoform of Q501J6, Isoform 2 of Probable ATP-dependent RNA helicase DDX17	4	38233000000	42	26	72.584	0	294.59	50.2	50.2	40.2	45.7	48.8	50.2	0.94711	1.0829	0.97643	0.94073	0.98325	0.96295	1.0341	1.0944	1.0141	0.97132	1.0461	1.0278	0.0483757	0.13014	0.0201999	-0.0419814	0.0650208	0.0395596	0.0435524	0.932847
Structural maintenance of chromosomes protein 1A	Smc1a	Q9CU62;S4R179	Structural maintenance of chromosomes protein 1A	2	38232000000	98	98	143.23	0	323.31	49.5	49.5	45.3	45.8	53.5	50.2	0.99936	1.0577	1.0372	1.0378	1.0125	1.0264	1.0868	1.074	1.0837	1.0815	1.0847	1.0961	0.120086	0.102994	0.115965	0.113034	0.117296	0.132379	0.116959	6.10509
Heat shock protein 75 kDa, mitochondrial	Trap1	Q9CQN1	Heat shock protein 75 kDa, mitochondrial	1	38179000000	39	39	80.208	0	323.31	39.7	48.7	39.2	42.8	46.5	48	1.0298	0.97813	1.0945	1.0406	0.89875	0.88598	1.1028	0.99851	1.1267	1.074	0.95958	0.94697	0.141171	-0.00215122	0.172103	0.102994	-0.059525	-0.0786094	0.0459972	0.46809
Calcium-binding mitochondrial carrier protein SCaMC-1	Slc25a24	Q8BMD8;A0A0G2JFB9	Calcium-binding mitochondrial carrier protein SCaMC-1	2	38103000000	37	36	52.901	0	323.31	46.5	51.8	41.7	53.5	57.1	51.8	0.92076	0.94832	0.92069	0.9453	0.92347	0.88238	0.99787	0.96686	0.95622	0.9712	0.99184	0.95427	-0.00307622	-0.0486211	-0.0645855	-0.0421597	-0.0118207	-0.0675306	-0.0396323	1.81711
	Nup205	A0A0J9YUD5;B9EJ54;E9Q880	Nucleoporin 205;Isoform of A0A0J9YUD5, Nucleoporin 205	3	38046000000	100	100	233.1	0	323.31	24.4	31.5	22.4	24.6	30.2	28.7	0.93771	0.9956	1.03	1.0427	0.98394	0.96139	1.0094	1.015	1.0598	1.0801	1.0494	1.0308	0.013498	0.0214797	0.083792	0.111165	0.0695647	0.0437644	0.0572106	1.85785
Glutaminase kidney isoform, mitochondrial	Gls	D3Z7P3;D3Z7P4;F7B327	Glutaminase kidney isoform, mitochondrial;Isoform of D3Z7P3, Glutaminase	3	38036000000	30	6	73.963	0	323.31	38.6	39	35.3	38.7	40.8	37.5	0.9844	1.0174	1.0047	1.0504	0.97943	0.9642	1.071	1.044	1.0475	1.0679	1.0598	1.0263	0.0989585	0.0621217	0.0669502	0.0947766	0.083792	0.0374525	0.0740086	3.26476
Eukaryotic translation initiation factor 5B	Eif5b	Q05D44;REV__D3YVK9;REV__F6W8R9;REV__Q6ZWQ0-3;REV__Q6DFZ2	Eukaryotic translation initiation factor 5B	5	37951000000	62	61	137.61	0	323.31	35.6	39.1	31.2	34.9	40	36.8	0.9372	0.97929	0.98613	0.98415	0.91217	0.93256	1.0156	0.99993	1.0324	1.0267	0.98727	1.0042	0.0223323	-0.000100992	0.046002	0.0380147	-0.0184834	0.00604663	0.0156352	0.752071
SH3 domain-binding glutamic acid-rich-like protein	Sh3bgrl	Q9JJU8	SH3 domain-binding glutamic acid-rich-like protein	1	37941000000	10	10	12.811	0	323.31	87.7	78.9	87.7	64	78.9	87.7	0.91965	1.0516	0.95245	0.94751	0.98858	0.95999	0.98101	1.0764	0.98729	0.9713	1.0537	1.024	-0.0276603	0.106214	-0.0184542	-0.0420111	0.0754642	0.0342157	0.0212948	0.368611
Lactoylglutathione lyase	Glo1	Q9CPU0;A0A494BAF7;A0A494BBE7;A0A494B970	Lactoylglutathione lyase;Isoform of Q9CPU0, VOC domain-containing protein;Isoform of Q9CPU0, Glyoxalase domain-containing protein	4	37808000000	16	16	20.809	0	133.79	66.8	71.2	60.9	75.5	73.4	81.5	0.79156	0.89347	0.80556	0.81016	0.84059	0.81903	0.85417	0.89549	0.8356	0.83147	0.88897	0.87158	-0.227405	-0.159251	-0.259116	-0.266264	-0.169793	-0.198295	-0.213354	4.0786
Sorting nexin-2	Snx2	Q9CWK8	Sorting nexin-2	1	37800000000	29	27	58.47	0	323.31	47.2	41.2	48.4	46.6	44.7	41.2	0.93964	0.94283	1.0024	0.99109	0.86439	0.86203	1.0108	0.96225	1.0346	1.0202	0.92945	0.92447	0.0154976	-0.0555163	0.0490731	0.028852	-0.105551	-0.113302	-0.0301577	0.46249
Core histone macro-H2A.1	H2afy	Q9QZQ8;Q9QZQ8-2	Core histone macro-H2A.1;Isoform of Q9QZQ8, Isoform 1 of Core histone macro-H2A.1	2	37800000000	27	25	39.735	0	323.31	51.6	49.7	51.3	51.3	52.2	52.2	1.0523	1.1936	1.0983	1.1003	1.1411	1.0745	1.1384	1.214	1.1417	1.1474	1.2228	1.1506	0.187008	0.279768	0.191184	0.198368	0.290188	0.202386	0.224817	4.09795
Early endosome antigen 1	Eea1	Q8BL66;A0A1W2P7A6	Early endosome antigen 1	2	37697000000	89	89	160.91	0	323.31	50	42.8	44.3	46	44.2	41.4	0.82294	0.83611	0.834	0.84467	0.79437	0.78939	0.89316	0.84866	0.86868	0.88095	0.85409	0.85135	-0.163009	-0.236741	-0.203103	-0.182868	-0.22754	-0.232176	-0.207573	4.8903
Twinfilin-1	Twf1	Q91YR1;D3Z2H0	Twinfilin-1	2	37572000000	25	21	40.079	0	323.31	55.4	50.3	49.4	49.1	54.6	50.3	0.84406	0.93777	0.87752	0.85591	0.87761	0.8776	0.93923	0.95627	0.91773	0.88904	0.94362	0.95027	-0.0904496	-0.0645101	-0.123858	-0.16968	-0.0837221	-0.0735906	-0.100968	2.82568
Host cell factor 1;HCF N-terminal chain 1;HCF N-terminal chain 2;HCF N-terminal chain 3;HCF N-terminal chain 4;HCF N-terminal chain 5;HCF N-terminal chain 6;HCF C-terminal chain 1;HCF C-terminal chain 2;HCF C-terminal chain 3;HCF C-terminal chain 4;HCF C-terminal chain 5;HCF C-terminal chain 6	Hcfc1	Q61191;B1AUX2;F6SJS2	Host cell factor 1;Isoform of Q61191, Host cell factor 1	3	37519000000	65	63	210.43	0	323.31	29.4	32.7	26.9	27.1	32.5	31.5	0.94801	1.0497	1.0069	1.0263	0.97732	1.001	1.0238	1.0631	1.0421	1.0558	1.0432	1.0682	0.0339339	0.0882773	0.0594937	0.0783366	0.0610158	0.0951818	0.0693732	3.19205
Chromobox protein homolog 3	Cbx3	Q9DCC5;P23198;D3Z313;D3Z1A9	Isoform of P23198, Cbx3 protein;Chromobox protein homolog 3;Isoform of P23198, Chromo domain-containing protein (Fragment)	4	37517000000	21	19	20.811	0	289.58	51.9	58.5	45.9	67.8	58.5	58.5	1.0209	1.1157	1.0881	1.105	1.0888	1.076	1.1093	1.142	1.1333	1.1583	1.1615	1.1524	0.14965	0.191563	0.18053	0.212009	0.215989	0.204642	0.192397	5.13392
Major vault protein	Mvp	Q9EQK5;E9Q3X0;D3Z2N7	Major vault protein;Isoform of Q9EQK5, Major vault protein	3	37497000000	51	51	95.923	0	323.31	52.7	48.8	45.4	53.1	54.4	56.2	0.77238	0.895	0.77716	0.79131	0.7894	0.78165	0.84283	0.90545	0.81243	0.83603	0.84285	0.83177	-0.246686	-0.143293	-0.299685	-0.258373	-0.246652	-0.265743	-0.243406	4.02175
Succinyl-CoA ligase [ADP-forming] subunit beta, mitochondrial	Sucla2	Q9Z2I9	Succinate--CoA ligase [ADP-forming] subunit beta, mitochondrial	1	37493000000	33	33	50.113	0	323.31	46.4	52.5	45.4	56.4	49.7	51.6	0.87237	0.9415	0.94133	0.97814	0.87683	0.84353	0.94095	0.95727	0.97412	1.0102	0.93841	0.90503	-0.08781	-0.0630022	-0.0378286	0.0146409	-0.0917097	-0.143962	-0.0682787	1.57438
	Dctn1	E9Q586;D3YX34	Isoform of O08788, Dynactin subunit 1;Isoform of O08788, Dynactin domain-containing protein	2	37456000000	78	2	136.85	0	323.31	46.5	50	43.6	46.6	53.3	52.9	0.91727	0.96775	0.97058	0.94506	0.91614	0.90848	1.0092	0.98164	1.0066	0.9898	0.97251	0.97597	0.0132121	-0.0267341	0.0094905	-0.0147911	-0.040215	-0.0350913	-0.0156881	0.821446
V-type proton ATPase catalytic subunit A	Atp6v1a	P50516;P50516-2;D3Z1B9;D3YWH3	V-type proton ATPase catalytic subunit A;Isoform of P50516, Isoform 2 of V-type proton ATPase catalytic subunit A	4	37398000000	36	36	68.325	0	323.31	40.7	48.1	40.5	44.4	48.5	43.9	0.87809	0.8618	0.90479	0.90839	0.78692	0.78989	0.94853	0.87435	0.9346	0.94916	0.84408	0.84159	-0.0762347	-0.193717	-0.0975791	-0.0752768	-0.244548	-0.248811	-0.156028	2.24271
FACT complex subunit SSRP1	Ssrp1	Q08943-2;Q08943;A2AW05	Isoform of Q08943, Isoform 2 of FACT complex subunit SSRP1;FACT complex subunit SSRP1;Isoform of Q08943, FACT complex subunit SSRP1 (Fragment)	3	37321000000	50	50	81.474	0	323.31	28.2	30.9	27.5	32.1	33.4	35.3	1.1041	1.1612	1.1338	1.1833	1.1374	1.1573	1.1887	1.1863	1.1929	1.225	1.2185	1.2367	0.249385	0.246469	0.254473	0.292782	0.285106	0.306496	0.272452	5.81375
Cytochrome b-c1 complex subunit 2, mitochondrial	Uqcrc2	Q9DB77;A0A140LI98	Cytochrome b-c1 complex subunit 2, mitochondrial	2	37241000000	25	25	48.234	0	323.31	46.8	45	45.7	49	46.6	46.8	0.82625	0.97931	0.84292	0.8591	0.86389	0.88626	0.88653	0.99091	0.86754	0.88185	0.92952	0.94251	-0.173759	-0.0131741	-0.204998	-0.181395	-0.105442	-0.0854202	-0.127365	2.11068
Heterogeneous nuclear ribonucleoprotein U-like protein 2	Hnrnpul2	Q00PI9;A0A494BAL6	Heterogeneous nuclear ribonucleoprotein U-like protein 2	2	37161000000	36	36	84.939	0	281.61	34.5	36.6	34	38	35.6	37.4	0.99509	1.078	1.0238	1.0326	0.96301	0.99405	1.0662	1.0951	1.0574	1.0837	1.0281	1.0674	0.0924781	0.131063	0.0805212	0.115965	0.0399806	0.0941009	0.0923515	3.0929
Alpha-centractin	Actr1a	P61164;A0A494BB86;A0A494BAH0	Alpha-centractin;Isoform of P61164, Alpha-centractin	3	37139000000	27	10	42.613	0	323.31	57.4	51.1	58.2	48.4	51.3	53.2	0.90938	0.99676	0.94646	0.96698	0.92829	0.94866	0.98556	1.0104	0.98473	0.99901	0.99711	1.0019	-0.0209844	0.0149265	-0.0221999	-0.00142898	-0.00417543	0.00273852	-0.00518727	0.382219
COP9 signalosome complex subunit 2	Cops2	P61202-2;P61202;A2AQE4	Isoform of P61202, Isoform 2 of COP9 signalosome complex subunit 2;COP9 signalosome complex subunit 2;Isoform of P61202, COP9 signalosome complex subunit 2	3	37122000000	28	28	52.404	0	323.31	38.9	48.7	38.9	40.9	46.9	46.9	0.90671	0.97711	0.94673	0.92622	0.94031	0.93718	0.97952	0.98923	0.97977	0.95656	1.0021	1.0055	-0.0298531	-0.0156221	-0.029485	-0.0640726	0.00302648	0.00791308	-0.0213489	0.987022
LIM domain and actin-binding protein 1	Lima1	Q9ERG0;Q9ERG0-2;A0A2R8VI67;B2BBR6;A0A5F8MPJ5	LIM domain and actin-binding protein 1;Isoform of Q9ERG0, Isoform Alpha of LIM domain and actin-binding protein 1	5	36993000000	50	48	84.059	0	323.31	47.4	46.1	44	49.4	50.3	45.4	0.76971	0.96113	0.80875	0.84282	0.80509	0.83105	0.82662	0.97817	0.84321	0.86916	0.86287	0.89465	-0.274704	-0.0318429	-0.246036	-0.202306	-0.212785	-0.160605	-0.188046	2.5194
LIM and SH3 domain protein 1	Lasp1	Q61792;A2A6H0;A2A6G9;A2A6G7;A2A6G8;A2A6G6;A2A6H1;A2A6G5;E9Q0N6;A2A6G0;A2A6G4;A2A6G3	LIM and SH3 domain protein 1;Isoform of Q61792, LIM and SH3 domain protein 1 (Fragment);Isoform of Q61792, LIM and SH3 domain protein 1 (Fragment);Isoform of Q61792, LIM and SH3 domain protein 1 (Fragment);Isoform of Q61792, LIM and SH3 domain protein 1 (F	12	36943000000	22	22	29.994	0	288.76	51	44.9	52.9	52.9	58.2	42.2	0.68339	0.72179	0.65228	0.62869	0.6578	0.62939	0.73095	0.73924	0.66723	0.64555	0.69749	0.67222	-0.452155	-0.435885	-0.583744	-0.631399	-0.519756	-0.572995	-0.532656	4.87024
Proteasome subunit alpha type-3	Psma3	O70435;E0CX62;E0CZ34;F8WH02;E0CYL6;F7BWF9	Proteasome subunit alpha type-3	6	36880000000	19	19	28.405	0	131.98	47.1	33.7	47.1	49	40.8	34.5	0.93907	1.047	0.99031	0.99759	0.95698	1.0265	1.0213	1.0617	1.0184	1.0266	1.0294	1.101	0.0304067	0.0863762	0.0263043	0.0378742	0.0418037	0.138814	0.0602633	1.68938
Probable ATP-dependent RNA helicase DDX6	Ddx6	P54823	Probable ATP-dependent RNA helicase DDX6	1	36860000000	36	36	54.191	0	323.31	55.1	59.6	53.6	64.8	50.9	55.5	0.87512	0.96087	0.89979	0.90923	0.90421	0.94035	0.94716	0.97838	0.92718	0.95344	0.96613	1.0025	-0.0783199	-0.0315332	-0.109079	-0.0687859	-0.0497108	0.00360224	-0.0556377	1.75299
Pyruvate dehydrogenase E1 component subunit beta, mitochondrial	Pdhb	Q9D051	Pyruvate dehydrogenase E1 component subunit beta, mitochondrial	1	36774000000	15	15	38.937	0	323.31	34.8	44.8	37	37	44.8	40.9	0.89497	0.91305	0.94826	0.96166	0.84062	0.81619	0.97314	0.93256	0.99096	1.0122	0.90173	0.8825	-0.0392807	-0.100732	-0.0131013	0.0174944	-0.149233	-0.180332	-0.0775306	1.21891
Inositol 1,4,5-trisphosphate receptor type 3	Itpr3	P70227;A0A0N4SUL2	Inositol 1,4,5-trisphosphate receptor type 3	2	36761000000	135	123	304.27	0	323.31	24.9	30.3	23.4	24.3	31.6	33.9	0.93736	0.92307	0.93676	0.96591	0.87229	0.92465	1.0163	0.94052	0.97812	1.0036	0.93709	1.0013	0.0233263	-0.0884695	-0.0319166	0.00518438	-0.0937405	0.00187429	-0.0306236	0.709869
RNA-binding protein Raly	Raly	Q64012-2;A2AU62;Q64012;A2AU61;A2AU60	Isoform of Q64012, Isoform 1 of RNA-binding protein Raly;Isoform of Q64012, RRM domain-containing protein (Fragment);RNA-binding protein Raly;Isoform of Q64012, RRM domain-containing protein (Fragment);Isoform of Q64012, RRM domain-containing protein (Frag	5	36759000000	27	27	31.198	0	323.31	62.2	58.8	61.8	52	61.1	46.3	0.98308	1.1214	1.0043	0.88881	1.0481	1.0504	1.0606	1.1477	1.041	0.9251	1.1181	1.1245	0.0848807	0.198746	0.0579701	-0.112319	0.161049	0.169284	0.0932684	0.993038
Vesicle-fusing ATPase	Nsf	P46460;G3UX86;G3UX98	Vesicle-fusing ATPase	3	36720000000	49	48	82.613	0	323.31	44.9	54.7	43.4	43.8	54	55.1	0.83414	0.81822	0.89397	0.93484	0.75341	0.75762	0.90496	0.83576	0.92458	0.97002	0.80826	0.81439	-0.144074	-0.258839	-0.11313	-0.0439136	-0.307109	-0.296208	-0.193879	2.14205
Proteasome-associated protein ECM29 homolog	Ecm29;AI314180	Q6PDI5;Q6PDI5-2;A2ALV7;A2ALV6;A2ALV8;A2ALW1;A2ALV9	Proteasome adapter and scaffold protein ECM29;Isoform of Q6PDI5, Isoform 2 of Proteasome adapter and scaffold protein ECM29;Isoform of Q6PDI5, Proteasome adapter and scaffold protein ECM29 (Fragment)	7	36508000000	106	106	203.7	0	323.31	32.2	41.8	31.7	33.3	39.9	41.3	0.93828	0.99509	0.99075	1.0127	0.96661	0.94744	1.0112	1.0143	1.0246	1.057	1.0361	1.0193	0.0160684	0.0204844	0.0350608	0.0799754	0.0511633	0.0275787	0.0383885	1.96279
	Hnrnpr	Q8VHM5;F7B5B5;A2AW41;V9GWW3;S4R1E9;A2AW40	Heterogeneous nuclear ribonucleoprotein R;Isoform of Q8VHM5, Heterogeneous nuclear ribonucleoprotein R;Isoform of Q8VHM5, RRM domain-containing protein (Fragment)	6	36450000000	37	28	70.887	0	323.31	46.4	50.8	47.8	44.8	49.7	47.9	0.96723	1.0634	1.0224	1.0132	0.99397	1.0167	1.046	1.082	1.053	1.0417	1.0718	1.0948	0.0648829	0.1137	0.0745054	0.0589399	0.100036	0.130667	0.0904553	3.227
Calcium-binding mitochondrial carrier protein Aralar1	Slc25a12	Q8BH59;V9GXX9	Calcium-binding mitochondrial carrier protein Aralar1	2	36437000000	39	32	74.569	0	323.31	42.8	52.3	40.9	48.4	60.6	55.2	0.89514	0.9812	0.9607	0.97688	0.88711	0.88455	0.97766	0.98234	0.99757	1.0141	0.94804	0.94791	-0.0325953	-0.0257056	-0.00351002	0.0201999	-0.0769802	-0.077178	-0.0326282	1.01648
60S ribosomal protein L36a	Rpl36a	P83882;A0A2I3BPG9;A0A0A6YW33	60S ribosomal protein L36a;Ribosomal protein L36A, pseudogene 1	3	36415000000	9	9	12.441	0.00015627	13.011	29.2	24.5	28.3	28.3	24.5	28.3	0.88698	0.94526	0.92015	0.93722	0.90901	0.86771	0.95031	0.96524	0.95518	0.97122	0.96075	0.92849	-0.0735299	-0.0510404	-0.0661555	-0.04213	-0.057767	-0.107042	-0.0662774	3.0708
Myotrophin	Mtpn	P62774;A0A0J9YV46	Myotrophin	2	36314000000	8	8	12.861	0	169.15	38.1	50.8	49.2	37.3	28.8	34.7	0.90656	0.9349	0.9244	0.89546	0.8872	0.83781	0.96292	0.9514	0.97545	0.92647	0.95495	0.89345	-0.0545122	-0.0718761	-0.0358602	-0.110184	-0.0665029	-0.162541	-0.0835794	2.18139
Dolichyl-diphosphooligosaccharide--protein glycosyltransferase 48 kDa subunit	Ddost	O54734	Dolichyl-diphosphooligosaccharide--protein glycosyltransferase 48 kDa subunit	1	36212000000	20	20	49.027	0	274.76	31.1	35.8	24.5	24.9	47.2	36.5	0.90363	1.0281	0.96624	0.91187	0.92011	0.8578	0.9765	1.0387	0.98026	0.93625	0.97169	0.91505	-0.0343081	0.054779	-0.0287636	-0.0950343	-0.041432	-0.128078	-0.0454727	0.864699
Histone H1.1	Hist1h1a	P43275	Histone H1.1	1	36074000000	18	13	21.785	0	323.31	38.5	34.3	36.6	28.2	34.3	34.7	0.82602	1.0348	0.88674	0.85547	0.9296	0.93458	0.88575	1.0688	0.9205	0.87621	0.96934	0.97363	-0.175029	0.0959919	-0.11951	-0.190651	-0.0449253	-0.0385545	-0.0787797	0.886568
DNA topoisomerase 2-beta	Top2b	Q64511;F6XX57;F6U5K2	DNA topoisomerase 2-beta	3	35976000000	92	74	181.91	0	323.31	38.5	42.1	37.7	42.4	44.7	43.2	0.98786	1.0093	1.0261	1.0175	0.92282	0.92563	1.0691	1.0258	1.0632	1.0792	0.99455	0.99959	0.0963968	0.0367495	0.088413	0.109962	-0.00788419	-0.000591626	0.053841	1.29795
Acetyl-CoA acetyltransferase, cytosolic	Acat2;Acat3	Q8CAY6;G3XA25;A0A3B2WAL8;Q80X81	Acetyl-CoA acetyltransferase, cytosolic;Isoform of Q8CAY6, Acetyl-CoA acetyltransferase, cytosolic;Isoform of Q8CAY6, Acetyl-CoA acetyltransferase, cytosolic;Acetyl-Coenzyme A acetyltransferase 3	4	35652000000	16	16	41.297	0	323.31	55.2	55.2	47.1	47.1	55.2	55.2	1.0464	1.0773	1.0823	1.0567	0.93269	0.95019	1.1301	1.0863	1.1239	1.0871	0.99248	1.0265	0.17645	0.119423	0.168514	0.120485	-0.0108901	0.0377336	0.101952	1.70052
Nuclear autoantigenic sperm protein	Nasp	B1AU75;Q99MD9;B1AU76;Q99MD9-2	Isoform of Q99MD9, Nuclear autoantigenic sperm protein;Nuclear autoantigenic sperm protein;Isoform of Q99MD9, Nuclear autoantigenic sperm protein	4	35627000000	51	51	84.012	0	323.31	39.2	54.7	38.6	36.4	54.7	55	0.92486	0.97361	0.95882	0.99042	0.97949	1.0026	1.0055	0.99013	1.004	1.0256	1.0516	1.0869	0.00791308	-0.0143101	0.00575927	0.0364682	0.072586	0.120219	0.0381059	0.911774
Macrophage-capping protein	Capg	Q99LB4;P24452;D3YTL5;D3YZN3;D3YU77;D3Z4K5;D3Z014	Isoform of P24452, Capping protein (Actin filament), gelsolin-like;Macrophage-capping protein;Isoform of P24452, Macrophage-capping protein (Fragment)	7	35519000000	20	20	38.768	0	323.31	49.3	43	46.1	51	51	51	0.77452	0.9362	0.74637	0.82215	0.76904	0.77826	0.834	0.94951	0.77723	0.85247	0.82529	0.82799	-0.261881	-0.0747449	-0.363587	-0.230279	-0.277027	-0.272315	-0.246639	2.84349
Small glutamine-rich tetratricopeptide repeat-containing protein alpha	Sgta	Q8BJU0;A0A1W2P7I5	Small glutamine-rich tetratricopeptide repeat-containing protein alpha;Isoform of Q8BJU0, TPR_REGION domain-containing protein (Fragment)	2	35437000000	22	1	34.322	0	271.63	41.3	35.6	41.3	38.7	43.2	37.5	0.88091	0.95255	0.90935	0.91085	0.89612	0.88615	0.97454	0.97702	0.9468	0.94233	0.96425	0.95608	-0.0372067	-0.03354	-0.0788684	-0.0856957	-0.0525209	-0.0647968	-0.0587714	2.9516
Caspase-3;Caspase-3 subunit p17;Caspase-3 subunit p12	Casp3	P70677;A0A1B0GRX1	Caspase-3	2	35367000000	23	23	31.474	0	323.31	50.9	41.9	53.4	61	52	49.5	0.95926	1.0836	1.0148	1.0299	1.0407	1.0471	1.0269	1.1036	1.0505	1.073	1.1116	1.1227	0.0382957	0.142217	0.0710762	0.10165	0.152638	0.166972	0.112142	2.54146
Eukaryotic translation initiation factor 1;Eukaryotic translation initiation factor 1b	Eif1;Eif1b	P48024;A0A1L1SSA3;Q9CXU9;J3QN87;J3QPZ8	Eukaryotic translation initiation factor 1;Isoform of Q9CXU9, SUI1 domain-containing protein (Fragment);Eukaryotic translation initiation factor 1b;Isoform of P48024, SUI1 domain-containing protein (Fragment)	5	35266000000	12	12	12.746	0	323.31	64.6	76.1	64.6	64.6	76.1	76.1	0.87498	1.0026	0.92259	0.8078	0.96351	0.99724	0.97888	1.0241	0.96613	0.84506	1.0215	1.0634	-0.0307961	0.0343566	-0.0497108	-0.242874	0.0306892	0.0886844	-0.0282752	0.23857
Ribosomal protein S6 kinase alpha-3	Rps6ka3	P18654;B1AXN9;B1AXP0;Q9WUT3;B1AXN5;B1AXN8;A0A338P701;F6UG16;B1AXN7;B1B0X1	Ribosomal protein S6 kinase alpha-3;Isoform of P18654, Non-specific serine/threonine protein kinase	10	35228000000	44	29	83.693	0	323.31	48.4	48.8	46.8	46.6	50.5	48.4	0.97756	0.96565	1.0154	1.0235	0.95526	0.95103	1.0483	0.9842	1.0537	1.0586	1.0285	1.023	0.0680516	-0.0229766	0.0754642	0.0821576	0.0405418	0.0328061	0.0460075	1.46417
Treacle protein	Tcof1	H3BL37;O08784;H3BIX0;F6R3V4;H3BK88	Isoform of O08784, LisH domain-containing protein;Treacle protein;Isoform of O08784, LisH domain-containing protein (Fragment);Isoform of O08784, LisH domain-containing protein	5	35017000000	49	49	138.55	0	323.31	29.2	28.5	24.6	28.7	28.7	28.3	0.93898	0.94786	0.9611	0.97166	0.91787	0.88674	1.0182	0.96074	1.0072	1.0218	0.98602	0.95168	0.026021	-0.057782	0.0103502	0.0311128	-0.0203112	-0.0714515	-0.0136768	0.321877
	Ppp2r5d	Q91V89;Q7TNL5	Isoform of Q7TNL5, Serine/threonine-protein phosphatase 2A 56 kDa regulatory subunit;Serine/threonine-protein phosphatase 2A 56 kDa regulatory subunit	2	34978000000	32	25	68.994	0	323.31	38.2	38.2	39.4	44.6	41.4	39.6	0.9386	1.0113	1.002	0.98398	0.95637	0.9626	1.02	1.0179	1.0325	1.0225	1.0241	1.0464	0.0285692	0.0255958	0.0461418	0.0321008	0.0343566	0.0654344	0.0386998	2.8511
Lysosome-associated membrane glycoprotein 2	Lamp2	P17047-3;P17047;P17047-2	Isoform of P17047, Isoform LAMP-2C of Lysosome-associated membrane glycoprotein 2;Lysosome-associated membrane glycoprotein 2;Isoform of P17047, Isoform LAMP-2B of Lysosome-associated membrane glycoprotein 2	3	34954000000	11	11	45.655	0	130.13	20	14.2	17.8	18.8	14.2	14.2	0.90829	0.9547	0.9219	0.92173	0.81459	0.79482	0.97404	0.9652	0.95757	0.95364	0.87336	0.85523	-0.0379471	-0.0511002	-0.0625501	-0.0684833	-0.195352	-0.225616	-0.106841	1.62488
Protein ERGIC-53	Lman1	Q9D0F3	Protein ERGIC-53	1	34945000000	26	21	57.788	0	323.31	43.7	43.5	42.4	35	40.8	42.4	0.87519	0.97909	0.9151	0.91358	0.83809	0.85038	0.94536	1.0052	0.9452	0.93124	0.8964	0.90549	-0.0810643	0.00748258	-0.0813085	-0.102775	-0.157785	-0.143229	-0.0931133	1.93823
Protein S100-A10	S100a10	P08207	Protein S100-A10	1	34934000000	12	12	11.186	0	197.17	53.6	44.3	49.5	53.6	44.3	44.3	0.85232	0.82367	0.8674	0.82249	0.78674	0.79394	0.9147	0.84238	0.91232	0.84714	0.83773	0.82962	-0.128629	-0.247457	-0.132388	-0.239328	-0.255443	-0.269477	-0.21212	3.33704
Pyruvate dehydrogenase E1 component subunit alpha, somatic form, mitochondrial	Pdha1	P35486;P35487	Pyruvate dehydrogenase E1 component subunit alpha, somatic form, mitochondrial	2	34933000000	28	28	43.231	0	274.46	60.5	53.3	47.7	56.4	57.7	53.6	0.91159	0.93827	0.94237	0.96998	0.86412	0.85133	0.97229	0.95467	0.99876	1.0042	0.92231	0.91169	-0.0405414	-0.066926	-0.00179005	0.00604663	-0.116676	-0.133385	-0.0588787	1.25864
Eukaryotic translation initiation factor 3 subunit G	Eif3g	Q9Z1D1	Eukaryotic translation initiation factor 3 subunit G	1	34803000000	32	32	35.638	0	323.31	52.8	49.4	50	53.4	58.4	61.2	0.87904	1.0132	0.92705	0.94119	0.92726	0.93863	0.95748	1.0238	0.97366	0.98375	0.99929	0.98972	-0.0626857	0.0339339	-0.03851	-0.0236364	-0.00102468	-0.0149077	-0.0178051	0.613515
Bcl-2-associated transcription factor 1	Bclaf1	Q8K019-2;Q8K019	Isoform of Q8K019, Isoform 2 of Bcl-2-associated transcription factor 1;Bcl-2-associated transcription factor 1	2	34779000000	43	1	105.83	0	323.31	30.2	34.5	29.8	29	33.4	28.6	0.93892	1.0254	0.95681	0.96295	0.96538	0.98111	1.0379	1.0499	1.0033	1.0187	1.0401	1.044	0.0536674	0.0702519	0.00475306	0.0267293	0.0567222	0.0621217	0.0457076	2.19417
Acidic leucine-rich nuclear phosphoprotein 32 family member B	Anp32b	Q9EST5;Q9EST5-2	Acidic leucine-rich nuclear phosphoprotein 32 family member B;Isoform of Q9EST5, Isoform 2 of Acidic leucine-rich nuclear phosphoprotein 32 family member B	2	34710000000	14	11	31.078	0	214.14	26.8	24.6	26.8	26.8	24.3	24.6	0.94298	1.1019	1.0317	1.02	1.0491	1.0833	1.0154	1.1182	1.0691	1.0523	1.1035	1.1502	0.0220482	0.161178	0.0963968	0.0735461	0.142087	0.201885	0.11619	2.14541
Importin-7	Ipo7	Q9EPL8;A0A140LHD0	Importin-7	2	34666000000	44	43	119.49	0	323.31	25.9	32.3	20.2	29.3	32.4	30.3	0.97623	1.0271	1.0022	1.0277	1.0182	1.0492	1.0518	1.0463	1.0332	1.069	1.0905	1.1183	0.0728604	0.0652966	0.0471195	0.0962619	0.12499	0.161307	0.0946392	2.55775
Vacuolar protein sorting-associated protein 26A	Vps26a	P40336;P40336-2;A0A1W2P7Z9;A0A1W2P7R7	Vacuolar protein sorting-associated protein 26A;Isoform of P40336, Isoform 2 of Vacuolar protein sorting-associated protein 26A	4	34597000000	22	20	38.113	0	323.31	52	55	51.7	56.9	52.9	56.9	0.94742	0.94123	0.99894	0.99859	0.88429	0.85531	1.0155	0.95331	1.0343	1.0252	0.95148	0.92277	0.0221902	-0.0689827	0.0486547	0.0359054	-0.0717548	-0.115957	-0.0249907	0.381782
Catenin delta-1	Ctnnd1	G3X9V2;E9Q8Z6;E9Q8Z8;P30999;E9Q8Z4;E9Q8Z9;D3Z2H2;E9Q901;E9Q904;E9Q986;D3Z7H6;E9Q907;E9Q905;D3Z2H7	Isoform of P30999, Catenin delta-1;Isoform of P30999, Catenin delta-1;Isoform of P30999, Catenin delta-1;Catenin delta-1;Isoform of P30999, Catenin delta-1;Isoform of P30999, Catenin delta-1;Isoform of P30999, Catenin delta-1;Isoform of P30999, Catenin del	14	34497000000	72	5	104.1	0	323.31	47.4	52.5	38.1	45.1	57.6	52.8	0.90189	0.96774	0.92934	0.87949	0.89702	0.93677	0.96748	0.98387	0.9666	0.93092	0.95838	1.0078	-0.0476963	-0.0234604	-0.0490091	-0.103271	-0.0613303	0.0112094	-0.0455929	1.48202
SWI/SNF complex subunit SMARCC1	Smarcc1	Q3UNN4;P97496-2;P97496;Q3UZD0	Isoform of P97496, SWI/SNF complex subunit SMARCC1;Isoform of P97496, Isoform 2 of SWI/SNF complex subunit SMARCC1;SWI/SNF complex subunit SMARCC1	4	34420000000	58	45	122.78	0	323.31	40.7	39.1	36.8	34.8	39.9	31.9	1.0328	1.1203	1.0489	1.0351	1.0764	1.0675	1.1132	1.131	1.1078	1.0679	1.1599	1.1582	0.154713	0.177599	0.147697	0.0947766	0.214	0.211884	0.166778	3.57164
Copper transport protein ATOX1	Atox1	O08997	Copper transport protein ATOX1	1	34330000000	9	9	7.3384	0	322.03	88.2	85.3	85.3	58.8	58.8	85.3	0.84452	1.0194	0.88547	0.86998	0.96157	0.95967	0.92415	1.0427	0.92548	0.91113	1.0096	1.0152	-0.113801	0.0603241	-0.111726	-0.134271	0.0137838	0.021764	-0.0439878	0.583469
Microtubule-associated protein 1B;MAP1B heavy chain;MAP1 light chain LC1	Map1b	P14873	Microtubule-associated protein 1B	1	34271000000	107	105	270.25	0	323.31	31.1	42.2	31.6	34.9	40.1	43	1.1983	1.1598	1.2071	1.0444	1.1201	1.1513	1.3002	1.1819	1.2639	1.0916	1.1999	1.2405	0.378734	0.241108	0.337882	0.126444	0.262914	0.310922	0.276334	3.21088
Protein transport protein Sec23B	Sec23b	Q9D662;A2ANA0;A2AN98;A2AN99;A2AN97	Protein transport protein Sec23B	5	34136000000	44	39	86.436	0	323.31	43.4	50.6	34.6	38.1	51.5	48.4	0.90502	0.95172	0.92905	0.93759	0.89338	0.95512	0.98155	0.96191	0.96324	0.9721	0.95071	1.0112	-0.0268663	-0.0560262	-0.0540328	-0.0408234	-0.0729228	0.0160684	-0.0391005	1.55883
182 kDa tankyrase-1-binding protein	Tnks1bp1	P58871;Z4YJL4	182 kDa tankyrase-1-binding protein;Isoform of P58871, Tankyrase_bdg_C domain-containing protein	2	34076000000	84	62	181.82	0	323.31	38.5	51.7	40.5	42.7	53.5	48.1	0.82891	0.89108	0.82284	0.74943	0.80627	0.77964	0.90391	0.90647	0.86658	0.78015	0.86345	0.83732	-0.145749	-0.141669	-0.206595	-0.358177	-0.211815	-0.256149	-0.220026	2.9523
Integrator complex subunit 3	Ints3	A0A0G2JFJ6;Q7TPD0;Q7TPD0-2	Isoform of Q7TPD0, Integrator complex subunit 3;Integrator complex subunit 3	3	34071000000	38	38	117.25	0	323.31	21.7	29.9	17.6	17.2	38.2	28.3	0.97154	1.0198	0.98298	0.89891	0.95183	0.9639	1.0407	1.0423	1.0191	0.92621	1.0279	1.0334	0.0575542	0.0597706	0.0272956	-0.110589	0.0396999	0.0473988	0.0201884	0.316771
Eukaryotic translation initiation factor 3 subunit J-B	Eif3j2	Q66JS6	Eukaryotic translation initiation factor 3 subunit J-B	1	34029000000	21	2	29.485	0	323.31	51.3	58.9	62.7	54.4	63.9	63.9	0.85222	0.91804	0.89484	0.89306	0.89172	0.88315	0.92643	0.93923	0.93435	0.94216	0.96288	0.93372	-0.110246	-0.0904496	-0.097965	-0.085956	-0.0545721	-0.0989381	-0.0896878	4.05995
ATP synthase F(0) complex subunit B1, mitochondrial	Atp5f1	Q9CQQ7;A0A0G2JGX3	ATP synthase F(0) complex subunit B1, mitochondrial	2	33978000000	19	19	28.948	0	178.97	28.9	30.1	21.5	21.1	42.6	46.1	0.86382	1.0421	0.85412	0.89839	0.86702	0.8579	0.92845	1.0636	0.91987	0.93251	0.93713	0.92703	-0.107104	0.0889557	-0.120498	-0.100809	-0.0936789	-0.109312	-0.073741	1.13026
3-ketoacyl-CoA thiolase, mitochondrial	Acaa2	Q8BWT1;A0A494B9J2	3-ketoacyl-CoA thiolase, mitochondrial	2	33793000000	32	32	41.829	0	323.31	75.3	80.1	64.5	79.1	76.8	77.6	0.77012	0.84345	0.81007	0.82429	0.69962	0.69437	0.83851	0.85481	0.84959	0.85482	0.75164	0.74597	-0.2541	-0.226324	-0.235161	-0.226307	-0.411886	-0.42281	-0.296098	3.22238
Actin-related protein 2/3 complex subunit 2	Arpc2	Q9CVB6;D3YXG6;A0A087WRT2	Actin-related protein 2/3 complex subunit 2;Isoform of Q9CVB6, Arp2/3 complex 34 kDa subunit	3	33677000000	30	30	34.357	0	112.83	44	40	35	35	58.7	52	0.90933	0.98107	0.95947	0.96313	0.91383	0.91753	0.98073	1.0055	1.0067	1.001	0.97869	0.98263	-0.0280721	0.00791308	0.00963382	0.00144197	-0.0310761	-0.0252798	-0.0109065	0.653406
Serine/arginine-rich splicing factor 7	Srsf7	A0A3Q4L393;Q8BL97-4;Q8BL97-2;A0A3Q4EH04;A0A3Q4L335;Q8BL97-3;Q8BL97;A0A3Q4EGP0	Isoform of Q8BL97, Serine/arginine-rich-splicing factor 7;Isoform of Q8BL97, Isoform 4 of Serine/arginine-rich splicing factor 7;Isoform of Q8BL97, Isoform 2 of Serine/arginine-rich splicing factor 7;Isoform of Q8BL97, Serine/arginine-rich-splicing factor	8	33612000000	16	15	26.939	0	130.71	40.4	29.4	36.6	36.6	29.4	31.5	0.9381	1.0301	1.0125	1.0537	1.0072	0.96387	1.0141	1.0532	1.0442	1.0795	1.0665	1.031	0.0201999	0.0747794	0.0623981	0.110363	0.092884	0.0440443	0.0674448	2.40576
GrpE protein homolog 1, mitochondrial	Grpel1	Q99LP6	GrpE protein homolog 1, mitochondrial	1	33550000000	15	15	24.307	0	197.04	61.3	55.8	54.4	59.4	59.4	59.4	0.84636	0.87314	0.88599	0.9626	0.86438	0.84473	0.91879	0.89325	0.92896	1.0059	0.92748	0.90717	-0.122193	-0.162864	-0.106312	0.00848689	-0.108612	-0.140555	-0.105341	2.12271
Nestin	Nes	Q6P5H2;Q6P5H2-2	Nestin;Isoform of Q6P5H2, Isoform 2 of Nestin	2	33546000000	83	83	207.12	0	323.31	36.9	45.8	36.1	34.1	47.9	41.8	0.71323	1.0097	0.68253	0.6912	1.036	1.0897	0.78271	1.0289	0.71094	0.72946	1.1076	1.177	-0.35345	0.0411028	-0.4922	-0.455099	0.147437	0.235114	-0.146183	0.4957
Protein Niban	Fam129a	Q3UW53;E9PYV4;D3Z233;D3YYZ9	Protein Niban 1;Isoform of Q3UW53, Protein Niban 1	4	33507000000	52	52	102.65	0	323.31	37.9	44.1	36.1	35.7	45.4	46.4	0.66033	0.6199	0.67326	0.61281	0.63524	0.62936	0.71751	0.63222	0.69836	0.63942	0.67916	0.68005	-0.478929	-0.661501	-0.517957	-0.645164	-0.558177	-0.556287	-0.569669	5.19464
Tubulin beta-2B chain	Tubb2b	Q9CWF2	Tubulin beta-2B chain	1	33394000000	43	2	49.953	0	266.61	70.8	69.2	69.9	69.9	69.2	69.2	1.0032	1.0766	1.0659	1.0737	1.0351	1.0641	1.0734	1.1026	1.0946	1.1127	1.1041	1.1311	0.102188	0.14091	0.130404	0.154065	0.142871	0.177726	0.141361	4.44757
Phosphoserine phosphatase	Psph	Q99LS3;A0A0J9YVH9;D3Z4T3;D3Z666	Phosphoserine phosphatase;Isoform of Q99LS3, Phosphoserine phosphatase (Fragment);Isoform of Q99LS3, Phosphoserine phosphatase	4	33291000000	19	19	25.096	0	208.36	64.4	50.7	64.4	64.4	71.1	72.9	1.0056	0.91623	1.0715	0.95599	0.9242	0.9363	1.0859	0.93898	1.1119	1.0019	0.99349	0.98679	0.118891	-0.0908337	0.153027	0.00273852	-0.00942265	-0.019185	0.0258693	0.282912
Radixin	Rdx	P26043;A0A5F8MPB9;Q7TSG6	Radixin;Isoform of P26043, FERM domain-containing protein;Isoform of P26043, FERM domain-containing protein	3	33175000000	58	33	68.542	0	323.31	50.8	42.5	48.4	52.3	45.3	53.5	0.88188	0.92586	0.88789	0.88319	0.79744	0.85319	0.95826	0.94053	0.93457	0.93004	0.85761	0.92409	-0.0615109	-0.0884541	-0.0976254	-0.104635	-0.221606	-0.113895	-0.114621	2.41219
GTP-binding protein SAR1a	Sar1a	Q99JZ4;P36536;A0A1W2P869;A0A1W2P6N3;A0A1W2P720	Isoform of P36536, GTP-binding protein SAR1a;GTP-binding protein SAR1a	5	33086000000	14	10	22.399	0	304.94	34.3	56.6	37.9	46	56.6	56.1	0.85838	0.97722	0.90229	0.88983	0.90346	0.88908	0.93627	0.99488	0.94158	0.93979	0.96198	0.95729	-0.0950035	-0.00740557	-0.0868444	-0.0895897	-0.0559212	-0.0629721	-0.0662894	2.36883
	Ide	F6RPJ9	Isoform of Q9JHR7, Insulin-degrading enzyme (Fragment)	1	32873000000	60	3	114.15	0	291.25	35.9	36.6	32.4	34.7	38.5	38.4	0.87552	0.76989	0.88681	0.91033	0.71867	0.73048	0.9473	0.78397	0.92672	0.94101	0.76513	0.7871	-0.0781067	-0.35113	-0.109795	-0.087718	-0.386223	-0.345381	-0.226392	1.87072
cAMP-dependent protein kinase type I-alpha regulatory subunit;cAMP-dependent protein kinase type I-alpha regulatory subunit, N-terminally processed	Prkar1a	Q9DBC7;A2AI69;D3Z4L4	cAMP-dependent protein kinase type I-alpha regulatory subunit;Isoform of Q9DBC7, Cyclic nucleotide-binding domain-containing protein	3	32862000000	36	31	43.185	0	314.36	47.5	47.2	58.3	50.1	49.3	43.3	0.81719	0.86091	0.85051	0.79586	0.81204	0.76875	0.91532	0.8727	0.8831	0.82025	0.87501	0.82898	-0.127652	-0.196442	-0.179351	-0.285864	-0.192629	-0.270591	-0.208755	3.45822
Phospholipase A-2-activating protein	Plaa	P27612;F7D1R5	Phospholipase A-2-activating protein	2	32850000000	58	58	87.22	0	323.31	51.9	49.6	51	48.6	54.4	53	0.87904	0.93874	0.90681	0.92554	0.90297	0.88857	0.95945	0.94685	0.94034	0.95458	0.96307	0.95449	-0.0597205	-0.0787922	-0.0887456	-0.067062	-0.0542874	-0.067198	-0.069301	4.39288
Dihydrolipoyllysine-residue acetyltransferase component of pyruvate dehydrogenase complex, mitochondrial	Dlat	Q8BMF4	Dihydrolipoyllysine-residue acetyltransferase component of pyruvate dehydrogenase complex, mitochondrial	1	32750000000	27	27	67.941	0	273.23	40.7	32.4	33	35.8	40.3	37.9	0.88891	0.92784	0.89063	0.95447	0.87192	0.83928	0.9573	0.94743	0.93175	0.99935	0.93582	0.90414	-0.062957	-0.0779087	-0.101985	-0.000938057	-0.095697	-0.145382	-0.0808113	2.03711
Serine hydroxymethyltransferase, cytosolic;Serine hydroxymethyltransferase	Shmt1	P50431;G3UZ26;G3UYY1;G3UZZ9	Serine hydroxymethyltransferase, cytosolic;Isoform of P50431, Serine hydroxymethyltransferase (Fragment);Isoform of P50431, Serine hydroxymethyltransferase (Fragment)	4	32743000000	24	23	52.6	0	228.49	42.7	46.7	46.2	47.9	46.2	43.1	0.93533	1.0946	0.96995	0.98978	1.0798	1.1073	1.0037	1.1111	1.0004	1.0175	1.1589	1.1818	0.00532812	0.151989	0.000576963	0.0250288	0.212756	0.240986	0.106111	1.20054
Cathepsin D	Ctsd	P18242;F8WIR1;F6Y6L6;A0A1B0GT66	Cathepsin D;Isoform of P18242, Cathepsin D;Gm49369 readthrough, Peptidase A1 domain-containing protein (Fragment);Gm49369 readthrough, Peptidase A1 domain-containing protein (Fragment)	4	32626000000	18	18	44.953	0	143.76	37.1	30.2	33.9	35.9	37.1	45.6	0.87433	0.96177	0.90639	0.97984	0.81349	0.89513	0.9456	0.98274	0.95287	1.0181	0.8717	0.97442	-0.0806981	-0.0251183	-0.0696487	0.0258793	-0.198096	-0.0373843	-0.0641778	1.03531
Ubiquitin-like modifier-activating enzyme 6	Uba6	Q8C7R4;D3Z061	Ubiquitin-like modifier-activating enzyme 6;Isoform of Q8C7R4, E1 ubiquitin-activating enzyme	2	32547000000	64	64	117.96	0	323.31	40.8	48.7	38.8	49.1	50.2	53.9	0.9721	1.0443	1.0464	1.0667	1.0181	1.0335	1.0617	1.0588	1.0897	1.0978	1.0843	1.113	0.0863762	0.0824301	0.123931	0.134615	0.116764	0.154454	0.116428	3.81287
Proteasome subunit beta type-5	Psmb5	O55234;Q8BTY5	Proteasome subunit beta type-5;Isoform of O55234, Proteasome subunit beta type-5	2	32501000000	21	21	28.532	0	243.49	66.7	30.3	64	65.9	21.2	25	0.94903	1.0347	1.0036	1.0443	0.95602	0.97324	1.0113	1.0475	1.0354	1.0708	1.0215	1.0396	0.016211	0.0669502	0.0501882	0.098689	0.0306892	0.0560285	0.053126	2.20056
RNA-binding protein 39	Rbm39	Q8VH51-2;Q8VH51;Q8VH51-3;E9Q8F0;F7AA45;B7ZD61;B7ZD63;B7ZD64;E9PZF9;E9Q999;D6RCZ8;D6RJ85	Isoform of Q8VH51, Isoform 2 of RNA-binding protein 39;RNA-binding protein 39;Isoform of Q8VH51, Isoform 3 of RNA-binding protein 39;Isoform of Q8VH51, RNA-binding protein 39;Isoform of Q8VH51, RNA-binding protein 39 (Fragment)	12	32386000000	31	31	58.683	0	323.31	38.2	45.8	32.1	29.4	50.2	47.3	1.0108	1.0399	1.009	1.0556	0.97985	0.98834	1.0976	1.0412	1.0363	1.0827	1.052	1.0633	0.134352	0.0582472	0.0514417	0.114634	0.0731347	0.0885487	0.0867264	2.89973
Small subunit processome component 20 homolog	Utp20	E9QK83;Q5XG71;A0A1W2P7L8;A0A1W2P8D7;A0A1W2P6J9	Isoform of Q5XG71, DRIM domain-containing protein;Small subunit processome component 20 homolog	5	32312000000	122	122	317.87	0	323.31	17.7	25.9	20.3	20.5	30.3	22.7	0.95679	0.97334	0.98303	0.95937	1.0322	0.98332	1.0314	0.98271	1.0207	1.0074	1.1004	1.0546	0.044604	-0.0251624	0.0295589	0.0106366	0.138028	0.0766959	0.0457268	0.98065
UPF0160 protein MYG1, mitochondrial	Myg1	Q9JK81;F8WGG3;F7A3N3	MYG1 exonuclease;Isoform of Q9JK81, MYG1 exonuclease (Fragment);Isoform of Q9JK81, MYG1 exonuclease (Fragment)	3	32216000000	26	26	42.722	0	323.31	51.1	57.9	45.8	51.1	67.9	53.7	1.016	1.1048	1.0513	1.0226	1.0482	1.0498	1.0938	1.1147	1.0851	1.0543	1.118	1.1215	0.129349	0.156655	0.117828	0.0762854	0.16092	0.16543	0.134411	3.68971
Heterochromatin protein 1-binding protein 3	Hp1bp3	Q3TEA8-2;A2AM62;A2AM70	Isoform of Q3TEA8, Isoform 2 of Heterochromatin protein 1-binding protein 3	3	32178000000	39	1	59.548	0	206.18	33.5	40.9	36.6	36.6	34.2	38.1	0.96155	1.0761	0.9457	0.9632	0.94742	0.97656	1.0298	1.0893	0.98083	0.99846	1.0099	1.0476	0.0423642	0.123401	-0.027925	-0.00222346	0.0142124	0.067088	0.0361529	0.787878
Protein SEC13 homolog	Sec13	Q9D1M0	Protein SEC13 homolog	1	32157000000	22	22	35.565	0	323.31	49.7	59.3	48.4	58.1	68	59.3	0.89599	0.97372	0.9339	0.91974	0.88944	0.90664	0.95861	0.98767	0.98124	0.95478	0.93745	0.97328	-0.0609841	-0.017899	-0.027322	-0.0667597	-0.0931864	-0.0390732	-0.0508707	2.17246
Eukaryotic translation initiation factor 6	Eif6	O55135;A6PWZ2;D6RG53;D6RJJ3;B1AZQ4	Eukaryotic translation initiation factor 6	5	32116000000	13	13	26.511	0	323.31	34.3	54.7	34.3	47.3	54.7	54.7	0.95673	1.1168	0.98746	0.98219	1.0671	1.073	1.0292	1.1278	1.0268	1.0172	1.1231	1.1323	0.0415234	0.173511	0.0381552	0.0246034	0.167486	0.179256	0.104089	1.689
Aminoacyl tRNA synthase complex-interacting multifunctional protein 2	Aimp2	Q8R010	Aminoacyl tRNA synthase complex-interacting multifunctional protein 2	1	32034000000	19	4	35.377	0	301.24	37.8	55.9	34.1	36.6	59.7	59.7	0.93061	0.97181	0.94811	0.9598	0.93205	0.93284	1.0038	0.98318	0.97886	0.98951	0.99039	0.9929	0.00547185	-0.0244725	-0.0308256	-0.0152138	-0.0139313	-0.0102797	-0.0148752	1.47743
Cytochrome c oxidase subunit 5A, mitochondrial	Cox5a	P12787	Cytochrome c oxidase subunit 5A, mitochondrial	1	32025000000	7	7	16.101	0	152.43	33.6	32.9	33.6	33.6	32.9	33.6	0.76666	0.98136	0.83124	0.86545	0.90616	0.88932	0.84392	0.99437	0.85028	0.90921	0.97689	0.96688	-0.244822	-0.00814532	-0.23399	-0.137315	-0.033732	-0.0485912	-0.117766	1.40922
Transcription elongation factor B polypeptide 1	Tceb1	A0A087WQE6;A0A087WNT1;P83940;A0A087WPE4	Isoform of P83940, Elongin-C (Fragment);Isoform of P83940, Elongin-C;Elongin-C;Isoform of P83940, Skp1_POZ domain-containing protein (Fragment)	4	31979000000	9	9	10.657	0	176.83	77.9	77.9	77.9	77.9	77.9	69.5	0.97922	1.0799	1.0151	1.0337	1.0226	0.99821	1.0577	1.1061	1.0449	1.0639	1.0955	1.0785	0.0809305	0.145482	0.0633649	0.0893626	0.131589	0.109026	0.103293	3.32769
Pyrroline-5-carboxylate reductase 2	Pycr2	Q922Q4	Pyrroline-5-carboxylate reductase 2	1	31871000000	19	15	33.659	0	323.31	53.8	58.4	57.8	55.9	58.8	58.8	0.94154	1.0402	0.95459	1.0324	0.96978	0.94182	1.0494	1.0593	0.99018	1.0691	1.0442	1.0213	0.0695647	0.0831112	-0.0142373	0.0963968	0.0623981	0.0304067	0.0546067	1.6725
Cellular nucleic acid-binding protein	Cnbp	P53996-2;P53996-3	Isoform of P53996, Isoform 2 of Cellular nucleic acid-binding protein;Isoform of P53996, Isoform 3 of Cellular nucleic acid-binding protein	2	31858000000	19	0	18.742	0	275.11	76.5	32.4	76.5	67.6	32.4	37.6	0.80099	1.0352	0.80956	0.95869	1.0261	0.982	0.86867	1.0635	0.84391	0.98545	1.0973	1.0641	-0.20312	0.08882	-0.244839	-0.0211454	0.133958	0.0896337	-0.0261154	0.149088
	Hnrnpdl	D3YTQ3;F6VQH5	Isoform of Q9Z130, Heterogeneous nuclear ribonucleoprotein D-like;Isoform of Q9Z130, Heterogeneous nuclear ribonucleoprotein D-like (Fragment)	2	31837000000	17	2	46.27	0	162.27	23.8	24	26.7	27.1	26.2	20.5	0.97096	0.99394	0.99809	1.1158	0.96223	0.97105	1.0408	1.0211	1.0409	1.144	1.0211	1.0371	0.0576929	0.0301242	0.0578315	0.194087	0.0301242	0.052555	0.0704025	1.41224
Small nuclear ribonucleoprotein Sm D2	Snrpd2	P62317	Small nuclear ribonucleoprotein Sm D2	1	31715000000	14	14	13.527	0	255.77	71.2	67.8	71.2	71.2	61	61	0.93133	1.0683	1.0293	1.0597	1.0392	0.99252	1.029	1.0814	1.0686	1.1051	1.1168	1.0828	0.041243	0.1129	0.0957219	0.144177	0.159371	0.114767	0.111363	2.91889
Splicing factor 3A subunit 3	Sf3a3	Q9D554	Splicing factor 3A subunit 3	1	31647000000	31	31	58.841	0	323.31	38.1	38.5	40.9	39.1	39.5	38.9	0.97556	1.0706	1.0526	1.0648	1.0329	1.0263	1.0583	1.0906	1.1034	1.1018	1.0992	1.0985	0.0817487	0.125122	0.141956	0.139862	0.136454	0.135535	0.12678	4.41616
UV excision repair protein RAD23 homolog B	Rad23b	P54728	UV excision repair protein RAD23 homolog B	1	31531000000	24	20	43.512	0	323.31	22.1	31	26.2	24.8	38.5	44.5	0.90878	0.99216	0.92294	0.94593	0.91518	0.91816	0.97483	1.0126	0.96428	0.97439	0.97958	0.98805	-0.0367774	0.0180644	-0.052476	-0.0374288	-0.0297648	-0.017344	-0.0259544	1.31902
COP9 signalosome complex subunit 3	Cops3	O88543;F6YCA7;D3Z036	COP9 signalosome complex subunit 3	3	31495000000	33	33	47.832	0	323.31	47	51.3	44.9	49.9	53	49.2	0.89305	0.98056	0.9319	0.93332	0.94108	0.93812	0.96014	0.99715	0.95979	0.96193	1.0084	1.0085	-0.0586833	-0.00411755	-0.0592093	-0.0559962	0.012068	0.0122111	-0.0256212	0.850161
60S ribosomal protein L29	Rpl29;Gm3550	P47915;A0A1L1SS27;W4VSN7;A0A1L1SUN1;A0A1L1STJ3	60S ribosomal protein L29;Isoform of P47915, 60S ribosomal protein L29 (Fragment);60S ribosomal protein L29;Isoform of P47915, 60S ribosomal protein L29 (Fragment)	5	31412000000	16	16	17.587	0	38.015	11.9	11.9	17.5	16.9	16.9	11.9	0.90613	0.95353	0.91887	0.91694	0.92946	0.91937	0.97383	0.97445	0.99856	0.96265	0.99496	0.97462	-0.0382581	-0.0373399	-0.00207898	-0.0549167	-0.00728957	-0.0370883	-0.0294953	1.77918
Mitochondrial import receptor subunit TOM34	Tomm34	Q9CYG7;Q9CYG7-2	Mitochondrial import receptor subunit TOM34;Isoform of Q9CYG7, Isoform 2 of Mitochondrial import receptor subunit TOM34	2	31338000000	29	29	34.278	0	323.31	69.6	67	69.9	69.6	68	67.6	1.0129	1.0149	1.0294	1.0267	1.0419	0.97769	1.0933	1.0356	1.0629	1.0551	1.1199	1.0435	0.128689	0.0504669	0.0880059	0.0773797	0.16337	0.0614306	0.0948904	2.52975
Clathrin light chain A	Clta	B1AWE0;Q6PFA2;B1AWE1;B1AWD8;B1AWD9;O08585	Isoform of O08585, Clathrin light chain;Isoform of O08585, Clathrin light chain;Isoform of O08585, Clathrin light chain;Isoform of O08585, Clathrin light chain;Isoform of O08585, Clathrin light chain;Clathrin light chain A	6	31334000000	18	18	23.478	0	323.31	40.3	36.1	38.9	35.2	36.1	38.9	0.85931	0.94992	0.89265	0.9148	0.8875	0.89078	0.94149	0.97304	0.92768	0.93984	0.94573	0.95289	-0.0869823	-0.039429	-0.108301	-0.0895129	-0.0804997	-0.0696184	-0.0790572	3.39479
5-3 exoribonuclease 2	Xrn2	Q9DBR1;Q9DBR1-2	5-3 exoribonuclease 2;Isoform of Q9DBR1, Isoform 2 of 5-3 exoribonuclease 2	2	31328000000	56	56	108.69	0	323.31	37.2	40.1	34.6	37.1	36.9	33.1	0.94263	1.0702	1.0134	1.0529	1.0244	1.0397	1.04	1.0911	1.0533	1.0934	1.0956	1.1167	0.0565835	0.125783	0.0749164	0.128821	0.131721	0.159242	0.112845	3.07179
Cytosolic acyl coenzyme A thioester hydrolase	Acot7	Q91V12-2;Q91V12-4	Isoform of Q91V12, Isoform A of Cytosolic acyl coenzyme A thioester hydrolase;Isoform of Q91V12, Isoform D of Cytosolic acyl coenzyme A thioester hydrolase	2	31298000000	22	2	37.555	0	313.5	47.6	47.9	47.6	53.3	47.6	50.3	0.82225	1.0255	0.88202	0.92374	0.96156	0.92423	0.90792	1.0442	0.91772	0.9607	1.0299	1.0043	-0.139363	0.0623981	-0.123874	-0.0578421	0.0425043	0.00619029	-0.0349977	0.441582
AP-2 complex subunit mu	Ap2m1	P84091;A0A338P6T4;A0A338P798	AP-2 complex subunit mu	3	31238000000	40	2	49.654	0	323.31	52.2	44.6	45.1	51	48.7	49	0.84467	0.90555	0.87205	0.83076	0.80797	0.76564	0.91108	0.91739	0.90038	0.85944	0.87331	0.82666	-0.13435	-0.124393	-0.151394	-0.218531	-0.195434	-0.274634	-0.183123	3.25094
Nuclear pore complex protein Nup155	Nup155	Q99P88;A0A2R8VHH1	Nuclear pore complex protein Nup155;Isoform of Q99P88, Nuclear pore complex protein Nup155	2	31203000000	58	58	155.12	0	323.31	30.3	30.9	25.4	25.7	34.9	29.7	0.93723	1.0047	0.93817	0.99448	0.97071	0.99492	1.0106	1.0219	0.97749	1.0408	1.0388	1.066	0.0152121	0.031254	-0.0328462	0.0576929	0.0549179	0.0922074	0.0364064	1.03651
ATP-dependent RNA helicase DDX19A	Ddx19a	Q61655	ATP-dependent RNA helicase DDX19A	1	31190000000	38	6	53.932	0	323.31	60	58.4	52.9	57.7	61.9	57.7	0.94228	0.98183	0.95334	0.97089	0.95504	0.94768	1.0185	1.0008	1.0009	1.0099	1.0222	1.0065	0.026446	0.00115369	0.00129784	0.0142124	0.0316775	0.00934717	0.0140224	1.3633
Annexin A11;Annexin	Anxa11	P97384;D3Z7U0	Annexin A11;Isoform of P97384, Annexin	2	31170000000	26	26	54.079	0	323.31	33.4	39.6	35	39.4	37.8	36.6	0.97951	0.93623	1.0792	1.0594	0.85485	0.86892	1.0537	0.94803	1.112	1.0954	0.91034	0.92281	0.0754642	-0.0769954	0.153157	0.131458	-0.135523	-0.115894	0.00527771	0.0341291
DNA topoisomerase 1	Top1	Q04750	DNA topoisomerase 1	1	31118000000	42	39	90.875	0	323.31	38.7	37.7	37.8	38.9	36.8	38.2	0.95316	1.0679	0.9711	0.99301	1.0165	1.007	1.0533	1.0914	1.0265	1.0317	1.0917	1.0861	0.0749164	0.12618	0.0377336	0.0450235	0.126576	0.119157	0.0882645	2.48011
	Thbs1	Q80YQ1	Isoform of P35441, Thrombospondin-1	1	31109000000	68	1	129.69	0	323.31	45.3	43.6	38.8	41	38.4	37.9	0.57967	0.52762	0.59644	0.56232	0.45309	0.42743	0.62618	0.53633	0.6152	0.57808	0.4865	0.46098	-0.675351	-0.898807	-0.700873	-0.790659	-1.03949	-1.11722	-0.8704	4.11245
SUMO-conjugating enzyme UBC9	Ube2i	P63280;G3UYP0;Q8CFZ0;G3UZL6	SUMO-conjugating enzyme UBC9;Isoform of P63280, UBC core domain-containing protein (Fragment);Isoform of P63280, UBC core domain-containing protein	4	31103000000	10	10	18.007	0	289.45	40.5	53.2	38	37.3	38	53.2	0.97914	1.0311	1.0168	1.0126	0.99858	0.95255	1.0589	1.0592	1.0666	1.0562	1.0735	1.0271	0.0825664	0.082975	0.0930192	0.078883	0.102322	0.0385767	0.0797238	3.52881
Aldose reductase-related protein 2	Akr1b8	P45377	Aldose reductase-related protein 2	1	31096000000	24	13	36.12	0	323.31	43.7	56.6	46.2	60.1	63.9	52.5	0.96845	1.1104	1.0759	1.1248	1.0167	1.02	1.0446	1.1321	1.1392	1.1793	1.0861	1.098	0.0629506	0.179001	0.188021	0.237931	0.119157	0.134878	0.153656	2.78348
Catalase	Cat	P24270;A2AL20;Q8BI29-2	Catalase	3	30968000000	32	31	59.795	0	323.31	49.3	60.5	50.1	52.9	68.7	54.5	0.89791	0.91959	0.96208	0.89492	0.85511	0.81673	0.96836	0.93016	0.9997	0.92444	0.91586	0.88142	-0.0463846	-0.104449	-0.000432873	-0.113348	-0.126801	-0.182098	-0.0955858	1.84126
Protein flightless-1 homolog	Flii	Q9JJ28	Protein flightless-1 homolog	1	30960000000	68	68	144.8	0	323.31	31.9	39.1	29.1	35	39.4	37.4	0.91133	0.93275	0.94225	0.98377	0.90596	0.90364	0.98383	0.94277	0.97482	1.0164	0.97062	0.97615	-0.023519	-0.0850222	-0.0367922	0.0234683	-0.0430215	-0.0348252	-0.0332853	1.1746
Splicing factor U2AF 35 kDa subunit	U2af1	Q9D883;G3UW94;A0A494B947;Q8BGJ9;E9Q1I7;E9PUZ3;Q8BGJ9-3;E9Q5J3;F8WH71;E9Q809;A0A494BA95;A0A494B9X9;Q8BGJ9-4;Q8BGJ9-2;F7D8X7;E9PWM2;E9PWX6	Splicing factor U2AF 35 kDa subunit;Isoform of Q9D883, Splicing factor U2AF 35 kDa subunit;Isoform of Q9D883, Splicing factor U2AF 35 kDa subunit (Fragment)	17	30945000000	15	10	27.815	0	223.38	43.5	42.7	42.7	44.8	39.3	42.7	0.92349	1.0885	0.94475	1.0451	0.97857	1.029	1.0078	1.0934	0.9752	1.0776	1.0397	1.0941	0.0112094	0.128821	-0.03623	0.107822	0.0561673	0.129745	0.0662557	1.19791
Tubulin-specific chaperone A	Tbca	P48428;A0A1Y7VJ48	Tubulin-specific chaperone A;Isoform of P48428, Tubulin-specific chaperone A	2	30913000000	12	12	12.758	0	262.96	67.6	55.6	58.3	56.5	56.5	56.5	0.88773	0.94049	0.91296	0.94904	0.9194	0.91931	0.97469	0.94888	0.95505	0.9837	0.97828	0.98159	-0.0369847	-0.0757024	-0.0663518	-0.0237097	-0.0316806	-0.0268075	-0.0435395	2.33264
Interleukin enhancer-binding factor 2	Ilf2	Q9CXY6	Interleukin enhancer-binding factor 2	1	30846000000	19	19	43.062	0	323.31	29	45.1	24.4	29	50.3	33.3	0.95132	0.99875	0.98231	0.98242	0.97203	0.9684	1.0258	1.0124	1.0191	1.0261	1.0382	1.0257	0.0367495	0.0177794	0.0272956	0.0371713	0.0540844	0.0366088	0.0349482	3.06118
PC4 and SFRS1-interacting protein	Psip1	Q99JF8;Q99JF8-2;F6RB63;F6W677	PC4 and SFRS1-interacting protein;Isoform of Q99JF8, Isoform 2 of PC4 and SFRS1-interacting protein	4	30783000000	37	15	59.696	0	323.31	36.6	35	34.7	39.6	40.2	44.9	1.0157	1.1537	1.0425	1.0953	1.0594	1.0921	1.0971	1.1792	1.0933	1.1499	1.1388	1.1687	0.133695	0.237808	0.128689	0.201508	0.187514	0.224905	0.185687	3.75549
28 kDa heat- and acid-stable phosphoprotein	Pdap1	Q3UHX2	28 kDa heat- and acid-stable phosphoprotein	1	30684000000	15	15	20.605	0	323.31	48.1	40.9	48.1	48.1	45.3	40.9	0.91215	1.0147	0.94544	0.9433	0.96668	0.94461	0.98877	1.0221	1.0176	0.99294	1.0296	1.0117	-0.0162931	0.0315364	0.0251706	-0.0102216	0.042084	0.0167816	0.014843	0.743847
Sorting nexin-5	Snx5	Q9D8U8	Sorting nexin-5	1	30650000000	26	25	46.797	0	323.31	50.5	50	53.5	47	46.3	50	0.96963	1.004	0.98771	0.97044	0.89502	0.90683	1.0386	1.0086	1.0141	1.0092	0.96233	0.97299	0.0546401	0.0123541	0.0201999	0.0132121	-0.0553964	-0.0395031	0.000917798	0.0185229
Uridine 5-monophosphate synthase;Orotate phosphoribosyltransferase;Orotidine 5-phosphate decarboxylase	Umps	P13439;D6RJ62	Uridine 5-monophosphate synthase	2	30628000000	27	27	52.292	0	323.31	41	48	38.9	45.7	57.8	57.6	0.97005	1.0469	1.0079	1.0468	1.0333	1.0588	1.0385	1.0686	1.0415	1.0796	1.1053	1.1424	0.0545012	0.0957219	0.0586628	0.110497	0.144438	0.192068	0.109315	2.41991
Guanine nucleotide-binding protein G(s) subunit alpha isoforms short;Guanine nucleotide-binding protein G(s) subunit alpha isoforms XLas	Gnas	P63094;P63094-2;Q6R0H7;Q6R0H7-4;P63094-3;A0A571BEI3;A0A571BEM2;A0A571BE25;A0A571BEG2;A2A610;Q8C040;Q8BHK8;A0A571BDL4;A0A571BGH5	Isoform of Q6R0H7, Guanine nucleotide-binding protein G(s) subunit alpha isoforms short;Isoform of Q6R0H7, Isoform Gnas-2 of Guanine nucleotide-binding protein G(s) subunit alpha isoforms short;Guanine nucleotide-binding protein G(s) subunit alpha isoforms	14	30624000000	40	2	45.663	0	323.31	41.1	45.4	36.5	43.4	45.4	44.7	0.91109	1.0201	0.96225	0.96318	0.95748	0.96146	0.98809	1.034	0.9938	1.002	1.0166	1.033	-0.0172856	0.0482362	-0.00897255	0.00288251	0.0237521	0.0468403	0.0159088	0.648876
	Epb4.1l3	A7YY80	Isoform of Q9WV92, FERM domain-containing protein	1	30574000000	72	0	97.596	0	323.31	57.5	55.6	49.7	46.9	57.9	52.2	0.88891	0.91424	0.95594	0.90788	0.91414	0.88044	0.97408	0.94005	0.99782	0.95708	0.98634	0.95828	-0.0378878	-0.0891906	-0.00314851	-0.0632886	-0.0198431	-0.0614808	-0.0458066	1.78628
Cytoplasmic FMR1-interacting protein 1	Cyfip1	Q7TMB8;Q7TMB8-2;A0A0R4J119;A0A0U1RQ05;G3UZI5	Cytoplasmic FMR1-interacting protein 1;Isoform of Q7TMB8, Isoform 2 of Cytoplasmic FMR1-interacting protein 1;Isoform of Q7TMB8, Cytoplasmic FMR1-interacting protein;Isoform of Q7TMB8, DUF1394 domain-containing protein (Fragment)	5	30548000000	65	41	145.24	0	323.31	37	35.5	30.9	33	39.9	37.4	0.8912	0.96469	0.91362	0.88806	0.91858	0.88827	0.95888	0.97546	0.93807	0.92602	0.97773	0.94622	-0.0605778	-0.0358454	-0.0922325	-0.110885	-0.032492	-0.0797524	-0.0686308	2.51849
Enhancer of mRNA-decapping protein 4	Edc4	G5E896;A0A0R4J1Q0;Q3UJB9;Q3UJB9-2;D6RE33;F6ZJ27;F6V5I7	Isoform of Q3UJB9, Enhancer of mRNA-decapping protein 4;Isoform of Q3UJB9, Enhancer of mRNA-decapping protein 4;Enhancer of mRNA-decapping protein 4;Isoform of Q3UJB9, Isoform 2 of Enhancer of mRNA-decapping protein 4;Isoform of Q3UJB9, Enhancer of mRNA-de	7	30537000000	59	59	152.48	0	323.31	31.9	41	30.2	35.3	43.7	37.5	0.92982	1.0384	0.95306	0.95553	0.96109	0.97181	1.0101	1.0492	0.97051	0.9874	1.0241	1.0344	0.0144981	0.0692897	-0.043185	-0.0182934	0.0343566	0.0487942	0.0175767	0.450055
Serrate RNA effector molecule homolog	Srrt	Q99MR6-3;Q99MR6-4;Q99MR6-2;Q99MR6;A0A0G2JDF8;A0A0G2JDN3;A0A0G2JG65;A0A1Y7VNN4;A0A0G2JDF1;A0A0G2JE73	Isoform of Q99MR6, Isoform C of Serrate RNA effector molecule homolog;Isoform of Q99MR6, Isoform D of Serrate RNA effector molecule homolog;Isoform of Q99MR6, Isoform B of Serrate RNA effector molecule homolog;Serrate RNA effector molecule homolog;Isoform	10	30497000000	45	45	99.438	0	323.31	34.6	31.6	31.6	33.7	33	33.7	0.96024	1.0627	0.9806	1.0133	0.98108	0.99679	1.0485	1.0871	1.0251	1.0391	1.0484	1.068	0.0683269	0.120485	0.0357647	0.0553345	0.0681893	0.0949116	0.0738353	2.74857
CCR4-NOT transcription complex subunit 1	Cnot1	Q6ZQ08;Q6ZQ08-4;A0A1D5RMD8;A0A1D5RML9	CCR4-NOT transcription complex subunit 1;Isoform of Q6ZQ08, Isoform 4 of CCR4-NOT transcription complex subunit 1;Isoform of Q6ZQ08, CCR4-NOT transcription complex subunit 1	4	30470000000	114	1	266.8	0	323.31	28	34.2	27.6	24.2	35.5	31.6	0.95296	1.0118	1.0296	1.0076	0.95625	0.95919	1.023	1.0225	1.0617	1.0508	1.0239	1.0302	0.0328061	0.0321008	0.0863762	0.0714881	0.0340748	0.0429244	0.0499618	2.48232
Proteasome subunit alpha type-4;Proteasome subunit alpha type	Psma4	Q9R1P0;E9PW69;E9Q0X0	Proteasome subunit alpha type-4;Isoform of Q9R1P0, Proteasome subunit alpha type (Fragment)	3	30434000000	21	21	29.47	0	323.31	51.7	35.2	51.7	60.2	26.8	22.2	0.94508	0.99965	0.99377	1.0164	0.99204	0.95818	1.032	1.0046	1.0313	1.053	1.0646	1.0311	0.045443	0.00662118	0.0444641	0.0745054	0.0903115	0.0441843	0.0509216	2.11681
	Heatr1	G3X9B1;A0A1Y7VNI1;A0A1Y7VNG8	HEAT repeat-containing protein 1	3	30394000000	102	102	242.07	0	323.31	26.2	30.6	23.7	26.3	32.3	27.5	0.97982	1.0497	1.038	1.0695	1.0425	1.0274	1.0513	1.0669	1.0901	1.1121	1.1255	1.0989	0.0721744	0.093425	0.12446	0.153287	0.170566	0.13606	0.124995	3.38497
3-ketoacyl-CoA thiolase A, peroxisomal;3-ketoacyl-CoA thiolase B, peroxisomal	Acaa1a;Acaa1b	Q921H8;H3BKL5;H3BJZ9;Q8VCH0;H3BKA1;H3BJG8;H3BJC1	3-ketoacyl-CoA thiolase A, peroxisomal;Isoform of Q921H8, 3-ketoacyl-CoA thiolase A, peroxisomal;Isoform of Q921H8, 3-ketoacyl-CoA thiolase A, peroxisomal;3-ketoacyl-CoA thiolase B, peroxisomal	7	30394000000	21	21	43.953	0	323.31	51.2	55.7	50	57.8	55.7	55.7	0.88264	0.9449	0.92152	0.84288	0.81101	0.79976	0.96982	0.95756	0.95762	0.87411	0.86636	0.85472	-0.0442111	-0.0625652	-0.0624748	-0.194113	-0.206961	-0.226476	-0.1328	1.91919
Eukaryotic translation initiation factor 1A, X-chromosomal	Eif1ax	Q8BMJ3	Eukaryotic translation initiation factor 1A, X-chromosomal	1	30362000000	15	3	16.46	0	186.23	43.1	36.8	43.1	52.8	31.2	29.2	0.95563	0.95592	0.957	1.0227	0.92654	0.95403	1.0436	0.97912	0.99463	1.0729	0.99296	1.0147	0.0615688	-0.0304424	-0.00776815	0.101516	-0.0101925	0.0210533	0.0226224	0.495902
Succinyl-CoA:3-ketoacid coenzyme A transferase 1, mitochondrial;Succinyl-CoA:3-ketoacid-coenzyme A transferase	Oxct1	Q9D0K2;Q3UJQ9	Succinyl-CoA:3-ketoacid coenzyme A transferase 1, mitochondrial;Isoform of Q9D0K2, Succinyl-CoA:3-ketoacid-coenzyme A transferase	2	30348000000	25	25	55.988	0	323.31	31.7	37.1	26.9	39.4	38.7	37.7	0.78177	0.94435	0.79404	0.79865	0.74812	0.78247	0.85308	0.96147	0.82901	0.82858	0.79972	0.83661	-0.229247	-0.0566863	-0.270539	-0.271287	-0.322433	-0.257373	-0.234594	2.80679
Glutathione reductase, mitochondrial	Gsr	P47791	Glutathione reductase, mitochondrial	1	30339000000	21	1	53.662	0	323.31	36.4	38.6	33.2	35.6	38.4	40.2	0.91209	1.0451	0.92116	0.92794	0.96622	0.97884	0.99013	1.0498	0.95425	0.96747	1.0291	1.0488	-0.0143101	0.0701145	-0.0675608	-0.0477112	0.0413832	0.0687396	0.00844253	0.128323
26S proteasome non-ATPase regulatory subunit 14	Psmd14	O35593	26S proteasome non-ATPase regulatory subunit 14	1	30278000000	23	23	34.577	0	244.35	51	48.7	53.2	48.7	45.2	36.8	0.90765	0.99869	0.95762	0.97666	0.95806	0.95136	0.97972	1.0115	0.99637	1.0117	1.0269	1.0246	-0.0295586	0.0164963	-0.00524651	0.0167816	0.0382957	0.0350608	0.0119715	0.515999
Metastasis-associated protein MTA2	Mta2	Q9R190	Metastasis-associated protein MTA2	1	30164000000	50	44	75.029	0	323.31	44.6	46.1	43.4	45.5	56.6	48.4	1.0592	1.1216	1.1091	1.1549	1.0404	1.1058	1.1401	1.1495	1.1417	1.1781	1.1198	1.193	0.18916	0.201006	0.191184	0.236462	0.163241	0.254594	0.205941	4.62436
Actin-related protein 2/3 complex subunit 3	Arpc3	Q9JM76;H7BWZ3;A0A0G2JFK7	Actin-related protein 2/3 complex subunit 3;Isoform of Q9JM76, Actin-related protein 2/3 complex subunit 3;Isoform of Q9JM76, Actin-related protein 2/3 complex subunit 3 (Fragment)	3	30142000000	16	3	20.524	0	154.82	37.6	49.4	34.8	46.1	49.4	34.8	0.91915	0.97451	0.93882	0.93957	0.90655	0.90311	0.97724	0.99087	0.96666	0.9705	0.95829	0.96243	-0.0332152	-0.0132323	-0.0489196	-0.0431999	-0.0614658	-0.0552465	-0.0425465	2.73492
NADPH--cytochrome P450 reductase	Por	P37040;Q05DV1;E9Q997;E9PVT9;F6R7H8	NADPH--cytochrome P450 reductase;Isoform of P37040, NADPH--cytochrome P450 reductase	5	30129000000	44	44	77.043	0	323.31	40.6	49.1	38.1	38.9	47.8	51.3	0.79282	0.85999	0.7932	0.84154	0.76122	0.76754	0.86605	0.87317	0.8286	0.87066	0.81281	0.82402	-0.207478	-0.195666	-0.271252	-0.199819	-0.29901	-0.279249	-0.242079	4.29756
Tyrosine-protein kinase BAZ1B	Baz1b	Q9Z277;Q9Z277-2	Tyrosine-protein kinase BAZ1B;Isoform of Q9Z277, Isoform 2 of Tyrosine-protein kinase BAZ1B	2	29995000000	79	79	170.65	0	323.31	34.5	39.5	34.9	31.6	36.2	38.3	1.0297	1.1932	1.0166	1.0157	1.0982	1.1378	1.1091	1.2131	1.0577	1.0421	1.1805	1.221	0.149389	0.278698	0.0809305	0.0594937	0.239398	0.288063	0.182662	2.18035
Tryptophan--tRNA ligase, cytoplasmic;T1-TrpRS;T2-TrpRS	Wars	P32921-2;P32921	Isoform of P32921, Isoform 2 of Tryptophan--tRNA ligase, cytoplasmic;Tryptophan--tRNA ligase, cytoplasmic	2	29916000000	32	32	53.64	0	323.31	54.3	58.1	48.8	52.8	52.2	58.3	0.92727	0.90946	0.96007	0.91189	0.91743	0.91538	1.0112	0.92462	0.99857	0.93768	0.9789	0.97975	0.0160684	-0.113068	-0.00206453	-0.0928324	-0.0307666	-0.0295144	-0.0420295	1.00726
La-related protein 1	Larp1	Z4YJT3;Q6ZQ58;Q6ZQ58-2;Q9D423	Isoform of Q6ZQ58, HTH La-type RNA-binding domain-containing protein;La-related protein 1	4	29810000000	59	59	121.15	0	323.31	39.3	46.2	30.2	35.9	49.3	39.9	0.85668	0.9164	0.90174	0.91717	0.90415	0.90656	0.92133	0.93914	0.94548	0.93965	0.97568	0.9757	-0.11821	-0.0905879	-0.0808812	-0.0898046	-0.03552	-0.0354905	-0.0750824	2.5847
Tubulin-specific chaperone D	Tbcd	Q8BYA0;B1ATU0;F6UI15;Q9D2H8	Tubulin-specific chaperone D	4	29809000000	61	61	133.32	0	323.31	26.9	34.8	25.3	22.5	38.8	33.6	1.0494	0.9629	1.1393	1.2023	0.96001	0.94867	1.1286	0.96958	1.172	1.235	1.0297	1.0107	0.174534	-0.0445682	0.228973	0.304511	0.0422241	0.0153548	0.120171	1.07919
Trifunctional enzyme subunit beta, mitochondrial;3-ketoacyl-CoA thiolase	Hadhb	Q99JY0;D3YXU1	Trifunctional enzyme subunit beta, mitochondrial	2	29788000000	26	26	51.386	0	272.11	38.9	46.3	46.3	34.3	46.3	51.4	0.81138	0.85748	0.84616	0.85032	0.77347	0.71626	0.89029	0.86478	0.87609	0.8716	0.82412	0.76324	-0.167653	-0.209595	-0.190849	-0.198262	-0.279074	-0.389791	-0.239204	3.05954
Protein phosphatase 1 regulatory subunit 12A	Ppp1r12a	Q9DBR7;Q9DBR7-2;A0A1W2P750	Protein phosphatase 1 regulatory subunit 12A;Isoform of Q9DBR7, Isoform 2 of Protein phosphatase 1 regulatory subunit 12A;Isoform of Q9DBR7, PRKG1_interact domain-containing protein (Fragment)	3	29767000000	57	53	114.99	0	323.31	44.6	46.2	43.7	37.9	42.7	39	0.8419	0.89657	0.87398	0.82687	0.84337	0.81327	0.92161	0.91565	0.90961	0.86562	0.90515	0.87357	-0.117772	-0.127132	-0.13668	-0.208194	-0.143771	-0.195005	-0.154759	3.78633
	Dnm1l	E9PUD2	Isoform of Q8K1M6, Dynamin-1-like protein	1	29685000000	52	2	79.532	0	323.31	55.1	53.2	50.4	50.6	55.2	57.4	0.89666	0.97695	0.93783	0.93877	0.91345	0.90895	0.96366	0.99676	0.96222	0.9768	0.97799	0.97246	-0.0534039	-0.00468192	-0.0555613	-0.0338649	-0.0321084	-0.0402892	-0.0366516	2.33645
Cytosolic non-specific dipeptidase	Cndp2	Q9D1A2;A0A494B9S3;A0A494B9U6	Cytosolic non-specific dipeptidase	3	29674000000	32	32	52.767	0	303.84	51.2	56.8	45.3	42.1	61.1	53.7	0.92523	0.98419	0.94885	0.97586	0.96533	0.99043	1.0118	1.0093	0.99805	1.0321	1.0306	1.0603	0.0169241	0.0133551	-0.002816	0.0455828	0.0434845	0.0844725	0.0335005	1.33568
UTP--glucose-1-phosphate uridylyltransferase	Ugp2	Q91ZJ5;Q91ZJ5-2	UTP--glucose-1-phosphate uridylyltransferase;Isoform of Q91ZJ5, Isoform 2 of UTP--glucose-1-phosphate uridylyltransferase	2	29672000000	32	32	56.979	0	323.31	34.8	44.3	38.2	44.7	44.5	47.2	0.71549	0.73555	0.6869	0.67742	0.64008	0.66778	0.77174	0.74757	0.71998	0.69696	0.68914	0.718	-0.373813	-0.419719	-0.473971	-0.520852	-0.537131	-0.477944	-0.467239	5.08405
4-trimethylaminobutyraldehyde dehydrogenase	Aldh9a1	Q9JLJ2;Q3U367	4-trimethylaminobutyraldehyde dehydrogenase;Isoform of Q9JLJ2, Aldedh domain-containing protein	2	29594000000	30	30	53.514	0	323.31	42.5	50.4	47.6	47.6	51.4	48.2	0.84827	0.84593	0.87741	0.87282	0.78291	0.77189	0.91669	0.85985	0.90847	0.90399	0.84353	0.83098	-0.125494	-0.217843	-0.138489	-0.145621	-0.245489	-0.267114	-0.190008	3.21218
Exportin-5	Xpo5	Q924C1;Q924C1-2;Q924C1-3	Exportin-5	3	29579000000	54	54	136.97	0	323.31	26.2	38.3	30.6	31.1	38.4	38.5	0.97748	1.029	1.0335	0.96328	1.008	1.0287	1.047	1.0483	1.0652	0.99428	1.0852	1.0962	0.0662614	0.0680516	0.0911243	-0.00827591	0.117961	0.132511	0.0779389	1.9121
Collagen alpha-2(I) chain	Col1a2	Q01149;E0CXI2	Collagen alpha-2(I) chain	2	29560000000	72	72	129.56	0	323.31	51.7	61.4	30.2	39.7	62.7	64.9	0.65723	0.57881	0.66153	0.54898	0.43719	0.46565	0.71279	0.58423	0.69586	0.56152	0.46748	0.5016	-0.488451	-0.775392	-0.523131	-0.832591	-1.09702	-0.995391	-0.78533	3.26791
S-phase kinase-associated protein 1	Skp1	Q9WTX5;E9PUV4;E9Q3Q7	S-phase kinase-associated protein 1	3	29508000000	21	21	18.672	0	281.23	59.5	55.2	43.6	59.5	71.2	55.2	0.86396	0.97814	0.87211	0.91837	0.92923	0.95544	0.95095	0.99949	0.91513	0.97297	0.99112	1.0183	-0.0725586	-0.000735962	-0.127951	-0.0395328	-0.0128684	0.0261627	-0.0379141	0.808618
Glycogen phosphorylase, brain form	Pygb	Q8CI94	Glycogen phosphorylase, brain form	1	29465000000	44	36	96.729	0	323.31	37.8	42.1	33	42.7	40.6	44.6	0.91754	1.0155	0.95924	0.94575	0.87998	0.88506	0.99261	1.0356	1.0066	0.98658	0.93309	0.95008	-0.0107011	0.0504669	0.0094905	-0.0194921	-0.0999119	-0.0738791	-0.0240045	0.476564
Transcription elongation factor B polypeptide 2	Tceb2	P62869;A0A3B2WBM3;A6PWE0	Elongin-B;Isoform of P62869, Ubiquitin-like domain-containing protein	3	29461000000	20	20	13.17	0	169.12	92.4	89	91.5	92.4	83.9	91.5	0.89998	1.0149	0.99783	1.0075	1.0044	0.98919	1.0174	1.0309	1.0548	1.0426	1.0708	1.0739	0.024887	0.0439044	0.0769695	0.0601858	0.098689	0.10286	0.0679159	2.53284
STE20-like serine/threonine-protein kinase	Slk	O54988-2;O54988	Isoform of O54988, Isoform 2 of STE20-like serine/threonine-protein kinase;STE20-like serine/threonine-protein kinase	2	29338000000	64	58	137.71	0	323.31	41.2	44.2	35.4	37.2	46.4	44.3	0.91888	1.0426	0.95419	0.99065	0.96586	0.94225	1.0039	1.0688	1.0094	1.033	1.0341	1.0087	0.00561557	0.0959919	0.013498	0.0468403	0.0483757	0.0124972	0.0371364	1.34832
60S ribosomal protein L37a	Rpl37a	P61514;A0A1D5RL86	60S ribosomal protein L37a	2	29327000000	13	13	10.275	0	157.2	50	58.7	51.1	50	58.7	51.1	0.88314	0.95074	0.89686	0.93737	0.91956	0.89994	0.96105	0.97469	0.94595	0.96738	0.97904	0.96505	-0.0573166	-0.0369847	-0.0801642	-0.0478454	-0.0305603	-0.0513244	-0.0506992	3.07636
Fragile X mental retardation syndrome-related protein 1	Fxr1	Q61584-3;Q61584-4;Q61584;A0A0G2JEP0;Q61584-5;Q61584-6;Q61584-2;Q61584-7;A0A0H2UH27;A0A0G2JGL6;A0A0G2JGH0	Isoform of Q61584, Isoform B of Fragile X mental retardation syndrome-related protein 1;Isoform of Q61584, Isoform C of Fragile X mental retardation syndrome-related protein 1;Fragile X mental retardation syndrome-related protein 1;Isoform of Q61584, Fragi	11	29255000000	42	37	76.206	0	323.31	42.7	48.3	40	35.3	51.8	50.8	0.93002	0.97437	0.97653	1.0084	0.93552	0.96515	1.0128	0.9896	1.0191	1.0795	1.0065	1.0416	0.0183493	-0.0150826	0.0272956	0.110363	0.00934717	0.0588014	0.0348457	0.954432
Mitochondrial import receptor subunit TOM70	Tomm70a	Q9CZW5	Mitochondrial import receptor subunit TOM70	1	29168000000	38	38	67.589	0	323.31	51.2	54	45.2	42.9	48.6	49.1	0.93859	1.02	0.97283	0.98235	0.97743	0.94923	1.0163	1.038	1.018	1.021	1.0556	1.0318	0.0233263	0.0538064	0.0257376	0.0299829	0.0780633	0.0451634	0.04268	2.37873
Sorting nexin-3	Snx3	Q78ZM0;O70492;D3Z6Z0;D3Z789	Isoform of O70492, Sorting nexin-3;Sorting nexin-3;Isoform of O70492, PX domain-containing protein;Isoform of O70492, PX domain-containing protein	4	29147000000	22	19	18.762	0	191.76	84	75.9	67.9	62.3	78.4	58	0.8251	0.88877	0.90169	0.88968	0.77108	0.78833	0.9261	0.90886	0.93793	0.91949	0.81636	0.83775	-0.11076	-0.13787	-0.0924478	-0.121094	-0.292723	-0.255408	-0.168384	2.3529
NAD(P)H dehydrogenase [quinone] 1	Nqo1	Q64669	NAD(P)H dehydrogenase [quinone] 1	1	29115000000	20	20	30.959	0	89.752	40.1	39.8	35.8	47.1	44.5	47.8	0.85282	0.99658	0.87922	0.87704	1.069	1.0396	0.91839	1.0105	0.91092	0.9009	1.1461	1.1228	-0.122821	0.0150693	-0.134604	-0.150561	0.196733	0.167101	-0.00484713	0.0257201
	Dut	Q9CQ43	Isoform of Q8VCG1, Deoxyuridine 5-triphosphate nucleotidohydrolase	1	29051000000	18	2	17.384	0	323.31	71	73.5	80.2	71	73.5	73.5	0.9175	0.99563	0.95888	0.86845	0.97138	0.96673	0.98951	1.0218	0.98845	0.89764	1.0327	1.0369	-0.0152138	0.0311128	-0.0167601	-0.155791	0.0464212	0.0522768	-0.00965904	0.112032
26S proteasome non-ATPase regulatory subunit 8	Psmd8	Q9CX56;Q9CPS5;Q3TG45	26S proteasome non-ATPase regulatory subunit 8;Isoform of Q9CX56, 26S proteasome non-ATPase regulatory subunit 8;Isoform of Q9CX56, 26S proteasome non-ATPase regulatory subunit 8	3	29050000000	21	21	39.93	0	277.89	34.3	29.7	32.3	40.2	34.3	32	0.89425	0.96351	0.9644	1.0073	0.96734	0.91062	0.97893	0.98395	0.9986	1.0435	1.0267	0.98107	-0.0307224	-0.0233431	-0.00202119	0.0614306	0.0380147	-0.027572	0.0026311	0.0585994
Glutaredoxin-3	Glrx3	Q9CQM9;A0A1B0GS58;A0A1B0GT04;A0A1B0GSD3	Glutaredoxin-3;Isoform of Q9CQM9, Glutaredoxin-3	4	28947000000	17	17	37.778	0	219.84	36.8	46.9	38.9	30.6	46.9	39.8	0.98355	0.95926	0.97026	0.95195	0.9238	0.90616	1.062	0.97317	1.0059	0.99287	0.98917	0.97687	0.0867838	-0.0392362	0.00848689	-0.0103233	-0.0157096	-0.0337615	-0.000626663	0.0111134
Ataxin-2-like protein	Atxn2l	Q7TQH0-2;A0A0U1RPL0;Q7TQH0-3	Isoform of Q7TQH0, Isoform 2 of Ataxin-2-like protein;Isoform of Q7TQH0, LsmAD domain-containing protein;Isoform of Q7TQH0, Isoform 3 of Ataxin-2-like protein	3	28925000000	52	2	113.04	0	323.31	36.4	36.3	24.6	29.6	38.9	39	0.92196	0.93495	0.94708	0.93259	0.8882	0.8963	1.0142	0.97012	0.98844	0.96973	0.94947	0.97022	0.0203422	-0.0437649	-0.0167747	-0.044345	-0.0748057	-0.0436162	-0.0338274	1.29915
Thyroid hormone receptor-associated protein 3	Thrap3	Q569Z6;Q8BZN7;F6YH92;F6YSQ2;F7AB07	Thyroid hormone receptor-associated protein 3;Isoform of Q569Z6, Thyroid hormone receptor-associated protein 3	5	28909000000	39	37	108.18	0	323.31	26.7	24.8	23	25.9	29.2	26.4	0.98392	1.0282	1.0593	1.0561	0.98943	0.9908	1.0647	1.0519	1.1012	1.1124	1.0527	1.0728	0.090447	0.0729976	0.139077	0.153676	0.0740944	0.101381	0.105279	3.20708
Protein kinase C and casein kinase substrate in neurons protein 2	Pacsin2	Q9WVE8;A0A2R8W6S4;Q3UP40;A0A2R8W750;A0A338P6P7	Protein kinase C and casein kinase substrate in neurons protein 2;Isoform of Q9WVE8, Protein kinase C and casein kinase substrate in neurons protein 2 (Fragment)	5	28853000000	31	29	55.832	0	323.31	43.6	47.9	42.4	47.7	55.3	46.3	0.85306	0.9431	0.84765	0.85873	0.87574	0.86569	0.91538	0.94277	0.88223	0.88723	0.9381	0.92675	-0.127557	-0.0850222	-0.180773	-0.17262	-0.0921864	-0.109748	-0.127985	3.23562
	Fubp3	A2AJ72;A0A0A6YVV5;A0A0A6YY39;F6W2V3;A0A0A6YW42	Isoform of Q3TIX6, Far upstream element (FUSE)-binding protein 3	5	28816000000	40	1	61.447	0	323.31	61.3	66.8	58.2	49.6	64.9	61.2	0.92623	0.99177	0.94019	0.91286	0.9643	0.9355	0.99448	1.0033	0.98099	0.95029	1.0309	1.0017	-0.00798574	0.00475306	-0.0276897	-0.0735602	0.0439044	0.0024505	-0.00968795	0.24399
AP-2 complex subunit alpha-2	Ap2a2	P17427;A0A0J9YUA7	AP-2 complex subunit alpha-2	2	28783000000	50	38	104.02	0	323.31	40.1	46.2	39.3	42.2	51.5	46.7	0.88157	0.86767	0.89996	0.89373	0.82192	0.80424	0.95389	0.88633	0.93572	0.92504	0.88016	0.86225	-0.0681052	-0.174084	-0.0958512	-0.112412	-0.184162	-0.213822	-0.141406	2.7475
Cell division control protein 42 homolog	Cdc42	P60766	Cell division control protein 42 homolog	1	28771000000	18	7	21.258	0	273.94	39.3	48.7	48.7	42.9	48.7	48.7	0.87208	0.94614	0.90403	0.89605	0.91448	0.88621	0.94166	0.9609	0.93956	0.94518	0.98356	0.95879	-0.0867218	-0.0575418	-0.0899428	-0.081339	-0.023915	-0.0607132	-0.0666956	2.90722
Probable ATP-dependent RNA helicase DDX46	Ddx46	Q569Z5;F8WHR6;Q569Z5-2;A0A2R8VHK2	Probable ATP-dependent RNA helicase DDX46;Isoform of Q569Z5, RNA helicase;Isoform of Q569Z5, Isoform 2 of Probable ATP-dependent RNA helicase DDX46	4	28714000000	53	53	117.45	0	323.31	35	38.6	37.6	36.8	42.3	42.5	0.97016	1.0745	0.96388	1.041	1.0282	1.0353	1.052	1.0863	1.0145	1.0716	1.1055	1.103	0.0731347	0.119423	0.0207689	0.0997665	0.144699	0.141433	0.0998707	2.45791
Elongation factor G, mitochondrial	Gfm1	Q8K0D5	Elongation factor G, mitochondrial	1	28681000000	39	39	83.549	0	323.31	38.7	41.1	36.4	35.8	45.5	39.9	0.9181	0.90843	0.93623	0.98592	0.87524	0.86059	0.99188	0.92385	0.97649	1.0198	0.93534	0.92878	-0.0117625	-0.114269	-0.0343228	0.0282862	-0.0964372	-0.106591	-0.0558495	1.1768
DNA (cytosine-5)-methyltransferase 1	Dnmt1	P13864;P13864-2	DNA (cytosine-5)-methyltransferase 1;Isoform of P13864, Isoform 2 of DNA (cytosine-5)-methyltransferase 1	2	28654000000	90	10	183.19	0	323.31	39.1	42.1	34.1	32.6	43.8	38.1	0.94973	1.027	0.96041	1.0149	1.0855	1.1474	1.0207	1.0494	0.98767	1.0494	1.1614	1.2386	0.0295589	0.0695647	-0.017899	0.0695647	0.215865	0.30871	0.112561	1.11571
B-cell receptor-associated protein 31	Bcap31	Q61335	B-cell receptor-associated protein 31	1	28595000000	25	25	27.956	0	235.93	40.4	45.7	38.4	31	42	44.9	0.89441	0.94754	0.91103	0.90741	0.85101	0.8625	0.96721	0.97428	0.9517	0.94145	0.9178	0.92062	-0.0480989	-0.0375916	-0.0714212	-0.0870436	-0.123748	-0.119322	-0.0812043	2.58819
Ras-related protein Rab-18	Rab18	P35293;A0A3Q4EI12;A0A452J8C1;A0A3Q4EIF7	Ras-related protein Rab-18;Isoform of P35293, Ras-related protein Rab-18;Isoform of P35293, Ras-related protein Rab-18	4	28542000000	22	22	23.035	0	219.06	66.5	60.7	70.4	61.2	61.2	60.7	0.96891	0.95338	0.9735	0.96008	0.93782	0.88356	1.048	0.97189	1.0086	0.9987	1.0023	0.94091	0.0676387	-0.0411351	0.0123541	-0.00187672	0.00331439	-0.0878714	-0.00792932	0.138741
Signal recognition particle subunit SRP72	Srp72	F8VQC1;E9Q740	Signal recognition particle subunit SRP72;Isoform of F8VQC1, Signal recognition particle subunit SRP72	2	28505000000	43	43	74.656	0	323.31	37.7	51.7	41.9	43.7	49.9	46.2	0.96801	1.0044	1.0034	0.98098	0.94432	0.95509	1.0525	1.0256	1.0434	1.0205	1.0089	1.032	0.0738202	0.0364682	0.0612923	0.0292762	0.0127832	0.045443	0.0431805	2.30879
Putative adenosylhomocysteinase 2	Ahcyl1	Q80SW1;D3Z2Q0;F7ATQ6	S-adenosylhomocysteine hydrolase-like protein 1	3	28442000000	34	18	58.951	0	302.2	36.8	38.1	37.5	38.3	40.6	35.8	1.0024	0.94293	1.02	0.9259	0.85331	0.80302	1.0841	0.95552	1.057	0.9502	0.9132	0.86048	0.116498	-0.065642	0.0799754	-0.0736969	-0.130997	-0.216786	-0.0484416	0.408171
Alpha-soluble NSF attachment protein	Napa	Q9DB05;A0A1B0GR35;P28663	Alpha-soluble NSF attachment protein	3	28435000000	23	23	33.189	0	323.31	63.4	70.8	66.1	63.4	70.8	63.4	0.96956	1.0315	1.03	1.0186	0.978	0.96096	1.0511	1.0484	1.075	1.0557	1.0434	1.0296	0.0718999	0.0681893	0.104337	0.0781999	0.0612923	0.042084	0.0710003	3.42669
Mitochondrial 10-formyltetrahydrofolate dehydrogenase	Aldh1l2	Q8K009;D3Z6B9;A0A0N4SW56;A0A0N4SVT2	Mitochondrial 10-formyltetrahydrofolate dehydrogenase;Isoform of Q8K009, Formyltetrahydrofolate dehydrogenase	4	28369000000	51	45	101.59	0	323.31	39.3	47	36.8	44.6	56.4	57.7	0.85388	0.8414	0.88873	0.75476	0.721	0.73156	0.92136	0.85518	0.93771	0.78402	0.77425	0.78889	-0.118163	-0.2257	-0.0927863	-0.351038	-0.369129	-0.342104	-0.24982	2.37833
Tumor protein D54	Tpd52l2	Q9CYZ2;A2AUD5;Q3TAI4;V9GWU5	Tumor protein D54;Isoform of Q9CYZ2, Tumor protein D54;Isoform of Q9CYZ2, Tumor protein D54;Isoform of Q9CYZ2, Tumor protein D54 (Fragment)	4	28342000000	24	4	24.043	0	323.31	63.6	79.5	63.6	68.2	70.9	70.9	0.89997	1.0231	0.92453	0.88192	0.92142	0.91872	0.98103	1.041	0.96176	0.94096	0.97907	0.97785	-0.0276308	0.0579701	-0.0562512	-0.0877947	-0.0305161	-0.0323149	-0.0294229	0.704044
Prolyl 4-hydroxylase subunit alpha-1	P4ha1	Q60715-2;E9Q7B0	Isoform of Q60715, Isoform 2 of Prolyl 4-hydroxylase subunit alpha-1;Isoform of Q60715, Procollagen-proline 4-dioxygenase	2	28332000000	33	4	60.885	0	323.31	38.2	39.7	35	44.6	39.5	41.4	0.76872	0.86357	0.78405	0.79325	0.72116	0.74196	0.84126	0.87814	0.82021	0.8262	0.77261	0.79757	-0.249376	-0.187477	-0.285935	-0.275437	-0.372188	-0.326317	-0.282788	3.94935
Glyoxalase domain-containing protein 4	Glod4	Q9CPV4;E9Q197;Q9CPV4-3;Q9CPV4-2;F6ZTG3;F7BB55;E9Q055;E9Q2R6	Glyoxalase domain-containing protein 4;Isoform of Q9CPV4, Glyoxalase domain-containing protein 4;Isoform of Q9CPV4, Isoform 3 of Glyoxalase domain-containing protein 4;Isoform of Q9CPV4, Isoform 2 of Glyoxalase domain-containing protein 4;Isoform of Q9CPV4	8	28302000000	23	23	33.316	0	271.89	60.4	63.4	64.1	66.4	67.4	65.1	0.89898	0.89822	0.94592	0.92539	0.82937	0.8375	0.97078	0.92014	0.98174	0.96334	0.89583	0.89804	-0.0427837	-0.120075	-0.0265871	-0.053883	-0.158703	-0.155148	-0.0928633	1.92463
V-type proton ATPase subunit B, brain isoform	Atp6v1b2	P62814	V-type proton ATPase subunit B, brain isoform	1	28272000000	28	20	56.55	0	323.31	49.3	52.3	39.9	48.5	53.2	49.5	0.87319	0.81775	0.89353	0.8955	0.76897	0.74378	0.93901	0.8294	0.9198	0.92752	0.81576	0.79418	-0.0907876	-0.26986	-0.120608	-0.10855	-0.293783	-0.332462	-0.202675	2.24084
Pyridoxal-dependent decarboxylase domain-containing protein 1	Pdxdc1	A0A0R4J034;Q99K01-2;Q99K01;Q99K01-4;D3YZA7;Q99K01-5	Isoform of Q99K01, Pyridoxal-dependent decarboxylase domain-containing protein 1;Isoform of Q99K01, Isoform 2 of Pyridoxal-dependent decarboxylase domain-containing protein 1;Pyridoxal-dependent decarboxylase domain-containing protein 1;Isoform of Q99K01,	6	28125000000	46	5	87.479	0	323.31	42.7	48	35.9	38.4	50.3	49.4	0.9184	1.0117	1.0395	1.0132	0.9203	0.94576	0.99249	1.0299	1.0767	1.0714	0.97696	1.0045	-0.0108755	0.0425043	0.106616	0.0994972	-0.0336286	0.00647756	0.0350985	0.698814
Cell division cycle 5-like protein	Cdc5l	Q6A068;A0A1W2P7Z8;A0A1W2P7H4;A0A1W2P6Q8;A0A1W2P855	Cell division cycle 5-like protein;Predicted gene 9045;Predicted gene 9048;Predicted gene 9040;Predicted gene 9046	5	28107000000	52	10	92.188	0	323.31	52.6	57.2	50.5	48.1	58.1	57.6	1.0089	1.0745	1.0406	1.0183	0.97745	1.0034	1.0861	1.0856	1.0808	1.0565	1.0583	1.0747	0.119157	0.118493	0.1121	0.0792928	0.0817487	0.103934	0.102454	4.48246
Casein kinase II subunit alpha	Csnk2a1	Q60737;A2ANR6;Q6NSS6	Casein kinase II subunit alpha	3	28011000000	18	18	45.133	0	323.31	51.4	50.4	43.2	39.6	48.6	50.4	0.95847	1.0095	0.99666	0.97407	0.9758	0.99074	1.0363	1.0246	1.0336	1.0025	1.0444	1.0628	0.0514417	0.0350608	0.047678	0.00360224	0.0626744	0.0878701	0.0480545	2.06483
Constitutive coactivator of PPAR-gamma-like protein 1	FAM120A	Q6A0A9	Constitutive coactivator of PPAR-gamma-like protein 1	1	28000000000	57	55	121.64	0	323.31	34.4	48.8	36.5	43.5	43.2	46	0.86108	0.92669	0.87447	0.877	0.83211	0.82138	0.93188	0.93087	0.91271	0.90486	0.89115	0.88075	-0.101784	-0.103348	-0.131772	-0.144233	-0.16626	-0.183196	-0.138432	3.82664
		A0A0G2JEA5;A0A0G2JEB3;A0A0G2JDJ5;Q8BG26;Q8BG26-3	Gm43738 readthrough, Predicted gene 43738;Isoform of Q920E5, Farnesyl pyrophosphate synthase (Fragment);Isoform of Q920E5, Farnesyl pyrophosphate synthase (Fragment)	5	27994000000	24	2	95.222	0	314.57	12.4	12.8	10.7	16	17.6	15	1.2303	1.1534	1.2077	1.147	0.94967	0.9911	1.3345	1.1692	1.253	1.194	1.0138	1.0646	0.416299	0.225522	0.325386	0.255803	0.0197731	0.0903115	0.222182	1.85655
Proteasome subunit beta type-1	Psmb1	O09061;A0A338P7C0;A0A338P7F1	Proteasome subunit beta type-1;Isoform of O09061, Proteasome endopeptidase complex;Isoform of O09061, Proteasome subunit beta	3	27907000000	18	18	26.372	0	319.39	44.2	37.1	44.2	52.1	31.7	31.7	0.91869	0.99098	0.97399	0.99997	0.93714	0.9869	0.97905	1.0047	0.99885	1.0263	0.99282	1.0509	-0.0305456	0.00676478	-0.00166005	0.0374525	-0.0103959	0.0716254	0.0122069	0.344783
Rho GDP-dissociation inhibitor 2	Arhgdib	Q61599;D3YWL7;A0A0N4SVH4	Rho GDP-dissociation inhibitor 2	3	27875000000	11	11	22.851	0	323.31	58.5	55	58.5	55	55	55	0.64526	0.77344	0.62459	0.65171	0.71665	0.70217	0.69625	0.79008	0.65282	0.68402	0.75206	0.75296	-0.522323	-0.339929	-0.615243	-0.54789	-0.41108	-0.409355	-0.474303	4.00312
Latexin	Lxn	P70202	Latexin	1	27857000000	10	10	25.492	0	323.31	39.6	39.6	39.6	39.6	39.6	39.6	0.68118	0.98562	0.70237	0.73943	0.8489	0.88816	0.73173	1.0085	0.73676	0.76035	0.90926	0.96305	-0.450617	0.0122111	-0.440733	-0.395264	-0.137235	-0.0543174	-0.244326	1.45641
Phenylalanine--tRNA ligase beta subunit	Farsb	Q9WUA2;A0A087WPV4;A0A087WS80;A0A087WQ15	Phenylalanine--tRNA ligase beta subunit	4	27841000000	32	32	65.696	0	323.31	41.1	49.9	39	40.7	53.1	56	0.90064	0.94568	0.95717	0.9412	0.87073	0.88404	0.97445	0.96542	0.98587	0.96936	0.93599	0.94289	-0.0373399	-0.0507714	-0.0205307	-0.0448955	-0.095435	-0.0848386	-0.0556352	2.28599
Biliverdin reductase A	Blvra	Q9CY64;A2ASB8;A2ASB7;A2ASB1	Biliverdin reductase A	4	27819000000	21	21	33.524	0	161.32	54.9	47.5	50.8	56.9	54.6	47.8	0.85572	0.92127	0.85337	0.89826	0.88903	0.9057	0.93082	0.93681	0.88526	0.91769	0.94913	0.97363	-0.103426	-0.0941716	-0.175827	-0.123921	-0.0753224	-0.0385545	-0.10187	2.52647
Protein arginine N-methyltransferase 5	Prmt5	A0A0R4J049;Q8CIG8;F6QQQ6;A0A2I3BRG2;S4R295	Isoform of Q8CIG8, Protein arginine N-methyltransferase 5;Protein arginine N-methyltransferase 5	5	27574000000	36	36	72.737	0	323.31	36.1	41.8	35.6	34.2	39.2	40	0.9286	0.95231	0.99374	0.95743	0.93002	0.91507	1.0001	0.97604	1.0324	0.99535	0.99245	0.98013	0.000144262	-0.0349878	0.046002	-0.00672418	-0.0109337	-0.028955	-0.00590906	0.196484
ATP-binding cassette sub-family F member 1	Abcf1	Q6P542;G3V012;REV__D3YY58;REV__D3YZ69;REV__Q3UHD3-3;REV__Q3UHD3	ATP-binding cassette sub-family F member 1	6	27538000000	35	34	94.944	0	323.31	32.7	36.3	34.8	29.9	36.1	35.4	0.88614	0.95644	0.96327	0.93442	0.94876	0.93497	0.97418	0.97455	0.9881	0.96707	1.0106	1.0033	-0.0377397	-0.0371919	-0.017271	-0.0483078	0.0152121	0.00475306	-0.0200909	0.949361
Lysosome-associated membrane glycoprotein 1	Lamp1	P11438	Lysosome-associated membrane glycoprotein 1	1	27360000000	10	10	43.865	0	140.97	13.8	21.7	13.8	13.8	25.6	17.7	0.78912	0.90919	0.80909	0.79534	0.84955	0.76523	0.85352	0.92158	0.83962	0.82181	0.90165	0.82506	-0.228503	-0.117819	-0.252192	-0.283123	-0.149361	-0.277429	-0.218071	3.24071
Cell division cycle and apoptosis regulator protein 1	Ccar1	Q8CH18;Q8CH18-3;Q8CH18-2;A0A1W2P765;A0A1W2P7Q7;A0A1W2P6V0	Cell division cycle and apoptosis regulator protein 1;Isoform of Q8CH18, Isoform 3 of Cell division cycle and apoptosis regulator protein 1	6	27354000000	44	44	132.06	0	245.27	25.6	24.4	23.8	20.1	26	23.6	0.97973	1.0226	0.99578	1.002	0.97156	0.95872	1.0521	1.0338	1.0352	1.0327	1.0442	1.0336	0.0732718	0.0479571	0.0499095	0.0464212	0.0623981	0.047678	0.054606	4.20309
Eukaryotic translation initiation factor 4E	Eif4e	P63073;A0A0G2JGT5;A0A0G2JH04;A0A0G2JFB4;A0A0G2JG98	Eukaryotic translation initiation factor 4E;Isoform of P63073, Eukaryotic translation initiation factor 4E (Fragment);Isoform of P63073, Eukaryotic translation initiation factor 4E;Isoform of P63073, Eukaryotic translation initiation factor 4E	5	27293000000	13	13	25.053	0	193.71	42.9	46.1	42.9	42.9	46.1	46.1	0.94495	0.99103	1.0331	1.0345	0.95531	0.95253	1.0209	1.0204	1.0681	1.064	1.0195	1.0269	0.0298416	0.0291348	0.0950467	0.0894982	0.0278618	0.0382957	0.0516131	1.97799
Platelet-activating factor acetylhydrolase IB subunit alpha	Pafah1b1	P63005;P63005-2;Q5SW16	Platelet-activating factor acetylhydrolase IB subunit alpha;Isoform of P63005, Isoform 2 of Platelet-activating factor acetylhydrolase IB subunit alpha	3	27259000000	31	31	46.67	0	323.31	48.8	53.7	47.1	44.1	54.1	47.6	0.91518	1.0207	0.95253	0.92616	0.98267	0.94269	0.98318	1.0376	0.98766	0.96913	1.0483	1.0193	-0.0244725	0.0532504	-0.0179136	-0.0452379	0.0680516	0.0275787	0.0102095	0.214785
Mitotic checkpoint protein BUB3	Bub3	A0A140LHA2;Q9WVA3;A0A140LIM5;A0A140LJ21;A0A140LI47	Isoform of Q9WVA3, WD_REPEATS_REGION domain-containing protein;Mitotic checkpoint protein BUB3	5	27250000000	20	20	36.766	0	285.25	53.1	55.6	46.6	44.4	52.2	55.2	0.91634	1.0434	0.942	0.9982	1.0032	1.0207	0.99254	1.0535	0.98222	1.0425	1.0775	1.0777	-0.0108028	0.0751903	-0.0258819	0.0600474	0.107688	0.107956	0.0523661	1.10732
Adenylate kinase 2, mitochondrial;Adenylate kinase 2, mitochondrial, N-terminally processed	Ak2	Q9WTP6;Q9WTP6-2;F7BP55	Adenylate kinase 2, mitochondrial;Isoform of Q9WTP6, Isoform 2 of Adenylate kinase 2, mitochondrial	3	27250000000	19	19	26.468	0	273.26	57.7	54.8	56.5	57.3	54.8	57.7	0.81248	1.0056	0.82634	0.89645	0.92987	0.87527	0.87084	1.0196	0.8528	0.94176	0.98563	0.93094	-0.19952	0.0280033	-0.229721	-0.0865686	-0.0208819	-0.10324	-0.101988	1.26882
	Macf1	F7ACR9;F6Q750;F6RL59	Isoform of Q9QXZ0, Microtubule-actin cross-linking factor 1 (Fragment);Isoform of Q9QXZ0, Microtubule-actin cross-linking factor 1 (Fragment)	3	27233000000	191	3	608.23	0	323.31	24.4	31.6	22.5	22.8	32.4	30.6	0.90159	0.9243	0.96158	0.96418	0.92008	0.90656	0.97811	0.94367	1.0017	1.0024	0.98971	0.97902	-0.0319314	-0.0836457	0.0024505	0.00345832	-0.0149222	-0.0305898	-0.0258634	0.97413
Carbonyl reductase [NADPH] 1	Cbr1	P48758;A0A338P684	Carbonyl reductase [NADPH] 1;Isoform of P48758, Carbonyl reductase [NADPH] 1	2	27188000000	23	15	30.641	0	323.31	69	72.2	68.2	73.3	76.2	72.2	0.82998	1.0868	0.81113	0.82947	0.98547	0.93482	0.89484	1.1035	0.8505	0.85011	1.0506	1.0072	-0.160298	0.142087	-0.233617	-0.234279	0.0712135	0.0103502	-0.0674239	0.445974
Insulin-like growth factor 2 mRNA-binding protein 2	Igf2bp2	Q5SF07;A6X8Z3;Q5SF07-2	Insulin-like growth factor 2 mRNA-binding protein 2;Isoform of Q5SF07, RRM domain-containing protein;Isoform of Q5SF07, Isoform 2 of Insulin-like growth factor 2 mRNA-binding protein 2	3	27113000000	31	29	65.583	0	323.31	46.8	38.9	43.6	44.1	40.2	42.4	0.97514	1.0161	1.0237	1.0518	0.94242	0.92293	1.0477	1.0267	1.0477	1.0885	0.99962	0.98901	0.0672257	0.0380147	0.0672257	0.122341	-0.000548328	-0.015943	0.046386	1.12699
Transcription elongation factor A protein 1	Tcea1	P10711;E9PYD5;P10711-2;B7ZCS4;F6XMY4;Q9QVN7	Transcription elongation factor A protein 1;Isoform of P10711, Transcription elongation factor A protein 1;Isoform of P10711, Isoform 1 of Transcription elongation factor A protein 1	6	27073000000	30	30	33.88	0	323.31	58.8	49.5	59.5	59.5	51.2	58.1	0.97955	1.0285	1.0249	0.96698	0.95732	0.9577	1.0609	1.0454	1.0653	0.99836	1.0205	1.0273	0.0852887	0.0640551	0.0912598	-0.00236796	0.0292762	0.0388576	0.0510615	1.7561
Sister chromatid cohesion protein PDS5 homolog B	Pds5b	Q4VA53	Sister chromatid cohesion protein PDS5 homolog B	1	26974000000	72	1	164.42	0	323.31	31.7	33.7	27.5	30.4	34.9	33.2	1.0106	1.1522	1.0386	1.1036	1.0358	1.042	1.0927	1.1639	1.0685	1.1397	1.1035	1.1253	0.127897	0.218967	0.0955869	0.188654	0.142087	0.17031	0.15725	3.47274
Drebrin	Dbn1	Q9QXS6-3;Q9QXS6	Isoform of Q9QXS6, Isoform E2 of Drebrin;Drebrin	2	26959000000	30	1	72.416	0	323.31	32.4	35.9	31.7	31.8	29.7	37	1.0275	0.99732	1.1634	1.1285	1.0593	1.0803	1.156	1.02	1.2251	1.1962	1.1288	1.1651	0.209141	0.0285692	0.2929	0.258459	0.17479	0.220454	0.197385	2.47525
Importin-4	Ipo4	Q8VI75;Q5U4C5;D6RES6;A0A2I3BRV3	Importin-4;Isoform of Q8VI75, Importin N-terminal domain-containing protein	4	26953000000	51	51	119.27	0	323.31	20.6	25.2	22.1	25.6	25.3	21.6	0.93843	0.95976	0.98253	0.99593	0.91615	0.94007	1.0276	0.9682	1.033	1.0346	0.98738	0.99557	0.0392788	-0.046623	0.0468403	0.0490731	-0.0183227	-0.00640534	0.0106402	0.264542
Aspartyl aminopeptidase	Dnpep	Q3TVK3;Q9Z2W0;Q8BPW9;A0A087WS31;A0A087WSE6;A0A087WRC1;A0A087WNX3;A0A087WSD3;A0A087WSU0	Isoform of Q9Z2W0, Aspartyl aminopeptidase;Aspartyl aminopeptidase;Isoform of Q9Z2W0, Aspartyl aminopeptidase;Isoform of Q9Z2W0, Aspartyl aminopeptidase (Fragment);Isoform of Q9Z2W0, Aspartyl aminopeptidase (Fragment)	9	26951000000	23	23	52.466	0	323.31	40.2	39.6	35.6	44.4	41.3	41.3	0.93828	1.1033	0.9774	0.94551	0.91626	1.0224	1.016	1.1247	1.0001	0.9808	0.97439	1.0978	0.0229004	0.16954	0.000144262	-0.0279691	-0.0374288	0.134615	0.0436337	0.559695
Mitochondrial import inner membrane translocase subunit Tim13	Timm13	P62075;A0A1W2P7H2;A0A1W2P756	Mitochondrial import inner membrane translocase subunit Tim13;Isoform of P62075, Mitochondrial import inner membrane translocase subunit	3	26817000000	11	11	10.458	0	196.59	77.9	69.5	77.9	77.9	77.9	77.9	0.92056	1.0116	0.97045	0.98337	0.96942	0.89803	0.98102	1.0222	0.98495	1.0077	1.0313	0.96932	-0.0276455	0.0316775	-0.0218776	0.0110662	0.0444641	-0.0449551	-0.00121174	0.0283097
Ubiquitin-associated protein 2-like	Ubap2l	Q80X50;Q80X50-4;Q80X50-3;A0A0H2UH17;A0A0G2JDV6;A0A0G2JG47;A0A0G2JGD0;A0A0G2JFN7;A0A0G2JDT1;A0A0G2JE24;A0A0G2JEC6	Ubiquitin-associated protein 2-like;Isoform of Q80X50, Isoform 4 of Ubiquitin-associated protein 2-like;Isoform of Q80X50, Isoform 3 of Ubiquitin-associated protein 2-like;Isoform of Q80X50, Ubiquitin-associated protein 2-like;Isoform of Q80X50, Ubiquitin-	11	26673000000	37	0	116.8	0	323.31	30.9	36.1	33.2	25.1	34.7	33.5	0.89647	0.92522	0.94746	0.96559	0.86149	0.88961	0.96684	0.94381	0.98995	0.9964	0.91967	0.9564	-0.0486509	-0.0834316	-0.0145724	-0.00520307	-0.120812	-0.064314	-0.056164	1.60895
Cathepsin B;Cathepsin B light chain;Cathepsin B heavy chain	Ctsb	P10605	Cathepsin B	1	26670000000	20	20	37.279	0	323.31	41	52.5	42.5	42.8	47.2	50.1	0.90245	1.0082	0.98637	1.0135	0.91448	0.89292	0.96645	1.0224	1.0258	1.0551	0.97956	0.94828	-0.049233	0.0319597	0.0367495	0.0773797	-0.0297942	-0.076615	-0.00159221	0.0222627
Dedicator of cytokinesis protein 7	Dock7	A2A9M5;A2A9M4;Q8R1A4-2;Q8R1A4;A2AW79	Isoform of Q8R1A4, Dedicator of cytokinesis protein 7;Isoform of Q8R1A4, Dedicator of cytokinesis protein 7;Isoform of Q8R1A4, Isoform 2 of Dedicator of cytokinesis protein 7;Dedicator of cytokinesis protein 7	5	26574000000	87	2	241.17	0	323.31	24	30.7	25.5	23.5	35.6	33.9	1.0046	0.99934	1.0475	1.0991	0.97196	0.96294	1.077	1.0137	1.0912	1.1405	1.0367	1.0289	0.107018	0.0196308	0.125916	0.189666	0.0519985	0.0411028	0.089222	1.72977
Poly(U)-binding-splicing factor PUF60	Puf60	Q3UEB3-2;Q3UEB3-3;Q3UEB3	Isoform of Q3UEB3, Isoform 2 of Poly(U)-binding-splicing factor PUF60;Isoform of Q3UEB3, Isoform 3 of Poly(U)-binding-splicing factor PUF60;Poly(U)-binding-splicing factor PUF60	3	26473000000	29	29	58.544	0	323.31	53	52.8	47.3	48.1	59.8	51.7	0.89797	1.0197	0.94519	0.95208	0.96865	0.95777	0.9795	1.0306	0.98928	0.98063	1.0332	1.0304	-0.0298826	0.0434845	-0.0155492	-0.0282192	0.0471195	0.0432045	0.0100263	0.260546
60S ribosomal protein L38	Rpl38	Q9JJI8	60S ribosomal protein L38	1	26473000000	8	8	8.2038	0	20.128	38.6	38.6	40	38.6	38.6	38.6	0.87728	0.96522	0.91538	0.93091	0.95712	0.97068	0.94745	0.97361	0.95934	0.96628	1.0353	1.0339	-0.0778783	-0.0385841	-0.0598859	-0.0494868	0.0500489	0.0480967	-0.0212816	0.403644
Scaffold attachment factor B1	Safb	S4R1M2;D3YXK2;S4R2Q5;S4R1W0	Isoform of D3YXK2, Scaffold attachment factor B1;Scaffold attachment factor B1	4	26391000000	37	29	105.32	0	323.31	26.7	31.9	28.4	27.6	37.1	34.6	0.97785	1.0615	0.97614	0.95152	0.98255	1.0013	1.0598	1.0835	1.0483	0.98851	1.0631	1.06	0.083792	0.115699	0.0680516	-0.0166725	0.0882773	0.0840643	0.0705353	1.8996
High mobility group protein HMG-I/HMG-Y	Hmga1	Q3TE85;P17095	Isoform of P17095, High mobility group AT-hook protein 1;High mobility group protein HMG-I/HMG-Y	2	26340000000	10	0	11.485	0	154.45	38.7	30.2	36.8	30.2	30.2	44.3	0.86938	1.0507	0.93823	0.9268	0.94347	0.95018	0.94083	1.0815	0.98918	0.95765	1.0319	1.0085	-0.087994	0.113034	-0.015695	-0.0624296	0.0453032	0.0122111	0.000738208	0.00821046
CD44 antigen	Cd44	A2APM2;A2APM4;A2APM1;Q3U8S1;E9QKM8;Q80X37;A2APM3;A2APM5;P15379-6;P15379-11;P15379-5;P15379-3;P15379-10;P15379-9;P15379-4;P15379-8;P15379-7;P15379;P15379-2;P15379-12;P15379-13	Isoform of P15379, CD44 antigen;Isoform of P15379, CD44 antigen;Isoform of P15379, CD44 antigen;Isoform of P15379, CD44 antigen;Isoform of P15379, CD44 antigen;Isoform of P15379, CD44 antigen;Isoform of P15379, CD44 antigen;Isoform of P15379, CD44 antigen;	21	26198000000	17	17	85.837	0	261.95	10.3	10.1	10.1	10.1	10.1	10.1	0.79407	0.82597	0.79119	0.76388	0.76904	0.73448	0.8643	0.83908	0.84062	0.79267	0.81912	0.77331	-0.210396	-0.25312	-0.250474	-0.335208	-0.287853	-0.370881	-0.284655	4.10077
60S ribosomal protein L35a	Rpl35a	O55142	60S ribosomal protein L35a	1	26122000000	20	20	12.554	0	41.819	52.7	54.5	64.5	62.7	54.5	54.5	0.9002	0.9662	0.90526	0.92029	0.93228	0.93734	0.98261	0.98601	0.96224	0.9619	0.98878	0.98863	-0.0253092	-0.0203258	-0.0555313	-0.0560412	-0.0162785	-0.0164974	-0.0316639	2.02398
Ubiquitin-conjugating enzyme E2 L3	Ube2l3	P68037;A0A338P7E5;A0A338P786;A0A338P702;A0A338P6L1	Ubiquitin-conjugating enzyme E2 L3;Isoform of P68037, UBC core domain-containing protein;Isoform of P68037, UBC core domain-containing protein (Fragment);Isoform of P68037, UBC core domain-containing protein	5	26080000000	23	23	17.861	0	323.31	37.7	51.9	37.7	51.9	49.4	68.2	0.87264	0.97021	0.91688	0.95117	0.9347	0.90524	0.95155	0.99105	0.96045	0.98227	1.0075	0.98303	-0.0716486	-0.0129702	-0.0582176	-0.0258085	0.0107798	-0.0246926	-0.0304263	1.25117
Dolichyl-diphosphooligosaccharide--protein glycosyltransferase subunit STT3A	Stt3a	P46978;D3YZN5;A0A1L1SSD1;D6RDS9;F6YHG5	Dolichyl-diphosphooligosaccharide--protein glycosyltransferase subunit STT3A	5	26032000000	32	30	80.597	0	145.03	16.5	22.7	16.7	18.2	25.7	19.4	0.86975	1.0093	0.92663	0.90231	0.86809	0.85799	0.94069	1.0341	0.96142	0.92259	0.92932	0.92123	-0.0882087	0.0483757	-0.0567613	-0.116238	-0.105753	-0.118367	-0.0728253	1.42266
Nodal modulator 1	Nomo1	Q6GQT9	Nodal modulator 1	1	25998000000	54	54	133.42	0	323.31	34.7	44.3	32.9	37.1	43.3	44.6	0.83466	0.91132	0.85413	0.8707	0.85746	0.87199	0.90036	0.92837	0.88814	0.90285	0.9223	0.93465	-0.151426	-0.107228	-0.171141	-0.147442	-0.116692	-0.0975019	-0.131905	3.99795
Ubiquitin carboxyl-terminal hydrolase;Ubiquitin carboxyl-terminal hydrolase 7	Usp7	F8VPX1;Q6A4J8;E9PXY8;Q6A4J8-2;Q6A4J8-3;G3UWR8;E0CY04	Isoform of Q6A4J8, Ubiquitin carboxyl-terminal hydrolase 7;Ubiquitin carboxyl-terminal hydrolase 7;Isoform of Q6A4J8, Ubiquitin carboxyl-terminal hydrolase 7;Isoform of Q6A4J8, Isoform 2 of Ubiquitin carboxyl-terminal hydrolase 7;Isoform of Q6A4J8, Isoform	7	25948000000	54	53	128.47	0	323.31	34.4	42.2	29.5	33	41.3	41.4	1.0117	1.0537	1.1045	1.0707	1.013	1.046	1.0815	1.0698	1.1442	1.1094	1.0847	1.1265	0.113034	0.0973411	0.194339	0.14978	0.117296	0.171847	0.140606	3.5772
Small nuclear ribonucleoprotein-associated protein N;Small nuclear ribonucleoprotein-associated protein B	Snrpn;Snrpb	P63163;P27048;A0A0G2JGN4	Small nuclear ribonucleoprotein-associated protein N;Small nuclear ribonucleoprotein-associated protein B;Isoform of P27048, Sm domain-containing protein	3	25921000000	12	12	24.614	0	50.54	25	21.7	25	25	24.6	24.6	0.97144	1.0958	1.0523	1.0287	1.0243	1.0997	1.0366	1.1117	1.0978	1.0695	1.0902	1.1675	0.0518593	0.152768	0.134615	0.0969365	0.124593	0.223423	0.130699	2.59181
U2 small nuclear ribonucleoprotein A	Snrpa1	P57784;G5E883;A0A0U1RNZ6	U2 small nuclear ribonucleoprotein A	3	25899000000	23	23	28.357	0	323.31	51.4	54.1	51.4	48.6	54.5	54.5	0.99344	1.0151	1.0989	1.0652	1.0156	1.0291	1.066	1.0213	1.1647	1.091	1.0842	1.0957	0.0922074	0.0304067	0.219958	0.125651	0.116631	0.131853	0.119451	2.292
U1 small nuclear ribonucleoprotein 70 kDa	Snrnp70	Q62376;A0A1B0GRR8;Q62376-2;A0A1B0GR44;A0A1B0GSX5;A0A1B0GR50;A0A1B0GR69;A0A1B0GRV8	U1 small nuclear ribonucleoprotein 70 kDa;Isoform of Q62376, U1 small nuclear ribonucleoprotein 70 kDa (Fragment);Isoform of Q62376, Isoform 2 of U1 small nuclear ribonucleoprotein 70 kDa	8	25852000000	25	25	51.991	0	131.95	25.2	28.8	21.4	25.7	28.8	39.5	1.0172	1.0679	1.094	1.0976	1.0016	1.0009	1.0897	1.0872	1.1216	1.1491	1.0654	1.0758	0.123931	0.120617	0.165558	0.200504	0.0913952	0.10541	0.134569	3.32646
Nuclear transport factor 2	Nutf2	P61971;A0A1D5RLR1	Nuclear transport factor 2	2	25824000000	8	8	14.478	0	170.7	51.2	51.2	56.7	51.2	69.3	56.7	0.90522	1.0085	0.92812	0.92581	0.97163	0.96265	0.9737	1.029	0.96761	0.9636	1.0431	1.035	-0.0384508	0.041243	-0.0475024	-0.0534937	0.0608775	0.0496308	0.00205073	0.0319086
Cytochrome c oxidase subunit 2	Mtco2	P00405	Cytochrome c oxidase subunit 2	1	25786000000	8	8	25.976	0	195.77	27.8	32.2	27.8	27.8	27.8	41.9	0.92395	1.0953	0.93809	0.98472	0.87035	0.86034	1.0049	1.118	0.95836	1.033	0.93007	0.92886	0.00705194	0.16092	-0.0613604	0.0468403	-0.104589	-0.106467	-0.00960062	0.0812594
Protein canopy homolog 2	Cnpy2	Q9QXT0;A0A1W2P729	Protein canopy homolog 2;Isoform of Q9QXT0, DUF3456 domain-containing protein (Fragment)	2	25728000000	15	15	20.767	0	216.94	50	61.5	53.8	61	61.5	55.5	0.87026	0.94258	0.88298	0.81792	0.90875	0.8779	0.96351	0.9545	0.89738	0.88095	0.9602	0.94919	-0.0536285	-0.0671829	-0.156209	-0.182868	-0.0585932	-0.0752312	-0.0989521	2.13021
RRP12-like protein	Rrp12	Q6P5B0	RRP12-like protein	1	25696000000	55	55	143.13	0	323.31	24.9	36.8	27.3	24.3	37.3	35.8	0.95251	0.97647	0.99022	1.0002	1.0138	0.99028	1.0428	0.99373	1.0276	1.0462	1.0942	1.0568	0.0604625	-0.00907418	0.0392788	0.0651587	0.129876	0.0797024	0.0609008	1.64708
Tumor suppressor ARF	Cdkn2a	Q64364;Q64364-2	Tumor suppressor ARF;Isoform of Q64364, Isoform smARF of Tumor suppressor ARF	2	25678000000	11	11	19.238	0	137.24	24.9	33.1	30.2	30.8	29	37.9	0.97531	1.2142	0.92328	0.94955	1.001	0.9992	1.0393	1.2277	0.95497	0.961	1.0602	1.0691	0.0556122	0.295958	-0.0664727	-0.0573917	0.0843364	0.0963968	0.0680732	0.581835
Transcription factor BTF3	Btf3	Q64152;Q64152-2	Transcription factor BTF3;Isoform of Q64152, Isoform 2 of Transcription factor BTF3	2	25641000000	16	15	22.031	0	323.31	67.6	59.3	56.4	59.3	63.2	59.3	0.88715	0.96602	0.93823	0.9123	0.98022	0.99171	0.96896	0.9898	1.0171	0.94561	1.0566	1.0682	-0.045491	-0.0147911	0.0244615	-0.0806828	0.0794293	0.0951818	0.00968463	0.126687
Leucine-rich repeat flightless-interacting protein 1	Lrrfip1	Q3UZ39	Leucine-rich repeat flightless-interacting protein 1	1	25596000000	39	2	79.248	0	323.31	56.8	56.7	43.2	54.7	54.3	50.1	0.85784	0.85316	0.90834	0.9855	0.87404	0.87389	0.93895	0.87323	0.95374	1.033	0.93215	0.96257	-0.0908798	-0.195566	-0.0683321	0.0468403	-0.101366	-0.0550366	-0.0773901	1.2198
Prefoldin subunit 3	Vbp1	P61759;Q3TIR6	Prefoldin subunit 3;Isoform of P61759, Prefoldin subunit 3	2	25570000000	17	17	22.435	0	71.217	45.9	60.7	45.9	45.9	57.1	60.7	0.95635	1.0167	0.98695	0.99666	1.0047	0.95926	1.0235	1.0389	1.0258	1.0307	1.0813	1.0491	0.0335111	0.0550568	0.0367495	0.0436245	0.112767	0.0691522	0.0584768	2.32447
14-3-3 protein sigma	Sfn	O70456	14-3-3 protein sigma	1	25545000000	6	2	27.706	0	25.438	13.3	13.3	13.3	16.1	13.3	13.3	0.92781	1.0007	0.98363	0.92355	0.93718	0.93181	0.99901	1.0152	1.0122	0.95069	0.98068	0.9778	-0.00142898	0.021764	0.0174944	-0.0729531	-0.0281456	-0.0323887	-0.015943	0.487449
Dystonin	Dst	S4R1P5;Q91ZU6-4;Q91ZU6;Q91ZU6-2;A0A087WSP0;S4R1Y6;A0A1D5RLZ3;A0A087WRB8;Q91ZU6-6;A0A0A6YX28;A0A0A6YXR1	Isoform of Q91ZU6, Dystonin;Isoform of Q91ZU6, Isoform 4 of Dystonin;Dystonin;Isoform of Q91ZU6, Isoform 1 of Dystonin;Isoform of Q91ZU6, Dystonin	11	25429000000	226	6	870.52	0	323.31	15.7	22.9	16.2	13.9	23.2	17.6	0.84558	0.91863	0.86806	0.92296	0.91178	0.95048	0.91431	0.93382	0.90121	0.95297	0.97549	1.02	-0.129245	-0.0987836	-0.150065	-0.0694973	-0.035801	0.0285692	-0.0758037	1.43873
Protein PRRC2C	Prrc2c	A0A0A0MQ79;Q3TLH4;S4R294;S4R209;S4R2E2;S4R298	Isoform of Q3TLH4, BAT2_N domain-containing protein;Protein PRRC2C;Isoform of Q3TLH4, BAT2_N domain-containing protein	6	25353000000	84	2	310.72	0	323.31	21.9	25.8	20.2	20.4	29.4	27.6	0.92365	0.9777	0.92703	0.93653	0.97191	0.96821	0.98988	0.9951	0.96564	0.96947	1.0364	1.044	-0.0146745	-0.00708658	-0.0504427	-0.0447318	0.0515809	0.0621217	-0.000538816	0.00923846
Enoyl-CoA delta isomerase 1, mitochondrial	Eci1	P42125;A0A3Q4EC00;A0A452J8A5;A0A3Q4EC76	Enoyl-CoA delta isomerase 1, mitochondrial;Isoform of P42125, Enoyl-CoA delta isomerase 1, mitochondrial;Isoform of P42125, Enoyl-CoA delta isomerase 1, mitochondrial	4	25259000000	14	14	32.25	0	131.15	39.1	36.3	38.8	38.8	39.8	37	0.89269	0.91164	0.89418	0.89579	0.87057	0.83288	0.96466	0.93431	0.94694	0.92231	0.93645	0.89221	-0.0519075	-0.0980268	-0.0786551	-0.116676	-0.0947261	-0.164545	-0.100756	2.8861
	Nans	Q99J77	Sialic acid synthase	1	25259000000	19	19	40.024	0	323.31	36.8	50.4	38.7	37.6	52.4	50.4	0.84252	0.98054	0.82656	0.87703	0.86718	0.8713	0.9082	1.0058	0.8698	0.91617	0.93586	0.94337	-0.138918	0.00834346	-0.201244	-0.126313	-0.0956354	-0.0841044	-0.106312	1.87229
Chromobox protein homolog 5	Cbx5	Q61686;D3Z0U2	Chromobox protein homolog 5	2	25235000000	25	24	22.186	0	291.25	51.3	51.8	57.1	51.8	51.8	51.8	0.95171	1.0901	0.9722	1.0479	1.0101	1.0399	1.038	1.1148	1.0124	1.072	1.0799	1.1179	0.0538064	0.156785	0.0177794	0.100305	0.110898	0.160791	0.100061	2.12984
Heterogeneous nuclear ribonucleoprotein L-like	Hnrnpll	Q921F4;V9GXB6;Q921F4-4;Q921F4-5	Heterogeneous nuclear ribonucleoprotein L-like	4	25196000000	30	30	64.124	0	323.31	47.9	56.7	44.2	52.8	57.5	58.7	0.95404	1.0734	0.96468	1.0262	1.014	1.003	1.0333	1.0887	1.0126	1.0694	1.0934	1.069	0.0472592	0.122606	0.0180644	0.0968016	0.128821	0.0962619	0.0849691	2.30109
	Spr	Q91XH5;G3UXX3;G3UZ79	Isoform of Q64105, Sepiapterin reductase;Isoform of Q64105, Sepiapterin reductase	3	25067000000	18	2	27.928	0	323.31	65.6	64.5	69.8	73.3	64.5	69.8	0.87766	0.9559	0.9036	0.87399	0.86261	0.88468	0.95472	0.9769	0.93585	0.91695	0.92424	0.9459	-0.0668504	-0.0337172	-0.0956508	-0.125085	-0.113661	-0.0802404	-0.0858674	2.83858
Isocitrate dehydrogenase [NAD] subunit, mitochondrial	Idh3b	Q91VA7;A0A668KL51;V9GXV0	Isocitrate dehydrogenase [NAD] subunit, mitochondrial;Isoform of Q91VA7, Isocitrate dehydrogenase [NAD] subunit, mitochondrial	3	25044000000	24	24	42.194	0	323.31	46.9	46.6	46.6	42.7	52.9	48.7	0.86147	0.95128	0.92544	0.98295	0.90082	0.87441	0.9377	0.96585	0.96674	1.0187	0.96235	0.93963	-0.0928017	-0.0501289	-0.0488002	0.0267293	-0.0553664	-0.0898353	-0.0517005	1.48805
Y-box-binding protein 3	Ybx3	Q9JKB3;A0A0A0MQD2;Q9Z2C8-2	Y-box-binding protein 3	3	25024000000	29	5	38.813	0	323.31	64.5	67	57.6	67.9	73.7	67.3	0.83121	0.89261	0.8082	0.93238	0.9233	0.94318	0.89595	0.89677	0.85431	0.96323	0.98578	1.0016	-0.15851	-0.15719	-0.227168	-0.0540478	-0.0206624	0.00230647	-0.102545	1.39484
40S ribosomal protein S30	Fau	A0A494BBA8;Q642K5;A0A494B9Z0;P62862;P35545	Isoform of P35545, 40S ribosomal protein S30;Isoform of P35545, 40S ribosomal protein S30;Isoform of P35545, 40S ribosomal protein S30;Isoform of P35545, 40S ribosomal protein S30	5	24942000000	4	4	10.871	0	23.696	31.6	29.6	31.6	12.2	29.6	10.2	0.90698	0.96541	0.83634	0.84828	0.9474	0.90288	0.95993	0.99166	0.89784	0.89317	0.95058	0.95994	-0.0589989	-0.0120825	-0.15547	-0.162993	-0.07312	-0.0589839	-0.0869414	1.79263
Cullin-1	Cul1	Q9WTX6;Q3TPM3;D3Z2H3;A0A0N4SUW1	Cullin-1;Isoform of Q9WTX6, CULLIN_2 domain-containing protein (Fragment)	4	24940000000	55	54	89.69	0	323.31	46.8	47.3	43	43.9	49	46.9	0.97527	1.037	1.0554	1.0922	0.98327	0.98101	1.0566	1.0564	1.0881	1.1295	1.0594	1.0481	0.0794293	0.0791562	0.121811	0.175684	0.0832474	0.0677764	0.101184	2.75213
F-actin-capping protein subunit alpha-1	Capza1	Q5RKN9;P47753;A0A0G2JE27	Isoform of P47753, F-actin-capping protein subunit alpha;F-actin-capping protein subunit alpha-1	3	24921000000	19	16	32.953	0	323.31	68.5	70.3	68.5	59.1	70.3	73.1	0.89311	0.97335	0.95374	0.98343	0.92612	0.91529	0.97691	0.9976	0.98514	1.0164	0.99813	0.98042	-0.0337024	-0.00346663	-0.0215993	0.0234683	-0.00270037	-0.0285282	-0.0110881	0.590953
Rho guanine nucleotide exchange factor 2	Arhgef2	Q60875;H3BKH9;H3BJX8;Q60875-4;Q60875-5;H3BJ40;H3BJ45;H3BJU7;Q60875-3;Q60875-2;H3BL15;H3BJ59;H3BLF9;H3BIX8;H3BLJ1;H3BJ48;H3BJM4	Rho guanine nucleotide exchange factor 2;Isoform of Q60875, Guanine nucleotide exchange factor H1;Isoform of Q60875, Guanine nucleotide exchange factor H1;Isoform of Q60875, Isoform 4 of Rho guanine nucleotide exchange factor 2;Isoform of Q60875, Isoform 5	17	24868000000	65	65	111.97	0	323.31	38.8	45.9	34.9	33.1	50.5	45.8	1.0627	0.98947	1.0939	0.99911	1.0129	1.0267	1.1416	1.0038	1.1366	1.0261	1.0843	1.11	0.191057	0.00547185	0.184725	0.0371713	0.116764	0.15056	0.114291	1.81593
Protein LYRIC	Mtdh	Q80WJ7;F6QFT1;E9PUX0;F6ZQL0	Protein LYRIC	4	24841000000	41	11	63.845	0	323.31	46.1	46.6	48	49.7	48.5	48.7	0.80503	0.93526	0.79763	0.84336	0.82197	0.84597	0.87555	0.94448	0.85793	0.89093	0.8756	0.90202	-0.191739	-0.0824078	-0.221068	-0.166616	-0.191656	-0.148769	-0.167043	3.42711
DnaJ homolog subfamily C member 7	Dnajc7	Q9QYI3;A0A6I8MX00;A0A6I8MWX8;A0A6I8MWZ1;A0A6I8MWY7;A0A6I8MWZ9;F7BTP8;A2A5E1;A0A6I8MWW2;A0A6I8MX31;A0A6I8MWW0;A0A6I8MWZ5	DnaJ homolog subfamily C member 7;Isoform of Q9QYI3, DnaJ homolog subfamily C member 7;Isoform of Q9QYI3, DnaJ homolog subfamily C member 7;Isoform of Q9QYI3, DnaJ homolog subfamily C member 7;Isoform of Q9QYI3, TPR_REGION domain-containing protein;Isoform	12	24723000000	45	45	56.475	0	323.31	55.3	57.1	55.7	55.3	57.5	60.1	1.0173	1.0215	1.0405	1.0245	1.102	1.0342	1.1034	1.0429	1.0776	1.0562	1.1767	1.0954	0.141956	0.0606008	0.107822	0.078883	0.234747	0.131458	0.125911	2.39096
Apoptotic chromatin condensation inducer in the nucleus	Acin1	Q9JIX8-4;Q9JIX8;F6RJ39;B8JJ91;Q9JIX8-3;Q9JIX8-2;B8JJ92;Q52KR6;B8JJ89;B8JJ90;F6Q8C0	Isoform of Q9JIX8, Isoform 4 of Apoptotic chromatin condensation inducer in the nucleus;Apoptotic chromatin condensation inducer in the nucleus;Isoform of Q9JIX8, SAP domain-containing protein (Fragment);Isoform of Q9JIX8, Apoptotic chromatin condensation	11	24660000000	55	55	146.3	0	323.31	26.7	29.4	22.3	24.4	32	33.2	0.95816	1.0209	1.0205	0.98166	0.96268	0.94961	1.0342	1.0347	1.0659	1.0267	1.0283	1.024	0.0485152	0.0492125	0.0920721	0.0380147	0.0402612	0.0342157	0.0503819	2.6698
Eukaryotic translation initiation factor 3 subunit H	Eif3h	Q91WK2	Eukaryotic translation initiation factor 3 subunit H	1	24640000000	27	27	39.832	0	323.31	45.2	42.6	39.8	46	44.3	43.5	0.89095	0.98628	0.92953	0.95401	0.95285	0.95486	0.95992	1.0103	0.98679	0.99049	1.0192	1.0324	-0.0590139	0.0147838	-0.019185	-0.0137857	0.0274372	0.046002	-0.000626937	0.0136195
Nucleoside diphosphate kinase A;Nucleoside diphosphate kinase	Nme1	P15532;Q5NC80;Q5NC79	Nucleoside diphosphate kinase A;Isoform of P15532, Nucleoside diphosphate kinase (Fragment)	3	24476000000	23	4	17.208	0	40.264	91.4	83.6	85.5	85.5	83.6	83.6	1.1077	0.9901	1.3341	0.96361	0.94193	0.93052	1.1955	1.0119	1.3815	0.99551	1.0079	0.99594	0.257614	0.0170667	0.466236	-0.00649229	0.0113525	-0.00586926	0.123318	0.733346
		A0A0R4J083	Isoform of P51174, Long-chain specific acyl-CoA dehydrogenase, mitochondrial	1	24464000000	22	2	47.896	0	207.3	43.3	40.5	39.3	37.7	44.9	42.8	0.93552	0.92933	0.98789	1.0378	0.85951	0.84441	1.0133	0.94644	1.0283	1.0991	0.92287	0.90825	0.0190614	-0.079417	0.0402612	0.136323	-0.115801	-0.138839	-0.0230685	0.209442
Sphingosine-1-phosphate lyase 1	Sgpl1	Q8R0X7;D6REF7;D3YZT4;D3YY13;D3Z1Z3	Sphingosine-1-phosphate lyase 1;Isoform of Q8R0X7, Sphingosine-1-phosphate lyase 1	5	24417000000	41	41	63.676	0	323.31	36.3	38	32.6	37.3	40.1	34.9	0.88023	0.87311	0.87855	0.89438	0.82877	0.83754	0.94889	0.88947	0.92532	0.93381	0.89048	0.8986	-0.0756872	-0.168982	-0.111976	-0.0987991	-0.167345	-0.154249	-0.129506	3.32195
ATP synthase-coupling factor 6, mitochondrial	Atp5j	P97450;E9QAD6	ATP synthase-coupling factor 6, mitochondrial;Isoform of P97450, ATP synthase peripheral stalk subunit F6 (Fragment)	2	24404000000	10	10	12.496	0	323.31	59.3	50.9	50.9	50.9	44.4	50.9	0.86636	0.9902	0.8939	0.89112	0.83586	0.82502	0.9455	1.0277	0.94494	0.94022	0.9007	0.90059	-0.0808506	0.0394192	-0.0817054	-0.0889297	-0.150881	-0.151058	-0.0856676	1.52878
Nuclear pore complex protein Nup98-Nup96;Nuclear pore complex protein Nup98;Nuclear pore complex protein Nup96	Nup98	A0A1B0GSX7;Q6PFD9;B2RQL0;A0A140T8J8;A0A1B0GRB5;A0A1B0GRA7;A0A1B0GS62	Isoform of Q6PFD9, Nuclear pore complex protein Nup96;Nuclear pore complex protein Nup98-Nup96	7	24401000000	79	79	197.31	0	323.31	31.6	38.4	30.8	31.5	40.4	40.5	0.96749	1.0052	1.0022	1.0328	0.97983	0.98814	1.0421	1.0247	1.0549	1.0833	1.0511	1.0547	0.0594937	0.0352016	0.0771062	0.115433	0.0718999	0.0768327	0.0726612	2.97463
U1 small nuclear ribonucleoprotein A	Snrpa	Q62189;D3Z0S6;D6RI83	U1 small nuclear ribonucleoprotein A;Isoform of Q62189, U1 small nuclear ribonucleoprotein A (Fragment)	3	24383000000	12	10	31.835	0	142.33	44.3	28.9	36.2	36.2	39	31	1.0885	1.108	1.0977	1.0787	1.0496	0.96437	1.1772	1.1207	1.1517	1.1241	1.1168	1.039	0.235359	0.1644	0.203765	0.16877	0.159371	0.0551957	0.164477	2.92479
Nardilysin	Nrd1	A2A9Q2;Q8BHG1;A6PWC3;Q3V3G9	Isoform of Q8BHG1, Nardilysin, N-arginine dibasic convertase, NRD convertase 1;Nardilysin;Isoform of Q8BHG1, Nardilysin, N-arginine dibasic convertase, NRD convertase 1	4	24359000000	54	54	140.62	0	323.31	32.1	35.5	31	31.8	34.8	34.5	0.82277	0.89022	0.84444	0.76723	0.8228	0.82283	0.89122	0.89793	0.87776	0.81748	0.88112	0.88373	-0.166146	-0.155325	-0.188102	-0.290745	-0.18259	-0.178322	-0.193538	3.69532
Splicing factor 1	Sf1	D3YZC9;D3YZD0;Q64213;E9Q4Q2;Q64213-2;Q64213-3;D3YVH4;F8WHF9;F6YR19;D6RDB7	Isoform of Q64213, CCHC-type domain-containing protein;Isoform of Q64213, CCHC-type domain-containing protein;Splicing factor 1;Isoform of Q64213, CCHC-type domain-containing protein;Isoform of Q64213, Isoform CW17E of Splicing factor 1;Isoform of Q64213,	10	24306000000	29	28	61.755	0	323.31	26.4	36.8	28.9	28.7	40.5	31	0.95272	1.016	0.99472	0.98345	0.95991	0.97367	1.0473	1.043	1.0577	1.0399	1.0282	1.0389	0.0666748	0.0607392	0.0809305	0.0564448	0.0401209	0.0550568	0.0599945	3.93965
NEDD8-activating enzyme E1 regulatory subunit	Nae1	E0CZE0;Q8VBW6	Isoform of Q8VBW6, NEDD8-activating enzyme E1 regulatory subunit;NEDD8-activating enzyme E1 regulatory subunit	2	24269000000	36	36	57.619	0	323.31	45.5	51.2	45.5	47.1	53.9	52	0.94172	1.0154	0.99689	1.0247	0.96552	0.9876	1.0092	1.0358	1.0299	1.0589	1.0281	1.0609	0.0132121	0.0507455	0.0425043	0.0825664	0.0399806	0.0852887	0.0523829	2.25916
Thioredoxin domain-containing protein 17	Txndc17	Q9CQM5	Thioredoxin domain-containing protein 17	1	24251000000	9	9	14.015	0	126.57	53.7	45.5	35.8	35.8	45.5	45.5	0.93671	0.97834	0.96832	0.90217	0.95942	0.86761	1.0101	0.99649	0.99795	0.93683	1.0229	0.92187	0.0144981	-0.00507277	-0.00296056	-0.0941408	0.0326651	-0.117365	-0.0287293	0.515284
Glutathione synthetase	Gss	P51855;Q3UEE2;A2AQN7;H3BKH4;A2AQN9	Glutathione synthetase;Isoform of P51855, Glutathione synthetase	5	24230000000	26	25	52.246	0	323.31	41.6	43.9	38	42.8	45.4	45.8	0.70338	0.9171	0.69793	0.71561	0.80116	0.79699	0.76246	0.93424	0.72248	0.74251	0.85651	0.85842	-0.391266	-0.0981349	-0.46897	-0.429518	-0.223458	-0.220244	-0.305265	2.43259
Parathymosin	Ptms	Q9D0J8	Parathymosin	1	24214000000	5	5	11.43	0	122.21	26.7	22.8	23.8	23.8	22.8	22.8	0.81575	1.1516	0.81467	0.82176	0.88852	0.93364	0.90302	1.183	0.86396	0.86516	0.94576	0.97159	-0.14717	0.24245	-0.210964	-0.208961	-0.080454	-0.0415805	-0.0744465	0.480164
Tropomodulin-3	Tmod3	Q9JHJ0;A0A1L1SQ12;A0A1L1SR42;P49813	Tropomodulin-3	4	24150000000	20	19	39.502	0	228.46	40.9	45.5	37.2	46	48	47.4	0.87905	0.87543	0.92315	0.96708	0.84265	0.88509	0.95328	0.88777	0.96983	1.0037	0.90118	0.95212	-0.0690281	-0.171742	-0.0441962	0.00532812	-0.150113	-0.0707847	-0.0834226	1.56039
Calpastatin	Cast	P51125-6;Q8CE80;P51125;P51125-2;P51125-3;P51125-7;Q8C281;A0A338P6J9;Q921U7;P51125-5;P51125-4	Isoform of P51125, Isoform 6 of Calpastatin;Isoform of P51125, Calpain inhibitor;Calpastatin;Isoform of P51125, Isoform 2 of Calpastatin;Isoform of P51125, Isoform 3 of Calpastatin;Isoform of P51125, Isoform 7 of Calpastatin;Isoform of P51125, Calpain inhi	11	24129000000	40	7	83.625	0	323.31	47.1	47.5	39.7	43.7	51.2	51.2	0.88564	0.98109	0.92374	0.89332	0.89716	0.87666	0.98074	1.0032	0.97458	0.93164	0.96036	0.94676	-0.0280574	0.00460925	-0.0371475	-0.102156	-0.0583528	-0.0789293	-0.0500055	1.62735
KH domain-containing, RNA-binding, signal transduction-associated protein 1	Khdrbs1	Q60749;Q9WU01-2;Q9WU01;A0A087WSL3;A0A087WR32	KH domain-containing, RNA-binding, signal transduction-associated protein 1	5	24084000000	18	16	48.37	0	323.31	21	26	17.2	25.1	25.1	26.9	0.96814	1.019	1.0242	1.0289	0.98164	0.99447	1.0462	1.0263	1.0792	1.0718	1.0577	1.0484	0.0651587	0.0374525	0.109962	0.100036	0.0809305	0.0681893	0.0769548	3.09789
Coatomer subunit epsilon	Cope	O89079;D3Z315;F6YFR7;F6XIG5;E9Q6I5	Coatomer subunit epsilon;Isoform of O89079, Coatomer subunit epsilon (Fragment);Isoform of O89079, Coatomer subunit epsilon (Fragment)	5	24028000000	20	20	34.567	0	323.31	53.2	62.3	53.6	64.6	62.3	59.7	0.88834	0.9722	0.97012	0.93771	0.92978	0.9253	0.98305	1.0056	1.0135	0.97931	0.99272	0.98583	-0.0246633	0.00805655	0.0193461	-0.0301625	-0.0105412	-0.0205892	-0.00975893	0.557515
UPF0568 protein C14orf166 homolog		Q9CQE8	RNA transcription, translation and transport factor protein	1	23895000000	25	25	28.152	0	323.31	48.4	60.7	48	53.3	57.4	61.5	0.89451	0.9555	0.92185	0.96769	0.92193	0.91605	0.96439	0.96618	0.95352	0.98834	0.98309	0.98171	-0.0523114	-0.0496361	-0.0686649	-0.0169207	-0.0246046	-0.0266312	-0.0397948	2.33283
DNA-directed RNA polymerase II subunit RPB1	Polr2a	A0A0R4J0V5;P08775	Isoform of P08775, DNA-directed RNA polymerase subunit;DNA-directed RNA polymerase II subunit RPB1	2	23832000000	107	107	213.48	0	323.31	31.2	35.3	27.4	23.6	33.6	29.7	1.0107	1.0366	1.0479	1.0207	0.99079	1.0006	1.0899	1.0537	1.078	1.0616	1.0625	1.0811	0.124196	0.0754642	0.108357	0.0862403	0.0874628	0.1125	0.0990367	4.31046
Ribose-phosphate pyrophosphokinase 1	Prps1l3;Prps1	G3UXL2;Q9D7G0	Ribose-phosphate diphosphokinase;Ribose-phosphate pyrophosphokinase 1	2	23769000000	24	9	34.824	0	323.31	50.9	52.8	38.4	53.8	52.5	47.8	0.92507	0.94473	1.0164	1.0595	0.91558	0.92434	1.044	0.96546	1.035	1.0989	0.99392	1.0148	0.0621217	-0.0507116	0.0496308	0.13606	-0.00879836	0.0211954	0.0349163	0.619097
Nucleolar GTP-binding protein 1	Gtpbp4	Q99ME9;A0A217FL53	Nucleolar GTP-binding protein 1	2	23758000000	37	37	74.112	0	323.31	34.2	44.5	45.7	37.9	45.6	46.1	0.98954	1.0383	1.0228	0.97084	1.0547	1.0243	1.0741	1.0556	1.0541	1.0196	1.1301	1.1013	0.103128	0.0780633	0.0760117	0.0280033	0.17645	0.139208	0.100144	2.27191
Suppressor of G2 allele of SKP1 homolog	Sugt1	Q9CX34	Protein SGT1 homolog	1	23756000000	28	28	38.158	0	323.31	62.8	70.5	61.3	55.7	70.2	60.7	0.92905	0.94586	0.95124	0.94783	0.90495	0.91091	1.0101	0.95609	1.0092	0.98453	0.96949	0.97091	0.0144981	-0.0647817	0.0132121	-0.0224929	-0.0447021	-0.0425905	-0.0244762	0.902909
Sulfide:quinone oxidoreductase, mitochondrial	Sqrdl	Q9R112;F6ZKZ3;H3BLH2;H3BJJ7;H3BJM5	Sulfide:quinone oxidoreductase, mitochondrial;Isoform of Q9R112, Pyr_redox_2 domain-containing protein	5	23736000000	37	37	50.282	0	323.31	48	50.7	44.7	46.7	57.6	49.8	0.64965	0.77917	0.60532	0.63259	0.65655	0.64603	0.69612	0.78881	0.62154	0.64623	0.69838	0.69381	-0.522592	-0.34225	-0.686081	-0.62988	-0.517916	-0.527387	-0.537684	3.99965
Mesencephalic astrocyte-derived neurotrophic factor	Manf	Q80ZP8;Q3TMX5;Q9CXI5;F6USD5;F6T4L3;F7C1S6	Isoform of Q9CXI5, Armet protein;Isoform of Q9CXI5, Mesencephalic astrocyte-derived neurotrophic factor;Mesencephalic astrocyte-derived neurotrophic factor;Isoform of Q9CXI5, Mesencephalic astrocyte-derived neurotrophic factor (Fragment);Isoform of Q9CXI5,	6	23719000000	15	15	19.012	0	97.38	50.9	50.9	44.8	44.8	50.9	50.9	0.96827	1.0505	0.98604	0.9715	0.95423	0.95797	1.0579	1.0763	1.0263	1.0161	1.0199	1.0242	0.0812033	0.10608	0.0374525	0.0230424	0.0284277	0.0344975	0.0517839	1.88096
SUN domain-containing protein 2	Sun2	Q8BJS4-2;Q8BJS4;Q8BJS4-3;E0CY39;E0CY32	Isoform of Q8BJS4, Isoform 2 of SUN domain-containing protein 2;SUN domain-containing protein 2;Isoform of Q8BJS4, Isoform 3 of SUN domain-containing protein 2	5	23684000000	42	41	81.361	0	323.31	47.2	48.4	42.8	40.6	51.7	51.4	0.91743	1.0738	0.9772	1.0646	0.97919	1.0109	0.98705	1.0918	1.0053	1.0871	1.0371	1.0712	-0.0188049	0.126709	0.00762609	0.120485	0.052555	0.0992279	0.0646329	1.31694
RNA-binding protein 14	Rbm14	Q8C2Q3;E9QL13;Q8C2Q3-2;J3QN51;J3QPT3;J3QQ01	RNA-binding protein 14;Isoform of Q8C2Q3, RNA-binding protein 14;Isoform of Q8C2Q3, Isoform 2 of RNA-binding protein 14	6	23635000000	35	27	69.448	0	243.31	26.2	37.8	27.2	30.9	41.1	34.7	0.96409	1.0533	0.99346	0.99079	0.99164	1.0032	1.0409	1.0647	1.031	1.0204	1.0555	1.0684	0.0578315	0.090447	0.0440443	0.0291348	0.0779266	0.0954519	0.065806	2.75936
Tubulin--tyrosine ligase-like protein 12	Ttll12	Q3UDE2;F2Z423	Tubulin--tyrosine ligase-like protein 12	2	23610000000	38	38	74.042	0	323.31	49.5	55.2	40.8	46.5	56	51.5	0.91061	0.9289	0.94156	0.93303	0.89537	0.89379	0.97779	0.94462	0.97289	0.987	0.96204	0.95672	-0.0324034	-0.082194	-0.0396514	-0.018878	-0.0558312	-0.0638313	-0.0487982	2.4613
Rab GDP dissociation inhibitor alpha	Gdi1	P50396;B7FAU8;D6RI86	Rab GDP dissociation inhibitor alpha	3	23570000000	39	28	50.521	0	323.31	64.4	64.4	64.7	70.7	68.9	68.9	0.90475	1.0329	0.95876	0.92338	0.93311	0.9048	0.97131	1.0584	0.99706	0.95511	0.9981	0.97897	-0.0419963	0.081885	-0.00424777	-0.0662612	-0.00274373	-0.0306634	-0.0106712	0.199383
Signal recognition particle subunit SRP68	Srp68	Q8BMA6;A2AAN2	Signal recognition particle subunit SRP68;Isoform of Q8BMA6, Signal recognition particle subunit SRP68	2	23569000000	43	43	70.573	0	323.31	55.7	57.3	45.4	53.3	54.1	53.6	0.99104	0.99923	1.0484	1.0066	0.94934	0.94381	1.069	1.0261	1.0901	1.0445	1.0143	1.0213	0.0962619	0.0371713	0.12446	0.0628125	0.0204844	0.0304067	0.0619329	1.85305
Large proline-rich protein BAG6	Bag6	Q3UF95;Q9Z1R2;G3UYQ2;G3UZT6;A0A1B0GX81;G3UXT8;G3UYZ0;G3V013;S4R183;S4R224	Isoform of Q9Z1R2, BCL2-associated athanogene 6;Large proline-rich protein BAG6;Isoform of Q9Z1R2, BCL2-associated athanogene 6;Isoform of Q9Z1R2, BCL2-associated athanogene 6;Isoform of Q9Z1R2, BCL2-associated athanogene 6 (Fragment)	10	23502000000	46	46	119.14	0	323.31	32.7	29.9	28.4	25.5	31.6	29.3	0.93468	1.0133	0.97561	0.99287	0.95018	0.95027	1.0123	1.009	1.0073	1.0486	1.0132	1.0234	0.0176369	0.0129262	0.0104934	0.0684645	0.018919	0.0333701	0.0269683	1.53422
COP9 signalosome complex subunit 1	Gps1	G3UXW9;Q3MIA8;Q99LD4	Isoform of Q99LD4, COP9 signalosome complex subunit 1;Isoform of Q99LD4, PCI domain-containing protein;COP9 signalosome complex subunit 1	3	23463000000	37	1	58.86	0	323.31	44.7	41.3	40.1	43.5	40.3	41.8	0.9026	0.99559	0.94862	0.93477	0.92973	0.93346	0.9956	1.0106	0.97658	0.96861	0.99212	0.99152	-0.00636186	0.0152121	-0.0341899	-0.0460122	-0.0114135	-0.0122862	-0.0158419	0.878151
Succinate dehydrogenase [ubiquinone] iron-sulfur subunit, mitochondrial	Sdhb	Q9CQA3	Succinate dehydrogenase [ubiquinone] iron-sulfur subunit, mitochondrial	1	23413000000	19	19	31.814	0	242.06	57.4	53.9	57.4	56	53.2	51.8	0.85654	0.98999	0.88503	0.93854	0.83669	0.8216	0.93735	1.0074	0.9247	0.98577	0.89061	0.87973	-0.0933403	0.0106366	-0.112943	-0.020677	-0.167134	-0.184867	-0.0947208	1.51201
ATPase Asna1	Asna1	O54984;A0A1B0GRE1	ATPase GET3	2	23407000000	17	17	38.822	0	323.31	36.2	34.5	35.6	43.7	40.2	41.1	0.91445	0.97655	0.95143	0.96422	0.87088	0.8973	0.98187	0.99956	0.99203	0.99055	0.94942	0.96413	-0.0263961	-0.000634926	-0.0115443	-0.0136983	-0.0748817	-0.0527004	-0.0299759	1.31248
Phosphatidylinositol transfer protein alpha isoform	Pitpna	P53810;J3QQ30;J3QPW1;F8WGG5	Phosphatidylinositol transfer protein alpha isoform;Isoform of P53810, Phosphatidylinositol transfer protein alpha isoform;Isoform of P53810, Phosphatidylinositol transfer protein alpha isoform	4	23405000000	26	24	31.893	0	286.15	58.7	60.5	55.7	56.1	60.5	57.9	0.83512	0.99512	0.85549	0.84573	0.90586	0.90022	0.90458	1.0199	0.89383	0.89063	0.98092	0.96017	-0.14468	0.0284277	-0.161928	-0.167102	-0.0277926	-0.0586382	-0.0886188	1.35466
NAD(P)H-hydrate epimerase	Apoa1bp	Q8K4Z3	NAD(P)H-hydrate epimerase	1	23392000000	15	15	30.972	0	323.31	38.3	36.9	32.3	29.8	37.2	40.1	0.81881	0.89338	0.93893	0.93091	0.81278	0.81396	0.88323	0.90394	0.96724	0.95119	0.87439	0.86999	-0.179139	-0.145701	-0.0480542	-0.0721945	-0.193651	-0.200929	-0.139945	2.48291
AP-3 complex subunit beta-1	Ap3b1	Q9Z1T1;A0A338P6V5;A0A571BEC1	AP-3 complex subunit beta-1	3	23258000000	56	47	122.74	0	323.31	27.6	30.9	25.8	28.7	32.9	28.1	0.9174	0.93744	0.96766	0.92434	0.88859	0.87023	0.9917	0.94798	1.0057	0.9599	0.94977	0.92944	-0.0120243	-0.0770715	0.00820001	-0.059044	-0.0743499	-0.105566	-0.0533093	1.53861
Programmed cell death protein 5	Pdcd5	P56812;D3Z7Q5	Programmed cell death protein 5;Isoform of P56812, Programmed cell death protein 5	2	23227000000	12	12	14.275	0	197.47	66.7	75.4	75.4	75.4	66.7	66.7	0.92964	0.95266	0.95132	0.99515	0.91572	0.91614	0.99988	0.96493	0.99346	1.0297	0.98033	0.9761	-0.000173134	-0.0515038	-0.00946621	0.0422241	-0.0286606	-0.0348991	-0.0137465	0.451257
Costars family protein ABRACL	Abracl	Q4KML4;A0A1W2P7X0;E9QMV2	Costars family protein ABRACL;Isoform of Q4KML4, Costars domain-containing protein (Fragment);Isoform of Q4KML4, Costars domain-containing protein	3	23167000000	5	5	9.0303	0	123.73	30.9	46.9	30.9	51.9	46.9	46.9	0.84328	1.0493	0.73206	0.95667	1.0105	1.0289	0.90406	1.0524	0.74761	0.98663	1.084	1.1073	-0.14551	0.0736832	-0.419642	-0.0194189	0.116365	0.147046	-0.0412461	0.183042
NEDD8-activating enzyme E1 catalytic subunit	Uba3	Q8C878;Q3TL72;Q8C878-2;A0A0N4SVZ2	NEDD8-activating enzyme E1 catalytic subunit;Isoform of Q8C878, NEDD8-activating enzyme E1 catalytic subunit;Isoform of Q8C878, Isoform 2 of NEDD8-activating enzyme E1 catalytic subunit	4	23119000000	33	33	51.737	0	323.31	49.8	59.1	49.4	47.8	60.4	55.4	0.92931	1.004	0.9781	1.0322	0.98226	0.98692	1.0097	1.0261	1.012	1.0685	1.0495	1.0626	0.0139267	0.0371713	0.0172093	0.0955869	0.0697022	0.0875986	0.0535325	1.84514
Four and a half LIM domains protein 1	Fhl1	A2AEX8;A2AEX6;P97447;A2AEY1;A2AEY0;A2AEX9;Q8CDC8	Isoform of P97447, Four and a half LIM domains protein 1;Isoform of P97447, Four and a half LIM domains protein 1;Four and a half LIM domains protein 1;Isoform of P97447, Four and a half LIM domains protein 1 (Fragment)	7	23063000000	23	5	33.563	0	261.43	69.6	46.6	62.8	56.1	51.4	49.3	0.97629	0.99717	1.0541	1.0724	0.97611	0.96591	1.0589	1.0203	1.1216	1.1195	1.0416	1.0429	0.0825664	0.0289934	0.165558	0.162855	0.0588014	0.0606008	0.0932291	1.97192
NEDD8-conjugating enzyme Ubc12	Ube2m	P61082;F7CDT0;F6WMC0;G5E919	NEDD8-conjugating enzyme Ubc12;Isoform of P61082, UBC core domain-containing protein (Fragment);Isoform of P61082, UBC core domain-containing protein (Fragment)	4	23051000000	15	15	20.9	0	131.19	42.1	42.1	42.1	42.1	36.1	35.5	1.032	0.97662	1.0514	1.0364	0.89619	0.93685	1.1221	0.98753	1.0918	1.0741	0.96349	1.0015	0.166201	-0.0181035	0.126709	0.103128	-0.0536584	0.00216242	0.0544064	0.709282
Casein kinase II subunit beta	Csnk2b	P67871;G3UXG7;G3UZJ5;G3UZA4;G3UZX4;G3UWU5	Casein kinase II subunit beta;Isoform of P67871, Casein kinase II subunit beta;Isoform of P67871, Casein kinase II subunit beta (Fragment)	6	22988000000	15	5	24.942	0	187.71	45.1	45.1	45.1	45.1	48.8	48.8	0.95206	1.031	0.97071	0.97908	0.98271	1.0191	1.0248	1.0454	1.0115	1.0138	1.0529	1.0922	0.0353424	0.0640551	0.0164963	0.0197731	0.0743684	0.127237	0.0562121	1.66159
TBC1 domain family member 15	Tbc1d15	Q9CXF4	TBC1 domain family member 15	1	22887000000	41	41	76.526	0	323.31	33.5	41.6	33.5	34.3	41.6	36.5	0.90203	0.9424	0.89567	0.94582	0.90883	0.91462	0.97182	0.95607	0.93005	0.99609	0.98037	0.97699	-0.041239	-0.0648118	-0.10462	-0.00565199	-0.0286018	-0.0335843	-0.0464181	1.67327
Mitochondrial import receptor subunit TOM22 homolog	Tomm22	Q9CPQ3;A0A2R8VHM4;A0A2R8VHJ4	Mitochondrial import receptor subunit TOM22 homolog	3	22764000000	9	9	15.537	0	314.51	49.3	47.9	49.3	63.4	47.9	47.9	0.93564	0.95437	0.9805	0.96055	0.90008	0.91013	0.99606	0.96466	1.0112	1.013	0.9698	0.97415	-0.00569545	-0.0519075	0.0160684	0.0186342	-0.0442408	-0.0377842	-0.0174876	0.640612
Ubiquitin carboxyl-terminal hydrolase isozyme L5	Uchl5	Q9WUP7;A0A087WP81;A0A087WRL3	Ubiquitin carboxyl-terminal hydrolase isozyme L5;Isoform of Q9WUP7, Ubiquitinyl hydrolase 1 (Fragment)	3	22609000000	27	1	37.616	0	323.31	62.9	70.2	58.4	67.5	81.5	64.7	1.0015	1.0416	1.1356	1.1675	1.0208	1.0037	1.1	1.0596	1.1916	1.1971	1.0931	1.0861	0.137504	0.0835197	0.2529	0.259544	0.128425	0.119157	0.163508	2.53198
COP9 signalosome complex subunit 5	Cops5	O35864;A0A087WQA8;A0A087WQ60;A0A087WRH6	COP9 signalosome complex subunit 5	4	22604000000	23	23	37.548	0	323.31	53.6	59.9	50	49.7	65.6	54.5	0.90091	0.96505	0.91796	0.92482	0.92047	0.91051	0.97402	0.97633	0.9637	0.96128	0.98193	0.9792	-0.0379767	-0.0345592	-0.053344	-0.0569714	-0.0263079	-0.0303245	-0.039914	3.2619
Actin-related protein 2/3 complex subunit 5	Arpc5	Q9CPW4;Q3UA72	Actin-related protein 2/3 complex subunit 5;Isoform of Q9CPW4, Actin-related protein 2/3 complex subunit 5	2	22444000000	12	12	16.288	0	323.31	63.6	68.2	57.6	57.6	62.9	57.6	0.88019	0.9679	0.9316	0.9708	0.88807	0.89559	0.96511	0.98846	0.96662	1.0118	0.95726	0.96698	-0.0512347	-0.0167455	-0.0489792	0.0169241	-0.0630173	-0.048442	-0.0352491	1.46767
	Ncapg	E9PWG6	Cnd3 domain-containing protein	1	22353000000	52	52	112.87	0	323.31	35.2	33.4	34.7	43.1	43.1	41.6	1.0177	1.0645	1.0489	1.0795	1.0575	1.1074	1.1096	1.0765	1.1029	1.1131	1.1335	1.1971	0.15004	0.106348	0.141302	0.154583	0.180784	0.259544	0.165434	3.25386
PDZ and LIM domain protein 1	Pdlim1	O70400;S4R1V0	PDZ and LIM domain protein 1;Isoform of O70400, PDZ domain-containing protein (Fragment)	2	22326000000	20	20	35.774	0	323.31	60.9	74.3	51.4	67.9	71.9	74.3	1.0132	1.0929	1.1282	1.1829	1.0195	1.0564	1.09	1.1043	1.1787	1.2041	1.0858	1.1314	0.124328	0.143132	0.237197	0.267955	0.118758	0.178109	0.178247	3.0507
PDZ and LIM domain protein 5	Pdlim5	Q8CI51;Q8CI51-2	PDZ and LIM domain protein 5;Isoform of Q8CI51, Isoform 2 of PDZ and LIM domain protein 5	2	22259000000	36	9	63.299	0	323.31	57.7	53.8	52.1	48.7	56.5	57.4	0.73341	0.80417	0.72222	0.76324	0.74284	0.75383	0.79636	0.82309	0.75923	0.79404	0.79797	0.82552	-0.328507	-0.280878	-0.397391	-0.332716	-0.325594	-0.276625	-0.323619	5.02443
Extended synaptotagmin-1	Esyt1	Q3U7R1;Q3U7R1-2;A0A1W2P784	Extended synaptotagmin-1;Isoform of Q3U7R1, Isoform 2 of Extended synaptotagmin-1	3	22258000000	49	49	121.55	0	323.31	25.5	37.9	21.1	26.6	37	37.5	1.0775	1.1011	1.1784	1.1242	1.0125	1.0518	1.1632	1.1248	1.2177	1.166	1.0857	1.1261	0.218099	0.169668	0.284159	0.221568	0.118626	0.171335	0.197242	3.42865
Perilipin-4	Plin4	A0A571BEC9;O88492;O88492-2	Isoform of O88492, Perilipin-4;Perilipin-4;Isoform of O88492, Isoform 2 of Perilipin-4	3	22212000000	41	41	158.67	0	323.31	49.3	48.2	49.7	48.2	49.1	49.5	0.45829	0.39895	0.49824	0.54987	0.37579	0.38699	0.4957	0.40669	0.51612	0.57336	0.40271	0.41448	-1.01246	-1.298	-0.954222	-0.802487	-1.31219	-1.27063	-1.10833	4.26052
Dihydrolipoyl dehydrogenase, mitochondrial	Dld	O08749	Dihydrolipoyl dehydrogenase, mitochondrial	1	22210000000	20	20	54.272	0	213.33	32.4	31	24.8	31.2	30.6	39.7	0.98003	1.0035	1.0252	1.0289	0.9175	0.9119	1.0598	1.0162	1.069	1.0814	0.98246	0.98819	0.083792	0.0231844	0.0962619	0.1129	-0.0255294	-0.0171396	0.0455782	0.912631
Protein SET	Set	Q9EQU5-2	Isoform of Q9EQU5, Isoform 2 of Protein SET	1	22189000000	18	2	32.105	0	323.31	35.4	31.8	36.8	33.2	34.7	30.7	0.99238	1.0911	1.0976	1.0906	1.0601	0.96666	1.1089	1.1176	1.17	1.1388	1.1404	1.0191	0.149129	0.160404	0.226509	0.187514	0.18954	0.0272956	0.156732	2.5918
40S ribosomal protein S15	Rps15	P62843;D3YTQ9	40S ribosomal protein S15;Isoform of P62843, 40S ribosomal protein S15	2	22185000000	9	9	17.04	0	152.22	26.2	49.7	26.2	26.2	51.7	42.8	0.90673	0.90756	0.92041	0.94296	0.92068	0.87554	0.99357	0.91882	0.98345	1.0157	0.96018	0.88982	-0.00930648	-0.122146	-0.0240764	0.0224743	-0.0586232	-0.168415	-0.0600154	1.00702
		A0A0R4IZW8;A0A0R4J1C2;Q9D7J7	Isoform of O88456, Calcium-activated neutral proteinase small subunit;Isoform of O88456, Calcium-activated neutral proteinase small subunit	3	21988000000	15	1	28.406	0	323.31	28	38.8	19.4	47.8	47.8	39.2	0.92375	0.92579	0.96204	0.9173	0.90839	0.90003	0.98641	0.94123	0.99514	0.94671	0.96345	0.96004	-0.0197407	-0.0873808	-0.00702859	-0.0790055	-0.0537183	-0.0588336	-0.0509512	1.94828
Mitochondrial import receptor subunit TOM40 homolog	Tomm40	Q9QYA2	Mitochondrial import receptor subunit TOM40 homolog	1	21861000000	17	16	37.895	0	323.31	30.5	30.5	30.5	34.6	33.2	33.2	0.90353	0.95256	0.97999	0.99914	0.91831	0.90231	1.0124	0.96965	1.0161	1.0345	0.97841	0.95964	0.0177794	-0.044464	0.0230424	0.0489336	-0.0314889	-0.0594348	-0.00760538	0.164141
Small nuclear ribonucleoprotein E	Snrpe	P62305;E9Q0W8;E9Q4F4	Small nuclear ribonucleoprotein E;Isoform of P62305, Small nuclear ribonucleoprotein E;Isoform of P62305, Small nuclear ribonucleoprotein E	3	21826000000	5	5	10.803	0	21.447	25	25	25	25	12	25	1.0178	1.0599	1.1119	1.1011	1.0358	1.0359	1.0846	1.067	1.1372	1.1264	1.0968	1.0879	0.117163	0.0935602	0.185486	0.171719	0.1333	0.121546	0.137129	3.6877
Protein DEK	Dek	Q7TNV0;E9Q8Y1;D3YVJ6	Protein DEK;Isoform of Q7TNV0, SAP domain-containing protein (Fragment);Isoform of Q7TNV0, SAP domain-containing protein (Fragment)	3	21807000000	23	23	43.158	0	215.08	33.7	36.1	33.7	36.1	37.1	36.1	1.0253	1.1363	1.0312	1.0812	1.0677	1.1309	1.1165	1.1645	1.0973	1.1573	1.1518	1.208	0.158983	0.219711	0.133958	0.210763	0.20389	0.27262	0.199988	3.78124
EH domain-containing protein 2	Ehd2	Q8BH64;D3Z7U7	EH domain-containing protein 2	2	21778000000	41	38	61.174	0	323.31	47.9	64.3	44.9	55.1	61.9	61.9	0.69525	0.7245	0.71486	0.54439	0.63592	0.63394	0.74923	0.73681	0.74151	0.56179	0.67642	0.68001	-0.416519	-0.440635	-0.431462	-0.831897	-0.564009	-0.556372	-0.540149	3.41599
DNA repair protein RAD50	Rad50	Q5SV02;P70388;P70388-2;A8Y5I3;E9PUJ2;P70388-4;P70388-3	Isoform of P70388, Zinc-hook domain-containing protein;DNA repair protein RAD50;Isoform of P70388, Isoform 2 of DNA repair protein RAD50	7	21749000000	63	63	153.54	0	303.75	21.3	23.7	20.2	21.9	30.6	30.4	0.97258	0.98828	0.98264	0.9924	0.94041	0.92074	1.0506	1.0104	1.0373	1.0286	1.0074	0.99235	0.0712135	0.0149265	0.0528332	0.0406821	0.0106366	-0.011079	0.0298688	1.21348
Dynein light chain 1, cytoplasmic	Dynll1	P63168;Q80ZS7	Dynein light chain 1, cytoplasmic	2	21701000000	9	5	10.366	0	323.31	62.9	49.4	49.4	49.4	49.4	49.4	0.91774	1.0112	0.94609	0.93766	0.95982	0.94383	0.98898	1.0295	0.9701	0.96251	1.0213	1.0132	-0.0159867	0.0419438	-0.0437946	-0.0551266	0.0304067	0.018919	-0.00393974	0.0858198
Nck-associated protein 1	Nckap1	A2AS98;P28660;P28660-2;Q8K1X4;A0A2R8VHC4	Isoform of P28660, Nck-associated protein 1;Nck-associated protein 1;Isoform of P28660, Isoform 2 of Nck-associated protein 1	5	21688000000	54	54	129.51	0	323.31	25.4	30.2	25.4	27.3	32.5	35.5	0.91226	0.94764	0.94376	0.91664	0.88876	0.89412	0.98035	0.95637	0.98482	0.95098	0.95685	0.96049	-0.0286312	-0.0643592	-0.022068	-0.0725131	-0.0636353	-0.0581575	-0.0515607	2.74598
Cytochrome b5	Cyb5a	G5E850;P56395;A0A494B9D8;E0CY88	Isoform of P56395, Cytochrome b5;Cytochrome b5	4	21640000000	10	10	11.142	0	184.97	58.2	56.1	58.2	58.2	65.3	56.1	0.80397	0.84343	0.78996	0.82124	0.7829	0.73821	0.86778	0.865	0.83167	0.8482	0.83409	0.78746	-0.204599	-0.209228	-0.265917	-0.237524	-0.261725	-0.344721	-0.253952	4.17218
Lysosomal alpha-glucosidase	Gaa	P70699;A2AFL3;A2AFL5;F6R5R5;F6VEG4	Lysosomal alpha-glucosidase	5	21619000000	35	35	106.25	0	323.31	26.5	27	21.6	29.4	32.1	36	0.99748	0.96299	1.0414	0.933	0.7717	0.76948	1.0954	0.96582	1.0651	0.95901	0.81782	0.82158	0.131458	-0.0501738	0.0909889	-0.0603822	-0.290145	-0.283527	-0.0769635	0.466971
Purine nucleoside phosphorylase	Pnp;Pnp2	Q543K9;P23492;A0A2I3BQH2;Q9D8C9;A0A2I3BS22	Isoform of P23492, Purine nucleoside phosphorylase;Purine nucleoside phosphorylase;Gm49342 readthrough, Inosine phosphorylase (Fragment);Purine nucleoside phosphorylase	5	21562000000	20	20	32.263	0	300.09	56.4	65.7	45	49.5	65.7	65.1	0.91969	0.94611	0.95478	0.97589	0.83104	0.86448	0.9989	0.9519	0.98329	1.0038	0.89065	0.93013	-0.00158784	-0.0711181	-0.0243111	0.00547185	-0.167069	-0.104496	-0.0605184	1.10621
Protein transport protein Sec23A	Sec23a	E9Q1S3;Q01405	Isoform of Q01405, Protein transport protein SEC23;Protein transport protein Sec23A	2	21553000000	39	34	82.955	0	323.31	42.5	38.2	33.4	42.5	44.3	40.6	0.92766	1.0059	0.98228	0.90912	0.85383	0.831	1.0004	1.007	1.0073	0.94605	0.91556	0.89076	0.000576963	0.0100637	0.0104934	-0.0800117	-0.127274	-0.166891	-0.0588404	0.916013
Copine-1	Cpne1	Q8C166;B7ZCP4;E9Q806;B7ZCP6;A3KGK7;B7ZCP5;B7ZCP7;V9GWY2;V9GX86;B7ZCP8;F6R587;V9GXM6	Copine-1;Isoform of Q8C166, C2 domain-containing protein;Isoform of Q8C166, C2 domain-containing protein;Isoform of Q8C166, C2 domain-containing protein (Fragment);Isoform of Q8C166, Copine-1 (Fragment);Isoform of Q8C166, Copine-1 (Fragment)	12	21550000000	24	23	58.886	0	226.27	22.4	23.3	19.2	26.3	22.2	19.8	0.95851	1.0155	1.0378	1.1	0.93799	0.96462	1.0528	1.0177	1.0949	1.158	1.0075	1.0355	0.0742314	0.0253123	0.130799	0.211635	0.0107798	0.0503276	0.0838476	1.3789
Ubiquitin carboxyl-terminal hydrolase 47	Usp47	A0A1L1SV73;Q8BY87-2	Isoform of Q8BY87, USP domain-containing protein;Isoform of Q8BY87, Isoform 2 of Ubiquitin carboxyl-terminal hydrolase 47	2	21514000000	74	3	157.15	0	323.31	32.9	41.6	34.4	38.2	46.1	45.2	0.9654	1.0452	0.98035	1.0091	0.94487	0.98266	1.0394	1.06	1.0177	1.0475	1.0133	1.0523	0.055751	0.0840643	0.0253123	0.0669502	0.0190614	0.0735461	0.0541142	2.39036
Phosphatidylinositol transfer protein beta isoform	Pitpnb	Q8JZZ5;P53811	Isoform of P53811, Phosphatidylinositol transfer protein beta isoform;Phosphatidylinositol transfer protein beta isoform	2	21512000000	23	21	31.616	0	188.65	58.8	60.7	62.9	57.7	65.1	65.1	0.92627	0.96574	0.96865	0.93455	0.93407	0.89107	1.0033	0.9868	1.0121	0.96492	0.99957	0.9666	0.00475306	-0.0191704	0.0173518	-0.0515188	-0.000620492	-0.0490091	-0.016369	0.653134
Flap endonuclease 1	Fen1	Q91Z50;P39749	Isoform of P39749, Flap endonuclease 1;Flap endonuclease 1	2	21446000000	20	19	42.623	0	323.31	57.1	50.3	50	50.3	52.4	52.1	1.0663	1.1436	1.1597	1.234	1.0741	1.1554	1.1563	1.1561	1.1995	1.2734	1.1361	1.2388	0.209516	0.209266	0.262433	0.348686	0.18409	0.308943	0.253822	3.68471
Inositol monophosphatase 1	Impa1	Q924B0;O55023;Q80ZJ2;A0A0A6YW07;D3Z703	Isoform of O55023, Inositol-1-monophosphatase;Inositol monophosphatase 1;Isoform of O55023, Inositol-1-monophosphatase;Isoform of O55023, Inositol-1-monophosphatase	5	21436000000	18	18	30.429	0	307.63	60.6	39.4	53.4	61.7	50.2	46.2	0.88396	0.96064	0.92975	0.94733	0.91243	0.93104	0.95803	0.97696	0.96812	0.98584	0.9767	0.99527	-0.0618573	-0.0336286	-0.0467422	-0.0205746	-0.0340126	-0.00684014	-0.0339426	2.11876
Developmentally-regulated GTP-binding protein 1	Drg1	P32233;F7BQ65	Developmentally-regulated GTP-binding protein 1	2	21320000000	31	30	40.512	0	221.99	43.1	43.9	41.4	50.7	48.2	52.9	0.97186	1.1118	0.98702	1.0462	1.0906	1.0605	1.0574	1.137	1.0191	1.0793	1.1723	1.1366	0.0805212	0.185232	0.0272956	0.110096	0.229342	0.184725	0.136202	2.14337
Putative RNA-binding protein Luc7-like 2	Luc7l2	Q7TNC4-4;Q7TNC4;Q7TNC4-2;Q7TNC4-3;Q05CX5;E9Q715	Isoform of Q7TNC4, Isoform 4 of Putative RNA-binding protein Luc7-like 2;Putative RNA-binding protein Luc7-like 2;Isoform of Q7TNC4, Isoform 2 of Putative RNA-binding protein Luc7-like 2;Isoform of Q7TNC4, Isoform 3 of Putative RNA-binding protein Luc7-lik	6	21305000000	22	14	45.404	0	141.82	42.4	37.4	43.5	40.1	44.2	39.3	0.92901	1.0503	0.95613	0.95255	0.94221	0.96571	1.005	1.0687	0.99412	0.98875	1.0166	1.0414	0.0071955	0.0958569	-0.00850809	-0.0163223	0.0237521	0.0585243	0.0267497	0.724312
mRNA turnover protein 4 homolog	Mrto4	Q9D0I8;A2AMV1;D6RCI7	mRNA turnover protein 4 homolog;Isoform of Q9D0I8, Ribosome assembly factor mrt4	3	21305000000	24	24	27.545	0	62.753	58.2	50.2	52.7	51.5	46.9	43.1	0.9319	1.0148	0.97532	0.99477	1.0042	1.0466	1.0177	1.0337	1.0145	1.0293	1.0736	1.1125	0.0253123	0.0478175	0.0207689	0.0416635	0.102457	0.153805	0.065304	1.55144
Myelin expression factor 2	Myef2	Q8C854;Q8C854-3;G8JL68	Myelin expression factor 2;Isoform of Q8C854, Isoform 2 of Myelin expression factor 2;Isoform of Q8C854, Myelin expression factor 2 (Fragment)	3	21295000000	37	1	63.294	0	323.31	42	35.9	39.1	41.3	47.4	33.8	0.99787	1.1127	1.0417	1.0509	1.0644	1.0847	1.0776	1.1308	1.0754	1.0851	1.1544	1.1536	0.107822	0.177344	0.104873	0.117828	0.207143	0.206143	0.153526	3.22834
Succinyl-CoA ligase [ADP/GDP-forming] subunit alpha, mitochondrial	Suclg1	Q9WUM5;A0A0N4SVU4	Succinate--CoA ligase [ADP/GDP-forming] subunit alpha, mitochondrial	2	21291000000	11	11	36.154	0	187.2	27.7	32.1	27.7	27.7	32.7	32.1	0.86031	0.97394	0.89973	0.91129	0.84953	0.85039	0.93421	0.995	0.95197	0.95298	0.91637	0.91802	-0.0981812	-0.00723157	-0.071012	-0.0694822	-0.125998	-0.123403	-0.0825512	2.22275
Spermatogenesis-associated protein 5	Spata5	A0A0A0MQ80;Q3UMC0;A0A0G2JFY0	Isoform of Q3UMC0, Vesicle-fusing ATPase;ATPase family protein 2 homolog;Isoform of Q3UMC0, ATPase family protein 2 homolog	3	21280000000	35	34	97.156	0	205.25	24.7	28.8	22	26.7	31.6	23	0.93906	0.90973	0.92244	0.87948	0.91891	0.97117	1.0175	0.93225	0.96345	0.91733	0.99349	1.0491	0.0250288	-0.101211	-0.0537183	-0.124487	-0.00942265	0.0691522	-0.0324431	0.474524
Serine/arginine-rich splicing factor 5	Srsf5	Q9D8S5;O35326	Isoform of O35326, Serine/arginine-rich-splicing factor 5;Serine/arginine-rich splicing factor 5	2	21276000000	16	15	30.978	0	113.69	35.6	28.1	35.6	33.7	28.1	28.1	0.88499	1.0079	0.97811	0.95006	0.95848	1.01	0.9769	1.0288	1.0181	1.0234	1.0295	1.0934	-0.0337172	0.0409625	0.0258793	0.0333701	0.0419438	0.128821	0.0395433	0.91333
Importin-9	Ipo9	E9QKZ2;Q91YE6;E0CXB2;F6TLX3;E0CY46;F6UT58	Isoform of Q91YE6, Importin N-terminal domain-containing protein;Importin-9;Isoform of Q91YE6, Importin N-terminal domain-containing protein	6	21243000000	40	40	115.95	0	323.31	20.2	29.1	19.2	25.8	28.3	30.7	0.9475	0.97736	1.0004	1.0125	0.92259	0.95212	1.0316	0.98894	1.0389	1.0365	0.99378	1.025	0.0448837	-0.0160451	0.0550568	0.0517201	-0.00900159	0.0356239	0.0270396	1.05073
Ran-binding protein 3	Ranbp3	A0A3B2WCL5;Q9CT10	Isoform of Q9CT10, Ran-binding protein 3;Ran-binding protein 3	2	21081000000	30	30	59.33	0	323.31	36.9	45.5	41.8	41	41.2	47.3	0.94447	1.0183	0.98918	0.99679	0.95394	0.99346	1.0316	1.0297	1.0212	1.027	1.0323	1.0626	0.0448837	0.0422241	0.0302654	0.0384362	0.0458623	0.0875986	0.0482117	2.69237
Adenosine kinase	Adk	P55264;P55264-2;A0A286YCD7;A0A286YCN3	Adenosine kinase;Isoform of P55264, Isoform Short of Adenosine kinase;Isoform of P55264, Adenosine kinase (Fragment)	4	21015000000	21	21	40.148	0	293.55	45.2	44	42.4	46	44	43.2	0.81381	0.92241	0.81082	0.85311	0.81427	0.83091	0.89012	0.9233	0.85013	0.88919	0.88014	0.87367	-0.167928	-0.115129	-0.234245	-0.169436	-0.184195	-0.19484	-0.177629	3.99501
		A0A1B0GRV0;D3Z5X0	Isoform of Q9Z0S1, 3(2),5-bisphosphate nucleotidase 1	2	20988000000	18	2	34.973	0	323.31	57.6	53.9	57.6	50.5	63.5	57.9	0.91094	0.91267	0.89971	0.96164	0.87722	0.90935	0.98034	0.93521	0.9491	0.99525	0.92989	0.98824	-0.0286459	-0.0966377	-0.075368	-0.00686913	-0.104868	-0.0170666	-0.0549092	1.59809
Importin subunit alpha-4	Kpna3	O35344	Importin subunit alpha-4	1	20947000000	20	13	57.772	0	323.31	29	35.1	20.2	21.3	36.5	37	0.95837	1.0174	1.0171	0.97813	0.9995	0.98331	1.0492	1.0437	1.0627	1.0302	1.0745	1.0599	0.0692897	0.0617071	0.0877344	0.0429244	0.103665	0.0839282	0.0748749	3.44274
Translocon-associated protein subunit delta	Ssr4	Q9D8L3;Q62186	Isoform of Q62186, Signal sequence receptor subunit delta;Translocon-associated protein subunit delta	2	20916000000	10	10	19.007	0	137.1	41.6	37	38.2	38.2	37	37	0.85246	0.9263	0.91606	0.89858	0.84995	0.85693	0.93704	0.94626	0.96984	0.94667	0.90905	0.90317	-0.0938175	-0.0796915	-0.0441813	-0.0790665	-0.137568	-0.146931	-0.096876	2.76676
Hematological and neurological expressed 1 protein;Hematological and neurological expressed 1 protein, N-terminally processed	Hn1	P97825	Jupiter microtubule associated homolog 1	1	20907000000	15	15	16.08	0	323.31	59.7	74.7	64.3	64.3	74.7	64.9	0.97979	0.96115	1.037	1.0078	0.9303	0.8964	1.0585	0.98628	1.096	1.0694	1.0012	0.94072	0.0820213	-0.0199308	0.132248	0.0968016	0.0017302	-0.0881627	0.0341179	0.440925
Cytoplasmic dynein 1 light intermediate chain 1	Dync1li1	Q8R1Q8	Cytoplasmic dynein 1 light intermediate chain 1	1	20906000000	45	43	56.614	0	323.31	46.5	55.1	33.5	40.7	56	55.6	0.89671	0.88826	0.94607	0.95133	0.8595	0.84775	0.99641	0.90918	0.98613	1.0141	0.92754	0.91509	-0.00518859	-0.137362	-0.0201502	0.0201999	-0.108519	-0.128014	-0.0631724	1.12195
	Mdn1	A2ANY6;J3QMC5	Midasin;Isoform of A2ANY6, Midasin	2	20875000000	164	164	630.33	0	323.31	14.8	21.7	13.2	14.2	23.2	20.4	1.0662	1.1256	1.093	1.0422	1.073	1.0906	1.1332	1.1471	1.1324	1.076	1.1502	1.1722	0.180403	0.197991	0.179384	0.105678	0.201885	0.229219	0.182426	3.90917
Aldehyde dehydrogenase, cytosolic 1	Aldh1a7	O35945	Aldehyde dehydrogenase, cytosolic 1	1	20873000000	28	18	54.587	0	323.31	40.9	53.1	49.5	43.7	59.5	57.9	0.54178	0.19255	0.37942	0.61115	0.23793	0.1998	0.58339	0.19326	0.39235	0.6544	0.25669	0.21572	-0.777467	-2.37139	-1.34979	-0.611755	-1.9619	-2.21277	-1.54751	2.41068
Cordon-bleu protein-like 1	Cobll1	B1AZ15;B1AZ14;Q3UMF0-4;Q3UMF0-2;B1AZ26;B1AZ25	Isoform of Q3UMF0, Cobl domain-containing protein;Isoform of Q3UMF0, Cobl domain-containing protein;Isoform of Q3UMF0, Isoform 4 of Cordon-bleu protein-like 1;Isoform of Q3UMF0, Isoform 2 of Cordon-bleu protein-like 1	6	20864000000	69	1	133.27	0	323.31	43.8	52.8	45.1	49.1	54.4	52	0.72137	0.68085	0.76482	0.7479	0.76129	0.75145	0.79513	0.69279	0.80823	0.77953	0.82138	0.80759	-0.330737	-0.52951	-0.307162	-0.359324	-0.283878	-0.308305	-0.353153	3.68303
Calcium uniporter protein, mitochondrial	Mcu	Q3UMR5;Q3UMR5-2	Calcium uniporter protein, mitochondrial;Isoform of Q3UMR5, Isoform 2 of Calcium uniporter protein, mitochondrial	2	20839000000	25	25	39.681	0	275.01	27.4	41.4	25.1	38.3	41.4	41.7	0.73895	0.8366	0.7277	0.7188	0.8021	0.75221	0.79763	0.86374	0.76504	0.75866	0.86779	0.80489	-0.326208	-0.211331	-0.386393	-0.398475	-0.204582	-0.313136	-0.306688	3.55218
Plasma membrane calcium-transporting ATPase 1	Atp2b1	G5E829;A0A1W2P7C7;A0A1W2P7R3;A0A1W2P772;A0A1W2P867;A0A1W2P6X7;A0A1W2P882	Plasma membrane calcium-transporting ATPase 1	7	20829000000	50	34	134.75	0	323.31	25.2	31.7	25.5	29	30.1	31.2	0.76188	0.96033	0.77807	0.84053	0.82524	0.85926	0.83165	0.97105	0.80009	0.86633	0.88641	0.92176	-0.265952	-0.0423825	-0.321766	-0.207011	-0.173954	-0.117537	-0.1881	2.22396
26S proteasome non-ATPase regulatory subunit 9	Psmd9	Q9CR00;A0A0G2JGN6	26S proteasome non-ATPase regulatory subunit 9;Isoform of Q9CR00, 26S proteasome non-ATPase regulatory subunit 9 (Fragment)	2	20792000000	16	16	24.72	0	111.91	52.3	50.9	51.4	42.3	50.9	45.9	0.94807	0.98277	1.0019	0.99861	0.99752	0.96361	1.0444	0.9988	1.0452	1.0294	1.0628	1.0341	0.0626744	-0.00173227	0.063779	0.0418037	0.0878701	0.0483757	0.0504618	2.03184
Peptidyl-prolyl cis-trans isomerase FKBP3	Fkbp3	Q62446;A0A1Y7VLK0;A0A1Y7VMJ9;A0A1Y7VJ86;A0A1Y7VP01	Peptidyl-prolyl cis-trans isomerase FKBP3;Isoform of Q62446, Peptidylprolyl isomerase;Isoform of Q62446, BTHB domain-containing protein	5	20730000000	12	12	25.147	0	167.94	39.7	44.6	39.3	36.2	47.8	47.8	0.89513	0.91414	0.93296	0.90081	0.84983	0.83891	0.96259	0.93349	0.97878	0.95988	0.90528	0.89856	-0.0550067	-0.0992935	-0.0309435	-0.059074	-0.143564	-0.154313	-0.0903658	2.14613
Phosphoglucomutase-1	Pgm1;Pgm2	Q9D0F9;A2CEK3	Phosphoglucomutase-1;Isoform of Q9D0F9, Phosphoglucomutase-1	2	20722000000	36	36	61.417	0	302.03	63.9	59.4	51.2	50.5	58.9	57.3	0.72992	0.79664	0.7439	0.7715	0.74356	0.73676	0.78247	0.81264	0.77533	0.80254	0.80536	0.79717	-0.353893	-0.299312	-0.367118	-0.317355	-0.312294	-0.327041	-0.329502	6.18919
Signal recognition particle 54 kDa protein	Srp54;Srp54c	P14576;E9PXC0;A0A1Y7VJJ0;P14576-2;A0A1W2P809	Signal recognition particle 54 kDa protein;Signal recognition particle 54 kDa protein	5	20697000000	32	32	55.72	0	323.31	49.4	46.8	46	47.6	43.3	49.8	1.0077	1.0424	1.0551	1.0113	0.99389	0.96191	1.0908	1.0624	1.1042	1.052	1.0648	1.0361	0.125387	0.0873271	0.143002	0.0731347	0.0905825	0.0511633	0.0950993	3.00783
Serine/threonine-protein phosphatase 2A 55 kDa regulatory subunit B alpha isoform;Serine/threonine-protein phosphatase 2A 55 kDa regulatory subunit B	Ppp2r2a	Q6P1F6;Q9CWU3;A0A494B8Z0;Q8BG02;A0A286YDJ9;A0A494B941	Serine/threonine-protein phosphatase 2A 55 kDa regulatory subunit B alpha isoform;Isoform of Q6P1F6, Serine/threonine-protein phosphatase 2A 55 kDa regulatory subunit B	6	20696000000	29	18	51.691	0	323.31	41.6	50.1	41.8	43.2	46.1	49.2	0.88005	0.95206	0.91771	0.94736	0.90863	0.93322	0.95533	0.9712	0.95538	0.97353	0.97165	1.0062	-0.0659289	-0.0421597	-0.0658534	-0.0387027	-0.0414914	0.00891709	-0.0408698	1.8365
	Tpm1	E9Q450	Isoform of P58771, Tropomyosin alpha-1 chain	1	20685000000	50	0	32.848	0.000163	16.66	78.9	63	75.4	67.3	63	63.7	1.0884	1.1044	1.0898	1.0521	0.97737	0.93341	1.1561	1.1371	1.119	1.0671	1.0328	1.0066	0.209266	0.185359	0.16221	0.0936954	0.0465609	0.0094905	0.117764	1.80368
m7GpppX diphosphatase	Dcps	Q9DAR7;Q3TBW9;D6RFQ0	m7GpppX diphosphatase;Isoform of Q9DAR7, DCS-1	3	20670000000	25	25	38.988	0	323.31	53.8	47.9	51.8	53.3	53.3	52.4	0.83618	0.94756	0.86101	0.89773	0.87347	0.88558	0.8997	0.95988	0.89189	0.92883	0.93297	0.9559	-0.152484	-0.059074	-0.165062	-0.106514	-0.100097	-0.0650684	-0.10805	2.75318
Acidic leucine-rich nuclear phosphoprotein 32 family member E	Anp32e	P97822-2;P97822;E9Q5H2;E9PZF5;E9Q0X5;E9Q2G1;A0A0G2JEK9;P97822-3;E9PVI5	Isoform of P97822, Isoform 2 of Acidic leucine-rich nuclear phosphoprotein 32 family member E;Acidic leucine-rich nuclear phosphoprotein 32 family member E;Isoform of P97822, Acidic leucine-rich nuclear phosphoprotein 32 family member E (Fragment);Isoform	9	20664000000	11	11	28.245	0	323.31	24.2	31	29.4	24.2	30.6	31	1.117	1.0802	1.257	1.3165	1.0406	1.1191	1.2085	1.0905	1.2956	1.3611	1.1104	1.1937	0.273217	0.12499	0.37362	0.444773	0.151079	0.25544	0.27052	2.51405
Neurolysin, mitochondrial	Nln	Q91YP2;A0A286YD12;A0A286YD77	Neurolysin, mitochondrial;Isoform of Q91YP2, Peptidase_M3 domain-containing protein	3	20597000000	36	36	80.428	0	323.31	35.2	43.3	32.5	41.9	41.6	40.5	1.0223	1.0158	1.087	1.0529	0.96502	0.93488	1.1226	1.0439	1.1324	1.0836	1.0326	1.0017	0.166844	0.0619835	0.179384	0.115832	0.0462815	0.0024505	0.0954626	1.67951
Prefoldin subunit 6	Pfdn6	Q03958;G3UYF9;A0A3Q4EBT3;REV__Q61087	Prefoldin subunit 6;Isoform of Q03958, Prefoldin subunit 6;Isoform of Q03958, Prefoldin subunit 6	4	20589000000	16	16	14.454	0	113.95	67.7	49.6	55.9	55.1	49.6	44.1	0.9342	1.0396	0.98431	0.96952	0.99077	1.0017	1.0248	1.0631	1.0291	1.0261	1.0613	1.076	0.0353424	0.0882773	0.0413832	0.0371713	0.0858325	0.105678	0.0656141	2.44763
Reticulocalbin-2	Rcn2	Q8BP92;D6RHL9	Reticulocalbin-2	2	20421000000	24	24	37.27	0	323.31	39.7	53.1	45.6	50.6	52.5	50	1.0386	1.0021	1.0641	1.1296	1.008	1.0133	1.1456	1.0178	1.1025	1.1965	1.0698	1.0806	0.196103	0.0254541	0.140779	0.25882	0.0973411	0.111833	0.138388	2.06002
[truncated: 7,287 more rows]
