# Supplementary material for: Ubiquitinome Profiling Reveals in Vivo UBE2D3 Targets and Implicates UBE2D3 in Protein Quality Control
Source: Mol Cell Proteomics. 2023 Apr 13;22(6):100548. doi: 10.1016/j.mcpro.2023.100548 (PMC10209342; doi:10.1016/j.mcpro.2023.100548)
Supplement: Supplemental Table S2 [file mmc8.xlsx]

## Sheet: Abundance Up
Table S2: Proteins increased or decreased in abundance in SILAC-based proteomics
Gene names	Protein names	Fasta headers	Protein IDs	Normalized H/L ratio exp. 1 (log2)	Normalized H/L ratio exp. 2 (log2)	Normalized H/L ratio exp. 3 (log2)	Normalized H/L ratio exp. 4 (log2)	Normalized H/L ratio exp. 5 (log2)	Normalized H/L ratio exp. 6 (log2)	Mean normalized H/L ratio (log2)	-log10 p-value
Slc14a1	Urea transporter 1	Urea transporter 1	Q8VHL0	2.07481	2.63538	2.15088	1.6884	1.92911	1.96831	2.07448	4.76541
Wnt5a	Protein Wnt-5a	Isoform of P22725, Isoform 2 of Protein Wnt-5a;Protein Wnt-5a	P22725-2;P22725	1.04719	0.96584	1.08929	1.51035	0.919073	1.10434	1.10601	4.29598
Hist3h2ba;Hist3h2bb	Histone H2B type 3-A;Histone H2B type 3-B	Histone H2B type 3-A;Histone H2B type 3-B	Q9D2U9;Q8CGP0	0.843903	0.64284	0.890019	1.15562	1.14984	0.950916	0.938857	4.10974
Xlr;3830403N18Rik	X-linked lymphocyte-regulated protein PM1	Isoform of P05531, Cor1 domain-containing protein;X-linked lymphocyte-regulated protein PM1;Cor1 domain-containing protein	Q8BS74;P05531;Q9D6C3;Q62478;Q4KL05;L7MUF1;D3Z4U6;D3Z347	0.646716		0.675997	0.671656			0.664789	3.72519
Tubb3	Tubulin beta-3 chain	Tubulin beta-3 chain	Q9ERD7;A0A1D5RM76	0.599699	1.00036	1.06108	1.00605	1.27268	1.3691	1.0515	3.68578
Htra1	Serine protease HTRA1	Serine protease HTRA1	Q9R118	0.544683	0.815821	0.840363		0.874207	0.720278	0.75907	3.66554
Ptgs2	Prostaglandin G/H synthase 2	Prostaglandin G/H synthase 2	Q05769;A0A087WPT2	0.771717	0.818278	0.871449	1.40822	0.796598	0.887993	0.92571	3.64517
Ndrg2	Protein NDRG2	Isoform of Q9QYG0, Isoform 2 of Protein NDRG2;Protein NDRG2;Isoform of Q9QYG0, N-myc downstream-regulated gene 2 protein (Fragment);Isoform of Q9QYG0, N-myc downstream-regulated gene 2 protein (Fragment);Isoform of Q9QYG0, N-myc downstream-regulated gene 2	Q9QYG0-2;Q9QYG0;A0A2I3BPW0;A0A2I3BS20;A0A2I3BQM5;A0A2I3BPL1;A0A2I3BQR5	0.405448	0.689925	0.665393	1.08889	0.583712	0.778545	0.701985	3.19129
Glul	Glutamine synthetase	Glutamine synthetase;Isoform of P15105, Gln_synt_b-grasp domain-containing protein (Fragment)	P15105;D3YVK1	1.05068	0.974896	1.20671	1.44467	0.529771	0.731705	0.989737	3.15029
Crabp1	Cellular retinoic acid-binding protein 1	Cellular retinoic acid-binding protein 1	P62965	1.68226	1.76905	1.53595	1.15075	0.926607	0.69439	1.29317	3.11279
Kif18b	Kinesin-like protein KIF18B	Kinesin-like protein KIF18B	Q6PFD6	0.775093	0.693052		0.488515	0.381726	0.683023	0.604282	2.93767
Gng2	Guanine nucleotide-binding protein G(I)/G(S)/G(O) subunit gamma-2	Guanine nucleotide-binding protein G(I)/G(S)/G(O) subunit gamma-2	P63213	0.922198	0.966209		1.59436	0.880803	0.932061	1.05913	2.85207
Tspan7	Tetraspanin;Tetraspanin-7	Isoform of Q62283, Tetraspanin;Tetraspanin-7	Q3UHG5;Q62283		0.935007			0.867106	0.803144	0.868419	2.71752
Uchl1	Ubiquitin carboxyl-terminal hydrolase isozyme L1	Ubiquitin carboxyl-terminal hydrolase isozyme L1	Q9R0P9	0.406863	0.948003	0.493442	0.542902	1.11563	1.16646	0.778884	2.62162
Arpc1a	Actin-related protein 2/3 complex subunit 1A	Actin-related protein 2/3 complex subunit 1A;Isoform of Q9R0Q6, Actin-related protein 2/3 complex subunit 1A	Q9R0Q6;A0A0G2JF52;D3YVI5	0.819913	0.673556		0.390007	1.06288	0.789938	0.747259	2.61791
Syngr3	Synaptogyrin-3	Synaptogyrin-3	Q8R191		0.906968			0.833983	1.0031	0.914683	2.54451
Gpc4	Glypican-4;Secreted glypican-4	Glypican-4	P51655	0.884168	1.44546	0.728399	0.928655		1.66717	1.13077	2.48142
Wls	Protein wntless homolog	Protein wntless homolog;Isoform of Q6DID7, Isoform 2 of Protein wntless homolog	Q6DID7;Q6DID7-2;A0A0G2JEH4	0.527471	0.513794	0.843502	1.16079	0.277985	0.579566	0.650518	2.44857
Klhdc3	Kelch domain-containing protein 3	Isoform of Q8VEM9, Kelch domain-containing protein 3;Kelch domain-containing protein 3	A0A0R4J0W0;Q8VEM9;A0A3B2WCF8;A0A3B2WB53		1.03823			1.08617	0.847516	0.990638	2.27004
Gm45208	PRA1 family protein	Gm45208 readthrough, PRA1 family protein	A0A140LJ36;A0A140LIQ4;A0A140LJG8;A0A140LHQ5;S4R186;A0A140LI37;F6QP00;A0A0A0MQH0;A0A140LJ74;A0A140LHZ1;A0A140LI75		0.528771			0.659103	0.693409	0.627094	2.19828
Paip1	Polyadenylate-binding protein-interacting protein 1	Isoform of Q8VE62, MIF4G domain-containing protein;Isoform of Q8VE62, MIF4G domain-containing protein	F6Y616;D3Z3J6;G3UZ67;G3UZS6;G3UZH8		2.32789				2.28007	2.30398	2.18001
Sorbs2	Sorbin and SH3 domain-containing protein 2	Sorbin and SH3 domain-containing protein 2;Isoform of Q3UTJ2, Sorbin and SH3 domain-containing protein 2;Isoform of Q3UTJ2, Sorbin and SH3 domain-containing protein 2;Isoform of Q3UTJ2, Isoform 4 of Sorbin and SH3 domain-containing protein 2;Isoform of Q3U	Q3UTJ2;B7ZWM6;A0A0R4J1W0;Q3UTJ2-4;Q3UTJ2-3;A0A0R4J1X5;Q3UTJ2-7;Q3UTJ2-6;A0A5F8MPQ4	1.08025	0.0882773	1.12201	0.920522	0.579084	0.520045	0.718364	2.16385
Rgcc	Regulator of cell cycle RGCC	Regulator of cell cycle RGCC	Q9DBX1		1.11303			0.913263	0.827087	0.951128	2.10595
Rbp1	Retinol-binding protein 1	Retinol-binding protein 1	Q00915	0.118227	1.38333	0.305562	0.457542	0.985646	0.883621	0.688988	1.78236
Dennd2a	DENN domain-containing protein 2A	DENN domain-containing protein 2A	Q8C4S8;D3Z1C6		0.700884			1.12796	0.901958	0.910268	1.74778
Cxadr	Coxsackievirus and adenovirus receptor homolog	Coxsackievirus and adenovirus receptor homolog;Isoform of P97792, Isoform 2 of Coxsackievirus and adenovirus receptor homolog	P97792;P97792-2;A0A338P6N1;REV__A0A1L1SUD6;REV__P28649;P97792-3		0.795933			0.471968	0.715718	0.661206	1.67732
Tapbp	Tapasin	Isoform of Q9R233, Ig-like domain-containing protein;Isoform of Q9R233, Isoform Short of Tapasin;Tapasin	Q3TCU5;Q9R233-2;Q9R233;G3UZZ2;A0A3Q4EGL0	0.255319		0.939377	0.687777		0.988848	0.717831	1.63058
Stra13	Centromere protein X	Isoform of Q8C4X1, Centromere protein X;Centromere protein X;Isoform of Q8C4X1, Isoform 3 of Centromere protein X;Isoform of Q8C4X1, Isoform 2 of Centromere protein X	A2AC07;Q8C4X1;Q8C4X1-3;Q8C4X1-2		3.92865			2.25517	3.54535	3.24306	1.62881
Ska1	Spindle and kinetochore-associated protein 1	Spindle and kinetochore-associated protein 1;Isoform of Q9CPV1, Spindle and kinetochore-associated protein 1	Q9CPV1;A0A0R4J0M5;A0A494BA00				1.03118	0.590722	0.935761	0.852556	1.62433
Agrn	Agrin;Agrin N-terminal 110 kDa subunit;Agrin C-terminal 110 kDa subunit;Agrin C-terminal 90 kDa fragment;Agrin C-terminal 22 kDa fragment	Isoform of A2ASQ1, Agrin;Isoform of A2ASQ1, Agrin;Isoform of A2ASQ1, Agrin;Isoform of A2ASQ1, Isoform 3 of Agrin;Isoform of A2ASQ1, Isoform 2 of Agrin;Agrin	M0QWP1;Z4YJS5;Z4YK85;A2ASQ1-3;A2ASQ1-2;A2ASQ1				0.763072		0.707348	0.73521	1.61773
Gap43	Neuromodulin	Neuromodulin	P06837	0.79452	0.488309	1.25429	1.09741	0.0149265	0.13606	0.630919	1.5499
Sowahc	Ankyrin repeat domain-containing protein SOWAHC	Ankyrin repeat domain-containing protein SOWAHC	Q8C0J6	1.01235		0.551984	1.30194		0.395392	0.815417	1.52756
Myl6b	Myosin light chain 6B	Myosin light chain 6B	Q8CI43		1.01042				0.903887	0.957154	1.45109
Cenpq	Centromere protein Q	Isoform of Q9CPQ5, Centromere protein Q;Centromere protein Q	A0A1I7Q4A6;Q9CPQ5;Q9CPQ5-2			0.869477		0.477885	0.529371	0.625577	1.43807
Adarb1	Double-stranded RNA-specific editase 1	Isoform of Q91ZS8, Isoform 5 of Double-stranded RNA-specific editase 1;Isoform of Q91ZS8, Isoform 4 of Double-stranded RNA-specific editase 1;Isoform of Q91ZS8, Isoform 3 of Double-stranded RNA-specific editase 1;Isoform of Q91ZS8, Isoform 2 of Double-stra	Q91ZS8-5;Q91ZS8-4;Q91ZS8-3;Q91ZS8-2;Q91ZS8;Q91ZS8-6		0.794769		0.107018	1.01014	0.651959	0.64097	1.34882

## Sheet: Abundance Down
Table S2: Proteins increased or decreased in abundance in SILAC-based proteomics
Gene names	Protein names	Fasta headers	Protein IDs	Normalized H/L ratio exp. 1 (log2)	Normalized H/L ratio exp. 2 (log2)	Normalized H/L ratio exp. 3 (log2)	Normalized H/L ratio exp. 4 (log2)	Normalized H/L ratio exp. 5 (log2)	Normalized H/L ratio exp. 6 (log2)	Mean normalized H/L ratio (log2)	-log10 p-value
Ube2d3	Ubiquitin-conjugating enzyme E2 D3	Ubiquitin-conjugating enzyme E2 D3;Isoform of P62838, UBC core domain-containing protein (Fragment);Isoform of P62838, UBC core domain-containing protein (Fragment)	P61079;A0A494BAN1;A0A494BA56;Q6ZWY6	-0.699443	-0.756965	-0.803821	-0.765597	-0.728646	-0.765793	-0.753377	7.289
Ces2g;Ces2b	Carboxylic ester hydrolase	Carboxylic ester hydrolase;Carboxylic ester hydrolase	E9PV38;Q6PDB7;Q149K3;Q08ED5;Q8BK48;Q91WG0;A0A1D5RLQ1;F6Z9B9;Q8QZR3-2;Q8QZR3;Q6AW46	-1.8041	-1.62078	-1.64964	-1.63491	-1.3668	-1.58883	-1.61084	5.96036
Arhgap18	Rho GTPase-activating protein 18	Rho GTPase-activating protein 18	Q8K0Q5;H3BJL1;H3BLG9	-0.732428	-0.660156	-0.586709	-0.552326	-0.681122	-0.665066	-0.646301	5.64067
Ugt1a6;Ugt1a6b	UDP-glucuronosyltransferase 1-6	UDP-glucuronosyltransferase 1-6;UDP-glucuronosyltransferase	Q64435;K9J7B2;B2RT14;E9PXN7;D3Z748;Q62452;P70691	-1.05394	-0.832693	-1.08232	-1.1976	-0.920516	-1.01074	-1.0163	5.18307
Sumf1	Sulfatase-modifying factor 1	Formylglycine-generating enzyme;Isoform of Q8R0F3, FGE-sulfatase domain-containing protein;Isoform of Q8R0F3, FGE-sulfatase domain-containing protein	Q8R0F3;E9Q265;E9Q0Z7	-0.72855	-0.555312	-0.826105	-0.694391	-0.747294	-0.789412	-0.723511	5.10155
Phldb2	Pleckstrin homology-like domain family B member 2	Pleckstrin homology-like domain family B member 2;Isoform of Q8K1N2, Isoform 2 of Pleckstrin homology-like domain family B member 2;Isoform of Q8K1N2, Pleckstrin homology-like domain family B member 2 (Fragment)	Q8K1N2;Q8K1N2-2;D3Z069;F6QU68;D3Z231	-0.542269	-0.668524	-0.600577	-0.808134	-0.72311	-0.688102	-0.671786	4.97304
Asrgl1	Isoaspartyl peptidase/L-asparaginase;Isoaspartyl peptidase/L-asparaginase alpha chain;Isoaspartyl peptidase/L-asparaginase beta chain	Isoaspartyl peptidase/L-asparaginase	Q8C0M9	-0.569051	-0.558389	-0.678418	-0.693364	-0.810308	-0.728025	-0.672926	4.90689
Slco2a1	Solute carrier organic anion transporter family member 2A1	Solute carrier organic anion transporter family member 2A1;Isoform of Q9EPT5, Isoform 2 of Solute carrier organic anion transporter family member 2A1	Q9EPT5;Q9EPT5-2	-1.06395	-0.862129	-1.07191	-0.878481	-0.740215	-0.840526	-0.909535	4.87779
Mgst3	Microsomal glutathione S-transferase 3	Microsomal glutathione S-transferase 3	Q9CPU4	-0.681168	-0.699419	-0.728813	-0.520087	-0.800928	-0.823396	-0.708969	4.76791
Stom	Erythrocyte band 7 integral membrane protein	Stomatin	P54116	-0.841534	-0.584761	-0.931123	-0.766701	-0.778556	-0.691802	-0.765746	4.71816
Col6a3	Collagen, type VI, alpha 3	Collagen, type VI, alpha 3;Isoform of E9PWQ3, Collagen, type VI, alpha 3;Isoform of E9PWQ3, Collagen, type VI, alpha 3;Isoform of E9PWQ3, Collagen, type VI, alpha 3 (Fragment)	E9PWQ3;J3QQ16;A0A087WS16;D3YWD1	-1.54721	-1.02921	-1.39096	-1.25777	-1.64115	-1.36721	-1.37225	4.69734
Sema3c	Semaphorin-3C	Semaphorin-3C	Q62181;E9Q0Z0	-1.77122	-1.51552	-1.98348	-1.9448	-1.38907	-1.4226	-1.67112	4.69468
Tpd52l1	Tumor protein D53	Isoform of O54818, Tumor protein D53;Isoform of O54818, Tumor protein D53;Isoform of O54818, Tumor protein D53;Isoform of O54818, Tpd52l1 protein;Tumor protein D53	Q3V2G6;A0A1L1SR11;A0A1L1ST53;B2RUC1;O54818	-0.627003	-0.464246	-0.730823	-0.519135	-0.556584	-0.613145	-0.585156	4.67297
S100a16	Protein S100-A16	Protein S100-A16;Isoform of Q9D708, S_100 domain-containing protein (Fragment)	Q9D708;D3Z2Y6	-0.869227	-1.25832	-1.35483	-1.15688	-1.30547	-1.01952	-1.16071	4.66224
Sprr1a	Cornifin-A	Cornifin-A	Q62266;Q62267	-2.35115	-1.80717	-2.23528	-1.84404	-1.63473	-1.43577	-1.88469	4.34989
Myo18a	Unconventional myosin-XVIIIa	Unconventional myosin-XVIIIa;Isoform of Q9JMH9, Isoform 6 of Unconventional myosin-XVIIIa;Isoform of Q9JMH9, Unconventional myosin-XVIIIa;Isoform of Q9JMH9, Myo18a protein;Isoform of Q9JMH9, Unconventional myosin-XVIIIa;Isoform of Q9JMH9, Isoform 1 of Unco	Q9JMH9;Q9JMH9-6;K3W4L0;B2RRE2;E9QAX2;Q9JMH9-1;Q9JMH9-4;Q9JMH9-2;E9Q405;A0A1C7ZN10;Q9JMH9-5;Q9JMH9-7;E9QA74;F6ZGN3	-0.644645	-0.488127	-0.782645	-0.667493	-0.599047	-0.482553	-0.610752	4.32968
Ephx1	Epoxide hydrolase 1	Epoxide hydrolase 1;Isoform of Q9D379, Epoxide hydrolase	Q9D379;E9PWK1;F6YTS6;D3Z4M3	-0.511917	-0.624132	-0.571643	-0.784781	-0.745987	-0.837042	-0.67925	4.3031
A2m	Alpha-2-macroglobulin;Alpha-2-macroglobulin 165 kDa subunit;Alpha-2-macroglobulin 35 kDa subunit	Pregnancy zone protein	Q61838	-2.5135	-3.2477	-4.3613	-4.08902	-3.21223	-3.6002	-3.50399	4.29985
Oxr1	Oxidation resistance protein 1	Isoform of Q4KMM3, LysM domain-containing protein;Isoform of Q4KMM3, Isoform 3 of Oxidation resistance protein 1;Isoform of Q4KMM3, Isoform 4 of Oxidation resistance protein 1;Isoform of Q4KMM3, Isoform 2 of Oxidation resistance protein 1;Oxidation resista	E9Q0A7;Q4KMM3-3;Q4KMM3-4;Q4KMM3-2;Q4KMM3;A0A2R8W6N3;A0A2R8VI09;B1H3M0;A0A2R8VHT3;A0A2R8VKF8;A0A2R8VHF5	-0.648847	-0.88289	-0.692921	-0.479532	-0.679619	-0.646609	-0.671736	4.27844
Plin4	Perilipin-4	Isoform of O88492, Perilipin-4;Perilipin-4;Isoform of O88492, Isoform 2 of Perilipin-4	A0A571BEC9;O88492;O88492-2	-1.01246	-1.298	-0.954222	-0.802487	-1.31219	-1.27063	-1.10833	4.26052
Sprr2k	Small proline-rich protein 2K	Isoform of O70562, Small proline-rich protein 2K;Small proline-rich protein 2K	G5E8D1;O70562;O70557;O70561	-1.86397	-1.99516	-1.82266	-1.0477	-1.87171	-1.78742	-1.73143	4.21709
Thbs1	Thrombospondin-1	Isoform of P35441, Thrombospondin-1	Q80YQ1	-0.675351	-0.898807	-0.700873	-0.790659	-1.03949	-1.11722	-0.8704	4.11245
Egfr	Epidermal growth factor receptor	Epidermal growth factor receptor	Q01279;Q9WVF5	-0.787941	-0.60084	-0.891348	-1.10731	-1.06085	-0.987303	-0.905931	4.1047
Dnmbp	Dynamin-binding protein	Isoform of Q6TXD4, Dynamin-binding protein;Isoform of Q6TXD4, Dynamin-binding protein;Dynamin-binding protein;Isoform of Q6TXD4, Dynamin-binding protein;Isoform of Q6TXD4, Dynamin-binding protein;Isoform of Q6TXD4, Isoform 2 of Dynamin-binding protein	A0A1D5RMB5;A0A0R4J055;Q6TXD4;A0A1D5RLL6;A0A1D5RLY0;Q6TXD4-2	-0.47913	-0.791408	-0.533034	-0.524168	-0.770806	-0.669992	-0.62809	4.0442
Sgcd	Delta-sarcoglycan	Delta-sarcoglycan;Isoform of P82347, Delta-sarcoglycan	P82347;A2ACH6	-0.6316		-0.768641	-0.824316	-0.772431	-0.943278	-0.788053	4.01509
Ifi204	Interferon-activable protein 204	Interferon-activable protein 204	P0DOV2	-1.25034	-0.93915	-1.15627	-0.803519	-0.706276	-0.828973	-0.947421	3.93945
Col1a1	Collagen alpha-1(I) chain	Collagen alpha-1(I) chain;Isoform of P11087, Isoform 2 of Collagen alpha-1(I) chain	P11087;P11087-2;CON__Q862S4	-0.618185	-0.694298	-0.745696	-0.929089	-1.15043	-0.926728	-0.844072	3.88424
Kctd12	BTB/POZ domain-containing protein KCTD12	Isoform of Q6WVG3, BTB domain-containing protein;BTB/POZ domain-containing protein KCTD12	A0A0R4J2B2;Q6WVG3;Q5DTY9	-1.13005	-1.20241	-1.65804	-2.02985	-1.48471	-1.89824	-1.56722	3.87755
Pkd2	Polycystin-2	Isoform of O35245, Isoform 3 of Polycystin-2;Polycystin-2;Isoform of O35245, Isoform 5 of Polycystin-2;Isoform of O35245, Isoform 4 of Polycystin-2	O35245-3;O35245;O35245-5;O35245-4;O35245-2	-0.979686	-0.507829	-1.1386	-1.04469	-0.744898	-0.981394	-0.899516	3.66158
Gstm2	Glutathione S-transferase Mu 2	Glutathione S-transferase Mu 2;Isoform of P15626, Glutathione S-transferase	P15626;D3YX76;Q8R5I6;A2AE91;D3YVP9;G5E8M7;O35660	-0.386883	-0.682488	-0.521246	-0.566015	-0.751004	-0.826182	-0.622303	3.64593
Prss3	Protease, serine 3	Peptidase S1 domain-containing protein	Q792Z0	-6.41292	-3.58642	-6.67474	-8.83657	-5.89291	-6.28254	-6.28102	3.58442
Gpr39	G-protein coupled receptor 39	Isoform of Q5U431, G_PROTEIN_RECEP_F1_2 domain-containing protein;G-protein coupled receptor 39	A0A0B4J1E4;Q5U431	-1.29654		-1.6085		-1.58346	-1.42713	-1.47891	3.58308
Vnn1	Pantetheinase	Pantetheinase	Q9Z0K8	-1.06368	-1.43741	-1.73812	-1.26455		-1.56103	-1.41296	3.5739
Scrn3	Secernin-3	Secernin-3	Q3TMH2;A2AWQ9	-1.23858	-1.01815		-1.21789	-0.810561	-1.32637	-1.12231	3.57118
Wnk4	Serine/threonine-protein kinase WNK4	Serine/threonine-protein kinase WNK4;Isoform of Q80UE6, Protein kinase domain-containing protein	Q80UE6;E9PZ38;F6Z709;E9Q470	-1.05152	-0.71085	-0.95744	-0.91042	-1.19757		-0.965559	3.5603
Plat	Tissue-type plasminogen activator;Tissue-type plasminogen activator chain A;Tissue-type plasminogen activator chain B	Tissue-type plasminogen activator	P11214	-0.682349		-0.699818	-0.724874			-0.702347	3.51061
Gprc5a	Retinoic acid-induced protein 3	Isoform of Q8BHL4, Retinoic acid-induced protein 3;Retinoic acid-induced protein 3	G5E8C3;Q8BHL4	-0.887473	-0.604367	-1.0077	-0.733315	-0.627226	-0.460648	-0.720121	3.50578
Igfbp7	Insulin-like growth factor-binding protein 7	Insulin-like growth factor-binding protein 7;Isoform of Q61581, Insulin-like growth factor-binding protein 7;Isoform of Q61581, Insulin-like growth factor-binding protein 7	Q61581;F8WH23;E9Q5D9	-0.714326	-0.499259	-0.985673	-0.576304	-0.746132	-0.488917	-0.668435	3.47295
Pfkfb2	6-phosphofructo-2-kinase/fructose-2,6-bisphosphatase 2;6-phosphofructo-2-kinase;Fructose-2,6-bisphosphatase	Isoform of P70265, 6-phosphofructo-2-kinase;Isoform of P70265, 6-phosphofructo-2-kinase;Isoform of P70265, 6-phosphofructo-2-kinase;Isoform of P70265, 6-phosphofructo-2-kinase;6-phosphofructo-2-kinase/fructose-2,6-bisphosphatase 2;Isoform of P70265, 6-phos	Q6GTL7;A0A087WRG0;A0A087WRM7;B2Z892;P70265;B2Z893;B2Z894;B2Z891;A0A087WRW5	-0.932086	-0.797764	-0.365964	-0.741517	-0.740239	-0.546983	-0.687426	3.40742
Acyp2	Acylphosphatase-2	Acylphosphatase-2	P56375	-0.700708	-0.462336	-0.851235	-0.862339	-0.4856	-0.488917	-0.641856	3.40228
Nt5e	5-nucleotidase	5-nucleotidase	Q61503	-0.837223		-0.7355	-0.687985	-0.641514		-0.725555	3.37784
Col1a2	Collagen alpha-2(I) chain	Collagen alpha-2(I) chain	Q01149;E0CXI2	-0.488451	-0.775392	-0.523131	-0.832591	-1.09702	-0.995391	-0.78533	3.26791
Zfp58	Zinc finger protein 58	Zinc finger protein 58	P16372		-6.78756			-6.26257	-6.18547	-6.41187	3.06087
Ly6a	Lymphocyte antigen 6A-2/6E-1	Lymphocyte antigen 6A-2/6E-1	P05533	-0.705594	-0.849128		-0.904818	-0.655035	-0.447367	-0.712389	3.0476
Col2a1	Collagen alpha-1(II) chain;Collagen alpha-1(II) chain;Chondrocalcin	Isoform of P28481, Isoform 7 of Collagen alpha-1(II) chain;Isoform of P28481, Isoform 6 of Collagen alpha-1(II) chain;Collagen alpha-1(II) chain;Isoform of P28481, Isoform 3 of Collagen alpha-1(II) chain;Isoform of P28481, Isoform 5 of Collagen alpha-1(II)	P28481-7;P28481-6;P28481;P28481-2;P28481-5;P28481-4;P28481-1	-0.863887	-1.55169	-1.28958	-2.37191	-1.35771	-2.25932	-1.61568	2.95979
Tbc1d2	TBC1 domain family member 2A	TBC1 domain family member 2A	B1AVH7;B1AVH7-2	-0.574133	-0.868094	-0.504387	-0.425327	-0.667447		-0.607877	2.8713
Acy3	N-acyl-aromatic-L-amino acid amidohydrolase (carboxylate-forming)	N-acyl-aromatic-L-amino acid amidohydrolase (carboxylate-forming);Isoform of Q91XE4, N-acyl-aromatic-L-amino acid amidohydrolase (carboxylate-forming) (Fragment)	Q91XE4;A0A494B9B0;A0A494BAV4	-0.95828	-0.442987	-0.848167	-0.883609	-0.50177	-0.376002	-0.668469	2.86163
Usp25	Ubiquitin carboxyl-terminal hydrolase 25	Isoform of P57080, USP domain-containing protein;Ubiquitin carboxyl-terminal hydrolase 25	A0A5F8MPP4;P57080	-0.843836	-0.448095	-0.454111		-0.753628	-0.59647	-0.619228	2.83945
Cacna2d1	Voltage-dependent calcium channel subunit alpha-2/delta-1;Voltage-dependent calcium channel subunit alpha-2-1;Voltage-dependent calcium channel subunit delta-1	Isoform of O08532, Isoform 2B of Voltage-dependent calcium channel subunit alpha-2/delta-1;Voltage-dependent calcium channel subunit alpha-2/delta-1;Isoform of O08532, VWFA domain-containing protein;Isoform of O08532, Isoform 2E of Voltage-dependent calciu	O08532-2;O08532;E9Q1X8;O08532-5;Q8C6Y3;E9Q683;Q6PHS9-4;Q6PHS9-2;Q6PHS9-5;Q6PHS9;Q6PHS9-3;Q6PHS9-6	-0.422482	-0.210146	-0.546625	-0.811346	-0.715083	-0.811954	-0.586272	2.72824
Kiaa2013	Uncharacterized protein KIAA2013	Isoform of Q91X21, Isoform 2 of Uncharacterized protein KIAA2013;Uncharacterized protein KIAA2013	Q91X21-2;Q91X21;Q91X21-3	-0.80821	-0.684271	-0.625267	-0.176903	-0.454763	-0.85964	-0.601509	2.68033
Col11a1	Collagen alpha-1(XI) chain	Isoform of Q61245, Isoform Short of Collagen alpha-1(XI) chain;Collagen alpha-1(XI) chain	Q61245-2;Q61245;E9PVT8;V9GWX8	-0.580914	-0.588313	-0.571214	-0.315989	-1.09761	-1.06564	-0.703281	2.58208
Ctgf	Connective tissue growth factor	CCN family member 2;Isoform of P29268, CCN family member 2	P29268;H3BJW0;H3BK14	-0.964601	-0.806392				-0.913569	-0.894854	2.56813
Wbp2	WW domain-binding protein 2	WW domain-binding protein 2;Isoform of P97765, Isoform 2 of WW domain-binding protein 2	P97765;P97765-2	-0.584198	-0.658492	-0.701881	-0.726305	-0.126045	-0.983304	-0.630038	2.56024
Psca	Prostate stem cell antigen	Prostate stem cell antigen	P57096	-0.729985	-1.19439			-0.962969	-0.81284	-0.925047	2.54904
Aldh1a7	Aldehyde dehydrogenase, cytosolic 1	Aldehyde dehydrogenase, cytosolic 1	O35945	-0.777467	-2.37139	-1.34979	-0.611755	-1.9619	-2.21277	-1.54751	2.41068
Gnptg	N-acetylglucosamine-1-phosphotransferase subunit gamma	Isoform of Q6S5C2, DMAP_binding domain-containing protein;Isoform of Q6S5C2, DMAP_binding domain-containing protein;N-acetylglucosamine-1-phosphotransferase subunit gamma;Isoform of Q6S5C2, Isoform 2 of N-acetylglucosamine-1-phosphotransferase subunit gamm	A0A0R4J0H5;A0A140T8R4;Q6S5C2;Q6S5C2-2					-0.835883	-0.823677	-0.82978	2.32955
Deptor	DEP domain-containing mTOR-interacting protein	DEP domain-containing mTOR-interacting protein;Isoform of Q570Y9, DEP domain-containing mTOR-interacting protein;Isoform of Q570Y9, Isoform 2 of DEP domain-containing mTOR-interacting protein;Isoform of Q570Y9, Isoform 3 of DEP domain-containing mTOR-inter	Q570Y9;B2ZRS5;Q570Y9-2;Q570Y9-3;A0A2I3BRE1			-1.06139	-1.07869			-1.07004	2.28864
Itih2	Inter-alpha-trypsin inhibitor heavy chain H2	Isoform of Q61703, Inter-alpha-trypsin inhibitor heavy chain H2;Inter-alpha-trypsin inhibitor heavy chain H2;Isoform of Q61703, Inter-alpha-trypsin inhibitor heavy chain H2 (Fragment)	G3X977;Q61703;Q3UEG7;E0CX69	-1.18856	-1.09804			-0.913434		-1.06668	2.2433
Stard10	PCTP-like protein	Isoform of Q9JMD3, START domain-containing protein;START domain-containing protein 10;Isoform of Q9JMD3, START domain-containing protein (Fragment);Isoform of Q9JMD3, START domain-containing protein (Fragment)	E9PVP0;Q9JMD3;G3UW37;G3UY87;G3UYN6;G3UYM0;G3UY59	-0.587771		-0.732668	-0.76594			-0.69546	2.21267
Fabp4	Fatty acid-binding protein, adipocyte	Fatty acid-binding protein, adipocyte	P04117		-1.45625	-1.18807	-1.06525	-1.99137		-1.42523	2.21067
Adgre5;Cd97	CD97 antigen	Isoform of Q9Z0M6, Adhesion G protein-coupled receptor E5;Isoform of Q9Z0M6, Adhesion G protein-coupled receptor E5;Isoform of Q9Z0M6, Adhesion G protein-coupled receptor E5;Isoform of Q9Z0M6, Adhesion G protein-coupled receptor E5;Isoform of Q9Z0M6, Isofo	Q9DC42;A0A0D9SEG8;E9QMJ5;E9QJS7;Q9Z0M6-2;Q9Z0M6-3;Q9Z0M6	-0.542269	-0.351019	-1.21809	-1.26802	-0.492647	-0.547468	-0.736586	2.20267
Cd82	CD82 antigen	CD82 antigen	P40237;A2AIJ1	-0.727666	-0.352566	-1.05316		-0.672635	-0.410045	-0.643215	2.16385
Myo1d	Unconventional myosin-Id	Unconventional myosin-Id;Isoform of Q5SYD0, Isoform 2 of Unconventional myosin-Id	Q5SYD0;Q5SYD0-2	-1.51697	-0.225498	-1.65245	-1.34234	-0.654763	-0.730751	-1.02046	2.16161
Ociad2	OCIA domain-containing protein 2	OCIA domain-containing protein 2;Isoform of Q9D8W7, OCIA domain-containing protein (Fragment);Isoform of Q9D8W7, OCIA domain-containing protein;Isoform of Q9D8W7, OCIA domain-containing protein	Q9D8W7;A0A0J9YUI7;A0A0J9YU93;A0A0J9YU56	-0.965559	-0.108939	-1.00017	-0.965249	-0.446443	-0.428877	-0.65254	2.09521
Btbd7	BTB/POZ domain-containing protein 7	BTB/POZ domain-containing protein 7;Isoform of Q8CFE5, Isoform 3 of BTB/POZ domain-containing protein 7	Q8CFE5;Q8CFE5-3	-2.26548	-1.74173	-2.1906	0.171847	-1.57747	-1.40099	-1.50074	2.0481
Tspan8	Tetraspanin-8	Tetraspanin-8	Q8R3G9	-0.553214	-1.03027	-0.589507	-0.132784	-1.40209	-1.35908	-0.844491	2.03317
Sgcb	Beta-sarcoglycan	Beta-sarcoglycan	P82349				-0.71762		-0.695442	-0.706531	2.00041
Gm20441	Predicted gene 20441	Gm20441 readthrough, Predicted gene 20441 (Fragment)	G3UYJ7;G3UX05;G3UYL6	-0.610191	-0.534893	-1.31258		-0.443968	-0.628296	-0.705986	1.98287
Eppk1	Epiplakin	Isoform of Q8R0W0, Epiplakin;Epiplakin	A0A2I3BRT4;Q8R0W0	-1.32193	-0.536336	-0.142783	-0.825466	-0.584285	-0.409393	-0.636698	1.92792
Adamts1	A disintegrin and metalloproteinase with thrombospondin motifs 1	A disintegrin and metalloproteinase with thrombospondin motifs 1;Isoform of P97857, Peptidase M12B domain-containing protein (Fragment)	P97857;E9PY08		-0.524645			-0.542059	-0.732021	-0.599575	1.91908
Tlr2	Toll-like receptor;Toll-like receptor 2	Isoform of Q9QUN7, Toll-like receptor 2;Toll-like receptor 2	G3X8Y8;Q9QUN7				-0.804652	-0.569907	-0.603797	-0.659452	1.91663
Cgref1	Cell growth regulator with EF hand domain protein 1	Isoform of Q8R1U2, Cell growth regulator with EF hand domain protein 1;Cell growth regulator with EF hand domain protein 1	E9QPK1;Q8R1U2	-1.06963	-0.174817	-0.83123		-0.897033	-0.404936	-0.67553	1.81541
B4galt1	Beta-1,4-galactosyltransferase 1;Lactose synthase A protein;N-acetyllactosamine synthase;Beta-N-acetylglucosaminylglycopeptide beta-1,4-galactosyltransferase;Beta-N-acetylglucosaminyl-glycolipid beta-1,4-galactosyltransferase;Processed beta-1,4-galactosyltransferase 1	Beta-1,4-galactosyltransferase 1;Isoform of P15535, Isoform Short of Beta-1,4-galactosyltransferase 1;Isoform of P15535, Beta-1,4-galactosyltransferase 1	P15535;P15535-2;B1AXY5		-0.461283	-0.128298	-1.00104	-0.831358	-0.574412	-0.599278	1.77988
Enpp3	Ectonucleotide pyrophosphatase/phosphodiesterase family member 3;Alkaline phosphodiesterase I;Nucleotide pyrophosphatase	Ectonucleotide pyrophosphatase/phosphodiesterase family member 3	Q6DYE8		-0.697523			-1.11294	-0.901042	-0.903836	1.76562
Dcxr	L-xylulose reductase	L-xylulose reductase;Isoform of Q91X52, L-xylulose reductase	Q91X52;A2AC16		-0.585583		-0.795584		-0.515872	-0.632346	1.76403
Tmcc2	Transmembrane and coiled-coil domains protein 2	Isoform of Q80W04, Transmembrane and coiled-coil domains protein 2;Isoform of Q80W04, Transmembrane and coiled-coil domains protein 2;Isoform of Q80W04, Transmembrane and coiled-coil domains protein 2;Transmembrane and coiled-coil domains protein 2	A0A5F8MQA9;Q3T9T1;Q3TZY4;Q80W04	-0.658333			-0.69757			-0.677951	1.73478
Flvcr1;Mfsd7b	Feline leukemia virus subgroup C receptor-related protein 1	Feline leukemia virus subgroup C receptor-related protein 1;Isoform of B2RXV4, Feline leukemia virus subgroup C receptor-related protein 1;Isoform of B2RXV4, Feline leukemia virus subgroup C receptor-related protein 1 (Fragment)	B2RXV4;A0A0A6YWJ7;A0A0A6YXG8;B2RXV4-2		-0.347123		-0.822401	-0.392554	-0.79601	-0.589522	1.72216
Serpinc1	Antithrombin-III	Antithrombin-III	P32261;A0A0A6YXS8;A0A0A6YX49;A0A0A6YWH7		-0.593507		-1.7698	-0.95786	-1.37797	-1.17478	1.71597
Decr1	2,4-dienoyl-CoA reductase, mitochondrial	2,4-dienoyl-CoA reductase, mitochondrial	Q9CQ62	-1.02116	-0.138569	-1.29082	-0.951624	-0.239822	-0.355811	-0.6663	1.71415
Sox2	Transcription factor SOX-2	Isoform of P48432, HMG box domain-containing protein;Transcription factor SOX-2	Q60I23;P48432					-2.30087	-2.45474	-2.37781	1.68633
Mustn1	Musculoskeletal embryonic nuclear protein 1	Musculoskeletal embryonic nuclear protein 1	Q99JI1	-1.29396				-1.38953		-1.34174	1.6447
Eya4	Eyes absent homolog;Eyes absent homolog 4	Isoform of Q9Z191, Eyes absent homolog;Isoform of Q9Z191, Eyes absent homolog;Eyes absent homolog 4	A0A1W2P721;Q8BY78;Q9Z191		-0.568003		-0.268226	-0.991169	-0.575551	-0.600737	1.56538
Ubn2	Ubinuclein-2	Isoform of Q80WC1, Ubinuclein-2 (Fragment);Isoform of Q80WC1, Isoform 2 of Ubinuclein-2;Isoform of Q80WC1, Isoform 3 of Ubinuclein-2;Ubinuclein-2;Isoform of Q80WC1, Isoform 4 of Ubinuclein-2	F6TB64;Q80WC1-2;Q80WC1-3;Q80WC1;Q80WC1-4;F6UTU1		-0.741758			-1.0124	-1.34909	-1.03442	1.55832
Slc1a3	Excitatory amino acid transporter 1	Excitatory amino acid transporter 1	P56564	-0.616547	-0.953551			-0.21063	-0.869517	-0.662561	1.54479
Serpinb1a	Leukocyte elastase inhibitor A	Leukocyte elastase inhibitor A;Isoform of Q9D154, SERPIN domain-containing protein (Fragment)	Q9D154;Z4YK03;Q5SV42;Q8VHP7	-0.488957	-0.0808049	-0.723968	-1.79111	-0.59194	-0.475696	-0.692079	1.48333
Nfatc3	Nuclear factor of activated T-cells, cytoplasmic 3	Isoform of P97305, RHD domain-containing protein;Isoform of P97305, RHD domain-containing protein;Isoform of P97305, RHD domain-containing protein;Isoform of P97305, Isoform Delta-X of Nuclear factor of activated T-cells, cytoplasmic 3;Isoform of P97305, I	Q3UZ64;B5B2U1;B5B2U2;P97305-3;P97305-2;P97305	-0.601256	-1.23715		-0.684016	-0.3191		-0.71038	1.46392
Srgap1	SLIT-ROBO Rho GTPase-activating protein 1	Isoform of Q91Z69, SLIT-ROBO Rho GTPase-activating protein 1;SLIT-ROBO Rho GTPase-activating protein 1	D3YZW1;Q91Z69		-1.65376		-0.990911	-0.369781	-0.781727	-0.949046	1.41643
Abcb4	Multidrug resistance protein 3	Phosphatidylcholine translocator ABCB4;Isoform of P21440, Phosphatidylcholine translocator ABCB4 (Fragment)	P21440;A0A0G2JDM4	-6.2608	-2.21638		-5.30615		-1.78404	-3.89184	1.40269
Srxn1	Sulfiredoxin-1	Isoform of Q9D975, Sulfiredoxin;Sulfiredoxin-1	A2AQU8;Q9D975	-0.613608		-0.549367	-1.12331	-0.219656		-0.626485	1.35754
Ankib1	Ankyrin repeat and IBR domain-containing protein 1	Ankyrin repeat and IBR domain-containing protein 1;Isoform of Q6ZPS6, RBR-type E3 ubiquitin transferase (Fragment)	Q6ZPS6;A0A0G2JEA0		-0.14366	-0.548248		-1.02794	-0.864833	-0.64617	1.34497
Gsta1;Gsta2;Gm10639	Glutathione S-transferase;Glutathione S-transferase A1;Glutathione S-transferase A1, N-terminally processed;Glutathione S-transferase A2	Glutathione S-transferase;Glutathione S-transferase A1;Isoform of P10648, Glutathione S-transferase (Fragment);Isoform of P10648, Glutathione S-transferase (Fragment);Glutathione transferase;Glutathione S-transferase A2	Q6P8Q0;P13745;D3Z6A6;D3YZV3;E9Q6L7;P10648		-0.478909	-1.26732	-1.22567	-0.0895283	-0.320919	-0.676469	1.31505
