# Supplementary material for: Ubiquitinome Profiling Reveals in Vivo UBE2D3 Targets and Implicates UBE2D3 in Protein Quality Control
Source: Mol Cell Proteomics. 2023 Apr 13;22(6):100548. doi: 10.1016/j.mcpro.2023.100548 (PMC10209342; doi:10.1016/j.mcpro.2023.100548)
Supplement: Supplemental Table S3 [file mmc9.xlsx]

## Sheet: SILAC Abundance Up
SILAC sh1: Proteins increased in abundance used for Venn Diagrams
ADARB1
AGRN
ARPC1A
CENPQ
CRABP1
CXADR
DENND2A
GAP43
GLUL
GM45208
GNG2
GPC4
HIST3H2BA
HTRA1
KIF18B
KLHDC3
MYL6B
NDRG2
PAIP1
PTGS2
RBP1
RGCC
SKA1
SLC14A1
SORBS2
SOWAHC
STRA13
SYNGR3
TAPBP
TSPAN7
TUBB3
UCHL1
WLS
WNT5A
XLR

## Sheet: LFQ sh1 Abundance Up
LFQ sh1: Proteins increased in abundance used for Venn Diagrams
COL3A1
CRABP1
CWC25
GAP43
KCT2
KDELR2
POLR2L
WIPF1

## Sheet: LFQ sh2 Abundance Up
LFQ sh2: Proteins increased in abundance used for Venn Diagrams
ALG11
AQP1
BPGM
CA5B
CCDC109B
CCDC127
COL3A1
COL6A2
CRABP1
FV4
GNG5
GSTM1
KDELR2
LAMC1
LTBP3
MYCBP
NELFB
NQO1
PDCD4
PDE4D
PEG10
PEX19
PI4KA
PRKAR2B

## Sheet: SILAC Abundance Down
SILAC sh1: Proteins decreased in abundance used for Venn Diagrams
A2M
ABCB4
ACY3
ACYP2
ADAMTS1
ADGRE5
ALDH1A7
ANKIB1
ARHGAP18
ASRGL1
B4GALT1
BTBD7
CACNA2D1
CD82
CES2G
CGREF1
COL11A1
COL1A1
COL1A2
COL2A1
COL6A3
CTGF
DCXR
DECR1
DEPTOR
DNMBP
EGFR
ENPP3
EPHX1
EPPK1
EYA4
FABP4
FLVCR1
GM20441
GNPTG
GPR39
GPRC5A
GSTA1
GSTM2
IFI204
IGFBP7
ITIH2
KCTD12
KIAA2013
LY6A
MGST3
MUSTN1
MYO18A
MYO1D
NFATC3
NT5E
OCIAD2
OXR1
PFKFB2
PHLDB2
PKD2
PLAT
PLIN4
PRSS3
PSCA
S100A16
SCRN3
SEMA3C
SERPINB1A
SERPINC1
SGCB
SGCD
SLC1A3
SLCO2A1
SOX2
SPRR1A
SPRR2K
SRGAP1
SRXN1
STARD10
STOM
SUMF1
TBC1D2
THBS1
TLR2
TMCC2
TPD52L1
TSPAN8
UBE2D3
UBN2
UGT1A6
USP25
VNN1
WBP2
WNK4
ZFP58

## Sheet: LFQ sh1 Abundance Down
LFQ sh1: Proteins decreased in abundance used for Venn Diagrams
ACTBL2
ALDH1A1
ALDH1A7
AQP1
ASUN
ATP6AP1
FAM98B
HIGD1A
KIAA1671
LAMTOR3
MRPS6
NARFL
RNASEH2A
RNF213
RPL39
SLC2A1
STK10
TOR1B
TSPAN8

## Sheet: LFQ sh2 Abundance Down
LFQ sh2: Proteins decreased in abundance used for Venn Diagrams
ALDH1A1
ANKS1A
ANXA10
DAZAP1
DCUN1D5
ELOVL1
FAM83H
GVIN1
JAGN1
MOSPD2
MRPS6
MTMR10
RABGGTB
RAP2C
RNASEH2A
SERHL
TBC1D2
TSPAN8
UBE2C
VPS41
WDR62

## Sheet: SILAC diGly Up
SILAC sh1: Proteins increased in ubiquitination used for Venn Diagrams
ABTB2
ACTN4
AHCTF1
AHCY
AHNAK
AKR1B1
ANXA6
ARIH1
ASAH1
BHLHB9
CCT2
CDC16
CTTN
DCAKD
DLST
DZIP3
EFEMP1
FARP1
FBXW11
FLOT1
GTF3C3
H2AFY
HNRNPM
HPS5
HSDL1
INCENP
IPO7
ITM2A
LAMC1
LMNB1
MAN2C1
MBLAC2
MPRIP
NDUFA8
NOL9
NONO
NUP155
PEG10
PEG3
PKM
PPID
PRPF8
PRPSAP1
PSMA4
PSMD12
PSMD5
PTGS2
RPS11
SET
SKIV2L2
SLC14A1
SNRNP70
SORBS2
SREBF2
STT3A
TTC26
TUBB3
TUBB4B
UBE2S
UHRF1
USP9X
WIPI1
XPO1
XPO5
XRCC5
YWHAQ
ZMIZ1

## Sheet: LFQ sh2 diGly Up
LFQ sh2: Proteins increased in ubiquitination used for Venn Diagrams
AIP
ALDOA
ANKH
ARCN1
ARNT
ATF3
CASP3
CDC37
CLASP1
COL6A2
COPA
CPNE1
CRABP1
CTTN
CYRIB
DDAH1
DDAH2
DDX21
DHX15
DNAJA1
ECSCR
ELP3
ENAH
EPRS1
FGFR1
GAP43
GARS1
GNS
H2AZ1
HERC2
HK1
HMGA2
HNRNPLL
HNRNPUL2
HSPA4
HSPA4L
HSPA5
IGF2BP2
JAK1
LAMC1
LMNA
LMNB1
LSM14B
MAT2A
MAVS
MPRIP
MXRA7
MYOF
NDUFAF3
NPM1
P3H1
P4HA1
PALM
PCBP2
PDIA4
PECR
PEG10
PHF10
PHGDH
PLEC
PPA1
PTGES3
RAD50
RANBP2
RNF187
ROCK1
S100A10
S100A4
SENP2
SEPTIN9
SF3A1
SGPL1
SLC14A1
SLC16A13
SLC9A3R1
SMAP
SRRM2
TBCB
TDRD1
TMEM119
TMX3
TOR1AIP1
UBE4B
UBFD1
UBTD1
USP14
USP47
VIM
VWA5A
YWHAQ

## Sheet: SILAC diGly Down
SILAC sh1: Proteins decreased in ubiquitination used for Venn Diagrams
1700003M02RIK
2700089E24RIK
ABCB1B
ABCC3
ABCC4
ABCD1
ABCD3
ABHD12
ACAA2
ACIN1
ACKR3
ACO1
ACOT10
ACSL4
ACTN4
ADAM10
ADAM9
ADCYAP1
ADGRE5
ADGRL1
ADRM1
AEBP1
AGPAT9
AHNAK
AHNAK2
AIMP2
AKAP8
ALDH16A1
ALDH1A7
ALG3
AMFR
AMOTL1
ANKLE2
ANKRD13A
ANKRD40
ANO10
ANO6
ANTXR1
ANTXR2
ANXA1
ANXA5
AP2A2
AP2B1
AP2M1
AP3D1
AP3S2
APBB2
APLP2
ARCN1
ARHGAP1
ARHGDIB
ARHGEF7
ARL5B
ARL6IP1
ARL6IP5
ARPC1B
ASB8
ASCC2
ASCC3
ASS1
ATL3
ATP11A
ATP13A1
ATP13A3
ATP2A2
ATP2B1
ATP5O
ATP6AP1
ATP6V0A1
ATXN2L
BAG2
BAG6
BAIAP2
BET1
BIRC2
BIRC3
BMPR2
BRE
BSG
BZW1
C18ORF32
CACNA1G
CADM1
CALD1
CAND1
CANX
CAR12
CASK
CAST
CAV1
CBL
CBLB
CCDC77
CCT6A
CCT8
CCZ1
CD248
CD2AP
CD44
CD82
CD99L2
CENPB
CERS5
CETN3
CFAP36
CFDP1
CFL1
CHCHD5
CHM
CHMP4B
CHP1
CHPF
CHPF2
CHST14
CIB1
CISD1
CISD2
CKAP4
CLCC1
CLCN7
CLDN1
CLPTM1
CLTC
CNN2
COG1
COL1A1
COL6A1
COL6A2
COL6A3
COLEC12
COPA
COPE
COPZ1
COX14
CPNE3
CREBBP
CRIM1
CS
CSE1L
CTNNA1
CTNNB1
CTNND1
CTPS1
CTSA
CUL7
CYB5A
CYHR1
CYLD
CYP1B1
DAB2
DCBLD2
DDX19A
DENND4C
DHX9
DIABLO
DNAJA2
DNAJB11
DNMT1
DPH1
DTL
DVL2
DYNC1H1
ECM29
EEF1A1
EFEMP1
EFNB1
EGFR
EHD1
EHD2
EIF2B1
EIF3A
EIF3C
EIF3E
EIF3J1
EIF4B
EIF4G1
EMC2
EMC7
EPB41L2
EPHA2
EPHA7
EPN2
EPN3
EPS15
EPS15L1
ERGIC2
ERGIC3
ERLEC1
FAF2
FAM129A
FAM173A
FAM188A
FAM63B
FAM73B
FAR1
FAT1
FBN1
FBXO6
FCHO2
FIGF
FKBP11
FKBP8
FLNA
FLNC
FN1
FUNDC1
FUNDC2
FYTTD1
FZD2
G3BP1
GATAD2A
GHDC
GJA1
GLUD1
GNAS
GNL2
GNL3L
GORASP2
GPNMB
GPR124
GPR39
GPR56
GPRC5A
GPRC5C
GRB10
HACD2
HAX1
HECTD1
HGS
HIP1
HIST1H1A
HIST1H1B
HIST1H1C
HIST1H3B
HLTF
HMOX1
HN1L
HNRNPU
HNRNPUL1
HSD17B10
HSD17B11
HSD17B12
HSPA2
HSPA5
HSPD1
HSPE1
HSPG2
ID1
IDE
IDH3B
IDH3G
IFI30
IL6ST
INF2
INTS1
ITCH
ITGB5
ITM2B
ITM2C
ITPR3
JAM2
JUP
KIAA1328
KIDINS220
KIF2A
KIF2C
KLHL9
KPNA2
KRTCAP2
LAMB2
LAPTM4A
LARP1
LDLR
LDLRAD4
LEMD3
LGALS8
LIFR
LIG3
LMAN1
LMBRD2
LMO4
LMO7
LRP6
LRRC32
LSM12
LTBP3
LTN1
LY6A
MAGED1
MAP4
MARCKS
MAVS
MCM5
MCU
MDFIC
MED14
MED29
MGME1
MGRN1
MGST3
MIB1
MIOS
MMGT1
MPDZ
MRC2
MTDH
MXRA8
MYBBP1A
MYH9
MYO10
MYO1E
MYO6
MYOF
NAA15
NAA50
NAP1L1
NAT9
NCKAP1
NDC1
NDN
NDUFB6
NEDD4
NEDD4L
NFX1
NGLY1
NIPAL1
NNT
NOC2L
NOMO1
NOPCHAP1
NOTCH1
NPEPPS
NR1D1
NRP1
NRP2
NSFL1C
NUB1
NUDT9
OSMR
OSTC
OTUD5
OTULIN
OXR1
PALM
PAM
PARP1
PCDH17
PCDH18
PCDHB19
PCDHB22
PCDHB5
PCDHGB7
PCM1
PCNXL3
PDCD6
PDCD6IP
PDE3B
PDE8A
PDGFRB
PDIA3
PDLIM7
PDRG1
PFDN2
PFDN5
PGM1
PGRMC1
PHF20L1
PHIP
PHKA2
PHLDB2
PI4KA
PICALM
PIEZO1
PIGQ
PIGS
PIGU
PJA1
PJA2
PKD2
PKP4
PLAA
PLBD2
PLD3
PLEC
PLIN2
PLS3
POLDIP3
POLE3
POLR2A
POM121
POR
PPAP2A
PPAP2B
PPIB
PPP1R12A
PPP3R1
PRKAA1
PRKAR1A
PRKCDBP
PRL2C3
PRRC2C
PSMA1
PSMC1
PSMC3
PSMD1
PSMD11
PSMD12
PSMD13
PSMD4
PSMD6
PSMG1
PTBP1
PTPRF
PTRF
PTTG1IP
PXN
RAB1A
RAB1B
RAB22A
RAB32
RAB3B
RAB5A
RAB5C
RABAC1
RABGEF1
RAD18
RAD23A
RAD23B
RARS
RBCK1
RBMS2
RBMXL1
RBPMS
RDH11
REEP3
REEP5
RER1
RFC1
RHBDD3
RHEB
RND3
RNF13
RNF146
RNF19A
RNF31
RPA1
RPL10
RPL11
RPL14
RPL19
RPL21
RPL29
RPL30
RPL35
RPL36
RPL4
RPL5
RPL8
RPN1
RPS10
RPS12
RPS17
RPS19
RPS2
RPS20
RPS21
RPS27A
RPS3
RPS3A
RPS8
RRBP1
RRM2
RRP1
RTN4
RYBP
S100A4
S1PR3
SARAF
SART1
SAYSD1
SCAMP1
SCAMP3
SCARB1
SCD2
SCN7A
SDC2
SEC31A
SEC61A1
SEC63
SEMA4B
SEPN1
SERBP1
SERPINH1
SF3B1
SGCB
SGCE
SH3GL1
SIN3B
SLC12A2
SLC12A6
SLC12A7
SLC16A1
SLC1A3
SLC1A5
SLC20A1
SLC24A3
SLC25A24
SLC25A3
SLC25A4
SLC29A1
SLC2A1
SLC30A6
SLC35A2
SLC38A4
SLC38A9
SLC39A3
SLC39A7
SLC3A2
SLC5A3
SLC6A17
SLC6A6
SLC7A1
SLC8A1
SLCO2A1
SLIRP
SLX4
SMAD3
SMARCC2
SMC5
SMIM14
SMIM29
SNAP47
SNRNP200
SNRPF
SNX17
SNX2
SNX3
SOAT1
SOGA1
SPG20
SPRED1
SPRR1A
SPRY2
SPRY4
SPTAN1
SPTBN1
SPTLC1
SQSTM1
SREBF1
SRP54
SRPR
SSBP1
SSR4
STAM2
STEAP1
STEAP2
STIM1
STOM
STT3A
STT3B
STX8
SYNPO
TAGLN2
TANK
TAX1BP1
TBC1D15
TBC1D5
TEX10
THBD
THBS1
TIMM8A1
TIMM8B
TJP1
TLN1
TLN2
TM9SF3
TM9SF4
TMBIM6
TMCO1
TMED5
TMEM119
TMEM209
TMEM30A
TMEM57
TMEM63A
TMEM64
TMEM87A
TMPO
TMX1
TMX2
TNKS
TNKS1BP1
TOLLIP
TOM1
TOM1L2
TOP2B
TOR1AIP1
TRIM25
TRP53INP2
TRPC4AP
TSPO
TSTD2
TTC27
TXN
UBAC1
UBAP1
UBAP2L
UBC
UBE2D3
UBE2G2
UBE2J1
UBE2M
UBE2O
UBE3B
UBE3C
UBL4A
UBR4
UBR5
UBXN4
UBXN7
UGDH
UGT1A6A
UQCRC2
URB2
USP15
USP19
USP24
USP33
USP34
USP47
USP48
UTP3
UXT
VAMP5
VAPB
VASN
VAT1
VCP
VCPIP1
VDAC1
VPRBP
VPS36
VPS37A
VPS45
WBP2
WBP5
WLS
WWP1
WWP2
XIAP
YARS
YIPF1
YTHDF2
ZC2HC1A
ZC3H14
ZDHHC20
ZDHHC5
ZFAND6
ZFP36L2
ZFP955B
ZMPSTE24
ZNF146
ZNF207
ZYX
ZZEF1

## Sheet: LFQ sh2 diGly Down
LFQ sh2: Proteins decreased in ubiquitination used for Venn Diagrams
3SV
ABHD13
ACLY
ACO1
ACTN4
ACTR2
ADRM1
AKAP1
ALDOA
ARFGEF2
ARHGAP1
ARPC5
ASCC2
ATL2
ATP1A1
BAG2
BAZ2A
BCAP31
BIRC2
BSG
CALR
CAPN6
CBX3
CC2D1B
CISD1
CISD2
CKAP5
CKS2
CMIP
COTL1
COX6B1
CUL7
CYB5B
DCAKD
DDB1
DDX21
DIABLO
DIP2B
DLG1
DNAJA1
DNAJC8
DNMT1
DYNC1H1
EIF2S3X
EIF3A
EIF3C
EIF3G
ELMOD2
ENY2
EPHA2
EPRS1
ERH
EXOSC6
FADS2
FV4
GCN1
GKAP1
GPS1
H3C1
HIP1
HMGCR
HMGN5
HNRNPU
HSPA4
HSPD1
HTRA2
IDE
IL4R
IRGM1
KCT2
KIF15
KLHL9
LBR
LGALS1
MAGOHB
MCM7
MFAP3L
MINDY3
MOSPD2
MSN
MYH9
MYO1E
NAA50
NCL
NIPAL1
NMRAL1
NT5C2
OBSL1
PABPC1
PCLAF
PCM1
PEG3
PKN2
PLEC
PLIN2
PLSCR1
PML
POR
PPIG
PPP2R1B
PRMT7
PRPF6
PSIP1
PSMB3
PSMD13
PSMD2
PSMD6
RAB10
RAB1B
RALA
RANBP2
RBSN
RDH11
RNF168
RPL14
RPL18
RPL24
RPS10
RPS20
RPS21
SAE1
SCD1
SCP2
SF1
SF3A3
SHMT2
SLC12A7
SLC20A2
SLC25A5
SLC4A8
SLC6A6
SMARCAD1
SNRNP200
SOAT1
SOD2
SPAG5
SPTAN1
ST13
SUCLA2
SURF4
SYNCRIP
SYS1
TAX1BP1
TERF2
TEX10
TIMM8A1
TMEFF1
TNKS2
TOR1AIP2
TRAF2
TXN
TYMS
UBAC2
UBE2C
UBE2D3
UBE2V2
UBFD1
UBXN4
UBXN7
UHRF1
USP22
VAMP8
WNT5A
ZNF451

[truncated: 3 more sheets: Overlap diGly Down sh1&2, UBE2D3 interactors, TULIP2 hits]
