# Supplementary material for: Ubiquitinome Profiling Reveals in Vivo UBE2D3 Targets and Implicates UBE2D3 in Protein Quality Control
Source: Mol Cell Proteomics. 2023 Apr 13;22(6):100548. doi: 10.1016/j.mcpro.2023.100548 (PMC10209342; doi:10.1016/j.mcpro.2023.100548)
Supplement: Supplemental Table S4 [file mmc10.xlsx]

## Sheet: Sheet1
Table S4: List of identified proteins in LFQ Ube2d3 sh1 global proteomics
Protein IDs	Fasta headers	Description	Gene names	No. of unique peptides	Sequence coverage (%)	Mean log2 LFQ ratio [Ube2d3 sh1/Ctrl]	-log10 p-value
P58742	sp|P58742|AAAS_MOUSE Aladin OS=Mus musculus OX=10090 GN=Aaas PE=1 SV=1	Aladin	Aaas	4	9.5	-0.562009	0.52424
Q9D2R0	sp|Q9D2R0|AACS_MOUSE Acetoacetyl-CoA synthetase OS=Mus musculus OX=10090 GN=Aacs PE=1 SV=1	Acetoacetyl-CoA synthetase	Aacs	14	23.1	0.103614	0.534603
Q3UHJ0	sp|Q3UHJ0|AAK1_MOUSE AP2-associated protein kinase 1 OS=Mus musculus OX=10090 GN=Aak1 PE=1 SV=2	AP2-associated protein kinase 1	Aak1	13	23.9	-0.0225608	0.0763757
Q8BGQ7	sp|Q8BGQ7|SYAC_MOUSE Alanine--tRNA ligase, cytoplasmic OS=Mus musculus OX=10090 GN=Aars1 PE=1 SV=1	Alanine--tRNA ligase, cytoplasmic	Aars	36	40	-0.124649	1.50252
Q3THG9	sp|Q3THG9|AASD1_MOUSE Alanyl-tRNA editing protein Aarsd1 OS=Mus musculus OX=10090 GN=Aarsd1 PE=1 SV=2	Alanyl-tRNA editing protein Aarsd1	Aarsd1	8	23.5	-0.16014	0.432451
Q9CQF6	sp|Q9CQF6|ADPPT_MOUSE L-aminoadipate-semialdehyde dehydrogenase-phosphopantetheinyl transferase OS=Mus musculus OX=10090 GN=Aasdhppt PE=1 SV=1	L-aminoadipate-semialdehyde dehydrogenase-phosphopantetheinyl transferase	Aasdhppt	3	10.4	-0.215467	0.756691
Q9JKX4	sp|Q9JKX4|AATF_MOUSE Protein AATF OS=Mus musculus OX=10090 GN=Aatf PE=1 SV=1	Protein AATF	Aatf	8	24.1	0.16038	0.953822
Q9JI39	sp|Q9JI39|ABCBA_MOUSE ATP-binding cassette sub-family B member 10, mitochondrial OS=Mus musculus OX=10090 GN=Abcb10 PE=1 SV=1	ATP-binding cassette sub-family B member 10, mitochondrial	Abcb10	9	15.5	0.16127	0.927777
P55096	sp|P55096|ABCD3_MOUSE ATP-binding cassette sub-family D member 3 OS=Mus musculus OX=10090 GN=Abcd3 PE=1 SV=2	ATP-binding cassette sub-family D member 3	Abcd3	12	18.8	0.0200926	0.119591
P61222	sp|P61222|ABCE1_MOUSE ATP-binding cassette sub-family E member 1 OS=Mus musculus OX=10090 GN=Abce1 PE=1 SV=1	ATP-binding cassette sub-family E member 1	Abce1	15	30.7	-0.0232283	0.171867
Q6P542	sp|Q6P542|ABCF1_MOUSE ATP-binding cassette sub-family F member 1 OS=Mus musculus OX=10090 GN=Abcf1 PE=1 SV=1	ATP-binding cassette sub-family F member 1	Abcf1	18	24.5	0.059632	0.205545
Q99LE6;REV__Q9DAC9	sp|Q99LE6|ABCF2_MOUSE ATP-binding cassette sub-family F member 2 OS=Mus musculus OX=10090 GN=Abcf2 PE=1 SV=1	ATP-binding cassette sub-family F member 2	Abcf2	22	32	-0.0606747	0.27993
Q8K268	sp|Q8K268|ABCF3_MOUSE ATP-binding cassette sub-family F member 3 OS=Mus musculus OX=10090 GN=Abcf3 PE=1 SV=1	ATP-binding cassette sub-family F member 3	Abcf3	12	18.3	-0.0763092	0.474612
Q99LR1	sp|Q99LR1|ABD12_MOUSE Lysophosphatidylserine lipase ABHD12 OS=Mus musculus OX=10090 GN=Abhd12 PE=1 SV=2	Monoacylglycerol lipase ABHD12	Abhd12	5	14.3	-0.602395	0.552617
Q8VCR7	sp|Q8VCR7|ABHEB_MOUSE Protein ABHD14B OS=Mus musculus OX=10090 GN=Abhd14b PE=1 SV=1	Alpha/beta hydrolase domain-containing protein 14B	Abhd14b	4	21.4	-0.672804	0.746176
Q8CBW3	sp|Q8CBW3|ABI1_MOUSE Abl interactor 1 OS=Mus musculus OX=10090 GN=Abi1 PE=1 SV=3	Abl interactor 1	Abi1	7	24.1	-0.154147	1.82944
Q4JIM5	sp|Q4JIM5|ABL2_MOUSE Tyrosine-protein kinase ABL2 OS=Mus musculus OX=10090 GN=Abl2 PE=1 SV=1	Abelson tyrosine-protein kinase 2	Abl2	5	6	-0.1759	1.00333
Q5SSL4	sp|Q5SSL4|ABR_MOUSE Active breakpoint cluster region-related protein OS=Mus musculus OX=10090 GN=Abr PE=1 SV=1	Active breakpoint cluster region-related protein	Abr	4	7.2	-0.404098	1.19563
Q4KML4	sp|Q4KML4|ABRAL_MOUSE Costars family protein ABRACL OS=Mus musculus OX=10090 GN=Abracl PE=1 SV=1	Costars family protein ABRACL	Abracl	2	30.9	2.49894	0.420694
Q9QYL7	sp|Q9QYL7|ABT1_MOUSE Activator of basal transcription 1 OS=Mus musculus OX=10090 GN=Abt1 PE=2 SV=1	Activator of basal transcription 1	Abt1	5	19.7	0.00780932	0.0166655
Q921H8;Q8VCH0	sp|Q921H8|THIKA_MOUSE 3-ketoacyl-CoA thiolase A, peroxisomal OS=Mus musculus OX=10090 GN=Acaa1a PE=1 SV=1	3-ketoacyl-CoA thiolase A, peroxisomal	Acaa1a	9	24.5	0.0296949	0.150271
Q8BWT1	sp|Q8BWT1|THIM_MOUSE 3-ketoacyl-CoA thiolase, mitochondrial OS=Mus musculus OX=10090 GN=Acaa2 PE=1 SV=3	3-ketoacyl-CoA thiolase, mitochondrial	Acaa2	13	34.8	-0.264774	0.84049
Q5SWU9	sp|Q5SWU9|ACACA_MOUSE Acetyl-CoA carboxylase 1 OS=Mus musculus OX=10090 GN=Acaca PE=1 SV=1	Acetyl-CoA carboxylase 1;Biotin carboxylase	Acaca	40	22.6	-0.0784715	0.654997
Q9D7B6	sp|Q9D7B6|ACAD8_MOUSE Isobutyryl-CoA dehydrogenase, mitochondrial OS=Mus musculus OX=10090 GN=Acad8 PE=1 SV=2	Isobutyryl-CoA dehydrogenase, mitochondrial	Acad8	6	16.5	0.100379	0.447597
Q8JZN5	sp|Q8JZN5|ACAD9_MOUSE Complex I assembly factor ACAD9, mitochondrial OS=Mus musculus OX=10090 GN=Acad9 PE=1 SV=2	Acyl-CoA dehydrogenase family member 9, mitochondrial	Acad9	14	20.6	-0.215455	1.48978
P51174	sp|P51174|ACADL_MOUSE Long-chain specific acyl-CoA dehydrogenase, mitochondrial OS=Mus musculus OX=10090 GN=Acadl PE=1 SV=2	Long-chain specific acyl-CoA dehydrogenase, mitochondrial	Acadl	11	25.6	-0.156319	0.700736
P45952	sp|P45952|ACADM_MOUSE Medium-chain specific acyl-CoA dehydrogenase, mitochondrial OS=Mus musculus OX=10090 GN=Acadm PE=1 SV=1	Medium-chain specific acyl-CoA dehydrogenase, mitochondrial	Acadm	9	18.3	-0.0360622	0.364921
Q07417	sp|Q07417|ACADS_MOUSE Short-chain specific acyl-CoA dehydrogenase, mitochondrial OS=Mus musculus OX=10090 GN=Acads PE=1 SV=2	Short-chain specific acyl-CoA dehydrogenase, mitochondrial	Acads	12	31.6	0.0528336	0.443096
Q9DBL1	sp|Q9DBL1|ACDSB_MOUSE Short/branched chain specific acyl-CoA dehydrogenase, mitochondrial OS=Mus musculus OX=10090 GN=Acadsb PE=1 SV=1	Short/branched chain specific acyl-CoA dehydrogenase, mitochondrial	Acadsb	6	13.9	0.0724316	0.386437
P50544	sp|P50544|ACADV_MOUSE Very long-chain specific acyl-CoA dehydrogenase, mitochondrial OS=Mus musculus OX=10090 GN=Acadvl PE=1 SV=3	Very long-chain specific acyl-CoA dehydrogenase, mitochondrial	Acadvl	24	37	-0.0980867	0.939447
Q8QZT1	sp|Q8QZT1|THIL_MOUSE Acetyl-CoA acetyltransferase, mitochondrial OS=Mus musculus OX=10090 GN=Acat1 PE=1 SV=1	Acetyl-CoA acetyltransferase, mitochondrial	Acat1	10	30	0.0457598	0.291589
Q8CAY6	sp|Q8CAY6|THIC_MOUSE Acetyl-CoA acetyltransferase, cytosolic OS=Mus musculus OX=10090 GN=Acat2 PE=1 SV=2	Acetyl-CoA acetyltransferase, cytosolic	Acat2	7	21.2	-0.174243	0.222335
Q8BMP6	sp|Q8BMP6|GCP60_MOUSE Golgi resident protein GCP60 OS=Mus musculus OX=10090 GN=Acbd3 PE=1 SV=3	Golgi resident protein GCP60	Acbd3	8	17.9	-0.00735855	0.0260751
Q5XG73	sp|Q5XG73|ACBD5_MOUSE Acyl-CoA-binding domain-containing protein 5 OS=Mus musculus OX=10090 GN=Acbd5 PE=1 SV=1	Acyl-CoA-binding domain-containing protein 5	Acbd5	8	19.1	0.16354	0.362922
Q9D061	sp|Q9D061|ACBD6_MOUSE Acyl-CoA-binding domain-containing protein 6 OS=Mus musculus OX=10090 GN=Acbd6 PE=1 SV=2	Acyl-CoA-binding domain-containing protein 6	Acbd6	3	9.6	-0.481364	0.302672
Q9JIX8	sp|Q9JIX8|ACINU_MOUSE Apoptotic chromatin condensation inducer in the nucleus OS=Mus musculus OX=10090 GN=Acin1 PE=1 SV=3	Apoptotic chromatin condensation inducer in the nucleus	Acin1	26	22.6	0.0827363	0.479496
Q91V92	sp|Q91V92|ACLY_MOUSE ATP-citrate synthase OS=Mus musculus OX=10090 GN=Acly PE=1 SV=1	ATP-citrate synthase	Acly	31	30.7	-0.135362	2.20324
P28271	sp|P28271|ACOC_MOUSE Cytoplasmic aconitate hydratase OS=Mus musculus OX=10090 GN=Aco1 PE=1 SV=3	Cytoplasmic aconitate hydratase	Aco1	12	14.8	0.011095	0.124402
Q99KI0	sp|Q99KI0|ACON_MOUSE Aconitate hydratase, mitochondrial OS=Mus musculus OX=10090 GN=Aco2 PE=1 SV=1	Aconitate hydratase, mitochondrial	Aco2	20	26.3	-0.111137	1.39127
Q9CQR4	sp|Q9CQR4|ACO13_MOUSE Acyl-coenzyme A thioesterase 13 OS=Mus musculus OX=10090 GN=Acot13 PE=1 SV=1	Acyl-coenzyme A thioesterase 13;Acyl-coenzyme A thioesterase 13, N-terminally processed	Acot13	3	21.4	-0.28482	1.7978
Q9QYR9	sp|Q9QYR9|ACOT2_MOUSE Acyl-coenzyme A thioesterase 2, mitochondrial OS=Mus musculus OX=10090 GN=Acot2 PE=1 SV=2	Acyl-coenzyme A thioesterase 2, mitochondrial	Acot2	2	13.2	-0.140436	0.935395
Q91V12	sp|Q91V12|BACH_MOUSE Cytosolic acyl coenzyme A thioester hydrolase OS=Mus musculus OX=10090 GN=Acot7 PE=1 SV=2	Cytosolic acyl coenzyme A thioester hydrolase	Acot7	6	19.9	-0.00145086	0.00213219
Q9R0X4;Q32MW3	sp|Q9R0X4|ACOT9_MOUSE Acyl-coenzyme A thioesterase 9, mitochondrial OS=Mus musculus OX=10090 GN=Acot9 PE=1 SV=1;sp|Q32MW3|ACO10_MOUSE Acyl-coenzyme A thioesterase 10, mitochondrial OS=Mus musculus OX=10090 GN=Acot10 PE=2 SV=1	Acyl-coenzyme A thioesterase 9, mitochondrial;Acyl-coenzyme A thioesterase 10, mitochondrial	Acot9;Acot10	#N/A	#N/A	-0.0155773	0.0962945
Q9R0H0	sp|Q9R0H0|ACOX1_MOUSE Peroxisomal acyl-coenzyme A oxidase 1 OS=Mus musculus OX=10090 GN=Acox1 PE=1 SV=5	Peroxisomal acyl-coenzyme A oxidase 1	Acox1	10	18	-0.308343	1.48
Q9D358	sp|Q9D358|PPAC_MOUSE Low molecular weight phosphotyrosine protein phosphatase OS=Mus musculus OX=10090 GN=Acp1 PE=1 SV=3	Low molecular weight phosphotyrosine protein phosphatase	Acp1	4	30.4	-0.0746644	0.235431
Q8VCW8	sp|Q8VCW8|ACSF2_MOUSE Medium-chain acyl-CoA ligase ACSF2, mitochondrial OS=Mus musculus OX=10090 GN=Acsf2 PE=1 SV=1	Acyl-CoA synthetase family member 2, mitochondrial	Acsf2	12	19.2	0.0390415	0.21935
P41216	sp|P41216|ACSL1_MOUSE Long-chain-fatty-acid--CoA ligase 1 OS=Mus musculus OX=10090 GN=Acsl1 PE=1 SV=2	Long-chain-fatty-acid--CoA ligase 1	Acsl1	5	11	-0.233376	0.951731
Q9CZW4	sp|Q9CZW4|ACSL3_MOUSE Long-chain-fatty-acid--CoA ligase 3 OS=Mus musculus OX=10090 GN=Acsl3 PE=1 SV=2	Long-chain-fatty-acid--CoA ligase 3	Acsl3	8	15	-0.127585	0.83029
Q9QUJ7	sp|Q9QUJ7|ACSL4_MOUSE Long-chain-fatty-acid--CoA ligase 4 OS=Mus musculus OX=10090 GN=Acsl4 PE=1 SV=2	Long-chain-fatty-acid--CoA ligase 4	Acsl4	10	17.6	-0.271878	0.962342
P60710;P63260	sp|P60710|ACTB_MOUSE Actin, cytoplasmic 1 OS=Mus musculus OX=10090 GN=Actb PE=1 SV=1;sp|P63260|ACTG_MOUSE Actin, cytoplasmic 2 OS=Mus musculus OX=10090 GN=Actg1 PE=1 SV=1	Actin, cytoplasmic 1;Actin, cytoplasmic 1, N-terminally processed;Actin, cytoplasmic 2;Actin, cytoplasmic 2, N-terminally processed	Actb;Actg1	#N/A	#N/A	0.0793406	0.714383
Q8BFZ3	sp|Q8BFZ3|ACTBL_MOUSE Beta-actin-like protein 2 OS=Mus musculus OX=10090 GN=Actbl2 PE=1 SV=1	Beta-actin-like protein 2	Actbl2	2	27.4	-8.59698	4.22514
P68033;P68134	sp|P68033|ACTC_MOUSE Actin, alpha cardiac muscle 1 OS=Mus musculus OX=10090 GN=Actc1 PE=1 SV=1;sp|P68134|ACTS_MOUSE Actin, alpha skeletal muscle OS=Mus musculus OX=10090 GN=Acta1 PE=1 SV=1	Actin, alpha cardiac muscle 1;Actin, alpha skeletal muscle	Actc1;Acta1	#N/A	#N/A	0.163949	0.833803
Q9Z2N8;Q99MR0	sp|Q9Z2N8|ACL6A_MOUSE Actin-like protein 6A OS=Mus musculus OX=10090 GN=Actl6a PE=1 SV=2	Actin-like protein 6A	Actl6a	10	29.1	0.10381	0.646792
Q7TPR4;O88990	sp|Q7TPR4|ACTN1_MOUSE Alpha-actinin-1 OS=Mus musculus OX=10090 GN=Actn1 PE=1 SV=1	Alpha-actinin-1	Actn1	21	49.2	0.0565815	0.880212
P57780	sp|P57780|ACTN4_MOUSE Alpha-actinin-4 OS=Mus musculus OX=10090 GN=Actn4 PE=1 SV=1	Alpha-actinin-4	Actn4	41	63.5	-0.10747	0.958096
Q9QZB7	sp|Q9QZB7|ARP10_MOUSE Actin-related protein 10 OS=Mus musculus OX=10090 GN=Actr10 PE=1 SV=2	Actin-related protein 10	Actr10	3	10.6	0.172871	1.10723
P61164	sp|P61164|ACTZ_MOUSE Alpha-centractin OS=Mus musculus OX=10090 GN=Actr1a PE=1 SV=1	Alpha-centractin	Actr1a	6	25.3	0.117579	0.48262
P61161	sp|P61161|ARP2_MOUSE Actin-related protein 2 OS=Mus musculus OX=10090 GN=Actr2 PE=1 SV=1	Actin-related protein 2	Actr2	9	26.4	0.10862	0.972121
Q99JY9;Q641P0	sp|Q99JY9|ARP3_MOUSE Actin-related protein 3 OS=Mus musculus OX=10090 GN=Actr3 PE=1 SV=3	Actin-related protein 3	Actr3	13	34.4	0.073939	1.4215
Q99JW2	sp|Q99JW2|ACY1_MOUSE Aminoacylase-1 OS=Mus musculus OX=10090 GN=Acy1 PE=1 SV=1	Aminoacylase-1	Acy1	10	29.9	-0.149572	0.898553
P56376	sp|P56376|ACYP1_MOUSE Acylphosphatase-1 OS=Mus musculus OX=10090 GN=Acyp1 PE=1 SV=2	Acylphosphatase-1	Acyp1	2	22.2	0.254066	0.225057
P03958	sp|P03958|ADA_MOUSE Adenosine deaminase OS=Mus musculus OX=10090 GN=Ada PE=1 SV=3	Adenosine deaminase	Ada	10	32.1	0.0790272	0.808732
O35598	sp|O35598|ADA10_MOUSE Disintegrin and metalloproteinase domain-containing protein 10 OS=Mus musculus OX=10090 GN=Adam10 PE=1 SV=2	Disintegrin and metalloproteinase domain-containing protein 10	Adam10	5	7.9	0.0704556	0.277665
Q61072	sp|Q61072|ADAM9_MOUSE Disintegrin and metalloproteinase domain-containing protein 9 OS=Mus musculus OX=10090 GN=Adam9 PE=1 SV=2	Disintegrin and metalloproteinase domain-containing protein 9	Adam9	2	3.1	-0.620558	0.91787
Q99MU3	sp|Q99MU3|DSRAD_MOUSE Double-stranded RNA-specific adenosine deaminase OS=Mus musculus OX=10090 GN=Adar PE=1 SV=2	Double-stranded RNA-specific adenosine deaminase	Adar	2	2.5	0.188137	1.17262
Q9QYC0;Q9QYB8	sp|Q9QYC0|ADDA_MOUSE Alpha-adducin OS=Mus musculus OX=10090 GN=Add1 PE=1 SV=2	Alpha-adducin	Add1	9	13.5	0.108039	0.358307
Q9QYB5	sp|Q9QYB5|ADDG_MOUSE Gamma-adducin OS=Mus musculus OX=10090 GN=Add3 PE=1 SV=2	Gamma-adducin	Add3	5	7.4	0.0752627	0.315109
P28474;Q64437	sp|P28474|ADHX_MOUSE Alcohol dehydrogenase class-3 OS=Mus musculus OX=10090 GN=Adh5 PE=1 SV=3	Alcohol dehydrogenase class-3	Adh5	7	20.9	0.433826	1.46276
Q99JT9	sp|Q99JT9|MTND_MOUSE 1,2-dihydroxy-3-keto-5-methylthiopentene dioxygenase OS=Mus musculus OX=10090 GN=Adi1 PE=1 SV=1	1,2-dihydroxy-3-keto-5-methylthiopentene dioxygenase	Adi1	5	34.6	-0.145903	1.23601
P55264	sp|P55264|ADK_MOUSE Adenosine kinase OS=Mus musculus OX=10090 GN=Adk PE=1 SV=2	Adenosine kinase	Adk	9	23	-0.0940208	0.406823
Q9Z103	sp|Q9Z103|ADNP_MOUSE Activity-dependent neuroprotector homeobox protein OS=Mus musculus OX=10090 GN=Adnp PE=1 SV=2	Activity-dependent neuroprotector homeobox protein	Adnp	17	19.6	0.205774	1.57157
Q6PDY2	sp|Q6PDY2|AEDO_MOUSE 2-aminoethanethiol dioxygenase OS=Mus musculus OX=10090 GN=Ado PE=1 SV=2	2-aminoethanethiol dioxygenase	Ado	3	13.7	-0.2142	0.747173
Q8VDL4	sp|Q8VDL4|ADPGK_MOUSE ADP-dependent glucokinase OS=Mus musculus OX=10090 GN=Adpgk PE=1 SV=2	ADP-dependent glucokinase	Adpgk	4	11.7	-0.156354	0.430847
P54923	sp|P54923|ADPRH_MOUSE [Protein ADP-ribosylarginine] hydrolase OS=Mus musculus OX=10090 GN=Adprh PE=1 SV=1	[Protein ADP-ribosylarginine] hydrolase	Adprh	5	10.8	-1.52375	0.648275
Q8CG72	sp|Q8CG72|ADPRS_MOUSE ADP-ribose glycohydrolase ARH3 OS=Mus musculus OX=10090 GN=Adprs PE=1 SV=1	Poly(ADP-ribose) glycohydrolase ARH3	Adprhl2	3	10	-0.072684	0.54443
Q99MK8;Q3UYH7	sp|Q99MK8|ARBK1_MOUSE Beta-adrenergic receptor kinase 1 OS=Mus musculus OX=10090 GN=Grk2 PE=1 SV=2	Beta-adrenergic receptor kinase 1	Adrbk1	7	12.2	-0.155727	0.257534
Q9JKV1	sp|Q9JKV1|ADRM1_MOUSE Proteasomal ubiquitin receptor ADRM1 OS=Mus musculus OX=10090 GN=Adrm1 PE=1 SV=2	Proteasomal ubiquitin receptor ADRM1	Adrm1	5	11.1	0.0271028	0.0641774
P54822	sp|P54822|PUR8_MOUSE Adenylosuccinate lyase OS=Mus musculus OX=10090 GN=Adsl PE=1 SV=2	Adenylosuccinate lyase	Adsl	12	28.1	-0.0844593	0.395164
P46664;P28650	sp|P46664|PURA2_MOUSE Adenylosuccinate synthetase isozyme 2 OS=Mus musculus OX=10090 GN=Adss2 PE=1 SV=2	Adenylosuccinate synthetase isozyme 2	Adss	12	32.7	-0.174955	0.605763
Q640N1	sp|Q640N1|AEBP1_MOUSE Adipocyte enhancer-binding protein 1 OS=Mus musculus OX=10090 GN=Aebp1 PE=1 SV=1	Adipocyte enhancer-binding protein 1	Aebp1	6	7.9	-0.14093	0.404811
Q920A7	sp|Q920A7|AFG31_MOUSE AFG3-like protein 1 OS=Mus musculus OX=10090 GN=Afg3l1 PE=1 SV=2	AFG3-like protein 1	Afg3l1	8	12.9	-0.135677	0.43425
Q8JZQ2	sp|Q8JZQ2|AFG32_MOUSE AFG3-like protein 2 OS=Mus musculus OX=10090 GN=Afg3l2 PE=1 SV=1	AFG3-like protein 2	Afg3l2	11	19.1	-0.0451571	0.271976
Q80WT5	sp|Q80WT5|AFTIN_MOUSE Aftiphilin OS=Mus musculus OX=10090 GN=Aftph PE=1 SV=2	Aftiphilin	Aftph	4	5	-0.582048	0.717333
Q64191	sp|Q64191|ASPG_MOUSE N(4)-(beta-N-acetylglucosaminyl)-L-asparaginase OS=Mus musculus OX=10090 GN=Aga PE=1 SV=1	N(4)-(beta-N-acetylglucosaminyl)-L-asparaginase;Glycosylasparaginase alpha chain;Glycosylasparaginase beta chain	Aga	5	18.2	-0.177814	0.552725
Q8VHH5	sp|Q8VHH5|AGAP3_MOUSE Arf-GAP with GTPase, ANK repeat and PH domain-containing protein 3 OS=Mus musculus OX=10090 GN=Agap3 PE=1 SV=1	Arf-GAP with GTPase, ANK repeat and PH domain-containing protein 3	Agap3	5	8.8	0.469138	2.24496
Q8K2K6	sp|Q8K2K6|AGFG1_MOUSE Arf-GAP domain and FG repeat-containing protein 1 OS=Mus musculus OX=10090 GN=Agfg1 PE=1 SV=2	Arf-GAP domain and FG repeat-containing protein 1	Agfg1	5	14.1	-0.292684	2.32683
Q9ESW4	sp|Q9ESW4|AGK_MOUSE Acylglycerol kinase, mitochondrial OS=Mus musculus OX=10090 GN=Agk PE=1 SV=1	Acylglycerol kinase, mitochondrial	Agk	2	5.2	0.0814495	0.752005
Q8CJG0;Q8CJF9;Q8CJF8	sp|Q8CJG0|AGO2_MOUSE Protein argonaute-2 OS=Mus musculus OX=10090 GN=Ago2 PE=1 SV=3	Protein argonaute-2	Ago2	9	17.1	0.263229	1.3149
Q8C0I1	sp|Q8C0I1|ADAS_MOUSE Alkyldihydroxyacetonephosphate synthase, peroxisomal OS=Mus musculus OX=10090 GN=Agps PE=1 SV=1	Alkyldihydroxyacetonephosphate synthase, peroxisomal	Agps	9	17.7	0.191582	0.572569
Q8CJF7	sp|Q8CJF7|ELYS_MOUSE Protein ELYS OS=Mus musculus OX=10090 GN=Ahctf1 PE=1 SV=1	Protein ELYS	Ahctf1	27	18.9	0.160866	1.8853
P50247	sp|P50247|SAHH_MOUSE Adenosylhomocysteinase OS=Mus musculus OX=10090 GN=Ahcy PE=1 SV=3	Adenosylhomocysteinase	Ahcy	22	49.8	0.0617161	1.01542
Q80SW1	sp|Q80SW1|SAHH2_MOUSE S-adenosylhomocysteine hydrolase-like protein 1 OS=Mus musculus OX=10090 GN=Ahcyl1 PE=1 SV=1	Putative adenosylhomocysteinase 2	Ahcyl1	7	20.4	-0.046107	0.257548
Q68FL4	sp|Q68FL4|SAHH3_MOUSE Putative adenosylhomocysteinase 3 OS=Mus musculus OX=10090 GN=Ahcyl2 PE=1 SV=1	Putative adenosylhomocysteinase 3	Ahcyl2	4	14.7	-0.423763	0.440238
Q8BK64	sp|Q8BK64|AHSA1_MOUSE Activator of 90 kDa heat shock protein ATPase homolog 1 OS=Mus musculus OX=10090 GN=Ahsa1 PE=1 SV=2	Activator of 90 kDa heat shock protein ATPase homolog 1	Ahsa1	6	16.9	0.062837	0.653553
Q8N9S3	sp|Q8N9S3|AHSA2_MOUSE Activator of 90 kDa heat shock protein ATPase homolog 2 OS=Mus musculus OX=10090 GN=Ahsa2 PE=1 SV=2	Activator of 90 kDa heat shock protein ATPase homolog 2	Ahsa2	6	19.6	0.117006	0.513165
Q9Z0X1	sp|Q9Z0X1|AIFM1_MOUSE Apoptosis-inducing factor 1, mitochondrial OS=Mus musculus OX=10090 GN=Aifm1 PE=1 SV=1	Apoptosis-inducing factor 1, mitochondrial	Aifm1	17	29.2	0.143909	0.92742
Q8BUE4	sp|Q8BUE4|FSP1_MOUSE Ferroptosis suppressor protein 1 OS=Mus musculus OX=10090 GN=Aifm2 PE=1 SV=1	Apoptosis-inducing factor 2	Aifm2	3	7.5	-0.0440655	0.237884
P31230	sp|P31230|AIMP1_MOUSE Aminoacyl tRNA synthase complex-interacting multifunctional protein 1 OS=Mus musculus OX=10090 GN=Aimp1 PE=1 SV=2	Aminoacyl tRNA synthase complex-interacting multifunctional protein 1;Endothelial monocyte-activating polypeptide 2	Aimp1	11	46.1	0.00896581	0.02933
Q8R010	sp|Q8R010|AIMP2_MOUSE Aminoacyl tRNA synthase complex-interacting multifunctional protein 2 OS=Mus musculus OX=10090 GN=Aimp2 PE=1 SV=2	Aminoacyl tRNA synthase complex-interacting multifunctional protein 2	Aimp2	5	19.1	-0.0196915	0.150254
O08915	sp|O08915|AIP_MOUSE AH receptor-interacting protein OS=Mus musculus OX=10090 GN=Aip PE=1 SV=1	AH receptor-interacting protein	Aip	7	29.1	0.0486889	0.477616
Q9R0Y5	sp|Q9R0Y5|KAD1_MOUSE Adenylate kinase isoenzyme 1 OS=Mus musculus OX=10090 GN=Ak1 PE=1 SV=1	Adenylate kinase isoenzyme 1	Ak1	9	44.8	0.104556	0.740591
Q9WTP6	sp|Q9WTP6|KAD2_MOUSE Adenylate kinase 2, mitochondrial OS=Mus musculus OX=10090 GN=Ak2 PE=1 SV=5	Adenylate kinase 2, mitochondrial;Adenylate kinase 2, mitochondrial, N-terminally processed	Ak2	8	42.3	-0.11062	0.600677
Q9WTP7	sp|Q9WTP7|KAD3_MOUSE GTP:AMP phosphotransferase AK3, mitochondrial OS=Mus musculus OX=10090 GN=Ak3 PE=1 SV=3	GTP:AMP phosphotransferase AK3, mitochondrial	Ak3	8	40.5	-0.121691	0.437861
Q920P5	sp|Q920P5|KAD5_MOUSE Adenylate kinase isoenzyme 5 OS=Mus musculus OX=10090 GN=Ak5 PE=1 SV=2	Adenylate kinase isoenzyme 5	Ak5	6	13.3	-0.0729764	0.200717
O08715	sp|O08715|AKAP1_MOUSE A-kinase anchor protein 1, mitochondrial OS=Mus musculus OX=10090 GN=Akap1 PE=1 SV=4	A-kinase anchor protein 1, mitochondrial	Akap1	4	7.4	-0.120023	0.672779
O88845	sp|O88845|AKA10_MOUSE A-kinase anchor protein 10, mitochondrial OS=Mus musculus OX=10090 GN=Akap10 PE=1 SV=3	A-kinase anchor protein 10, mitochondrial	Akap10	3	6.5	0.0103995	0.0119997
Q9WTQ5	sp|Q9WTQ5|AKA12_MOUSE A-kinase anchor protein 12 OS=Mus musculus OX=10090 GN=Akap12 PE=1 SV=1	A-kinase anchor protein 12	Akap12	55	43.2	-0.0117874	0.0663915
O54931	sp|O54931|AKAP2_MOUSE A-kinase anchor protein 2 OS=Mus musculus OX=10090 GN=Akap2 PE=1 SV=3	A-kinase anchor protein 2	Akap2	18	24.4	-0.135665	0.76003
Q9DBR0	sp|Q9DBR0|AKAP8_MOUSE A-kinase anchor protein 8 OS=Mus musculus OX=10090 GN=Akap8 PE=1 SV=1	A-kinase anchor protein 8	Akap8	9	16	0.13332	0.672502
Q9R0L7	sp|Q9R0L7|AKP8L_MOUSE A-kinase anchor protein 8-like OS=Mus musculus OX=10090 GN=Akap8l PE=1 SV=1	A-kinase anchor protein 8-like	Akap8l	3	6.2	0.0425065	0.143787
Q70FJ1	sp|Q70FJ1|AKAP9_MOUSE A-kinase anchor protein 9 OS=Mus musculus OX=10090 GN=Akap9 PE=1 SV=2	A-kinase anchor protein 9	Akap9	7	2.3	0.00750097	0.00818502
Q9JII6	sp|Q9JII6|AK1A1_MOUSE Aldo-keto reductase family 1 member A1 OS=Mus musculus OX=10090 GN=Akr1a1 PE=1 SV=3	Alcohol dehydrogenase [NADP(+)]	Akr1a1	14	36.9	0.0379149	0.136157
P45376	sp|P45376|ALDR_MOUSE Aldo-keto reductase family 1 member B1 OS=Mus musculus OX=10090 GN=Akr1b1 PE=1 SV=3	Aldose reductase	Akr1b1	13	40.2	0.428352	2.7197
P45377	sp|P45377|ALD2_MOUSE Aldose reductase-related protein 2 OS=Mus musculus OX=10090 GN=Akr1b8 PE=1 SV=2	Aldose reductase-related protein 2	Akr1b8	5	30.4	0.176575	0.36367
Q8CG76	sp|Q8CG76|ARK72_MOUSE Aflatoxin B1 aldehyde reductase member 2 OS=Mus musculus OX=10090 GN=Akr7a2 PE=1 SV=3	Aflatoxin B1 aldehyde reductase member 2	Akr7a2	7	23.4	-0.0629425	0.328457
P31750;Q9WUA6	sp|P31750|AKT1_MOUSE RAC-alpha serine/threonine-protein kinase OS=Mus musculus OX=10090 GN=Akt1 PE=1 SV=2	RAC-alpha serine/threonine-protein kinase	Akt1	5	15.4	0.110592	0.569225
Q9D1F4	sp|Q9D1F4|AKTS1_MOUSE Proline-rich AKT1 substrate 1 OS=Mus musculus OX=10090 GN=Akt1s1 PE=1 SV=1	Proline-rich AKT1 substrate 1	Akt1s1	4	16.3	-0.718005	0.536104
Q60823	sp|Q60823|AKT2_MOUSE RAC-beta serine/threonine-protein kinase OS=Mus musculus OX=10090 GN=Akt2 PE=1 SV=1	RAC-beta serine/threonine-protein kinase	Akt2	5	17.3	-0.111004	0.185385
P10518	sp|P10518|HEM2_MOUSE Delta-aminolevulinic acid dehydratase OS=Mus musculus OX=10090 GN=Alad PE=1 SV=1	Delta-aminolevulinic acid dehydratase	Alad	5	16.7	0.0690276	0.326776
Q571I9	sp|Q571I9|A16A1_MOUSE Aldehyde dehydrogenase family 16 member A1 OS=Mus musculus OX=10090 GN=Aldh16a1 PE=1 SV=2	Aldehyde dehydrogenase family 16 member A1	Aldh16a1	11	14.8	-0.0118338	0.0511171
Q9Z110	sp|Q9Z110|P5CS_MOUSE Delta-1-pyrroline-5-carboxylate synthase OS=Mus musculus OX=10090 GN=Aldh18a1 PE=1 SV=2	Delta-1-pyrroline-5-carboxylate synthase;Glutamate 5-kinase;Gamma-glutamyl phosphate reductase	Aldh18a1	23	32.6	-0.00700378	0.0382842
P24549	sp|P24549|AL1A1_MOUSE Retinal dehydrogenase 1 OS=Mus musculus OX=10090 GN=Aldh1a1 PE=1 SV=5	Retinal dehydrogenase 1	Aldh1a1	4	21	-1.3288	2.39372
O35945;Q9JHW9	sp|O35945|AL1A7_MOUSE Aldehyde dehydrogenase, cytosolic 1 OS=Mus musculus OX=10090 GN=Aldh1a7 PE=1 SV=1	Aldehyde dehydrogenase, cytosolic 1	Aldh1a7	7	29.1	-1.69788	2.83925
Q8K009;Q8R0Y6	sp|Q8K009|AL1L2_MOUSE Mitochondrial 10-formyltetrahydrofolate dehydrogenase OS=Mus musculus OX=10090 GN=Aldh1l2 PE=1 SV=2	Mitochondrial 10-formyltetrahydrofolate dehydrogenase	Aldh1l2	9	12.5	-0.103076	0.851256
P47738;Q62148	sp|P47738|ALDH2_MOUSE Aldehyde dehydrogenase, mitochondrial OS=Mus musculus OX=10090 GN=Aldh2 PE=1 SV=1	Aldehyde dehydrogenase, mitochondrial	Aldh2	15	38.5	-0.0435931	0.13428
P47740	sp|P47740|AL3A2_MOUSE Aldehyde dehydrogenase family 3 member A2 OS=Mus musculus OX=10090 GN=Aldh3a2 PE=1 SV=2	Fatty aldehyde dehydrogenase	Aldh3a2	6	15.7	-0.113228	0.470325
Q9DBF1	sp|Q9DBF1|AL7A1_MOUSE Alpha-aminoadipic semialdehyde dehydrogenase OS=Mus musculus OX=10090 GN=Aldh7a1 PE=1 SV=4	Alpha-aminoadipic semialdehyde dehydrogenase	Aldh7a1	5	10.8	0.384371	0.907711
Q9JLJ2	sp|Q9JLJ2|AL9A1_MOUSE 4-trimethylaminobutyraldehyde dehydrogenase OS=Mus musculus OX=10090 GN=Aldh9a1 PE=1 SV=1	4-trimethylaminobutyraldehyde dehydrogenase	Aldh9a1	9	19.4	-0.105436	0.951832
P05064	sp|P05064|ALDOA_MOUSE Fructose-bisphosphate aldolase A OS=Mus musculus OX=10090 GN=Aldoa PE=1 SV=2	Fructose-bisphosphate aldolase A	Aldoa	21	62.4	-0.0556647	0.440632
Q9DB25	sp|Q9DB25|ALG5_MOUSE Dolichyl-phosphate beta-glucosyltransferase OS=Mus musculus OX=10090 GN=Alg5 PE=1 SV=1	Dolichyl-phosphate beta-glucosyltransferase	Alg5	5	16	-0.113482	0.528806
O08583;Q9JJW6	sp|O08583|THOC4_MOUSE THO complex subunit 4 OS=Mus musculus OX=10090 GN=Alyref PE=1 SV=3	THO complex subunit 4	Alyref	9	39.2	0.229596	0.796412
O09174	sp|O09174|AMACR_MOUSE Alpha-methylacyl-CoA racemase OS=Mus musculus OX=10090 GN=Amacr PE=1 SV=4	Alpha-methylacyl-CoA racemase	Amacr	5	15.7	-0.00485039	0.0118126
Q8JZV7	sp|Q8JZV7|NAGA_MOUSE N-acetylglucosamine-6-phosphate deacetylase OS=Mus musculus OX=10090 GN=Amdhd2 PE=1 SV=1	Putative N-acetylglucosamine-6-phosphate deacetylase	Amdhd2	5	16.6	-0.172783	0.593513
Q8VHG2;Q9D4H4	sp|Q8VHG2|AMOT_MOUSE Angiomotin OS=Mus musculus OX=10090 GN=Amot PE=1 SV=3	Angiomotin	Amot	8	8.1	0.275701	0.538026
Q9DBT5;O08739	sp|Q9DBT5|AMPD2_MOUSE AMP deaminase 2 OS=Mus musculus OX=10090 GN=Ampd2 PE=1 SV=1	AMP deaminase 2	Ampd2	10	11.9	0.125921	1.9028
P53995	sp|P53995|APC1_MOUSE Anaphase-promoting complex subunit 1 OS=Mus musculus OX=10090 GN=Anapc1 PE=1 SV=2	Anaphase-promoting complex subunit 1	Anapc1	14	8.9	0.10721	1.02298
Q8K2H6	sp|Q8K2H6|APC10_MOUSE Anaphase-promoting complex subunit 10 OS=Mus musculus OX=10090 GN=Anapc10 PE=1 SV=1	Anaphase-promoting complex subunit 10	Anapc10	3	17.8	-0.730625	0.432717
Q8BZQ7	sp|Q8BZQ7|ANC2_MOUSE Anaphase-promoting complex subunit 2 OS=Mus musculus OX=10090 GN=Anapc2 PE=1 SV=2	Anaphase-promoting complex subunit 2	Anapc2	9	12.4	0.206697	1.32073
Q91W96	sp|Q91W96|APC4_MOUSE Anaphase-promoting complex subunit 4 OS=Mus musculus OX=10090 GN=Anapc4 PE=1 SV=1	Anaphase-promoting complex subunit 4	Anapc4	7	10.7	0.174899	0.413884
Q8BTZ4	sp|Q8BTZ4|APC5_MOUSE Anaphase-promoting complex subunit 5 OS=Mus musculus OX=10090 GN=Anapc5 PE=1 SV=1	Anaphase-promoting complex subunit 5	Anapc5	7	10.7	0.245982	0.924993
Q9WVM3	sp|Q9WVM3|APC7_MOUSE Anaphase-promoting complex subunit 7 OS=Mus musculus OX=10090 GN=Anapc7 PE=1 SV=3	Anaphase-promoting complex subunit 7	Anapc7	6	11.3	-0.153667	0.267871
Q8C8R3	sp|Q8C8R3|ANK2_MOUSE Ankyrin-2 OS=Mus musculus OX=10090 GN=Ank2 PE=1 SV=2	Ankyrin-2	Ank2	5	2.5	-0.0651118	0.245723
G5E8K5	sp|G5E8K5|ANK3_MOUSE Ankyrin-3 OS=Mus musculus OX=10090 GN=Ank3 PE=1 SV=1	Ankyrin-3	Ank3	11	6.7	-0.0738316	0.396986
Q810B6	sp|Q810B6|ANFY1_MOUSE Rabankyrin-5 OS=Mus musculus OX=10090 GN=Ankfy1 PE=1 SV=2	Rabankyrin-5	Ankfy1	9	7.4	-0.308262	1.16095
Q9JHZ2	sp|Q9JHZ2|ANKH_MOUSE Progressive ankylosis protein OS=Mus musculus OX=10090 GN=Ankh PE=2 SV=1	Progressive ankylosis protein	Ankh	4	8.7	0.0169627	0.0459308
Q6P1H6	sp|Q6P1H6|ANKL2_MOUSE Ankyrin repeat and LEM domain-containing protein 2 OS=Mus musculus OX=10090 GN=Ankle2 PE=1 SV=2	Ankyrin repeat and LEM domain-containing protein 2	Ankle2	10	12	0.0037365	0.0120084
Q80UP5	sp|Q80UP5|AN13A_MOUSE Ankyrin repeat domain-containing protein 13A OS=Mus musculus OX=10090 GN=Ankrd13a PE=1 SV=2	Ankyrin repeat domain-containing protein 13A	Ankrd13a	5	11.1	-0.0921319	0.677142
Q99NH0	sp|Q99NH0|ANR17_MOUSE Ankyrin repeat domain-containing protein 17 OS=Mus musculus OX=10090 GN=Ankrd17 PE=1 SV=2	Ankyrin repeat domain-containing protein 17	Ankrd17	16	7.9	0.0733032	0.34886
Q8BTI7	sp|Q8BTI7|ANR52_MOUSE Serine/threonine-protein phosphatase 6 regulatory ankyrin repeat subunit C OS=Mus musculus OX=10090 GN=Ankrd52 PE=1 SV=1	Serine/threonine-protein phosphatase 6 regulatory ankyrin repeat subunit C	Ankrd52	6	8.6	-0.322558	0.590455
P59672	sp|P59672|ANS1A_MOUSE Ankyrin repeat and SAM domain-containing protein 1A OS=Mus musculus OX=10090 GN=Anks1a PE=1 SV=3	Ankyrin repeat and SAM domain-containing protein 1A	Anks1a	3	3.2	-0.0913544	0.103001
Q8K298	sp|Q8K298|ANLN_MOUSE Anillin OS=Mus musculus OX=10090 GN=Anln PE=1 SV=2	Actin-binding protein anillin	Anln	21	24.3	0.2879	1.38272
O35381;Q64G17	sp|O35381|AN32A_MOUSE Acidic leucine-rich nuclear phosphoprotein 32 family member A OS=Mus musculus OX=10090 GN=Anp32a PE=1 SV=1;sp|Q64G17|AN32C_MOUSE Putative acidic leucine-rich nuclear phosphoprotein 32 family member C OS=Mus musculus OX=10090 GN=Anp32c	Acidic leucine-rich nuclear phosphoprotein 32 family member A;Putative acidic leucine-rich nuclear phosphoprotein 32 family member C	Anp32a;Anp32c	#N/A	#N/A	-0.0164572	0.0885445
Q9EST5	sp|Q9EST5|AN32B_MOUSE Acidic leucine-rich nuclear phosphoprotein 32 family member B OS=Mus musculus OX=10090 GN=Anp32b PE=1 SV=1	Acidic leucine-rich nuclear phosphoprotein 32 family member B	Anp32b	4	21	-0.0439733	0.318119
P97822	sp|P97822|AN32E_MOUSE Acidic leucine-rich nuclear phosphoprotein 32 family member E OS=Mus musculus OX=10090 GN=Anp32e PE=1 SV=2	Acidic leucine-rich nuclear phosphoprotein 32 family member E	Anp32e	7	29.6	-0.0577011	0.118528
Q6DFX2	sp|Q6DFX2|ANTR2_MOUSE Anthrax toxin receptor 2 OS=Mus musculus OX=10090 GN=Antxr2 PE=1 SV=1	Anthrax toxin receptor 2	Antxr2	2	5.5	0.842253	0.531581
P10107	sp|P10107|ANXA1_MOUSE Annexin A1 OS=Mus musculus OX=10090 GN=Anxa1 PE=1 SV=2	Annexin A1	Anxa1	17	50.6	-0.160067	1.19421
Q9QZ10	sp|Q9QZ10|ANX10_MOUSE Annexin A10 OS=Mus musculus OX=10090 GN=Anxa10 PE=2 SV=2	Annexin A10	Anxa10	6	17	-0.475421	2.09123
P97384	sp|P97384|ANX11_MOUSE Annexin A11 OS=Mus musculus OX=10090 GN=Anxa11 PE=1 SV=2	Annexin A11	Anxa11	10	21.7	-0.0994148	0.38122
P07356;REV__Q8BND4	sp|P07356|ANXA2_MOUSE Annexin A2 OS=Mus musculus OX=10090 GN=Anxa2 PE=1 SV=2	Annexin A2	Anxa2	29	66.1	-0.103217	1.13496
O35639	sp|O35639|ANXA3_MOUSE Annexin A3 OS=Mus musculus OX=10090 GN=Anxa3 PE=1 SV=4	Annexin A3	Anxa3	24	59.4	-0.318251	1.46301
P97429	sp|P97429|ANXA4_MOUSE Annexin A4 OS=Mus musculus OX=10090 GN=Anxa4 PE=1 SV=4	Annexin A4	Anxa4	15	42	0.00498899	0.0284213
P48036	sp|P48036|ANXA5_MOUSE Annexin A5 OS=Mus musculus OX=10090 GN=Anxa5 PE=1 SV=1	Annexin A5	Anxa5	23	63.6	0.0349108	0.123172
P14824	sp|P14824|ANXA6_MOUSE Annexin A6 OS=Mus musculus OX=10090 GN=Anxa6 PE=1 SV=3	Annexin A6	Anxa6	33	44.6	0.107496	0.76315
Q07076	sp|Q07076|ANXA7_MOUSE Annexin A7 OS=Mus musculus OX=10090 GN=Anxa7 PE=1 SV=2	Annexin A7	Anxa7	10	20.7	-0.16405	1.12784
O35640	sp|O35640|ANXA8_MOUSE Annexin A8 OS=Mus musculus OX=10090 GN=Anxa8 PE=1 SV=2	Annexin A8	Anxa8	6	18	-0.571849	1.68756
O35643	sp|O35643|AP1B1_MOUSE AP-1 complex subunit beta-1 OS=Mus musculus OX=10090 GN=Ap1b1 PE=1 SV=2	AP-1 complex subunit beta-1	Ap1b1	5	14.3	-0.0167491	0.0854421
P22892;O88512	sp|P22892|AP1G1_MOUSE AP-1 complex subunit gamma-1 OS=Mus musculus OX=10090 GN=Ap1g1 PE=1 SV=3	AP-1 complex subunit gamma-1	Ap1g1	10	12	-0.0262553	0.0535761
P35585;Q9WVP1	sp|P35585|AP1M1_MOUSE AP-1 complex subunit mu-1 OS=Mus musculus OX=10090 GN=Ap1m1 PE=1 SV=3	AP-1 complex subunit mu-1	Ap1m1	11	31.7	-0.11153	0.603002
P61967	sp|P61967|AP1S1_MOUSE AP-1 complex subunit sigma-1A OS=Mus musculus OX=10090 GN=Ap1s1 PE=1 SV=1	AP-1 complex subunit sigma-1A	Ap1s1	3	22.2	-1.88028	1.03301
P17426	sp|P17426|AP2A1_MOUSE AP-2 complex subunit alpha-1 OS=Mus musculus OX=10090 GN=Ap2a1 PE=1 SV=1	AP-2 complex subunit alpha-1	Ap2a1	11	14.9	-0.0108299	0.0439885
P17427	sp|P17427|AP2A2_MOUSE AP-2 complex subunit alpha-2 OS=Mus musculus OX=10090 GN=Ap2a2 PE=1 SV=2	AP-2 complex subunit alpha-2	Ap2a2	14	19.8	-0.142632	1.28704
Q9DBG3	sp|Q9DBG3|AP2B1_MOUSE AP-2 complex subunit beta OS=Mus musculus OX=10090 GN=Ap2b1 PE=1 SV=1	AP-2 complex subunit beta	Ap2b1	13	24.3	-0.257071	2.58578
P84091	sp|P84091|AP2M1_MOUSE AP-2 complex subunit mu OS=Mus musculus OX=10090 GN=Ap2m1 PE=1 SV=1	AP-2 complex subunit mu	Ap2m1	10	19.5	-0.102515	0.266736
P62743	sp|P62743|AP2S1_MOUSE AP-2 complex subunit sigma OS=Mus musculus OX=10090 GN=Ap2s1 PE=1 SV=1	AP-2 complex subunit sigma	Ap2s1	3	13.4	-0.108763	0.680721
Q9Z1T1;Q9JME5	sp|Q9Z1T1|AP3B1_MOUSE AP-3 complex subunit beta-1 OS=Mus musculus OX=10090 GN=Ap3b1 PE=1 SV=2	AP-3 complex subunit beta-1	Ap3b1	19	17.8	-0.0396671	0.222548
O54774	sp|O54774|AP3D1_MOUSE AP-3 complex subunit delta-1 OS=Mus musculus OX=10090 GN=Ap3d1 PE=1 SV=1	AP-3 complex subunit delta-1	Ap3d1	15	14.3	-0.173012	0.789637
Q9JKC8	sp|Q9JKC8|AP3M1_MOUSE AP-3 complex subunit mu-1 OS=Mus musculus OX=10090 GN=Ap3m1 PE=1 SV=1	AP-3 complex subunit mu-1	Ap3m1	2	12.2	0.201803	0.771417
Q9DCR2	sp|Q9DCR2|AP3S1_MOUSE AP-3 complex subunit sigma-1 OS=Mus musculus OX=10090 GN=Ap3s1 PE=1 SV=2	AP-3 complex subunit sigma-1	Ap3s1	4	23.3	0.157123	0.724698
O88888	sp|O88888|APBA3_MOUSE Amyloid-beta A4 precursor protein-binding family A member 3 OS=Mus musculus OX=10090 GN=Apba3 PE=1 SV=1	Amyloid beta A4 precursor protein-binding family A member 3	Apba3	3	5.3	0.0119546	0.0373974
Q9DBR4	sp|Q9DBR4|APBB2_MOUSE Amyloid-beta A4 precursor protein-binding family B member 2 OS=Mus musculus OX=10090 GN=Apbb2 PE=1 SV=2	Amyloid beta A4 precursor protein-binding family B member 2	Apbb2	7	14.6	-0.388735	3.77765
Q8R146	sp|Q8R146|APEH_MOUSE Acylamino-acid-releasing enzyme OS=Mus musculus OX=10090 GN=Apeh PE=1 SV=3	Acylamino-acid-releasing enzyme	Apeh	5	7.8	0.0693588	0.145674
P28352	sp|P28352|APEX1_MOUSE DNA-(apurinic or apyrimidinic site) endonuclease OS=Mus musculus OX=10090 GN=Apex1 PE=1 SV=2	DNA-(apurinic or apyrimidinic site) lyase;DNA-(apurinic or apyrimidinic site) lyase, mitochondrial	Apex1	9	27.1	0.148721	0.892912
Q68G58	sp|Q68G58|APEX2_MOUSE DNA-(apurinic or apyrimidinic site) endonuclease 2 OS=Mus musculus OX=10090 GN=Apex2 PE=1 SV=1	DNA-(apurinic or apyrimidinic site) lyase 2	Apex2	3	7.2	-0.219614	0.0933462
O35841	sp|O35841|API5_MOUSE Apoptosis inhibitor 5 OS=Mus musculus OX=10090 GN=Api5 PE=1 SV=2	Apoptosis inhibitor 5	Api5	17	34.3	0.25599	1.79422
Q9WVQ5	sp|Q9WVQ5|MTNB_MOUSE Methylthioribulose-1-phosphate dehydratase OS=Mus musculus OX=10090 GN=Apip PE=1 SV=1	Methylthioribulose-1-phosphate dehydratase	Apip	3	13.7	-0.347637	0.99902
Q06335	sp|Q06335|APLP2_MOUSE Amyloid-like protein 2 OS=Mus musculus OX=10090 GN=Aplp2 PE=1 SV=4	Amyloid-like protein 2	Aplp2	2	4.7	-0.171489	0.786012
Q9D7N9	sp|Q9D7N9|APMAP_MOUSE Adipocyte plasma membrane-associated protein OS=Mus musculus OX=10090 GN=Apmap PE=1 SV=1	Adipocyte plasma membrane-associated protein	Apmap	5	13.5	-0.065932	0.463497
Q9DCZ4	sp|Q9DCZ4|MIC26_MOUSE MICOS complex subunit Mic26 OS=Mus musculus OX=10090 GN=Apoo PE=1 SV=2	Apolipoprotein O	Apoo	2	13.1	-0.457029	1.03805
Q78IK4	sp|Q78IK4|MIC27_MOUSE MICOS complex subunit Mic27 OS=Mus musculus OX=10090 GN=Apool PE=1 SV=1	MICOS complex subunit Mic27	Apool	9	43.8	0.154055	0.510763
P12023	sp|P12023|A4_MOUSE Amyloid-beta A4 protein OS=Mus musculus OX=10090 GN=App PE=1 SV=3	Amyloid beta A4 protein;N-APP;Soluble APP-alpha;Soluble APP-beta;C99;Beta-amyloid protein 42;Beta-amyloid protein 40;C83;P3(42);P3(40);C80;Gamma-secretase C-terminal fragment 59;Gamma-secretase C-terminal fragment 57;Gamma-secretase C-terminal fragment 50;C31	App	3	5.8	0.0926431	0.747856
Q9DAX9	sp|Q9DAX9|APBP2_MOUSE Amyloid protein-binding protein 2 OS=Mus musculus OX=10090 GN=Appbp2 PE=2 SV=1	Amyloid protein-binding protein 2	Appbp2	5	8.7	-0.315331	0.936458
Q8K3H0	sp|Q8K3H0|DP13A_MOUSE DCC-interacting protein 13-alpha OS=Mus musculus OX=10090 GN=Appl1 PE=1 SV=1	DCC-interacting protein 13-alpha	Appl1	10	20.7	-0.12417	0.351358
P08030	sp|P08030|APT_MOUSE Adenine phosphoribosyltransferase OS=Mus musculus OX=10090 GN=Aprt PE=1 SV=2	Adenine phosphoribosyltransferase	Aprt	9	48.3	-0.0679035	0.325818
Q02013	sp|Q02013|AQP1_MOUSE Aquaporin-1 OS=Mus musculus OX=10090 GN=Aqp1 PE=1 SV=3	Aquaporin-1	Aqp1	4	17.1	-1.8044	1.55096
Q8CFQ3	sp|Q8CFQ3|AQR_MOUSE RNA helicase aquarius OS=Mus musculus OX=10090 GN=Aqr PE=1 SV=2	Intron-binding protein aquarius	Aqr	18	14.2	0.0910053	0.809167
P04627	sp|P04627|ARAF_MOUSE Serine/threonine-protein kinase A-Raf OS=Mus musculus OX=10090 GN=Araf PE=1 SV=2	Serine/threonine-protein kinase A-Raf	Araf	3	12.3	-0.231625	1.10315
Q5XJY5	sp|Q5XJY5|COPD_MOUSE Coatomer subunit delta OS=Mus musculus OX=10090 GN=Arcn1 PE=1 SV=2	Coatomer subunit delta	Arcn1	23	42.7	0.115211	0.426114
P61205;P84078;Q8BSL7	sp|P61205|ARF3_MOUSE ADP-ribosylation factor 3 OS=Mus musculus OX=10090 GN=Arf3 PE=2 SV=2;sp|P84078|ARF1_MOUSE ADP-ribosylation factor 1 OS=Mus musculus OX=10090 GN=Arf1 PE=1 SV=2;sp|Q8BSL7|ARF2_MOUSE ADP-ribosylation factor 2 OS=Mus musculus OX=10090 GN=A	ADP-ribosylation factor 3;ADP-ribosylation factor 1;ADP-ribosylation factor 2	Arf3;Arf1;Arf2	#N/A	#N/A	0.107334	0.377926
P61750	sp|P61750|ARF4_MOUSE ADP-ribosylation factor 4 OS=Mus musculus OX=10090 GN=Arf4 PE=1 SV=2	ADP-ribosylation factor 4	Arf4	4	56.7	-0.1637	0.91005
P84084	sp|P84084|ARF5_MOUSE ADP-ribosylation factor 5 OS=Mus musculus OX=10090 GN=Arf5 PE=1 SV=2	ADP-ribosylation factor 5	Arf5	4	51.1	0.0254777	0.162726
P62331	sp|P62331|ARF6_MOUSE ADP-ribosylation factor 6 OS=Mus musculus OX=10090 GN=Arf6 PE=1 SV=2	ADP-ribosylation factor 6	Arf6	3	21.1	0.0978686	0.578926
Q9EPJ9	sp|Q9EPJ9|ARFG1_MOUSE ADP-ribosylation factor GTPase-activating protein 1 OS=Mus musculus OX=10090 GN=Arfgap1 PE=1 SV=2	ADP-ribosylation factor GTPase-activating protein 1	Arfgap1	6	20.3	0.0947081	0.206176
Q99K28	sp|Q99K28|ARFG2_MOUSE ADP-ribosylation factor GTPase-activating protein 2 OS=Mus musculus OX=10090 GN=Arfgap2 PE=1 SV=1	ADP-ribosylation factor GTPase-activating protein 2	Arfgap2	12	27.3	0.0603975	0.190787
Q9D8S3	sp|Q9D8S3|ARFG3_MOUSE ADP-ribosylation factor GTPase-activating protein 3 OS=Mus musculus OX=10090 GN=Arfgap3 PE=1 SV=2	ADP-ribosylation factor GTPase-activating protein 3	Arfgap3	8	22.9	-0.238171	0.886457
G3X9K3	sp|G3X9K3|BIG1_MOUSE Brefeldin A-inhibited guanine nucleotide-exchange protein 1 OS=Mus musculus OX=10090 GN=Arfgef1 PE=1 SV=1	Brefeldin A-inhibited guanine nucleotide-exchange protein 1	Arfgef1	5	4.2	-0.0752366	0.200592
A2A5R2	sp|A2A5R2|BIG2_MOUSE Brefeldin A-inhibited guanine nucleotide-exchange protein 2 OS=Mus musculus OX=10090 GN=Arfgef2 PE=1 SV=1	Brefeldin A-inhibited guanine nucleotide-exchange protein 2	Arfgef2	15	11.3	-0.152909	1.06339
Q3UL36	sp|Q3UL36|ARGL1_MOUSE Arginine and glutamate-rich protein 1 OS=Mus musculus OX=10090 GN=Arglu1 PE=1 SV=2	Arginine and glutamate-rich protein 1	Arglu1	7	17.7	0.159094	0.704271
Q5FWK3	sp|Q5FWK3|RHG01_MOUSE Rho GTPase-activating protein 1 OS=Mus musculus OX=10090 GN=Arhgap1 PE=1 SV=1	Rho GTPase-activating protein 1	Arhgap1	14	39.4	-0.167349	1.33878
Q6Y5D8	sp|Q6Y5D8|RHG10_MOUSE Rho GTPase-activating protein 10 OS=Mus musculus OX=10090 GN=Arhgap10 PE=1 SV=2	Rho GTPase-activating protein 10	Arhgap10	9	11.5	0.0710875	0.239057
Q3UIA2	sp|Q3UIA2|RHG17_MOUSE Rho GTPase-activating protein 17 OS=Mus musculus OX=10090 GN=Arhgap17 PE=1 SV=1	Rho GTPase-activating protein 17	Arhgap17	4	6.4	-0.0508862	0.223002
Q91YM2	sp|Q91YM2|RHG35_MOUSE Rho GTPase-activating protein 35 OS=Mus musculus OX=10090 GN=Arhgap35 PE=1 SV=3	Rho GTPase-activating protein 35	Arhgap35	11	9.9	0.0201403	0.0908062
P97393	sp|P97393|RHG05_MOUSE Rho GTPase-activating protein 5 OS=Mus musculus OX=10090 GN=Arhgap5 PE=1 SV=2	Rho GTPase-activating protein 5	Arhgap5	8	7.3	-0.309224	1.03471
Q99PT1	sp|Q99PT1|GDIR1_MOUSE Rho GDP-dissociation inhibitor 1 OS=Mus musculus OX=10090 GN=Arhgdia PE=1 SV=3	Rho GDP-dissociation inhibitor 1	Arhgdia	11	54.4	0.0705369	0.600712
Q61599	sp|Q61599|GDIR2_MOUSE Rho GDP-dissociation inhibitor 2 OS=Mus musculus OX=10090 GN=Arhgdib PE=1 SV=3	Rho GDP-dissociation inhibitor 2	Arhgdib	3	19.5	-0.364057	1.29152
Q61210	sp|Q61210|ARHG1_MOUSE Rho guanine nucleotide exchange factor 1 OS=Mus musculus OX=10090 GN=Arhgef1 PE=1 SV=2	Rho guanine nucleotide exchange factor 1	Arhgef1	12	16.8	0.00634448	0.0172799
Q8R4H2	sp|Q8R4H2|ARHGC_MOUSE Rho guanine nucleotide exchange factor 12 OS=Mus musculus OX=10090 GN=Arhgef12 PE=1 SV=2	Rho guanine nucleotide exchange factor 12	Arhgef12	9	8	-0.171871	0.219373
Q80U35	sp|Q80U35|ARHGH_MOUSE Rho guanine nucleotide exchange factor 17 OS=Mus musculus OX=10090 GN=Arhgef17 PE=1 SV=2	Rho guanine nucleotide exchange factor 17	Arhgef17	9	6.5	0.00993856	0.010499
Q6P9R4	sp|Q6P9R4|ARHGI_MOUSE Rho guanine nucleotide exchange factor 18 OS=Mus musculus OX=10090 GN=Arhgef18 PE=1 SV=3	Rho guanine nucleotide exchange factor 18	Arhgef18	7	7.1	-1.79351	0.531629
Q60875	sp|Q60875|ARHG2_MOUSE Rho guanine nucleotide exchange factor 2 OS=Mus musculus OX=10090 GN=Arhgef2 PE=1 SV=4	Rho guanine nucleotide exchange factor 2	Arhgef2	19	20.9	-0.0171611	0.0781213
Q3UPH7	sp|Q3UPH7|ARH40_MOUSE Rho guanine nucleotide exchange factor 40 OS=Mus musculus OX=10090 GN=Arhgef40 PE=1 SV=1	Rho guanine nucleotide exchange factor 40	Arhgef40	12	10.2	0.394718	1.11978
Q9ES28;Q8K4I3	sp|Q9ES28|ARHG7_MOUSE Rho guanine nucleotide exchange factor 7 OS=Mus musculus OX=10090 GN=Arhgef7 PE=1 SV=2	Rho guanine nucleotide exchange factor 7	Arhgef7	10	13.8	-0.663481	2.74708
A2BH40	sp|A2BH40|ARI1A_MOUSE AT-rich interactive domain-containing protein 1A OS=Mus musculus OX=10090 GN=Arid1a PE=1 SV=1	AT-rich interactive domain-containing protein 1A	Arid1a	17	10.8	0.0285397	0.147712
E9Q4N7	sp|E9Q4N7|ARI1B_MOUSE AT-rich interactive domain-containing protein 1B OS=Mus musculus OX=10090 GN=Arid1b PE=1 SV=1		Arid1b	10	7	0.252801	1.53053
E9Q7E2	sp|E9Q7E2|ARID2_MOUSE AT-rich interactive domain-containing protein 2 OS=Mus musculus OX=10090 GN=Arid2 PE=1 SV=1		Arid2	5	2.8	-0.0865777	1.15278
Q8BM75	sp|Q8BM75|ARI5B_MOUSE AT-rich interactive domain-containing protein 5B OS=Mus musculus OX=10090 GN=Arid5b PE=1 SV=3	AT-rich interactive domain-containing protein 5B	Arid5b	2	2.4	0.0877832	0.267694
Q9Z1K5	sp|Q9Z1K5|ARI1_MOUSE E3 ubiquitin-protein ligase ARIH1 OS=Mus musculus OX=10090 GN=Arih1 PE=1 SV=3	E3 ubiquitin-protein ligase ARIH1	Arih1	7	11.9	-0.0158323	0.19652
Q9Z1K6	sp|Q9Z1K6|ARI2_MOUSE E3 ubiquitin-protein ligase ARIH2 OS=Mus musculus OX=10090 GN=Arih2 PE=1 SV=1	E3 ubiquitin-protein ligase ARIH2	Arih2	3	9.6	-1.05307	0.624259
P61211	sp|P61211|ARL1_MOUSE ADP-ribosylation factor-like protein 1 OS=Mus musculus OX=10090 GN=Arl1 PE=1 SV=1	ADP-ribosylation factor-like protein 1	Arl1	3	19.9	2.49654	0.591167
Q9D0J4	sp|Q9D0J4|ARL2_MOUSE ADP-ribosylation factor-like protein 2 OS=Mus musculus OX=10090 GN=Arl2 PE=1 SV=1	ADP-ribosylation factor-like protein 2	Arl2	3	16.8	-0.189433	0.479372
Q9D385	sp|Q9D385|AR2BP_MOUSE ADP-ribosylation factor-like protein 2-binding protein OS=Mus musculus OX=10090 GN=Arl2bp PE=1 SV=1	ADP-ribosylation factor-like protein 2-binding protein	Arl2bp	3	20.2	-1.9584	1.26534
Q9WUL7	sp|Q9WUL7|ARL3_MOUSE ADP-ribosylation factor-like protein 3 OS=Mus musculus OX=10090 GN=Arl3 PE=1 SV=1	ADP-ribosylation factor-like protein 3	Arl3	4	26.4	0.0563291	0.112114
Q9JM93	sp|Q9JM93|AR6P4_MOUSE ADP-ribosylation factor-like protein 6-interacting protein 4 OS=Mus musculus OX=10090 GN=Arl6ip4 PE=1 SV=1	ADP-ribosylation factor-like protein 6-interacting protein 4	Arl6ip4	4	25.3	0.0640106	0.282229
Q8VEH3	sp|Q8VEH3|ARL8A_MOUSE ADP-ribosylation factor-like protein 8A OS=Mus musculus OX=10090 GN=Arl8a PE=1 SV=1	ADP-ribosylation factor-like protein 8A	Arl8a	2	38.7	-0.176787	1.63926
Q9D7A8	sp|Q9D7A8|ARMC1_MOUSE Armadillo repeat-containing protein 1 OS=Mus musculus OX=10090 GN=Armc1 PE=1 SV=1	Armadillo repeat-containing protein 1	Armc1	3	12.4	0.29102	0.821442
Q8BNU0	sp|Q8BNU0|ARMC6_MOUSE Armadillo repeat-containing protein 6 OS=Mus musculus OX=10090 GN=Armc6 PE=1 SV=1	Armadillo repeat-containing protein 6	Armc6	3	6.6	1.61905	0.59482
Q6A058	sp|Q6A058|ARMX2_MOUSE Armadillo repeat-containing X-linked protein 2 OS=Mus musculus OX=10090 GN=Armcx2 PE=2 SV=2	Armadillo repeat-containing X-linked protein 2	Armcx2	5	10.6	0.0764147	0.300923
Q9WV32	sp|Q9WV32|ARC1B_MOUSE Actin-related protein 2/3 complex subunit 1B OS=Mus musculus OX=10090 GN=Arpc1b PE=1 SV=4	Actin-related protein 2/3 complex subunit 1B	Arpc1b	7	21.8	-0.112703	0.610033
Q9CVB6	sp|Q9CVB6|ARPC2_MOUSE Actin-related protein 2/3 complex subunit 2 OS=Mus musculus OX=10090 GN=Arpc2 PE=1 SV=3	Actin-related protein 2/3 complex subunit 2	Arpc2	12	36	-0.0703271	0.56931
Q9JM76	sp|Q9JM76|ARPC3_MOUSE Actin-related protein 2/3 complex subunit 3 OS=Mus musculus OX=10090 GN=Arpc3 PE=1 SV=3	Actin-related protein 2/3 complex subunit 3	Arpc3	5	25.3	-0.0289326	0.212999
P59999	sp|P59999|ARPC4_MOUSE Actin-related protein 2/3 complex subunit 4 OS=Mus musculus OX=10090 GN=Arpc4 PE=1 SV=3	Actin-related protein 2/3 complex subunit 4	Arpc4	4	23.2	0.11649	1.1147
Q9CPW4	sp|Q9CPW4|ARPC5_MOUSE Actin-related protein 2/3 complex subunit 5 OS=Mus musculus OX=10090 GN=Arpc5 PE=1 SV=3	Actin-related protein 2/3 complex subunit 5	Arpc5	6	46.4	-0.170324	0.527982
Q9D0A3	sp|Q9D0A3|ARPIN_MOUSE Arpin OS=Mus musculus OX=10090 GN=Arpin PE=1 SV=1	Arpin	Arpin	7	31	-0.338572	1.0706
P56212	sp|P56212|ARP19_MOUSE cAMP-regulated phosphoprotein 19 OS=Mus musculus OX=10090 GN=Arpp19 PE=1 SV=2	cAMP-regulated phosphoprotein 19	Arpp19	8	74.1	-0.0193729	0.123902
Q91YI4	sp|Q91YI4|ARRB2_MOUSE Beta-arrestin-2 OS=Mus musculus OX=10090 GN=Arrb2 PE=1 SV=1	Beta-arrestin-2	Arrb2	3	10.7	-0.0587648	0.0985965
P50429	sp|P50429|ARSB_MOUSE Arylsulfatase B OS=Mus musculus OX=10090 GN=Arsb PE=1 SV=3	Arylsulfatase B	Arsb	5	9.9	-0.379393	1.24354
Q9WV54	sp|Q9WV54|ASAH1_MOUSE Acid ceramidase OS=Mus musculus OX=10090 GN=Asah1 PE=1 SV=1	Acid ceramidase;Acid ceramidase subunit alpha;Acid ceramidase subunit beta	Asah1	9	16.5	-0.471249	1.99395
Q9QWY8	sp|Q9QWY8|ASAP1_MOUSE Arf-GAP with SH3 domain, ANK repeat and PH domain-containing protein 1 OS=Mus musculus OX=10090 GN=Asap1 PE=1 SV=2	Arf-GAP with SH3 domain, ANK repeat and PH domain-containing protein 1	Asap1	14	15.4	-0.203822	0.923073
Q9D8Z1;REV__Q9QXT5	sp|Q9D8Z1|ASCC1_MOUSE Activating signal cointegrator 1 complex subunit 1 OS=Mus musculus OX=10090 GN=Ascc1 PE=1 SV=1	Activating signal cointegrator 1 complex subunit 1	Ascc1	5	14.6	-0.0553875	0.0685595
Q91WR3	sp|Q91WR3|ASCC2_MOUSE Activating signal cointegrator 1 complex subunit 2 OS=Mus musculus OX=10090 GN=Ascc2 PE=1 SV=1	Activating signal cointegrator 1 complex subunit 2	Ascc2	7	10.8	-0.0326207	0.0830199
E9PZJ8	sp|E9PZJ8|ASCC3_MOUSE Activating signal cointegrator 1 complex subunit 3 OS=Mus musculus OX=10090 GN=Ascc3 PE=1 SV=1	Activating signal cointegrator 1 complex subunit 3	Ascc3	26	14.1	-0.0875359	0.545959
Q9CQE6	sp|Q9CQE6|ASF1A_MOUSE Histone chaperone ASF1A OS=Mus musculus OX=10090 GN=Asf1a PE=1 SV=1	Histone chaperone ASF1A	Asf1a	2	16.7	0.0925153	0.756105
Q91X20	sp|Q91X20|ASH2L_MOUSE Set1/Ash2 histone methyltransferase complex subunit ASH2 OS=Mus musculus OX=10090 GN=Ash2l PE=1 SV=1	Set1/Ash2 histone methyltransferase complex subunit ASH2	Ash2l	6	13.3	0.26812	0.762098
Q91YI0	sp|Q91YI0|ARLY_MOUSE Argininosuccinate lyase OS=Mus musculus OX=10090 GN=Asl PE=1 SV=1	Argininosuccinate lyase	Asl	12	23.5	-0.0527299	1.075
O54984	sp|O54984|GET3_MOUSE ATPase GET3 OS=Mus musculus OX=10090 GN=Get3 PE=1 SV=2	ATPase Asna1	Asna1	5	14.7	-0.0457859	0.177213
Q61024	sp|Q61024|ASNS_MOUSE Asparagine synthetase [glutamine-hydrolyzing] OS=Mus musculus OX=10090 GN=Asns PE=1 SV=3	Asparagine synthetase [glutamine-hydrolyzing]	Asns	14	26.7	-0.0535666	0.208926
Q8BSY0	sp|Q8BSY0|ASPH_MOUSE Aspartyl/asparaginyl beta-hydroxylase OS=Mus musculus OX=10090 GN=Asph PE=1 SV=1	Aspartyl/asparaginyl beta-hydroxylase	Asph	14	24.4	0.336594	2.25459
Q8VBT9	sp|Q8VBT9|ASPC1_MOUSE Tether containing UBX domain for GLUT4 OS=Mus musculus OX=10090 GN=Aspscr1 PE=1 SV=1	Tether containing UBX domain for GLUT4	Aspscr1	4	10	-0.0486158	0.406027
Q8C0M9	sp|Q8C0M9|ASGL1_MOUSE Isoaspartyl peptidase/L-asparaginase OS=Mus musculus OX=10090 GN=Asrgl1 PE=1 SV=1	Isoaspartyl peptidase/L-asparaginase;Isoaspartyl peptidase/L-asparaginase alpha chain;Isoaspartyl peptidase/L-asparaginase beta chain	Asrgl1	3	11	-0.870495	0.705536
Q8QZV7	sp|Q8QZV7|INT13_MOUSE Integrator complex subunit 13 OS=Mus musculus OX=10090 GN=IntS13 PE=1 SV=2	Protein asunder homolog	Asun	6	8.6	-1.84917	1.46275
Q9D5T0	sp|Q9D5T0|ATAD1_MOUSE ATPase family AAA domain-containing protein 1 OS=Mus musculus OX=10090 GN=Atad1 PE=1 SV=1	ATPase family AAA domain-containing protein 1	Atad1	6	23	-0.115309	0.569449
Q8CDM1	sp|Q8CDM1|ATAD2_MOUSE ATPase family AAA domain-containing protein 2 OS=Mus musculus OX=10090 GN=Atad2 PE=1 SV=1	ATPase family AAA domain-containing protein 2	Atad2	5	7	0.0729148	0.234848
Q925I1	sp|Q925I1|ATAD3_MOUSE ATPase family AAA domain-containing protein 3 OS=Mus musculus OX=10090 GN=Atad3 PE=1 SV=1	ATPase family AAA domain-containing protein 3	Atad3	16	24	0.155499	2.13071
Q8C0J2	sp|Q8C0J2|A16L1_MOUSE Autophagy-related protein 16-1 OS=Mus musculus OX=10090 GN=Atg16l1 PE=1 SV=1	Autophagy-related protein 16-1	Atg16l1	4	10.5	-0.0248795	0.0502213
Q9D906	sp|Q9D906|ATG7_MOUSE Ubiquitin-like modifier-activating enzyme ATG7 OS=Mus musculus OX=10090 GN=Atg7 PE=1 SV=1	Ubiquitin-like modifier-activating enzyme ATG7	Atg7	5	6.9	-0.164111	0.317077
Q9CWJ9	sp|Q9CWJ9|PUR9_MOUSE Bifunctional purine biosynthesis protein ATIC OS=Mus musculus OX=10090 GN=Atic PE=1 SV=2	Bifunctional purine biosynthesis protein PURH;Phosphoribosylaminoimidazolecarboxamide formyltransferase;IMP cyclohydrolase	Atic	20	41.6	0.0632966	0.608301
Q6PA06	sp|Q6PA06|ATLA2_MOUSE Atlastin-2 OS=Mus musculus OX=10090 GN=Atl2 PE=1 SV=1	Atlastin-2	Atl2	4	8.4	1.36006	0.524057
Q91YH5	sp|Q91YH5|ATLA3_MOUSE Atlastin-3 OS=Mus musculus OX=10090 GN=Atl3 PE=1 SV=1	Atlastin-3	Atl3	10	20.3	-0.145754	0.551157
O08997	sp|O08997|ATOX1_MOUSE Copper transport protein ATOX1 OS=Mus musculus OX=10090 GN=Atox1 PE=1 SV=1	Copper transport protein ATOX1	Atox1	2	32.4	-1.91538	0.491716
Q9EPE9	sp|Q9EPE9|AT131_MOUSE Manganese-transporting ATPase 13A1 OS=Mus musculus OX=10090 GN=Atp13a1 PE=1 SV=2	Manganese-transporting ATPase 13A1	Atp13a1	14	13.2	-0.0759494	0.926847
Q8VDN2;Q6PIC6;Q6PIE5;Q9WV27;Q64436;Q9Z1W8	sp|Q8VDN2|AT1A1_MOUSE Sodium/potassium-transporting ATPase subunit alpha-1 OS=Mus musculus OX=10090 GN=Atp1a1 PE=1 SV=1	Sodium/potassium-transporting ATPase subunit alpha-1	Atp1a1	26	29	-0.249617	3.67998
P14094	sp|P14094|AT1B1_MOUSE Sodium/potassium-transporting ATPase subunit beta-1 OS=Mus musculus OX=10090 GN=Atp1b1 PE=1 SV=1	Sodium/potassium-transporting ATPase subunit beta-1	Atp1b1	2	8.2	-0.424781	1.91836
P97370	sp|P97370|AT1B3_MOUSE Sodium/potassium-transporting ATPase subunit beta-3 OS=Mus musculus OX=10090 GN=Atp1b3 PE=1 SV=1	Sodium/potassium-transporting ATPase subunit beta-3	Atp1b3	2	6.8	-1.3244	0.466768
O55143;Q8R429;Q64518	sp|O55143|AT2A2_MOUSE Sarcoplasmic/endoplasmic reticulum calcium ATPase 2 OS=Mus musculus OX=10090 GN=Atp2a2 PE=1 SV=2	Sarcoplasmic/endoplasmic reticulum calcium ATPase 2	Atp2a2	28	29.2	0.074845	1.20629
G5E829;Q9R0K7;Q6Q477	sp|G5E829|AT2B1_MOUSE Plasma membrane calcium-transporting ATPase 1 OS=Mus musculus OX=10090 GN=Atp2b1 PE=1 SV=1	Plasma membrane calcium-transporting ATPase 1	Atp2b1	19	17.9	0.0431811	0.658574
Q03265	sp|Q03265|ATPA_MOUSE ATP synthase subunit alpha, mitochondrial OS=Mus musculus OX=10090 GN=Atp5f1a PE=1 SV=1	ATP synthase subunit alpha, mitochondrial	Atp5a1	30	55.7	0.0816415	1.02541
P56480	sp|P56480|ATPB_MOUSE ATP synthase subunit beta, mitochondrial OS=Mus musculus OX=10090 GN=Atp5f1b PE=1 SV=2	ATP synthase subunit beta, mitochondrial	Atp5b	25	68.4	0.0433032	0.307138
Q91VR2	sp|Q91VR2|ATPG_MOUSE ATP synthase subunit gamma, mitochondrial OS=Mus musculus OX=10090 GN=Atp5f1c PE=1 SV=1	ATP synthase subunit gamma, mitochondrial	Atp5c1	9	31.5	0.0454979	0.254743
Q9D3D9	sp|Q9D3D9|ATPD_MOUSE ATP synthase subunit delta, mitochondrial OS=Mus musculus OX=10090 GN=Atp5f1d PE=1 SV=1	ATP synthase subunit delta, mitochondrial	Atp5d	4	37.5	0.0511023	0.751689
Q9CQQ7	sp|Q9CQQ7|AT5F1_MOUSE ATP synthase F(0) complex subunit B1, mitochondrial OS=Mus musculus OX=10090 GN=Atp5pb PE=1 SV=1	ATP synthase F(0) complex subunit B1, mitochondrial	Atp5f1	12	37.1	0.045365	0.410504
Q9DCX2	sp|Q9DCX2|ATP5H_MOUSE ATP synthase subunit d, mitochondrial OS=Mus musculus OX=10090 GN=Atp5pd PE=1 SV=3	ATP synthase subunit d, mitochondrial	Atp5h	11	36	-0.0506891	0.346405
Q06185	sp|Q06185|ATP5I_MOUSE ATP synthase subunit e, mitochondrial OS=Mus musculus OX=10090 GN=Atp5me PE=1 SV=2	ATP synthase subunit e, mitochondrial	Atp5i	3	33.8	-1.31328	0.479724
Q9DB20	sp|Q9DB20|ATPO_MOUSE ATP synthase subunit O, mitochondrial OS=Mus musculus OX=10090 GN=Atp5po PE=1 SV=1	ATP synthase subunit O, mitochondrial	Atp5o	8	37.1	0.0464439	0.2911
Q9R1Q9	sp|Q9R1Q9|VAS1_MOUSE V-type proton ATPase subunit S1 OS=Mus musculus OX=10090 GN=Atp6ap1 PE=1 SV=1	V-type proton ATPase subunit S1	Atp6ap1	3	8.2	-3.28084	2.52873
Q9CYN9	sp|Q9CYN9|RENR_MOUSE Renin receptor OS=Mus musculus OX=10090 GN=Atp6ap2 PE=1 SV=2	Renin receptor	Atp6ap2	3	7.1	0.0726185	0.191428
Q9Z1G4;Q920R6	sp|Q9Z1G4|VPP1_MOUSE V-type proton ATPase 116 kDa subunit a1 OS=Mus musculus OX=10090 GN=Atp6v0a1 PE=1 SV=3	V-type proton ATPase 116 kDa subunit a isoform 1	Atp6v0a1	9	14.2	-0.491159	2.83825
P51863	sp|P51863|VA0D1_MOUSE V-type proton ATPase subunit d 1 OS=Mus musculus OX=10090 GN=Atp6v0d1 PE=1 SV=2	V-type proton ATPase subunit d 1	Atp6v0d1	6	16.2	-0.161805	1.94926
P50516	sp|P50516|VATA_MOUSE V-type proton ATPase catalytic subunit A OS=Mus musculus OX=10090 GN=Atp6v1a PE=1 SV=2	V-type proton ATPase catalytic subunit A	Atp6v1a	19	31.3	-0.246703	3.10553
P62814	sp|P62814|VATB2_MOUSE V-type proton ATPase subunit B, brain isoform OS=Mus musculus OX=10090 GN=Atp6v1b2 PE=1 SV=1	V-type proton ATPase subunit B, brain isoform	Atp6v1b2	8	16.2	-0.373864	2.08957
Q9Z1G3;Q99L60	sp|Q9Z1G3|VATC1_MOUSE V-type proton ATPase subunit C 1 OS=Mus musculus OX=10090 GN=Atp6v1c1 PE=1 SV=4	V-type proton ATPase subunit C 1	Atp6v1c1	15	34.3	-0.111792	0.451331
P57746	sp|P57746|VATD_MOUSE V-type proton ATPase subunit D OS=Mus musculus OX=10090 GN=Atp6v1d PE=1 SV=1	V-type proton ATPase subunit D	Atp6v1d	4	17	0.105043	0.389175
P50518;Q9D593	sp|P50518|VATE1_MOUSE V-type proton ATPase subunit E 1 OS=Mus musculus OX=10090 GN=Atp6v1e1 PE=1 SV=2	V-type proton ATPase subunit E 1	Atp6v1e1	10	42	-0.180555	2.02688
Q8BVE3	sp|Q8BVE3|VATH_MOUSE V-type proton ATPase subunit H OS=Mus musculus OX=10090 GN=Atp6v1h PE=1 SV=1	V-type proton ATPase subunit H	Atp6v1h	12	26.7	-0.230354	2.77358
Q61687	sp|Q61687|ATRX_MOUSE Transcriptional regulator ATRX OS=Mus musculus OX=10090 GN=Atrx PE=1 SV=3	Transcriptional regulator ATRX	Atrx	27	13.4	0.251764	1.32321
P28658	sp|P28658|ATX10_MOUSE Ataxin-10 OS=Mus musculus OX=10090 GN=Atxn10 PE=1 SV=2	Ataxin-10	Atxn10	18	40.8	0.232443	1.4262
O70305	sp|O70305|ATX2_MOUSE Ataxin-2 OS=Mus musculus OX=10090 GN=Atxn2 PE=1 SV=1	Ataxin-2	Atxn2	19	22.5	-0.0193087	0.126015
Q7TQH0	sp|Q7TQH0|ATX2L_MOUSE Ataxin-2-like protein OS=Mus musculus OX=10090 GN=Atxn2l PE=1 SV=1	Ataxin-2-like protein	Atxn2l	23	26.3	-0.000965754	0.00754591
Q00993	sp|Q00993|UFO_MOUSE Tyrosine-protein kinase receptor UFO OS=Mus musculus OX=10090 GN=Axl PE=1 SV=2	Tyrosine-protein kinase receptor UFO	Axl	3	4.1	-0.0359675	0.106479
P01887	sp|P01887|B2MG_MOUSE Beta-2-microglobulin OS=Mus musculus OX=10090 GN=B2m PE=1 SV=2	Beta-2-microglobulin	B2m	2	15.1	0.562239	0.145364
Q3UI43	sp|Q3UI43|BABA1_MOUSE BRISC and BRCA1-A complex member 1 OS=Mus musculus OX=10090 GN=Babam1 PE=1 SV=1	BRISC and BRCA1-A complex member 1	Babam1	3	17.1	-0.516839	0.320308
Q61337	sp|Q61337|BAD_MOUSE Bcl2-associated agonist of cell death OS=Mus musculus OX=10090 GN=Bad PE=1 SV=1	Bcl2-associated agonist of cell death	Bad	4	27	0.0265071	0.0410728
Q60739	sp|Q60739|BAG1_MOUSE BAG family molecular chaperone regulator 1 OS=Mus musculus OX=10090 GN=Bag1 PE=1 SV=3	BAG family molecular chaperone regulator 1	Bag1	7	22	-0.0699024	0.593474
Q91YN9	sp|Q91YN9|BAG2_MOUSE BAG family molecular chaperone regulator 2 OS=Mus musculus OX=10090 GN=Bag2 PE=1 SV=1	BAG family molecular chaperone regulator 2	Bag2	5	24.8	0.028602	0.0687408
Q9JLV1	sp|Q9JLV1|BAG3_MOUSE BAG family molecular chaperone regulator 3 OS=Mus musculus OX=10090 GN=Bag3 PE=1 SV=2	BAG family molecular chaperone regulator 3	Bag3	15	31.7	-0.0751235	0.459399
Q8CI61	sp|Q8CI61|BAG4_MOUSE BAG family molecular chaperone regulator 4 OS=Mus musculus OX=10090 GN=Bag4 PE=1 SV=2	BAG family molecular chaperone regulator 4	Bag4	2	7	0.206764	0.264295
Q9Z1R2	sp|Q9Z1R2|BAG6_MOUSE Large proline-rich protein BAG6 OS=Mus musculus OX=10090 GN=Bag6 PE=1 SV=1	Large proline-rich protein BAG6	Bag6	16	18.6	-0.00475438	0.0460122
Q8BKX1	sp|Q8BKX1|BAIP2_MOUSE Brain-specific angiogenesis inhibitor 1-associated protein 2 OS=Mus musculus OX=10090 GN=Baiap2 PE=1 SV=2	Brain-specific angiogenesis inhibitor 1-associated protein 2	Baiap2	11	23.9	-0.157007	1.54813
Q9DBJ3	sp|Q9DBJ3|BI2L1_MOUSE Brain-specific angiogenesis inhibitor 1-associated protein 2-like protein 1 OS=Mus musculus OX=10090 GN=Baiap2l1 PE=1 SV=1	Brain-specific angiogenesis inhibitor 1-associated protein 2-like protein 1	Baiap2l1	5	13	-0.574961	1.41672
O08734	sp|O08734|BAK_MOUSE Bcl-2 homologous antagonist/killer OS=Mus musculus OX=10090 GN=Bak1 PE=1 SV=3	Bcl-2 homologous antagonist/killer	Bak1	3	10.5	-0.170403	0.446068
Q9DCT6	sp|Q9DCT6|BAP18_MOUSE Chromatin complexes subunit BAP18 OS=Mus musculus OX=10090 GN=Bap18 PE=1 SV=1	Chromatin complexes subunit BAP18	Bap18	3	26.3	1.14245	0.461618
Q91XV3	sp|Q91XV3|BASP1_MOUSE Brain acid soluble protein 1 OS=Mus musculus OX=10090 GN=Basp1 PE=1 SV=3	Brain acid soluble protein 1	Basp1	23	93.4	0.095822	0.847327
Q07813	sp|Q07813|BAX_MOUSE Apoptosis regulator BAX OS=Mus musculus OX=10090 GN=Bax PE=1 SV=1	Apoptosis regulator BAX	Bax	6	34.9	0.0811208	0.49248
O88379	sp|O88379|BAZ1A_MOUSE Bromodomain adjacent to zinc finger domain protein 1A OS=Mus musculus OX=10090 GN=Baz1a PE=1 SV=3	Bromodomain adjacent to zinc finger domain protein 1A	Baz1a	5	4.2	0.239712	0.357731
Q9Z277	sp|Q9Z277|BAZ1B_MOUSE Tyrosine-protein kinase BAZ1B OS=Mus musculus OX=10090 GN=Baz1b PE=1 SV=2	Tyrosine-protein kinase BAZ1B	Baz1b	23	15.7	0.110585	1.74558
Q8R2U2	sp|Q8R2U2|NEPRO_MOUSE Nucleolus and neural progenitor protein OS=Mus musculus OX=10090 GN=Nepro PE=2 SV=1		BC027231	6	14.2	-0.0210857	0.0783335
Q61334	sp|Q61334|BAP29_MOUSE B-cell receptor-associated protein 29 OS=Mus musculus OX=10090 GN=Bcap29 PE=1 SV=1	B-cell receptor-associated protein 29	Bcap29	4	16.7	0.0821533	0.135665
Q61335	sp|Q61335|BAP31_MOUSE B-cell receptor-associated protein 31 OS=Mus musculus OX=10090 GN=Bcap31 PE=1 SV=4	B-cell receptor-associated protein 31	Bcap31	14	38	-0.0897719	0.656305
Q61140	sp|Q61140|BCAR1_MOUSE Breast cancer anti-estrogen resistance protein 1 OS=Mus musculus OX=10090 GN=Bcar1 PE=1 SV=2	Breast cancer anti-estrogen resistance protein 1	Bcar1	5	8.5	-0.329247	0.352922
Q9D287	sp|Q9D287|SPF27_MOUSE Pre-mRNA-splicing factor SPF27 OS=Mus musculus OX=10090 GN=Bcas2 PE=1 SV=1	Pre-mRNA-splicing factor SPF27	Bcas2	5	21.8	0.240821	0.995443
Q8CCN5	sp|Q8CCN5|BCAS3_MOUSE Breast carcinoma-amplified sequence 3 homolog OS=Mus musculus OX=10090 GN=Bcas3 PE=1 SV=2	Breast carcinoma-amplified sequence 3 homolog	Bcas3	7	8.6	-0.0217838	0.0722246
P24288	sp|P24288|BCAT1_MOUSE Branched-chain-amino-acid aminotransferase, cytosolic OS=Mus musculus OX=10090 GN=Bcat1 PE=1 SV=2	Branched-chain-amino-acid aminotransferase, cytosolic	Bcat1	3	8.5	-0.125369	0.444951
O35855	sp|O35855|BCAT2_MOUSE Branched-chain-amino-acid aminotransferase, mitochondrial OS=Mus musculus OX=10090 GN=Bcat2 PE=1 SV=2	Branched-chain-amino-acid aminotransferase, mitochondrial	Bcat2	2	5.9	-0.144187	1.03993
Q9CWI3	sp|Q9CWI3|BCCIP_MOUSE BRCA2 and CDKN1A-interacting protein OS=Mus musculus OX=10090 GN=Bccip PE=1 SV=1	BRCA2 and CDKN1A-interacting protein	Bccip	4	14.6	-0.0419388	0.0676422
P50136	sp|P50136|ODBA_MOUSE 2-oxoisovalerate dehydrogenase subunit alpha, mitochondrial OS=Mus musculus OX=10090 GN=Bckdha PE=1 SV=1	2-oxoisovalerate dehydrogenase subunit alpha, mitochondrial	Bckdha	7	18.1	0.0165863	0.059581
O55028	sp|O55028|BCKD_MOUSE [3-methyl-2-oxobutanoate dehydrogenase [lipoamide]] kinase, mitochondrial OS=Mus musculus OX=10090 GN=Bckdk PE=1 SV=1	[3-methyl-2-oxobutanoate dehydrogenase [lipoamide]] kinase, mitochondrial	Bckdk	3	11.4	-1.00556	1.07102
Q64373	sp|Q64373|B2CL1_MOUSE Bcl-2-like protein 1 OS=Mus musculus OX=10090 GN=Bcl2l1 PE=1 SV=1	Bcl-2-like protein 1	Bcl2l1	3	14.6	0.555512	0.344884
P59017	sp|P59017|B2L13_MOUSE Bcl-2-like protein 13 OS=Mus musculus OX=10090 GN=Bcl2l13 PE=1 SV=2	Bcl-2-like protein 13	Bcl2l13	4	9	0.910262	0.354645
Q8K019	sp|Q8K019|BCLF1_MOUSE Bcl-2-associated transcription factor 1 OS=Mus musculus OX=10090 GN=Bclaf1 PE=1 SV=2	Bcl-2-associated transcription factor 1	Bclaf1	28	31.9	0.127839	0.829394
O88597	sp|O88597|BECN1_MOUSE Beclin-1 OS=Mus musculus OX=10090 GN=Becn1 PE=1 SV=3	Beclin-1	Becn1	6	15.8	-0.277625	0.579362
O35153	sp|O35153|BET1L_MOUSE BET1-like protein OS=Mus musculus OX=10090 GN=Bet1l PE=3 SV=1	BET1-like protein	Bet1l	2	25.2	-0.799184	0.436927
P28653	sp|P28653|PGS1_MOUSE Biglycan OS=Mus musculus OX=10090 GN=Bgn PE=1 SV=1	Biglycan	Bgn	3	8.9	0.0612615	0.313602
Q921C5;Q8BR07	sp|Q921C5|BICD2_MOUSE Protein bicaudal D homolog 2 OS=Mus musculus OX=10090 GN=Bicd2 PE=1 SV=1	Protein bicaudal D homolog 2	Bicd2	13	16.5	0.154015	0.646304
P70444	sp|P70444|BID_MOUSE BH3-interacting domain death agonist OS=Mus musculus OX=10090 GN=Bid PE=1 SV=2	BH3-interacting domain death agonist;BH3-interacting domain death agonist p15;BH3-interacting domain death agonist p13;BH3-interacting domain death agonist p11	Bid	4	31.3	-0.354537	2.71668
O08539	sp|O08539|BIN1_MOUSE Myc box-dependent-interacting protein 1 OS=Mus musculus OX=10090 GN=Bin1 PE=1 SV=1	Myc box-dependent-interacting protein 1	Bin1	7	13.3	0.0198568	0.0731844
O88738	sp|O88738|BIRC6_MOUSE Baculoviral IAP repeat-containing protein 6 OS=Mus musculus OX=10090 GN=Birc6 PE=1 SV=2	Baculoviral IAP repeat-containing protein 6	Birc6	21	6	-0.0169824	0.0609492
Q8VD62	sp|Q8VD62|CK068_MOUSE UPF0696 protein C11orf68 homolog OS=Mus musculus OX=10090 GN=Bles03 PE=1 SV=2	UPF0696 protein C11orf68 homolog	Bles03	6	22.1	-0.0727406	0.0919881
Q8R016	sp|Q8R016|BLMH_MOUSE Bleomycin hydrolase OS=Mus musculus OX=10090 GN=Blmh PE=1 SV=1	Bleomycin hydrolase	Blmh	7	18.5	0.420521	1.45851
Q9CY64	sp|Q9CY64|BIEA_MOUSE Biliverdin reductase A OS=Mus musculus OX=10090 GN=Blvra PE=1 SV=1	Biliverdin reductase A	Blvra	14	40.7	-0.12048	0.753315
Q923D2	sp|Q923D2|BLVRB_MOUSE Flavin reductase (NADPH) OS=Mus musculus OX=10090 GN=Blvrb PE=1 SV=3	Flavin reductase (NADPH)	Blvrb	4	21.4	0.0161953	0.0374903
Q91Z96	sp|Q91Z96|BMP2K_MOUSE BMP-2-inducible protein kinase OS=Mus musculus OX=10090 GN=Bmp2k PE=1 SV=1	BMP-2-inducible protein kinase	Bmp2k	4	4	0.402081	0.441339
E9Q6J5	sp|E9Q6J5|BD1L1_MOUSE Biorientation of chromosomes in cell division protein 1-like 1 OS=Mus musculus OX=10090 GN=Bod1l PE=1 SV=1		Bod1l	24	11.3	0.0695686	0.23435
Q9D8S9	sp|Q9D8S9|BOLA1_MOUSE BolA-like protein 1 OS=Mus musculus OX=10090 GN=Bola1 PE=1 SV=1	BolA-like protein 1	Bola1	3	30.7	-0.418653	1.0385
Q8BGS2	sp|Q8BGS2|BOLA2_MOUSE BolA-like protein 2 OS=Mus musculus OX=10090 GN=Bola2 PE=1 SV=1	BolA-like protein 2	Bola2	3	32.6	-0.0753536	0.264601
P97452	sp|P97452|BOP1_MOUSE Ribosome biogenesis protein BOP1 OS=Mus musculus OX=10090 GN=Bop1 PE=1 SV=1	Ribosome biogenesis protein BOP1	Bop1	11	15.7	-0.0218557	0.127427
Q9Z0S1	sp|Q9Z0S1|BPNT1_MOUSE 3(2),5-bisphosphate nucleotidase 1 OS=Mus musculus OX=10090 GN=Bpnt1 PE=1 SV=2	3(2),5-bisphosphate nucleotidase 1	Bpnt1	6	21.1	-0.494884	1.03003
P46737	sp|P46737|BRCC3_MOUSE Lys-63-specific deubiquitinase BRCC36 OS=Mus musculus OX=10090 GN=Brcc3 PE=1 SV=1	Lys-63-specific deubiquitinase BRCC36	Brcc3	4	18.9	0.179273	0.299101
Q7JJ13	sp|Q7JJ13|BRD2_MOUSE Bromodomain-containing protein 2 OS=Mus musculus OX=10090 GN=Brd2 PE=1 SV=1	Bromodomain-containing protein 2	Brd2	6	12.7	0.106037	0.591869
Q8K2F0	sp|Q8K2F0|BRD3_MOUSE Bromodomain-containing protein 3 OS=Mus musculus OX=10090 GN=Brd3 PE=1 SV=2	Bromodomain-containing protein 3	Brd3	6	15.4	0.0900097	0.106951
Q9ESU6;Q91Y44	sp|Q9ESU6|BRD4_MOUSE Bromodomain-containing protein 4 OS=Mus musculus OX=10090 GN=Brd4 PE=1 SV=2	Bromodomain-containing protein 4	Brd4	11	12	0.135415	0.872913
O88665	sp|O88665|BRD7_MOUSE Bromodomain-containing protein 7 OS=Mus musculus OX=10090 GN=Brd7 PE=1 SV=1	Bromodomain-containing protein 7	Brd7	6	14.3	0.310923	1.22014
Q8BXV2	sp|Q8BXV2|BRI3B_MOUSE BRI3-binding protein OS=Mus musculus OX=10090 GN=Bri3bp PE=1 SV=1	BRI3-binding protein	Bri3bp	2	6.3	-0.116707	0.107799
Q9DCA5	sp|Q9DCA5|BRX1_MOUSE Ribosome biogenesis protein BRX1 homolog OS=Mus musculus OX=10090 GN=Brix1 PE=1 SV=3	Ribosome biogenesis protein BRX1 homolog	Brix1	7	31.4	0.202543	0.712209
P18572	sp|P18572|BASI_MOUSE Basigin OS=Mus musculus OX=10090 GN=Bsg PE=1 SV=2	Basigin	Bsg	9	20.8	-0.00473404	0.022301
Q64152	sp|Q64152|BTF3_MOUSE Transcription factor BTF3 OS=Mus musculus OX=10090 GN=Btf3 PE=1 SV=3	Transcription factor BTF3	Btf3	4	28.9	0.0562712	0.257541
Q9Z1S0	sp|Q9Z1S0|BUB1B_MOUSE Mitotic checkpoint serine/threonine-protein kinase BUB1 beta OS=Mus musculus OX=10090 GN=Bub1b PE=1 SV=2	Mitotic checkpoint serine/threonine-protein kinase BUB1 beta	Bub1b	8	9	0.132569	0.234457
Q9WVA3	sp|Q9WVA3|BUB3_MOUSE Mitotic checkpoint protein BUB3 OS=Mus musculus OX=10090 GN=Bub3 PE=1 SV=2	Mitotic checkpoint protein BUB3	Bub3	10	32.2	0.0940049	0.988983
Q8R149	sp|Q8R149|BUD13_MOUSE BUD13 homolog OS=Mus musculus OX=10090 GN=Bud13 PE=1 SV=1	BUD13 homolog	Bud13	3	6.4	0.0100765	0.0264475
Q6PGH1	sp|Q6PGH1|BUD31_MOUSE Protein BUD31 homolog OS=Mus musculus OX=10090 GN=Bud31 PE=1 SV=2	Protein BUD31 homolog	Bud31	2	7.6	1.7157	0.576681
O54825	sp|O54825|BYST_MOUSE Bystin OS=Mus musculus OX=10090 GN=Bysl PE=1 SV=3	Bystin	Bysl	12	27.8	-0.119061	0.58732
Q9CQC6	sp|Q9CQC6|BZW1_MOUSE Basic leucine zipper and W2 domain-containing protein 1 OS=Mus musculus OX=10090 GN=Bzw1 PE=1 SV=1	Basic leucine zipper and W2 domain-containing protein 1	Bzw1	12	26.5	0.0274448	0.0854186
Q91VK1	sp|Q91VK1|BZW2_MOUSE Basic leucine zipper and W2 domain-containing protein 2 OS=Mus musculus OX=10090 GN=Bzw2 PE=1 SV=1	Basic leucine zipper and W2 domain-containing protein 2	Bzw2	10	21.7	-0.0131556	0.0394984
O35658	sp|O35658|C1QBP_MOUSE Complement component 1 Q subcomponent-binding protein, mitochondrial OS=Mus musculus OX=10090 GN=C1qbp PE=1 SV=1	Complement component 1 Q subcomponent-binding protein, mitochondrial	C1qbp	3	15.1	-0.00453313	0.0109577
Q9D6N1	sp|Q9D6N1|CAH13_MOUSE Carbonic anhydrase 13 OS=Mus musculus OX=10090 GN=Ca13 PE=1 SV=1	Carbonic anhydrase 13	Ca13	4	18.7	0.193839	0.752151
Q9QZA0	sp|Q9QZA0|CAH5B_MOUSE Carbonic anhydrase 5B, mitochondrial OS=Mus musculus OX=10090 GN=Ca5b PE=1 SV=2	Carbonic anhydrase 5B, mitochondrial	Ca5b	7	23.7	-0.510692	1.50523
Q06138	sp|Q06138|CAB39_MOUSE Calcium-binding protein 39 OS=Mus musculus OX=10090 GN=Cab39 PE=1 SV=2	Calcium-binding protein 39	Cab39	6	15.5	-0.162574	1.43534
O08532	sp|O08532|CA2D1_MOUSE Voltage-dependent calcium channel subunit alpha-2/delta-1 OS=Mus musculus OX=10090 GN=Cacna2d1 PE=1 SV=1	Voltage-dependent calcium channel subunit alpha-2/delta-1;Voltage-dependent calcium channel subunit alpha-2-1;Voltage-dependent calcium channel subunit delta-1	Cacna2d1	8	8.6	-0.530881	1.07396
Q9CS00	sp|Q9CS00|CATIN_MOUSE Cactin OS=Mus musculus OX=10090 GN=Cactin PE=1 SV=2	Cactin	Cactin	4	7.1	0.203619	0.819836
Q9CXW3	sp|Q9CXW3|CYBP_MOUSE Calcyclin-binding protein OS=Mus musculus OX=10090 GN=Cacybp PE=1 SV=1	Calcyclin-binding protein	Cacybp	15	59.8	0.0382055	0.163757
B2RQC6;Q8C196	sp|B2RQC6|PYR1_MOUSE CAD protein OS=Mus musculus OX=10090 GN=Cad PE=1 SV=1	CAD protein;Glutamine-dependent carbamoyl-phosphate synthase;Aspartate carbamoyltransferase;Dihydroorotase	Cad	50	25.8	0.0237554	0.162482
Q5IR70	sp|Q5IR70|CAGE1_MOUSE Cancer-associated gene 1 protein homolog OS=Mus musculus OX=10090 GN=Cage1 PE=1 SV=2	Cancer-associated gene 1 protein homolog	Cage1	4	4	-0.8234	0.221105
Q8CGU1	sp|Q8CGU1|CACO1_MOUSE Calcium-binding and coiled-coil domain-containing protein 1 OS=Mus musculus OX=10090 GN=Calcoco1 PE=1 SV=2	Calcium-binding and coiled-coil domain-containing protein 1	Calcoco1	5	10.6	-0.56273	0.921653
P0DP28;P0DP27;P0DP26;Q9D6P8	sp|P0DP28|CALM3_MOUSE Calmodulin-3 OS=Mus musculus OX=10090 GN=Calm3 PE=1 SV=1;sp|P0DP27|CALM2_MOUSE Calmodulin-2 OS=Mus musculus OX=10090 GN=Calm2 PE=1 SV=1;sp|P0DP26|CALM1_MOUSE Calmodulin-1 OS=Mus musculus OX=10090 GN=Calm1 PE=1 SV=1;sp|Q9D6P8|CALL3_MOU	Calmodulin-like protein 3	Calml3	#N/A	#N/A	-0.197911	0.856193
P14211	sp|P14211|CALR_MOUSE Calreticulin OS=Mus musculus OX=10090 GN=Calr PE=1 SV=1	Calreticulin	Calr	23	55.8	0.0482305	0.301109
O35887	sp|O35887|CALU_MOUSE Calumenin OS=Mus musculus OX=10090 GN=Calu PE=1 SV=1	Calumenin	Calu	21	71.1	0.0588245	0.66413
Q8BW96	sp|Q8BW96|KCC1D_MOUSE Calcium/calmodulin-dependent protein kinase type 1D OS=Mus musculus OX=10090 GN=Camk1d PE=1 SV=2	Calcium/calmodulin-dependent protein kinase type 1D	Camk1d	3	17.7	-0.214457	0.767455
Q6PHZ2;P11798	sp|Q6PHZ2|KCC2D_MOUSE Calcium/calmodulin-dependent protein kinase type II subunit delta OS=Mus musculus OX=10090 GN=Camk2d PE=1 SV=1	Calcium/calmodulin-dependent protein kinase type II subunit delta	Camk2d	7	18.4	-0.455578	1.85408
Q923T9;P28652	sp|Q923T9|KCC2G_MOUSE Calcium/calmodulin-dependent protein kinase type II subunit gamma OS=Mus musculus OX=10090 GN=Camk2g PE=1 SV=1;sp|P28652|KCC2B_MOUSE Calcium/calmodulin-dependent protein kinase type II subunit beta OS=Mus musculus OX=10090 GN=Camk2b P	Calcium/calmodulin-dependent protein kinase type II subunit gamma;Calcium/calmodulin-dependent protein kinase type II subunit beta	Camk2g;Camk2b	#N/A	#N/A	0.594496	0.282496
A2AHC3	sp|A2AHC3|CAMP1_MOUSE Calmodulin-regulated spectrin-associated protein 1 OS=Mus musculus OX=10090 GN=Camsap1 PE=1 SV=1	Calmodulin-regulated spectrin-associated protein 1	Camsap1	7	6.6	0.127878	0.356155
Q8C1B1	sp|Q8C1B1|CAMP2_MOUSE Calmodulin-regulated spectrin-associated protein 2 OS=Mus musculus OX=10090 GN=Camsap2 PE=1 SV=3	Calmodulin-regulated spectrin-associated protein 2	Camsap2	7	5.7	0.0835368	0.231618
Q6ZQ38	sp|Q6ZQ38|CAND1_MOUSE Cullin-associated NEDD8-dissociated protein 1 OS=Mus musculus OX=10090 GN=Cand1 PE=1 SV=2	Cullin-associated NEDD8-dissociated protein 1	Cand1	37	36	0.000766118	0.00670843
P35564	sp|P35564|CALX_MOUSE Calnexin OS=Mus musculus OX=10090 GN=Canx PE=1 SV=1	Calnexin	Canx	28	37.9	0.0232309	0.130681
P40124;Q9CYT6	sp|P40124|CAP1_MOUSE Adenylyl cyclase-associated protein 1 OS=Mus musculus OX=10090 GN=Cap1 PE=1 SV=4	Adenylyl cyclase-associated protein 1	Cap1	18	35.9	-0.116564	0.759585
P24452	sp|P24452|CAPG_MOUSE Macrophage-capping protein OS=Mus musculus OX=10090 GN=Capg PE=1 SV=2	Macrophage-capping protein	Capg	5	15.9	0.0419248	0.514674
O35350	sp|O35350|CAN1_MOUSE Calpain-1 catalytic subunit OS=Mus musculus OX=10090 GN=Capn1 PE=1 SV=1	Calpain-1 catalytic subunit	Capn1	18	24.3	-0.0191689	0.152938
O08529	sp|O08529|CAN2_MOUSE Calpain-2 catalytic subunit OS=Mus musculus OX=10090 GN=Capn2 PE=1 SV=4	Calpain-2 catalytic subunit	Capn2	15	20.7	-0.0903123	0.745064
O35646	sp|O35646|CAN6_MOUSE Calpain-6 OS=Mus musculus OX=10090 GN=Capn6 PE=1 SV=2	Calpain-6	Capn6	8	14.5	-0.0482928	0.232204
O88456;Q9D7J7	sp|O88456|CPNS1_MOUSE Calpain small subunit 1 OS=Mus musculus OX=10090 GN=Capns1 PE=1 SV=1	Calpain small subunit 1	Capns1	6	27.9	-0.220482	1.76688
Q60865	sp|Q60865|CAPR1_MOUSE Caprin-1 OS=Mus musculus OX=10090 GN=Caprin1 PE=1 SV=2	Caprin-1	Caprin1	15	26.9	-0.00208155	0.00754467
P47753	sp|P47753|CAZA1_MOUSE F-actin-capping protein subunit alpha-1 OS=Mus musculus OX=10090 GN=Capza1 PE=1 SV=4	F-actin-capping protein subunit alpha-1	Capza1	5	35	0.00246938	0.0113285
P47754	sp|P47754|CAZA2_MOUSE F-actin-capping protein subunit alpha-2 OS=Mus musculus OX=10090 GN=Capza2 PE=1 SV=3	F-actin-capping protein subunit alpha-2	Capza2	10	49.3	-0.0271893	0.0967217
P47757	sp|P47757|CAPZB_MOUSE F-actin-capping protein subunit beta OS=Mus musculus OX=10090 GN=Capzb PE=1 SV=3	F-actin-capping protein subunit beta	Capzb	11	32.9	0.0791823	0.604521
Q9CR86	sp|Q9CR86|CHSP1_MOUSE Calcium-regulated heat stable protein 1 OS=Mus musculus OX=10090 GN=Carhsp1 PE=1 SV=1	Calcium-regulated heat stable protein 1	Carhsp1	3	20.3	0.340583	2.50758
Q9CZ42	sp|Q9CZ42|NNRD_MOUSE ATP-dependent (S)-NAD(P)H-hydrate dehydratase OS=Mus musculus OX=10090 GN=Naxd PE=1 SV=1	ATP-dependent (S)-NAD(P)H-hydrate dehydratase	Carkd	5	16	0.370892	0.746126
Q9WVG6	sp|Q9WVG6|CARM1_MOUSE Histone-arginine methyltransferase CARM1 OS=Mus musculus OX=10090 GN=Carm1 PE=1 SV=2	Histone-arginine methyltransferase CARM1	Carm1	7	11	0.163069	0.602601
Q9ER72	sp|Q9ER72|SYCC_MOUSE Cysteine--tRNA ligase, cytoplasmic OS=Mus musculus OX=10090 GN=Cars1 PE=1 SV=2	Cysteine--tRNA ligase, cytoplasmic	Cars	22	28.4	-0.0119909	0.0584238
Q8K3W3	sp|Q8K3W3|CASC3_MOUSE Protein CASC3 OS=Mus musculus OX=10090 GN=Casc3 PE=1 SV=3	Protein CASC3	Casc3	5	7.4	0.175318	0.598322
O70589	sp|O70589|CSKP_MOUSE Peripheral plasma membrane protein CASK OS=Mus musculus OX=10090 GN=Cask PE=1 SV=2	Peripheral plasma membrane protein CASK	Cask	11	12.5	0.0978374	0.16508
P70677	sp|P70677|CASP3_MOUSE Caspase-3 OS=Mus musculus OX=10090 GN=Casp3 PE=1 SV=1	Caspase-3;Caspase-3 subunit p17;Caspase-3 subunit p12	Casp3	6	21.7	0.193115	1.1638
O08738	sp|O08738|CASP6_MOUSE Caspase-6 OS=Mus musculus OX=10090 GN=Casp6 PE=1 SV=1	Caspase-6;Caspase-6 subunit p18;Caspase-6 subunit p11	Casp6	6	24.3	0.0918713	0.647942
O89110	sp|O89110|CASP8_MOUSE Caspase-8 OS=Mus musculus OX=10090 GN=Casp8 PE=1 SV=1	Caspase-8;Caspase-8 subunit p18;Caspase-8 subunit p10	Casp8	6	14.6	-0.0871207	0.22558
P51125	sp|P51125|ICAL_MOUSE Calpastatin OS=Mus musculus OX=10090 GN=Cast PE=1 SV=2	Calpastatin	Cast	19	31.6	0.083985	0.57275
P24270	sp|P24270|CATA_MOUSE Catalase OS=Mus musculus OX=10090 GN=Cat PE=1 SV=4	Catalase	Cat	16	31.3	-0.196671	0.973902
P49817;P51637	sp|P49817|CAV1_MOUSE Caveolin-1 OS=Mus musculus OX=10090 GN=Cav1 PE=1 SV=1	Caveolin-1	Cav1	5	23	-0.33213	1.42647
Q9WVC3	sp|Q9WVC3|CAV2_MOUSE Caveolin-2 OS=Mus musculus OX=10090 GN=Cav2 PE=1 SV=1	Caveolin-2	Cav2	3	34	-0.576387	1.12426
Q08024	sp|Q08024|PEBB_MOUSE Core-binding factor subunit beta OS=Mus musculus OX=10090 GN=Cbfb PE=1 SV=1	Core-binding factor subunit beta	Cbfb	7	32.1	0.155062	0.703764
P22682	sp|P22682|CBL_MOUSE E3 ubiquitin-protein ligase CBL OS=Mus musculus OX=10090 GN=Cbl PE=1 SV=3	E3 ubiquitin-protein ligase CBL	Cbl	2	2.8	0.10239	0.222393
P48758	sp|P48758|CBR1_MOUSE Carbonyl reductase [NADPH] 1 OS=Mus musculus OX=10090 GN=Cbr1 PE=1 SV=3	Carbonyl reductase [NADPH] 1	Cbr1	10	36.8	-0.0920149	0.215234
Q8K354	sp|Q8K354|CBR3_MOUSE Carbonyl reductase [NADPH] 3 OS=Mus musculus OX=10090 GN=Cbr3 PE=1 SV=1	Carbonyl reductase [NADPH] 3	Cbr3	5	22.4	0.333157	1.32271
Q8VEH6	sp|Q8VEH6|CBWD1_MOUSE COBW domain-containing protein 1 OS=Mus musculus OX=10090 GN=Cbwd1 PE=1 SV=1	COBW domain-containing protein 1	Cbwd1	3	10.4	-0.13829	1.04908
P83917	sp|P83917|CBX1_MOUSE Chromobox protein homolog 1 OS=Mus musculus OX=10090 GN=Cbx1 PE=1 SV=1	Chromobox protein homolog 1	Cbx1	3	24.3	0.443631	1.21925
P23198	sp|P23198|CBX3_MOUSE Chromobox protein homolog 3 OS=Mus musculus OX=10090 GN=Cbx3 PE=1 SV=2	Chromobox protein homolog 3	Cbx3	7	36.6	0.405969	1.33164
Q61686	sp|Q61686|CBX5_MOUSE Chromobox protein homolog 5 OS=Mus musculus OX=10090 GN=Cbx5 PE=1 SV=1	Chromobox protein homolog 5	Cbx5	6	31.4	0.155611	1.3063
Q8K1A6	sp|Q8K1A6|C2D1A_MOUSE Coiled-coil and C2 domain-containing protein 1A OS=Mus musculus OX=10090 GN=Cc2d1a PE=1 SV=2	Coiled-coil and C2 domain-containing protein 1A	Cc2d1a	9	10.4	-0.208457	0.952273
Q8BRN9	sp|Q8BRN9|C2D1B_MOUSE Coiled-coil and C2 domain-containing protein 1B OS=Mus musculus OX=10090 GN=Cc2d1b PE=1 SV=1	Coiled-coil and C2 domain-containing protein 1B	Cc2d1b	11	15.9	-0.12469	0.725436
Q8CH18	sp|Q8CH18|CCAR1_MOUSE Cell division cycle and apoptosis regulator protein 1 OS=Mus musculus OX=10090 GN=Ccar1 PE=1 SV=1	Cell division cycle and apoptosis regulator protein 1	Ccar1	25	22.8	0.0163441	0.0647464
Q8VDP4	sp|Q8VDP4|CCAR2_MOUSE Cell cycle and apoptosis regulator protein 2 OS=Mus musculus OX=10090 GN=Ccar2 PE=1 SV=2	Cell cycle and apoptosis regulator protein 2	Ccar2	13	18.9	0.0914567	0.394936
Q71RI9	sp|Q71RI9|KAT3_MOUSE Kynurenine--oxoglutarate transaminase 3 OS=Mus musculus OX=10090 GN=Kyat3 PE=1 SV=1	Kynurenine--oxoglutarate transaminase 3	Ccbl2	3	7.7	0.0779349	0.215062
Q3TMW1	sp|Q3TMW1|C102A_MOUSE Coiled-coil domain-containing protein 102A OS=Mus musculus OX=10090 GN=Ccdc102a PE=1 SV=2	Coiled-coil domain-containing protein 102A	Ccdc102a	9	20.2	0.0318699	0.0839844
Q810S1	sp|Q810S1|MCUB_MOUSE Calcium uniporter regulatory subunit MCUb, mitochondrial OS=Mus musculus OX=10090 GN=Mcub PE=1 SV=1	Calcium uniporter regulatory subunit MCUb, mitochondrial	Ccdc109b	2	9	0.985323	0.828533
Q8R344	sp|Q8R344|CCD12_MOUSE Coiled-coil domain-containing protein 12 OS=Mus musculus OX=10090 GN=Ccdc12 PE=1 SV=2	Coiled-coil domain-containing protein 12	Ccdc12	5	26.5	0.267402	1.10265
Q9D8X2	sp|Q9D8X2|CC124_MOUSE Coiled-coil domain-containing protein 124 OS=Mus musculus OX=10090 GN=Ccdc124 PE=1 SV=1	Coiled-coil domain-containing protein 124	Ccdc124	8	32.3	-0.100195	0.41544
Q8CI71	sp|Q8CI71|VPS50_MOUSE Syndetin OS=Mus musculus OX=10090 GN=Vps50 PE=1 SV=2	Coiled-coil domain-containing protein 132	Ccdc132	7	9.9	-0.0841986	0.253927
Q8R0K4	sp|Q8R0K4|CC137_MOUSE Coiled-coil domain-containing protein 137 OS=Mus musculus OX=10090 GN=Ccdc137 PE=2 SV=1	Coiled-coil domain-containing protein 137	Ccdc137	4	16.2	0.0182788	0.0517396
Q8C9S4	sp|Q8C9S4|CC186_MOUSE Coiled-coil domain-containing protein 186 OS=Mus musculus OX=10090 GN=Ccdc186 PE=1 SV=2	Coiled-coil domain-containing protein 186	Ccdc186	10	13.4	0.185853	0.722255
Q9JIG7	sp|Q9JIG7|CCD22_MOUSE Coiled-coil domain-containing protein 22 OS=Mus musculus OX=10090 GN=Ccdc22 PE=1 SV=1	Coiled-coil domain-containing protein 22	Ccdc22	13	24.4	-0.268546	1.54515
Q78PG9	sp|Q78PG9|CCD25_MOUSE Coiled-coil domain-containing protein 25 OS=Mus musculus OX=10090 GN=Ccdc25 PE=1 SV=1	Coiled-coil domain-containing protein 25	Ccdc25	2	11.1	-1.01224	0.523551
Q9CR29	sp|Q9CR29|CCD43_MOUSE Coiled-coil domain-containing protein 43 OS=Mus musculus OX=10090 GN=Ccdc43 PE=1 SV=1	Coiled-coil domain-containing protein 43	Ccdc43	3	20.3	-0.291123	1.4073
Q9D024	sp|Q9D024|CCD47_MOUSE Coiled-coil domain-containing protein 47 OS=Mus musculus OX=10090 GN=Ccdc47 PE=1 SV=2	Coiled-coil domain-containing protein 47	Ccdc47	13	23	0.0856717	1.11567
Q810U5	sp|Q810U5|CCD50_MOUSE Coiled-coil domain-containing protein 50 OS=Mus musculus OX=10090 GN=Ccdc50 PE=1 SV=1	Coiled-coil domain-containing protein 50	Ccdc50	3	15.4	0.192064	0.508442
Q8R3Q6	sp|Q8R3Q6|CCD58_MOUSE Coiled-coil domain-containing protein 58 OS=Mus musculus OX=10090 GN=Ccdc58 PE=1 SV=1	Coiled-coil domain-containing protein 58	Ccdc58	3	27.1	-0.0135053	0.0282227
D3YZP9;REV__Q6PEM6	sp|D3YZP9|CCDC6_MOUSE Coiled-coil domain-containing protein 6 OS=Mus musculus OX=10090 GN=Ccdc6 PE=1 SV=1	Coiled-coil domain-containing protein 6	Ccdc6	9	19.8	-0.172433	0.968935
Q9JJ89	sp|Q9JJ89|CCD86_MOUSE Coiled-coil domain-containing protein 86 OS=Mus musculus OX=10090 GN=Ccdc86 PE=1 SV=2	Coiled-coil domain-containing protein 86	Ccdc86	5	12.7	0.126059	0.463151
Q5SNZ0	sp|Q5SNZ0|GRDN_MOUSE Girdin OS=Mus musculus OX=10090 GN=Ccdc88a PE=1 SV=2	Girdin	Ccdc88a	23	16	0.123735	0.827839
Q7TQK5	sp|Q7TQK5|CCD93_MOUSE Coiled-coil domain-containing protein 93 OS=Mus musculus OX=10090 GN=Ccdc93 PE=1 SV=1	Coiled-coil domain-containing protein 93	Ccdc93	17	30.2	-0.0948442	1.12737
Q9D6J3	sp|Q9D6J3|YJU2_MOUSE Splicing factor YJU2 OS=Mus musculus OX=10090 GN=Yju2 PE=1 SV=1	Coiled-coil domain-containing protein 94	Ccdc94	3	12.1	0.0253646	0.0679502
Q9DBT3	sp|Q9DBT3|CCD97_MOUSE Coiled-coil domain-containing protein 97 OS=Mus musculus OX=10090 GN=Ccdc97 PE=1 SV=1	Coiled-coil domain-containing protein 97	Ccdc97	2	10	-0.119492	0.784381
P51943	sp|P51943|CCNA2_MOUSE Cyclin-A2 OS=Mus musculus OX=10090 GN=Ccna2 PE=1 SV=2	Cyclin-A2	Ccna2	4	14.9	0.164211	0.881959
P24860	sp|P24860|CCNB1_MOUSE G2/mitotic-specific cyclin-B1 OS=Mus musculus OX=10090 GN=Ccnb1 PE=1 SV=3	G2/mitotic-specific cyclin-B1	Ccnb1	5	11.9	0.120421	0.523925
P25322	sp|P25322|CCND1_MOUSE G1/S-specific cyclin-D1 OS=Mus musculus OX=10090 GN=Ccnd1 PE=1 SV=1	G1/S-specific cyclin-D1	Ccnd1	2	8.5	-0.304782	0.62447
Q3TVC7	sp|Q3TVC7|CCDB1_MOUSE Cyclin-D1-binding protein 1 OS=Mus musculus OX=10090 GN=Ccndbp1 PE=1 SV=1	Cyclin-D1-binding protein 1	Ccndbp1	2	7.6	-0.393432	0.648013
Q61458	sp|Q61458|CCNH_MOUSE Cyclin-H OS=Mus musculus OX=10090 GN=Ccnh PE=1 SV=2	Cyclin-H	Ccnh	4	13.3	-1.21942	0.564768
Q9QWV9	sp|Q9QWV9|CCNT1_MOUSE Cyclin-T1 OS=Mus musculus OX=10090 GN=Ccnt1 PE=1 SV=3	Cyclin-T1	Ccnt1	6	8.6	0.169038	0.709299
Q9WU84	sp|Q9WU84|CCS_MOUSE Copper chaperone for superoxide dismutase OS=Mus musculus OX=10090 GN=Ccs PE=1 SV=1	Copper chaperone for superoxide dismutase	Ccs	3	10.6	0.227881	0.656053
P80314	sp|P80314|TCPB_MOUSE T-complex protein 1 subunit beta OS=Mus musculus OX=10090 GN=Cct2 PE=1 SV=4	T-complex protein 1 subunit beta	Cct2	27	63.7	0.020024	0.216994
P80318	sp|P80318|TCPG_MOUSE T-complex protein 1 subunit gamma OS=Mus musculus OX=10090 GN=Cct3 PE=1 SV=1	T-complex protein 1 subunit gamma	Cct3	30	50.6	0.0414187	0.187716
P80315	sp|P80315|TCPD_MOUSE T-complex protein 1 subunit delta OS=Mus musculus OX=10090 GN=Cct4 PE=1 SV=3	T-complex protein 1 subunit delta	Cct4	24	47.3	0.00561651	0.0213164
P80316	sp|P80316|TCPE_MOUSE T-complex protein 1 subunit epsilon OS=Mus musculus OX=10090 GN=Cct5 PE=1 SV=1	T-complex protein 1 subunit epsilon	Cct5	27	50.8	0.00655492	0.0217152
P80317;Q61390	sp|P80317|TCPZ_MOUSE T-complex protein 1 subunit zeta OS=Mus musculus OX=10090 GN=Cct6a PE=1 SV=3	T-complex protein 1 subunit zeta	Cct6a	23	47.6	-0.0741138	0.436228
P80313	sp|P80313|TCPH_MOUSE T-complex protein 1 subunit eta OS=Mus musculus OX=10090 GN=Cct7 PE=1 SV=1	T-complex protein 1 subunit eta	Cct7	21	41.7	-0.0519619	0.378161
P42932	sp|P42932|TCPQ_MOUSE T-complex protein 1 subunit theta OS=Mus musculus OX=10090 GN=Cct8 PE=1 SV=3	T-complex protein 1 subunit theta	Cct8	33	56	0.0904395	0.36568
Q8C1Y8	sp|Q8C1Y8|CCZ1_MOUSE Vacuolar fusion protein CCZ1 homolog OS=Mus musculus OX=10090 GN=Ccz1 PE=1 SV=1	Vacuolar fusion protein CCZ1 homolog	Ccz1	10	24.4	-0.648303	1.8098
O35566	sp|O35566|CD151_MOUSE CD151 antigen OS=Mus musculus OX=10090 GN=Cd151 PE=1 SV=2	CD151 antigen	Cd151	4	13.4	-0.255941	0.753892
Q9JLQ0	sp|Q9JLQ0|CD2AP_MOUSE CD2-associated protein OS=Mus musculus OX=10090 GN=Cd2ap PE=1 SV=3	CD2-associated protein	Cd2ap	12	20.9	-0.450301	4.19383
Q64314	sp|Q64314|CD34_MOUSE Hematopoietic progenitor cell antigen CD34 OS=Mus musculus OX=10090 GN=Cd34 PE=1 SV=1	Hematopoietic progenitor cell antigen CD34	Cd34	3	7.9	0.630798	0.514207
P15379	sp|P15379|CD44_MOUSE CD44 antigen OS=Mus musculus OX=10090 GN=Cd44 PE=1 SV=3	CD44 antigen	Cd44	8	13.8	-0.237006	0.739235
P41731	sp|P41731|CD63_MOUSE CD63 antigen OS=Mus musculus OX=10090 GN=Cd63 PE=1 SV=2	CD63 antigen	Cd63	2	7.6	-0.234711	0.469933
Q8CII2	sp|Q8CII2|CD123_MOUSE Cell division cycle protein 123 homolog OS=Mus musculus OX=10090 GN=Cdc123 PE=1 SV=2	Cell division cycle protein 123 homolog	Cdc123	4	15.5	0.188835	0.8486
Q8R349	sp|Q8R349|CDC16_MOUSE Cell division cycle protein 16 homolog OS=Mus musculus OX=10090 GN=Cdc16 PE=1 SV=1	Cell division cycle protein 16 homolog	Cdc16	7	14	0.244235	1.33972
Q8BGZ4	sp|Q8BGZ4|CDC23_MOUSE Cell division cycle protein 23 homolog OS=Mus musculus OX=10090 GN=Cdc23 PE=1 SV=2	Cell division cycle protein 23 homolog	Cdc23	8	11.7	0.311995	3.28084
A2A6Q5	sp|A2A6Q5|CDC27_MOUSE Cell division cycle protein 27 homolog OS=Mus musculus OX=10090 GN=Cdc27 PE=1 SV=1	Cell division cycle protein 27 homolog	Cdc27	8	11.2	0.335602	0.973671
Q61081	sp|Q61081|CDC37_MOUSE Hsp90 co-chaperone Cdc37 OS=Mus musculus OX=10090 GN=Cdc37 PE=1 SV=1	Hsp90 co-chaperone Cdc37;Hsp90 co-chaperone Cdc37, N-terminally processed	Cdc37	15	35.9	0.00279681	0.013506
Q9DC48	sp|Q9DC48|PRP17_MOUSE Pre-mRNA-processing factor 17 OS=Mus musculus OX=10090 GN=Cdc40 PE=2 SV=1	Pre-mRNA-processing factor 17	Cdc40	14	25.6	0.089749	0.897073
P60766	sp|P60766|CDC42_MOUSE Cell division control protein 42 homolog OS=Mus musculus OX=10090 GN=Cdc42 PE=1 SV=2	Cell division control protein 42 homolog	Cdc42	5	30.9	0.0430075	0.10644
Q7TT50;Q8BYW1	sp|Q7TT50|MRCKB_MOUSE Serine/threonine-protein kinase MRCK beta OS=Mus musculus OX=10090 GN=Cdc42bpb PE=1 SV=2	Serine/threonine-protein kinase MRCK beta	Cdc42bpb	15	10.9	-0.000711441	0.00406363
Q91W92	sp|Q91W92|BORG5_MOUSE Cdc42 effector protein 1 OS=Mus musculus OX=10090 GN=Cdc42ep1 PE=1 SV=1	Cdc42 effector protein 1	Cdc42ep1	4	16.6	-0.481564	1.0133
Q9JM96	sp|Q9JM96|BORG4_MOUSE Cdc42 effector protein 4 OS=Mus musculus OX=10090 GN=Cdc42ep4 PE=1 SV=1	Cdc42 effector protein 4	Cdc42ep4	2	8.3	0.652321	1.11113
Q6A068	sp|Q6A068|CDC5L_MOUSE Cell division cycle 5-like protein OS=Mus musculus OX=10090 GN=Cdc5l PE=1 SV=2	Cell division cycle 5-like protein	Cdc5l	22	31.3	0.177698	1.29181
Q8JZM7	sp|Q8JZM7|CDC73_MOUSE Parafibromin OS=Mus musculus OX=10090 GN=Cdc73 PE=1 SV=1	Parafibromin	Cdc73	12	23.9	0.101105	0.63097
P15116;P39038	sp|P15116|CADH2_MOUSE Cadherin-2 OS=Mus musculus OX=10090 GN=Cdh2 PE=1 SV=2	Cadherin-2	Cdh2	6	7.5	-0.418051	1.22983
Q8VDP6	sp|Q8VDP6|CDIPT_MOUSE CDP-diacylglycerol--inositol 3-phosphatidyltransferase OS=Mus musculus OX=10090 GN=Cdipt PE=1 SV=1	CDP-diacylglycerol--inositol 3-phosphatidyltransferase	Cdipt	3	15	-0.116498	1.18687
P11440;Q80YP0	sp|P11440|CDK1_MOUSE Cyclin-dependent kinase 1 OS=Mus musculus OX=10090 GN=Cdk1 PE=1 SV=3	Cyclin-dependent kinase 1	Cdk1	15	64.3	0.0611032	0.363907
P24788	sp|P24788|CD11B_MOUSE Cyclin-dependent kinase 11B OS=Mus musculus OX=10090 GN=Cdk11b PE=1 SV=2	Cyclin-dependent kinase 11B	Cdk11b	11	13.9	-0.0334962	0.303369
Q14AX6	sp|Q14AX6|CDK12_MOUSE Cyclin-dependent kinase 12 OS=Mus musculus OX=10090 GN=Cdk12 PE=1 SV=2	Cyclin-dependent kinase 12	Cdk12	4	4.3	0.572531	0.616226
Q69ZA1;Q3V3A1	sp|Q69ZA1|CDK13_MOUSE Cyclin-dependent kinase 13 OS=Mus musculus OX=10090 GN=Cdk13 PE=1 SV=3	Cyclin-dependent kinase 13	Cdk13	5	6.5	0.0786368	0.316212
O35495	sp|O35495|CDK14_MOUSE Cyclin-dependent kinase 14 OS=Mus musculus OX=10090 GN=Cdk14 PE=1 SV=2	Cyclin-dependent kinase 14	Cdk14	4	11.1	-0.0420119	0.181152
Q8K0D0;Q04735	sp|Q8K0D0|CDK17_MOUSE Cyclin-dependent kinase 17 OS=Mus musculus OX=10090 GN=Cdk17 PE=1 SV=2	Cyclin-dependent kinase 17	Cdk17	3	9	-0.00790723	0.00911765
P97377	sp|P97377|CDK2_MOUSE Cyclin-dependent kinase 2 OS=Mus musculus OX=10090 GN=Cdk2 PE=1 SV=2	Cyclin-dependent kinase 2	Cdk2	6	24	0.241366	0.846935
P30285	sp|P30285|CDK4_MOUSE Cyclin-dependent kinase 4 OS=Mus musculus OX=10090 GN=Cdk4 PE=1 SV=1	Cyclin-dependent kinase 4	Cdk4	8	34.3	0.000773112	0.00583491
P49615	sp|P49615|CDK5_MOUSE Cyclin-dependent-like kinase 5 OS=Mus musculus OX=10090 GN=Cdk5 PE=1 SV=1	Cyclin-dependent-like kinase 5	Cdk5	5	22.3	-0.019338	0.0530488
Q8K389;Q80YT7	sp|Q8K389|CK5P2_MOUSE CDK5 regulatory subunit-associated protein 2 OS=Mus musculus OX=10090 GN=Cdk5rap2 PE=1 SV=3	CDK5 regulatory subunit-associated protein 2	Cdk5rap2	5	3.3	-1.39981	0.676335
Q99LM2	sp|Q99LM2|CK5P3_MOUSE CDK5 regulatory subunit-associated protein 3 OS=Mus musculus OX=10090 GN=Cdk5rap3 PE=1 SV=1	CDK5 regulatory subunit-associated protein 3	Cdk5rap3	5	11.9	-0.776115	0.423443
Q64261	sp|Q64261|CDK6_MOUSE Cyclin-dependent kinase 6 OS=Mus musculus OX=10090 GN=Cdk6 PE=1 SV=2	Cyclin-dependent kinase 6	Cdk6	4	16.6	-0.326333	1.70276
Q99J95	sp|Q99J95|CDK9_MOUSE Cyclin-dependent kinase 9 OS=Mus musculus OX=10090 GN=Cdk9 PE=1 SV=1	Cyclin-dependent kinase 9	Cdk9	5	16.7	0.138364	0.882926
P46414	sp|P46414|CDN1B_MOUSE Cyclin-dependent kinase inhibitor 1B OS=Mus musculus OX=10090 GN=Cdkn1b PE=1 SV=2	Cyclin-dependent kinase inhibitor 1B	Cdkn1b	2	13.2	-0.071366	0.197644
P51480	sp|P51480|CDN2A_MOUSE Cyclin-dependent kinase inhibitor 2A OS=Mus musculus OX=10090 GN=Cdkn2a PE=1 SV=2	Cyclin-dependent kinase inhibitor 2A	Cdkn2a	2	15.5	-0.326323	1.6152
Q64364	sp|Q64364|ARF_MOUSE Tumor suppressor ARF OS=Mus musculus OX=10090 GN=Cdkn2a PE=1 SV=1	Tumor suppressor ARF	Cdkn2a	4	23.7	0.402726	0.953533
Q8BI72	sp|Q8BI72|CARF_MOUSE CDKN2A-interacting protein OS=Mus musculus OX=10090 GN=Cdkn2aip PE=1 SV=1	CDKN2A-interacting protein	Cdkn2aip	16	35.7	0.161953	0.823571
Q99L43	sp|Q99L43|CDS2_MOUSE Phosphatidate cytidylyltransferase 2 OS=Mus musculus OX=10090 GN=Cds2 PE=1 SV=1	Phosphatidate cytidylyltransferase 2	Cds2	2	7	-0.338304	0.614688
Q4VAA2	sp|Q4VAA2|CDV3_MOUSE Protein CDV3 OS=Mus musculus OX=10090 GN=Cdv3 PE=1 SV=2	Protein CDV3	Cdv3	18	67.3	0.0416425	0.200943
Q9WTK2	sp|Q9WTK2|CDYL_MOUSE Chromodomain Y-like protein OS=Mus musculus OX=10090 GN=Cdyl PE=1 SV=1	Chromodomain Y-like protein	Cdyl	4	8.4	0.135809	0.34724
P53569	sp|P53569|CEBPZ_MOUSE CCAAT/enhancer-binding protein zeta OS=Mus musculus OX=10090 GN=Cebpz PE=1 SV=2	CCAAT/enhancer-binding protein zeta	Cebpz	13	13.4	-0.205434	1.46813
P28659	sp|P28659|CELF1_MOUSE CUGBP Elav-like family member 1 OS=Mus musculus OX=10090 GN=Celf1 PE=1 SV=2	CUGBP Elav-like family member 1	Celf1	8	14.8	-0.00243187	0.00659268
P49452	sp|P49452|CENPC_MOUSE Centromere protein C OS=Mus musculus OX=10090 GN=Cenpc PE=1 SV=2	Centromere protein C	Cenpc	4	5.6	0.326596	0.700954
Q6RT24	sp|Q6RT24|CENPE_MOUSE Centromere-associated protein E OS=Mus musculus OX=10090 GN=Cenpe PE=1 SV=1	Centromere-associated protein E	Cenpe	8	4.4	0.60404	1.11919
Q9CXS4	sp|Q9CXS4|CENPV_MOUSE Centromere protein V OS=Mus musculus OX=10090 GN=Cenpv PE=1 SV=2	Centromere protein V	Cenpv	5	23.8	0.364748	2.20624
Q62036	sp|Q62036|CP131_MOUSE Centrosomal protein of 131 kDa OS=Mus musculus OX=10090 GN=Cep131 PE=1 SV=2	Centrosomal protein of 131 kDa	Cep131	8	8.9	-0.007562	0.0234781
Q6A065	sp|Q6A065|CE170_MOUSE Centrosomal protein of 170 kDa OS=Mus musculus OX=10090 GN=Cep170 PE=1 SV=2	Centrosomal protein of 170 kDa	Cep170	27	21.8	0.26506	2.10236
Q8BT07	sp|Q8BT07|CEP55_MOUSE Centrosomal protein of 55 kDa OS=Mus musculus OX=10090 GN=Cep55 PE=1 SV=2	Centrosomal protein of 55 kDa	Cep55	4	9.7	0.576928	1.66001
Q924Z4	sp|Q924Z4|CERS2_MOUSE Ceramide synthase 2 OS=Mus musculus OX=10090 GN=Cers2 PE=1 SV=1	Ceramide synthase 2	Cers2	5	17.9	-0.0714048	0.342898
Q9R1K9;P41209	sp|Q9R1K9|CETN2_MOUSE Centrin-2 OS=Mus musculus OX=10090 GN=Cetn2 PE=1 SV=1	Centrin-2	Cetn2	3	19.2	0.149151	0.868376
Q8BTU1	sp|Q8BTU1|CFA20_MOUSE Cilia- and flagella-associated protein 20 OS=Mus musculus OX=10090 GN=Cfap20 PE=1 SV=1	Cilia- and flagella-associated protein 20	Cfap20	4	20.7	0.00125504	0.0306642
Q8C6E0	sp|Q8C6E0|CFA36_MOUSE Cilia- and flagella-associated protein 36 OS=Mus musculus OX=10090 GN=Cfap36 PE=1 SV=1	Cilia- and flagella-associated protein 36	Cfap36	7	26.2	-0.12936	0.375594
O88271	sp|O88271|CFDP1_MOUSE Craniofacial development protein 1 OS=Mus musculus OX=10090 GN=Cfdp1 PE=1 SV=1	Craniofacial development protein 1	Cfdp1	5	23.4	0.0824038	0.353625
P18760	sp|P18760|COF1_MOUSE Cofilin-1 OS=Mus musculus OX=10090 GN=Cfl1 PE=1 SV=3	Cofilin-1	Cfl1	11	57.8	-0.040479	0.120507
P45591	sp|P45591|COF2_MOUSE Cofilin-2 OS=Mus musculus OX=10090 GN=Cfl2 PE=1 SV=1	Cofilin-2	Cfl2	8	37.3	0.250974	0.760081
Q6AW69	sp|Q6AW69|CGNL1_MOUSE Cingulin-like protein 1 OS=Mus musculus OX=10090 GN=Cgnl1 PE=1 SV=2	Cingulin-like protein 1	Cgnl1	9	8.2	-0.0731023	1.26858
Q9QWF0	sp|Q9QWF0|CAF1A_MOUSE Chromatin assembly factor 1 subunit A OS=Mus musculus OX=10090 GN=Chaf1a PE=1 SV=1	Chromatin assembly factor 1 subunit A	Chaf1a	6	7.5	-0.159993	0.228754
Q9D0N7	sp|Q9D0N7|CAF1B_MOUSE Chromatin assembly factor 1 subunit B OS=Mus musculus OX=10090 GN=Chaf1b PE=1 SV=1	Chromatin assembly factor 1 subunit B	Chaf1b	9	21	0.252121	1.71516
Q8K327	sp|Q8K327|CHAP1_MOUSE Chromosome alignment-maintaining phosphoprotein 1 OS=Mus musculus OX=10090 GN=Champ1 PE=1 SV=1	Chromosome alignment-maintaining phosphoprotein 1	Champ1	10	14.7	0.245424	0.716339
Q9D1L0	sp|Q9D1L0|CHCH2_MOUSE Coiled-coil-helix-coiled-coil-helix domain-containing protein 2 OS=Mus musculus OX=10090 GN=Chchd2 PE=2 SV=1	Coiled-coil-helix-coiled-coil-helix domain-containing protein 2	Chchd2	2	15.7	-0.00200653	0.00299103
Q9CRB9	sp|Q9CRB9|MIC19_MOUSE MICOS complex subunit Mic19 OS=Mus musculus OX=10090 GN=Chchd3 PE=1 SV=1	MICOS complex subunit Mic19	Chchd3	10	36.6	0.153818	0.804881
Q91VN4	sp|Q91VN4|MIC25_MOUSE MICOS complex subunit Mic25 OS=Mus musculus OX=10090 GN=Chchd6 PE=1 SV=2	MICOS complex subunit Mic25	Chchd6	7	23.4	-0.0757008	0.182259
P40201	sp|P40201|CHD1_MOUSE Chromodomain-helicase-DNA-binding protein 1 OS=Mus musculus OX=10090 GN=Chd1 PE=1 SV=3	Chromodomain-helicase-DNA-binding protein 1	Chd1	9	8.1	0.290831	0.965407
Q6PDQ2	sp|Q6PDQ2|CHD4_MOUSE Chromodomain-helicase-DNA-binding protein 4 OS=Mus musculus OX=10090 GN=Chd4 PE=1 SV=1	Chromodomain-helicase-DNA-binding protein 4	Chd4	48	32.3	0.142692	2.53357
Q09XV5;A2AJK6;Q8BYH8	sp|Q09XV5|CHD8_MOUSE Chromodomain-helicase-DNA-binding protein 8 OS=Mus musculus OX=10090 GN=Chd8 PE=1 SV=1	Chromodomain-helicase-DNA-binding protein 8	Chd8	7	4.4	-0.250509	0.53411
O35280	sp|O35280|CHK1_MOUSE Serine/threonine-protein kinase Chk1 OS=Mus musculus OX=10090 GN=Chek1 PE=1 SV=2	Serine/threonine-protein kinase Chk1	Chek1	2	5	0.231372	0.485477
Q8CGZ0	sp|Q8CGZ0|CHERP_MOUSE Calcium homeostasis endoplasmic reticulum protein OS=Mus musculus OX=10090 GN=Cherp PE=1 SV=1	Calcium homeostasis endoplasmic reticulum protein	Cherp	11	12.6	0.127422	0.562277
O55229	sp|O55229|CHKB_MOUSE Choline/ethanolamine kinase OS=Mus musculus OX=10090 GN=Chkb PE=1 SV=3	Choline/ethanolamine kinase	Chkb	3	10.2	0.142566	0.106064
Q921W0	sp|Q921W0|CHM1A_MOUSE Charged multivesicular body protein 1a OS=Mus musculus OX=10090 GN=Chmp1a PE=1 SV=1	Charged multivesicular body protein 1a	Chmp1a	5	19.4	-0.140825	0.631135
Q99LU0;Q9CQD4	sp|Q99LU0|CH1B1_MOUSE Charged multivesicular body protein 1b-1 OS=Mus musculus OX=10090 GN=Chmp1b1 PE=1 SV=1;sp|Q9CQD4|CH1B2_MOUSE Charged multivesicular body protein 1b-2 OS=Mus musculus OX=10090 GN=Chmp1b2 PE=2 SV=2	Charged multivesicular body protein 1b-1;Charged multivesicular body protein 1b-2	Chmp1b1;Chmp1b2	#N/A	#N/A	-0.0887286	0.543405
Q9DB34	sp|Q9DB34|CHM2A_MOUSE Charged multivesicular body protein 2a OS=Mus musculus OX=10090 GN=Chmp2a PE=1 SV=1	Charged multivesicular body protein 2a	Chmp2a	4	20.3	-0.148505	0.296891
Q8BJF9	sp|Q8BJF9|CHM2B_MOUSE Charged multivesicular body protein 2b OS=Mus musculus OX=10090 GN=Chmp2b PE=1 SV=1	Charged multivesicular body protein 2b	Chmp2b	3	13.6	-0.303467	0.537016
Q9CQ10	sp|Q9CQ10|CHMP3_MOUSE Charged multivesicular body protein 3 OS=Mus musculus OX=10090 GN=Chmp3 PE=1 SV=3	Charged multivesicular body protein 3	Chmp3	4	15.2	-0.418662	1.09407
Q9D8B3	sp|Q9D8B3|CHM4B_MOUSE Charged multivesicular body protein 4b OS=Mus musculus OX=10090 GN=Chmp4b PE=1 SV=2	Charged multivesicular body protein 4b	Chmp4b	7	23.2	-0.165346	0.803118
P0C0A3	sp|P0C0A3|CHMP6_MOUSE Charged multivesicular body protein 6 OS=Mus musculus OX=10090 GN=Chmp6 PE=1 SV=2	Charged multivesicular body protein 6	Chmp6	3	16	0.0906385	0.374437
Q9D1P4	sp|Q9D1P4|CHRD1_MOUSE Cysteine and histidine-rich domain-containing protein 1 OS=Mus musculus OX=10090 GN=Chordc1 PE=1 SV=1	Cysteine and histidine-rich domain-containing protein 1	Chordc1	4	19	-0.0232932	0.0389539
P61022	sp|P61022|CHP1_MOUSE Calcineurin B homologous protein 1 OS=Mus musculus OX=10090 GN=Chp1 PE=1 SV=2	Calcineurin B homologous protein 1	Chp1	3	15.9	-0.26237	0.830373
Q8BIW9	sp|Q8BIW9|CTF18_MOUSE Chromosome transmission fidelity protein 18 homolog OS=Mus musculus OX=10090 GN=Chtf18 PE=1 SV=2	Chromosome transmission fidelity protein 18 homolog	Chtf18	4	4.3	0.253099	1.34555
Q9CY57	sp|Q9CY57|CHTOP_MOUSE Chromatin target of PRMT1 protein OS=Mus musculus OX=10090 GN=Chtop PE=1 SV=2	Chromatin target of PRMT1 protein	Chtop	6	20.9	-0.135246	0.544681
Q60680	sp|Q60680|IKKA_MOUSE Inhibitor of nuclear factor kappa-B kinase subunit alpha OS=Mus musculus OX=10090 GN=Chuk PE=1 SV=1	Inhibitor of nuclear factor kappa-B kinase subunit alpha	Chuk	6	9.9	-0.0657489	0.177958
Q99KN2	sp|Q99KN2|CIAO1_MOUSE Probable cytosolic iron-sulfur protein assembly protein CIAO1 OS=Mus musculus OX=10090 GN=Ciao1 PE=1 SV=1	Probable cytosolic iron-sulfur protein assembly protein CIAO1	Ciao1	2	8.8	0.236788	0.14744
Q8WTY4	sp|Q8WTY4|CPIN1_MOUSE Anamorsin OS=Mus musculus OX=10090 GN=Ciapin1 PE=1 SV=1	Anamorsin	Ciapin1	5	22.7	0.0967871	0.266289
P60824	sp|P60824|CIRBP_MOUSE Cold-inducible RNA-binding protein OS=Mus musculus OX=10090 GN=Cirbp PE=1 SV=1	Cold-inducible RNA-binding protein	Cirbp	4	23.3	-1.98768	0.524388
Q8R2N2	sp|Q8R2N2|UTP4_MOUSE U3 small nucleolar RNA-associated protein 4 homolog OS=Mus musculus OX=10090 GN=Utp4 PE=2 SV=3	Cirhin	Cirh1a	11	21.1	-0.0516135	0.434945
Q91WS0	sp|Q91WS0|CISD1_MOUSE CDGSH iron-sulfur domain-containing protein 1 OS=Mus musculus OX=10090 GN=Cisd1 PE=1 SV=1	CDGSH iron-sulfur domain-containing protein 1	Cisd1	4	42.6	-0.149715	1.18796
Q9CQB5	sp|Q9CQB5|CISD2_MOUSE CDGSH iron-sulfur domain-containing protein 2 OS=Mus musculus OX=10090 GN=Cisd2 PE=1 SV=1	CDGSH iron-sulfur domain-containing protein 2	Cisd2	2	16.3	-0.444677	0.180496
P49025	sp|P49025|CTRO_MOUSE Citron Rho-interacting kinase OS=Mus musculus OX=10090 GN=Cit PE=1 SV=3	Citron Rho-interacting kinase	Cit	17	9	0.121236	0.564556
Q3V1H1	sp|Q3V1H1|CKAP2_MOUSE Cytoskeleton-associated protein 2 OS=Mus musculus OX=10090 GN=Ckap2 PE=1 SV=1	Cytoskeleton-associated protein 2	Ckap2	6	11.1	0.237229	1.5373
Q8BMK4	sp|Q8BMK4|CKAP4_MOUSE Cytoskeleton-associated protein 4 OS=Mus musculus OX=10090 GN=Ckap4 PE=1 SV=2	Cytoskeleton-associated protein 4	Ckap4	37	63.8	0.00224686	0.0169406
A2AGT5	sp|A2AGT5|CKAP5_MOUSE Cytoskeleton-associated protein 5 OS=Mus musculus OX=10090 GN=Ckap5 PE=1 SV=1	Cytoskeleton-associated protein 5	Ckap5	47	27.5	0.0769024	0.620646
Q04447	sp|Q04447|KCRB_MOUSE Creatine kinase B-type OS=Mus musculus OX=10090 GN=Ckb PE=1 SV=1	Creatine kinase B-type	Ckb	6	22.6	-0.162514	0.239665
P61025	sp|P61025|CKS1_MOUSE Cyclin-dependent kinases regulatory subunit 1 OS=Mus musculus OX=10090 GN=Cks1b PE=3 SV=1	Cyclin-dependent kinases regulatory subunit 1	Cks1b	2	32.9	-0.205671	0.988756
P56390	sp|P56390|CKS2_MOUSE Cyclin-dependent kinases regulatory subunit 2 OS=Mus musculus OX=10090 GN=Cks2 PE=1 SV=1	Cyclin-dependent kinases regulatory subunit 2	Cks2	3	32.9	-0.177864	1.54652
Q80TV8	sp|Q80TV8|CLAP1_MOUSE CLIP-associating protein 1 OS=Mus musculus OX=10090 GN=Clasp1 PE=1 SV=2	CLIP-associating protein 1	Clasp1	24	21.2	0.299331	1.46899
Q8BRT1	sp|Q8BRT1|CLAP2_MOUSE CLIP-associating protein 2 OS=Mus musculus OX=10090 GN=Clasp2 PE=1 SV=1	CLIP-associating protein 2	Clasp2	13	14.6	0.0860793	0.294816
Q99LI2	sp|Q99LI2|CLCC1_MOUSE Chloride channel CLIC-like protein 1 OS=Mus musculus OX=10090 GN=Clcc1 PE=1 SV=1	Chloride channel CLIC-like protein 1	Clcc1	7	19.7	0.14268	0.427697
Q9WVD4	sp|Q9WVD4|CLCN5_MOUSE H(+)/Cl(-) exchange transporter 5 OS=Mus musculus OX=10090 GN=Clcn5 PE=1 SV=1	H(+)/Cl(-) exchange transporter 5	Clcn5	2	3.5	-0.121274	0.225598
Q9Z1Q5	sp|Q9Z1Q5|CLIC1_MOUSE Chloride intracellular channel protein 1 OS=Mus musculus OX=10090 GN=Clic1 PE=1 SV=3	Chloride intracellular channel protein 1	Clic1	6	27.4	-0.0188491	0.152542
Q9QYB1	sp|Q9QYB1|CLIC4_MOUSE Chloride intracellular channel protein 4 OS=Mus musculus OX=10090 GN=Clic4 PE=1 SV=3	Chloride intracellular channel protein 4	Clic4	6	30.4	-0.301655	1.5058
Q99KN9	sp|Q99KN9|EPN4_MOUSE Clathrin interactor 1 OS=Mus musculus OX=10090 GN=Clint1 PE=1 SV=2	Clathrin interactor 1	Clint1	16	25	-0.0327657	0.399376
Q922J3	sp|Q922J3|CLIP1_MOUSE CAP-Gly domain-containing linker protein 1 OS=Mus musculus OX=10090 GN=Clip1 PE=1 SV=1	CAP-Gly domain-containing linker protein 1	Clip1	26	25.1	-0.257746	1.47597
Q9Z0H8	sp|Q9Z0H8|CLIP2_MOUSE CAP-Gly domain-containing linker protein 2 OS=Mus musculus OX=10090 GN=Clip2 PE=1 SV=2	CAP-Gly domain-containing linker protein 2	Clip2	22	27.8	0.237615	1.12543
P22518;O35493	sp|P22518|CLK1_MOUSE Dual specificity protein kinase CLK1 OS=Mus musculus OX=10090 GN=Clk1 PE=1 SV=2	Dual specificity protein kinase CLK1	Clk1	5	14.3	-0.0100441	0.195718
Q60649	sp|Q60649|CLPB_MOUSE Caseinolytic peptidase B protein homolog OS=Mus musculus OX=10090 GN=Clpb PE=1 SV=1	Caseinolytic peptidase B protein homolog	Clpb	9	16.8	0.0186386	0.0478271
O88696	sp|O88696|CLPP_MOUSE ATP-dependent Clp protease proteolytic subunit, mitochondrial OS=Mus musculus OX=10090 GN=Clpp PE=1 SV=1	ATP-dependent Clp protease proteolytic subunit, mitochondrial	Clpp	5	23.2	-0.0221742	0.149529
Q8VBZ3	sp|Q8VBZ3|CLPT1_MOUSE Cleft lip and palate transmembrane protein 1 homolog OS=Mus musculus OX=10090 GN=Clptm1 PE=1 SV=1	Cleft lip and palate transmembrane protein 1 homolog	Clptm1	8	14.2	0.0451221	0.347679
Q9JHS4	sp|Q9JHS4|CLPX_MOUSE ATP-dependent Clp protease ATP-binding subunit clpX-like, mitochondrial OS=Mus musculus OX=10090 GN=Clpx PE=1 SV=2	ATP-dependent Clp protease ATP-binding subunit clpX-like, mitochondrial	Clpx	15	25.2	0.0657724	0.283827
O08585	sp|O08585|CLCA_MOUSE Clathrin light chain A OS=Mus musculus OX=10090 GN=Clta PE=1 SV=2	Clathrin light chain A	Clta	8	23.8	0.0515849	0.348462
Q6IRU5	sp|Q6IRU5|CLCB_MOUSE Clathrin light chain B OS=Mus musculus OX=10090 GN=Cltb PE=1 SV=1	Clathrin light chain B	Cltb	4	14.8	-0.40565	2.8953
Q68FD5	sp|Q68FD5|CLH1_MOUSE Clathrin heavy chain 1 OS=Mus musculus OX=10090 GN=Cltc PE=1 SV=3	Clathrin heavy chain 1	Cltc	56	37.9	-0.0818405	1.52745
Q5SW19	sp|Q5SW19|CLU_MOUSE Clustered mitochondria protein homolog OS=Mus musculus OX=10090 GN=Cluh PE=1 SV=2	Clustered mitochondria protein homolog	Cluh	24	19.4	0.0836283	0.611651
Q9DBP5	sp|Q9DBP5|KCY_MOUSE UMP-CMP kinase OS=Mus musculus OX=10090 GN=Cmpk1 PE=1 SV=1	UMP-CMP kinase	Cmpk1	8	36.7	-0.330189	1.36261
Q9CZT6	sp|Q9CZT6|CMS1_MOUSE Protein CMSS1 OS=Mus musculus OX=10090 GN=Cmss1 PE=2 SV=1	Protein CMSS1	Cmss1	5	18.5	-0.464636	1.34992
Q9DBC3	sp|Q9DBC3|CMTR1_MOUSE Cap-specific mRNA (nucleoside-2-O-)-methyltransferase 1 OS=Mus musculus OX=10090 GN=Cmtr1 PE=1 SV=1	Cap-specific mRNA (nucleoside-2-O-)-methyltransferase 1	Cmtr1	8	10	0.21379	0.435157
Q9D1A2	sp|Q9D1A2|CNDP2_MOUSE Cytosolic non-specific dipeptidase OS=Mus musculus OX=10090 GN=Cndp2 PE=1 SV=1	Cytosolic non-specific dipeptidase	Cndp2	10	29.7	0.0195738	0.0612793
Q08093	sp|Q08093|CNN2_MOUSE Calponin-2 OS=Mus musculus OX=10090 GN=Cnn2 PE=1 SV=1	Calponin-2	Cnn2	7	28.9	-0.189237	1.14214
Q9DAW9	sp|Q9DAW9|CNN3_MOUSE Calponin-3 OS=Mus musculus OX=10090 GN=Cnn3 PE=1 SV=1	Calponin-3	Cnn3	7	33.3	0.0382423	0.121144
Q6ZQ08	sp|Q6ZQ08|CNOT1_MOUSE CCR4-NOT transcription complex subunit 1 OS=Mus musculus OX=10090 GN=Cnot1 PE=1 SV=2	CCR4-NOT transcription complex subunit 1	Cnot1	31	15.2	0.0281525	0.318107
Q8BH15	sp|Q8BH15|CNO10_MOUSE CCR4-NOT transcription complex subunit 10 OS=Mus musculus OX=10090 GN=Cnot10 PE=1 SV=1	CCR4-NOT transcription complex subunit 10	Cnot10	8	13.4	-0.0219097	0.0535381
Q9CWN7	sp|Q9CWN7|CNO11_MOUSE CCR4-NOT transcription complex subunit 11 OS=Mus musculus OX=10090 GN=Cnot11 PE=1 SV=1	CCR4-NOT transcription complex subunit 11	Cnot11	3	9.9	0.428583	1.82119
Q8C5L3	sp|Q8C5L3|CNOT2_MOUSE CCR4-NOT transcription complex subunit 2 OS=Mus musculus OX=10090 GN=Cnot2 PE=1 SV=2	CCR4-NOT transcription complex subunit 2	Cnot2	7	18.3	0.0334015	0.108926
P16330	sp|P16330|CN37_MOUSE 2,3-cyclic-nucleotide 3-phosphodiesterase OS=Mus musculus OX=10090 GN=Cnp PE=1 SV=3	2,3-cyclic-nucleotide 3-phosphodiesterase	Cnp	4	11.2	0.753254	0.48872
Q9QXT0	sp|Q9QXT0|CNPY2_MOUSE Protein canopy homolog 2 OS=Mus musculus OX=10090 GN=Cnpy2 PE=1 SV=1	Protein canopy homolog 2	Cnpy2	7	40.1	0.063214	0.237497
Q9DAU1	sp|Q9DAU1|CNPY3_MOUSE Protein canopy homolog 3 OS=Mus musculus OX=10090 GN=Cnpy3 PE=1 SV=1	Protein canopy homolog 3	Cnpy3	5	19.2	-0.060957	0.662956
Q8BQ47	sp|Q8BQ47|CNPY4_MOUSE Protein canopy homolog 4 OS=Mus musculus OX=10090 GN=Cnpy4 PE=1 SV=1	Protein canopy homolog 4	Cnpy4	4	22.4	-0.142438	0.750479
Q9DBL7	sp|Q9DBL7|COASY_MOUSE Bifunctional coenzyme A synthase OS=Mus musculus OX=10090 GN=Coasy PE=1 SV=2	Bifunctional coenzyme A synthase;Phosphopantetheine adenylyltransferase;Dephospho-CoA kinase	Coasy	5	10.8	-0.00500933	0.0139878
Q3UMF0	sp|Q3UMF0|COBL1_MOUSE Cordon-bleu protein-like 1 OS=Mus musculus OX=10090 GN=Cobll1 PE=1 SV=2	Cordon-bleu protein-like 1	Cobll1	34	36.8	-0.369934	1.31038
Q9Z160	sp|Q9Z160|COG1_MOUSE Conserved oligomeric Golgi complex subunit 1 OS=Mus musculus OX=10090 GN=Cog1 PE=1 SV=3	Conserved oligomeric Golgi complex subunit 1	Cog1	9	13.5	-0.0796076	0.191824
Q921L5	sp|Q921L5|COG2_MOUSE Conserved oligomeric Golgi complex subunit 2 OS=Mus musculus OX=10090 GN=Cog2 PE=1 SV=2	Conserved oligomeric Golgi complex subunit 2	Cog2	6	10.5	0.107079	0.444718
Q8CI04	sp|Q8CI04|COG3_MOUSE Conserved oligomeric Golgi complex subunit 3 OS=Mus musculus OX=10090 GN=Cog3 PE=1 SV=3	Conserved oligomeric Golgi complex subunit 3	Cog3	7	9.5	-0.0533422	0.219212
Q8R1U1	sp|Q8R1U1|COG4_MOUSE Conserved oligomeric Golgi complex subunit 4 OS=Mus musculus OX=10090 GN=Cog4 PE=1 SV=1	Conserved oligomeric Golgi complex subunit 4	Cog4	8	12.2	-0.0390066	0.159798
Q8C0L8	sp|Q8C0L8|COG5_MOUSE Conserved oligomeric Golgi complex subunit 5 OS=Mus musculus OX=10090 GN=Cog5 PE=1 SV=3	Conserved oligomeric Golgi complex subunit 5	Cog5	4	6	0.298889	1.0147
Q3UM29	sp|Q3UM29|COG7_MOUSE Conserved oligomeric Golgi complex subunit 7 OS=Mus musculus OX=10090 GN=Cog7 PE=1 SV=1	Conserved oligomeric Golgi complex subunit 7	Cog7	3	4.4	-0.266422	0.698945
Q9JJA2	sp|Q9JJA2|COG8_MOUSE Conserved oligomeric Golgi complex subunit 8 OS=Mus musculus OX=10090 GN=Cog8 PE=1 SV=3	Conserved oligomeric Golgi complex subunit 8	Cog8	3	4.7	-0.487698	0.661417
Q61245	sp|Q61245|COBA1_MOUSE Collagen alpha-1(XI) chain OS=Mus musculus OX=10090 GN=Col11a1 PE=1 SV=2	Collagen alpha-1(XI) chain	Col11a1	9	8.4	-0.418454	1.28665
P11087;CON__Q862S4	sp|P11087|CO1A1_MOUSE Collagen alpha-1(I) chain OS=Mus musculus OX=10090 GN=Col1a1 PE=1 SV=4	Collagen alpha-1(I) chain	Col1a1	66	64.4	-0.372457	0.814292
Q01149	sp|Q01149|CO1A2_MOUSE Collagen alpha-2(I) chain OS=Mus musculus OX=10090 GN=Col1a2 PE=1 SV=2	Collagen alpha-2(I) chain	Col1a2	47	51.7	-0.455418	1.65701
P08121	sp|P08121|CO3A1_MOUSE Collagen alpha-1(III) chain OS=Mus musculus OX=10090 GN=Col3a1 PE=1 SV=4	Collagen alpha-1(III) chain	Col3a1	27	31.1	1.22944	1.49614
P08122	sp|P08122|CO4A2_MOUSE Collagen alpha-2(IV) chain OS=Mus musculus OX=10090 GN=Col4a2 PE=1 SV=4	Collagen alpha-2(IV) chain;Canstatin	Col4a2	4	4.6	-0.23894	0.755382
Q9EQG9	sp|Q9EQG9|CERT_MOUSE Ceramide transfer protein OS=Mus musculus OX=10090 GN=Cert1 PE=1 SV=1	Collagen type IV alpha-3-binding protein	Col4a3bp	7	12.2	-0.384687	1.03977
O88207	sp|O88207|CO5A1_MOUSE Collagen alpha-1(V) chain OS=Mus musculus OX=10090 GN=Col5a1 PE=1 SV=2	Collagen alpha-1(V) chain	Col5a1	6	6.3	0.1908	0.295685
Q3U962	sp|Q3U962|CO5A2_MOUSE Collagen alpha-2(V) chain OS=Mus musculus OX=10090 GN=Col5a2 PE=1 SV=1	Collagen alpha-2(V) chain	Col5a2	15	17.1	0.00908216	0.0108998
Q04857	sp|Q04857|CO6A1_MOUSE Collagen alpha-1(VI) chain OS=Mus musculus OX=10090 GN=Col6a1 PE=1 SV=1	Collagen alpha-1(VI) chain	Col6a1	13	17	0.104879	0.293048
Q02788	sp|Q02788|CO6A2_MOUSE Collagen alpha-2(VI) chain OS=Mus musculus OX=10090 GN=Col6a2 PE=1 SV=3	Collagen alpha-2(VI) chain	Col6a2	7	8.6	0.0421804	0.0622432
Q8K4Q8	sp|Q8K4Q8|COL12_MOUSE Collectin-12 OS=Mus musculus OX=10090 GN=Colec12 PE=1 SV=1	Collectin-12	Colec12	11	19.5	-0.223572	1.77907
Q8K297	sp|Q8K297|GT251_MOUSE Procollagen galactosyltransferase 1 OS=Mus musculus OX=10090 GN=Colgalt1 PE=1 SV=2	Procollagen galactosyltransferase 1	Colgalt1	9	16.7	0.233029	0.623578
Q8K4M5	sp|Q8K4M5|COMD1_MOUSE COMM domain-containing protein 1 OS=Mus musculus OX=10090 GN=Commd1 PE=1 SV=2	COMM domain-containing protein 1	Commd1	2	5.9	0.894899	0.420769
Q8JZY2	sp|Q8JZY2|COMDA_MOUSE COMM domain-containing protein 10 OS=Mus musculus OX=10090 GN=Commd10 PE=1 SV=1	COMM domain-containing protein 10	Commd10	3	18.8	-0.366468	0.801726
Q8BXC6	sp|Q8BXC6|COMD2_MOUSE COMM domain-containing protein 2 OS=Mus musculus OX=10090 GN=Commd2 PE=1 SV=1	COMM domain-containing protein 2	Commd2	2	9.5	-1.02812	0.424204
Q63829	sp|Q63829|COMD3_MOUSE COMM domain-containing protein 3 OS=Mus musculus OX=10090 GN=Commd3 PE=1 SV=1	COMM domain-containing protein 3	Commd3	4	21.5	0.703307	0.721379
Q3V4B5	sp|Q3V4B5|COMD6_MOUSE COMM domain-containing protein 6 OS=Mus musculus OX=10090 GN=Commd6 PE=1 SV=1	COMM domain-containing protein 6	Commd6	2	28.7	1.28493	0.706782
O88587	sp|O88587|COMT_MOUSE Catechol O-methyltransferase OS=Mus musculus OX=10090 GN=Comt PE=1 SV=2	Catechol O-methyltransferase	Comt	3	11.7	0.0459334	0.137444
Q8CIE6	sp|Q8CIE6|COPA_MOUSE Coatomer subunit alpha OS=Mus musculus OX=10090 GN=Copa PE=1 SV=2	Coatomer subunit alpha;Xenin;Proxenin	Copa	35	30.8	0.0071303	0.047914
Q9JIF7	sp|Q9JIF7|COPB_MOUSE Coatomer subunit beta OS=Mus musculus OX=10090 GN=Copb1 PE=1 SV=1	Coatomer subunit beta	Copb1	26	31.3	-0.0258395	0.141625
O55029	sp|O55029|COPB2_MOUSE Coatomer subunit beta OS=Mus musculus OX=10090 GN=Copb2 PE=1 SV=2	Coatomer subunit beta	Copb2	27	32.7	-0.000287374	0.00441395
O89079	sp|O89079|COPE_MOUSE Coatomer subunit epsilon OS=Mus musculus OX=10090 GN=Cope PE=1 SV=3	Coatomer subunit epsilon	Cope	6	20.8	0.188191	0.801524
Q9QZE5	sp|Q9QZE5|COPG1_MOUSE Coatomer subunit gamma-1 OS=Mus musculus OX=10090 GN=Copg1 PE=1 SV=1	Coatomer subunit gamma-1	Copg1	14	20	-0.0455462	1.00201
Q9QXK3	sp|Q9QXK3|COPG2_MOUSE Coatomer subunit gamma-2 OS=Mus musculus OX=10090 GN=Copg2 PE=1 SV=1	Coatomer subunit gamma-2	Copg2	8	11.8	-0.0979799	0.376515
P61202	sp|P61202|CSN2_MOUSE COP9 signalosome complex subunit 2 OS=Mus musculus OX=10090 GN=Cops2 PE=1 SV=1	COP9 signalosome complex subunit 2	Cops2	14	33.2	-0.0552813	0.925969
O88543	sp|O88543|CSN3_MOUSE COP9 signalosome complex subunit 3 OS=Mus musculus OX=10090 GN=Cops3 PE=1 SV=3	COP9 signalosome complex subunit 3	Cops3	9	26.7	-0.0928911	0.955087
O88544	sp|O88544|CSN4_MOUSE COP9 signalosome complex subunit 4 OS=Mus musculus OX=10090 GN=Cops4 PE=1 SV=1	COP9 signalosome complex subunit 4	Cops4	17	44.3	-0.00540352	0.0286381
O35864	sp|O35864|CSN5_MOUSE COP9 signalosome complex subunit 5 OS=Mus musculus OX=10090 GN=Cops5 PE=1 SV=3	COP9 signalosome complex subunit 5	Cops5	8	22.5	0.0163479	0.0892147
O88545	sp|O88545|CSN6_MOUSE COP9 signalosome complex subunit 6 OS=Mus musculus OX=10090 GN=Cops6 PE=1 SV=1	COP9 signalosome complex subunit 6	Cops6	6	21.3	0.109118	1.60621
Q9CZ04	sp|Q9CZ04|CSN7A_MOUSE COP9 signalosome complex subunit 7a OS=Mus musculus OX=10090 GN=Cops7a PE=1 SV=2	COP9 signalosome complex subunit 7a	Cops7a	9	35.6	-0.119462	0.575002
Q8BV13	sp|Q8BV13|CSN7B_MOUSE COP9 signalosome complex subunit 7b OS=Mus musculus OX=10090 GN=Cops7b PE=1 SV=1	COP9 signalosome complex subunit 7b	Cops7b	6	27.3	0.126753	0.838939
Q8VBV7	sp|Q8VBV7|CSN8_MOUSE COP9 signalosome complex subunit 8 OS=Mus musculus OX=10090 GN=Cops8 PE=1 SV=1	COP9 signalosome complex subunit 8	Cops8	2	12.9	-0.0320066	0.16552
P61924	sp|P61924|COPZ1_MOUSE Coatomer subunit zeta-1 OS=Mus musculus OX=10090 GN=Copz1 PE=1 SV=1	Coatomer subunit zeta-1	Copz1	2	11.9	-1.47534	0.444739
Q9JHH9	sp|Q9JHH9|COPZ2_MOUSE Coatomer subunit zeta-2 OS=Mus musculus OX=10090 GN=Copz2 PE=1 SV=1	Coatomer subunit zeta-2	Copz2	2	14.6	-0.0400677	0.149398
Q8BMS4	sp|Q8BMS4|COQ3_MOUSE Ubiquinone biosynthesis O-methyltransferase, mitochondrial OS=Mus musculus OX=10090 GN=Coq3 PE=1 SV=1	Ubiquinone biosynthesis O-methyltransferase, mitochondrial	Coq3	2	8.9	-0.78766	0.470006
Q8BGB8	sp|Q8BGB8|COQ4_MOUSE Ubiquinone biosynthesis protein COQ4 homolog, mitochondrial OS=Mus musculus OX=10090 GN=Coq4 PE=1 SV=1	Ubiquinone biosynthesis protein COQ4 homolog, mitochondrial	Coq4	3	13.2	-0.261958	1.07074
Q9CXI0	sp|Q9CXI0|COQ5_MOUSE 2-methoxy-6-polyprenyl-1,4-benzoquinol methylase, mitochondrial OS=Mus musculus OX=10090 GN=Coq5 PE=1 SV=2	2-methoxy-6-polyprenyl-1,4-benzoquinol methylase, mitochondrial	Coq5	2	8	-0.0906518	0.100255
Q8R1S0	sp|Q8R1S0|COQ6_MOUSE Ubiquinone biosynthesis monooxygenase COQ6, mitochondrial OS=Mus musculus OX=10090 GN=Coq6 PE=1 SV=3	Ubiquinone biosynthesis monooxygenase COQ6, mitochondrial	Coq6	2	5	-1.85322	0.818244
Q8K1Z0	sp|Q8K1Z0|COQ9_MOUSE Ubiquinone biosynthesis protein COQ9, mitochondrial OS=Mus musculus OX=10090 GN=Coq9 PE=1 SV=1	Ubiquinone biosynthesis protein COQ9, mitochondrial	Coq9	4	16.6	1.02312	0.455239
Q9WUM3	sp|Q9WUM3|COR1B_MOUSE Coronin-1B OS=Mus musculus OX=10090 GN=Coro1b PE=1 SV=1	Coronin-1B	Coro1b	6	14	0.036047	0.169599
Q9WUM4	sp|Q9WUM4|COR1C_MOUSE Coronin-1C OS=Mus musculus OX=10090 GN=Coro1c PE=1 SV=2	Coronin-1C	Coro1c	9	17.5	0.0402171	0.564028
Q9CQI6	sp|Q9CQI6|COTL1_MOUSE Coactosin-like protein OS=Mus musculus OX=10090 GN=Cotl1 PE=1 SV=3	Coactosin-like protein	Cotl1	3	17.6	0.258906	0.396444
Q8BJ03	sp|Q8BJ03|COX15_MOUSE Cytochrome c oxidase assembly protein COX15 homolog OS=Mus musculus OX=10090 GN=Cox15 PE=1 SV=1	Cytochrome c oxidase assembly protein COX15 homolog	Cox15	4	12.3	0.0277945	0.0510858
P19783	sp|P19783|COX41_MOUSE Cytochrome c oxidase subunit 4 isoform 1, mitochondrial OS=Mus musculus OX=10090 GN=Cox4i1 PE=1 SV=2	Cytochrome c oxidase subunit 4 isoform 1, mitochondrial	Cox4i1	9	53.8	-0.105921	0.696816
P19536	sp|P19536|COX5B_MOUSE Cytochrome c oxidase subunit 5B, mitochondrial OS=Mus musculus OX=10090 GN=Cox5b PE=1 SV=1	Cytochrome c oxidase subunit 5B, mitochondrial	Cox5b	3	24.2	-0.448689	0.680787
P43024	sp|P43024|CX6A1_MOUSE Cytochrome c oxidase subunit 6A1, mitochondrial OS=Mus musculus OX=10090 GN=Cox6a1 PE=1 SV=2	Cytochrome c oxidase subunit 6A1, mitochondrial	Cox6a1	3	42.3	0.832551	0.322705
P56391	sp|P56391|CX6B1_MOUSE Cytochrome c oxidase subunit 6B1 OS=Mus musculus OX=10090 GN=Cox6b1 PE=1 SV=2	Cytochrome c oxidase subunit 6B1	Cox6b1	2	11.6	-1.44331	0.39604
Q9CPQ1	sp|Q9CPQ1|COX6C_MOUSE Cytochrome c oxidase subunit 6C OS=Mus musculus OX=10090 GN=Cox6c PE=1 SV=3	Cytochrome c oxidase subunit 6C	Cox6c	6	51.3	-0.300639	1.3674
Q61387	sp|Q61387|COX7R_MOUSE Cytochrome c oxidase subunit 7A-related protein, mitochondrial OS=Mus musculus OX=10090 GN=Cox7a2l PE=1 SV=1	Cytochrome c oxidase subunit 7A-related protein, mitochondrial	Cox7a2l	2	19.8	-0.765143	1.72503
O89001	sp|O89001|CBPD_MOUSE Carboxypeptidase D OS=Mus musculus OX=10090 GN=Cpd PE=1 SV=2	Carboxypeptidase D	Cpd	8	7.2	-0.0391375	0.0599742
Q00493	sp|Q00493|CBPE_MOUSE Carboxypeptidase E OS=Mus musculus OX=10090 GN=Cpe PE=1 SV=2	Carboxypeptidase E	Cpe	7	17.6	-0.200679	1.20082
Q8C166	sp|Q8C166|CPNE1_MOUSE Copine-1 OS=Mus musculus OX=10090 GN=Cpne1 PE=1 SV=1	Copine-1	Cpne1	6	11.8	0.00911395	0.0514145
P59108	sp|P59108|CPNE2_MOUSE Copine-2 OS=Mus musculus OX=10090 GN=Cpne2 PE=1 SV=1	Copine-2	Cpne2	7	15.9	-0.186303	0.542982
Q8BT60	sp|Q8BT60|CPNE3_MOUSE Copine-3 OS=Mus musculus OX=10090 GN=Cpne3 PE=1 SV=2	Copine-3	Cpne3	8	15.9	-0.115219	1.24427
Q9EPU4	sp|Q9EPU4|CPSF1_MOUSE Cleavage and polyadenylation specificity factor subunit 1 OS=Mus musculus OX=10090 GN=Cpsf1 PE=1 SV=1	Cleavage and polyadenylation specificity factor subunit 1	Cpsf1	14	11.6	0.108741	0.953847
O35218	sp|O35218|CPSF2_MOUSE Cleavage and polyadenylation specificity factor subunit 2 OS=Mus musculus OX=10090 GN=Cpsf2 PE=1 SV=1	Cleavage and polyadenylation specificity factor subunit 2	Cpsf2	6	9.3	-0.750366	0.362764
Q9QXK7	sp|Q9QXK7|CPSF3_MOUSE Cleavage and polyadenylation specificity factor subunit 3 OS=Mus musculus OX=10090 GN=Cpsf3 PE=1 SV=2	Cleavage and polyadenylation specificity factor subunit 3	Cpsf3	6	11.1	-0.0261885	0.147646
Q9CWS4	sp|Q9CWS4|INT11_MOUSE Integrator complex subunit 11 OS=Mus musculus OX=10090 GN=Ints11 PE=1 SV=1	Integrator complex subunit 11	Cpsf3l	3	5.2	0.254592	0.984329
Q6NVF9	sp|Q6NVF9|CPSF6_MOUSE Cleavage and polyadenylation specificity factor subunit 6 OS=Mus musculus OX=10090 GN=Cpsf6 PE=1 SV=1	Cleavage and polyadenylation specificity factor subunit 6	Cpsf6	10	21.6	0.103058	0.75656
Q8BTV2	sp|Q8BTV2|CPSF7_MOUSE Cleavage and polyadenylation specificity factor subunit 7 OS=Mus musculus OX=10090 GN=Cpsf7 PE=1 SV=2	Cleavage and polyadenylation specificity factor subunit 7	Cpsf7	8	23.6	0.0660597	0.492158
P97742;Q924X2	sp|P97742|CPT1A_MOUSE Carnitine O-palmitoyltransferase 1, liver isoform OS=Mus musculus OX=10090 GN=Cpt1a PE=1 SV=4	Carnitine O-palmitoyltransferase 1, liver isoform	Cpt1a	6	8.3	0.078289	0.585605
P52825	sp|P52825|CPT2_MOUSE Carnitine O-palmitoyltransferase 2, mitochondrial OS=Mus musculus OX=10090 GN=Cpt2 PE=1 SV=2	Carnitine O-palmitoyltransferase 2, mitochondrial	Cpt2	8	16	-0.377989	1.85154
P62965;P22935	sp|P62965|RABP1_MOUSE Cellular retinoic acid-binding protein 1 OS=Mus musculus OX=10090 GN=Crabp1 PE=1 SV=2	Cellular retinoic acid-binding protein 1	Crabp1	10	59.9	1.14184	2.14506
Q01147	sp|Q01147|CREB1_MOUSE Cyclic AMP-responsive element-binding protein 1 OS=Mus musculus OX=10090 GN=Creb1 PE=1 SV=1	Cyclic AMP-responsive element-binding protein 1	Creb1	1	8.8	-0.40416	0.0997192
P45481	sp|P45481|CBP_MOUSE Histone lysine acetyltransferase CREBBP OS=Mus musculus OX=10090 GN=Crebbp PE=1 SV=3	CREB-binding protein	Crebbp	2	1.9	-0.046325	0.126897
Q9CYA0	sp|Q9CYA0|CREL2_MOUSE Protein disulfide isomerase Creld2 OS=Mus musculus OX=10090 GN=Creld2 PE=1 SV=1	Cysteine-rich with EGF-like domain protein 2	Creld2	4	8	-1.1054	0.458784
Q64010	sp|Q64010|CRK_MOUSE Adapter molecule crk OS=Mus musculus OX=10090 GN=Crk PE=1 SV=1	Adapter molecule crk	Crk	11	41.1	-0.0156663	0.186044
P47941	sp|P47941|CRKL_MOUSE Crk-like protein OS=Mus musculus OX=10090 GN=Crkl PE=1 SV=2	Crk-like protein	Crkl	4	14.5	-0.148014	0.859036
Q9Z2L7	sp|Q9Z2L7|CRLF3_MOUSE Cytokine receptor-like factor 3 OS=Mus musculus OX=10090 GN=Crlf3 PE=1 SV=1	Cytokine receptor-like factor 3	Crlf3	4	10	0.203435	0.76975
P63154	sp|P63154|CRNL1_MOUSE Crooked neck-like protein 1 OS=Mus musculus OX=10090 GN=Crnkl1 PE=1 SV=1	Crooked neck-like protein 1	Crnkl1	13	18.1	0.171972	1.55092
Q8CJ40	sp|Q8CJ40|CROCC_MOUSE Rootletin OS=Mus musculus OX=10090 GN=Crocc PE=1 SV=2	Rootletin	Crocc	3	1.4	0.0114657	0.0382561
Q9DC50	sp|Q9DC50|OCTC_MOUSE Peroxisomal carnitine O-octanoyltransferase OS=Mus musculus OX=10090 GN=Crot PE=1 SV=1	Peroxisomal carnitine O-octanoyltransferase	Crot	5	8.3	-0.817773	0.361579
Q9CYD3	sp|Q9CYD3|CRTAP_MOUSE Cartilage-associated protein OS=Mus musculus OX=10090 GN=Crtap PE=1 SV=3	Cartilage-associated protein	Crtap	10	25.2	-0.0861371	0.494099
P47199	sp|P47199|QOR_MOUSE Quinone oxidoreductase OS=Mus musculus OX=10090 GN=Cryz PE=1 SV=1	Quinone oxidoreductase	Cryz	8	24.5	0.284261	0.875853
Q921W4	sp|Q921W4|QORL1_MOUSE Quinone oxidoreductase-like protein 1 OS=Mus musculus OX=10090 GN=Cryzl1 PE=1 SV=1	Quinone oxidoreductase-like protein 1	Cryzl1	5	14.9	0.313175	1.86157
Q9CZU6	sp|Q9CZU6|CISY_MOUSE Citrate synthase, mitochondrial OS=Mus musculus OX=10090 GN=Cs PE=1 SV=1	Citrate synthase, mitochondrial	Cs	14	37.5	0.0945975	0.602861
Q91W50	sp|Q91W50|CSDE1_MOUSE Cold shock domain-containing protein E1 OS=Mus musculus OX=10090 GN=Csde1 PE=1 SV=1	Cold shock domain-containing protein E1	Csde1	23	28.8	0.0652154	0.317198
Q9ERK4	sp|Q9ERK4|XPO2_MOUSE Exportin-2 OS=Mus musculus OX=10090 GN=Cse1l PE=1 SV=1	Exportin-2	Cse1l	28	32	-0.437762	2.63207
Q8BK63	sp|Q8BK63|KC1A_MOUSE Casein kinase I isoform alpha OS=Mus musculus OX=10090 GN=Csnk1a1 PE=1 SV=2	Casein kinase I isoform alpha	Csnk1a1	6	22.6	-0.162221	0.383783
Q9DC28	sp|Q9DC28|KC1D_MOUSE Casein kinase I isoform delta OS=Mus musculus OX=10090 GN=Csnk1d PE=1 SV=2	Casein kinase I isoform delta	Csnk1d	4	20	0.0578988	0.314396
Q60737	sp|Q60737|CSK21_MOUSE Casein kinase II subunit alpha OS=Mus musculus OX=10090 GN=Csnk2a1 PE=1 SV=2	Casein kinase II subunit alpha	Csnk2a1	10	35.5	0.0407575	0.485475
O54833	sp|O54833|CSK22_MOUSE Casein kinase II subunit alpha OS=Mus musculus OX=10090 GN=Csnk2a2 PE=1 SV=1	Casein kinase II subunit alpha	Csnk2a2	9	38.3	-0.147506	0.769157
P67871	sp|P67871|CSK2B_MOUSE Casein kinase II subunit beta OS=Mus musculus OX=10090 GN=Csnk2b PE=1 SV=1	Casein kinase II subunit beta	Csnk2b	3	14.4	0.0627817	0.230582
P97315	sp|P97315|CSRP1_MOUSE Cysteine and glycine-rich protein 1 OS=Mus musculus OX=10090 GN=Csrp1 PE=1 SV=3	Cysteine and glycine-rich protein 1	Csrp1	4	28	0.110246	0.560959
P97314	sp|P97314|CSRP2_MOUSE Cysteine and glycine-rich protein 2 OS=Mus musculus OX=10090 GN=Csrp2 PE=1 SV=3	Cysteine and glycine-rich protein 2	Csrp2	6	35.8	0.602894	2.78458
P21460	sp|P21460|CYTC_MOUSE Cystatin-C OS=Mus musculus OX=10090 GN=Cst3 PE=1 SV=2	Cystatin-C	Cst3	3	20	-0.1737	1.43806
Q62426	sp|Q62426|CYTB_MOUSE Cystatin-B OS=Mus musculus OX=10090 GN=Cstb PE=1 SV=1	Cystatin-B	Cstb	5	51	-0.452191	0.732594
Q99LC2	sp|Q99LC2|CSTF1_MOUSE Cleavage stimulation factor subunit 1 OS=Mus musculus OX=10090 GN=Cstf1 PE=1 SV=1	Cleavage stimulation factor subunit 1	Cstf1	6	15.8	0.102964	0.400271
Q8BIQ5	sp|Q8BIQ5|CSTF2_MOUSE Cleavage stimulation factor subunit 2 OS=Mus musculus OX=10090 GN=Cstf2 PE=1 SV=2	Cleavage stimulation factor subunit 2	Cstf2	6	20	0.040692	0.157845
Q8C7E9	sp|Q8C7E9|CSTFT_MOUSE Cleavage stimulation factor subunit 2 tau variant OS=Mus musculus OX=10090 GN=Cstf2t PE=1 SV=2	Cleavage stimulation factor subunit 2 tau variant	Cstf2t	4	11.4	0.115835	0.198982
Q99LI7	sp|Q99LI7|CSTF3_MOUSE Cleavage stimulation factor subunit 3 OS=Mus musculus OX=10090 GN=Cstf3 PE=1 SV=1	Cleavage stimulation factor subunit 3	Cstf3	9	13.7	0.089126	0.395815
P56546	sp|P56546|CTBP2_MOUSE C-terminal-binding protein 2 OS=Mus musculus OX=10090 GN=Ctbp2 PE=1 SV=2	C-terminal-binding protein 2	Ctbp2	3	10.3	-0.373867	1.2868
Q61164	sp|Q61164|CTCF_MOUSE Transcriptional repressor CTCF OS=Mus musculus OX=10090 GN=Ctcf PE=1 SV=2	Transcriptional repressor CTCF	Ctcf	3	4.9	1.42269	0.481295
Q7TSG2	sp|Q7TSG2|CTDP1_MOUSE RNA polymerase II subunit A C-terminal domain phosphatase OS=Mus musculus OX=10090 GN=Ctdp1 PE=1 SV=1	RNA polymerase II subunit A C-terminal domain phosphatase	Ctdp1	11	17.6	0.133413	1.84222
Q8BG15	sp|Q8BG15|CTSL2_MOUSE CTD small phosphatase-like protein 2 OS=Mus musculus OX=10090 GN=Ctdspl2 PE=1 SV=1	CTD small phosphatase-like protein 2	Ctdspl2	5	13.1	-0.00933329	0.0341204
Q8VCN5	sp|Q8VCN5|CGL_MOUSE Cystathionine gamma-lyase OS=Mus musculus OX=10090 GN=Cth PE=1 SV=1	Cystathionine gamma-lyase	Cth	2	6.3	0.767455	0.623064
P26231;Q61301	sp|P26231|CTNA1_MOUSE Catenin alpha-1 OS=Mus musculus OX=10090 GN=Ctnna1 PE=1 SV=1	Catenin alpha-1	Ctnna1	22	29.2	-0.180304	1.88377
Q02248	sp|Q02248|CTNB1_MOUSE Catenin beta-1 OS=Mus musculus OX=10090 GN=Ctnnb1 PE=1 SV=1	Catenin beta-1	Ctnnb1	12	19.8	-0.236024	1.44973
Q9CWL8	sp|Q9CWL8|CTBL1_MOUSE Beta-catenin-like protein 1 OS=Mus musculus OX=10090 GN=Ctnnbl1 PE=1 SV=1	Beta-catenin-like protein 1	Ctnnbl1	12	17.6	0.126124	0.616851
P30999	sp|P30999|CTND1_MOUSE Catenin delta-1 OS=Mus musculus OX=10090 GN=Ctnnd1 PE=1 SV=2	Catenin delta-1	Ctnnd1	18	21.7	-0.0196126	0.229073
P70698	sp|P70698|PYRG1_MOUSE CTP synthase 1 OS=Mus musculus OX=10090 GN=Ctps1 PE=1 SV=2	CTP synthase 1	Ctps1	15	26.9	-0.207738	2.08258
Q62018	sp|Q62018|CTR9_MOUSE RNA polymerase-associated protein CTR9 homolog OS=Mus musculus OX=10090 GN=Ctr9 PE=1 SV=2	RNA polymerase-associated protein CTR9 homolog	Ctr9	8	6.4	-0.0563997	0.381009
P16675	sp|P16675|PPGB_MOUSE Lysosomal protective protein OS=Mus musculus OX=10090 GN=Ctsa PE=1 SV=1	Lysosomal protective protein;Lysosomal protective protein 32 kDa chain;Lysosomal protective protein 20 kDa chain	Ctsa	5	11.4	-0.353684	1.0357
P10605	sp|P10605|CATB_MOUSE Cathepsin B OS=Mus musculus OX=10090 GN=Ctsb PE=1 SV=2	Cathepsin B;Cathepsin B light chain;Cathepsin B heavy chain	Ctsb	5	19.5	0.0767473	0.305705
P18242	sp|P18242|CATD_MOUSE Cathepsin D OS=Mus musculus OX=10090 GN=Ctsd PE=1 SV=1	Cathepsin D	Ctsd	6	15.6	-0.234779	1.34129
P06797	sp|P06797|CATL1_MOUSE Cathepsin L1 OS=Mus musculus OX=10090 GN=Ctsl PE=1 SV=2	Cathepsin L1;Cathepsin L1 heavy chain;Cathepsin L1 light chain	Ctsl	6	24.6	-0.133172	0.655472
Q9WUU7	sp|Q9WUU7|CATZ_MOUSE Cathepsin Z OS=Mus musculus OX=10090 GN=Ctsz PE=1 SV=1	Cathepsin Z	Ctsz	4	12.7	-0.0368144	0.160283
Q60598	sp|Q60598|SRC8_MOUSE Src substrate cortactin OS=Mus musculus OX=10090 GN=Cttn PE=1 SV=2	Src substrate cortactin	Cttn	25	43.4	-0.0395768	0.296376
Q99LJ0	sp|Q99LJ0|CT2NL_MOUSE CTTNBP2 N-terminal-like protein OS=Mus musculus OX=10090 GN=Cttnbp2nl PE=1 SV=1	CTTNBP2 N-terminal-like protein	Cttnbp2nl	5	8.6	1.23946	1.27571
Q3U308	sp|Q3U308|CTU2_MOUSE Cytoplasmic tRNA 2-thiolation protein 2 OS=Mus musculus OX=10090 GN=Ctu2 PE=1 SV=1	Cytoplasmic tRNA 2-thiolation protein 2	Ctu2	4	11.3	0.04529	0.299412
Q9WTX6	sp|Q9WTX6|CUL1_MOUSE Cullin-1 OS=Mus musculus OX=10090 GN=Cul1 PE=1 SV=1	Cullin-1	Cul1	21	28	0.0701529	0.924642
Q9D4H8	sp|Q9D4H8|CUL2_MOUSE Cullin-2 OS=Mus musculus OX=10090 GN=Cul2 PE=1 SV=2	Cullin-2	Cul2	15	24	-0.121989	0.677041
Q9JLV5	sp|Q9JLV5|CUL3_MOUSE Cullin-3 OS=Mus musculus OX=10090 GN=Cul3 PE=1 SV=1	Cullin-3	Cul3	18	25.1	0.0493921	0.200758
Q3TCH7	sp|Q3TCH7|CUL4A_MOUSE Cullin-4A OS=Mus musculus OX=10090 GN=Cul4a PE=1 SV=1	Cullin-4A	Cul4a	12	26.1	0.0985832	0.547561
A2A432	sp|A2A432|CUL4B_MOUSE Cullin-4B OS=Mus musculus OX=10090 GN=Cul4b PE=1 SV=1	Cullin-4B	Cul4b	19	28.8	0.129241	0.592719
Q9D5V5	sp|Q9D5V5|CUL5_MOUSE Cullin-5 OS=Mus musculus OX=10090 GN=Cul5 PE=1 SV=3	Cullin-5	Cul5	20	24.9	0.00461769	0.0293528
Q8VE73	sp|Q8VE73|CUL7_MOUSE Cullin-7 OS=Mus musculus OX=10090 GN=Cul7 PE=1 SV=2	Cullin-7	Cul7	20	14.2	0.107325	0.744168
P70403	sp|P70403|CASP_MOUSE Protein CASP OS=Mus musculus OX=10090 GN=Cux1 PE=1 SV=2	Protein CASP	Cux1	3	22.3	-1.26037	0.70785
P53564;P70298	sp|P53564|CUX1_MOUSE Homeobox protein cut-like 1 OS=Mus musculus OX=10090 GN=Cux1 PE=1 SV=3	Homeobox protein cut-like 1	Cux1	5	12.5	0.00279427	0.00928162
Q9JHS9	sp|Q9JHS9|CWC15_MOUSE Spliceosome-associated protein CWC15 homolog OS=Mus musculus OX=10090 GN=Cwc15 PE=1 SV=1	Spliceosome-associated protein CWC15 homolog	Cwc15	6	21.4	0.187919	0.562693
Q8C5N3	sp|Q8C5N3|CWC22_MOUSE Pre-mRNA-splicing factor CWC22 homolog OS=Mus musculus OX=10090 GN=Cwc22 PE=1 SV=1	Pre-mRNA-splicing factor CWC22 homolog	Cwc22	14	15.4	0.129852	0.656452
Q9DBF7	sp|Q9DBF7|CWC25_MOUSE Pre-mRNA-splicing factor CWC25 homolog OS=Mus musculus OX=10090 GN=Cwc25 PE=2 SV=2	Pre-mRNA-splicing factor CWC25 homolog	Cwc25	2	5.3	2.96922	2.44611
Q3TKY6	sp|Q3TKY6|CWC27_MOUSE Spliceosome-associated protein CWC27 homolog OS=Mus musculus OX=10090 GN=Cwc27 PE=1 SV=1	Peptidyl-prolyl cis-trans isomerase CWC27 homolog	Cwc27	3	9.2	-0.0808601	0.174652
Q8CI33	sp|Q8CI33|C19L1_MOUSE CWF19-like protein 1 OS=Mus musculus OX=10090 GN=Cwf19l1 PE=1 SV=2	CWF19-like protein 1	Cwf19l1	5	11.4	0.182131	1.51977
P97792	sp|P97792|CXAR_MOUSE Coxsackievirus and adenovirus receptor homolog OS=Mus musculus OX=10090 GN=Cxadr PE=1 SV=1	Coxsackievirus and adenovirus receptor homolog	Cxadr	3	10.1	0.295893	1.17766
P56395	sp|P56395|CYB5_MOUSE Cytochrome b5 OS=Mus musculus OX=10090 GN=Cyb5a PE=1 SV=2	Cytochrome b5	Cyb5a	6	54.5	-0.162521	1.19969
Q9CQX2	sp|Q9CQX2|CYB5B_MOUSE Cytochrome b5 type B OS=Mus musculus OX=10090 GN=Cyb5b PE=1 SV=1	Cytochrome b5 type B	Cyb5b	8	63.7	-0.252076	1.15871
Q9DB73	sp|Q9DB73|NB5R1_MOUSE NADH-cytochrome b5 reductase 1 OS=Mus musculus OX=10090 GN=Cyb5r1 PE=1 SV=1	NADH-cytochrome b5 reductase 1	Cyb5r1	3	10.8	-0.749713	0.551922
Q9DCN2	sp|Q9DCN2|NB5R3_MOUSE NADH-cytochrome b5 reductase 3 OS=Mus musculus OX=10090 GN=Cyb5r3 PE=1 SV=3	NADH-cytochrome b5 reductase 3;NADH-cytochrome b5 reductase 3 membrane-bound form;NADH-cytochrome b5 reductase 3 soluble form	Cyb5r3	15	42.5	-0.075278	0.833478
Q9D0M3	sp|Q9D0M3|CY1_MOUSE Cytochrome c1, heme protein, mitochondrial OS=Mus musculus OX=10090 GN=Cyc1 PE=1 SV=1	Cytochrome c1, heme protein, mitochondrial	Cyc1	4	19.1	-0.0218875	0.233612
P62897;CON__P62894;P00015	sp|P62897|CYC_MOUSE Cytochrome c, somatic OS=Mus musculus OX=10090 GN=Cycs PE=1 SV=2	Cytochrome c, somatic	Cycs	6	56.2	-0.715122	0.742219
Q7TMB8;Q5SQX6	sp|Q7TMB8|CYFP1_MOUSE Cytoplasmic FMR1-interacting protein 1 OS=Mus musculus OX=10090 GN=Cyfip1 PE=1 SV=1;sp|Q5SQX6|CYFP2_MOUSE Cytoplasmic FMR1-interacting protein 2 OS=Mus musculus OX=10090 GN=Cyfip2 PE=1 SV=2	Cytoplasmic FMR1-interacting protein 1;Cytoplasmic FMR1-interacting protein 2	Cyfip1;Cyfip2	#N/A	#N/A	-0.0512225	0.168974
Q80TQ2	sp|Q80TQ2|CYLD_MOUSE Ubiquitin carboxyl-terminal hydrolase CYLD OS=Mus musculus OX=10090 GN=Cyld PE=1 SV=2	Ubiquitin carboxyl-terminal hydrolase CYLD	Cyld	7	8.9	-0.115438	0.23566
Q8BKE6	sp|Q8BKE6|CP20A_MOUSE Cytochrome P450 20A1 OS=Mus musculus OX=10090 GN=Cyp20a1 PE=1 SV=1	Cytochrome P450 20A1	Cyp20a1	7	16.5	-0.681566	1.96297
Q8K0C4	sp|Q8K0C4|CP51A_MOUSE Lanosterol 14-alpha demethylase OS=Mus musculus OX=10090 GN=Cyp51a1 PE=1 SV=1	Lanosterol 14-alpha demethylase	Cyp51a1	10	21.3	0.224855	1.56518
Q9D172	sp|Q9D172|GAL3A_MOUSE Glutamine amidotransferase-like class 1 domain-containing protein 3A, mitochondrial OS=Mus musculus OX=10090 GN=Gatd3a PE=1 SV=1	ES1 protein homolog, mitochondrial	D10Jhu81e	4	15.4	-0.188897	0.394766
P98078	sp|P98078|DAB2_MOUSE Disabled homolog 2 OS=Mus musculus OX=10090 GN=Dab2 PE=1 SV=2	Disabled homolog 2	Dab2	7	14.8	-0.405659	1.30648
P61804	sp|P61804|DAD1_MOUSE Dolichyl-diphosphooligosaccharide--protein glycosyltransferase subunit DAD1 OS=Mus musculus OX=10090 GN=Dad1 PE=1 SV=3	Dolichyl-diphosphooligosaccharide--protein glycosyltransferase subunit DAD1	Dad1	4	35.4	0.0499681	0.278612
Q62165	sp|Q62165|DAG1_MOUSE Dystroglycan OS=Mus musculus OX=10090 GN=Dag1 PE=1 SV=4	Dystroglycan;Alpha-dystroglycan;Beta-dystroglycan	Dag1	5	6.5	-0.528472	2.16407
Q8VC30	sp|Q8VC30|TKFC_MOUSE Triokinase/FMN cyclase OS=Mus musculus OX=10090 GN=Tkfc PE=1 SV=1	Bifunctional ATP-dependent dihydroxyacetone kinase/FAD-AMP lyase (cyclizing);ATP-dependent dihydroxyacetone kinase;FAD-AMP lyase (cyclizing)	Dak	12	26.8	-0.075311	0.197842
Q91XC8	sp|Q91XC8|DAP1_MOUSE Death-associated protein 1 OS=Mus musculus OX=10090 GN=Dap PE=1 SV=3	Death-associated protein 1	Dap	5	55.9	-0.480991	0.760217
Q9ER88	sp|Q9ER88|RT29_MOUSE 28S ribosomal protein S29, mitochondrial OS=Mus musculus OX=10090 GN=Dap3 PE=1 SV=1	28S ribosomal protein S29, mitochondrial	Dap3	6	20.2	0.149208	1.19497
O54784	sp|O54784|DAPK3_MOUSE Death-associated protein kinase 3 OS=Mus musculus OX=10090 GN=Dapk3 PE=1 SV=1	Death-associated protein kinase 3	Dapk3	2	6	-0.0340112	0.081374
Q922B2	sp|Q922B2|SYDC_MOUSE Aspartate--tRNA ligase, cytoplasmic OS=Mus musculus OX=10090 GN=Dars1 PE=1 SV=2	Aspartate--tRNA ligase, cytoplasmic	Dars	22	47.3	-0.204462	1.61861
Q9JII5	sp|Q9JII5|DAZP1_MOUSE DAZ-associated protein 1 OS=Mus musculus OX=10090 GN=Dazap1 PE=1 SV=2	DAZ-associated protein 1	Dazap1	2	6.4	-0.453698	1.02487
P31786	sp|P31786|ACBP_MOUSE Acyl-CoA-binding protein OS=Mus musculus OX=10090 GN=Dbi PE=1 SV=2	Acyl-CoA-binding protein	Dbi	5	48.3	-0.283208	0.970242
Q9QXS6	sp|Q9QXS6|DREB_MOUSE Drebrin OS=Mus musculus OX=10090 GN=Dbn1 PE=1 SV=4	Drebrin	Dbn1	16	21.1	0.0886211	0.684069
Q62418	sp|Q62418|DBNL_MOUSE Drebrin-like protein OS=Mus musculus OX=10090 GN=Dbnl PE=1 SV=2	Drebrin-like protein	Dbnl	8	20	0.0295785	0.334437
Q923B1	sp|Q923B1|DBR1_MOUSE Lariat debranching enzyme OS=Mus musculus OX=10090 GN=Dbr1 PE=1 SV=2	Lariat debranching enzyme	Dbr1	6	12.7	-0.0166098	0.0433208
Q6PAC3	sp|Q6PAC3|DCA13_MOUSE DDB1- and CUL4-associated factor 13 OS=Mus musculus OX=10090 GN=Dcaf13 PE=2 SV=2	DDB1- and CUL4-associated factor 13	Dcaf13	6	13.5	0.16636	0.578154
P61963	sp|P61963|DCAF7_MOUSE DDB1- and CUL4-associated factor 7 OS=Mus musculus OX=10090 GN=Dcaf7 PE=1 SV=1	DDB1- and CUL4-associated factor 7	Dcaf7	2	8.8	-0.0161184	0.0468346
Q8N7N5	sp|Q8N7N5|DCAF8_MOUSE DDB1- and CUL4-associated factor 8 OS=Mus musculus OX=10090 GN=Dcaf8 PE=1 SV=1	DDB1- and CUL4-associated factor 8	Dcaf8	5	8.6	-0.121464	0.235906
Q8BHC4	sp|Q8BHC4|DCAKD_MOUSE Dephospho-CoA kinase domain-containing protein OS=Mus musculus OX=10090 GN=Dcakd PE=1 SV=1	Dephospho-CoA kinase domain-containing protein	Dcakd	5	24.2	0.321697	1.07678
P43346	sp|P43346|DCK_MOUSE Deoxycytidine kinase OS=Mus musculus OX=10090 GN=Dck PE=1 SV=1	Deoxycytidine kinase	Dck	5	22.7	0.320043	0.944116
Q9JLM8;O88809	sp|Q9JLM8|DCLK1_MOUSE Serine/threonine-protein kinase DCLK1 OS=Mus musculus OX=10090 GN=Dclk1 PE=1 SV=1	Serine/threonine-protein kinase DCLK1	Dclk1	9	11.5	0.00265185	0.0180547
Q91YD3	sp|Q91YD3|DCP1A_MOUSE mRNA-decapping enzyme 1A OS=Mus musculus OX=10090 GN=Dcp1a PE=1 SV=1	mRNA-decapping enzyme 1A	Dcp1a	7	14.8	0.0866998	0.261385
Q9DAR7	sp|Q9DAR7|DCPS_MOUSE m7GpppX diphosphatase OS=Mus musculus OX=10090 GN=Dcps PE=1 SV=1	m7GpppX diphosphatase	Dcps	6	22.5	-0.0459824	0.395897
O08788	sp|O08788|DCTN1_MOUSE Dynactin subunit 1 OS=Mus musculus OX=10090 GN=Dctn1 PE=1 SV=3	Dynactin subunit 1	Dctn1	30	25.1	0.0794036	0.554839
Q99KJ8	sp|Q99KJ8|DCTN2_MOUSE Dynactin subunit 2 OS=Mus musculus OX=10090 GN=Dctn2 PE=1 SV=3	Dynactin subunit 2	Dctn2	14	41.3	-0.0836131	0.324787
Q9Z0Y1	sp|Q9Z0Y1|DCTN3_MOUSE Dynactin subunit 3 OS=Mus musculus OX=10090 GN=Dctn3 PE=1 SV=2	Dynactin subunit 3	Dctn3	4	19.9	0.136222	0.688236
Q8CBY8	sp|Q8CBY8|DCTN4_MOUSE Dynactin subunit 4 OS=Mus musculus OX=10090 GN=Dctn4 PE=1 SV=1	Dynactin subunit 4	Dctn4	5	11.3	0.139071	0.868617
Q9CXV9	sp|Q9CXV9|DCNL5_MOUSE DCN1-like protein 5 OS=Mus musculus OX=10090 GN=Dcun1d5 PE=1 SV=1	DCN1-like protein 5	Dcun1d5	4	15.6	-0.429392	1.02657
Q91X52	sp|Q91X52|DCXR_MOUSE L-xylulose reductase OS=Mus musculus OX=10090 GN=Dcxr PE=1 SV=2	L-xylulose reductase	Dcxr	3	13.1	0.0384884	0.200378
Q9CWS0	sp|Q9CWS0|DDAH1_MOUSE N(G),N(G)-dimethylarginine dimethylaminohydrolase 1 OS=Mus musculus OX=10090 GN=Ddah1 PE=1 SV=3	N(G),N(G)-dimethylarginine dimethylaminohydrolase 1	Ddah1	11	41.4	-0.0704714	1.61535
Q99LD8	sp|Q99LD8|DDAH2_MOUSE N(G),N(G)-dimethylarginine dimethylaminohydrolase 2 OS=Mus musculus OX=10090 GN=Ddah2 PE=1 SV=1	N(G),N(G)-dimethylarginine dimethylaminohydrolase 2	Ddah2	5	23.9	0.413766	1.73967
Q3U1J4	sp|Q3U1J4|DDB1_MOUSE DNA damage-binding protein 1 OS=Mus musculus OX=10090 GN=Ddb1 PE=1 SV=2	DNA damage-binding protein 1	Ddb1	34	27.5	0.208122	1.66659
Q80Y98	sp|Q80Y98|DDHD2_MOUSE Phospholipase DDHD2 OS=Mus musculus OX=10090 GN=Ddhd2 PE=1 SV=3	Phospholipase DDHD2	Ddhd2	7	14.9	-0.259417	2.19026
A2ADY9	sp|A2ADY9|DDI2_MOUSE Protein DDI1 homolog 2 OS=Mus musculus OX=10090 GN=Ddi2 PE=1 SV=1	Protein DDI1 homolog 2	Ddi2	3	10.5	0.338106	0.698085
O54734	sp|O54734|OST48_MOUSE Dolichyl-diphosphooligosaccharide--protein glycosyltransferase 48 kDa subunit OS=Mus musculus OX=10090 GN=Ddost PE=1 SV=2	Dolichyl-diphosphooligosaccharide--protein glycosyltransferase 48 kDa subunit	Ddost	12	32.4	0.0161057	0.0455189
Q62371	sp|Q62371|DDR2_MOUSE Discoidin domain-containing receptor 2 OS=Mus musculus OX=10090 GN=Ddr2 PE=1 SV=2	Discoidin domain-containing receptor 2	Ddr2	4	4.9	0.0225252	0.0699459
O35215	sp|O35215|DOPD_MOUSE D-dopachrome decarboxylase OS=Mus musculus OX=10090 GN=Ddt PE=1 SV=3	D-dopachrome decarboxylase	Ddt	4	35.6	-0.485418	0.85632
Q91VR5	sp|Q91VR5|DDX1_MOUSE ATP-dependent RNA helicase DDX1 OS=Mus musculus OX=10090 GN=Ddx1 PE=1 SV=1	ATP-dependent RNA helicase DDX1	Ddx1	17	24.3	0.00729942	0.0340604
Q80Y44	sp|Q80Y44|DDX10_MOUSE Probable ATP-dependent RNA helicase DDX10 OS=Mus musculus OX=10090 GN=Ddx10 PE=1 SV=2	Probable ATP-dependent RNA helicase DDX10	Ddx10	12	16.7	0.0753848	0.138818
Q501J6	sp|Q501J6|DDX17_MOUSE Probable ATP-dependent RNA helicase DDX17 OS=Mus musculus OX=10090 GN=Ddx17 PE=1 SV=1	Probable ATP-dependent RNA helicase DDX17	Ddx17	12	25.5	0.126487	1.20664
Q8K363	sp|Q8K363|DDX18_MOUSE ATP-dependent RNA helicase DDX18 OS=Mus musculus OX=10090 GN=Ddx18 PE=1 SV=1	ATP-dependent RNA helicase DDX18	Ddx18	11	22.4	0.0103486	0.0279565
Q61655;Q9QY15	sp|Q61655|DD19A_MOUSE ATP-dependent RNA helicase DDX19A OS=Mus musculus OX=10090 GN=Ddx19a PE=1 SV=2	ATP-dependent RNA helicase DDX19A	Ddx19a	19	35.6	0.00122643	0.00560856
Q9JJY4	sp|Q9JJY4|DDX20_MOUSE Probable ATP-dependent RNA helicase DDX20 OS=Mus musculus OX=10090 GN=Ddx20 PE=1 SV=2	Probable ATP-dependent RNA helicase DDX20	Ddx20	9	14.1	-0.0445073	0.160091
Q9JIK5	sp|Q9JIK5|DDX21_MOUSE Nucleolar RNA helicase 2 OS=Mus musculus OX=10090 GN=Ddx21 PE=1 SV=3	Nucleolar RNA helicase 2	Ddx21	42	50.3	0.0699609	0.380847
Q9ESV0	sp|Q9ESV0|DDX24_MOUSE ATP-dependent RNA helicase DDX24 OS=Mus musculus OX=10090 GN=Ddx24 PE=1 SV=2	ATP-dependent RNA helicase DDX24	Ddx24	10	13.4	-0.216195	2.8033
Q921N6	sp|Q921N6|DDX27_MOUSE Probable ATP-dependent RNA helicase DDX27 OS=Mus musculus OX=10090 GN=Ddx27 PE=1 SV=3	Probable ATP-dependent RNA helicase DDX27	Ddx27	17	23.2	0.112089	0.562407
Q9CWT6	sp|Q9CWT6|DDX28_MOUSE Probable ATP-dependent RNA helicase DDX28 OS=Mus musculus OX=10090 GN=Ddx28 PE=2 SV=2	Probable ATP-dependent RNA helicase DDX28	Ddx28	5	9.8	0.0872561	0.132709
Q6NZQ2	sp|Q6NZQ2|DDX31_MOUSE Probable ATP-dependent RNA helicase DDX31 OS=Mus musculus OX=10090 GN=Ddx31 PE=2 SV=2		Ddx31	4	6.1	0.096248	0.151307
Q8VDW0	sp|Q8VDW0|DX39A_MOUSE ATP-dependent RNA helicase DDX39A OS=Mus musculus OX=10090 GN=Ddx39a PE=1 SV=1	ATP-dependent RNA helicase DDX39A	Ddx39a	4	27.9	-0.310237	0.481089
Q9Z1N5	sp|Q9Z1N5|DX39B_MOUSE Spliceosome RNA helicase Ddx39b OS=Mus musculus OX=10090 GN=Ddx39b PE=1 SV=1	Spliceosome RNA helicase Ddx39b	Ddx39b	5	33.2	0.154325	1.19866
Q62167;P16381;Q61496	sp|Q62167|DDX3X_MOUSE ATP-dependent RNA helicase DDX3X OS=Mus musculus OX=10090 GN=Ddx3x PE=1 SV=3;sp|P16381|DDX3L_MOUSE Putative ATP-dependent RNA helicase Pl10 OS=Mus musculus OX=10090 GN=D1Pas1 PE=1 SV=1	ATP-dependent RNA helicase DDX3X;Putative ATP-dependent RNA helicase Pl10	Ddx3x;D1Pas1	#N/A	#N/A	0.0495962	0.15587
Q62095	sp|Q62095|DDX3Y_MOUSE ATP-dependent RNA helicase DDX3Y OS=Mus musculus OX=10090 GN=Ddx3y PE=1 SV=2	ATP-dependent RNA helicase DDX3Y	Ddx3y	2	34.2	0.114274	0.531915
Q91VN6	sp|Q91VN6|DDX41_MOUSE Probable ATP-dependent RNA helicase DDX41 OS=Mus musculus OX=10090 GN=Ddx41 PE=1 SV=2	Probable ATP-dependent RNA helicase DDX41	Ddx41	5	8.7	0.5425	0.833805
Q810A7	sp|Q810A7|DDX42_MOUSE ATP-dependent RNA helicase DDX42 OS=Mus musculus OX=10090 GN=Ddx42 PE=1 SV=3	ATP-dependent RNA helicase DDX42	Ddx42	19	25.8	0.173023	1.66266
Q569Z5	sp|Q569Z5|DDX46_MOUSE Probable ATP-dependent RNA helicase DDX46 OS=Mus musculus OX=10090 GN=Ddx46 PE=1 SV=2	Probable ATP-dependent RNA helicase DDX46	Ddx46	30	28.2	0.0835031	0.57661
Q9CWX9	sp|Q9CWX9|DDX47_MOUSE Probable ATP-dependent RNA helicase DDX47 OS=Mus musculus OX=10090 GN=Ddx47 PE=2 SV=2	Probable ATP-dependent RNA helicase DDX47	Ddx47	8	19.1	-0.0663846	0.305165
Q4FZF3	sp|Q4FZF3|DDX49_MOUSE Probable ATP-dependent RNA helicase DDX49 OS=Mus musculus OX=10090 GN=Ddx49 PE=2 SV=1	Probable ATP-dependent RNA helicase DDX49	Ddx49	4	10	0.342159	0.93641
Q61656	sp|Q61656|DDX5_MOUSE Probable ATP-dependent RNA helicase DDX5 OS=Mus musculus OX=10090 GN=Ddx5 PE=1 SV=2	Probable ATP-dependent RNA helicase DDX5	Ddx5	25	41	0.0787023	0.626097
Q6P9R1	sp|Q6P9R1|DDX51_MOUSE ATP-dependent RNA helicase DDX51 OS=Mus musculus OX=10090 GN=Ddx51 PE=1 SV=1	ATP-dependent RNA helicase DDX51	Ddx51	9	18.6	-0.0768757	0.159278
Q8K301	sp|Q8K301|DDX52_MOUSE Probable ATP-dependent RNA helicase DDX52 OS=Mus musculus OX=10090 GN=Ddx52 PE=2 SV=2	Probable ATP-dependent RNA helicase DDX52	Ddx52	7	11.9	0.171498	0.437643
Q8K4L0	sp|Q8K4L0|DDX54_MOUSE ATP-dependent RNA helicase DDX54 OS=Mus musculus OX=10090 GN=Ddx54 PE=1 SV=1	ATP-dependent RNA helicase DDX54	Ddx54	8	10.4	0.118835	0.397837
Q9D0R4	sp|Q9D0R4|DDX56_MOUSE Probable ATP-dependent RNA helicase DDX56 OS=Mus musculus OX=10090 GN=Ddx56 PE=2 SV=1	Probable ATP-dependent RNA helicase DDX56	Ddx56	7	17.8	0.0613149	0.24484
P54823	sp|P54823|DDX6_MOUSE Probable ATP-dependent RNA helicase DDX6 OS=Mus musculus OX=10090 GN=Ddx6 PE=1 SV=1	Probable ATP-dependent RNA helicase DDX6	Ddx6	13	37.9	-0.100039	1.23256
Q9WV68	sp|Q9WV68|DECR2_MOUSE Peroxisomal 2,4-dienoyl-CoA reductase OS=Mus musculus OX=10090 GN=Decr2 PE=1 SV=1	Peroxisomal 2,4-dienoyl-CoA reductase	Decr2	2	9.6	0.456422	0.615096
O09005	sp|O09005|DEGS1_MOUSE Sphingolipid delta(4)-desaturase DES1 OS=Mus musculus OX=10090 GN=Degs1 PE=1 SV=1	Sphingolipid delta(4)-desaturase DES1	Degs1	3	7.7	1.26587	0.397747
Q7TNV0	sp|Q7TNV0|DEK_MOUSE Protein DEK OS=Mus musculus OX=10090 GN=Dek PE=1 SV=1	Protein DEK	Dek	9	32.1	0.191291	0.966581
A6H8H2	sp|A6H8H2|DEN4C_MOUSE DENN domain-containing protein 4C OS=Mus musculus OX=10090 GN=Dennd4c PE=1 SV=1	DENN domain-containing protein 4C	Dennd4c	13	8.3	0.203772	0.726403
Q9CQJ6	sp|Q9CQJ6|DENR_MOUSE Density-regulated protein OS=Mus musculus OX=10090 GN=Denr PE=1 SV=1	Density-regulated protein	Denr	5	18.2	0.0651016	0.214637
O70279	sp|O70279|ESS2_MOUSE Splicing factor ESS-2 homolog OS=Mus musculus OX=10090 GN=Ess2 PE=1 SV=2	Protein DGCR14	Dgcr14	3	7.7	-0.092804	0.133058
P00375	sp|P00375|DYR_MOUSE Dihydrofolate reductase OS=Mus musculus OX=10090 GN=Dhfr PE=1 SV=3	Dihydrofolate reductase	Dhfr	5	23	0.119792	1.13868
O35435	sp|O35435|PYRD_MOUSE Dihydroorotate dehydrogenase (quinone), mitochondrial OS=Mus musculus OX=10090 GN=Dhodh PE=1 SV=2	Dihydroorotate dehydrogenase (quinone), mitochondrial	Dhodh	7	22	-0.0959555	0.467142
Q3TXU5	sp|Q3TXU5|DHYS_MOUSE Deoxyhypusine synthase OS=Mus musculus OX=10090 GN=Dhps PE=1 SV=2	Deoxyhypusine synthase	Dhps	7	22.5	-0.246175	0.956787
Q99L04	sp|Q99L04|DHRS1_MOUSE Dehydrogenase/reductase SDR family member 1 OS=Mus musculus OX=10090 GN=Dhrs1 PE=1 SV=1	Dehydrogenase/reductase SDR family member 1	Dhrs1	5	15	0.297438	1.17728
Q99LB2	sp|Q99LB2|DHRS4_MOUSE Dehydrogenase/reductase SDR family member 4 OS=Mus musculus OX=10090 GN=Dhrs4 PE=1 SV=3	Dehydrogenase/reductase SDR family member 4	Dhrs4	6	16.8	-0.0298398	0.14946
Q99J47	sp|Q99J47|DRS7B_MOUSE Dehydrogenase/reductase SDR family member 7B OS=Mus musculus OX=10090 GN=Dhrs7b PE=1 SV=1	Dehydrogenase/reductase SDR family member 7B	Dhrs7b	2	8.7	-0.719385	0.532023
O35286	sp|O35286|DHX15_MOUSE Pre-mRNA-splicing factor ATP-dependent RNA helicase DHX15 OS=Mus musculus OX=10090 GN=Dhx15 PE=1 SV=2	Pre-mRNA-splicing factor ATP-dependent RNA helicase DHX15	Dhx15	23	31.1	0.0711587	0.386242
Q6PGC1	sp|Q6PGC1|DHX29_MOUSE ATP-dependent RNA helicase DHX29 OS=Mus musculus OX=10090 GN=Dhx29 PE=1 SV=1	ATP-dependent RNA helicase Dhx29	Dhx29	14	13.3	-0.102823	0.89297
Q99PU8	sp|Q99PU8|DHX30_MOUSE ATP-dependent RNA helicase DHX30 OS=Mus musculus OX=10090 GN=Dhx30 PE=1 SV=1	Putative ATP-dependent RNA helicase DHX30	Dhx30	18	16.7	-0.037255	0.206423
Q80VY9	sp|Q80VY9|DHX33_MOUSE ATP-dependent RNA helicase DHX33 OS=Mus musculus OX=10090 GN=Dhx33 PE=1 SV=1	Putative ATP-dependent RNA helicase DHX33	Dhx33	8	13.6	-0.121737	0.250891
Q8VHK9;Q6P5D3	sp|Q8VHK9|DHX36_MOUSE ATP-dependent DNA/RNA helicase DHX36 OS=Mus musculus OX=10090 GN=Dhx36 PE=1 SV=2	ATP-dependent RNA helicase DHX36	Dhx36	12	16.4	0.160935	0.787771
A2A4P0	sp|A2A4P0|DHX8_MOUSE ATP-dependent RNA helicase DHX8 OS=Mus musculus OX=10090 GN=Dhx8 PE=2 SV=1	ATP-dependent RNA helicase DHX8	Dhx8	8	9.2	-0.144194	0.711415
O70133	sp|O70133|DHX9_MOUSE ATP-dependent RNA helicase A OS=Mus musculus OX=10090 GN=Dhx9 PE=1 SV=2	ATP-dependent RNA helicase A	Dhx9	28	21.1	0.0419305	1.40211
O08808	sp|O08808|DIAP1_MOUSE Protein diaphanous homolog 1 OS=Mus musculus OX=10090 GN=Diaph1 PE=1 SV=1	Protein diaphanous homolog 1	Diaph1	20	16.3	-0.0168692	0.0473252
Q8C9B9	sp|Q8C9B9|DIDO1_MOUSE Death-inducer obliterator 1 OS=Mus musculus OX=10090 GN=Dido1 PE=1 SV=4	Death-inducer obliterator 1	Dido1	16	10.9	0.0198708	0.136886
Q8BTT6	sp|Q8BTT6|DIEXF_MOUSE Digestive organ expansion factor homolog OS=Mus musculus OX=10090 GN=Diexf PE=2 SV=2	Digestive organ expansion factor homolog	Diexf	7	11.4	-0.0450007	0.128123
Q9D0D4	sp|Q9D0D4|DIM1_MOUSE Probable dimethyladenosine transferase OS=Mus musculus OX=10090 GN=Dimt1 PE=2 SV=1	Probable dimethyladenosine transferase	Dimt1	6	24.9	0.00871213	0.0405486
Q8BWT5	sp|Q8BWT5|DIP2A_MOUSE Disco-interacting protein 2 homolog A OS=Mus musculus OX=10090 GN=Dip2a PE=1 SV=3	Disco-interacting protein 2 homolog A	Dip2a	5	5.1	0.0217737	0.0182362
Q3UH60	sp|Q3UH60|DIP2B_MOUSE Disco-interacting protein 2 homolog B OS=Mus musculus OX=10090 GN=Dip2b PE=1 SV=1	Disco-interacting protein 2 homolog B	Dip2b	5	4.9	-0.350184	2.85749
Q9CSH3	sp|Q9CSH3|RRP44_MOUSE Exosome complex exonuclease RRP44 OS=Mus musculus OX=10090 GN=Dis3 PE=1 SV=4	Exosome complex exonuclease RRP44	Dis3	22	26.7	-0.00680415	0.042646
Q9ESX5	sp|Q9ESX5|DKC1_MOUSE H/ACA ribonucleoprotein complex subunit DKC1 OS=Mus musculus OX=10090 GN=Dkc1 PE=1 SV=4	H/ACA ribonucleoprotein complex subunit 4	Dkc1	11	23.6	0.0837905	0.430314
Q8BMF4	sp|Q8BMF4|ODP2_MOUSE Dihydrolipoyllysine-residue acetyltransferase component of pyruvate dehydrogenase complex, mitochondrial OS=Mus musculus OX=10090 GN=Dlat PE=1 SV=2	Dihydrolipoyllysine-residue acetyltransferase component of pyruvate dehydrogenase complex, mitochondrial	Dlat	6	12.5	-0.100157	0.562368
O08749	sp|O08749|DLDH_MOUSE Dihydrolipoyl dehydrogenase, mitochondrial OS=Mus musculus OX=10090 GN=Dld PE=1 SV=2	Dihydrolipoyl dehydrogenase, mitochondrial	Dld	9	19.1	-0.022562	0.125163
Q811D0	sp|Q811D0|DLG1_MOUSE Disks large homolog 1 OS=Mus musculus OX=10090 GN=Dlg1 PE=1 SV=1	Disks large homolog 1	Dlg1	14	20.4	-0.0172653	0.0713145
P70175	sp|P70175|DLG3_MOUSE Disks large homolog 3 OS=Mus musculus OX=10090 GN=Dlg3 PE=1 SV=1	Disks large homolog 3	Dlg3	5	9.2	0.403565	1.51598
Q8K4R9	sp|Q8K4R9|DLGP5_MOUSE Disks large-associated protein 5 OS=Mus musculus OX=10090 GN=Dlgap5 PE=1 SV=2	Disks large-associated protein 5	Dlgap5	12	15	-0.135018	0.533066
Q9D2G2	sp|Q9D2G2|ODO2_MOUSE Dihydrolipoyllysine-residue succinyltransferase component of 2-oxoglutarate dehydrogenase complex, mitochondrial OS=Mus musculus OX=10090 GN=Dlst PE=1 SV=1	Dihydrolipoyllysine-residue succinyltransferase component of 2-oxoglutarate dehydrogenase complex, mitochondrial	Dlst	7	15.6	0.0795714	0.596319
Q9JI44	sp|Q9JI44|DMAP1_MOUSE DNA methyltransferase 1-associated protein 1 OS=Mus musculus OX=10090 GN=Dmap1 PE=1 SV=1	DNA methyltransferase 1-associated protein 1	Dmap1	4	12.2	0.114994	0.939294
B9EJR8	sp|B9EJR8|DAAF5_MOUSE Dynein assembly factor 5, axonemal OS=Mus musculus OX=10090 GN=Dnaaf5 PE=1 SV=1	Dynein assembly factor 5, axonemal	Dnaaf5	3	3.3	0.197002	0.559354
P63037	sp|P63037|DNJA1_MOUSE DnaJ homolog subfamily A member 1 OS=Mus musculus OX=10090 GN=Dnaja1 PE=1 SV=1	DnaJ homolog subfamily A member 1	Dnaja1	9	32.7	0.0714919	0.650075
Q9QYJ0	sp|Q9QYJ0|DNJA2_MOUSE DnaJ homolog subfamily A member 2 OS=Mus musculus OX=10090 GN=Dnaja2 PE=1 SV=1	DnaJ homolog subfamily A member 2	Dnaja2	13	27.9	-0.0134233	0.042178
Q99M87	sp|Q99M87|DNJA3_MOUSE DnaJ homolog subfamily A member 3, mitochondrial OS=Mus musculus OX=10090 GN=Dnaja3 PE=1 SV=1	DnaJ homolog subfamily A member 3, mitochondrial	Dnaja3	3	8.8	-0.179248	0.865912
Q9QYJ3	sp|Q9QYJ3|DNJB1_MOUSE DnaJ homolog subfamily B member 1 OS=Mus musculus OX=10090 GN=Dnajb1 PE=1 SV=3	DnaJ homolog subfamily B member 1	Dnajb1	5	15.3	0.0034008	0.0143007
Q99KV1	sp|Q99KV1|DJB11_MOUSE DnaJ homolog subfamily B member 11 OS=Mus musculus OX=10090 GN=Dnajb11 PE=1 SV=1	DnaJ homolog subfamily B member 11	Dnajb11	8	20.1	0.00671196	0.028051
Q9QYI4	sp|Q9QYI4|DJB12_MOUSE DnaJ homolog subfamily B member 12 OS=Mus musculus OX=10090 GN=Dnajb12 PE=1 SV=2	DnaJ homolog subfamily B member 12	Dnajb12	7	25.8	0.0955009	0.475933
Q9D832	sp|Q9D832|DNJB4_MOUSE DnaJ homolog subfamily B member 4 OS=Mus musculus OX=10090 GN=Dnajb4 PE=1 SV=1	DnaJ homolog subfamily B member 4	Dnajb4	6	19.6	-0.151306	0.363731
O54946;Q9QYI8;Q9QYI5;O35723	sp|O54946|DNJB6_MOUSE DnaJ homolog subfamily B member 6 OS=Mus musculus OX=10090 GN=Dnajb6 PE=1 SV=4	DnaJ homolog subfamily B member 6	Dnajb6	12	37.5	0.0807101	0.324917
Q61712	sp|Q61712|DNJC1_MOUSE DnaJ homolog subfamily C member 1 OS=Mus musculus OX=10090 GN=Dnajc1 PE=1 SV=1	DnaJ homolog subfamily C member 1	Dnajc1	6	14.9	0.0334339	0.120499
Q9DC23	sp|Q9DC23|DJC10_MOUSE DnaJ homolog subfamily C member 10 OS=Mus musculus OX=10090 GN=Dnajc10 PE=1 SV=2	DnaJ homolog subfamily C member 10	Dnajc10	8	10.2	0.100031	1.89946
Q5U458	sp|Q5U458|DJC11_MOUSE DnaJ homolog subfamily C member 11 OS=Mus musculus OX=10090 GN=Dnajc11 PE=1 SV=2	DnaJ homolog subfamily C member 11	Dnajc11	6	11.1	0.211545	0.825902
P54103	sp|P54103|DNJC2_MOUSE DnaJ homolog subfamily C member 2 OS=Mus musculus OX=10090 GN=Dnajc2 PE=1 SV=2	DnaJ homolog subfamily C member 2;DnaJ homolog subfamily C member 2, N-terminally processed	Dnajc2	17	27.2	0.083168	0.373674
E9Q8D0;Q9QYI7	sp|E9Q8D0|DJC21_MOUSE DnaJ homolog subfamily C member 21 OS=Mus musculus OX=10090 GN=Dnajc21 PE=1 SV=1		Dnajc21	4	8.7	-0.614767	0.448011
Q91ZF0	sp|Q91ZF0|DJC24_MOUSE DnaJ homolog subfamily C member 24 OS=Mus musculus OX=10090 GN=Dnajc24 PE=1 SV=4	DnaJ homolog subfamily C member 24	Dnajc24	2	12.8	0.106462	0.767085
A2ALW5	sp|A2ALW5|DJC25_MOUSE DnaJ homolog subfamily C member 25 OS=Mus musculus OX=10090 GN=Dnajc25 PE=1 SV=1	DnaJ homolog subfamily C member 25	Dnajc25	2	8.1	0.0355657	0.300127
Q91YW3	sp|Q91YW3|DNJC3_MOUSE DnaJ homolog subfamily C member 3 OS=Mus musculus OX=10090 GN=Dnajc3 PE=1 SV=1	DnaJ homolog subfamily C member 3	Dnajc3	11	20.8	0.098369	0.552615
P60904	sp|P60904|DNJC5_MOUSE DnaJ homolog subfamily C member 5 OS=Mus musculus OX=10090 GN=Dnajc5 PE=1 SV=1	DnaJ homolog subfamily C member 5	Dnajc5	5	20.7	-0.310882	1.89604
Q9QYI3	sp|Q9QYI3|DNJC7_MOUSE DnaJ homolog subfamily C member 7 OS=Mus musculus OX=10090 GN=Dnajc7 PE=1 SV=2	DnaJ homolog subfamily C member 7	Dnajc7	15	24.3	0.0230103	0.264101
Q6NZB0	sp|Q6NZB0|DNJC8_MOUSE DnaJ homolog subfamily C member 8 OS=Mus musculus OX=10090 GN=Dnajc8 PE=1 SV=2	DnaJ homolog subfamily C member 8	Dnajc8	10	33.2	0.109409	0.891206
Q91WN1	sp|Q91WN1|DNJC9_MOUSE DnaJ homolog subfamily C member 9 OS=Mus musculus OX=10090 GN=Dnajc9 PE=1 SV=2	DnaJ homolog subfamily C member 9	Dnajc9	10	44.4	0.279228	1.29844
P39053	sp|P39053|DYN1_MOUSE Dynamin-1 OS=Mus musculus OX=10090 GN=Dnm1 PE=1 SV=2	Dynamin-1	Dnm1	13	24.2	0.175248	0.451214
Q8K1M6	sp|Q8K1M6|DNM1L_MOUSE Dynamin-1-like protein OS=Mus musculus OX=10090 GN=Dnm1l PE=1 SV=2	Dynamin-1-like protein	Dnm1l	14	22.9	-0.226897	1.01041
P39054	sp|P39054|DYN2_MOUSE Dynamin-2 OS=Mus musculus OX=10090 GN=Dnm2 PE=1 SV=2	Dynamin-2	Dnm2	12	23.9	-0.211731	2.23058
P13864	sp|P13864|DNMT1_MOUSE DNA (cytosine-5)-methyltransferase 1 OS=Mus musculus OX=10090 GN=Dnmt1 PE=1 SV=5	DNA (cytosine-5)-methyltransferase 1	Dnmt1	37	26	0.16193	1.04126
Q9Z2W0	sp|Q9Z2W0|DNPEP_MOUSE Aspartyl aminopeptidase OS=Mus musculus OX=10090 GN=Dnpep PE=1 SV=2	Aspartyl aminopeptidase	Dnpep	11	30.7	0.132072	1.09751
Q80VJ3	sp|Q80VJ3|DNPH1_MOUSE 2-deoxynucleoside 5-phosphate N-hydrolase 1 OS=Mus musculus OX=10090 GN=Dnph1 PE=1 SV=2	2-deoxynucleoside 5-phosphate N-hydrolase 1	Dnph1	2	16.2	-0.261182	1.01226
Q8R2M2	sp|Q8R2M2|TDIF2_MOUSE Deoxynucleotidyltransferase terminal-interacting protein 2 OS=Mus musculus OX=10090 GN=Dnttip2 PE=1 SV=1	Deoxynucleotidyltransferase terminal-interacting protein 2	Dnttip2	15	25.7	0.200133	1.36792
Q8BUR4	sp|Q8BUR4|DOCK1_MOUSE Dedicator of cytokinesis protein 1 OS=Mus musculus OX=10090 GN=Dock1 PE=1 SV=3	Dedicator of cytokinesis protein 1	Dock1	15	9.6	0.218312	1.07191
A2AF47	sp|A2AF47|DOC11_MOUSE Dedicator of cytokinesis protein 11 OS=Mus musculus OX=10090 GN=Dock11 PE=1 SV=1	Dedicator of cytokinesis protein 11	Dock11	18	9.8	-0.0879758	0.393323
B2RY04	sp|B2RY04|DOCK5_MOUSE Dedicator of cytokinesis protein 5 OS=Mus musculus OX=10090 GN=Dock5 PE=1 SV=2	Dedicator of cytokinesis protein 5	Dock5	10	7.3	-0.142113	0.491799
Q8R1A4;Q8VDR9;Q8C147	sp|Q8R1A4|DOCK7_MOUSE Dedicator of cytokinesis protein 7 OS=Mus musculus OX=10090 GN=Dock7 PE=1 SV=3	Dedicator of cytokinesis protein 7	Dock7	37	20.5	0.0919736	0.48653
Q8BIK4	sp|Q8BIK4|DOCK9_MOUSE Dedicator of cytokinesis protein 9 OS=Mus musculus OX=10090 GN=Dock9 PE=1 SV=2	Dedicator of cytokinesis protein 9	Dock9	3	2.4	-0.147257	0.0969455
Q99LN9	sp|Q99LN9|DOHH_MOUSE Deoxyhypusine hydroxylase OS=Mus musculus OX=10090 GN=Dohh PE=1 SV=2	Deoxyhypusine hydroxylase	Dohh	4	13.2	-0.10336	1.081
P97465	sp|P97465|DOK1_MOUSE Docking protein 1 OS=Mus musculus OX=10090 GN=Dok1 PE=1 SV=2	Docking protein 1	Dok1	8	25.3	0.0722733	0.233637
Q8BL99	sp|Q8BL99|DOP1_MOUSE Protein dopey-1 OS=Mus musculus OX=10090 GN=Dop1a PE=1 SV=2	Protein dopey-1	Dopey1	1	0.4	1.78549	0.517268
Q3UHQ6	sp|Q3UHQ6|DOP2_MOUSE Protein dopey-2 OS=Mus musculus OX=10090 GN=Dop1b PE=1 SV=3	Protein dopey-2	Dopey2	2	0.7	0.483562	0.776037
Q61103	sp|Q61103|REQU_MOUSE Zinc finger protein ubi-d4 OS=Mus musculus OX=10090 GN=Dpf2 PE=1 SV=1	Zinc finger protein ubi-d4	Dpf2	6	14.6	0.163709	0.540291
Q9CQ28	sp|Q9CQ28|DPH6_MOUSE Diphthine--ammonia ligase OS=Mus musculus OX=10090 GN=Dph6 PE=1 SV=1	Diphthine--ammonia ligase	Dph6	5	18	0.203228	0.679578
O70152	sp|O70152|DPM1_MOUSE Dolichol-phosphate mannosyltransferase subunit 1 OS=Mus musculus OX=10090 GN=Dpm1 PE=1 SV=1	Dolichol-phosphate mannosyltransferase subunit 1	Dpm1	6	30	-0.14772	0.470746
Q99KK7	sp|Q99KK7|DPP3_MOUSE Dipeptidyl peptidase 3 OS=Mus musculus OX=10090 GN=Dpp3 PE=1 SV=2	Dipeptidyl peptidase 3	Dpp3	17	23.7	0.071516	0.69926
Q8BVG4	sp|Q8BVG4|DPP9_MOUSE Dipeptidyl peptidase 9 OS=Mus musculus OX=10090 GN=Dpp9 PE=1 SV=2	Dipeptidyl peptidase 9	Dpp9	7	10.3	0.349864	2.24641
A6X919	sp|A6X919|D19L1_MOUSE Probable C-mannosyltransferase DPY19L1 OS=Mus musculus OX=10090 GN=Dpy19l1 PE=1 SV=1	Probable C-mannosyltransferase DPY19L1	Dpy19l1	4	7.9	0.0150401	0.0883336
O08553	sp|O08553|DPYL2_MOUSE Dihydropyrimidinase-related protein 2 OS=Mus musculus OX=10090 GN=Dpysl2 PE=1 SV=2	Dihydropyrimidinase-related protein 2	Dpysl2	15	46.9	0.181772	2.41521
Q62188	sp|Q62188|DPYL3_MOUSE Dihydropyrimidinase-related protein 3 OS=Mus musculus OX=10090 GN=Dpysl3 PE=1 SV=1	Dihydropyrimidinase-related protein 3	Dpysl3	9	26.8	0.225637	1.40284
Q9D6N5	sp|Q9D6N5|NC2A_MOUSE Dr1-associated corepressor OS=Mus musculus OX=10090 GN=Drap1 PE=1 SV=3	Dr1-associated corepressor	Drap1	4	22.4	0.137369	0.368085
P32233	sp|P32233|DRG1_MOUSE Developmentally-regulated GTP-binding protein 1 OS=Mus musculus OX=10090 GN=Drg1 PE=1 SV=1	Developmentally-regulated GTP-binding protein 1	Drg1	7	19.9	0.00581106	0.0251737
Q9QXB9	sp|Q9QXB9|DRG2_MOUSE Developmentally-regulated GTP-binding protein 2 OS=Mus musculus OX=10090 GN=Drg2 PE=1 SV=1	Developmentally-regulated GTP-binding protein 2	Drg2	9	28.8	0.0465628	0.457172
Q14AI0	sp|Q14AI0|DCC1_MOUSE Sister chromatid cohesion protein DCC1 OS=Mus musculus OX=10090 GN=DSCC1 PE=2 SV=1	Sister chromatid cohesion protein DCC1	DSCC1	2	7.8	0.278602	0.630146
Q91ZU6	sp|Q91ZU6|DYST_MOUSE Dystonin OS=Mus musculus OX=10090 GN=Dst PE=1 SV=2	Dystonin	Dst	68	11.2	-0.0843798	0.552885
Q9R0P5	sp|Q9R0P5|DEST_MOUSE Destrin OS=Mus musculus OX=10090 GN=Dstn PE=1 SV=3	Destrin	Dstn	3	24.2	0.00767899	0.0216192
Q9DD18	sp|Q9DD18|DTD1_MOUSE D-aminoacyl-tRNA deacylase 1 OS=Mus musculus OX=10090 GN=Dtd1 PE=1 SV=2	D-tyrosyl-tRNA(Tyr) deacylase 1	Dtd1	3	14.8	-0.195462	0.390492
Q9D2N4;O70585	sp|Q9D2N4|DTNA_MOUSE Dystrobrevin alpha OS=Mus musculus OX=10090 GN=Dtna PE=1 SV=2;sp|O70585|DTNB_MOUSE Dystrobrevin beta OS=Mus musculus OX=10090 GN=Dtnb PE=1 SV=3	Dystrobrevin alpha;Dystrobrevin beta	Dtna;Dtnb	#N/A	#N/A	-0.24685	0.42855
Q91WZ8	sp|Q91WZ8|DTBP1_MOUSE Dysbindin OS=Mus musculus OX=10090 GN=Dtnbp1 PE=1 SV=1	Dysbindin	Dtnbp1	3	9.7	-0.477837	0.693613
Q8R3P2	sp|Q8R3P2|DTX2_MOUSE Probable E3 ubiquitin-protein ligase DTX2 OS=Mus musculus OX=10090 GN=Dtx2 PE=1 SV=2	Probable E3 ubiquitin-protein ligase DTX2	Dtx2	2	4.4	-0.252473	0.499915
P97930	sp|P97930|KTHY_MOUSE Thymidylate kinase OS=Mus musculus OX=10090 GN=Dtymk PE=1 SV=2	Thymidylate kinase	Dtymk	5	20.3	0.00686328	0.015556
Q91XI1	sp|Q91XI1|DUS3L_MOUSE tRNA-dihydrouridine(47) synthase [NAD(P)(+)]-like OS=Mus musculus OX=10090 GN=Dus3l PE=1 SV=1	tRNA-dihydrouridine(47) synthase [NAD(P)(+)]-like	Dus3l	4	10.2	0.181185	0.399717
Q9D7X3	sp|Q9D7X3|DUS3_MOUSE Dual specificity protein phosphatase 3 OS=Mus musculus OX=10090 GN=Dusp3 PE=1 SV=1	Dual specificity protein phosphatase 3	Dusp3	3	22.7	0.00410271	0.0204485
Q60838;Q61062;P51141	sp|Q60838|DVL2_MOUSE Segment polarity protein dishevelled homolog DVL-2 OS=Mus musculus OX=10090 GN=Dvl2 PE=1 SV=2	Segment polarity protein dishevelled homolog DVL-2	Dvl2	11	25.1	0.00159772	0.0151112
Q9JHU4	sp|Q9JHU4|DYHC1_MOUSE Cytoplasmic dynein 1 heavy chain 1 OS=Mus musculus OX=10090 GN=Dync1h1 PE=1 SV=2	Cytoplasmic dynein 1 heavy chain 1	Dync1h1	122	25.7	-0.0489572	1.84962
O88487	sp|O88487|DC1I2_MOUSE Cytoplasmic dynein 1 intermediate chain 2 OS=Mus musculus OX=10090 GN=Dync1i2 PE=1 SV=1	Cytoplasmic dynein 1 intermediate chain 2	Dync1i2	11	18.5	0.0653642	0.76653
Q8R1Q8	sp|Q8R1Q8|DC1L1_MOUSE Cytoplasmic dynein 1 light intermediate chain 1 OS=Mus musculus OX=10090 GN=Dync1li1 PE=1 SV=1	Cytoplasmic dynein 1 light intermediate chain 1	Dync1li1	14	34.8	-0.0645529	0.372727
Q6PDL0	sp|Q6PDL0|DC1L2_MOUSE Cytoplasmic dynein 1 light intermediate chain 2 OS=Mus musculus OX=10090 GN=Dync1li2 PE=1 SV=2	Cytoplasmic dynein 1 light intermediate chain 2	Dync1li2	11	27	-0.0144806	0.136374
P63168;Q9D0M5	sp|P63168|DYL1_MOUSE Dynein light chain 1, cytoplasmic OS=Mus musculus OX=10090 GN=Dynll1 PE=1 SV=1;sp|Q9D0M5|DYL2_MOUSE Dynein light chain 2, cytoplasmic OS=Mus musculus OX=10090 GN=Dynll2 PE=1 SV=1	Dynein light chain 1, cytoplasmic;Dynein light chain 2, cytoplasmic	Dynll1;Dynll2	#N/A	#N/A	2.12409	0.452013
P51807	sp|P51807|DYLT1_MOUSE Dynein light chain Tctex-type 1 OS=Mus musculus OX=10090 GN=Dynlt1 PE=1 SV=1	Dynein light chain Tctex-type 1	Dynlt1	2	33.6	-0.26914	0.452086
Q9D903	sp|Q9D903|EBP2_MOUSE Probable rRNA-processing protein EBP2 OS=Mus musculus OX=10090 GN=Ebna1bp2 PE=2 SV=1	Probable rRNA-processing protein EBP2	Ebna1bp2	13	35	0.0274207	0.207263
P70245	sp|P70245|EBP_MOUSE 3-beta-hydroxysteroid-Delta(8),Delta(7)-isomerase OS=Mus musculus OX=10090 GN=Ebp PE=1 SV=3	3-beta-hydroxysteroid-Delta(8),Delta(7)-isomerase	Ebp	2	9.6	-0.190809	0.593068
Q9CS74	sp|Q9CS74|ECD_MOUSE Protein ecdysoneless homolog OS=Mus musculus OX=10090 GN=Ecd PE=1 SV=2	Protein SGT1 homolog	Ecd	5	9.2	-0.221411	0.880357
O35459	sp|O35459|ECH1_MOUSE Delta(3,5)-Delta(2,4)-dienoyl-CoA isomerase, mitochondrial OS=Mus musculus OX=10090 GN=Ech1 PE=1 SV=1	Delta(3,5)-Delta(2,4)-dienoyl-CoA isomerase, mitochondrial	Ech1	9	29.1	0.0835133	0.42587
Q8BH95	sp|Q8BH95|ECHM_MOUSE Enoyl-CoA hydratase, mitochondrial OS=Mus musculus OX=10090 GN=Echs1 PE=1 SV=1	Enoyl-CoA hydratase, mitochondrial	Echs1	7	18.3	-0.152252	1.34366
P42125	sp|P42125|ECI1_MOUSE Enoyl-CoA delta isomerase 1, mitochondrial OS=Mus musculus OX=10090 GN=Eci1 PE=1 SV=2	Enoyl-CoA delta isomerase 1, mitochondrial	Eci1	10	33.6	-0.153959	1.87395
Q9WUR2;Q78JN3	sp|Q9WUR2|ECI2_MOUSE Enoyl-CoA delta isomerase 2 OS=Mus musculus OX=10090 GN=Eci2 PE=1 SV=2	Enoyl-CoA delta isomerase 2, mitochondrial	Eci2	5	13.3	-0.0922464	0.390515
Q6PDI5	sp|Q6PDI5|ECM29_MOUSE Proteasome adapter and scaffold protein ECM29 OS=Mus musculus OX=10090 GN=Ecpas PE=1 SV=3	Proteasome-associated protein ECM29 homolog	Ecm29	24	14	0.0372639	0.299063
Q8K2D3	sp|Q8K2D3|EDC3_MOUSE Enhancer of mRNA-decapping protein 3 OS=Mus musculus OX=10090 GN=Edc3 PE=1 SV=1	Enhancer of mRNA-decapping protein 3	Edc3	4	8.7	-0.635703	0.317755
Q3UJB9	sp|Q3UJB9|EDC4_MOUSE Enhancer of mRNA-decapping protein 4 OS=Mus musculus OX=10090 GN=Edc4 PE=1 SV=2	Enhancer of mRNA-decapping protein 4	Edc4	17	15	0.160174	1.40608
Q9JMG1	sp|Q9JMG1|EDF1_MOUSE Endothelial differentiation-related factor 1 OS=Mus musculus OX=10090 GN=Edf1 PE=1 SV=1	Endothelial differentiation-related factor 1	Edf1	7	37.2	-0.0607306	0.228156
Q8BL66	sp|Q8BL66|EEA1_MOUSE Early endosome antigen 1 OS=Mus musculus OX=10090 GN=Eea1 PE=1 SV=2	Early endosome antigen 1	Eea1	50	38.9	-0.169302	1.28592
Q921E6	sp|Q921E6|EED_MOUSE Polycomb protein EED OS=Mus musculus OX=10090 GN=Eed PE=1 SV=1	Polycomb protein EED	Eed	3	8.6	0.359215	0.930549
P10126;P62631	sp|P10126|EF1A1_MOUSE Elongation factor 1-alpha 1 OS=Mus musculus OX=10090 GN=Eef1a1 PE=1 SV=3;sp|P62631|EF1A2_MOUSE Elongation factor 1-alpha 2 OS=Mus musculus OX=10090 GN=Eef1a2 PE=1 SV=1	Elongation factor 1-alpha 1;Elongation factor 1-alpha 2	Eef1a1;Eef1a2	#N/A	#N/A	0.0156848	0.0868283
O70251	sp|O70251|EF1B_MOUSE Elongation factor 1-beta OS=Mus musculus OX=10090 GN=Eef1b PE=1 SV=5	Elongation factor 1-beta	Eef1b	6	34.7	0.157458	0.40011
P57776	sp|P57776|EF1D_MOUSE Elongation factor 1-delta OS=Mus musculus OX=10090 GN=Eef1d PE=1 SV=3	Elongation factor 1-delta	Eef1d	14	58.4	0.121085	0.609759
Q9D1M4	sp|Q9D1M4|MCA3_MOUSE Eukaryotic translation elongation factor 1 epsilon-1 OS=Mus musculus OX=10090 GN=Eef1e1 PE=1 SV=1	Eukaryotic translation elongation factor 1 epsilon-1	Eef1e1	5	25.9	0.0352535	0.179288
Q9D8N0	sp|Q9D8N0|EF1G_MOUSE Elongation factor 1-gamma OS=Mus musculus OX=10090 GN=Eef1g PE=1 SV=3	Elongation factor 1-gamma	Eef1g	19	36.2	-0.163425	1.56484
P58252	sp|P58252|EF2_MOUSE Elongation factor 2 OS=Mus musculus OX=10090 GN=Eef2 PE=1 SV=2	Elongation factor 2	Eef2	50	53.7	0.0829837	0.474105
Q9JHW4	sp|Q9JHW4|SELB_MOUSE Selenocysteine-specific elongation factor OS=Mus musculus OX=10090 GN=Eefsec PE=1 SV=2	Selenocysteine-specific elongation factor	Eefsec	6	11.8	0.105099	0.494122
Q8BPB5	sp|Q8BPB5|FBLN3_MOUSE EGF-containing fibulin-like extracellular matrix protein 1 OS=Mus musculus OX=10090 GN=Efemp1 PE=1 SV=1	EGF-containing fibulin-like extracellular matrix protein 1	Efemp1	1	6.5	-1.2535	0.628309
Q9D8Y0;Q9D4J1	sp|Q9D8Y0|EFHD2_MOUSE EF-hand domain-containing protein D2 OS=Mus musculus OX=10090 GN=Efhd2 PE=1 SV=1	EF-hand domain-containing protein D2	Efhd2	6	25.4	-0.180691	0.847089
Q8C0D5	sp|Q8C0D5|EFL1_MOUSE Elongation factor-like GTPase 1 OS=Mus musculus OX=10090 GN=Efl1 PE=1 SV=1	Elongation factor Tu GTP-binding domain-containing protein 1	Eftud1	12	12.2	-0.117831	0.723669
O08810	sp|O08810|U5S1_MOUSE 116 kDa U5 small nuclear ribonucleoprotein component OS=Mus musculus OX=10090 GN=Eftud2 PE=1 SV=1	116 kDa U5 small nuclear ribonucleoprotein component	Eftud2	26	31.9	0.0387732	0.271044
Q69ZW3	sp|Q69ZW3|EHBP1_MOUSE EH domain-binding protein 1 OS=Mus musculus OX=10090 GN=Ehbp1 PE=1 SV=3	EH domain-binding protein 1	Ehbp1	7	6.8	-0.0619488	0.130471
Q99MS7	sp|Q99MS7|EH1L1_MOUSE EH domain-binding protein 1-like protein 1 OS=Mus musculus OX=10090 GN=Ehbp1l1 PE=1 SV=1	EH domain-binding protein 1-like protein 1	Ehbp1l1	7	6.6	0.162714	0.144414
Q9WVK4;Q9QXY6	sp|Q9WVK4|EHD1_MOUSE EH domain-containing protein 1 OS=Mus musculus OX=10090 GN=Ehd1 PE=1 SV=1	EH domain-containing protein 1	Ehd1	17	45.5	-0.209572	1.37819
Q8BH64	sp|Q8BH64|EHD2_MOUSE EH domain-containing protein 2 OS=Mus musculus OX=10090 GN=Ehd2 PE=1 SV=1	EH domain-containing protein 2	Ehd2	10	21.5	-0.391303	2.52407
Q9EQP2	sp|Q9EQP2|EHD4_MOUSE EH domain-containing protein 4 OS=Mus musculus OX=10090 GN=Ehd4 PE=1 SV=1	EH domain-containing protein 4	Ehd4	11	25.3	-0.273197	1.6039
Q5DW34	sp|Q5DW34|EHMT1_MOUSE Histone-lysine N-methyltransferase EHMT1 OS=Mus musculus OX=10090 GN=Ehmt1 PE=1 SV=2	Histone-lysine N-methyltransferase EHMT1	Ehmt1	6	5.6	0.0248769	0.0480088
Q9Z148	sp|Q9Z148|EHMT2_MOUSE Histone-lysine N-methyltransferase EHMT2 OS=Mus musculus OX=10090 GN=Ehmt2 PE=1 SV=2	Histone-lysine N-methyltransferase EHMT2	Ehmt2	9	10.3	0.276134	1.30724
P48024;Q9CXU9	sp|P48024|EIF1_MOUSE Eukaryotic translation initiation factor 1 OS=Mus musculus OX=10090 GN=Eif1 PE=1 SV=2;sp|Q9CXU9|EIF1B_MOUSE Eukaryotic translation initiation factor 1b OS=Mus musculus OX=10090 GN=Eif1b PE=1 SV=2	Eukaryotic translation initiation factor 1;Eukaryotic translation initiation factor 1b	Eif1;Eif1b	#N/A	#N/A	0.11799	0.713565
Q3THJ3	sp|Q3THJ3|EIF1A_MOUSE Probable RNA-binding protein EIF1AD OS=Mus musculus OX=10090 GN=Eif1ad PE=1 SV=2	Probable RNA-binding protein EIF1AD	Eif1ad	3	30	1.61589	1.08276
Q8BMJ3;Q60872	sp|Q8BMJ3|IF1AX_MOUSE Eukaryotic translation initiation factor 1A, X-chromosomal OS=Mus musculus OX=10090 GN=Eif1ax PE=2 SV=3;sp|Q60872|IF1A_MOUSE Eukaryotic translation initiation factor 1A OS=Mus musculus OX=10090 GN=Eif1a PE=2 SV=3	Eukaryotic translation initiation factor 1A, X-chromosomal;Eukaryotic translation initiation factor 1A	Eif1ax;Eif1a	#N/A	#N/A	-0.090456	0.432951
Q8BJW6	sp|Q8BJW6|EIF2A_MOUSE Eukaryotic translation initiation factor 2A OS=Mus musculus OX=10090 GN=Eif2a PE=1 SV=2	Eukaryotic translation initiation factor 2A;Eukaryotic translation initiation factor 2A, N-terminally processed	Eif2a	15	33	-0.0506159	0.819991
Q03963	sp|Q03963|E2AK2_MOUSE Interferon-induced, double-stranded RNA-activated protein kinase OS=Mus musculus OX=10090 GN=Eif2ak2 PE=1 SV=2	Interferon-induced, double-stranded RNA-activated protein kinase	Eif2ak2	7	14.4	-0.471498	0.623142
Q99LC8	sp|Q99LC8|EI2BA_MOUSE Translation initiation factor eIF-2B subunit alpha OS=Mus musculus OX=10090 GN=Eif2b1 PE=1 SV=1	Translation initiation factor eIF-2B subunit alpha	Eif2b1	7	28.5	0.0474765	0.0852384
Q99LD9	sp|Q99LD9|EI2BB_MOUSE Translation initiation factor eIF-2B subunit beta OS=Mus musculus OX=10090 GN=Eif2b2 PE=1 SV=1	Translation initiation factor eIF-2B subunit beta	Eif2b2	4	15.7	-0.0821495	1.142
Q61749	sp|Q61749|EI2BD_MOUSE Translation initiation factor eIF-2B subunit delta OS=Mus musculus OX=10090 GN=Eif2b4 PE=1 SV=2	Translation initiation factor eIF-2B subunit delta	Eif2b4	7	15.8	0.024306	0.13128
Q8CHW4	sp|Q8CHW4|EI2BE_MOUSE Translation initiation factor eIF-2B subunit epsilon OS=Mus musculus OX=10090 GN=Eif2b5 PE=1 SV=1	Translation initiation factor eIF-2B subunit epsilon	Eif2b5	6	8.9	-0.00925128	0.0394613
Q61211	sp|Q61211|EIF2D_MOUSE Eukaryotic translation initiation factor 2D OS=Mus musculus OX=10090 GN=Eif2d PE=1 SV=3	Eukaryotic translation initiation factor 2D	Eif2d	2	4.9	-0.162268	0.277248
Q6ZWX6	sp|Q6ZWX6|IF2A_MOUSE Eukaryotic translation initiation factor 2 subunit 1 OS=Mus musculus OX=10090 GN=Eif2s1 PE=1 SV=3	Eukaryotic translation initiation factor 2 subunit 1	Eif2s1	15	44.4	-0.0202789	0.0916101
Q99L45	sp|Q99L45|IF2B_MOUSE Eukaryotic translation initiation factor 2 subunit 2 OS=Mus musculus OX=10090 GN=Eif2s2 PE=1 SV=1	Eukaryotic translation initiation factor 2 subunit 2	Eif2s2	16	39.9	0.0941188	0.400373
Q9Z0N1;Q9Z0N2	sp|Q9Z0N1|IF2G_MOUSE Eukaryotic translation initiation factor 2 subunit 3, X-linked OS=Mus musculus OX=10090 GN=Eif2s3x PE=1 SV=2;sp|Q9Z0N2|IF2H_MOUSE Eukaryotic translation initiation factor 2 subunit 3, Y-linked OS=Mus musculus OX=10090 GN=Eif2s3y PE=1 S	Eukaryotic translation initiation factor 2 subunit 3, X-linked;Eukaryotic translation initiation factor 2 subunit 3, Y-linked	Eif2s3x;Eif2s3y	#N/A	#N/A	-0.0444457	0.184007
P23116	sp|P23116|EIF3A_MOUSE Eukaryotic translation initiation factor 3 subunit A OS=Mus musculus OX=10090 GN=Eif3a PE=1 SV=5	Eukaryotic translation initiation factor 3 subunit A	Eif3a	78	48.4	-0.0328763	0.206264
Q8JZQ9	sp|Q8JZQ9|EIF3B_MOUSE Eukaryotic translation initiation factor 3 subunit B OS=Mus musculus OX=10090 GN=Eif3b PE=1 SV=1	Eukaryotic translation initiation factor 3 subunit B	Eif3b	28	43.6	-0.00531197	0.0221035
Q8R1B4	sp|Q8R1B4|EIF3C_MOUSE Eukaryotic translation initiation factor 3 subunit C OS=Mus musculus OX=10090 GN=Eif3c PE=1 SV=1	Eukaryotic translation initiation factor 3 subunit C	Eif3c	27	30.3	0.0779406	0.486651
O70194	sp|O70194|EIF3D_MOUSE Eukaryotic translation initiation factor 3 subunit D OS=Mus musculus OX=10090 GN=Eif3d PE=1 SV=2	Eukaryotic translation initiation factor 3 subunit D	Eif3d	12	21.2	0.10554	0.370063
P60229	sp|P60229|EIF3E_MOUSE Eukaryotic translation initiation factor 3 subunit E OS=Mus musculus OX=10090 GN=Eif3e PE=1 SV=1	Eukaryotic translation initiation factor 3 subunit E	Eif3e	19	44.9	-0.000961939	0.0081594
Q9DCH4	sp|Q9DCH4|EIF3F_MOUSE Eukaryotic translation initiation factor 3 subunit F OS=Mus musculus OX=10090 GN=Eif3f PE=1 SV=2	Eukaryotic translation initiation factor 3 subunit F	Eif3f	10	33.2	-0.0621141	0.564789
Q9Z1D1	sp|Q9Z1D1|EIF3G_MOUSE Eukaryotic translation initiation factor 3 subunit G OS=Mus musculus OX=10090 GN=Eif3g PE=1 SV=2	Eukaryotic translation initiation factor 3 subunit G	Eif3g	17	36.6	0.015789	0.135112
Q91WK2	sp|Q91WK2|EIF3H_MOUSE Eukaryotic translation initiation factor 3 subunit H OS=Mus musculus OX=10090 GN=Eif3h PE=1 SV=1	Eukaryotic translation initiation factor 3 subunit H	Eif3h	14	37.2	0.0318057	0.186257
Q9QZD9	sp|Q9QZD9|EIF3I_MOUSE Eukaryotic translation initiation factor 3 subunit I OS=Mus musculus OX=10090 GN=Eif3i PE=1 SV=1	Eukaryotic translation initiation factor 3 subunit I	Eif3i	12	42.8	-0.103767	1.12554
Q3UGC7;Q66JS6	sp|Q3UGC7|EI3JA_MOUSE Eukaryotic translation initiation factor 3 subunit J-A OS=Mus musculus OX=10090 GN=Eif3j1 PE=2 SV=1;sp|Q66JS6|EI3JB_MOUSE Eukaryotic translation initiation factor 3 subunit J-B OS=Mus musculus OX=10090 GN=Eif3j2 PE=1 SV=1	Eukaryotic translation initiation factor 3 subunit J-A;Eukaryotic translation initiation factor 3 subunit J-B	Eif3j1;Eif3j2	#N/A	#N/A	-0.0228437	0.0759338
Q9DBZ5	sp|Q9DBZ5|EIF3K_MOUSE Eukaryotic translation initiation factor 3 subunit K OS=Mus musculus OX=10090 GN=Eif3k PE=1 SV=1	Eukaryotic translation initiation factor 3 subunit K	Eif3k	3	11.5	0.102002	0.364574
Q8QZY1	sp|Q8QZY1|EIF3L_MOUSE Eukaryotic translation initiation factor 3 subunit L OS=Mus musculus OX=10090 GN=Eif3l PE=1 SV=1	Eukaryotic translation initiation factor 3 subunit L	Eif3l	20	37.1	-0.0417048	0.472651
Q99JX4	sp|Q99JX4|EIF3M_MOUSE Eukaryotic translation initiation factor 3 subunit M OS=Mus musculus OX=10090 GN=Eif3m PE=1 SV=1	Eukaryotic translation initiation factor 3 subunit M	Eif3m	8	25.4	1.87795	0.391676
P60843	sp|P60843|IF4A1_MOUSE Eukaryotic initiation factor 4A-I OS=Mus musculus OX=10090 GN=Eif4a1 PE=1 SV=1	Eukaryotic initiation factor 4A-I	Eif4a1	15	54.4	0.127221	0.64584
Q91VC3	sp|Q91VC3|IF4A3_MOUSE Eukaryotic initiation factor 4A-III OS=Mus musculus OX=10090 GN=Eif4a3 PE=1 SV=3	Eukaryotic initiation factor 4A-III;Eukaryotic initiation factor 4A-III, N-terminally processed	Eif4a3	17	51.1	0.103242	1.40909
Q8BGD9	sp|Q8BGD9|IF4B_MOUSE Eukaryotic translation initiation factor 4B OS=Mus musculus OX=10090 GN=Eif4b PE=1 SV=1	Eukaryotic translation initiation factor 4B	Eif4b	23	30.1	-0.150901	0.773058
P63073	sp|P63073|IF4E_MOUSE Eukaryotic translation initiation factor 4E OS=Mus musculus OX=10090 GN=Eif4e PE=1 SV=1	Eukaryotic translation initiation factor 4E	Eif4e	9	38.7	-0.163136	1.10395
Q8BMB3	sp|Q8BMB3|IF4E2_MOUSE Eukaryotic translation initiation factor 4E type 2 OS=Mus musculus OX=10090 GN=Eif4e2 PE=1 SV=1	Eukaryotic translation initiation factor 4E type 2	Eif4e2	5	24.5	0.211836	1.06427
Q6NZJ6	sp|Q6NZJ6|IF4G1_MOUSE Eukaryotic translation initiation factor 4 gamma 1 OS=Mus musculus OX=10090 GN=Eif4g1 PE=1 SV=1	Eukaryotic translation initiation factor 4 gamma 1	Eif4g1	53	31.5	-0.0892963	1.40196
Q62448	sp|Q62448|IF4G2_MOUSE Eukaryotic translation initiation factor 4 gamma 2 OS=Mus musculus OX=10090 GN=Eif4g2 PE=1 SV=2	Eukaryotic translation initiation factor 4 gamma 2	Eif4g2	30	28.9	-0.0315317	0.244177
Q80XI3	sp|Q80XI3|IF4G3_MOUSE Eukaryotic translation initiation factor 4 gamma 3 OS=Mus musculus OX=10090 GN=Eif4g3 PE=1 SV=2	Eukaryotic translation initiation factor 4 gamma 3	Eif4g3	14	11.6	0.121057	0.385368
Q9WUK2	sp|Q9WUK2|IF4H_MOUSE Eukaryotic translation initiation factor 4H OS=Mus musculus OX=10090 GN=Eif4h PE=1 SV=3	Eukaryotic translation initiation factor 4H	Eif4h	11	33.9	-0.0231997	0.158731
P59325	sp|P59325|IF5_MOUSE Eukaryotic translation initiation factor 5 OS=Mus musculus OX=10090 GN=Eif5 PE=1 SV=1	Eukaryotic translation initiation factor 5	Eif5	12	29.6	0.117529	0.713111
P63242;Q8BGY2	sp|P63242|IF5A1_MOUSE Eukaryotic translation initiation factor 5A-1 OS=Mus musculus OX=10090 GN=Eif5a PE=1 SV=2;sp|Q8BGY2|IF5A2_MOUSE Eukaryotic translation initiation factor 5A-2 OS=Mus musculus OX=10090 GN=Eif5a2 PE=1 SV=3	Eukaryotic translation initiation factor 5A-1;Eukaryotic translation initiation factor 5A-2	Eif5a;Eif5a2	#N/A	#N/A	0.133287	0.812864
Q05D44	sp|Q05D44|IF2P_MOUSE Eukaryotic translation initiation factor 5B OS=Mus musculus OX=10090 GN=Eif5b PE=1 SV=2	Eukaryotic translation initiation factor 5B	Eif5b	25	21.7	-0.0796591	0.893496
O55135	sp|O55135|IF6_MOUSE Eukaryotic translation initiation factor 6 OS=Mus musculus OX=10090 GN=Eif6 PE=1 SV=2	Eukaryotic translation initiation factor 6	Eif6	4	17.1	0.201664	1.05726
Q80Y81	sp|Q80Y81|RNZ2_MOUSE Zinc phosphodiesterase ELAC protein 2 OS=Mus musculus OX=10090 GN=Elac2 PE=1 SV=1	Zinc phosphodiesterase ELAC protein 2	Elac2	10	12.4	0.0568536	0.407498
P70372	sp|P70372|ELAV1_MOUSE ELAV-like protein 1 OS=Mus musculus OX=10090 GN=Elavl1 PE=1 SV=2	ELAV-like protein 1	Elavl1	11	35.9	0.0676638	0.259842
Q60899	sp|Q60899|ELAV2_MOUSE ELAV-like protein 2 OS=Mus musculus OX=10090 GN=Elavl2 PE=1 SV=1	ELAV-like protein 2	Elavl2	2	8.3	1.96564	0.675344
Q9JHC9	sp|Q9JHC9|ELF2_MOUSE ETS-related transcription factor Elf-2 OS=Mus musculus OX=10090 GN=Elf2 PE=1 SV=1	ETS-related transcription factor Elf-2	Elf2	3	7.4	0.117676	0.476774
O08856	sp|O08856|ELL_MOUSE RNA polymerase II elongation factor ELL OS=Mus musculus OX=10090 GN=Ell PE=2 SV=2	RNA polymerase II elongation factor ELL	Ell	3	5.6	-0.015255	0.0325711
Q8BPU7	sp|Q8BPU7|ELMO1_MOUSE Engulfment and cell motility protein 1 OS=Mus musculus OX=10090 GN=Elmo1 PE=1 SV=2	Engulfment and cell motility protein 1	Elmo1	6	9.9	-0.0792713	0.486903
Q8BHL5	sp|Q8BHL5|ELMO2_MOUSE Engulfment and cell motility protein 2 OS=Mus musculus OX=10090 GN=Elmo2 PE=1 SV=1	Engulfment and cell motility protein 2	Elmo2	7	10.8	-0.182547	0.927111
Q9JLJ5	sp|Q9JLJ5|ELOV1_MOUSE Elongation of very long chain fatty acids protein 1 OS=Mus musculus OX=10090 GN=Elovl1 PE=1 SV=1	Elongation of very long chain fatty acids protein 1	Elovl1	2	9	-0.944215	0.478669
Q91WG4	sp|Q91WG4|ELP2_MOUSE Elongator complex protein 2 OS=Mus musculus OX=10090 GN=Elp2 PE=1 SV=1	Elongator complex protein 2	Elp2	8	11.2	0.000599543	0.00249861
Q9CZX0	sp|Q9CZX0|ELP3_MOUSE Elongator complex protein 3 OS=Mus musculus OX=10090 GN=Elp3 PE=1 SV=1	Elongator complex protein 3	Elp3	9	20.3	0.0180785	0.0391693
Q9ER73	sp|Q9ER73|ELP4_MOUSE Elongator complex protein 4 OS=Mus musculus OX=10090 GN=Elp4 PE=1 SV=2	Elongator complex protein 4	Elp4	8	21.8	-0.0598736	0.336153
Q8C7X2	sp|Q8C7X2|EMC1_MOUSE ER membrane protein complex subunit 1 OS=Mus musculus OX=10090 GN=Emc1 PE=1 SV=1	ER membrane protein complex subunit 1	Emc1	12	14.5	0.0170708	0.0797042
Q9CRD2	sp|Q9CRD2|EMC2_MOUSE ER membrane protein complex subunit 2 OS=Mus musculus OX=10090 GN=Emc2 PE=1 SV=1	ER membrane protein complex subunit 2	Emc2	5	18.5	-0.0930055	0.768709
Q99KI3	sp|Q99KI3|EMC3_MOUSE ER membrane protein complex subunit 3 OS=Mus musculus OX=10090 GN=Emc3 PE=1 SV=3	ER membrane protein complex subunit 3	Emc3	4	21.1	-0.0183334	0.0254445
Q9CZX9	sp|Q9CZX9|EMC4_MOUSE ER membrane protein complex subunit 4 OS=Mus musculus OX=10090 GN=Emc4 PE=1 SV=1	ER membrane protein complex subunit 4	Emc4	4	26.8	-0.78119	0.513776
Q9EP72	sp|Q9EP72|EMC7_MOUSE ER membrane protein complex subunit 7 OS=Mus musculus OX=10090 GN=Emc7 PE=1 SV=1	ER membrane protein complex subunit 7	Emc7	3	16.2	-0.289778	0.924512
O70378	sp|O70378|EMC8_MOUSE ER membrane protein complex subunit 8 OS=Mus musculus OX=10090 GN=Emc8 PE=1 SV=1	ER membrane protein complex subunit 8	Emc8	3	14	-0.0139484	0.0437644
O08579	sp|O08579|EMD_MOUSE Emerin OS=Mus musculus OX=10090 GN=Emd PE=1 SV=1	Emerin	Emd	10	47.9	0.0204372	0.120892
O35130	sp|O35130|NEP1_MOUSE Ribosomal RNA small subunit methyltransferase NEP1 OS=Mus musculus OX=10090 GN=Emg1 PE=1 SV=1	Ribosomal RNA small subunit methyltransferase NEP1	Emg1	6	28.3	0.250263	0.999173
Q05BC3	sp|Q05BC3|EMAL1_MOUSE Echinoderm microtubule-associated protein-like 1 OS=Mus musculus OX=10090 GN=Eml1 PE=1 SV=1	Echinoderm microtubule-associated protein-like 1	Eml1	7	11.1	-0.0311998	0.202477
Q3UMY5	sp|Q3UMY5|EMAL4_MOUSE Echinoderm microtubule-associated protein-like 4 OS=Mus musculus OX=10090 GN=Eml4 PE=1 SV=1	Echinoderm microtubule-associated protein-like 4	Eml4	6	7	-0.0108782	0.0245727
Q03173	sp|Q03173|ENAH_MOUSE Protein enabled homolog OS=Mus musculus OX=10090 GN=Enah PE=1 SV=2	Protein enabled homolog	Enah	10	15.8	0.116873	0.981496
P17182;P17183	sp|P17182|ENOA_MOUSE Alpha-enolase OS=Mus musculus OX=10090 GN=Eno1 PE=1 SV=3	Alpha-enolase	Eno1	25	62.4	0.0389436	0.247061
P21550	sp|P21550|ENOB_MOUSE Beta-enolase OS=Mus musculus OX=10090 GN=Eno3 PE=1 SV=3	Beta-enolase	Eno3	9	25.8	0.0794868	0.426024
P60840	sp|P60840|ENSA_MOUSE Alpha-endosulfine OS=Mus musculus OX=10090 GN=Ensa PE=1 SV=1	Alpha-endosulfine	Ensa	5	57	0.107629	0.464482
Q8BYW9	sp|Q8BYW9|EOGT_MOUSE EGF domain-specific O-linked N-acetylglucosamine transferase OS=Mus musculus OX=10090 GN=Eogt PE=1 SV=1	EGF domain-specific O-linked N-acetylglucosamine transferase	Eogt	3	7.6	0.0367444	0.0497541
B2RWS6	sp|B2RWS6|EP300_MOUSE Histone acetyltransferase p300 OS=Mus musculus OX=10090 GN=Ep300 PE=1 SV=2	Histone acetyltransferase p300	Ep300	9	6.6	0.205432	0.972801
Q8CHI8	sp|Q8CHI8|EP400_MOUSE E1A-binding protein p400 OS=Mus musculus OX=10090 GN=Ep400 PE=1 SV=3	E1A-binding protein p400	Ep400	7	3.3	0.0554454	0.184118
P48193	sp|P48193|41_MOUSE Protein 4.1 OS=Mus musculus OX=10090 GN=Epb41 PE=1 SV=2	Protein 4.1	Epb41	8	13.5	-0.0934245	0.882517
Q9Z2H5	sp|Q9Z2H5|E41L1_MOUSE Band 4.1-like protein 1 OS=Mus musculus OX=10090 GN=Epb41l1 PE=1 SV=2	Band 4.1-like protein 1	Epb41l1	18	30	0.343707	2.95078
O70318	sp|O70318|E41L2_MOUSE Band 4.1-like protein 2 OS=Mus musculus OX=10090 GN=Epb41l2 PE=1 SV=2	Band 4.1-like protein 2	Epb41l2	41	43	-0.0464414	0.136099
Q9WV92	sp|Q9WV92|E41L3_MOUSE Band 4.1-like protein 3 OS=Mus musculus OX=10090 GN=Epb41l3 PE=1 SV=1	Band 4.1-like protein 3;Band 4.1-like protein 3, N-terminally processed	Epb41l3	27	36.5	-0.0197449	0.0727432
Q03145;P35991;P54763;P29319;Q61772;Q62413	sp|Q03145|EPHA2_MOUSE Ephrin type-A receptor 2 OS=Mus musculus OX=10090 GN=Epha2 PE=1 SV=3	Ephrin type-A receptor 2	Epha2	8	10.8	-0.415336	2.42588
Q9D379	sp|Q9D379|HYEP_MOUSE Epoxide hydrolase 1 OS=Mus musculus OX=10090 GN=Ephx1 PE=1 SV=2	Epoxide hydrolase 1	Ephx1	7	16.9	-0.602396	2.70705
Q8VEH5	sp|Q8VEH5|EPMIP_MOUSE EPM2A-interacting protein 1 OS=Mus musculus OX=10090 GN=Epm2aip1 PE=1 SV=1	EPM2A-interacting protein 1	Epm2aip1	7	15.2	0.0285104	0.125549
Q80VP1;Q91W69	sp|Q80VP1|EPN1_MOUSE Epsin-1 OS=Mus musculus OX=10090 GN=Epn1 PE=1 SV=3	Epsin-1	Epn1	3	5	0.687015	0.430307
Q8CGC7	sp|Q8CGC7|SYEP_MOUSE Bifunctional glutamate/proline--tRNA ligase OS=Mus musculus OX=10090 GN=Eprs1 PE=1 SV=4	Bifunctional glutamate/proline--tRNA ligase;Glutamate--tRNA ligase;Proline--tRNA ligase	Eprs	41	28.5	0.00655429	0.0471111
P42567	sp|P42567|EPS15_MOUSE Epidermal growth factor receptor substrate 15 OS=Mus musculus OX=10090 GN=Eps15 PE=1 SV=1	Epidermal growth factor receptor substrate 15	Eps15	6	8.1	0.353134	0.98464
Q60902	sp|Q60902|EP15R_MOUSE Epidermal growth factor receptor substrate 15-like 1 OS=Mus musculus OX=10090 GN=Eps15l1 PE=1 SV=3	Epidermal growth factor receptor substrate 15-like 1	Eps15l1	21	26.7	-0.0511157	0.418771
Q08509	sp|Q08509|EPS8_MOUSE Epidermal growth factor receptor kinase substrate 8 OS=Mus musculus OX=10090 GN=Eps8 PE=1 SV=2	Epidermal growth factor receptor kinase substrate 8	Eps8	20	28.7	-0.226357	1.32785
Q99K30	sp|Q99K30|ES8L2_MOUSE Epidermal growth factor receptor kinase substrate 8-like protein 2 OS=Mus musculus OX=10090 GN=Eps8l2 PE=1 SV=1	Epidermal growth factor receptor kinase substrate 8-like protein 2	Eps8l2	6	11.4	-0.309561	1.09091
Q9CZU4	sp|Q9CZU4|ERAL1_MOUSE GTPase Era, mitochondrial OS=Mus musculus OX=10090 GN=Eral1 PE=2 SV=1	GTPase Era, mitochondrial	Eral1	3	8.9	-0.203864	0.2872
Q80TH2	sp|Q80TH2|ERBIN_MOUSE Erbin OS=Mus musculus OX=10090 GN=Erbin PE=1 SV=3	Protein LAP2	Erbb2ip	9	8.3	-0.220376	0.693171
Q99MI1	sp|Q99MI1|RB6I2_MOUSE ELKS/Rab6-interacting/CAST family member 1 OS=Mus musculus OX=10090 GN=Erc1 PE=1 SV=1	ELKS/Rab6-interacting/CAST family member 1	Erc1	19	22.3	0.131441	0.577222
Q8BHK9	sp|Q8BHK9|ERC6L_MOUSE DNA excision repair protein ERCC-6-like OS=Mus musculus OX=10090 GN=Ercc6l PE=1 SV=1	DNA excision repair protein ERCC-6-like	Ercc6l	10	9.4	-0.0345262	0.0697033
Q9DC16	sp|Q9DC16|ERGI1_MOUSE Endoplasmic reticulum-Golgi intermediate compartment protein 1 OS=Mus musculus OX=10090 GN=Ergic1 PE=1 SV=1	Endoplasmic reticulum-Golgi intermediate compartment protein 1	Ergic1	7	30.7	-0.090847	1.54632
P84089	sp|P84089|ERH_MOUSE Enhancer of rudimentary homolog OS=Mus musculus OX=10090 GN=Erh PE=1 SV=1	Enhancer of rudimentary homolog	Erh	3	27.9	-0.403337	0.526256
Q7TMF2	sp|Q7TMF2|ERI1_MOUSE 3-5 exoribonuclease 1 OS=Mus musculus OX=10090 GN=Eri1 PE=1 SV=2	3-5 exoribonuclease 1	Eri1	3	11.9	0.22703	0.941422
Q91X78	sp|Q91X78|ERLN1_MOUSE Erlin-1 OS=Mus musculus OX=10090 GN=Erlin1 PE=1 SV=2	Erlin-1	Erlin1	3	14.9	-1.21595	0.867889
Q8BFZ9	sp|Q8BFZ9|ERLN2_MOUSE Erlin-2 OS=Mus musculus OX=10090 GN=Erlin2 PE=1 SV=1	Erlin-2	Erlin2	4	18.2	-0.148207	1.5486
Q3UVK0	sp|Q3UVK0|ERMP1_MOUSE Endoplasmic reticulum metallopeptidase 1 OS=Mus musculus OX=10090 GN=Ermp1 PE=1 SV=2	Endoplasmic reticulum metallopeptidase 1	Ermp1	7	9.1	-0.0964731	0.166686
Q8R180	sp|Q8R180|ERO1A_MOUSE ERO1-like protein alpha OS=Mus musculus OX=10090 GN=Ero1a PE=1 SV=2	ERO1-like protein alpha	Ero1l	5	13.6	0.0836283	0.238696
P57759	sp|P57759|ERP29_MOUSE Endoplasmic reticulum resident protein 29 OS=Mus musculus OX=10090 GN=Erp29 PE=1 SV=2	Endoplasmic reticulum resident protein 29	Erp29	5	19.1	-0.0029672	0.00446565
Q9D1Q6	sp|Q9D1Q6|ERP44_MOUSE Endoplasmic reticulum resident protein 44 OS=Mus musculus OX=10090 GN=Erp44 PE=1 SV=1	Endoplasmic reticulum resident protein 44	Erp44	5	13.1	0.104335	0.364726
Q9R0P3	sp|Q9R0P3|ESTD_MOUSE S-formylglutathione hydrolase OS=Mus musculus OX=10090 GN=Esd PE=1 SV=1	S-formylglutathione hydrolase	Esd	8	34.8	-0.0613232	0.350032
Q3V1V3	sp|Q3V1V3|ESF1_MOUSE ESF1 homolog OS=Mus musculus OX=10090 GN=Esf1 PE=1 SV=1	ESF1 homolog	Esf1	12	13.3	0.133405	0.304982
Q3U7R1	sp|Q3U7R1|ESYT1_MOUSE Extended synaptotagmin-1 OS=Mus musculus OX=10090 GN=Esyt1 PE=1 SV=2	Extended synaptotagmin-1	Esyt1	16	17.9	0.316081	3.46849
Q3TZZ7	sp|Q3TZZ7|ESYT2_MOUSE Extended synaptotagmin-2 OS=Mus musculus OX=10090 GN=Esyt2 PE=1 SV=1	Extended synaptotagmin-2	Esyt2	7	10.4	-0.240424	1.9846
Q8BWY3	sp|Q8BWY3|ERF1_MOUSE Eukaryotic peptide chain release factor subunit 1 OS=Mus musculus OX=10090 GN=Etf1 PE=1 SV=4	Eukaryotic peptide chain release factor subunit 1	Etf1	14	29.3	0.118779	0.67781
Q99LC5	sp|Q99LC5|ETFA_MOUSE Electron transfer flavoprotein subunit alpha, mitochondrial OS=Mus musculus OX=10090 GN=Etfa PE=1 SV=2	Electron transfer flavoprotein subunit alpha, mitochondrial	Etfa	12	51.1	-0.172611	0.918984
Q9DCW4	sp|Q9DCW4|ETFB_MOUSE Electron transfer flavoprotein subunit beta OS=Mus musculus OX=10090 GN=Etfb PE=1 SV=3	Electron transfer flavoprotein subunit beta	Etfb	11	46.3	-0.120839	1.24968
Q921G7	sp|Q921G7|ETFD_MOUSE Electron transfer flavoprotein-ubiquinone oxidoreductase, mitochondrial OS=Mus musculus OX=10090 GN=Etfdh PE=1 SV=1	Electron transfer flavoprotein-ubiquinone oxidoreductase, mitochondrial	Etfdh	10	18	-0.0921478	0.307017
Q9DCM0	sp|Q9DCM0|ETHE1_MOUSE Persulfide dioxygenase ETHE1, mitochondrial OS=Mus musculus OX=10090 GN=Ethe1 PE=1 SV=2	Persulfide dioxygenase ETHE1, mitochondrial	Ethe1	4	22.8	0.21966	1.21346
Q61545	sp|Q61545|EWS_MOUSE RNA-binding protein EWS OS=Mus musculus OX=10090 GN=Ewsr1 PE=1 SV=2	RNA-binding protein EWS	Ewsr1	7	13.1	0.00584348	0.0377431
Q8R3S6	sp|Q8R3S6|EXOC1_MOUSE Exocyst complex component 1 OS=Mus musculus OX=10090 GN=Exoc1 PE=1 SV=4	Exocyst complex component 1	Exoc1	8	12.3	-0.0448634	0.117214
Q9D4H1	sp|Q9D4H1|EXOC2_MOUSE Exocyst complex component 2 OS=Mus musculus OX=10090 GN=Exoc2 PE=1 SV=1	Exocyst complex component 2	Exoc2	8	9.1	-0.270471	1.16049
Q6KAR6	sp|Q6KAR6|EXOC3_MOUSE Exocyst complex component 3 OS=Mus musculus OX=10090 GN=Exoc3 PE=1 SV=2	Exocyst complex component 3	Exoc3	7	12.6	0.00301679	0.0110698
O35382	sp|O35382|EXOC4_MOUSE Exocyst complex component 4 OS=Mus musculus OX=10090 GN=Exoc4 PE=1 SV=2	Exocyst complex component 4	Exoc4	13	14.7	-0.0301056	0.197434
Q3TPX4	sp|Q3TPX4|EXOC5_MOUSE Exocyst complex component 5 OS=Mus musculus OX=10090 GN=Exoc5 PE=1 SV=2	Exocyst complex component 5	Exoc5	6	8.8	-0.142013	0.591473
A6H5Z3	sp|A6H5Z3|EXC6B_MOUSE Exocyst complex component 6B OS=Mus musculus OX=10090 GN=Exoc6b PE=1 SV=1	Exocyst complex component 6B	Exoc6b	5	7.4	0.196903	0.256489
O35250	sp|O35250|EXOC7_MOUSE Exocyst complex component 7 OS=Mus musculus OX=10090 GN=Exoc7 PE=1 SV=2	Exocyst complex component 7	Exoc7	7	12.5	0.127574	0.261983
Q8C163	sp|Q8C163|EXOG_MOUSE Nuclease EXOG, mitochondrial OS=Mus musculus OX=10090 GN=Exog PE=1 SV=1	Nuclease EXOG, mitochondrial	Exog	3	11.7	-0.192961	0.132152
P56960	sp|P56960|EXOSX_MOUSE Exosome component 10 OS=Mus musculus OX=10090 GN=Exosc10 PE=1 SV=2	Exosome component 10	Exosc10	15	20.2	-0.156954	0.538677
Q8VBV3	sp|Q8VBV3|EXOS2_MOUSE Exosome complex component RRP4 OS=Mus musculus OX=10090 GN=Exosc2 PE=1 SV=1	Exosome complex component RRP4	Exosc2	6	25.3	0.0164026	0.0221435
Q9CRA8	sp|Q9CRA8|EXOS5_MOUSE Exosome complex component RRP46 OS=Mus musculus OX=10090 GN=Exosc5 PE=1 SV=1	Exosome complex component RRP46	Exosc5	4	17.9	-0.0419617	0.270679
Q8BTW3	sp|Q8BTW3|EXOS6_MOUSE Exosome complex component MTR3 OS=Mus musculus OX=10090 GN=Exosc6 PE=1 SV=1	Exosome complex component MTR3	Exosc6	5	22.3	-0.000456492	0.00256213
Q9D0M0	sp|Q9D0M0|EXOS7_MOUSE Exosome complex exonuclease RRP42 OS=Mus musculus OX=10090 GN=Exosc7 PE=1 SV=2	Exosome complex exonuclease RRP42	Exosc7	3	11.3	-0.0433305	0.310082
Q9D753	sp|Q9D753|EXOS8_MOUSE Exosome complex component RRP43 OS=Mus musculus OX=10090 GN=Exosc8 PE=1 SV=1	Exosome complex component RRP43	Exosc8	3	13.8	-0.299761	0.811755
Q9JHI7	sp|Q9JHI7|EXOS9_MOUSE Exosome complex component RRP45 OS=Mus musculus OX=10090 GN=Exosc9 PE=1 SV=1	Exosome complex component RRP45	Exosc9	3	8	-0.0562827	0.485582
P70428	sp|P70428|EXT2_MOUSE Exostosin-2 OS=Mus musculus OX=10090 GN=Ext2 PE=1 SV=2	Exostosin-2	Ext2	4	6.3	-0.0134621	0.0945961
P97480	sp|P97480|EYA3_MOUSE Eyes absent homolog 3 OS=Mus musculus OX=10090 GN=Eya3 PE=1 SV=2	Eyes absent homolog 3	Eya3	3	8	-0.0328223	0.193572
Q61188;P70351	sp|Q61188|EZH2_MOUSE Histone-lysine N-methyltransferase EZH2 OS=Mus musculus OX=10090 GN=Ezh2 PE=1 SV=2	Histone-lysine N-methyltransferase EZH2	Ezh2	4	5.5	0.149179	0.570945
P26040	sp|P26040|EZRI_MOUSE Ezrin OS=Mus musculus OX=10090 GN=Ezr PE=1 SV=3	Ezrin	Ezr	26	47.1	-0.170921	1.36648
Q05816	sp|Q05816|FABP5_MOUSE Fatty acid-binding protein 5 OS=Mus musculus OX=10090 GN=Fabp5 PE=1 SV=3	Fatty acid-binding protein, epidermal	Fabp5	3	16.3	0.247751	0.513939
Q920L1	sp|Q920L1|FADS1_MOUSE Acyl-CoA (8-3)-desaturase OS=Mus musculus OX=10090 GN=Fads1 PE=1 SV=1	Fatty acid desaturase 1	Fads1	4	12.5	0.122437	0.178786
Q9Z0R9	sp|Q9Z0R9|FADS2_MOUSE Acyl-CoA 6-desaturase OS=Mus musculus OX=10090 GN=Fads2 PE=1 SV=1	Fatty acid desaturase 2	Fads2	4	10.6	0.179902	1.03484
P54731	sp|P54731|FAF1_MOUSE FAS-associated factor 1 OS=Mus musculus OX=10090 GN=Faf1 PE=1 SV=2	FAS-associated factor 1	Faf1	8	11.9	-0.104711	0.503251
Q3TDN2	sp|Q3TDN2|FAF2_MOUSE FAS-associated factor 2 OS=Mus musculus OX=10090 GN=Faf2 PE=1 SV=2	FAS-associated factor 2	Faf2	12	25.8	-0.165665	0.914381
P35505	sp|P35505|FAAA_MOUSE Fumarylacetoacetase OS=Mus musculus OX=10090 GN=Fah PE=1 SV=2	Fumarylacetoacetase	Fah	5	13.4	-0.480955	2.14124
Q9CQY2	sp|Q9CQY2|RAMAC_MOUSE RNA guanine-N7 methyltransferase activating subunit OS=Mus musculus OX=10090 GN=Ramac PE=3 SV=1	RNMT-activating mini protein	Fam103a1	3	27.7	-0.146968	0.157156
Q3TGF2	sp|Q3TGF2|F107B_MOUSE Protein FAM107B OS=Mus musculus OX=10090 GN=Fam107b PE=1 SV=2	Protein FAM107B	Fam107b	8	66.4	-0.0223967	0.104518
Q9D281	sp|Q9D281|NXP20_MOUSE Protein Noxp20 OS=Mus musculus OX=10090 GN=Fam114a1 PE=1 SV=1	Protein Noxp20	Fam114a1	11	29	-0.189953	2.15426
Q8VE88	sp|Q8VE88|F1142_MOUSE Protein FAM114A2 OS=Mus musculus OX=10090 GN=Fam114a2 PE=1 SV=2	Protein FAM114A2	Fam114a2	6	12.7	0.00827916	0.0182766
Q6A0A9	sp|Q6A0A9|F120A_MOUSE Constitutive coactivator of PPAR-gamma-like protein 1 OS=Mus musculus OX=10090 GN=FAM120A PE=1 SV=2	Constitutive coactivator of PPAR-gamma-like protein 1	FAM120A	14	16.3	-0.0780907	0.856616
Q3UW53	sp|Q3UW53|NIBA1_MOUSE Protein Niban 1 OS=Mus musculus OX=10090 GN=Niban1 PE=1 SV=2	Protein Niban	Fam129a	16	18.4	-0.597552	2.0341
Q8R1F1	sp|Q8R1F1|NIBA2_MOUSE Protein Niban 2 OS=Mus musculus OX=10090 GN=Niban2 PE=1 SV=2	Niban-like protein 1	Fam129b	16	27.2	-0.0458177	0.183128
Q9D6U8	sp|Q9D6U8|F162A_MOUSE Protein FAM162A OS=Mus musculus OX=10090 GN=Fam162a PE=1 SV=1	Protein FAM162A	Fam162a	3	20	0.02683	0.0673407
Q3TCJ1	sp|Q3TCJ1|ABRX2_MOUSE BRISC complex subunit Abraxas 2 OS=Mus musculus OX=10090 GN=Abraxas2 PE=1 SV=1	BRISC complex subunit Abro1	Fam175b	5	19.3	-0.132907	0.640244
Q8BR63	sp|Q8BR63|F177A_MOUSE Protein FAM177A1 OS=Mus musculus OX=10090 GN=Fam177a1 PE=1 SV=1	Protein FAM177A1	Fam177a1	6	26.1	-0.0848166	0.913149
Q91WE2	sp|Q91WE2|PIP30_MOUSE PSME3-interacting protein OS=Mus musculus OX=10090 GN=Psme3ip1 PE=1 SV=1	Protein FAM192A	Fam192a	7	16.9	0.395881	0.517111
Q8CGI1	sp|Q8CGI1|F193A_MOUSE Protein FAM193A OS=Mus musculus OX=10090 GN=Fam193a PE=1 SV=2	Protein FAM193A	Fam193a	4	4.2	0.0939153	0.463454
Q3UGS4	sp|Q3UGS4|MCRI1_MOUSE Mapk-regulated corepressor-interacting protein 1 OS=Mus musculus OX=10090 GN=Mcrip1 PE=1 SV=1	Protein FAM195B	Fam195b	3	41.2	0.131791	0.349344
P58468	sp|P58468|F207A_MOUSE Protein FAM207A OS=Mus musculus OX=10090 GN=Fam207a PE=1 SV=1	Protein FAM207A	Fam207a	4	25.6	-0.030777	0.197024
Q5DTT3	sp|Q5DTT3|TASO2_MOUSE Protein TASOR 2 OS=Mus musculus OX=10090 GN=Tasor2 PE=1 SV=2	Protein FAM208B	Fam208b	3	1.6	1.23844	0.437707
Q6PGL7	sp|Q6PGL7|WASC2_MOUSE WASH complex subunit 2 OS=Mus musculus OX=10090 GN=Washc2 PE=1 SV=1	WASH complex subunit FAM21	Fam21	16	15.2	-0.0929171	0.471227
Q9CR80	sp|Q9CR80|FA32A_MOUSE Protein FAM32A OS=Mus musculus OX=10090 GN=Fam32a PE=2 SV=1	Protein FAM32A	Fam32a	5	43.8	0.100158	0.364602
Q9D8N2	sp|Q9D8N2|DEN10_MOUSE DENN domain-containing protein 10 OS=Mus musculus OX=10090 GN=Dennd10 PE=1 SV=2	Protein FAM45A	Fam45a	3	10.1	-0.168266	0.311629
Q921M7;Q8BHZ0	sp|Q921M7|CYRIB_MOUSE CYFIP-related Rac1 interactor B OS=Mus musculus OX=10090 GN=Cyrib PE=1 SV=1	Protein FAM49B	Fam49b	10	31.5	-0.00784175	0.0348607
Q9WV03;Q9WTJ8	sp|Q9WV03|FA50A_MOUSE Protein FAM50A OS=Mus musculus OX=10090 GN=Fam50a PE=1 SV=1	Protein FAM50A	Fam50a	11	36.6	0.0418129	0.378869
Q76LS9	sp|Q76LS9|MINY1_MOUSE Ubiquitin carboxyl-terminal hydrolase MINDY-1 OS=Mus musculus OX=10090 GN=Mindy1 PE=1 SV=1	Protein FAM63A	Fam63a	4	11.1	0.0101267	0.0739134
Q68FE6	sp|Q68FE6|RIPR1_MOUSE Rho family-interacting cell polarization regulator 1 OS=Mus musculus OX=10090 GN=Ripor1 PE=1 SV=2	Protein FAM65A	Fam65a	5	4.2	-0.159054	0.387752
Q80XP8	sp|Q80XP8|FA76B_MOUSE Protein FAM76B OS=Mus musculus OX=10090 GN=Fam76b PE=1 SV=1	Protein FAM76B	Fam76b	5	16.5	0.328699	1.03063
Q148V8	sp|Q148V8|FA83H_MOUSE Protein FAM83H OS=Mus musculus OX=10090 GN=Fam83h PE=1 SV=1	Protein FAM83H	Fam83h	7	8.1	-0.400445	1.84089
Q3UVG3	sp|Q3UVG3|F91A1_MOUSE Protein FAM91A1 OS=Mus musculus OX=10090 GN=Fam91a1 PE=1 SV=1	Protein FAM91A1	Fam91a1	10	12.8	0.280641	0.865672
Q3TJZ6	sp|Q3TJZ6|FA98A_MOUSE Protein FAM98A OS=Mus musculus OX=10090 GN=Fam98a PE=1 SV=1	Protein FAM98A	Fam98a	5	15.7	0.0809778	0.178687
Q80VD1	sp|Q80VD1|FA98B_MOUSE Protein FAM98B OS=Mus musculus OX=10090 GN=Fam98b PE=1 SV=1	Protein FAM98B	Fam98b	2	9.6	-3.76801	3.05358
Q922J9	sp|Q922J9|FACR1_MOUSE Fatty acyl-CoA reductase 1 OS=Mus musculus OX=10090 GN=Far1 PE=1 SV=1	Fatty acyl-CoA reductase 1	Far1	18	34.4	0.0682418	0.728523
F8VPU2	sp|F8VPU2|FARP1_MOUSE FERM, ARHGEF and pleckstrin domain-containing protein 1 OS=Mus musculus OX=10090 GN=Farp1 PE=1 SV=1	FERM, RhoGEF and pleckstrin domain-containing protein 1	Farp1	18	21	-0.088356	0.954001
Q8C0C7	sp|Q8C0C7|SYFA_MOUSE Phenylalanine--tRNA ligase alpha subunit OS=Mus musculus OX=10090 GN=Farsa PE=1 SV=1	Phenylalanine--tRNA ligase alpha subunit	Farsa	9	18.1	-0.0785281	0.342336
Q9WUA2	sp|Q9WUA2|SYFB_MOUSE Phenylalanine--tRNA ligase beta subunit OS=Mus musculus OX=10090 GN=Farsb PE=1 SV=2	Phenylalanine--tRNA ligase beta subunit	Farsb	11	18.8	-0.0191085	0.0805923
P19096	sp|P19096|FAS_MOUSE Fatty acid synthase OS=Mus musculus OX=10090 GN=Fasn PE=1 SV=2	Fatty acid synthase;[Acyl-carrier-protein] S-acetyltransferase;[Acyl-carrier-protein] S-malonyltransferase;3-oxoacyl-[acyl-carrier-protein] synthase;3-oxoacyl-[acyl-carrier-protein] reductase;3-hydroxyacyl-[acyl-carrier-protein] dehydratase;Enoyl-[acyl-carrier-protein] reductase;Oleoyl-[acyl-carrier-protein] hydrolase	Fasn	69	34.4	0.0559553	1.83886
P35550	sp|P35550|FBRL_MOUSE rRNA 2-O-methyltransferase fibrillarin OS=Mus musculus OX=10090 GN=Fbl PE=1 SV=2	rRNA 2-O-methyltransferase fibrillarin	Fbl	12	41	-0.0401929	0.399163
P37889	sp|P37889|FBLN2_MOUSE Fibulin-2 OS=Mus musculus OX=10090 GN=Fbln2 PE=1 SV=2	Fibulin-2	Fbln2	9	9.3	-0.14355	0.406413
Q78JE5	sp|Q78JE5|FBX22_MOUSE F-box only protein 22 OS=Mus musculus OX=10090 GN=Fbxo22 PE=1 SV=2	F-box only protein 22	Fbxo22	6	16.7	-0.127881	0.440617
Q8CHQ0	sp|Q8CHQ0|FBX4_MOUSE F-box only protein 4 OS=Mus musculus OX=10090 GN=Fbxo4 PE=1 SV=2	F-box only protein 4	Fbxo4	5	14.8	-0.019371	0.0438549
Q920E5	sp|Q920E5|FPPS_MOUSE Farnesyl pyrophosphate synthase OS=Mus musculus OX=10090 GN=Fdps PE=1 SV=1	Farnesyl pyrophosphate synthase	Fdps	11	26.3	0.141842	2.7051
P46656	sp|P46656|ADX_MOUSE Adrenodoxin, mitochondrial OS=Mus musculus OX=10090 GN=Fdx1 PE=1 SV=1	Adrenodoxin, mitochondrial	Fdx1	2	9	0.0297699	0.0948636
P22315	sp|P22315|HEMH_MOUSE Ferrochelatase, mitochondrial OS=Mus musculus OX=10090 GN=Fech PE=1 SV=2	Ferrochelatase, mitochondrial	Fech	8	23.1	-0.205773	0.853235
P39749	sp|P39749|FEN1_MOUSE Flap endonuclease 1 OS=Mus musculus OX=10090 GN=Fen1 PE=1 SV=1	Flap endonuclease 1	Fen1	5	17.7	0.0732314	0.203593
Q8CIB5	sp|Q8CIB5|FERM2_MOUSE Fermitin family homolog 2 OS=Mus musculus OX=10090 GN=Fermt2 PE=1 SV=1	Fermitin family homolog 2	Fermt2	13	20.3	-0.119012	0.547572
P52734	sp|P52734|FGD1_MOUSE FYVE, RhoGEF and PH domain-containing protein 1 OS=Mus musculus OX=10090 GN=Fgd1 PE=1 SV=2	FYVE, RhoGEF and PH domain-containing protein 1	Fgd1	3	4.6	-0.065244	0.131579
P16092;Q61851	sp|P16092|FGFR1_MOUSE Fibroblast growth factor receptor 1 OS=Mus musculus OX=10090 GN=Fgfr1 PE=1 SV=2	Fibroblast growth factor receptor 1	Fgfr1	4	5.5	0.0465145	0.0323055
Q66JX5	sp|Q66JX5|CEP43_MOUSE Centrosomal protein 43 OS=Mus musculus OX=10090 GN=Cep43 PE=1 SV=1	FGFR1 oncogene partner	Fgfr1op	4	15.5	0.00548935	0.0150236
P97807	sp|P97807|FUMH_MOUSE Fumarate hydratase, mitochondrial OS=Mus musculus OX=10090 GN=Fh PE=1 SV=3	Fumarate hydratase, mitochondrial	Fh	10	26.2	-0.00520897	0.0343664
P97447	sp|P97447|FHL1_MOUSE Four and a half LIM domains protein 1 OS=Mus musculus OX=10090 GN=Fhl1 PE=1 SV=3	Four and a half LIM domains protein 1	Fhl1	4	13.9	-0.102363	0.831888
Q9R059	sp|Q9R059|FHL3_MOUSE Four and a half LIM domains protein 3 OS=Mus musculus OX=10090 GN=Fhl3 PE=1 SV=2	Four and a half LIM domains protein 3	Fhl3	2	9	-0.170259	0.216734
Q6P9Q4	sp|Q6P9Q4|FHOD1_MOUSE FH1/FH2 domain-containing protein 1 OS=Mus musculus OX=10090 GN=Fhod1 PE=1 SV=3	FH1/FH2 domain-containing protein 1	Fhod1	8	8.8	-0.140603	1.06941
Q6P6L0	sp|Q6P6L0|FIL1L_MOUSE Filamin A-interacting protein 1-like OS=Mus musculus OX=10090 GN=Filip1l PE=1 SV=2	Filamin A-interacting protein 1-like	Filip1l	9	9.8	0.28039	0.822947
Q9D824	sp|Q9D824|FIP1_MOUSE Pre-mRNA 3-end-processing factor FIP1 OS=Mus musculus OX=10090 GN=Fip1l1 PE=1 SV=1	Pre-mRNA 3-end-processing factor FIP1	Fip1l1	8	22.9	-0.0643469	0.258161
Q9CQ92	sp|Q9CQ92|FIS1_MOUSE Mitochondrial fission 1 protein OS=Mus musculus OX=10090 GN=Fis1 PE=1 SV=1	Mitochondrial fission 1 protein	Fis1	5	34.2	0.250249	0.46597
Q61576	sp|Q61576|FKB10_MOUSE Peptidyl-prolyl cis-trans isomerase FKBP10 OS=Mus musculus OX=10090 GN=Fkbp10 PE=1 SV=2	Peptidyl-prolyl cis-trans isomerase FKBP10	Fkbp10	12	21.7	0.209005	1.43438
Q9D1M7	sp|Q9D1M7|FKB11_MOUSE Peptidyl-prolyl cis-trans isomerase FKBP11 OS=Mus musculus OX=10090 GN=Fkbp11 PE=1 SV=1	Peptidyl-prolyl cis-trans isomerase FKBP11	Fkbp11	3	14.4	-0.120817	0.37899
P59024	sp|P59024|FKB14_MOUSE Peptidyl-prolyl cis-trans isomerase FKBP14 OS=Mus musculus OX=10090 GN=Fkbp14 PE=1 SV=1	Peptidyl-prolyl cis-trans isomerase FKBP14	Fkbp14	2	11.4	0.00792631	0.0445715
Q6P9Q6	sp|Q6P9Q6|FKB15_MOUSE FK506-binding protein 15 OS=Mus musculus OX=10090 GN=Fkbp15 PE=1 SV=2	FK506-binding protein 15	Fkbp15	8	8.1	-0.293607	1.04017
P26883	sp|P26883|FKB1A_MOUSE Peptidyl-prolyl cis-trans isomerase FKBP1A OS=Mus musculus OX=10090 GN=Fkbp1a PE=1 SV=2	Peptidyl-prolyl cis-trans isomerase FKBP1A	Fkbp1a	2	25	-0.696285	1.0527
Q62446	sp|Q62446|FKBP3_MOUSE Peptidyl-prolyl cis-trans isomerase FKBP3 OS=Mus musculus OX=10090 GN=Fkbp3 PE=1 SV=2	Peptidyl-prolyl cis-trans isomerase FKBP3	Fkbp3	8	29	-0.281961	1.952
P30416	sp|P30416|FKBP4_MOUSE Peptidyl-prolyl cis-trans isomerase FKBP4 OS=Mus musculus OX=10090 GN=Fkbp4 PE=1 SV=5	Peptidyl-prolyl cis-trans isomerase FKBP4;Peptidyl-prolyl cis-trans isomerase FKBP4, N-terminally processed	Fkbp4	22	46.9	0.165438	1.31382
Q64378	sp|Q64378|FKBP5_MOUSE Peptidyl-prolyl cis-trans isomerase FKBP5 OS=Mus musculus OX=10090 GN=Fkbp5 PE=1 SV=1	Peptidyl-prolyl cis-trans isomerase FKBP5;Peptidyl-prolyl cis-trans isomerase FKBP5, N-terminally processed	Fkbp5	10	24.6	-0.0479832	0.153286
O54998	sp|O54998|FKBP7_MOUSE Peptidyl-prolyl cis-trans isomerase FKBP7 OS=Mus musculus OX=10090 GN=Fkbp7 PE=1 SV=1	Peptidyl-prolyl cis-trans isomerase FKBP7	Fkbp7	4	18.8	0.194226	1.74095
O35465	sp|O35465|FKBP8_MOUSE Peptidyl-prolyl cis-trans isomerase FKBP8 OS=Mus musculus OX=10090 GN=Fkbp8 PE=1 SV=2	Peptidyl-prolyl cis-trans isomerase FKBP8	Fkbp8	3	9.2	0.224975	1.23135
Q9Z247	sp|Q9Z247|FKBP9_MOUSE Peptidyl-prolyl cis-trans isomerase FKBP9 OS=Mus musculus OX=10090 GN=Fkbp9 PE=1 SV=1	Peptidyl-prolyl cis-trans isomerase FKBP9	Fkbp9	12	20.9	-0.0224412	0.120768
Q9JJ28	sp|Q9JJ28|FLII_MOUSE Protein flightless-1 homolog OS=Mus musculus OX=10090 GN=Flii PE=1 SV=1	Protein flightless-1 homolog	Flii	18	15.7	-0.170737	1.28998
Q8BTM8	sp|Q8BTM8|FLNA_MOUSE Filamin-A OS=Mus musculus OX=10090 GN=Flna PE=1 SV=5	Filamin-A	Flna	91	46.9	0.0737273	3.08262
Q80X90	sp|Q80X90|FLNB_MOUSE Filamin-B OS=Mus musculus OX=10090 GN=Flnb PE=1 SV=3	Filamin-B	Flnb	77	39.9	0.00595729	0.0352673
Q8VHX6	sp|Q8VHX6|FLNC_MOUSE Filamin-C OS=Mus musculus OX=10090 GN=Flnc PE=1 SV=3	Filamin-C	Flnc	72	36.2	-0.240156	2.09235
O08917	sp|O08917|FLOT1_MOUSE Flotillin-1 OS=Mus musculus OX=10090 GN=Flot1 PE=1 SV=1	Flotillin-1	Flot1	8	22.7	0.0969804	1.60128
Q60634	sp|Q60634|FLOT2_MOUSE Flotillin-2 OS=Mus musculus OX=10090 GN=Flot2 PE=1 SV=2	Flotillin-2	Flot2	11	27.3	-0.0655683	0.256138
Q05860	sp|Q05860|FMN1_MOUSE Formin-1 OS=Mus musculus OX=10090 GN=Fmn1 PE=1 SV=2	Formin-1	Fmn1	5	3.8	-0.38718	1.74886
Q6ZPF4	sp|Q6ZPF4|FMNL3_MOUSE Formin-like protein 3 OS=Mus musculus OX=10090 GN=Fmnl3 PE=1 SV=2	Formin-like protein 3	Fmnl3	5	6.1	-0.0173868	0.0272704
P35922	sp|P35922|FMR1_MOUSE Synaptic functional regulator FMR1 OS=Mus musculus OX=10090 GN=Fmr1 PE=1 SV=1	Fragile X mental retardation protein 1 homolog	Fmr1	14	29.8	0.167931	1.7625
P11276	sp|P11276|FINC_MOUSE Fibronectin OS=Mus musculus OX=10090 GN=Fn1 PE=1 SV=4	Fibronectin;Anastellin	Fn1	50	24.8	0.27412	0.231234
Q80TY0	sp|Q80TY0|FNBP1_MOUSE Formin-binding protein 1 OS=Mus musculus OX=10090 GN=Fnbp1 PE=1 SV=2	Formin-binding protein 1	Fnbp1	4	8.1	-0.953786	0.600606
Q8K012	sp|Q8K012|FBP1L_MOUSE Formin-binding protein 1-like OS=Mus musculus OX=10090 GN=Fnbp1l PE=1 SV=2	Formin-binding protein 1-like	Fnbp1l	6	10.6	0.372466	0.630288
Q6ZQ03	sp|Q6ZQ03|FNBP4_MOUSE Formin-binding protein 4 OS=Mus musculus OX=10090 GN=Fnbp4 PE=1 SV=2	Formin-binding protein 4	Fnbp4	4	4.7	-0.150354	0.380687
Q6NWW9	sp|Q6NWW9|FND3B_MOUSE Fibronectin type III domain-containing protein 3B OS=Mus musculus OX=10090 GN=Fndc3b PE=1 SV=1	Fibronectin type III domain-containing protein 3B	Fndc3b	4	5.6	0.865477	0.282167
Q61239	sp|Q61239|FNTA_MOUSE Protein farnesyltransferase/geranylgeranyltransferase type-1 subunit alpha OS=Mus musculus OX=10090 GN=Fnta PE=1 SV=1	Protein farnesyltransferase/geranylgeranyltransferase type-1 subunit alpha	Fnta	6	18.3	-0.260477	0.449563
A2AKG8	sp|A2AKG8|FOCAD_MOUSE Focadhesin OS=Mus musculus OX=10090 GN=Focad PE=1 SV=1	Focadhesin	Focad	10	6.3	-0.105252	1.15422
P47930	sp|P47930|FOSL2_MOUSE Fos-related antigen 2 OS=Mus musculus OX=10090 GN=Fosl2 PE=1 SV=2	Fos-related antigen 2	Fosl2	4	12.3	0.349055	0.864287
Q9DBY0	sp|Q9DBY0|FOXP4_MOUSE Forkhead box protein P4 OS=Mus musculus OX=10090 GN=Foxp4 PE=1 SV=1	Forkhead box protein P4	Foxp4	2	5.2	0.652292	1.42643
P48760	sp|P48760|FOLC_MOUSE Folylpolyglutamate synthase, mitochondrial OS=Mus musculus OX=10090 GN=Fpgs PE=1 SV=3	Folylpolyglutamate synthase, mitochondrial	Fpgs	3	7.2	0.00774256	0.00915418
Q8BP78	sp|Q8BP78|F10C1_MOUSE Protein FRA10AC1 homolog OS=Mus musculus OX=10090 GN=Fra10ac1 PE=1 SV=3	Protein FRA10AC1 homolog	Fra10ac1	3	11.7	-0.611956	1.22721
P97376	sp|P97376|FRG1_MOUSE Protein FRG1 OS=Mus musculus OX=10090 GN=Frg1 PE=1 SV=2	Protein FRG1	Frg1	6	24	0.275002	0.928356
Q8BIE6	sp|Q8BIE6|FRM4A_MOUSE FERM domain-containing protein 4A OS=Mus musculus OX=10090 GN=Frmd4a PE=1 SV=2	FERM domain-containing protein 4A	Frmd4a	10	14.2	-0.256406	0.49969
Q8C180	sp|Q8C180|FRS2_MOUSE Fibroblast growth factor receptor substrate 2 OS=Mus musculus OX=10090 GN=Frs2 PE=1 SV=3	Fibroblast growth factor receptor substrate 2	Frs2	3	7.7	-0.000636419	0.00193241
Q61553	sp|Q61553|FSCN1_MOUSE Fascin OS=Mus musculus OX=10090 GN=Fscn1 PE=1 SV=4	Fascin	Fscn1	15	30.2	-0.168001	0.609489
Q62356	sp|Q62356|FSTL1_MOUSE Follistatin-related protein 1 OS=Mus musculus OX=10090 GN=Fstl1 PE=1 SV=2	Follistatin-related protein 1	Fstl1	4	14.7	0.381175	1.53231
P09528	sp|P09528|FRIH_MOUSE Ferritin heavy chain OS=Mus musculus OX=10090 GN=Fth1 PE=1 SV=2	Ferritin heavy chain;Ferritin heavy chain, N-terminally processed	Fth1	9	49.5	-0.387571	1.54521
P29391;P49945	sp|P29391|FRIL1_MOUSE Ferritin light chain 1 OS=Mus musculus OX=10090 GN=Ftl1 PE=1 SV=2;sp|P49945|FRIL2_MOUSE Ferritin light chain 2 OS=Mus musculus OX=10090 GN=Ftl2 PE=3 SV=2	Ferritin light chain 1;Ferritin light chain 2	Ftl1;Ftl2	#N/A	#N/A	-0.399724	2.34592
Q8BGW1	sp|Q8BGW1|FTO_MOUSE Alpha-ketoglutarate-dependent dioxygenase FTO OS=Mus musculus OX=10090 GN=Fto PE=1 SV=1	Alpha-ketoglutarate-dependent dioxygenase FTO	Fto	7	14.5	0.162449	0.800953
Q9DBE9	sp|Q9DBE9|SPB1_MOUSE pre-rRNA 2-O-ribose RNA methyltransferase FTSJ3 OS=Mus musculus OX=10090 GN=Ftsj3 PE=1 SV=1	pre-rRNA processing protein FTSJ3	Ftsj3	15	18.9	0.139032	0.978307
Q91WJ8	sp|Q91WJ8|FUBP1_MOUSE Far upstream element-binding protein 1 OS=Mus musculus OX=10090 GN=Fubp1 PE=1 SV=1	Far upstream element-binding protein 1	Fubp1	17	32.4	0.0091629	0.0525025
Q7TMC8	sp|Q7TMC8|FCSK_MOUSE L-fucose kinase OS=Mus musculus OX=10090 GN=Fcsk PE=1 SV=1		Fuk	5	4.7	-0.413025	0.339545
P56959	sp|P56959|FUS_MOUSE RNA-binding protein FUS OS=Mus musculus OX=10090 GN=Fus PE=1 SV=1	RNA-binding protein FUS	Fus	8	14.5	0.0897427	0.958007
P10404;P11370	sp|P10404|ENV1_MOUSE MLV-related proviral Env polyprotein OS=Mus musculus OX=10090 PE=1 SV=3;sp|P11370|ENV2_MOUSE Retrovirus-related Env polyprotein from Fv-4 locus OS=Mus musculus OX=10090 GN=Fv4 PE=1 SV=2	MLV-related proviral Env polyprotein;Surface protein;Transmembrane protein;Retrovirus-related Env polyprotein from Fv-4 locus	Fv4	#N/A	#N/A	0.0341345	0.0269806
Q61584	sp|Q61584|FXR1_MOUSE Fragile X mental retardation syndrome-related protein 1 OS=Mus musculus OX=10090 GN=Fxr1 PE=1 SV=2	Fragile X mental retardation syndrome-related protein 1	Fxr1	24	41.4	0.0199134	0.0970824
Q9WVR4	sp|Q9WVR4|FXR2_MOUSE Fragile X mental retardation syndrome-related protein 2 OS=Mus musculus OX=10090 GN=Fxr2 PE=1 SV=1	Fragile X mental retardation syndrome-related protein 2	Fxr2	9	22.7	0.265053	1.36278
P97855	sp|P97855|G3BP1_MOUSE Ras GTPase-activating protein-binding protein 1 OS=Mus musculus OX=10090 GN=G3bp1 PE=1 SV=1	Ras GTPase-activating protein-binding protein 1	G3bp1	15	41.5	-0.158349	0.629955
P97379	sp|P97379|G3BP2_MOUSE Ras GTPase-activating protein-binding protein 2 OS=Mus musculus OX=10090 GN=G3bp2 PE=1 SV=2	Ras GTPase-activating protein-binding protein 2	G3bp2	11	29.3	0.116248	0.372603
Q00612;P97324;REV__P46662	sp|Q00612|G6PD1_MOUSE Glucose-6-phosphate 1-dehydrogenase X OS=Mus musculus OX=10090 GN=G6pdx PE=1 SV=3	Glucose-6-phosphate 1-dehydrogenase X	G6pdx	20	36.1	-0.0694536	0.262766
P70699	sp|P70699|LYAG_MOUSE Lysosomal alpha-glucosidase OS=Mus musculus OX=10090 GN=Gaa PE=1 SV=2	Lysosomal alpha-glucosidase	Gaa	11	11	-0.11526	0.459138
P60521;Q8R3R8	sp|P60521|GBRL2_MOUSE Gamma-aminobutyric acid receptor-associated protein-like 2 OS=Mus musculus OX=10090 GN=Gabarapl2 PE=1 SV=1	Gamma-aminobutyric acid receptor-associated protein-like 2	Gabarapl2	3	35.9	-0.0258191	0.0780683
Q00422	sp|Q00422|GABPA_MOUSE GA-binding protein alpha chain OS=Mus musculus OX=10090 GN=Gabpa PE=1 SV=2	GA-binding protein alpha chain	Gabpa	3	7.5	0.13908	0.799823
Q9CR59	sp|Q9CR59|G45IP_MOUSE Growth arrest and DNA damage-inducible proteins-interacting protein 1 OS=Mus musculus OX=10090 GN=Gadd45gip1 PE=1 SV=1	Growth arrest and DNA damage-inducible proteins-interacting protein 1	Gadd45gip1	4	19.8	-0.334703	1.7793
Q99KY4;Q80TZ3	sp|Q99KY4|GAK_MOUSE Cyclin-G-associated kinase OS=Mus musculus OX=10090 GN=Gak PE=1 SV=2	Cyclin-G-associated kinase	Gak	10	7.1	0.303754	1.19018
Q9R0N0	sp|Q9R0N0|GALK1_MOUSE Galactokinase OS=Mus musculus OX=10090 GN=Galk1 PE=1 SV=2	Galactokinase	Galk1	10	29.1	0.00572713	0.032043
Q68FH4	sp|Q68FH4|GALK2_MOUSE N-acetylgalactosamine kinase OS=Mus musculus OX=10090 GN=Galk2 PE=1 SV=1	N-acetylgalactosamine kinase	Galk2	3	7.4	-0.173428	0.333478
Q8K157	sp|Q8K157|GALM_MOUSE Galactose mutarotase OS=Mus musculus OX=10090 GN=Galm PE=1 SV=1	Aldose 1-epimerase	Galm	3	11.4	-0.0459283	0.173447
Q6PB93;O08832	sp|Q6PB93|GALT2_MOUSE Polypeptide N-acetylgalactosaminyltransferase 2 OS=Mus musculus OX=10090 GN=Galnt2 PE=1 SV=1	Polypeptide N-acetylgalactosaminyltransferase 2;Polypeptide N-acetylgalactosaminyltransferase 2 soluble form	Galnt2	7	10.9	-0.0165482	0.0381976
O35969	sp|O35969|GAMT_MOUSE Guanidinoacetate N-methyltransferase OS=Mus musculus OX=10090 GN=Gamt PE=1 SV=1	Guanidinoacetate N-methyltransferase	Gamt	3	12.7	-0.900007	0.361086
Q8CA72	sp|Q8CA72|GAN_MOUSE Gigaxonin OS=Mus musculus OX=10090 GN=Gan PE=1 SV=2	Gigaxonin	Gan	4	6.5	-0.646736	0.438657
Q8BHN3	sp|Q8BHN3|GANAB_MOUSE Neutral alpha-glucosidase AB OS=Mus musculus OX=10090 GN=Ganab PE=1 SV=1	Neutral alpha-glucosidase AB	Ganab	32	33.6	0.0244172	0.163322
P06837	sp|P06837|NEUM_MOUSE Neuromodulin OS=Mus musculus OX=10090 GN=Gap43 PE=1 SV=1	Neuromodulin	Gap43	12	74	1.14332	3.07258
P16858;Q64467	sp|P16858|G3P_MOUSE Glyceraldehyde-3-phosphate dehydrogenase OS=Mus musculus OX=10090 GN=Gapdh PE=1 SV=2	Glyceraldehyde-3-phosphate dehydrogenase	Gapdh	20	55.9	-0.0437851	0.216374
Q6PAR5	sp|Q6PAR5|GAPD1_MOUSE GTPase-activating protein and VPS9 domain-containing protein 1 OS=Mus musculus OX=10090 GN=Gapvd1 PE=1 SV=2	GTPase-activating protein and VPS9 domain-containing protein 1	Gapvd1	20	15.9	0.0112158	0.0564996
Q9CY66	sp|Q9CY66|GAR1_MOUSE H/ACA ribonucleoprotein complex subunit 1 OS=Mus musculus OX=10090 GN=Gar1 PE=1 SV=1	H/ACA ribonucleoprotein complex subunit 1	Gar1	3	10.8	0.250442	0.872517
Q9CZD3	sp|Q9CZD3|GARS_MOUSE Glycine--tRNA ligase OS=Mus musculus OX=10090 GN=Gars1 PE=1 SV=1	Glycine--tRNA ligase	Gars	20	24.8	0.0147374	0.107242
Q64737	sp|Q64737|PUR2_MOUSE Trifunctional purine biosynthetic protein adenosine-3 OS=Mus musculus OX=10090 GN=Gart PE=1 SV=3	Trifunctional purine biosynthetic protein adenosine-3;Phosphoribosylamine--glycine ligase;Phosphoribosylformylglycinamidine cyclo-ligase;Phosphoribosylglycinamide formyltransferase	Gart	21	19.7	0.0668697	0.243016
Q8CHY6	sp|Q8CHY6|P66A_MOUSE Transcriptional repressor p66 alpha OS=Mus musculus OX=10090 GN=Gatad2a PE=1 SV=2	Transcriptional repressor p66 alpha	Gatad2a	12	28.5	0.0508773	0.179129
Q8VHR5	sp|Q8VHR5|P66B_MOUSE Transcriptional repressor p66-beta OS=Mus musculus OX=10090 GN=Gatad2b PE=1 SV=1	Transcriptional repressor p66-beta	Gatad2b	11	30.1	0.116711	1.12577
P17439	sp|P17439|GLCM_MOUSE Lysosomal acid glucosylceramidase OS=Mus musculus OX=10090 GN=Gba PE=1 SV=1	Glucosylceramidase	Gba	5	9.7	-0.243096	0.732266
O55126	sp|O55126|NIPS2_MOUSE Protein NipSnap homolog 2 OS=Mus musculus OX=10090 GN=Nipsnap2 PE=1 SV=1	Protein NipSnap homolog 2	Gbas	5	14.6	0.0310777	0.0735791
O88986	sp|O88986|KBL_MOUSE 2-amino-3-ketobutyrate coenzyme A ligase, mitochondrial OS=Mus musculus OX=10090 GN=Gcat PE=1 SV=2	2-amino-3-ketobutyrate coenzyme A ligase, mitochondrial	Gcat	4	8.7	-0.477238	0.914327
Q9D4H2	sp|Q9D4H2|GCC1_MOUSE GRIP and coiled-coil domain-containing protein 1 OS=Mus musculus OX=10090 GN=Gcc1 PE=1 SV=2	GRIP and coiled-coil domain-containing protein 1	Gcc1	8	13.4	0.0677935	0.300488
Q8CHG3	sp|Q8CHG3|GCC2_MOUSE GRIP and coiled-coil domain-containing protein 2 OS=Mus musculus OX=10090 GN=Gcc2 PE=1 SV=2	GRIP and coiled-coil domain-containing protein 2	Gcc2	17	11.8	0.117692	0.655859
Q60759	sp|Q60759|GCDH_MOUSE Glutaryl-CoA dehydrogenase, mitochondrial OS=Mus musculus OX=10090 GN=Gcdh PE=1 SV=2	Glutaryl-CoA dehydrogenase, mitochondrial	Gcdh	3	11.4	-0.89109	2.81423
P97494	sp|P97494|GSH1_MOUSE Glutamate--cysteine ligase catalytic subunit OS=Mus musculus OX=10090 GN=Gclc PE=1 SV=4	Glutamate--cysteine ligase catalytic subunit	Gclc	4	7.7	0.0359726	0.103772
O09172	sp|O09172|GSH0_MOUSE Glutamate--cysteine ligase regulatory subunit OS=Mus musculus OX=10090 GN=Gclm PE=1 SV=1	Glutamate--cysteine ligase regulatory subunit	Gclm	3	12.4	-0.0213312	0.081611
E9PVA8	sp|E9PVA8|GCN1_MOUSE eIF-2-alpha kinase activator GCN1 OS=Mus musculus OX=10090 GN=Gcn1 PE=1 SV=1		Gcn1l1	63	23.1	0.0527903	0.827894
P50396	sp|P50396|GDIA_MOUSE Rab GDP dissociation inhibitor alpha OS=Mus musculus OX=10090 GN=Gdi1 PE=1 SV=3	Rab GDP dissociation inhibitor alpha	Gdi1	8	26	0.0580285	0.313969
Q61598	sp|Q61598|GDIB_MOUSE Rab GDP dissociation inhibitor beta OS=Mus musculus OX=10090 GN=Gdi2 PE=1 SV=1	Rab GDP dissociation inhibitor beta	Gdi2	21	51.7	0.0529811	0.716207
Q9CRY7	sp|Q9CRY7|GDPD1_MOUSE Lysophospholipase D GDPD1 OS=Mus musculus OX=10090 GN=Gdpd1 PE=1 SV=1	Glycerophosphodiester phosphodiesterase domain-containing protein 1	Gdpd1	4	13.4	0.198715	0.540835
Q8BX17	sp|Q8BX17|GEMI5_MOUSE Gem-associated protein 5 OS=Mus musculus OX=10090 GN=Gemin5 PE=1 SV=2	Gem-associated protein 5	Gemin5	22	17	-0.142525	0.827685
Q9CX53	sp|Q9CX53|GEMI6_MOUSE Gem-associated protein 6 OS=Mus musculus OX=10090 GN=Gemin6 PE=1 SV=2	Gem-associated protein 6	Gemin6	3	22.3	-0.136629	0.721521
Q9D1H7	sp|Q9D1H7|GET4_MOUSE Golgi to ER traffic protein 4 homolog OS=Mus musculus OX=10090 GN=Get4 PE=1 SV=2	Golgi to ER traffic protein 4 homolog	Get4	6	19	0.00181262	0.0101031
P56213	sp|P56213|ALR_MOUSE FAD-linked sulfhydryl oxidase ALR OS=Mus musculus OX=10090 GN=Gfer PE=1 SV=2	FAD-linked sulfhydryl oxidase ALR	Gfer	2	10.6	-0.0694548	0.241662
Q8K0D5	sp|Q8K0D5|EFGM_MOUSE Elongation factor G, mitochondrial OS=Mus musculus OX=10090 GN=Gfm1 PE=1 SV=1	Elongation factor G, mitochondrial	Gfm1	11	16.1	-0.0542316	0.276576
P47856;Q9Z2Z9	sp|P47856|GFPT1_MOUSE Glutamine--fructose-6-phosphate aminotransferase [isomerizing] 1 OS=Mus musculus OX=10090 GN=Gfpt1 PE=1 SV=3	Glutamine--fructose-6-phosphate aminotransferase [isomerizing] 1	Gfpt1	18	30	0.153062	2.01502
Q8R0H9	sp|Q8R0H9|GGA1_MOUSE ADP-ribosylation factor-binding protein GGA1 OS=Mus musculus OX=10090 GN=Gga1 PE=1 SV=1	ADP-ribosylation factor-binding protein GGA1	Gga1	6	13.4	-0.0891507	0.231178
Q6P5E6	sp|Q6P5E6|GGA2_MOUSE ADP-ribosylation factor-binding protein GGA2 OS=Mus musculus OX=10090 GN=Gga2 PE=1 SV=1	ADP-ribosylation factor-binding protein GGA2	Gga2	5	13.1	0.106012	0.317616
Q8BMI3	sp|Q8BMI3|GGA3_MOUSE ADP-ribosylation factor-binding protein GGA3 OS=Mus musculus OX=10090 GN=Gga3 PE=1 SV=2	ADP-ribosylation factor-binding protein GGA3	Gga3	3	5.7	-0.100371	0.500787
Q91VC9	sp|Q91VC9|GHITM_MOUSE Growth hormone-inducible transmembrane protein OS=Mus musculus OX=10090 GN=Ghitm PE=1 SV=1	Growth hormone-inducible transmembrane protein	Ghitm	6	12.4	-0.219814	1.99755
Q99MR1	sp|Q99MR1|GGYF1_MOUSE GRB10-interacting GYF protein 1 OS=Mus musculus OX=10090 GN=Gigyf1 PE=1 SV=2	PERQ amino acid-rich with GYF domain-containing protein 1	Gigyf1	4	5.6	0.04356	0.219425
Q6Y7W8	sp|Q6Y7W8|GGYF2_MOUSE GRB10-interacting GYF protein 2 OS=Mus musculus OX=10090 GN=Gigyf2 PE=1 SV=2	PERQ amino acid-rich with GYF domain-containing protein 2	Gigyf2	18	19.9	-0.0555363	0.422031
Q9D600	sp|Q9D600|PSF2_MOUSE DNA replication complex GINS protein PSF2 OS=Mus musculus OX=10090 GN=Gins2 PE=1 SV=1	DNA replication complex GINS protein PSF2	Gins2	3	23.8	0.434036	0.301545
Q9CY94	sp|Q9CY94|PSF3_MOUSE DNA replication complex GINS protein PSF3 OS=Mus musculus OX=10090 GN=Gins3 PE=2 SV=1	DNA replication complex GINS protein PSF3	Gins3	3	22.7	0.145619	0.659424
Q99LZ3	sp|Q99LZ3|SLD5_MOUSE DNA replication complex GINS protein SLD5 OS=Mus musculus OX=10090 GN=Gins4 PE=1 SV=1	DNA replication complex GINS protein SLD5;DNA replication complex GINS protein SLD5, N-terminally processed	Gins4	4	19.3	0.129858	0.661552
Q9Z0G0	sp|Q9Z0G0|GIPC1_MOUSE PDZ domain-containing protein GIPC1 OS=Mus musculus OX=10090 GN=Gipc1 PE=1 SV=1	PDZ domain-containing protein GIPC1	Gipc1	9	27	0.107304	0.839788
Q68FF6	sp|Q68FF6|GIT1_MOUSE ARF GTPase-activating protein GIT1 OS=Mus musculus OX=10090 GN=Git1 PE=1 SV=1	ARF GTPase-activating protein GIT1	Git1	5	7.4	-0.0892436	0.0924755
Q9JLQ2	sp|Q9JLQ2|GIT2_MOUSE ARF GTPase-activating protein GIT2 OS=Mus musculus OX=10090 GN=Git2 PE=1 SV=2	ARF GTPase-activating protein GIT2	Git2	3	4.5	-0.254436	0.764826
P23242	sp|P23242|CXA1_MOUSE Gap junction alpha-1 protein OS=Mus musculus OX=10090 GN=Gja1 PE=1 SV=2	Gap junction alpha-1 protein	Gja1	3	14.4	-0.269991	0.720534
Q64516;Q9WU65	sp|Q64516|GLPK_MOUSE Glycerol kinase OS=Mus musculus OX=10090 GN=Gk PE=1 SV=2	Glycerol kinase	Gk	5	11.1	-0.0797501	0.178563
Q9JMB0	sp|Q9JMB0|GKAP1_MOUSE G kinase-anchoring protein 1 OS=Mus musculus OX=10090 GN=Gkap1 PE=1 SV=1	G kinase-anchoring protein 1	Gkap1	3	9	-0.0751972	0.126681
P51569	sp|P51569|AGAL_MOUSE Alpha-galactosidase A OS=Mus musculus OX=10090 GN=Gla PE=1 SV=1	Alpha-galactosidase A	Gla	2	5.3	-0.180884	1.14549
Q8R322	sp|Q8R322|GLE1_MOUSE Nucleoporin GLE1 OS=Mus musculus OX=10090 GN=Gle1 PE=1 SV=2	Nucleoporin GLE1	Gle1	6	10	-0.294007	0.317115
Q61543	sp|Q61543|GSLG1_MOUSE Golgi apparatus protein 1 OS=Mus musculus OX=10090 GN=Glg1 PE=1 SV=1	Golgi apparatus protein 1	Glg1	11	8.8	-0.0660718	0.315235
Q8BZM1	sp|Q8BZM1|GLMN_MOUSE Glomulin OS=Mus musculus OX=10090 GN=Glmn PE=1 SV=1	Glomulin	Glmn	4	6.7	-0.113427	0.334796
Q9CPU0	sp|Q9CPU0|LGUL_MOUSE Lactoylglutathione lyase OS=Mus musculus OX=10090 GN=Glo1 PE=1 SV=3	Lactoylglutathione lyase	Glo1	5	28.3	0.046861	0.139315
Q9CPV4	sp|Q9CPV4|GLOD4_MOUSE Glyoxalase domain-containing protein 4 OS=Mus musculus OX=10090 GN=Glod4 PE=1 SV=1	Glyoxalase domain-containing protein 4	Glod4	6	20.8	0.00369962	0.0100592
Q9CQM9	sp|Q9CQM9|GLRX3_MOUSE Glutaredoxin-3 OS=Mus musculus OX=10090 GN=Glrx3 PE=1 SV=1	Glutaredoxin-3	Glrx3	9	36.5	-0.0433216	0.156995
D3Z7P3	sp|D3Z7P3|GLSK_MOUSE Glutaminase kidney isoform, mitochondrial OS=Mus musculus OX=10090 GN=Gls PE=1 SV=1	Glutaminase kidney isoform, mitochondrial	Gls	15	33.1	-0.102765	0.802816
Q8BK35	sp|Q8BK35|NOP53_MOUSE Ribosome biogenesis protein NOP53 OS=Mus musculus OX=10090 GN=Nop53 PE=1 SV=1		Gltscr2	4	15.7	0.0786222	0.432545
P26443	sp|P26443|DHE3_MOUSE Glutamate dehydrogenase 1, mitochondrial OS=Mus musculus OX=10090 GN=Glud1 PE=1 SV=1	Glutamate dehydrogenase 1, mitochondrial	Glud1	20	34.1	-0.0840346	1.23873
Q922P9	sp|Q922P9|GLYR1_MOUSE Putative oxidoreductase GLYR1 OS=Mus musculus OX=10090 GN=Glyr1 PE=1 SV=1	Putative oxidoreductase GLYR1	Glyr1	6	12.5	-0.031243	0.0198655
Q60648	sp|Q60648|SAP3_MOUSE Ganglioside GM2 activator OS=Mus musculus OX=10090 GN=Gm2a PE=1 SV=2	Ganglioside GM2 activator	Gm2a	4	25.9	-0.920865	0.950231
Q8K0C9	sp|Q8K0C9|GMDS_MOUSE GDP-mannose 4,6 dehydratase OS=Mus musculus OX=10090 GN=Gmds PE=1 SV=1	GDP-mannose 4,6 dehydratase	Gmds	6	18.8	-0.102818	0.257323
Q9CQI3;Q9ERL7	sp|Q9CQI3|GMFB_MOUSE Glia maturation factor beta OS=Mus musculus OX=10090 GN=Gmfb PE=1 SV=3	Glia maturation factor beta	Gmfb	3	21.1	0.0444247	0.0999072
Q922H4	sp|Q922H4|GMPPA_MOUSE Mannose-1-phosphate guanyltransferase alpha OS=Mus musculus OX=10090 GN=Gmppa PE=1 SV=1	Mannose-1-phosphate guanyltransferase alpha	Gmppa	4	14.3	-0.157392	0.510386
Q8BTZ7	sp|Q8BTZ7|GMPPB_MOUSE Mannose-1-phosphate guanyltransferase beta OS=Mus musculus OX=10090 GN=Gmppb PE=1 SV=1	Mannose-1-phosphate guanyltransferase beta	Gmppb	5	17.5	-0.303963	0.806032
Q3THK7	sp|Q3THK7|GUAA_MOUSE GMP synthase [glutamine-hydrolyzing] OS=Mus musculus OX=10090 GN=Gmps PE=1 SV=2	GMP synthase [glutamine-hydrolyzing]	Gmps	25	43.7	0.152459	1.81426
P21278	sp|P21278|GNA11_MOUSE Guanine nucleotide-binding protein subunit alpha-11 OS=Mus musculus OX=10090 GN=Gna11 PE=1 SV=1	Guanine nucleotide-binding protein subunit alpha-11	Gna11	6	26.5	-0.127935	1.35802
P27601	sp|P27601|GNA13_MOUSE Guanine nucleotide-binding protein subunit alpha-13 OS=Mus musculus OX=10090 GN=Gna13 PE=1 SV=1	Guanine nucleotide-binding protein subunit alpha-13	Gna13	5	16.7	-0.216345	0.748511
P08752	sp|P08752|GNAI2_MOUSE Guanine nucleotide-binding protein G(i) subunit alpha-2 OS=Mus musculus OX=10090 GN=Gnai2 PE=1 SV=5	Guanine nucleotide-binding protein G(i) subunit alpha-2	Gnai2	3	22.3	-0.371553	1.12502
Q9DC51	sp|Q9DC51|GNAI3_MOUSE Guanine nucleotide-binding protein G(i) subunit alpha OS=Mus musculus OX=10090 GN=Gnai3 PE=1 SV=3	Guanine nucleotide-binding protein G(k) subunit alpha	Gnai3	2	17.5	0.061758	0.259964
P21279	sp|P21279|GNAQ_MOUSE Guanine nucleotide-binding protein G(q) subunit alpha OS=Mus musculus OX=10090 GN=Gnaq PE=1 SV=4	Guanine nucleotide-binding protein G(q) subunit alpha	Gnaq	4	22.3	0.37627	0.240206
P63094;Q6R0H7	sp|P63094|GNAS2_MOUSE Guanine nucleotide-binding protein G(s) subunit alpha isoforms short OS=Mus musculus OX=10090 GN=Gnas PE=1 SV=1;sp|Q6R0H7|GNAS1_MOUSE Guanine nucleotide-binding protein G(s) subunit alpha isoforms XLas OS=Mus musculus OX=10090 GN=Gnas	Guanine nucleotide-binding protein G(s) subunit alpha isoforms short;Guanine nucleotide-binding protein G(s) subunit alpha isoforms XLas	Gnas	#N/A	#N/A	-0.0304394	0.111284
P62874	sp|P62874|GBB1_MOUSE Guanine nucleotide-binding protein G(I)/G(S)/G(T) subunit beta-1 OS=Mus musculus OX=10090 GN=Gnb1 PE=1 SV=3	Guanine nucleotide-binding protein G(I)/G(S)/G(T) subunit beta-1	Gnb1	1	18.5	0.0551109	0.0752265
P62880;P29387	sp|P62880|GBB2_MOUSE Guanine nucleotide-binding protein G(I)/G(S)/G(T) subunit beta-2 OS=Mus musculus OX=10090 GN=Gnb2 PE=1 SV=3;sp|P29387|GBB4_MOUSE Guanine nucleotide-binding protein subunit beta-4 OS=Mus musculus OX=10090 GN=Gnb4 PE=1 SV=4	Guanine nucleotide-binding protein G(I)/G(S)/G(T) subunit beta-2;Guanine nucleotide-binding protein subunit beta-4	Gnb2;Gnb4	#N/A	#N/A	-0.101812	0.898031
P68040	sp|P68040|RACK1_MOUSE Receptor of activated protein C kinase 1 OS=Mus musculus OX=10090 GN=Rack1 PE=1 SV=3	Guanine nucleotide-binding protein subunit beta-2-like 1;Guanine nucleotide-binding protein subunit beta-2-like 1, N-terminally processed	Gnb2l1	14	44.5	-0.155454	0.629679
Q91WG8	sp|Q91WG8|GLCNE_MOUSE Bifunctional UDP-N-acetylglucosamine 2-epimerase/N-acetylmannosamine kinase OS=Mus musculus OX=10090 GN=Gne PE=1 SV=1	Bifunctional UDP-N-acetylglucosamine 2-epimerase/N-acetylmannosamine kinase;UDP-N-acetylglucosamine 2-epimerase (hydrolyzing);N-acetylmannosamine kinase	Gne	4	6.6	-0.48587	0.648828
P36916	sp|P36916|GNL1_MOUSE Guanine nucleotide-binding protein-like 1 OS=Mus musculus OX=10090 GN=Gnl1 PE=1 SV=4	Guanine nucleotide-binding protein-like 1	Gnl1	8	14.5	0.0885436	0.353475
Q99LH1	sp|Q99LH1|NOG2_MOUSE Nucleolar GTP-binding protein 2 OS=Mus musculus OX=10090 GN=Gnl2 PE=1 SV=2	Nucleolar GTP-binding protein 2	Gnl2	13	18.5	-0.0462068	0.101395
Q8CI11	sp|Q8CI11|GNL3_MOUSE Guanine nucleotide-binding protein-like 3 OS=Mus musculus OX=10090 GN=Gnl3 PE=1 SV=2	Guanine nucleotide-binding protein-like 3	Gnl3	15	31.8	0.124771	1.24182
Q6PGG6	sp|Q6PGG6|GNL3L_MOUSE Guanine nucleotide-binding protein-like 3-like protein OS=Mus musculus OX=10090 GN=Gnl3l PE=1 SV=1	Guanine nucleotide-binding protein-like 3-like protein	Gnl3l	6	11.3	0.170355	0.383933
O88958	sp|O88958|GNPI1_MOUSE Glucosamine-6-phosphate isomerase 1 OS=Mus musculus OX=10090 GN=Gnpda1 PE=1 SV=3	Glucosamine-6-phosphate isomerase 1	Gnpda1	3	16.6	-0.239998	1.10534
Q8BFR4	sp|Q8BFR4|GNS_MOUSE N-acetylglucosamine-6-sulfatase OS=Mus musculus OX=10090 GN=Gns PE=1 SV=1	N-acetylglucosamine-6-sulfatase	Gns	6	10.1	-0.0205053	0.070591
Q9CW79	sp|Q9CW79|GOGA1_MOUSE Golgin subfamily A member 1 OS=Mus musculus OX=10090 GN=Golga1 PE=1 SV=2	Golgin subfamily A member 1	Golga1	5	7.9	-0.527962	0.587922
Q921M4	sp|Q921M4|GOGA2_MOUSE Golgin subfamily A member 2 OS=Mus musculus OX=10090 GN=Golga2 PE=1 SV=3	Golgin subfamily A member 2	Golga2	19	22	-0.0178356	0.0979032
P55937	sp|P55937|GOGA3_MOUSE Golgin subfamily A member 3 OS=Mus musculus OX=10090 GN=Golga3 PE=1 SV=3	Golgin subfamily A member 3	Golga3	32	29.7	0.0104504	0.0747458
Q9QYE6	sp|Q9QYE6|GOGA5_MOUSE Golgin subfamily A member 5 OS=Mus musculus OX=10090 GN=Golga5 PE=1 SV=2	Golgin subfamily A member 5	Golga5	12	23.3	0.0979843	0.451849
Q91W53;Q9D428	sp|Q91W53|GOGA7_MOUSE Golgin subfamily A member 7 OS=Mus musculus OX=10090 GN=Golga7 PE=1 SV=1	Golgin subfamily A member 7	Golga7	3	19.7	-0.285528	0.805552
Q8BXA1	sp|Q8BXA1|GOLI4_MOUSE Golgi integral membrane protein 4 OS=Mus musculus OX=10090 GN=Golim4 PE=1 SV=1	Golgi integral membrane protein 4	Golim4	13	30.1	0.0553519	0.230293
Q8R088	sp|Q8R088|GLP3L_MOUSE Golgi phosphoprotein 3-like OS=Mus musculus OX=10090 GN=Golph3l PE=1 SV=1	Golgi phosphoprotein 3-like	Golph3l	4	22.5	-0.0917924	0.294914
Q8BH60	sp|Q8BH60|GOPC_MOUSE Golgi-associated PDZ and coiled-coil motif-containing protein OS=Mus musculus OX=10090 GN=Gopc PE=1 SV=1	Golgi-associated PDZ and coiled-coil motif-containing protein	Gopc	7	18.8	-0.324596	1.9195
Q99JX3	sp|Q99JX3|GORS2_MOUSE Golgi reassembly-stacking protein 2 OS=Mus musculus OX=10090 GN=Gorasp2 PE=1 SV=3	Golgi reassembly-stacking protein 2	Gorasp2	5	13.1	0.266912	0.605528
O88630	sp|O88630|GOSR1_MOUSE Golgi SNAP receptor complex member 1 OS=Mus musculus OX=10090 GN=Gosr1 PE=1 SV=2	Golgi SNAP receptor complex member 1	Gosr1	3	13.2	0.430863	0.287769
O35166	sp|O35166|GOSR2_MOUSE Golgi SNAP receptor complex member 2 OS=Mus musculus OX=10090 GN=Gosr2 PE=1 SV=2	Golgi SNAP receptor complex member 2	Gosr2	3	15.1	0.823137	0.52825
P05201	sp|P05201|AATC_MOUSE Aspartate aminotransferase, cytoplasmic OS=Mus musculus OX=10090 GN=Got1 PE=1 SV=3	Aspartate aminotransferase, cytoplasmic	Got1	13	36.1	-0.144906	1.33485
P05202	sp|P05202|AATM_MOUSE Aspartate aminotransferase, mitochondrial OS=Mus musculus OX=10090 GN=Got2 PE=1 SV=1	Aspartate aminotransferase, mitochondrial	Got2	17	35.1	-0.0256888	0.138392
Q3TFK5	sp|Q3TFK5|GPTC4_MOUSE G patch domain-containing protein 4 OS=Mus musculus OX=10090 GN=Gpatch4 PE=1 SV=1	G patch domain-containing protein 4	Gpatch4	7	19.5	0.0267487	0.100506
A2A6A1	sp|A2A6A1|GPTC8_MOUSE G patch domain-containing protein 8 OS=Mus musculus OX=10090 GN=Gpatch8 PE=1 SV=1	G patch domain-containing protein 8	Gpatch8	11	9.6	0.00557963	0.0219317
Q3ULJ0	sp|Q3ULJ0|GPD1L_MOUSE Glycerol-3-phosphate dehydrogenase 1-like protein OS=Mus musculus OX=10090 GN=Gpd1l PE=1 SV=2	Glycerol-3-phosphate dehydrogenase 1-like protein	Gpd1l	3	10	-0.241034	0.266282
Q64521	sp|Q64521|GPDM_MOUSE Glycerol-3-phosphate dehydrogenase, mitochondrial OS=Mus musculus OX=10090 GN=Gpd2 PE=1 SV=2	Glycerol-3-phosphate dehydrogenase, mitochondrial	Gpd2	22	32	0.00140317	0.00498842
Q8BUV3	sp|Q8BUV3|GEPH_MOUSE Gephyrin OS=Mus musculus OX=10090 GN=Gphn PE=1 SV=2	Gephyrin;Molybdopterin adenylyltransferase;Molybdopterin molybdenumtransferase	Gphn	2	3.5	-0.797843	0.617105
P06745;CON__Q3ZBD7	sp|P06745|G6PI_MOUSE Glucose-6-phosphate isomerase OS=Mus musculus OX=10090 GN=Gpi PE=1 SV=4	Glucose-6-phosphate isomerase	Gpi	20	41.6	-0.0852909	0.806497
Q56A08	sp|Q56A08|GPKOW_MOUSE G-patch domain and KOW motifs-containing protein OS=Mus musculus OX=10090 GN=Gpkow PE=1 SV=2	G patch domain and KOW motifs-containing protein	Gpkow	6	14.5	0.204414	0.661443
Q8VCE2	sp|Q8VCE2|GPN1_MOUSE GPN-loop GTPase 1 OS=Mus musculus OX=10090 GN=Gpn1 PE=1 SV=1	GPN-loop GTPase 1	Gpn1	4	12.1	-0.0331904	0.0432459
Q99P91	sp|Q99P91|GPNMB_MOUSE Transmembrane glycoprotein NMB OS=Mus musculus OX=10090 GN=Gpnmb PE=1 SV=2	Transmembrane glycoprotein NMB	Gpnmb	5	9.6	-0.253883	1.71482
Q99LD4	sp|Q99LD4|CSN1_MOUSE COP9 signalosome complex subunit 1 OS=Mus musculus OX=10090 GN=Gps1 PE=1 SV=1	COP9 signalosome complex subunit 1	Gps1	7	15.3	0.0796102	0.483842
Q6IR34	sp|Q6IR34|GPSM1_MOUSE G-protein-signaling modulator 1 OS=Mus musculus OX=10090 GN=Gpsm1 PE=1 SV=3	G-protein-signaling modulator 1	Gpsm1	3	6.2	0.29892	1.70445
Q8VDU0	sp|Q8VDU0|GPSM2_MOUSE G-protein-signaling modulator 2 OS=Mus musculus OX=10090 GN=Gpsm2 PE=1 SV=2	G-protein-signaling modulator 2	Gpsm2	4	7.1	0.201416	0.720415
Q8BGT5	sp|Q8BGT5|ALAT2_MOUSE Alanine aminotransferase 2 OS=Mus musculus OX=10090 GN=Gpt2 PE=1 SV=1	Alanine aminotransferase 2	Gpt2	8	19.9	-0.229838	0.308408
O70325	sp|O70325|GPX4_MOUSE Phospholipid hydroperoxide glutathione peroxidase OS=Mus musculus OX=10090 GN=Gpx4 PE=1 SV=4	Phospholipid hydroperoxide glutathione peroxidase, mitochondrial	Gpx4	3	18.3	-0.838652	0.582265
Q60631	sp|Q60631|GRB2_MOUSE Growth factor receptor-bound protein 2 OS=Mus musculus OX=10090 GN=Grb2 PE=1 SV=1	Growth factor receptor-bound protein 2	Grb2	6	27.2	0.0695095	1.09957
Q91Z53	sp|Q91Z53|GRHPR_MOUSE Glyoxylate reductase/hydroxypyruvate reductase OS=Mus musculus OX=10090 GN=Grhpr PE=1 SV=1	Glyoxylate reductase/hydroxypyruvate reductase	Grhpr	3	9.8	0.192418	1.53464
Q8VD04	sp|Q8VD04|GRAP1_MOUSE GRIP1-associated protein 1 OS=Mus musculus OX=10090 GN=Gripap1 PE=1 SV=1	GRIP1-associated protein 1	Gripap1	7	10.2	0.271442	1.92675
O70293;Q8VEB1	sp|O70293|GRK6_MOUSE G protein-coupled receptor kinase 6 OS=Mus musculus OX=10090 GN=Grk6 PE=1 SV=1	G protein-coupled receptor kinase 6	Grk6	3	11.3	0.0942758	0.0944276
Q99LP6	sp|Q99LP6|GRPE1_MOUSE GrpE protein homolog 1, mitochondrial OS=Mus musculus OX=10090 GN=Grpel1 PE=1 SV=1	GrpE protein homolog 1, mitochondrial	Grpel1	9	38.7	0.0292358	0.359294
Q8C5Q4	sp|Q8C5Q4|GRSF1_MOUSE G-rich sequence factor 1 OS=Mus musculus OX=10090 GN=Grsf1 PE=1 SV=2	G-rich sequence factor 1	Grsf1	6	11.7	0.17844	0.56469
Q810D6	sp|Q810D6|GRWD1_MOUSE Glutamate-rich WD repeat-containing protein 1 OS=Mus musculus OX=10090 GN=Grwd1 PE=1 SV=2	Glutamate-rich WD repeat-containing protein 1	Grwd1	5	11	-0.0392647	0.105379
Q2NL51	sp|Q2NL51|GSK3A_MOUSE Glycogen synthase kinase-3 alpha OS=Mus musculus OX=10090 GN=Gsk3a PE=1 SV=2	Glycogen synthase kinase-3 alpha	Gsk3a	3	13.5	0.190137	0.750307
Q9WV60	sp|Q9WV60|GSK3B_MOUSE Glycogen synthase kinase-3 beta OS=Mus musculus OX=10090 GN=Gsk3b PE=1 SV=2	Glycogen synthase kinase-3 beta	Gsk3b	3	15.5	-0.205582	1.0942
P13020;CON__Q3SX14	sp|P13020|GELS_MOUSE Gelsolin OS=Mus musculus OX=10090 GN=Gsn PE=1 SV=3	Gelsolin	Gsn	28	36	-0.15818	0.857777
Q8R050;REV__Q05921	sp|Q8R050|ERF3A_MOUSE Eukaryotic peptide chain release factor GTP-binding subunit ERF3A OS=Mus musculus OX=10090 GN=Gspt1 PE=1 SV=2	Eukaryotic peptide chain release factor GTP-binding subunit ERF3A	Gspt1	6	22.8	0.0861899	0.301559
P47791	sp|P47791|GSHR_MOUSE Glutathione reductase, mitochondrial OS=Mus musculus OX=10090 GN=Gsr PE=1 SV=3	Glutathione reductase, mitochondrial	Gsr	10	23	0.00679334	0.0242108
P51855	sp|P51855|GSHB_MOUSE Glutathione synthetase OS=Mus musculus OX=10090 GN=Gss PE=1 SV=1	Glutathione synthetase	Gss	8	16	-0.203818	1.03473
P24472;P30115;P13745	sp|P24472|GSTA4_MOUSE Glutathione S-transferase A4 OS=Mus musculus OX=10090 GN=Gsta4 PE=1 SV=3	Glutathione S-transferase A4	Gsta4	6	21.6	-0.281474	1.81777
P10649;Q80W21;O35660	sp|P10649|GSTM1_MOUSE Glutathione S-transferase Mu 1 OS=Mus musculus OX=10090 GN=Gstm1 PE=1 SV=2	Glutathione S-transferase Mu 1	Gstm1	8	49.1	0.0397898	0.239835
P15626;Q8R5I6	sp|P15626|GSTM2_MOUSE Glutathione S-transferase Mu 2 OS=Mus musculus OX=10090 GN=Gstm2 PE=1 SV=2	Glutathione S-transferase Mu 2	Gstm2	8	41.3	-0.727695	2.49096
P48774	sp|P48774|GSTM5_MOUSE Glutathione S-transferase Mu 5 OS=Mus musculus OX=10090 GN=Gstm5 PE=1 SV=1	Glutathione S-transferase Mu 5	Gstm5	4	25	-0.173884	0.371499
O09131;Q8K2Q2	sp|O09131|GSTO1_MOUSE Glutathione S-transferase omega-1 OS=Mus musculus OX=10090 GN=Gsto1 PE=1 SV=2	Glutathione S-transferase omega-1	Gsto1	14	44.6	0.0989297	0.966202
P19157;P46425	sp|P19157|GSTP1_MOUSE Glutathione S-transferase P 1 OS=Mus musculus OX=10090 GN=Gstp1 PE=1 SV=2;sp|P46425|GSTP2_MOUSE Glutathione S-transferase P 2 OS=Mus musculus OX=10090 GN=Gstp2 PE=1 SV=2	Glutathione S-transferase P 1;Glutathione S-transferase P 2	Gstp1;Gstp2	#N/A	#N/A	0.183939	0.887135
P62915	sp|P62915|TF2B_MOUSE Transcription initiation factor IIB OS=Mus musculus OX=10090 GN=Gtf2b PE=1 SV=1	Transcription initiation factor IIB	Gtf2b	4	14.2	0.213763	0.615605
Q9D0D5	sp|Q9D0D5|T2EA_MOUSE General transcription factor IIE subunit 1 OS=Mus musculus OX=10090 GN=Gtf2e1 PE=1 SV=1	General transcription factor IIE subunit 1	Gtf2e1	4	12	0.268356	1.64318
Q9D902	sp|Q9D902|T2EB_MOUSE General transcription factor IIE subunit 2 OS=Mus musculus OX=10090 GN=Gtf2e2 PE=1 SV=2	General transcription factor IIE subunit 2	Gtf2e2	3	11.6	0.0298011	0.0163396
Q3THK3	sp|Q3THK3|T2FA_MOUSE General transcription factor IIF subunit 1 OS=Mus musculus OX=10090 GN=Gtf2f1 PE=1 SV=2	General transcription factor IIF subunit 1	Gtf2f1	13	24.4	0.0401554	0.215428
Q8R0A0	sp|Q8R0A0|T2FB_MOUSE General transcription factor IIF subunit 2 OS=Mus musculus OX=10090 GN=Gtf2f2 PE=1 SV=1	General transcription factor IIF subunit 2	Gtf2f2	11	43.4	0.0698274	0.346847
Q9ESZ8;Q99NI3	sp|Q9ESZ8|GTF2I_MOUSE General transcription factor II-I OS=Mus musculus OX=10090 GN=Gtf2i PE=1 SV=3	General transcription factor II-I	Gtf2i	17	16.9	0.0229041	0.0903478
Q8BMQ2	sp|Q8BMQ2|TF3C4_MOUSE General transcription factor 3C polypeptide 4 OS=Mus musculus OX=10090 GN=Gtf3c4 PE=1 SV=2	General transcription factor 3C polypeptide 4	Gtf3c4	7	14.2	0.234313	1.62955
Q8R2T8	sp|Q8R2T8|TF3C5_MOUSE General transcription factor 3C polypeptide 5 OS=Mus musculus OX=10090 GN=Gtf3c5 PE=2 SV=2	General transcription factor 3C polypeptide 5	Gtf3c5	6	14.6	-0.626061	0.474379
O08582	sp|O08582|GTPB1_MOUSE GTP-binding protein 1 OS=Mus musculus OX=10090 GN=Gtpbp1 PE=1 SV=2	GTP-binding protein 1	Gtpbp1	9	17.1	-0.170047	0.56486
Q99ME9	sp|Q99ME9|NOG1_MOUSE Nucleolar GTP-binding protein 1 OS=Mus musculus OX=10090 GN=Gtpbp4 PE=1 SV=3	Nucleolar GTP-binding protein 1	Gtpbp4	21	30.8	0.114606	0.706749
Q8R080	sp|Q8R080|GTSE1_MOUSE G2 and S phase-expressed protein 1 OS=Mus musculus OX=10090 GN=Gtse1 PE=1 SV=2	G2 and S phase-expressed protein 1	Gtse1	2	4.3	-0.699647	1.63471
Q64520	sp|Q64520|KGUA_MOUSE Guanylate kinase OS=Mus musculus OX=10090 GN=Guk1 PE=1 SV=2	Guanylate kinase	Guk1	3	19.7	-0.494519	1.23138
Q8K2A1	sp|Q8K2A1|GULP1_MOUSE PTB domain-containing engulfment adapter protein 1 OS=Mus musculus OX=10090 GN=Gulp1 PE=1 SV=1	PTB domain-containing engulfment adapter protein 1	Gulp1	5	16.4	-0.376692	1.97895
P12265	sp|P12265|BGLR_MOUSE Beta-glucuronidase OS=Mus musculus OX=10090 GN=Gusb PE=1 SV=2	Beta-glucuronidase	Gusb	8	13.7	0.22859	2.73943
Q80SU7	sp|Q80SU7|GVIN1_MOUSE Interferon-induced very large GTPase 1 OS=Mus musculus OX=10090 GN=Gvin1 PE=1 SV=1	Interferon-induced very large GTPase 1	Gvin1	6	2.9	-0.60932	0.524735
Q9R062	sp|Q9R062|GLYG_MOUSE Glycogenin-1 OS=Mus musculus OX=10090 GN=Gyg1 PE=1 SV=3	Glycogenin-1	Gyg1	5	15.9	0.0104453	0.0183756
Q9Z1E4;Q8VCB3	sp|Q9Z1E4|GYS1_MOUSE Glycogen [starch] synthase, muscle OS=Mus musculus OX=10090 GN=Gys1 PE=1 SV=2	Glycogen [starch] synthase, muscle	Gys1	7	11.9	-0.266818	0.95002
P10922	sp|P10922|H10_MOUSE Histone H1.0 OS=Mus musculus OX=10090 GN=H1-0 PE=2 SV=4	Histone H1.0;Histone H1.0, N-terminally processed	H1f0	8	27.8	0.265155	1.51117
P01899;P01897;P01901;P01900;P14426;P14430;P14428;P14429;P03991;P04223;P01898;P06339;P01896;P14431;P01895;P14427	sp|P01899|HA11_MOUSE H-2 class I histocompatibility antigen, D-B alpha chain OS=Mus musculus OX=10090 GN=H2-D1 PE=1 SV=2;sp|P01897|HA1L_MOUSE H-2 class I histocompatibility antigen, L-D alpha chain OS=Mus musculus OX=10090 GN=H2-L PE=1 SV=2	H-2 class I histocompatibility antigen, D-B alpha chain;H-2 class I histocompatibility antigen, L-D alpha chain	H2-D1;H2-L	#N/A	#N/A	-0.0368436	0.125731
Q3THW5;P0C0S6	sp|Q3THW5|H2AV_MOUSE Histone H2A.V OS=Mus musculus OX=10090 GN=H2az2 PE=1 SV=3;sp|P0C0S6|H2AZ_MOUSE Histone H2A.Z OS=Mus musculus OX=10090 GN=H2az1 PE=1 SV=2	Histone H2A.V;Histone H2A.Z	H2afv;H2afz	#N/A	#N/A	0.147192	0.503055
P27661	sp|P27661|H2AX_MOUSE Histone H2AX OS=Mus musculus OX=10090 GN=H2ax PE=1 SV=2	Histone H2AX	H2afx	3	44.8	0.193637	0.682149
Q9QZQ8	sp|Q9QZQ8|H2AY_MOUSE Core histone macro-H2A.1 OS=Mus musculus OX=10090 GN=Macroh2a1 PE=1 SV=3	Core histone macro-H2A.1	H2afy	8	34.9	0.122966	0.848112
Q8CCK0	sp|Q8CCK0|H2AW_MOUSE Core histone macro-H2A.2 OS=Mus musculus OX=10090 GN=Macroh2a2 PE=1 SV=3	Core histone macro-H2A.2	H2afy2	10	38.4	0.235904	1.19849
Q8CFX1	sp|Q8CFX1|G6PE_MOUSE GDH/6PGL endoplasmic bifunctional protein OS=Mus musculus OX=10090 GN=H6pd PE=1 SV=2	GDH/6PGL endoplasmic bifunctional protein;Glucose 1-dehydrogenase;6-phosphogluconolactonase	H6pd	4	6.7	0.494884	0.2551
Q8K2C9	sp|Q8K2C9|HACD3_MOUSE Very-long-chain (3R)-3-hydroxyacyl-CoA dehydratase 3 OS=Mus musculus OX=10090 GN=Hacd3 PE=1 SV=2	Very-long-chain (3R)-3-hydroxyacyl-CoA dehydratase 3	Hacd3	3	9.4	-0.298592	1.43653
Q61425	sp|Q61425|HCDH_MOUSE Hydroxyacyl-coenzyme A dehydrogenase, mitochondrial OS=Mus musculus OX=10090 GN=Hadh PE=1 SV=2	Hydroxyacyl-coenzyme A dehydrogenase, mitochondrial	Hadh	10	39.2	0.1326	0.369642
Q8BMS1	sp|Q8BMS1|ECHA_MOUSE Trifunctional enzyme subunit alpha, mitochondrial OS=Mus musculus OX=10090 GN=Hadha PE=1 SV=1	Trifunctional enzyme subunit alpha, mitochondrial;Long-chain enoyl-CoA hydratase;Long chain 3-hydroxyacyl-CoA dehydrogenase	Hadha	18	29.6	-0.163025	1.15846
Q99JY0	sp|Q99JY0|ECHB_MOUSE Trifunctional enzyme subunit beta, mitochondrial OS=Mus musculus OX=10090 GN=Hadhb PE=1 SV=1	Trifunctional enzyme subunit beta, mitochondrial;3-ketoacyl-CoA thiolase	Hadhb	13	27.2	-0.251652	2.12528
Q99KB8	sp|Q99KB8|GLO2_MOUSE Hydroxyacylglutathione hydrolase, mitochondrial OS=Mus musculus OX=10090 GN=Hagh PE=1 SV=2	Hydroxyacylglutathione hydrolase, mitochondrial	Hagh	6	26.2	0.0713387	0.167196
Q61035	sp|Q61035|HARS1_MOUSE Histidine--tRNA ligase, cytoplasmic OS=Mus musculus OX=10090 GN=Hars1 PE=1 SV=2	Histidine--tRNA ligase, cytoplasmic	Hars	15	34	-0.0557149	0.387961
Q99KK9	sp|Q99KK9|SYHM_MOUSE Histidine--tRNA ligase, mitochondrial OS=Mus musculus OX=10090 GN=Hars2 PE=1 SV=1	Probable histidine--tRNA ligase, mitochondrial	Hars2	3	11.5	0.0423387	0.25084
Q8BY71	sp|Q8BY71|HAT1_MOUSE Histone acetyltransferase type B catalytic subunit OS=Mus musculus OX=10090 GN=Hat1 PE=1 SV=1	Histone acetyltransferase type B catalytic subunit	Hat1	4	7.9	0.0689227	1.06883
Q8BHX1	sp|Q8BHX1|HAUS1_MOUSE HAUS augmin-like complex subunit 1 OS=Mus musculus OX=10090 GN=Haus1 PE=1 SV=2	HAUS augmin-like complex subunit 1	Haus1	3	12.6	0.715448	0.495078
Q8QZX2	sp|Q8QZX2|HAUS3_MOUSE HAUS augmin-like complex subunit 3 OS=Mus musculus OX=10090 GN=Haus3 PE=1 SV=1	HAUS augmin-like complex subunit 3	Haus3	4	7.5	0.00626882	0.0129385
Q8BFT2	sp|Q8BFT2|HAUS4_MOUSE HAUS augmin-like complex subunit 4 OS=Mus musculus OX=10090 GN=Haus4 PE=1 SV=1	HAUS augmin-like complex subunit 4	Haus4	3	7.4	0.342987	0.258583
Q9D786	sp|Q9D786|HAUS5_MOUSE HAUS augmin-like complex subunit 5 OS=Mus musculus OX=10090 GN=Haus5 PE=1 SV=1	HAUS augmin-like complex subunit 5	Haus5	4	8.6	0.333927	0.319847
Q69ZS7	sp|Q69ZS7|HBS1L_MOUSE HBS1-like protein OS=Mus musculus OX=10090 GN=Hbs1l PE=1 SV=2	HBS1-like protein	Hbs1l	10	15.4	-0.177879	0.789443
P53702	sp|P53702|CCHL_MOUSE Cytochrome c-type heme lyase OS=Mus musculus OX=10090 GN=Hccs PE=1 SV=2	Cytochrome c-type heme lyase	Hccs	6	21	0.0771535	0.189279
Q61191	sp|Q61191|HCFC1_MOUSE Host cell factor 1 OS=Mus musculus OX=10090 GN=Hcfc1 PE=1 SV=2	Host cell factor 1;HCF N-terminal chain 1;HCF N-terminal chain 2;HCF N-terminal chain 3;HCF N-terminal chain 4;HCF N-terminal chain 5;HCF N-terminal chain 6;HCF C-terminal chain 1;HCF C-terminal chain 2;HCF C-terminal chain 3;HCF C-terminal chain 4;HCF C-terminal chain 5;HCF C-terminal chain 6	Hcfc1	27	18.3	0.0905374	2.26124
O09106	sp|O09106|HDAC1_MOUSE Histone deacetylase 1 OS=Mus musculus OX=10090 GN=Hdac1 PE=1 SV=1	Histone deacetylase 1	Hdac1	4	22.8	0.0700747	0.177643
P70288	sp|P70288|HDAC2_MOUSE Histone deacetylase 2 OS=Mus musculus OX=10090 GN=Hdac2 PE=1 SV=1	Histone deacetylase 2	Hdac2	6	25.6	0.00401115	0.0170441
O88895	sp|O88895|HDAC3_MOUSE Histone deacetylase 3 OS=Mus musculus OX=10090 GN=Hdac3 PE=1 SV=1	Histone deacetylase 3	Hdac3	3	10.1	-0.251513	0.224686
Q9Z2V5	sp|Q9Z2V5|HDAC6_MOUSE Histone deacetylase 6 OS=Mus musculus OX=10090 GN=Hdac6 PE=1 SV=3	Histone deacetylase 6	Hdac6	7	7.4	-9.02812e-05	0.000543552
Q3SXD3	sp|Q3SXD3|HDDC2_MOUSE 5-deoxynucleotidase HDDC2 OS=Mus musculus OX=10090 GN=Hddc2 PE=1 SV=1	HD domain-containing protein 2	Hddc2	5	25.1	-0.369733	1.02888
P51859	sp|P51859|HDGF_MOUSE Hepatoma-derived growth factor OS=Mus musculus OX=10090 GN=Hdgf PE=1 SV=2	Hepatoma-derived growth factor	Hdgf	15	65.4	0.117769	0.473779
Q3UMU9	sp|Q3UMU9|HDGR2_MOUSE Hepatoma-derived growth factor-related protein 2 OS=Mus musculus OX=10090 GN=Hdgfl2 PE=1 SV=1	Hepatoma-derived growth factor-related protein 2	Hdgfrp2	7	13.2	0.24386	1.09047
Q9JMG7	sp|Q9JMG7|HDGR3_MOUSE Hepatoma-derived growth factor-related protein 3 OS=Mus musculus OX=10090 GN=Hdgfl3 PE=1 SV=2	Hepatoma-derived growth factor-related protein 3	Hdgfrp3	3	26.2	0.328736	0.519166
Q8VDJ3	sp|Q8VDJ3|VIGLN_MOUSE Vigilin OS=Mus musculus OX=10090 GN=Hdlbp PE=1 SV=1	Vigilin	Hdlbp	40	35.2	-0.0309181	0.222697
Q8BQM4	sp|Q8BQM4|HEAT3_MOUSE HEAT repeat-containing protein 3 OS=Mus musculus OX=10090 GN=Heatr3 PE=1 SV=1	HEAT repeat-containing protein 3	Heatr3	14	24.3	0.0506706	0.122379
Q5PRF0	sp|Q5PRF0|HTR5A_MOUSE HEAT repeat-containing protein 5A OS=Mus musculus OX=10090 GN=Heatr5a PE=1 SV=2	HEAT repeat-containing protein 5A	Heatr5a	7	3.9	0.0526759	0.37717
Q8C547	sp|Q8C547|HTR5B_MOUSE HEAT repeat-containing protein 5B OS=Mus musculus OX=10090 GN=Heatr5b PE=1 SV=3	HEAT repeat-containing protein 5B	Heatr5b	15	9.2	-0.0655969	0.407805
Q9R257	sp|Q9R257|HEBP1_MOUSE Heme-binding protein 1 OS=Mus musculus OX=10090 GN=Hebp1 PE=1 SV=2	Heme-binding protein 1	Hebp1	5	28.4	-0.731861	0.509699
Q69ZR2	sp|Q69ZR2|HECD1_MOUSE E3 ubiquitin-protein ligase HECTD1 OS=Mus musculus OX=10090 GN=Hectd1 PE=1 SV=2	E3 ubiquitin-protein ligase HECTD1	Hectd1	19	10	-0.203558	1.37996
Q6NVF4	sp|Q6NVF4|HELB_MOUSE DNA helicase B OS=Mus musculus OX=10090 GN=Helb PE=1 SV=2	DNA helicase B	Helb	7	7.5	-0.500033	1.67344
Q60848	sp|Q60848|HELLS_MOUSE Lymphocyte-specific helicase OS=Mus musculus OX=10090 GN=Hells PE=1 SV=2	Lymphocyte-specific helicase	Hells	11	15	0.177113	1.65859
Q4U2R1	sp|Q4U2R1|HERC2_MOUSE E3 ubiquitin-protein ligase HERC2 OS=Mus musculus OX=10090 GN=Herc2 PE=1 SV=3	E3 ubiquitin-protein ligase HERC2	Herc2	5	1.6	0.317112	0.25785
Q6PAV2	sp|Q6PAV2|HERC4_MOUSE Probable E3 ubiquitin-protein ligase HERC4 OS=Mus musculus OX=10090 GN=Herc4 PE=1 SV=2	Probable E3 ubiquitin-protein ligase HERC4	Herc4	9	10.4	0.200208	0.771668
P29416	sp|P29416|HEXA_MOUSE Beta-hexosaminidase subunit alpha OS=Mus musculus OX=10090 GN=Hexa PE=1 SV=2	Beta-hexosaminidase subunit alpha	Hexa	3	7.6	-0.824343	1.02908
P20060	sp|P20060|HEXB_MOUSE Beta-hexosaminidase subunit beta OS=Mus musculus OX=10090 GN=Hexb PE=1 SV=2	Beta-hexosaminidase subunit beta	Hexb	7	12.3	-0.404151	2.56229
Q8R409	sp|Q8R409|HEXI1_MOUSE Protein HEXIM1 OS=Mus musculus OX=10090 GN=Hexim1 PE=1 SV=1	Protein HEXIM1	Hexim1	6	19.7	0.119362	0.444243
Q8C3I8	sp|Q8C3I8|HGH1_MOUSE Protein HGH1 homolog OS=Mus musculus OX=10090 GN=Hgh1 PE=1 SV=1	Protein HGH1 homolog	Hgh1	5	16	-0.276367	0.689552
Q99LI8	sp|Q99LI8|HGS_MOUSE Hepatocyte growth factor-regulated tyrosine kinase substrate OS=Mus musculus OX=10090 GN=Hgs PE=1 SV=2	Hepatocyte growth factor-regulated tyrosine kinase substrate	Hgs	7	8	-0.241795	2.89979
Q3UDW8	sp|Q3UDW8|HGNAT_MOUSE Heparan-alpha-glucosaminide N-acetyltransferase OS=Mus musculus OX=10090 GN=Hgsnat PE=1 SV=2	Heparan-alpha-glucosaminide N-acetyltransferase	Hgsnat	4	6.7	-0.925533	0.500673
Q99L13	sp|Q99L13|3HIDH_MOUSE 3-hydroxyisobutyrate dehydrogenase, mitochondrial OS=Mus musculus OX=10090 GN=Hibadh PE=1 SV=1	3-hydroxyisobutyrate dehydrogenase, mitochondrial	Hibadh	5	21.2	-0.00953738	0.0245618
Q8QZS1	sp|Q8QZS1|HIBCH_MOUSE 3-hydroxyisobutyryl-CoA hydrolase, mitochondrial OS=Mus musculus OX=10090 GN=Hibch PE=1 SV=1	3-hydroxyisobutyryl-CoA hydrolase, mitochondrial	Hibch	6	18.4	-0.103985	0.399635
Q9JLR9	sp|Q9JLR9|HIG1A_MOUSE HIG1 domain family member 1A, mitochondrial OS=Mus musculus OX=10090 GN=Higd1a PE=1 SV=1	HIG1 domain family member 1A, mitochondrial	Higd1a	2	28.4	-1.51803	1.9254
P70349	sp|P70349|HINT1_MOUSE Histidine triad nucleotide-binding protein 1 OS=Mus musculus OX=10090 GN=Hint1 PE=1 SV=3	Histidine triad nucleotide-binding protein 1	Hint1	5	55.6	0.0502446	0.190949
Q8VD75	sp|Q8VD75|HIP1_MOUSE Huntingtin-interacting protein 1 OS=Mus musculus OX=10090 GN=Hip1 PE=1 SV=2	Huntingtin-interacting protein 1	Hip1	16	18.5	0.270568	1.46596
Q8BLH7	sp|Q8BLH7|HIRP3_MOUSE HIRA-interacting protein 3 OS=Mus musculus OX=10090 GN=Hirip3 PE=1 SV=1	HIRA-interacting protein 3	Hirip3	8	17	0.391289	1.63629
P43275	sp|P43275|H11_MOUSE Histone H1.1 OS=Mus musculus OX=10090 GN=H1-1 PE=1 SV=2	Histone H1.1	Hist1h1a	6	33.3	0.199152	1.05727
P43276	sp|P43276|H15_MOUSE Histone H1.5 OS=Mus musculus OX=10090 GN=H1-5 PE=1 SV=2	Histone H1.5	Hist1h1b	7	39.5	0.225447	1.77221
P15864	sp|P15864|H12_MOUSE Histone H1.2 OS=Mus musculus OX=10090 GN=H1-2 PE=1 SV=2	Histone H1.2	Hist1h1c	5	47.2	0.193193	1.29254
P43277	sp|P43277|H13_MOUSE Histone H1.3 OS=Mus musculus OX=10090 GN=H1-3 PE=1 SV=2	Histone H1.3	Hist1h1d	1	46.2	0.0651754	0.267061
P43274;Q07133	sp|P43274|H14_MOUSE Histone H1.4 OS=Mus musculus OX=10090 GN=H1-4 PE=1 SV=2	Histone H1.4	Hist1h1e	3	42.5	0.244906	1.38726
Q8CGP5;Q8CGP7;Q8BFU2;Q8CGP6;C0HKE9;C0HKE8;C0HKE7;C0HKE6;C0HKE5;C0HKE4;C0HKE3;C0HKE2;C0HKE1	sp|Q8CGP5|H2A1F_MOUSE Histone H2A type 1-F OS=Mus musculus OX=10090 GN=Hist1h2af PE=1 SV=3;sp|Q8CGP7|H2A1K_MOUSE Histone H2A type 1-K OS=Mus musculus OX=10090 GN=H2ac15 PE=1 SV=3;sp|Q8BFU2|H2A3_MOUSE Histone H2A type 3 OS=Mus musculus OX=10090 GN=H2aw PE=1	Histone H2A type 1-F;Histone H2A type 1-K;Histone H2A type 3;Histone H2A type 1-H	Hist1h2af;Hist1h2ak;Hist3h2a;Hist1h2ah	#N/A	#N/A	0.27265	0.916738
Q6ZWY9;Q64478;P10853;Q8CGP1;P10854;Q64475;Q64525;Q8CGP2;Q9D2U9;P70696;Q8CGP0;Q64524	sp|Q6ZWY9|H2B1C_MOUSE Histone H2B type 1-C/E/G OS=Mus musculus OX=10090 GN=H2bc4 PE=1 SV=3;sp|Q64478|H2B1H_MOUSE Histone H2B type 1-H OS=Mus musculus OX=10090 GN=H2bc9 PE=1 SV=3;sp|P10853|H2B1F_MOUSE Histone H2B type 1-F/J/L OS=Mus musculus OX=10090 GN=H2b	Histone H2B type 1-C/E/G;Histone H2B type 1-H;Histone H2B type 1-F/J/L;Histone H2B type 1-K;Histone H2B type 1-M;Histone H2B type 1-B;Histone H2B type 2-B;Histone H2B type 1-P;Histone H2B type 3-A;Histone H2B type 1-A;Histone H2B type 3-B;Histone H2B type 2-E	Hist1h2bc;Hist1h2bh;Hist1h2bf;Hist1h2bk;Hist1h2bm;Hist1h2bb;Hist2h2bb;Hist1h2bp;Hist3h2ba;Hist1h2ba;Hist3h2bb;Hist2h2be	#N/A	#N/A	-0.173395	0.182629
P68433;P84228	sp|P68433|H31_MOUSE Histone H3.1 OS=Mus musculus OX=10090 GN=H3c1 PE=1 SV=2;sp|P84228|H32_MOUSE Histone H3.2 OS=Mus musculus OX=10090 GN=H3c2 PE=1 SV=2	Histone H3.1;Histone H3.2	Hist1h3a;Hist1h3b	#N/A	#N/A	0.0874964	0.330745
P62806	sp|P62806|H4_MOUSE Histone H4 OS=Mus musculus OX=10090 GN=H4c1 PE=1 SV=2	Histone H4	Hist1h4a	18	66	-0.0843035	0.121542
P17710	sp|P17710|HXK1_MOUSE Hexokinase-1 OS=Mus musculus OX=10090 GN=Hk1 PE=1 SV=3	Hexokinase-1	Hk1	17	20.7	0.0807228	0.64643
O08528	sp|O08528|HXK2_MOUSE Hexokinase-2 OS=Mus musculus OX=10090 GN=Hk2 PE=1 SV=1	Hexokinase-2	Hk2	12	18.4	0.174313	0.680271
Q9D8V0	sp|Q9D8V0|HM13_MOUSE Minor histocompatibility antigen H13 OS=Mus musculus OX=10090 GN=Hm13 PE=1 SV=1	Minor histocompatibility antigen H13	Hm13	10	21.2	0.111402	1.27143
P22907	sp|P22907|HEM3_MOUSE Porphobilinogen deaminase OS=Mus musculus OX=10090 GN=Hmbs PE=1 SV=2	Porphobilinogen deaminase	Hmbs	7	24.4	-0.207915	0.923087
Q8R1M0	sp|Q8R1M0|HMCES_MOUSE Abasic site processing protein HMCES OS=Mus musculus OX=10090 GN=Hmces PE=1 SV=1	Embryonic stem cell-specific 5-hydroxymethylcytosine-binding protein	Hmces	5	17.8	0.155518	0.560791
P17095	sp|P17095|HMGA1_MOUSE High mobility group protein HMG-I/HMG-Y OS=Mus musculus OX=10090 GN=Hmga1 PE=1 SV=4	High mobility group protein HMG-I/HMG-Y	Hmga1	6	38.3	-0.0451412	0.179363
P52927	sp|P52927|HMGA2_MOUSE High mobility group protein HMGI-C OS=Mus musculus OX=10090 GN=Hmga2 PE=1 SV=1	High mobility group protein HMGI-C	Hmga2	7	65.7	0.234732	1.18016
P63158	sp|P63158|HMGB1_MOUSE High mobility group protein B1 OS=Mus musculus OX=10090 GN=Hmgb1 PE=1 SV=2	High mobility group protein B1	Hmgb1	14	50.2	0.118359	1.44771
P30681	sp|P30681|HMGB2_MOUSE High mobility group protein B2 OS=Mus musculus OX=10090 GN=Hmgb2 PE=1 SV=3	High mobility group protein B2	Hmgb2	10	40.5	0.324805	1.24549
O54879	sp|O54879|HMGB3_MOUSE High mobility group protein B3 OS=Mus musculus OX=10090 GN=Hmgb3 PE=1 SV=3	High mobility group protein B3	Hmgb3	7	36	0.183206	1.00871
Q8JZK9;P54869	sp|Q8JZK9|HMCS1_MOUSE Hydroxymethylglutaryl-CoA synthase, cytoplasmic OS=Mus musculus OX=10090 GN=Hmgcs1 PE=1 SV=1	Hydroxymethylglutaryl-CoA synthase, cytoplasmic	Hmgcs1	9	24.4	-0.0866	0.24298
P18608	sp|P18608|HMGN1_MOUSE Non-histone chromosomal protein HMG-14 OS=Mus musculus OX=10090 GN=Hmgn1 PE=1 SV=2	Non-histone chromosomal protein HMG-14	Hmgn1	4	43.8	0.309706	1.06645
Q9JL35	sp|Q9JL35|HMGN5_MOUSE High mobility group nucleosome-binding domain-containing protein 5 OS=Mus musculus OX=10090 GN=Hmgn5 PE=1 SV=2	High mobility group nucleosome-binding domain-containing protein 5	Hmgn5	16	56.2	-0.00220426	0.00583351
Q00547	sp|Q00547|HMMR_MOUSE Hyaluronan mediated motility receptor OS=Mus musculus OX=10090 GN=Hmmr PE=1 SV=4	Hyaluronan mediated motility receptor	Hmmr	7	19.1	0.345165	1.37477
P14901	sp|P14901|HMOX1_MOUSE Heme oxygenase 1 OS=Mus musculus OX=10090 GN=Hmox1 PE=1 SV=1	Heme oxygenase 1	Hmox1	5	22.1	-0.347477	1.46865
O70252	sp|O70252|HMOX2_MOUSE Heme oxygenase 2 OS=Mus musculus OX=10090 GN=Hmox2 PE=1 SV=1	Heme oxygenase 2	Hmox2	7	27.6	0.0220153	0.135263
P97825	sp|P97825|JUPI1_MOUSE Jupiter microtubule associated homolog 1 OS=Mus musculus OX=10090 GN=Jpt1 PE=1 SV=3	Hematological and neurological expressed 1 protein;Hematological and neurological expressed 1 protein, N-terminally processed	Hn1	5	35.7	-0.176557	0.292764
Q6PGH2	sp|Q6PGH2|JUPI2_MOUSE Jupiter microtubule associated homolog 2 OS=Mus musculus OX=10090 GN=Jpt2 PE=1 SV=1	Hematological and neurological expressed 1-like protein	Hn1l	8	61.6	-0.0379499	0.15176
Q9CX86	sp|Q9CX86|ROA0_MOUSE Heterogeneous nuclear ribonucleoprotein A0 OS=Mus musculus OX=10090 GN=Hnrnpa0 PE=1 SV=1	Heterogeneous nuclear ribonucleoprotein A0	Hnrnpa0	6	22.6	-0.0180683	0.0278938
P49312	sp|P49312|ROA1_MOUSE Heterogeneous nuclear ribonucleoprotein A1 OS=Mus musculus OX=10090 GN=Hnrnpa1 PE=1 SV=2	Heterogeneous nuclear ribonucleoprotein A1;Heterogeneous nuclear ribonucleoprotein A1, N-terminally processed	Hnrnpa1	16	50.3	0.0857099	0.494633
O88569	sp|O88569|ROA2_MOUSE Heterogeneous nuclear ribonucleoproteins A2/B1 OS=Mus musculus OX=10090 GN=Hnrnpa2b1 PE=1 SV=2	Heterogeneous nuclear ribonucleoproteins A2/B1	Hnrnpa2b1	22	64	0.107754	1.26369
Q8BG05	sp|Q8BG05|ROA3_MOUSE Heterogeneous nuclear ribonucleoprotein A3 OS=Mus musculus OX=10090 GN=Hnrnpa3 PE=1 SV=1	Heterogeneous nuclear ribonucleoprotein A3	Hnrnpa3	18	44.1	-0.057401	0.310324
Q99020	sp|Q99020|ROAA_MOUSE Heterogeneous nuclear ribonucleoprotein A/B OS=Mus musculus OX=10090 GN=Hnrnpab PE=1 SV=1	Heterogeneous nuclear ribonucleoprotein A/B	Hnrnpab	17	46.3	-0.00689125	0.0234371
Q9Z204	sp|Q9Z204|HNRPC_MOUSE Heterogeneous nuclear ribonucleoproteins C1/C2 OS=Mus musculus OX=10090 GN=Hnrnpc PE=1 SV=1	Heterogeneous nuclear ribonucleoproteins C1/C2	Hnrnpc	16	35.8	0.199143	1.48798
Q60668	sp|Q60668|HNRPD_MOUSE Heterogeneous nuclear ribonucleoprotein D0 OS=Mus musculus OX=10090 GN=Hnrnpd PE=1 SV=2	Heterogeneous nuclear ribonucleoprotein D0	Hnrnpd	14	32.4	-0.0281639	0.0614542
Q9Z130	sp|Q9Z130|HNRDL_MOUSE Heterogeneous nuclear ribonucleoprotein D-like OS=Mus musculus OX=10090 GN=Hnrnpdl PE=1 SV=1	Heterogeneous nuclear ribonucleoprotein D-like	Hnrnpdl	5	17.9	0.0567252	0.605142
Q9Z2X1	sp|Q9Z2X1|HNRPF_MOUSE Heterogeneous nuclear ribonucleoprotein F OS=Mus musculus OX=10090 GN=Hnrnpf PE=1 SV=3	Heterogeneous nuclear ribonucleoprotein F;Heterogeneous nuclear ribonucleoprotein F, N-terminally processed	Hnrnpf	13	39.5	0.167545	2.12799
O35737	sp|O35737|HNRH1_MOUSE Heterogeneous nuclear ribonucleoprotein H OS=Mus musculus OX=10090 GN=Hnrnph1 PE=1 SV=3	Heterogeneous nuclear ribonucleoprotein H;Heterogeneous nuclear ribonucleoprotein H, N-terminally processed	Hnrnph1	7	41.6	0.16652	1.90696
P70333	sp|P70333|HNRH2_MOUSE Heterogeneous nuclear ribonucleoprotein H2 OS=Mus musculus OX=10090 GN=Hnrnph2 PE=1 SV=1	Heterogeneous nuclear ribonucleoprotein H2	Hnrnph2	5	32.1	0.243081	0.896349
P61979	sp|P61979|HNRPK_MOUSE Heterogeneous nuclear ribonucleoprotein K OS=Mus musculus OX=10090 GN=Hnrnpk PE=1 SV=1	Heterogeneous nuclear ribonucleoprotein K	Hnrnpk	23	43.2	0.0931803	0.443787
Q8R081	sp|Q8R081|HNRPL_MOUSE Heterogeneous nuclear ribonucleoprotein L OS=Mus musculus OX=10090 GN=Hnrnpl PE=1 SV=2	Heterogeneous nuclear ribonucleoprotein L	Hnrnpl	19	46.1	0.0124544	0.114345
Q921F4	sp|Q921F4|HNRLL_MOUSE Heterogeneous nuclear ribonucleoprotein L-like OS=Mus musculus OX=10090 GN=Hnrnpll PE=1 SV=3	Heterogeneous nuclear ribonucleoprotein L-like	Hnrnpll	13	26.1	0.146645	0.49706
Q9D0E1;Q91VC4	sp|Q9D0E1|HNRPM_MOUSE Heterogeneous nuclear ribonucleoprotein M OS=Mus musculus OX=10090 GN=Hnrnpm PE=1 SV=3	Heterogeneous nuclear ribonucleoprotein M	Hnrnpm	41	58.6	0.129983	0.886204
Q8VEK3	sp|Q8VEK3|HNRPU_MOUSE Heterogeneous nuclear ribonucleoprotein U OS=Mus musculus OX=10090 GN=Hnrnpu PE=1 SV=1	Heterogeneous nuclear ribonucleoprotein U	Hnrnpu	25	25.6	0.122729	1.3488
Q8VDM6	sp|Q8VDM6|HNRL1_MOUSE Heterogeneous nuclear ribonucleoprotein U-like protein 1 OS=Mus musculus OX=10090 GN=Hnrnpul1 PE=1 SV=1	Heterogeneous nuclear ribonucleoprotein U-like protein 1	Hnrnpul1	14	16.9	-0.0162525	0.113242
Q00PI9	sp|Q00PI9|HNRL2_MOUSE Heterogeneous nuclear ribonucleoprotein U-like protein 2 OS=Mus musculus OX=10090 GN=Hnrnpul2 PE=1 SV=2	Heterogeneous nuclear ribonucleoprotein U-like protein 2	Hnrnpul2	14	15.3	0.149885	0.935929
Q99JP6	sp|Q99JP6|HOME3_MOUSE Homer protein homolog 3 OS=Mus musculus OX=10090 GN=Homer3 PE=1 SV=2	Homer protein homolog 3	Homer3	7	21.1	-0.0611286	0.0938763
Q7TMK6	sp|Q7TMK6|HOOK2_MOUSE Protein Hook homolog 2 OS=Mus musculus OX=10090 GN=Hook2 PE=1 SV=3	Protein Hook homolog 2	Hook2	4	7.4	0.266408	0.553428
Q8BUK6	sp|Q8BUK6|HOOK3_MOUSE Protein Hook homolog 3 OS=Mus musculus OX=10090 GN=Hook3 PE=1 SV=2	Protein Hook homolog 3	Hook3	15	23.8	-0.0352332	0.171196
Q3TEA8	sp|Q3TEA8|HP1B3_MOUSE Heterochromatin protein 1-binding protein 3 OS=Mus musculus OX=10090 GN=Hp1bp3 PE=1 SV=1	Heterochromatin protein 1-binding protein 3	Hp1bp3	12	27.1	0.229603	1.96203
P62748;P84075;Q91X97	sp|P62748|HPCL1_MOUSE Hippocalcin-like protein 1 OS=Mus musculus OX=10090 GN=Hpcal1 PE=1 SV=2;sp|P84075|HPCA_MOUSE Neuron-specific calcium-binding protein hippocalcin OS=Mus musculus OX=10090 GN=Hpca PE=1 SV=2	Hippocalcin-like protein 1;Neuron-specific calcium-binding protein hippocalcin	Hpcal1;Hpca	#N/A	#N/A	0.0762272	0.19102
P00493	sp|P00493|HPRT_MOUSE Hypoxanthine-guanine phosphoribosyltransferase OS=Mus musculus OX=10090 GN=Hprt1 PE=1 SV=3	Hypoxanthine-guanine phosphoribosyltransferase	Hprt1	4	21.6	-0.208197	0.305627
Q3TC93	sp|Q3TC93|H1BP3_MOUSE HCLS1-binding protein 3 OS=Mus musculus OX=10090 GN=Hs1bp3 PE=1 SV=2	HCLS1-binding protein 3	Hs1bp3	7	23.5	-0.27061	1.01214
Q8R3H7	sp|Q8R3H7|HS2ST_MOUSE Heparan sulfate 2-O-sulfotransferase 1 OS=Mus musculus OX=10090 GN=Hs2st1 PE=1 SV=2	Heparan sulfate 2-O-sulfotransferase 1	Hs2st1	3	8.4	0.00569089	0.0127131
O08756	sp|O08756|HCD2_MOUSE 3-hydroxyacyl-CoA dehydrogenase type-2 OS=Mus musculus OX=10090 GN=Hsd17b10 PE=1 SV=4	3-hydroxyacyl-CoA dehydrogenase type-2	Hsd17b10	7	39.1	-0.114983	0.79746
O70503	sp|O70503|DHB12_MOUSE Very-long-chain 3-oxoacyl-CoA reductase OS=Mus musculus OX=10090 GN=Hsd17b12 PE=1 SV=1	Very-long-chain 3-oxoacyl-CoA reductase	Hsd17b12	8	24.4	-0.00265185	0.0111079
P51660	sp|P51660|DHB4_MOUSE Peroxisomal multifunctional enzyme type 2 OS=Mus musculus OX=10090 GN=Hsd17b4 PE=1 SV=3	Peroxisomal multifunctional enzyme type 2;(3R)-hydroxyacyl-CoA dehydrogenase;Enoyl-CoA hydratase 2	Hsd17b4	22	34.8	-0.0509179	0.665645
O88736	sp|O88736|DHB7_MOUSE 3-keto-steroid reductase OS=Mus musculus OX=10090 GN=Hsd17b7 PE=1 SV=1	3-keto-steroid reductase	Hsd17b7	4	12	0.217383	0.443185
Q2TPA8	sp|Q2TPA8|HSDL2_MOUSE Hydroxysteroid dehydrogenase-like protein 2 OS=Mus musculus OX=10090 GN=Hsdl2 PE=1 SV=1	Hydroxysteroid dehydrogenase-like protein 2	Hsdl2	5	10.4	-0.470358	0.250123
P07901	sp|P07901|HS90A_MOUSE Heat shock protein HSP 90-alpha OS=Mus musculus OX=10090 GN=Hsp90aa1 PE=1 SV=4	Heat shock protein HSP 90-alpha	Hsp90aa1	21	40.5	0.0106017	0.047036
P11499;REV__Q8BL66	sp|P11499|HS90B_MOUSE Heat shock protein HSP 90-beta OS=Mus musculus OX=10090 GN=Hsp90ab1 PE=1 SV=3	Heat shock protein HSP 90-beta	Hsp90ab1	31	58	0.0726344	0.671373
P08113	sp|P08113|ENPL_MOUSE Endoplasmin OS=Mus musculus OX=10090 GN=Hsp90b1 PE=1 SV=2	Endoplasmin	Hsp90b1	45	53.6	0.181465	1.71024
Q99M31	sp|Q99M31|HSP7E_MOUSE Heat shock 70 kDa protein 14 OS=Mus musculus OX=10090 GN=Hspa14 PE=1 SV=2	Heat shock 70 kDa protein 14	Hspa14	13	25.1	0.0214405	0.191014
Q61696;P17879	sp|Q61696|HS71A_MOUSE Heat shock 70 kDa protein 1A OS=Mus musculus OX=10090 GN=Hspa1a PE=1 SV=2;sp|P17879|HS71B_MOUSE Heat shock 70 kDa protein 1B OS=Mus musculus OX=10090 GN=Hspa1b PE=1 SV=3	Heat shock 70 kDa protein 1A;Heat shock 70 kDa protein 1B	Hspa1a;Hspa1b	#N/A	#N/A	0.0193183	0.119434
P17156	sp|P17156|HSP72_MOUSE Heat shock-related 70 kDa protein 2 OS=Mus musculus OX=10090 GN=Hspa2 PE=1 SV=2	Heat shock-related 70 kDa protein 2	Hspa2	4	27	-0.202007	0.895923
Q61316	sp|Q61316|HSP74_MOUSE Heat shock 70 kDa protein 4 OS=Mus musculus OX=10090 GN=Hspa4 PE=1 SV=1	Heat shock 70 kDa protein 4	Hspa4	38	48.6	-0.0691764	0.372823
P48722	sp|P48722|HS74L_MOUSE Heat shock 70 kDa protein 4L OS=Mus musculus OX=10090 GN=Hspa4l PE=1 SV=2	Heat shock 70 kDa protein 4L	Hspa4l	23	31.7	0.0095005	0.0281778
P20029	sp|P20029|BIP_MOUSE Endoplasmic reticulum chaperone BiP OS=Mus musculus OX=10090 GN=Hspa5 PE=1 SV=3	78 kDa glucose-regulated protein	Hspa5	44	58.9	0.0422128	0.268452
P63017	sp|P63017|HSP7C_MOUSE Heat shock cognate 71 kDa protein OS=Mus musculus OX=10090 GN=Hspa8 PE=1 SV=1	Heat shock cognate 71 kDa protein	Hspa8	26	51.7	0.0681051	0.552043
P38647	sp|P38647|GRP75_MOUSE Stress-70 protein, mitochondrial OS=Mus musculus OX=10090 GN=Hspa9 PE=1 SV=3	Stress-70 protein, mitochondrial	Hspa9	38	48.6	-0.0647392	0.853511
Q8BK58	sp|Q8BK58|HBAP1_MOUSE HSPB1-associated protein 1 OS=Mus musculus OX=10090 GN=Hspbap1 PE=1 SV=2	HSPB1-associated protein 1	Hspbap1	3	8.3	-0.413497	1.13133
P63038	sp|P63038|CH60_MOUSE 60 kDa heat shock protein, mitochondrial OS=Mus musculus OX=10090 GN=Hspd1 PE=1 SV=1	60 kDa heat shock protein, mitochondrial	Hspd1	38	66	0.100468	0.478197
Q64433	sp|Q64433|CH10_MOUSE 10 kDa heat shock protein, mitochondrial OS=Mus musculus OX=10090 GN=Hspe1 PE=1 SV=2	10 kDa heat shock protein, mitochondrial	Hspe1	8	68.6	-0.141361	0.729008
Q05793	sp|Q05793|PGBM_MOUSE Basement membrane-specific heparan sulfate proteoglycan core protein OS=Mus musculus OX=10090 GN=Hspg2 PE=1 SV=1	Basement membrane-specific heparan sulfate proteoglycan core protein;Endorepellin;LG3 peptide	Hspg2	29	9.5	0.677788	0.329299
Q61699	sp|Q61699|HS105_MOUSE Heat shock protein 105 kDa OS=Mus musculus OX=10090 GN=Hsph1 PE=1 SV=2	Heat shock protein 105 kDa	Hsph1	16	21.2	0.119377	0.572394
Q8BGC0	sp|Q8BGC0|HTSF1_MOUSE HIV Tat-specific factor 1 homolog OS=Mus musculus OX=10090 GN=Htatsf1 PE=1 SV=1	HIV Tat-specific factor 1 homolog	Htatsf1	15	27.6	0.0138448	0.110993
Q9JIY5;A2RT60	sp|Q9JIY5|HTRA2_MOUSE Serine protease HTRA2, mitochondrial OS=Mus musculus OX=10090 GN=Htra2 PE=1 SV=2	Serine protease HTRA2, mitochondrial	Htra2	5	12	0.0389932	0.0521288
P42859	sp|P42859|HD_MOUSE Huntingtin OS=Mus musculus OX=10090 GN=Htt PE=1 SV=2	Huntingtin	Htt	9	3.8	-0.384118	0.330147
Q7TMY8	sp|Q7TMY8|HUWE1_MOUSE E3 ubiquitin-protein ligase HUWE1 OS=Mus musculus OX=10090 GN=Huwe1 PE=1 SV=5	E3 ubiquitin-protein ligase HUWE1	Huwe1	67	18.6	0.0756632	0.814381
Q9JKR6	sp|Q9JKR6|HYOU1_MOUSE Hypoxia up-regulated protein 1 OS=Mus musculus OX=10090 GN=Hyou1 PE=1 SV=1	Hypoxia up-regulated protein 1	Hyou1	22	21.9	0.255636	2.00523
Q9CR41	sp|Q9CR41|HYPK_MOUSE Huntingtin-interacting protein K OS=Mus musculus OX=10090 GN=Hypk PE=1 SV=2	Huntingtin-interacting protein K	Hypk	3	26.4	0.551771	0.487716
P03975	sp|P03975|IGEB_MOUSE IgE-binding protein OS=Mus musculus OX=10090 GN=Iap PE=2 SV=1	IgE-binding protein	Iap	2	3.6	2.90363	0.911879
Q8BU30	sp|Q8BU30|SYIC_MOUSE Isoleucine--tRNA ligase, cytoplasmic OS=Mus musculus OX=10090 GN=Iars1 PE=1 SV=2	Isoleucine--tRNA ligase, cytoplasmic	Iars	34	27.3	-0.171716	1.54089
Q8BIJ6	sp|Q8BIJ6|SYIM_MOUSE Isoleucine--tRNA ligase, mitochondrial OS=Mus musculus OX=10090 GN=Iars2 PE=1 SV=1	Isoleucine--tRNA ligase, mitochondrial	Iars2	12	13.8	-0.0878925	0.590238
Q8R035	sp|Q8R035|ICT1_MOUSE Peptidyl-tRNA hydrolase ICT1, mitochondrial OS=Mus musculus OX=10090 GN=Mrpl58 PE=1 SV=1	Peptidyl-tRNA hydrolase ICT1, mitochondrial	Ict1	2	11.2	0.911038	0.576015
Q9JHR7	sp|Q9JHR7|IDE_MOUSE Insulin-degrading enzyme OS=Mus musculus OX=10090 GN=Ide PE=1 SV=1	Insulin-degrading enzyme	Ide	24	24.7	-0.462424	2.81214
O88844	sp|O88844|IDHC_MOUSE Isocitrate dehydrogenase [NADP] cytoplasmic OS=Mus musculus OX=10090 GN=Idh1 PE=1 SV=2	Isocitrate dehydrogenase [NADP] cytoplasmic	Idh1	15	34.1	0.0305144	0.347775
P54071	sp|P54071|IDHP_MOUSE Isocitrate dehydrogenase [NADP], mitochondrial OS=Mus musculus OX=10090 GN=Idh2 PE=1 SV=3	Isocitrate dehydrogenase [NADP], mitochondrial	Idh2	15	35.2	0.191304	4.36039
Q9D6R2	sp|Q9D6R2|IDH3A_MOUSE Isocitrate dehydrogenase [NAD] subunit alpha, mitochondrial OS=Mus musculus OX=10090 GN=Idh3a PE=1 SV=1	Isocitrate dehydrogenase [NAD] subunit alpha, mitochondrial	Idh3a	12	33.6	-0.0896994	0.607918
P70404	sp|P70404|IDHG1_MOUSE Isocitrate dehydrogenase [NAD] subunit gamma 1, mitochondrial OS=Mus musculus OX=10090 GN=Idh3g PE=1 SV=1	Isocitrate dehydrogenase [NAD] subunit gamma 1, mitochondrial	Idh3g	3	6.1	0.0298894	0.055936
P58044	sp|P58044|IDI1_MOUSE Isopentenyl-diphosphate Delta-isomerase 1 OS=Mus musculus OX=10090 GN=Idi1 PE=1 SV=1	Isopentenyl-diphosphate Delta-isomerase 1	Idi1	3	10.6	0.109858	2.0556
P0DOV1;Q8CGE8;D0QMC3	sp|P0DOV1|IFI5B_MOUSE Interferon-activable protein 205-B OS=Mus musculus OX=10090 GN=Mnda PE=1 SV=1;sp|Q8CGE8|IFI5A_MOUSE Interferon-activable protein 205-A OS=Mus musculus OX=10090 GN=Ifi205a PE=2 SV=1	Interferon-activable protein 205-A	Ifi205a	#N/A	#N/A	-0.267348	1.5495
Q64345	sp|Q64345|IFIT3_MOUSE Interferon-induced protein with tetratricopeptide repeats 3 OS=Mus musculus OX=10090 GN=Ifit3 PE=1 SV=1	Interferon-induced protein with tetratricopeptide repeats 3	Ifit3	6	15.1	-0.0589657	0.325494
Q99J93	sp|Q99J93|IFM2_MOUSE Interferon-induced transmembrane protein 2 OS=Mus musculus OX=10090 GN=Ifitm2 PE=1 SV=1	Interferon-induced transmembrane protein 2	Ifitm2	2	29.2	-0.921391	0.867836
Q9CQW9	sp|Q9CQW9|IFM3_MOUSE Interferon-induced transmembrane protein 3 OS=Mus musculus OX=10090 GN=Ifitm3 PE=1 SV=1	Interferon-induced transmembrane protein 3	Ifitm3	2	32.1	-0.132619	0.581841
Q8BKE9	sp|Q8BKE9|IFT74_MOUSE Intraflagellar transport protein 74 homolog OS=Mus musculus OX=10090 GN=Ift74 PE=1 SV=2	Intraflagellar transport protein 74 homolog	Ift74	13	25.5	0.0366605	0.126818
Q61249;Q9QZ29	sp|Q61249|IGBP1_MOUSE Immunoglobulin-binding protein 1 OS=Mus musculus OX=10090 GN=Igbp1 PE=1 SV=1	Immunoglobulin-binding protein 1	Igbp1	5	19.7	-0.11691	0.474741
Q60751;P15208	sp|Q60751|IGF1R_MOUSE Insulin-like growth factor 1 receptor OS=Mus musculus OX=10090 GN=Igf1r PE=1 SV=3	Insulin-like growth factor 1 receptor;Insulin-like growth factor 1 receptor alpha chain;Insulin-like growth factor 1 receptor beta chain	Igf1r	6	4.7	0.186373	1.30766
O88477	sp|O88477|IF2B1_MOUSE Insulin-like growth factor 2 mRNA-binding protein 1 OS=Mus musculus OX=10090 GN=Igf2bp1 PE=1 SV=1	Insulin-like growth factor 2 mRNA-binding protein 1	Igf2bp1	18	31.5	0.19379	1.01613
Q5SF07	sp|Q5SF07|IF2B2_MOUSE Insulin-like growth factor 2 mRNA-binding protein 2 OS=Mus musculus OX=10090 GN=Igf2bp2 PE=1 SV=1	Insulin-like growth factor 2 mRNA-binding protein 2	Igf2bp2	14	27.9	0.0604528	0.472403
Q9CPN8	sp|Q9CPN8|IF2B3_MOUSE Insulin-like growth factor 2 mRNA-binding protein 3 OS=Mus musculus OX=10090 GN=Igf2bp3 PE=1 SV=1	Insulin-like growth factor 2 mRNA-binding protein 3	Igf2bp3	17	29.9	0.0471319	0.466949
Q07113	sp|Q07113|MPRI_MOUSE Cation-independent mannose-6-phosphate receptor OS=Mus musculus OX=10090 GN=Igf2r PE=1 SV=1	Cation-independent mannose-6-phosphate receptor	Igf2r	16	7.7	0.0900173	0.557172
Q9Z1M8	sp|Q9Z1M8|RED_MOUSE Protein Red OS=Mus musculus OX=10090 GN=Ik PE=1 SV=2	Protein Red	Ik	15	29.3	0.153356	1.12161
Q9DBZ1	sp|Q9DBZ1|IKIP_MOUSE Inhibitor of nuclear factor kappa-B kinase-interacting protein OS=Mus musculus OX=10090 GN=Ikbip PE=1 SV=2	Inhibitor of nuclear factor kappa-B kinase-interacting protein	Ikbip	12	33.5	0.28815	1.48262
Q7TT37	sp|Q7TT37|ELP1_MOUSE Elongator complex protein 1 OS=Mus musculus OX=10090 GN=Elp1 PE=1 SV=2	Elongator complex protein 1	Ikbkap	19	16.2	0.109371	1.0932
O88351	sp|O88351|IKKB_MOUSE Inhibitor of nuclear factor kappa-B kinase subunit beta OS=Mus musculus OX=10090 GN=Ikbkb PE=1 SV=1	Inhibitor of nuclear factor kappa-B kinase subunit beta	Ikbkb	9	14	0.0231571	0.147561
O88522	sp|O88522|NEMO_MOUSE NF-kappa-B essential modulator OS=Mus musculus OX=10090 GN=Ikbkg PE=1 SV=2	NF-kappa-B essential modulator	Ikbkg	7	18.4	0.0538025	0.241728
Q9CXY6	sp|Q9CXY6|ILF2_MOUSE Interleukin enhancer-binding factor 2 OS=Mus musculus OX=10090 GN=Ilf2 PE=1 SV=1	Interleukin enhancer-binding factor 2	Ilf2	10	30	0.104024	1.51479
Q9Z1X4	sp|Q9Z1X4|ILF3_MOUSE Interleukin enhancer-binding factor 3 OS=Mus musculus OX=10090 GN=Ilf3 PE=1 SV=2	Interleukin enhancer-binding factor 3	Ilf3	20	29.7	-0.0587006	0.471393
O55222	sp|O55222|ILK_MOUSE Integrin-linked protein kinase OS=Mus musculus OX=10090 GN=Ilk PE=1 SV=2	Integrin-linked protein kinase	Ilk	5	11.7	0.0792522	0.904701
Q8R0F6	sp|Q8R0F6|ILKAP_MOUSE Integrin-linked kinase-associated serine/threonine phosphatase 2C OS=Mus musculus OX=10090 GN=Ilkap PE=1 SV=1	Integrin-linked kinase-associated serine/threonine phosphatase 2C	Ilkap	4	9.4	0.018446	0.0423436
Q8CAQ8	sp|Q8CAQ8|MIC60_MOUSE MICOS complex subunit Mic60 OS=Mus musculus OX=10090 GN=Immt PE=1 SV=1	MICOS complex subunit Mic60	Immt	36	46.8	0.0611115	0.492189
Q8VHZ7	sp|Q8VHZ7|IMP4_MOUSE U3 small nucleolar ribonucleoprotein protein IMP4 OS=Mus musculus OX=10090 GN=Imp4 PE=2 SV=1	U3 small nucleolar ribonucleoprotein protein IMP4	Imp4	3	11	-0.529793	0.302307
O55023	sp|O55023|IMPA1_MOUSE Inositol monophosphatase 1 OS=Mus musculus OX=10090 GN=Impa1 PE=1 SV=1	Inositol monophosphatase 1	Impa1	11	32.1	0.0244185	0.192775
Q91UZ5	sp|Q91UZ5|IMPA2_MOUSE Inositol monophosphatase 2 OS=Mus musculus OX=10090 GN=Impa2 PE=1 SV=1	Inositol monophosphatase 2	Impa2	3	12.1	0.00889524	0.0231247
O55091	sp|O55091|IMPCT_MOUSE Protein IMPACT OS=Mus musculus OX=10090 GN=Impact PE=1 SV=2	Protein IMPACT	Impact	7	28	0.166913	1.03177
P50096	sp|P50096|IMDH1_MOUSE Inosine-5-monophosphate dehydrogenase 1 OS=Mus musculus OX=10090 GN=Impdh1 PE=1 SV=2	Inosine-5-monophosphate dehydrogenase 1	Impdh1	6	18.1	-0.029033	0.0791668
P24547	sp|P24547|IMDH2_MOUSE Inosine-5-monophosphate dehydrogenase 2 OS=Mus musculus OX=10090 GN=Impdh2 PE=1 SV=2	Inosine-5-monophosphate dehydrogenase 2	Impdh2	19	38.9	0.0137386	0.0576202
Q0GNC1	sp|Q0GNC1|INF2_MOUSE Inverted formin-2 OS=Mus musculus OX=10090 GN=Inf2 PE=1 SV=1	Inverted formin-2	Inf2	8	8.5	0.137547	0.715279
P49442	sp|P49442|INPP_MOUSE Inositol polyphosphate 1-phosphatase OS=Mus musculus OX=10090 GN=Inpp1 PE=1 SV=2	Inositol polyphosphate 1-phosphatase	Inpp1	3	9.3	0.0474987	0.229254
Q6P549	sp|Q6P549|SHIP2_MOUSE Phosphatidylinositol 3,4,5-trisphosphate 5-phosphatase 2 OS=Mus musculus OX=10090 GN=Inppl1 PE=1 SV=1	Phosphatidylinositol 3,4,5-trisphosphate 5-phosphatase 2	Inppl1	9	8.4	0.322589	1.34465
Q6P4S8	sp|Q6P4S8|INT1_MOUSE Integrator complex subunit 1 OS=Mus musculus OX=10090 GN=Ints1 PE=1 SV=2	Integrator complex subunit 1	Ints1	15	7.9	-0.0302951	0.0990974
Q9D168	sp|Q9D168|INT12_MOUSE Integrator complex subunit 12 OS=Mus musculus OX=10090 GN=Ints12 PE=1 SV=1	Integrator complex subunit 12	Ints12	5	14.8	0.149348	0.944887
Q7TPD0	sp|Q7TPD0|INT3_MOUSE Integrator complex subunit 3 OS=Mus musculus OX=10090 GN=Ints3 PE=1 SV=2	Integrator complex subunit 3	Ints3	6	7.4	0.213015	1.68509
Q8CIM8	sp|Q8CIM8|INT4_MOUSE Integrator complex subunit 4 OS=Mus musculus OX=10090 GN=Ints4 PE=1 SV=1	Integrator complex subunit 4	Ints4	6	7.8	0.127634	0.396113
Q7TQK1	sp|Q7TQK1|INT7_MOUSE Integrator complex subunit 7 OS=Mus musculus OX=10090 GN=Ints7 PE=1 SV=1	Integrator complex subunit 7	Ints7	8	10.4	0.146495	1.08843
Q80V86	sp|Q80V86|INT8_MOUSE Integrator complex subunit 8 OS=Mus musculus OX=10090 GN=Ints8 PE=1 SV=1	Integrator complex subunit 8	Ints8	4	4.7	-0.133318	0.277804
Q8K114	sp|Q8K114|INT9_MOUSE Integrator complex subunit 9 OS=Mus musculus OX=10090 GN=Ints9 PE=1 SV=1	Integrator complex subunit 9	Ints9	5	9.3	-0.247952	0.287916
Q8K2V6	sp|Q8K2V6|IPO11_MOUSE Importin-11 OS=Mus musculus OX=10090 GN=Ipo11 PE=1 SV=1	Importin-11	Ipo11	8	9.5	-0.0258414	0.0665233
Q8K0C1	sp|Q8K0C1|IPO13_MOUSE Importin-13 OS=Mus musculus OX=10090 GN=Ipo13 PE=1 SV=1	Importin-13	Ipo13	6	8.2	0.233232	1.03259
Q8VI75	sp|Q8VI75|IPO4_MOUSE Importin-4 OS=Mus musculus OX=10090 GN=Ipo4 PE=1 SV=1	Importin-4	Ipo4	14	15.2	0.100342	0.816003
Q8BKC5;Q8BIV3	sp|Q8BKC5|IPO5_MOUSE Importin-5 OS=Mus musculus OX=10090 GN=Ipo5 PE=1 SV=3	Importin-5	Ipo5	21	23.4	-0.113957	0.722356
Q9EPL8	sp|Q9EPL8|IPO7_MOUSE Importin-7 OS=Mus musculus OX=10090 GN=Ipo7 PE=1 SV=2	Importin-7	Ipo7	11	11.8	0.00200526	0.00690001
Q7TMY7	sp|Q7TMY7|IPO8_MOUSE Importin-8 OS=Mus musculus OX=10090 GN=Ipo8 PE=1 SV=3	Importin-8	Ipo8	4	5	0.181512	0.379226
Q91YE6	sp|Q91YE6|IPO9_MOUSE Importin-9 OS=Mus musculus OX=10090 GN=Ipo9 PE=1 SV=3	Importin-9	Ipo9	14	15.4	0.0293579	0.255392
Q8BP00	sp|Q8BP00|IQCB1_MOUSE IQ calmodulin-binding motif-containing protein 1 OS=Mus musculus OX=10090 GN=Iqcb1 PE=1 SV=2	IQ calmodulin-binding motif-containing protein 1	Iqcb1	4	6	0.38279	1.39137
Q9JKF1;REV__Q64697	sp|Q9JKF1|IQGA1_MOUSE Ras GTPase-activating-like protein IQGAP1 OS=Mus musculus OX=10090 GN=Iqgap1 PE=1 SV=2	Ras GTPase-activating-like protein IQGAP1	Iqgap1	54	37.2	-0.0696659	0.686413
E9Q1P8	sp|E9Q1P8|I2BP2_MOUSE Interferon regulatory factor 2-binding protein 2 OS=Mus musculus OX=10090 GN=Irf2bp2 PE=1 SV=1	Interferon regulatory factor 2-binding protein 2	Irf2bp2	12	31.8	0.251464	1.15437
Q60766	sp|Q60766|IRGM1_MOUSE Immunity-related GTPase family M protein 1 OS=Mus musculus OX=10090 GN=Irgm1 PE=1 SV=1	Immunity-related GTPase family M protein 1	Irgm1	5	13.4	-0.107694	0.202759
Q8VIM9	sp|Q8VIM9|IRGQ_MOUSE Immunity-related GTPase family Q protein OS=Mus musculus OX=10090 GN=Irgq PE=1 SV=1	Immunity-related GTPase family Q protein	Irgq	4	9.3	-0.268985	1.25996
P35569	sp|P35569|IRS1_MOUSE Insulin receptor substrate 1 OS=Mus musculus OX=10090 GN=Irs1 PE=1 SV=1	Insulin receptor substrate 1	Irs1	3	3.6	-0.0992057	0.0636757
Q3U1G5	sp|Q3U1G5|I20L2_MOUSE Interferon-stimulated 20 kDa exonuclease-like 2 OS=Mus musculus OX=10090 GN=Isg20l2 PE=1 SV=2	Interferon-stimulated 20 kDa exonuclease-like 2	Isg20l2	3	12.2	-0.00664711	0.00840497
Q9CX00	sp|Q9CX00|IST1_MOUSE IST1 homolog OS=Mus musculus OX=10090 GN=Ist1 PE=1 SV=1	IST1 homolog	Ist1	9	23.2	0.0697021	0.411665
Q69ZQ2	sp|Q69ZQ2|ISY1_MOUSE Pre-mRNA-splicing factor ISY1 homolog OS=Mus musculus OX=10090 GN=Isy1 PE=1 SV=2	Pre-mRNA-splicing factor ISY1 homolog	Isy1	4	12.6	-0.0200799	0.0822776
Q9JHU9	sp|Q9JHU9|INO1_MOUSE Inositol-3-phosphate synthase 1 OS=Mus musculus OX=10090 GN=Isyna1 PE=1 SV=1	Inositol-3-phosphate synthase 1	Isyna1	3	5.6	0.271255	2.99427
Q8C863	sp|Q8C863|ITCH_MOUSE E3 ubiquitin-protein ligase Itchy OS=Mus musculus OX=10090 GN=Itch PE=1 SV=2	E3 ubiquitin-protein ligase Itchy	Itch	7	11	-0.14698	0.601404
Q62470	sp|Q62470|ITA3_MOUSE Integrin alpha-3 OS=Mus musculus OX=10090 GN=Itga3 PE=1 SV=1	Integrin alpha-3;Integrin alpha-3 heavy chain;Integrin alpha-3 light chain	Itga3	10	9	-0.474829	0.853879
P11688	sp|P11688|ITA5_MOUSE Integrin alpha-5 OS=Mus musculus OX=10090 GN=Itga5 PE=1 SV=3	Integrin alpha-5;Integrin alpha-5 heavy chain;Integrin alpha-5 light chain	Itga5	7	6.9	-0.0875727	0.0998446
Q61739	sp|Q61739|ITA6_MOUSE Integrin alpha-6 OS=Mus musculus OX=10090 GN=Itga6 PE=1 SV=3	Integrin alpha-6;Integrin alpha-6 heavy chain;Integrin alpha-6 light chain	Itga6	5	5.7	-0.814233	0.973149
P43406	sp|P43406|ITAV_MOUSE Integrin alpha-V OS=Mus musculus OX=10090 GN=Itgav PE=1 SV=2	Integrin alpha-V;Integrin alpha-V heavy chain;Integrin alpha-V light chain	Itgav	7	6.9	5.14984e-05	0.00020116
P09055	sp|P09055|ITB1_MOUSE Integrin beta-1 OS=Mus musculus OX=10090 GN=Itgb1 PE=1 SV=1	Integrin beta-1	Itgb1	9	11.3	-0.0200424	0.0957949
O89051	sp|O89051|ITM2B_MOUSE Integral membrane protein 2B OS=Mus musculus OX=10090 GN=Itm2b PE=1 SV=1	Integral membrane protein 2B;BRI2, membrane form;BRI2 intracellular domain;BRI2C, soluble form;Bri23 peptide	Itm2b	3	15	0.10147	0.0456343
Q9D892	sp|Q9D892|ITPA_MOUSE Inosine triphosphate pyrophosphatase OS=Mus musculus OX=10090 GN=Itpa PE=1 SV=2	Inosine triphosphate pyrophosphatase	Itpa	5	30.3	0.022028	0.200153
P70227;Q9Z329	sp|P70227|ITPR3_MOUSE Inositol 1,4,5-trisphosphate receptor type 3 OS=Mus musculus OX=10090 GN=Itpr3 PE=1 SV=3	Inositol 1,4,5-trisphosphate receptor type 3	Itpr3	30	12.4	-0.126546	1.06502
Q9Z0R4	sp|Q9Z0R4|ITSN1_MOUSE Intersectin-1 OS=Mus musculus OX=10090 GN=Itsn1 PE=1 SV=2	Intersectin-1	Itsn1	6	5.5	-0.032334	0.0934875
Q9JHI5	sp|Q9JHI5|IVD_MOUSE Isovaleryl-CoA dehydrogenase, mitochondrial OS=Mus musculus OX=10090 GN=Ivd PE=1 SV=1	Isovaleryl-CoA dehydrogenase, mitochondrial	Ivd	4	9.9	0.0440896	0.0765745
Q8C1D8	sp|Q8C1D8|IWS1_MOUSE Protein IWS1 homolog OS=Mus musculus OX=10090 GN=Iws1 PE=1 SV=1	Protein IWS1 homolog	Iws1	8	9.9	0.117617	0.375242
Q5XKN4	sp|Q5XKN4|JAGN1_MOUSE Protein jagunal homolog 1 OS=Mus musculus OX=10090 GN=Jagn1 PE=1 SV=2	Protein jagunal homolog 1	Jagn1	1	6.6	-2.02812	0.944273
P52332	sp|P52332|JAK1_MOUSE Tyrosine-protein kinase JAK1 OS=Mus musculus OX=10090 GN=Jak1 PE=1 SV=1	Tyrosine-protein kinase JAK1	Jak1	4	3.6	-0.654106	0.392367
Q62137	sp|Q62137|JAK3_MOUSE Tyrosine-protein kinase JAK3 OS=Mus musculus OX=10090 GN=Jak3 PE=1 SV=2	Tyrosine-protein kinase JAK3	Jak3	3	2.7	0.00612259	0.00405246
Q69ZK6	sp|Q69ZK6|JHD2C_MOUSE Probable JmjC domain-containing histone demethylation protein 2C OS=Mus musculus OX=10090 GN=Jmjd1c PE=1 SV=3	Probable JmjC domain-containing histone demethylation protein 2C	Jmjd1c	9	5.1	0.0482114	0.121501
Q9ERI5	sp|Q9ERI5|JMJD6_MOUSE Bifunctional arginine demethylase and lysyl-hydroxylase JMJD6 OS=Mus musculus OX=10090 GN=Jmjd6 PE=1 SV=2	Bifunctional arginine demethylase and lysyl-hydroxylase JMJD6	Jmjd6	4	14.4	0.0478382	0.120624
P15066	sp|P15066|JUND_MOUSE Transcription factor jun-D OS=Mus musculus OX=10090 GN=Jund PE=1 SV=1	Transcription factor jun-D	Jund	3	10.6	-0.64468	0.784819
Q02257	sp|Q02257|PLAK_MOUSE Junction plakoglobin OS=Mus musculus OX=10090 GN=Jup PE=1 SV=3	Junction plakoglobin	Jup	7	11.9	-0.068168	0.127435
Q8BX02	sp|Q8BX02|KANK2_MOUSE KN motif and ankyrin repeat domain-containing protein 2 OS=Mus musculus OX=10090 GN=Kank2 PE=1 SV=1	KN motif and ankyrin repeat domain-containing protein 2	Kank2	6	9.6	-0.0528107	0.233467
Q99MN1	sp|Q99MN1|SYK_MOUSE Lysine--tRNA ligase OS=Mus musculus OX=10090 GN=Kars1 PE=1 SV=1	Lysine--tRNA ligase	Kars	25	39.7	-0.051719	0.385249
Q5SVQ0	sp|Q5SVQ0|KAT7_MOUSE Histone acetyltransferase KAT7 OS=Mus musculus OX=10090 GN=Kat7 PE=1 SV=1	Histone acetyltransferase KAT7	Kat7	7	12.9	0.34451	1.95737
Q8BG40	sp|Q8BG40|KTNB1_MOUSE Katanin p80 WD40 repeat-containing subunit B1 OS=Mus musculus OX=10090 GN=Katnb1 PE=1 SV=1	Katanin p80 WD40 repeat-containing subunit B1	Katnb1	4	10.3	0.39313	1.26612
Q6ZPU9	sp|Q6ZPU9|KBP_MOUSE KIF-binding protein OS=Mus musculus OX=10090 GN=Kifbp PE=1 SV=2	KIF1-binding protein	Kbp	6	11.8	0.0793387	0.416214
Q9JK45	sp|Q9JK45|KCNQ5_MOUSE Potassium voltage-gated channel subfamily KQT member 5 OS=Mus musculus OX=10090 GN=Kcnq5 PE=1 SV=2	Potassium voltage-gated channel subfamily KQT member 5	Kcnq5	3	3.3	0.608709	0.594655
Q8K201	sp|Q8K201|KCT2_MOUSE Keratinocyte-associated transmembrane protein 2 OS=Mus musculus OX=10090 GN=Kct2 PE=1 SV=2	Keratinocyte-associated transmembrane protein 2	Kct2	4	17	1.32889	1.67971
Q922M3	sp|Q922M3|BACD3_MOUSE BTB/POZ domain-containing adapter for CUL3-mediated RhoA degradation protein 3 OS=Mus musculus OX=10090 GN=Kctd10 PE=1 SV=1	BTB/POZ domain-containing adapter for CUL3-mediated RhoA degradation protein 3	Kctd10	7	23.2	0.06239	0.110885
Q9JHP7	sp|Q9JHP7|PLGT2_MOUSE Protein O-glucosyltransferase 2 OS=Mus musculus OX=10090 GN=Poglut2 PE=1 SV=1	KDEL motif-containing protein 1	Kdelc1	4	8.6	0.720032	1.45303
Q9CQM2;Q99JH8	sp|Q9CQM2|ERD22_MOUSE ER lumen protein-retaining receptor 2 OS=Mus musculus OX=10090 GN=Kdelr2 PE=1 SV=1;sp|Q99JH8|ERD21_MOUSE ER lumen protein-retaining receptor 1 OS=Mus musculus OX=10090 GN=Kdelr1 PE=1 SV=1	ER lumen protein-retaining receptor 2;ER lumen protein-retaining receptor 1	Kdelr2;Kdelr1	#N/A	#N/A	3.19146	2.65267
Q6ZQ88	sp|Q6ZQ88|KDM1A_MOUSE Lysine-specific histone demethylase 1A OS=Mus musculus OX=10090 GN=Kdm1a PE=1 SV=2	Lysine-specific histone demethylase 1A	Kdm1a	7	10.9	-0.0558701	0.155047
P59997	sp|P59997|KDM2A_MOUSE Lysine-specific demethylase 2A OS=Mus musculus OX=10090 GN=Kdm2a PE=1 SV=2	Lysine-specific demethylase 2A	Kdm2a	8	9.5	0.457558	1.99682
Q6ZPY7	sp|Q6ZPY7|KDM3B_MOUSE Lysine-specific demethylase 3B OS=Mus musculus OX=10090 GN=Kdm3b PE=1 SV=2	Lysine-specific demethylase 3B	Kdm3b	10	8.8	0.203975	1.58957
P41230	sp|P41230|KDM5C_MOUSE Lysine-specific demethylase 5C OS=Mus musculus OX=10090 GN=Kdm5c PE=1 SV=4	Lysine-specific demethylase 5C	Kdm5c	4	5.1	0.104212	0.294939
Q60749;Q9WU01	sp|Q60749|KHDR1_MOUSE KH domain-containing, RNA-binding, signal transduction-associated protein 1 OS=Mus musculus OX=10090 GN=Khdrbs1 PE=1 SV=2	KH domain-containing, RNA-binding, signal transduction-associated protein 1	Khdrbs1	8	20.5	-0.0160052	0.037284
Q9R226	sp|Q9R226|KHDR3_MOUSE KH domain-containing, RNA-binding, signal transduction-associated protein 3 OS=Mus musculus OX=10090 GN=Khdrbs3 PE=1 SV=1	KH domain-containing, RNA-binding, signal transduction-associated protein 3	Khdrbs3	4	13	0.0383186	0.23389
Q3U0V1	sp|Q3U0V1|FUBP2_MOUSE Far upstream element-binding protein 2 OS=Mus musculus OX=10090 GN=Khsrp PE=1 SV=2	Far upstream element-binding protein 2	Khsrp	27	47.7	-0.0445404	0.228067
Q8BKS9	sp|Q8BKS9|PUM3_MOUSE Pumilio homolog 3 OS=Mus musculus OX=10090 GN=Pum3 PE=1 SV=2	Pumilio domain-containing protein KIAA0020	Kiaa0020	14	19.5	0.161831	0.331337
Q8C2E7	sp|Q8C2E7|WASC5_MOUSE WASH complex subunit 5 OS=Mus musculus OX=10090 GN=Washc5 PE=1 SV=2	WASH complex subunit strumpellin	Kiaa0196	21	18.6	-0.0687415	0.390345
Q3UMB9	sp|Q3UMB9|WASC4_MOUSE WASH complex subunit 4 OS=Mus musculus OX=10090 GN=Washc4 PE=1 SV=2	WASH complex subunit 7	Kiaa1033	11	10.3	-0.157822	0.651619
Q148V7	sp|Q148V7|RELCH_MOUSE RAB11-binding protein RELCH OS=Mus musculus OX=10090 GN=Relch PE=1 SV=1	LisH domain and HEAT repeat-containing protein KIAA1468	Kiaa1468	3	2.6	-0.0212892	0.0418363
Q8BWY9	sp|Q8BWY9|CIP2A_MOUSE Protein CIP2A OS=Mus musculus OX=10090 GN=Cip2a PE=1 SV=3	Protein CIP2A	Kiaa1524	11	13.3	0.0470282	0.190845
Q8BRV5	sp|Q8BRV5|K1671_MOUSE Uncharacterized protein KIAA1671 OS=Mus musculus OX=10090 GN=Kiaa1671 PE=2 SV=1	Uncharacterized protein KIAA1671	Kiaa1671	3	15.6	-1.22567	2.07323
Q6P9P6	sp|Q6P9P6|KIF11_MOUSE Kinesin-like protein KIF11 OS=Mus musculus OX=10090 GN=Kif11 PE=1 SV=1	Kinesin-like protein KIF11	Kif11	12	12.7	0.140078	0.291609
Q6P9L6	sp|Q6P9L6|KIF15_MOUSE Kinesin-like protein KIF15 OS=Mus musculus OX=10090 GN=Kif15 PE=1 SV=1	Kinesin-like protein KIF15	Kif15	17	15.6	0.0794347	0.371861
Q60575;P33173	sp|Q60575|KIF1B_MOUSE Kinesin-like protein KIF1B OS=Mus musculus OX=10090 GN=Kif1b PE=1 SV=2	Kinesin-like protein KIF1B	Kif1b	7	7.4	-0.0894623	0.169128
P97329	sp|P97329|KI20A_MOUSE Kinesin-like protein KIF20A OS=Mus musculus OX=10090 GN=Kif20a PE=1 SV=1	Kinesin-like protein KIF20A	Kif20a	12	17.6	0.340912	2.23751
Q80WE4	sp|Q80WE4|KI20B_MOUSE Kinesin-like protein KIF20B OS=Mus musculus OX=10090 GN=Kif20b PE=1 SV=3	Kinesin-like protein KIF20B	Kif20b	13	8.7	0.21981	0.968395
E9Q5G3	sp|E9Q5G3|KIF23_MOUSE Kinesin-like protein KIF23 OS=Mus musculus OX=10090 GN=Kif23 PE=1 SV=1	Kinesin-like protein KIF23	Kif23	16	22.4	-0.0896244	0.613524
P28740	sp|P28740|KIF2A_MOUSE Kinesin-like protein KIF2A OS=Mus musculus OX=10090 GN=Kif2a PE=1 SV=2	Kinesin-like protein KIF2A	Kif2a	12	21.1	0.164482	0.765979
Q922S8	sp|Q922S8|KIF2C_MOUSE Kinesin-like protein KIF2C OS=Mus musculus OX=10090 GN=Kif2c PE=1 SV=1	Kinesin-like protein KIF2C	Kif2c	6	10.5	0.370719	1.68414
P28741	sp|P28741|KIF3A_MOUSE Kinesin-like protein KIF3A OS=Mus musculus OX=10090 GN=Kif3a PE=1 SV=2	Kinesin-like protein KIF3A	Kif3a	5	11.3	-0.0401777	0.072405
Q61771	sp|Q61771|KIF3B_MOUSE Kinesin-like protein KIF3B OS=Mus musculus OX=10090 GN=Kif3b PE=1 SV=1	Kinesin-like protein KIF3B;Kinesin-like protein KIF3B, N-terminally processed	Kif3b	9	17.3	0.235346	0.607965
P33174	sp|P33174|KIF4_MOUSE Chromosome-associated kinesin KIF4 OS=Mus musculus OX=10090 GN=Kif4 PE=1 SV=3	Chromosome-associated kinesin KIF4	Kif4	19	20.9	0.132352	1.26361
Q61768;P33175;P28738	sp|Q61768|KINH_MOUSE Kinesin-1 heavy chain OS=Mus musculus OX=10090 GN=Kif5b PE=1 SV=3	Kinesin-1 heavy chain	Kif5b	43	40.7	-0.000424703	0.00328753
Q9QWT9	sp|Q9QWT9|KIFC1_MOUSE Kinesin-like protein KIFC1 OS=Mus musculus OX=10090 GN=Kifc1 PE=1 SV=2	Kinesin-like protein KIFC1	Kifc1	12	19.6	0.318965	1.4559
Q8K339	sp|Q8K339|KIN17_MOUSE DNA/RNA-binding protein KIN17 OS=Mus musculus OX=10090 GN=Kin PE=1 SV=1	DNA/RNA-binding protein KIN17	Kin	5	15.3	0.232257	1.46179
Q80W68	sp|Q80W68|KIRR1_MOUSE Kin of IRRE-like protein 1 OS=Mus musculus OX=10090 GN=Kirrel1 PE=1 SV=1	Kin of IRRE-like protein 1	Kirrel	7	13.9	-0.0468705	0.114526
O88447	sp|O88447|KLC1_MOUSE Kinesin light chain 1 OS=Mus musculus OX=10090 GN=Klc1 PE=1 SV=3	Kinesin light chain 1	Klc1	10	20.1	-0.0856921	0.467758
O88448	sp|O88448|KLC2_MOUSE Kinesin light chain 2 OS=Mus musculus OX=10090 GN=Klc2 PE=1 SV=1	Kinesin light chain 2	Klc2	6	13.5	0.0407117	0.274839
Q921I2	sp|Q921I2|KLDC4_MOUSE Kelch domain-containing protein 4 OS=Mus musculus OX=10090 GN=Klhdc4 PE=2 SV=2	Kelch domain-containing protein 4	Klhdc4	3	9.4	0.380087	0.74979
Q8CE33	sp|Q8CE33|KLH11_MOUSE Kelch-like protein 11 OS=Mus musculus OX=10090 GN=Klhl11 PE=1 SV=1	Kelch-like protein 11	Klhl11	5	11.6	-0.300013	0.724575
Q9Z2Q2	sp|Q9Z2Q2|KNOP1_MOUSE Lysine-rich nucleolar protein 1 OS=Mus musculus OX=10090 GN=Knop1 PE=1 SV=2	Lysine-rich nucleolar protein 1	Knop1	5	13.8	-0.122906	0.897147
Q9D9Z1	sp|Q9D9Z1|SKAP_MOUSE Small kinetochore-associated protein OS=Mus musculus OX=10090 GN=Knstrn PE=2 SV=2	Small kinetochore-associated protein	Knstrn	3	9.9	0.642263	0.582833
Q8C3Y4	sp|Q8C3Y4|KNTC1_MOUSE Kinetochore-associated protein 1 OS=Mus musculus OX=10090 GN=Kntc1 PE=1 SV=2	Kinetochore-associated protein 1	Kntc1	7	3.5	0.250843	0.542522
Q60960	sp|Q60960|IMA5_MOUSE Importin subunit alpha-5 OS=Mus musculus OX=10090 GN=Kpna1 PE=1 SV=2	Importin subunit alpha-5;Importin subunit alpha-5, N-terminally processed	Kpna1	4	10.4	-0.137533	0.279666
P52293	sp|P52293|IMA1_MOUSE Importin subunit alpha-1 OS=Mus musculus OX=10090 GN=Kpna2 PE=1 SV=2	Importin subunit alpha-1	Kpna2	15	27.2	0.119319	0.563847
O35344	sp|O35344|IMA4_MOUSE Importin subunit alpha-4 OS=Mus musculus OX=10090 GN=Kpna3 PE=1 SV=1	Importin subunit alpha-4	Kpna3	5	14.2	0.167861	0.711778
O35343	sp|O35343|IMA3_MOUSE Importin subunit alpha-3 OS=Mus musculus OX=10090 GN=Kpna4 PE=1 SV=1	Importin subunit alpha-3	Kpna4	4	13.6	0.0450325	0.0916512
P70168	sp|P70168|IMB1_MOUSE Importin subunit beta-1 OS=Mus musculus OX=10090 GN=Kpnb1 PE=1 SV=2	Importin subunit beta-1	Kpnb1	25	32.1	-0.0649605	0.391753
P32883	sp|P32883|RASK_MOUSE GTPase KRas OS=Mus musculus OX=10090 GN=Kras PE=1 SV=1	GTPase KRas;GTPase KRas, N-terminally processed	Kras	3	25.9	-0.00752831	0.0296576
Q8VDQ9	sp|Q8VDQ9|KRI1_MOUSE Protein KRI1 homolog OS=Mus musculus OX=10090 GN=Kri1 PE=1 SV=3	Protein KRI1 homolog	Kri1	4	6.2	0.0946325	0.390098
Q8BGA5	sp|Q8BGA5|KRR1_MOUSE KRR1 small subunit processome component homolog OS=Mus musculus OX=10090 GN=Krr1 PE=2 SV=1	KRR1 small subunit processome component homolog	Krr1	4	9.5	0.0732231	0.597959
Q9D1R2	sp|Q9D1R2|KTI12_MOUSE Protein KTI12 homolog OS=Mus musculus OX=10090 GN=Kti12 PE=1 SV=1	Protein KTI12 homolog	Kti12	3	9.1	-2.05995	1.10151
Q61595	sp|Q61595|KTN1_MOUSE Kinectin OS=Mus musculus OX=10090 GN=Ktn1 PE=1 SV=1	Kinectin	Ktn1	44	35.1	-0.0533574	0.227142
Q9EP89	sp|Q9EP89|LACTB_MOUSE Serine beta-lactamase-like protein LACTB, mitochondrial OS=Mus musculus OX=10090 GN=Lactb PE=1 SV=1	Serine beta-lactamase-like protein LACTB, mitochondrial	Lactb	3	6.5	-0.0517305	0.0745045
Q99KR3	sp|Q99KR3|LACB2_MOUSE Endoribonuclease LACTB2 OS=Mus musculus OX=10090 GN=Lactb2 PE=1 SV=1	Beta-lactamase-like protein 2	Lactb2	5	18.4	-0.271616	2.57303
P02469	sp|P02469|LAMB1_MOUSE Laminin subunit beta-1 OS=Mus musculus OX=10090 GN=Lamb1 PE=1 SV=3	Laminin subunit beta-1	Lamb1	24	11.7	0.271589	1.55215
Q61292	sp|Q61292|LAMB2_MOUSE Laminin subunit beta-2 OS=Mus musculus OX=10090 GN=Lamb2 PE=1 SV=2	Laminin subunit beta-2	Lamb2	5	3.3	-0.739473	1.90549
P02468	sp|P02468|LAMC1_MOUSE Laminin subunit gamma-1 OS=Mus musculus OX=10090 GN=Lamc1 PE=1 SV=2	Laminin subunit gamma-1	Lamc1	13	8.5	0.23383	0.88659
P11438	sp|P11438|LAMP1_MOUSE Lysosome-associated membrane glycoprotein 1 OS=Mus musculus OX=10090 GN=Lamp1 PE=1 SV=2	Lysosome-associated membrane glycoprotein 1	Lamp1	4	11.1	-0.0877527	0.673692
P17047	sp|P17047|LAMP2_MOUSE Lysosome-associated membrane glycoprotein 2 OS=Mus musculus OX=10090 GN=Lamp2 PE=1 SV=2	Lysosome-associated membrane glycoprotein 2	Lamp2	4	8	-0.0353909	0.0488779
Q9CQ22	sp|Q9CQ22|LTOR1_MOUSE Ragulator complex protein LAMTOR1 OS=Mus musculus OX=10090 GN=Lamtor1 PE=1 SV=1	Ragulator complex protein LAMTOR1	Lamtor1	4	38.5	-0.531991	0.894594
O88653	sp|O88653|LTOR3_MOUSE Ragulator complex protein LAMTOR3 OS=Mus musculus OX=10090 GN=Lamtor3 PE=1 SV=1	Ragulator complex protein LAMTOR3	Lamtor3	2	12.9	-1.14821	2.24151
O89112	sp|O89112|LANC1_MOUSE Glutathione S-transferase LANCL1 OS=Mus musculus OX=10090 GN=Lancl1 PE=1 SV=1	LanC-like protein 1	Lancl1	5	14	-0.126696	1.08135
Q9CPY7	sp|Q9CPY7|AMPL_MOUSE Cytosol aminopeptidase OS=Mus musculus OX=10090 GN=Lap3 PE=1 SV=3	Cytosol aminopeptidase	Lap3	19	40.5	0.00215085	0.0154358
Q6ZQ58	sp|Q6ZQ58|LARP1_MOUSE La-related protein 1 OS=Mus musculus OX=10090 GN=Larp1 PE=1 SV=3	La-related protein 1	Larp1	24	26	-0.0431169	0.232963
Q8BWW4	sp|Q8BWW4|LARP4_MOUSE La-related protein 4 OS=Mus musculus OX=10090 GN=Larp4 PE=1 SV=2	La-related protein 4	Larp4	10	16.8	-0.0670376	0.26983
Q6A0A2	sp|Q6A0A2|LAR4B_MOUSE La-related protein 4B OS=Mus musculus OX=10090 GN=Larp4b PE=1 SV=2	La-related protein 4B	Larp4b	5	9.3	0.177343	0.913648
Q05CL8	sp|Q05CL8|LARP7_MOUSE La-related protein 7 OS=Mus musculus OX=10090 GN=Larp7 PE=1 SV=2	La-related protein 7	Larp7	12	24.9	0.146493	0.696562
Q8BMJ2	sp|Q8BMJ2|SYLC_MOUSE Leucine--tRNA ligase, cytoplasmic OS=Mus musculus OX=10090 GN=Lars1 PE=1 SV=2	Leucine--tRNA ligase, cytoplasmic	Lars	27	23.1	-0.0687873	0.658292
A2BE28	sp|A2BE28|LAS1L_MOUSE Ribosomal biogenesis protein LAS1L OS=Mus musculus OX=10090 GN=Las1l PE=1 SV=1	Ribosomal biogenesis protein LAS1L	Las1l	13	20.2	-0.0430374	0.269668
Q61792	sp|Q61792|LASP1_MOUSE LIM and SH3 domain protein 1 OS=Mus musculus OX=10090 GN=Lasp1 PE=1 SV=1	LIM and SH3 domain protein 1	Lasp1	11	49	-0.519263	1.98999
Q3U9G9	sp|Q3U9G9|LBR_MOUSE Delta(14)-sterol reductase LBR OS=Mus musculus OX=10090 GN=Lbr PE=1 SV=2	Lamin-B receptor	Lbr	10	14.7	0.127652	0.714847
Q3UN02	sp|Q3UN02|LCLT1_MOUSE Lysocardiolipin acyltransferase 1 OS=Mus musculus OX=10090 GN=Lclat1 PE=1 SV=2	Lysocardiolipin acyltransferase 1	Lclat1	5	13	0.113537	0.198563
P06151;P00342	sp|P06151|LDHA_MOUSE L-lactate dehydrogenase A chain OS=Mus musculus OX=10090 GN=Ldha PE=1 SV=3	L-lactate dehydrogenase A chain	Ldha	20	47.6	-0.106321	0.565442
P16125	sp|P16125|LDHB_MOUSE L-lactate dehydrogenase B chain OS=Mus musculus OX=10090 GN=Ldhb PE=1 SV=2	L-lactate dehydrogenase B chain	Ldhb	8	27.2	0.0508588	0.496108
P35951	sp|P35951|LDLR_MOUSE Low-density lipoprotein receptor OS=Mus musculus OX=10090 GN=Ldlr PE=1 SV=2	Low-density lipoprotein receptor	Ldlr	4	5.6	-0.182668	1.09288
Q9WU40	sp|Q9WU40|MAN1_MOUSE Inner nuclear membrane protein Man1 OS=Mus musculus OX=10090 GN=Lemd3 PE=1 SV=2	Inner nuclear membrane protein Man1	Lemd3	12	22.7	-0.172067	1.25122
Q3V1T4	sp|Q3V1T4|P3H1_MOUSE Prolyl 3-hydroxylase 1 OS=Mus musculus OX=10090 GN=P3h1 PE=1 SV=2	Prolyl 3-hydroxylase 1	Lepre1	9	12.7	0.185486	1.204
Q8CG71	sp|Q8CG71|P3H2_MOUSE Prolyl 3-hydroxylase 2 OS=Mus musculus OX=10090 GN=P3h2 PE=1 SV=1	Prolyl 3-hydroxylase 2	Leprel1	13	20.8	0.061957	0.212249
Q8K2B0	sp|Q8K2B0|SC65_MOUSE Endoplasmic reticulum protein SC65 OS=Mus musculus OX=10090 GN=P3h4 PE=1 SV=1	Synaptonemal complex protein SC65	Leprel4	7	18.3	-0.00544866	0.0201241
Q9Z2I0	sp|Q9Z2I0|LETM1_MOUSE Mitochondrial proton/calcium exchanger protein OS=Mus musculus OX=10090 GN=Letm1 PE=1 SV=1	LETM1 and EF-hand domain-containing protein 1, mitochondrial	Letm1	13	19.8	0.137046	0.533363
P16045	sp|P16045|LEG1_MOUSE Galectin-1 OS=Mus musculus OX=10090 GN=Lgals1 PE=1 SV=3	Galectin-1	Lgals1	9	61.5	-0.097943	0.36661
P16110	sp|P16110|LEG3_MOUSE Galectin-3 OS=Mus musculus OX=10090 GN=Lgals3 PE=1 SV=3	Galectin-3	Lgals3	9	28.4	-0.953981	1.94323
P37913	sp|P37913|DNLI1_MOUSE DNA ligase 1 OS=Mus musculus OX=10090 GN=Lig1 PE=1 SV=2	DNA ligase 1	Lig1	17	19.1	0.270546	2.07282
P97386	sp|P97386|DNLI3_MOUSE DNA ligase 3 OS=Mus musculus OX=10090 GN=Lig3 PE=1 SV=2	DNA ligase 3	Lig3	10	11.6	0.163543	2.08363
Q9ERG0	sp|Q9ERG0|LIMA1_MOUSE LIM domain and actin-binding protein 1 OS=Mus musculus OX=10090 GN=Lima1 PE=1 SV=3	LIM domain and actin-binding protein 1	Lima1	20	28	0.0249971	0.074954
Q8BGB5	sp|Q8BGB5|LIMD2_MOUSE LIM domain-containing protein 2 OS=Mus musculus OX=10090 GN=Limd2 PE=1 SV=1	LIM domain-containing protein 2	Limd2	3	28.1	0.331611	2.89617
Q99JW4	sp|Q99JW4|LIMS1_MOUSE LIM and senescent cell antigen-like-containing domain protein 1 OS=Mus musculus OX=10090 GN=Lims1 PE=1 SV=3	LIM and senescent cell antigen-like-containing domain protein 1	Lims1	2	6.2	0.241313	0.698633
O88952;Q8JZS0;O88951	sp|O88952|LIN7C_MOUSE Protein lin-7 homolog C OS=Mus musculus OX=10090 GN=Lin7c PE=1 SV=2;sp|Q8JZS0|LIN7A_MOUSE Protein lin-7 homolog A OS=Mus musculus OX=10090 GN=Lin7a PE=1 SV=2	Protein lin-7 homolog C;Protein lin-7 homolog A	Lin7c;Lin7a	#N/A	#N/A	0.155421	0.520542
Q9D945	sp|Q9D945|LLPH_MOUSE Protein LLP homolog OS=Mus musculus OX=10090 GN=Llph PE=1 SV=1	Protein LLP homolog	Llph	2	21.5	-0.428516	0.680145
Q9D0F3	sp|Q9D0F3|LMAN1_MOUSE Protein ERGIC-53 OS=Mus musculus OX=10090 GN=Lman1 PE=1 SV=1	Protein ERGIC-53	Lman1	14	27.7	-0.00119718	0.00533608
Q9DBH5	sp|Q9DBH5|LMAN2_MOUSE Vesicular integral-membrane protein VIP36 OS=Mus musculus OX=10090 GN=Lman2 PE=1 SV=2	Vesicular integral-membrane protein VIP36	Lman2	8	22.6	-0.0421251	0.601654
Q8C3X8	sp|Q8C3X8|LMF2_MOUSE Lipase maturation factor 2 OS=Mus musculus OX=10090 GN=Lmf2 PE=1 SV=1	Lipase maturation factor 2	Lmf2	5	8.8	-0.378642	0.695585
P48678	sp|P48678|LMNA_MOUSE Prelamin-A/C OS=Mus musculus OX=10090 GN=Lmna PE=1 SV=2	Prelamin-A/C;Lamin-A/C	Lmna	48	64.8	0.118723	1.46834
P14733	sp|P14733|LMNB1_MOUSE Lamin-B1 OS=Mus musculus OX=10090 GN=Lmnb1 PE=1 SV=3	Lamin-B1	Lmnb1	38	58.2	0.329872	2.21769
P21619	sp|P21619|LMNB2_MOUSE Lamin-B2 OS=Mus musculus OX=10090 GN=Lmnb2 PE=1 SV=2	Lamin-B2	Lmnb2	23	45.5	0.277886	2.14424
Q7TQ95	sp|Q7TQ95|LNP_MOUSE Endoplasmic reticulum junction formation protein lunapark OS=Mus musculus OX=10090 GN=Lnpk PE=1 SV=1	Protein lunapark	Lnp	12	41.2	0.0216516	0.133092
Q8C129	sp|Q8C129|LCAP_MOUSE Leucyl-cystinyl aminopeptidase OS=Mus musculus OX=10090 GN=Lnpep PE=1 SV=1	Leucyl-cystinyl aminopeptidase	Lnpep	11	12.3	0.0231514	0.0815673
Q8CGK3	sp|Q8CGK3|LONM_MOUSE Lon protease homolog, mitochondrial OS=Mus musculus OX=10090 GN=Lonp1 PE=1 SV=2	Lon protease homolog, mitochondrial	Lonp1	20	23.7	0.0933113	0.728614
P97873	sp|P97873|LOXL1_MOUSE Lysyl oxidase homolog 1 OS=Mus musculus OX=10090 GN=Loxl1 PE=2 SV=3	Lysyl oxidase homolog 1	Loxl1	4	7.9	0.206189	0.985043
Q8BYI6	sp|Q8BYI6|PCAT2_MOUSE Lysophosphatidylcholine acyltransferase 2 OS=Mus musculus OX=10090 GN=Lpcat2 PE=1 SV=1	Lysophosphatidylcholine acyltransferase 2	Lpcat2	6	11.8	-0.218502	0.569186
Q91V01	sp|Q91V01|MBOA5_MOUSE Lysophospholipid acyltransferase 5 OS=Mus musculus OX=10090 GN=Lpcat3 PE=1 SV=1	Lysophospholipid acyltransferase 5	Lpcat3	4	10.1	-0.307159	1.81329
Q8JZZ7;Q80TR1	sp|Q8JZZ7|AGRL2_MOUSE Adhesion G protein-coupled receptor L2 OS=Mus musculus OX=10090 GN=Adgrl2 PE=1 SV=3	Latrophilin-2	Lphn2	4	3.8	0.0297985	0.0254151
Q8BFW7	sp|Q8BFW7|LPP_MOUSE Lipoma-preferred partner homolog OS=Mus musculus OX=10090 GN=Lpp PE=1 SV=1	Lipoma-preferred partner homolog	Lpp	12	28.4	-0.158829	1.63071
Q3UMG5	sp|Q3UMG5|LRCH2_MOUSE Leucine-rich repeat and calponin homology domain-containing protein 2 OS=Mus musculus OX=10090 GN=Lrch2 PE=2 SV=2	Leucine-rich repeat and calponin homology domain-containing protein 2	Lrch2	4	5.8	0.241457	1.15448
Q8BVU0	sp|Q8BVU0|LRCH3_MOUSE DISP complex protein LRCH3 OS=Mus musculus OX=10090 GN=Lrch3 PE=1 SV=3	Leucine-rich repeat and calponin homology domain-containing protein 3	Lrch3	5	9.4	-0.0425727	0.0650266
Q91ZX7	sp|Q91ZX7|LRP1_MOUSE Prolow-density lipoprotein receptor-related protein 1 OS=Mus musculus OX=10090 GN=Lrp1 PE=1 SV=1	Prolow-density lipoprotein receptor-related protein 1;Low-density lipoprotein receptor-related protein 1 85 kDa subunit;Low-density lipoprotein receptor-related protein 1 515 kDa subunit;Low-density lipoprotein receptor-related protein 1 intracellular domain	Lrp1	42	10	0.0997111	0.568483
P55302	sp|P55302|AMRP_MOUSE Alpha-2-macroglobulin receptor-associated protein OS=Mus musculus OX=10090 GN=Lrpap1 PE=1 SV=1	Alpha-2-macroglobulin receptor-associated protein	Lrpap1	11	34.7	-0.173762	1.25768
Q6PB66	sp|Q6PB66|LPPRC_MOUSE Leucine-rich PPR motif-containing protein, mitochondrial OS=Mus musculus OX=10090 GN=Lrpprc PE=1 SV=2	Leucine-rich PPR motif-containing protein, mitochondrial	Lrpprc	38	24.7	-0.0548096	0.564146
Q6EDY6	sp|Q6EDY6|CARL1_MOUSE F-actin-uncapping protein LRRC16A OS=Mus musculus OX=10090 GN=Carmil1 PE=1 SV=2	Leucine-rich repeat-containing protein 16A	Lrrc16a	4	4.4	-0.224843	0.226802
Q9CRC8	sp|Q9CRC8|LRC40_MOUSE Leucine-rich repeat-containing protein 40 OS=Mus musculus OX=10090 GN=Lrrc40 PE=1 SV=2	Leucine-rich repeat-containing protein 40	Lrrc40	11	19.8	0.0740821	0.269429
Q505F5	sp|Q505F5|LRC47_MOUSE Leucine-rich repeat-containing protein 47 OS=Mus musculus OX=10090 GN=Lrrc47 PE=1 SV=1	Leucine-rich repeat-containing protein 47	Lrrc47	8	16	-0.10148	2.36943
Q922Q8	sp|Q922Q8|LRC59_MOUSE Leucine-rich repeat-containing protein 59 OS=Mus musculus OX=10090 GN=Lrrc59 PE=1 SV=1	Leucine-rich repeat-containing protein 59	Lrrc59	9	30.6	0.108257	0.204628
Q80WG5	sp|Q80WG5|LRC8A_MOUSE Volume-regulated anion channel subunit LRRC8A OS=Mus musculus OX=10090 GN=Lrrc8a PE=1 SV=1	Volume-regulated anion channel subunit LRRC8A	Lrrc8a	6	9.3	0.30592	0.960912
Q8R502	sp|Q8R502|LRC8C_MOUSE Volume-regulated anion channel subunit LRRC8C OS=Mus musculus OX=10090 GN=Lrrc8c PE=1 SV=1	Volume-regulated anion channel subunit LRRC8C	Lrrc8c	5	9	0.27843	1.42999
Q3UZ39	sp|Q3UZ39|LRRF1_MOUSE Leucine-rich repeat flightless-interacting protein 1 OS=Mus musculus OX=10090 GN=Lrrfip1 PE=1 SV=2	Leucine-rich repeat flightless-interacting protein 1	Lrrfip1	15	31.1	-0.170205	1.08096
Q91WK0	sp|Q91WK0|LRRF2_MOUSE Leucine-rich repeat flightless-interacting protein 2 OS=Mus musculus OX=10090 GN=Lrrfip2 PE=1 SV=1	Leucine-rich repeat flightless-interacting protein 2	Lrrfip2	5	19	0.0453726	0.945746
Q3UM18	sp|Q3UM18|LSG1_MOUSE Large subunit GTPase 1 homolog OS=Mus musculus OX=10090 GN=Lsg1 PE=1 SV=2	Large subunit GTPase 1 homolog	Lsg1	10	16.9	-0.403161	1.48199
Q9D0R8	sp|Q9D0R8|LSM12_MOUSE Protein LSM12 homolog OS=Mus musculus OX=10090 GN=Lsm12 PE=1 SV=1	Protein LSM12 homolog	Lsm12	3	18.5	0.0273933	0.181083
Q8K2F8	sp|Q8K2F8|LS14A_MOUSE Protein LSM14 homolog A OS=Mus musculus OX=10090 GN=Lsm14a PE=1 SV=1	Protein LSM14 homolog A	Lsm14a	4	6.7	0.0545464	0.0854362
Q8CGC4	sp|Q8CGC4|LS14B_MOUSE Protein LSM14 homolog B OS=Mus musculus OX=10090 GN=Lsm14b PE=1 SV=3	Protein LSM14 homolog B	Lsm14b	3	13.2	0.193789	0.542542
O35900	sp|O35900|LSM2_MOUSE U6 snRNA-associated Sm-like protein LSm2 OS=Mus musculus OX=10090 GN=Lsm2 PE=1 SV=1	U6 snRNA-associated Sm-like protein LSm2	Lsm2	3	27.4	-0.449154	0.480868
Q9QXA5	sp|Q9QXA5|LSM4_MOUSE U6 snRNA-associated Sm-like protein LSm4 OS=Mus musculus OX=10090 GN=Lsm4 PE=1 SV=1	U6 snRNA-associated Sm-like protein LSm4	Lsm4	2	16.1	0.114951	0.235647
P62313	sp|P62313|LSM6_MOUSE U6 snRNA-associated Sm-like protein LSm6 OS=Mus musculus OX=10090 GN=Lsm6 PE=1 SV=1	U6 snRNA-associated Sm-like protein LSm6	Lsm6	4	30	0.114848	0.539189
Q6ZWM4	sp|Q6ZWM4|LSM8_MOUSE U6 snRNA-associated Sm-like protein LSm8 OS=Mus musculus OX=10090 GN=Lsm8 PE=1 SV=3	U6 snRNA-associated Sm-like protein LSm8	Lsm8	4	43.8	0.0874837	0.231402
Q8BLN5	sp|Q8BLN5|LSS_MOUSE Lanosterol synthase OS=Mus musculus OX=10090 GN=Lss PE=1 SV=2	Lanosterol synthase	Lss	9	12	-0.0358899	0.868064
P24527	sp|P24527|LKHA4_MOUSE Leukotriene A-4 hydrolase OS=Mus musculus OX=10090 GN=Lta4h PE=1 SV=4	Leukotriene A-4 hydrolase	Lta4h	19	34.7	0.0383294	0.244199
Q8CG19	sp|Q8CG19|LTBP1_MOUSE Latent-transforming growth factor beta-binding protein 1 OS=Mus musculus OX=10090 GN=Ltbp1 PE=1 SV=2	Latent-transforming growth factor beta-binding protein 1	Ltbp1	7	5.5	-2.05364	0.864712
Q6A009	sp|Q6A009|LTN1_MOUSE E3 ubiquitin-protein ligase listerin OS=Mus musculus OX=10090 GN=Ltn1 PE=1 SV=3	E3 ubiquitin-protein ligase listerin	Ltn1	11	6.5	0.0881812	0.220697
Q6NSQ7	sp|Q6NSQ7|LTV1_MOUSE Protein LTV1 homolog OS=Mus musculus OX=10090 GN=Ltv1 PE=1 SV=2	Protein LTV1 homolog	Ltv1	8	15.7	-0.294359	0.956599
Q9CYI4	sp|Q9CYI4|LUC7L_MOUSE Putative RNA-binding protein Luc7-like 1 OS=Mus musculus OX=10090 GN=Luc7l PE=1 SV=2	Putative RNA-binding protein Luc7-like 1	Luc7l	2	15.9	0.0312284	0.10859
Q7TNC4	sp|Q7TNC4|LC7L2_MOUSE Putative RNA-binding protein Luc7-like 2 OS=Mus musculus OX=10090 GN=Luc7l2 PE=1 SV=1	Putative RNA-binding protein Luc7-like 2	Luc7l2	5	23.5	0.14571	0.527099
Q5SUF2	sp|Q5SUF2|LC7L3_MOUSE Luc7-like protein 3 OS=Mus musculus OX=10090 GN=Luc7l3 PE=1 SV=1	Luc7-like protein 3	Luc7l3	12	25.5	0.0360165	0.105755
Q8R4U7	sp|Q8R4U7|LUZP1_MOUSE Leucine zipper protein 1 OS=Mus musculus OX=10090 GN=Luzp1 PE=1 SV=2	Leucine zipper protein 1	Luzp1	13	15.7	-0.359227	1.75317
P70202	sp|P70202|LXN_MOUSE Latexin OS=Mus musculus OX=10090 GN=Lxn PE=1 SV=2	Latexin	Lxn	3	18.5	0.0265656	0.0507252
Q60767	sp|Q60767|LY75_MOUSE Lymphocyte antigen 75 OS=Mus musculus OX=10090 GN=Ly75 PE=1 SV=2	Lymphocyte antigen 75	Ly75	7	4.8	0.0628522	0.243865
Q08288	sp|Q08288|LYAR_MOUSE Cell growth-regulating nucleolar protein OS=Mus musculus OX=10090 GN=Lyar PE=1 SV=2	Cell growth-regulating nucleolar protein	Lyar	12	28.1	0.00161298	0.0051552
P97823	sp|P97823|LYPA1_MOUSE Acyl-protein thioesterase 1 OS=Mus musculus OX=10090 GN=Lypla1 PE=1 SV=1	Acyl-protein thioesterase 1	Lypla1	3	13.9	-0.259659	1.53785
Q8K215	sp|Q8K215|LYRM4_MOUSE LYR motif-containing protein 4 OS=Mus musculus OX=10090 GN=Lyrm4 PE=1 SV=1	LYR motif-containing protein 4	Lyrm4	4	48.4	-0.311093	1.51045
Q8K3C3	sp|Q8K3C3|LZIC_MOUSE Protein LZIC OS=Mus musculus OX=10090 GN=Lzic PE=1 SV=1	Protein LZIC	Lzic	3	17.4	0.0341256	0.15413
Q9JHQ5	sp|Q9JHQ5|LZTL1_MOUSE Leucine zipper transcription factor-like protein 1 OS=Mus musculus OX=10090 GN=Lztfl1 PE=1 SV=1	Leucine zipper transcription factor-like protein 1	Lztfl1	11	43.1	0.130308	1.72517
P24668	sp|P24668|MPRD_MOUSE Cation-dependent mannose-6-phosphate receptor OS=Mus musculus OX=10090 GN=M6pr PE=1 SV=1	Cation-dependent mannose-6-phosphate receptor	M6pr	4	15.5	-0.000991186	0.00355596
Q9QXZ0	sp|Q9QXZ0|MACF1_MOUSE Microtubule-actin cross-linking factor 1 OS=Mus musculus OX=10090 GN=Macf1 PE=1 SV=2	Microtubule-actin cross-linking factor 1	Macf1	64	11	0.0133483	0.136002
Q9WTX8	sp|Q9WTX8|MD1L1_MOUSE Mitotic spindle assembly checkpoint protein MAD1 OS=Mus musculus OX=10090 GN=Mad1l1 PE=1 SV=1	Mitotic spindle assembly checkpoint protein MAD1	Mad1l1	17	24.8	0.192238	1.4892
Q9Z1B5	sp|Q9Z1B5|MD2L1_MOUSE Mitotic spindle assembly checkpoint protein MAD2A OS=Mus musculus OX=10090 GN=Mad2l1 PE=1 SV=2	Mitotic spindle assembly checkpoint protein MAD2A	Mad2l1	5	21	0.143003	0.39854
Q4VC33	sp|Q4VC33|MAEA_MOUSE E3 ubiquitin-protein transferase MAEA OS=Mus musculus OX=10090 GN=Maea PE=1 SV=1	Macrophage erythroblast attacher	Maea	5	15.7	0.0114822	0.028278
Q9QYH6	sp|Q9QYH6|MAGD1_MOUSE Melanoma-associated antigen D1 OS=Mus musculus OX=10090 GN=Maged1 PE=1 SV=1	Melanoma-associated antigen D1	Maged1	8	11.5	0.133441	0.521731
P61327;Q9CQL1	sp|P61327|MGN_MOUSE Protein mago nashi homolog OS=Mus musculus OX=10090 GN=Magoh PE=2 SV=1;sp|Q9CQL1|MGN2_MOUSE Protein mago nashi homolog 2 OS=Mus musculus OX=10090 GN=Magohb PE=2 SV=1	Protein mago nashi homolog;Protein mago nashi homolog 2	Magoh;Magohb	#N/A	#N/A	0.23524	0.40098
Q9CQY5	sp|Q9CQY5|MAGT1_MOUSE Magnesium transporter protein 1 OS=Mus musculus OX=10090 GN=Magt1 PE=1 SV=1	Magnesium transporter protein 1	Magt1	4	8.7	0.707625	0.832435
P39098	sp|P39098|MA1A2_MOUSE Mannosyl-oligosaccharide 1,2-alpha-mannosidase IB OS=Mus musculus OX=10090 GN=Man1a2 PE=1 SV=1	Mannosyl-oligosaccharide 1,2-alpha-mannosidase IB	Man1a2	3	6.1	-0.164009	0.290014
A2AJ15	sp|A2AJ15|MA1B1_MOUSE Endoplasmic reticulum mannosyl-oligosaccharide 1,2-alpha-mannosidase OS=Mus musculus OX=10090 GN=Man1b1 PE=1 SV=1	Endoplasmic reticulum mannosyl-oligosaccharide 1,2-alpha-mannosidase	Man1b1	5	9.9	-0.568806	0.429189
P27046;Q8BRK9	sp|P27046|MA2A1_MOUSE Alpha-mannosidase 2 OS=Mus musculus OX=10090 GN=Man2a1 PE=1 SV=2	Alpha-mannosidase 2	Man2a1	24	20.6	-0.0562534	0.350464
O09159	sp|O09159|MA2B1_MOUSE Lysosomal alpha-mannosidase OS=Mus musculus OX=10090 GN=Man2b1 PE=1 SV=4	Lysosomal alpha-mannosidase	Man2b1	15	16.7	0.12627	0.564118
O54782	sp|O54782|MA2B2_MOUSE Epididymis-specific alpha-mannosidase OS=Mus musculus OX=10090 GN=Man2b2 PE=1 SV=2	Epididymis-specific alpha-mannosidase	Man2b2	6	8.7	-0.646173	2.03068
Q8K2I4	sp|Q8K2I4|MANBA_MOUSE Beta-mannosidase OS=Mus musculus OX=10090 GN=Manba PE=1 SV=1	Beta-mannosidase	Manba	7	9.3	-0.294551	1.57948
Q9D8X0	sp|Q9D8X0|MANBL_MOUSE Protein MANBAL OS=Mus musculus OX=10090 GN=Manbal PE=3 SV=2	Protein MANBAL	Manbal	1	14.1	0.466381	0.356714
Q9CXI5	sp|Q9CXI5|MANF_MOUSE Mesencephalic astrocyte-derived neurotrophic factor OS=Mus musculus OX=10090 GN=Manf PE=1 SV=1	Mesencephalic astrocyte-derived neurotrophic factor	Manf	3	14	-0.653418	0.77838
Q64133	sp|Q64133|AOFA_MOUSE Amine oxidase [flavin-containing] A OS=Mus musculus OX=10090 GN=Maoa PE=1 SV=3	Amine oxidase [flavin-containing] A	Maoa	18	38	-0.347302	3.28835
P14873	sp|P14873|MAP1B_MOUSE Microtubule-associated protein 1B OS=Mus musculus OX=10090 GN=Map1b PE=1 SV=2	Microtubule-associated protein 1B;MAP1B heavy chain;MAP1 light chain LC1	Map1b	34	19.7	0.226596	1.59281
Q9CQV6;Q91VR7	sp|Q9CQV6|MLP3B_MOUSE Microtubule-associated proteins 1A/1B light chain 3B OS=Mus musculus OX=10090 GN=Map1lc3b PE=1 SV=3;sp|Q91VR7|MLP3A_MOUSE Microtubule-associated proteins 1A/1B light chain 3A OS=Mus musculus OX=10090 GN=Map1lc3a PE=1 SV=1	Microtubule-associated proteins 1A/1B light chain 3B;Microtubule-associated proteins 1A/1B light chain 3A	Map1lc3b;Map1lc3a	#N/A	#N/A	-1.23683	0.276375
Q8C052	sp|Q8C052|MAP1S_MOUSE Microtubule-associated protein 1S OS=Mus musculus OX=10090 GN=Map1s PE=1 SV=2	Microtubule-associated protein 1S;MAP1S heavy chain;MAP1S light chain	Map1s	12	14.5	-0.189276	1.16185
P31938	sp|P31938|MP2K1_MOUSE Dual specificity mitogen-activated protein kinase kinase 1 OS=Mus musculus OX=10090 GN=Map2k1 PE=1 SV=2	Dual specificity mitogen-activated protein kinase kinase 1	Map2k1	6	24.2	-0.0678056	0.316407
Q63932	sp|Q63932|MP2K2_MOUSE Dual specificity mitogen-activated protein kinase kinase 2 OS=Mus musculus OX=10090 GN=Map2k2 PE=1 SV=2	Dual specificity mitogen-activated protein kinase kinase 2	Map2k2	10	34.7	-0.125209	1.07998
P47809	sp|P47809|MP2K4_MOUSE Dual specificity mitogen-activated protein kinase kinase 4 OS=Mus musculus OX=10090 GN=Map2k4 PE=1 SV=2	Dual specificity mitogen-activated protein kinase kinase 4	Map2k4	8	29.2	0.105271	0.681935
P70236	sp|P70236|MP2K6_MOUSE Dual specificity mitogen-activated protein kinase kinase 6 OS=Mus musculus OX=10090 GN=Map2k6 PE=1 SV=1	Dual specificity mitogen-activated protein kinase kinase 6	Map2k6	5	24.3	0.333944	1.77036
Q61083	sp|Q61083|M3K2_MOUSE Mitogen-activated protein kinase kinase kinase 2 OS=Mus musculus OX=10090 GN=Map3k2 PE=1 SV=2	Mitogen-activated protein kinase kinase kinase 2	Map3k2	4	11.3	0.8713	0.76684
Q62073	sp|Q62073|M3K7_MOUSE Mitogen-activated protein kinase kinase kinase 7 OS=Mus musculus OX=10090 GN=Map3k7 PE=1 SV=1	Mitogen-activated protein kinase kinase kinase 7	Map3k7	4	9.5	0.515542	0.421746
P27546	sp|P27546|MAP4_MOUSE Microtubule-associated protein 4 OS=Mus musculus OX=10090 GN=Map4 PE=1 SV=3	Microtubule-associated protein 4	Map4	38	41.4	-0.0519129	0.47927
P97820	sp|P97820|M4K4_MOUSE Mitogen-activated protein kinase kinase kinase kinase 4 OS=Mus musculus OX=10090 GN=Map4k4 PE=1 SV=1	Mitogen-activated protein kinase kinase kinase kinase 4	Map4k4	4	5	0.392028	0.326867
Q8BPM2	sp|Q8BPM2|M4K5_MOUSE Mitogen-activated protein kinase kinase kinase kinase 5 OS=Mus musculus OX=10090 GN=Map4k5 PE=1 SV=2	Mitogen-activated protein kinase kinase kinase kinase 5	Map4k5	6	10.5	-0.169505	0.736876
Q7TSJ2	sp|Q7TSJ2|MAP6_MOUSE Microtubule-associated protein 6 OS=Mus musculus OX=10090 GN=Map6 PE=1 SV=2	Microtubule-associated protein 6	Map6	6	9.4	0.11283	0.794877
A2AJI0	sp|A2AJI0|MA7D1_MOUSE MAP7 domain-containing protein 1 OS=Mus musculus OX=10090 GN=Map7d1 PE=1 SV=1	MAP7 domain-containing protein 1	Map7d1	13	18.2	0.0312812	0.153373
P63085	sp|P63085|MK01_MOUSE Mitogen-activated protein kinase 1 OS=Mus musculus OX=10090 GN=Mapk1 PE=1 SV=3	Mitogen-activated protein kinase 1	Mapk1	11	32.4	-0.0716286	0.356685
P47811	sp|P47811|MK14_MOUSE Mitogen-activated protein kinase 14 OS=Mus musculus OX=10090 GN=Mapk14 PE=1 SV=3	Mitogen-activated protein kinase 14	Mapk14	5	14.7	0.0389938	0.202737
Q63844;Q61532;Q6P5G0	sp|Q63844|MK03_MOUSE Mitogen-activated protein kinase 3 OS=Mus musculus OX=10090 GN=Mapk3 PE=1 SV=5	Mitogen-activated protein kinase 3	Mapk3	11	33.7	-0.029644	0.367587
Q9ESN9	sp|Q9ESN9|JIP3_MOUSE C-Jun-amino-terminal kinase-interacting protein 3 OS=Mus musculus OX=10090 GN=Mapk8ip3 PE=1 SV=1	C-Jun-amino-terminal kinase-interacting protein 3	Mapk8ip3	3	7.2	-0.0537713	0.202127
Q9WTU6	sp|Q9WTU6|MK09_MOUSE Mitogen-activated protein kinase 9 OS=Mus musculus OX=10090 GN=Mapk9 PE=1 SV=2	Mitogen-activated protein kinase 9	Mapk9	1	5.9	-0.323376	0.274773
P49138;Q3UMW7	sp|P49138|MAPK2_MOUSE MAP kinase-activated protein kinase 2 OS=Mus musculus OX=10090 GN=Mapkapk2 PE=1 SV=2	MAP kinase-activated protein kinase 2	Mapkapk2	4	10.4	0.00168546	0.00629092
Q61166	sp|Q61166|MARE1_MOUSE Microtubule-associated protein RP/EB family member 1 OS=Mus musculus OX=10090 GN=Mapre1 PE=1 SV=3	Microtubule-associated protein RP/EB family member 1	Mapre1	12	41.4	0.00659116	0.0349659
Q6PER3	sp|Q6PER3|MARE3_MOUSE Microtubule-associated protein RP/EB family member 3 OS=Mus musculus OX=10090 GN=Mapre3 PE=1 SV=1	Microtubule-associated protein RP/EB family member 3	Mapre3	1	10.3	0.0560074	0.29552
Q3KNM2	sp|Q3KNM2|MARH5_MOUSE E3 ubiquitin-protein ligase MARCHF5 OS=Mus musculus OX=10090 GN=Marchf5 PE=1 SV=1	E3 ubiquitin-protein ligase MARCH5	Marchf5	3	14	0.10384	0.133443
P26645	sp|P26645|MARCS_MOUSE Myristoylated alanine-rich C-kinase substrate OS=Mus musculus OX=10090 GN=Marcks PE=1 SV=2	Myristoylated alanine-rich C-kinase substrate	Marcks	17	68.9	-0.0404758	0.188525
P28667	sp|P28667|MRP_MOUSE MARCKS-related protein OS=Mus musculus OX=10090 GN=Marcksl1 PE=1 SV=2	MARCKS-related protein	Marcksl1	6	56	0.0638784	0.365122
Q05512;Q8VHJ5;Q8CIP4	sp|Q05512|MARK2_MOUSE Serine/threonine-protein kinase MARK2 OS=Mus musculus OX=10090 GN=Mark2 PE=1 SV=3	Serine/threonine-protein kinase MARK2	Mark2	10	20.4	-0.136288	0.673312
Q03141	sp|Q03141|MARK3_MOUSE MAP/microtubule affinity-regulating kinase 3 OS=Mus musculus OX=10090 GN=Mark3 PE=1 SV=2	MAP/microtubule affinity-regulating kinase 3	Mark3	4	11.3	-0.0509326	0.133422
Q68FL6	sp|Q68FL6|SYMC_MOUSE Methionine--tRNA ligase, cytoplasmic OS=Mus musculus OX=10090 GN=Mars1 PE=1 SV=1	Methionine--tRNA ligase, cytoplasmic	Mars	25	27.9	0.0668564	0.806822
Q3THS6;Q91X83	sp|Q3THS6|METK2_MOUSE S-adenosylmethionine synthase isoform type-2 OS=Mus musculus OX=10090 GN=Mat2a PE=1 SV=2	S-adenosylmethionine synthase isoform type-2	Mat2a	11	26.8	0.166416	2.40919
Q99LB6	sp|Q99LB6|MAT2B_MOUSE Methionine adenosyltransferase 2 subunit beta OS=Mus musculus OX=10090 GN=Mat2b PE=1 SV=1	Methionine adenosyltransferase 2 subunit beta	Mat2b	11	37.4	0.322184	2.63093
Q8K310	sp|Q8K310|MATR3_MOUSE Matrin-3 OS=Mus musculus OX=10090 GN=Matr3 PE=1 SV=1	Matrin-3	Matr3	31	40.9	0.138311	1.06136
Q8VCF0	sp|Q8VCF0|MAVS_MOUSE Mitochondrial antiviral-signaling protein OS=Mus musculus OX=10090 GN=Mavs PE=1 SV=1	Mitochondrial antiviral-signaling protein	Mavs	4	13.3	-0.210408	0.574585
Q9Z2D8	sp|Q9Z2D8|MBD3_MOUSE Methyl-CpG-binding domain protein 3 OS=Mus musculus OX=10090 GN=Mbd3 PE=1 SV=1	Methyl-CpG-binding domain protein 3	Mbd3	2	7	0.97533	0.434842
Q8C181;Q8R003	sp|Q8C181|MBNL2_MOUSE Muscleblind-like protein 2 OS=Mus musculus OX=10090 GN=Mbnl2 PE=2 SV=2	Muscleblind-like protein 2	Mbnl2	1	7	-1.21263	0.351349
Q8R3F5	sp|Q8R3F5|FABD_MOUSE Malonyl-CoA-acyl carrier protein transacylase, mitochondrial OS=Mus musculus OX=10090 GN=Mcat PE=1 SV=3	Malonyl-CoA-acyl carrier protein transacylase, mitochondrial	Mcat	5	13.9	0.122225	0.684352
Q99MR8	sp|Q99MR8|MCCA_MOUSE Methylcrotonoyl-CoA carboxylase subunit alpha, mitochondrial OS=Mus musculus OX=10090 GN=Mccc1 PE=1 SV=2	Methylcrotonoyl-CoA carboxylase subunit alpha, mitochondrial	Mccc1	13	24.7	-0.0716979	0.891641
Q3ULD5	sp|Q3ULD5|MCCB_MOUSE Methylcrotonoyl-CoA carboxylase beta chain, mitochondrial OS=Mus musculus OX=10090 GN=Mccc2 PE=1 SV=1	Methylcrotonoyl-CoA carboxylase beta chain, mitochondrial	Mccc2	5	11.5	-0.0110232	0.081727
P97287	sp|P97287|MCL1_MOUSE Induced myeloid leukemia cell differentiation protein Mcl-1 homolog OS=Mus musculus OX=10090 GN=Mcl1 PE=1 SV=3	Induced myeloid leukemia cell differentiation protein Mcl-1 homolog	Mcl1	4	19.3	-0.339319	1.31588
P97310	sp|P97310|MCM2_MOUSE DNA replication licensing factor MCM2 OS=Mus musculus OX=10090 GN=Mcm2 PE=1 SV=3	DNA replication licensing factor MCM2	Mcm2	28	31.5	0.0749715	1.05565
P25206	sp|P25206|MCM3_MOUSE DNA replication licensing factor MCM3 OS=Mus musculus OX=10090 GN=Mcm3 PE=1 SV=2	DNA replication licensing factor MCM3	Mcm3	28	33.4	0.105153	0.601082
Q9WUU9	sp|Q9WUU9|GANP_MOUSE Germinal-center associated nuclear protein OS=Mus musculus OX=10090 GN=Mcm3ap PE=1 SV=2	Germinal-center associated nuclear protein	Mcm3ap	5	4.6	-0.0754573	0.149299
P49717	sp|P49717|MCM4_MOUSE DNA replication licensing factor MCM4 OS=Mus musculus OX=10090 GN=Mcm4 PE=1 SV=1	DNA replication licensing factor MCM4	Mcm4	21	19.8	0.181674	0.935536
P49718	sp|P49718|MCM5_MOUSE DNA replication licensing factor MCM5 OS=Mus musculus OX=10090 GN=Mcm5 PE=1 SV=2	DNA replication licensing factor MCM5	Mcm5	22	34.1	0.141755	1.50262
P97311	sp|P97311|MCM6_MOUSE DNA replication licensing factor MCM6 OS=Mus musculus OX=10090 GN=Mcm6 PE=1 SV=1	DNA replication licensing factor MCM6	Mcm6	33	38.1	0.138773	1.42227
Q61881	sp|Q61881|MCM7_MOUSE DNA replication licensing factor MCM7 OS=Mus musculus OX=10090 GN=Mcm7 PE=1 SV=1	DNA replication licensing factor MCM7	Mcm7	22	35.9	0.247171	1.96136
Q8R3C0	sp|Q8R3C0|MCMBP_MOUSE Mini-chromosome maintenance complex-binding protein OS=Mus musculus OX=10090 GN=Mcmbp PE=1 SV=1	Mini-chromosome maintenance complex-binding protein	Mcmbp	7	12.6	-0.165001	0.648297
Q9DB27;Q9CQ21	sp|Q9DB27|MCTS1_MOUSE Malignant T-cell-amplified sequence 1 OS=Mus musculus OX=10090 GN=Mcts1 PE=1 SV=1	Malignant T-cell-amplified sequence 1	Mcts1	4	25.4	-0.192605	1.35789
Q3UMR5	sp|Q3UMR5|MCU_MOUSE Calcium uniporter protein, mitochondrial OS=Mus musculus OX=10090 GN=Mcu PE=1 SV=2	Calcium uniporter protein, mitochondrial	Mcu	10	21.1	-0.312139	1.89143
Q5PSV9	sp|Q5PSV9|MDC1_MOUSE Mediator of DNA damage checkpoint protein 1 OS=Mus musculus OX=10090 GN=Mdc1 PE=1 SV=1	Mediator of DNA damage checkpoint protein 1	Mdc1	11	10.4	-0.12919	0.665054
P14152	sp|P14152|MDHC_MOUSE Malate dehydrogenase, cytoplasmic OS=Mus musculus OX=10090 GN=Mdh1 PE=1 SV=3	Malate dehydrogenase, cytoplasmic	Mdh1	10	33.2	-0.140351	1.66427
P08249	sp|P08249|MDHM_MOUSE Malate dehydrogenase, mitochondrial OS=Mus musculus OX=10090 GN=Mdh2 PE=1 SV=3	Malate dehydrogenase, mitochondrial	Mdh2	15	53.8	0.126025	0.807795
P06801	sp|P06801|MAOX_MOUSE NADP-dependent malic enzyme OS=Mus musculus OX=10090 GN=Me1 PE=1 SV=2	NADP-dependent malic enzyme	Me1	12	23.8	-0.246169	1.37688
Q99KE1;Q8BMF3	sp|Q99KE1|MAOM_MOUSE NAD-dependent malic enzyme, mitochondrial OS=Mus musculus OX=10090 GN=Me2 PE=1 SV=1	NAD-dependent malic enzyme, mitochondrial	Me2	8	14.8	-0.0684579	0.439131
Q925J9	sp|Q925J9|MED1_MOUSE Mediator of RNA polymerase II transcription subunit 1 OS=Mus musculus OX=10090 GN=Med1 PE=1 SV=2	Mediator of RNA polymerase II transcription subunit 1	Med1	10	10.8	0.0650609	0.115926
A2AGH6	sp|A2AGH6|MED12_MOUSE Mediator of RNA polymerase II transcription subunit 12 OS=Mus musculus OX=10090 GN=Med12 PE=1 SV=1	Mediator of RNA polymerase II transcription subunit 12	Med12	4	2.4	0.30857	0.606817
Q924H2	sp|Q924H2|MED15_MOUSE Mediator of RNA polymerase II transcription subunit 15 OS=Mus musculus OX=10090 GN=Med15 PE=1 SV=3	Mediator of RNA polymerase II transcription subunit 15	Med15	5	7.7	-0.135643	0.29899
Q6PGF3	sp|Q6PGF3|MED16_MOUSE Mediator of RNA polymerase II transcription subunit 16 OS=Mus musculus OX=10090 GN=Med16 PE=2 SV=2	Mediator of RNA polymerase II transcription subunit 16	Med16	4	5.1	0.656719	0.315811
Q80YQ2	sp|Q80YQ2|MED23_MOUSE Mediator of RNA polymerase II transcription subunit 23 OS=Mus musculus OX=10090 GN=Med23 PE=1 SV=2	Mediator of RNA polymerase II transcription subunit 23	Med23	10	7.8	0.0115611	0.0565023
Q99K74	sp|Q99K74|MED24_MOUSE Mediator of RNA polymerase II transcription subunit 24 OS=Mus musculus OX=10090 GN=Med24 PE=1 SV=1	Mediator of RNA polymerase II transcription subunit 24	Med24	3	4.9	-0.327295	0.836715
Q8VCB2	sp|Q8VCB2|MED25_MOUSE Mediator of RNA polymerase II transcription subunit 25 OS=Mus musculus OX=10090 GN=Med25 PE=1 SV=1	Mediator of RNA polymerase II transcription subunit 25	Med25	2	3.5	0.385574	0.245719
Q7TN02	sp|Q7TN02|MED26_MOUSE Mediator of RNA polymerase II transcription subunit 26 OS=Mus musculus OX=10090 GN=Med26 PE=1 SV=1	Mediator of RNA polymerase II transcription subunit 26	Med26	3	7.1	0.680419	0.401071
Q9CQA5	sp|Q9CQA5|MED4_MOUSE Mediator of RNA polymerase II transcription subunit 4 OS=Mus musculus OX=10090 GN=Med4 PE=2 SV=1	Mediator of RNA polymerase II transcription subunit 4	Med4	3	12.2	0.0213833	0.0282008
Q9D7W5	sp|Q9D7W5|MED8_MOUSE Mediator of RNA polymerase II transcription subunit 8 OS=Mus musculus OX=10090 GN=Med8 PE=1 SV=1	Mediator of RNA polymerase II transcription subunit 8	Med8	1	5.2	0.125658	0.178545
Q91VH6	sp|Q91VH6|MEMO1_MOUSE Protein MEMO1 OS=Mus musculus OX=10090 GN=Memo1 PE=1 SV=1	Protein MEMO1	Memo1	4	14.1	-0.305525	1.08519
O88559	sp|O88559|MEN1_MOUSE Menin OS=Mus musculus OX=10090 GN=Men1 PE=1 SV=2	Menin	Men1	4	8.3	0.304682	1.63381
Q8K3A9	sp|Q8K3A9|MEPCE_MOUSE 7SK snRNA methylphosphate capping enzyme OS=Mus musculus OX=10090 GN=Mepce PE=1 SV=2	7SK snRNA methylphosphate capping enzyme	Mepce	8	19.5	-0.220942	0.888706
Q9ERE7	sp|Q9ERE7|MESD_MOUSE LRP chaperone MESD OS=Mus musculus OX=10090 GN=Mesd PE=1 SV=1	LDLR chaperone MESD	Mesdc2	7	29.9	0.122073	0.33371
Q8BP48	sp|Q8BP48|MAP11_MOUSE Methionine aminopeptidase 1 OS=Mus musculus OX=10090 GN=Metap1 PE=1 SV=1	Methionine aminopeptidase 1	Metap1	7	22.8	0.29859	0.134218
O08663	sp|O08663|MAP2_MOUSE Methionine aminopeptidase 2 OS=Mus musculus OX=10090 GN=Metap2 PE=1 SV=1	Methionine aminopeptidase 2	Metap2	6	12.3	-0.0563196	0.144083
Q8BMK1	sp|Q8BMK1|METL2_MOUSE tRNA N(3)-methylcytidine methyltransferase METTL2 OS=Mus musculus OX=10090 GN=Mettl2 PE=1 SV=2	Methyltransferase-like protein 2	Mettl2	5	15.4	0.0159829	0.026917
Q3UE17;Q05A36;Q69Z36	sp|Q3UE17|MEX3D_MOUSE RNA-binding protein MEX3D OS=Mus musculus OX=10090 GN=Mex3d PE=1 SV=2	RNA-binding protein MEX3D	Mex3d	5	12.3	-0.232231	0.676115
C0HKD9;C0HKD8	sp|C0HKD9|MFA1B_MOUSE Microfibrillar-associated protein 1B OS=Mus musculus OX=10090 GN=Mfap1b PE=1 SV=1;sp|C0HKD8|MFA1A_MOUSE Microfibrillar-associated protein 1A OS=Mus musculus OX=10090 GN=Mfap1a PE=1 SV=1		Mfap1a	#N/A	#N/A	0.18674	0.916832
Q6PCP5	sp|Q6PCP5|MFF_MOUSE Mitochondrial fission factor OS=Mus musculus OX=10090 GN=Mff PE=1 SV=1	Mitochondrial fission factor	Mff	3	14.1	-0.728972	0.44709
P21956	sp|P21956|MFGM_MOUSE Lactadherin OS=Mus musculus OX=10090 GN=Mfge8 PE=1 SV=3	Lactadherin	Mfge8	11	30.7	-0.248875	0.454356
Q811U4	sp|Q811U4|MFN1_MOUSE Mitofusin-1 OS=Mus musculus OX=10090 GN=Mfn1 PE=1 SV=3	Mitofusin-1	Mfn1	7	11.7	-0.1709	0.40085
Q9DC37	sp|Q9DC37|MFSD1_MOUSE Major facilitator superfamily domain-containing protein 1 OS=Mus musculus OX=10090 GN=Mfsd1 PE=1 SV=1	Major facilitator superfamily domain-containing protein 1	Mfsd1	2	4.3	1.45669	0.62463
Q9D2V8	sp|Q9D2V8|MFS10_MOUSE Major facilitator superfamily domain-containing protein 10 OS=Mus musculus OX=10090 GN=Mfsd10 PE=1 SV=1	Major facilitator superfamily domain-containing protein 10	Mfsd10	3	7.5	0.196532	0.785622
Q9EQQ9	sp|Q9EQQ9|OGA_MOUSE Protein O-GlcNAcase OS=Mus musculus OX=10090 GN=Oga PE=1 SV=2	Protein O-GlcNAcase	Mgea5	10	14.7	0.0156873	0.0493345
Q91ZV0	sp|Q91ZV0|MIA2_MOUSE Melanoma inhibitory activity protein 2 OS=Mus musculus OX=10090 GN=Mia2 PE=1 SV=3	Melanoma inhibitory activity protein 2	Mia2	7	5.6	-0.0227458	0.100167
Q8BI84	sp|Q8BI84|TGO1_MOUSE Transport and Golgi organization protein 1 homolog OS=Mus musculus OX=10090 GN=Mia3 PE=1 SV=2	Melanoma inhibitory activity protein 3	Mia3	21	16	0.183194	0.885727
Q80SY4	sp|Q80SY4|MIB1_MOUSE E3 ubiquitin-protein ligase MIB1 OS=Mus musculus OX=10090 GN=Mib1 PE=1 SV=1	E3 ubiquitin-protein ligase MIB1	Mib1	6	7.1	0.360366	0.976216
Q8BML1	sp|Q8BML1|MICA2_MOUSE [F-actin]-monooxygenase MICAL2 OS=Mus musculus OX=10090 GN=Mical2 PE=1 SV=1	Protein-methionine sulfoxide oxidase MICAL2	Mical2	6	7	0.0149873	0.0248452
Q3TN34	sp|Q3TN34|MILK2_MOUSE MICAL-like protein 2 OS=Mus musculus OX=10090 GN=Micall2 PE=1 SV=1	MICAL-like protein 2	Micall2	4	5.7	0.0861263	0.70089
Q8VCX5	sp|Q8VCX5|MICU1_MOUSE Calcium uptake protein 1, mitochondrial OS=Mus musculus OX=10090 GN=Micu1 PE=1 SV=1	Calcium uptake protein 1, mitochondrial	Micu1	6	9	-0.236139	0.92665
Q8CD10	sp|Q8CD10|MICU2_MOUSE Calcium uptake protein 2, mitochondrial OS=Mus musculus OX=10090 GN=Micu2 PE=1 SV=2	Calcium uptake protein 2, mitochondrial	Micu2	6	13.2	-0.0533625	0.177308
P34884	sp|P34884|MIF_MOUSE Macrophage migration inhibitory factor OS=Mus musculus OX=10090 GN=Mif PE=1 SV=2	Macrophage migration inhibitory factor	Mif	3	33.9	-0.273881	0.987751
Q8VE19	sp|Q8VE19|MIO_MOUSE GATOR complex protein MIOS OS=Mus musculus OX=10090 GN=Mios PE=1 SV=2	WD repeat-containing protein mio	Mios	5	7.7	0.19733	0.673146
Q80WQ8	sp|Q80WQ8|M18BP_MOUSE Mis18-binding protein 1 OS=Mus musculus OX=10090 GN=Mis18bp1 PE=1 SV=1	Mis18-binding protein 1	Mis18bp1	3	3.3	-0.0427284	0.056511
E9PVX6	sp|E9PVX6|KI67_MOUSE Proliferation marker protein Ki-67 OS=Mus musculus OX=10090 GN=Mki67 PE=1 SV=1		Mki67	48	21.2	0.299076	1.50462
Q8K4J6	sp|Q8K4J6|MRTFA_MOUSE Myocardin-related transcription factor A OS=Mus musculus OX=10090 GN=Mrtfa PE=1 SV=2	MKL/myocardin-like protein 1	Mkl1	7	9.9	-0.509607	1.53527
P59759	sp|P59759|MRTFB_MOUSE Myocardin-related transcription factor B OS=Mus musculus OX=10090 GN=Mrtfb PE=1 SV=1	MKL/myocardin-like protein 2	Mkl2	6	8.4	-0.158522	0.51527
O89050	sp|O89050|MKLN1_MOUSE Muskelin OS=Mus musculus OX=10090 GN=Mkln1 PE=1 SV=1	Muskelin	Mkln1	6	11.7	-0.0885639	0.120443
Q6ZQI3	sp|Q6ZQI3|MLEC_MOUSE Malectin OS=Mus musculus OX=10090 GN=Mlec PE=1 SV=2	Malectin	Mlec	6	21.6	-0.053381	0.229797
Q99KX1	sp|Q99KX1|MLF2_MOUSE Myeloid leukemia factor 2 OS=Mus musculus OX=10090 GN=Mlf2 PE=1 SV=1	Myeloid leukemia factor 2	Mlf2	4	18.6	-0.0492872	0.185657
Q9JK91	sp|Q9JK91|MLH1_MOUSE DNA mismatch repair protein Mlh1 OS=Mus musculus OX=10090 GN=Mlh1 PE=1 SV=2	DNA mismatch repair protein Mlh1	Mlh1	5	8.9	0.105064	0.289065
Q9QZQ1	sp|Q9QZQ1|AFAD_MOUSE Afadin OS=Mus musculus OX=10090 GN=Afdn PE=1 SV=3	Afadin	Mllt4	24	18.7	-0.0344836	0.193164
Q9D273	sp|Q9D273|MMAB_MOUSE Corrinoid adenosyltransferase OS=Mus musculus OX=10090 GN=Mmab PE=1 SV=1	Cob(I)yrinic acid a,c-diamide adenosyltransferase, mitochondrial	Mmab	4	20.7	-0.197034	0.53824
Q8K273	sp|Q8K273|MMGT1_MOUSE Membrane magnesium transporter 1 OS=Mus musculus OX=10090 GN=Mmgt1 PE=1 SV=1	Membrane magnesium transporter 1	Mmgt1	3	25.2	-0.413263	1.36739
P53690	sp|P53690|MMP14_MOUSE Matrix metalloproteinase-14 OS=Mus musculus OX=10090 GN=Mmp14 PE=2 SV=3	Matrix metalloproteinase-14	Mmp14	5	8.4	0.117229	0.354906
Q9D071	sp|Q9D071|MMS19_MOUSE MMS19 nucleotide excision repair protein homolog OS=Mus musculus OX=10090 GN=Mms19 PE=1 SV=1	MMS19 nucleotide excision repair protein homolog	Mms19	8	9.5	0.350604	0.36517
P51949	sp|P51949|MAT1_MOUSE CDK-activating kinase assembly factor MAT1 OS=Mus musculus OX=10090 GN=Mnat1 PE=1 SV=2	CDK-activating kinase assembly factor MAT1	Mnat1	4	16.5	-0.056043	0.127248
Q921Y0;Q8BPB0	sp|Q921Y0|MOB1A_MOUSE MOB kinase activator 1A OS=Mus musculus OX=10090 GN=Mob1a PE=2 SV=3;sp|Q8BPB0|MOB1B_MOUSE MOB kinase activator 1B OS=Mus musculus OX=10090 GN=Mob1b PE=1 SV=3	MOB kinase activator 1A;MOB kinase activator 1B	Mob1a;Mob1b	#N/A	#N/A	-0.121847	0.433562
A2BDX3	sp|A2BDX3|MOCS3_MOUSE Adenylyltransferase and sulfurtransferase MOCS3 OS=Mus musculus OX=10090 GN=Mocs3 PE=1 SV=1	Adenylyltransferase and sulfurtransferase MOCS3;Molybdopterin-synthase adenylyltransferase;Molybdopterin-synthase sulfurtransferase	Mocs3	4	10.9	-0.236011	1.80441
Q80TL7	sp|Q80TL7|MON2_MOUSE Protein MON2 homolog OS=Mus musculus OX=10090 GN=Mon2 PE=1 SV=2	Protein MON2 homolog	Mon2	9	6.2	0.113555	0.54326
F7BJB9	sp|F7BJB9|MORC3_MOUSE MORC family CW-type zinc finger protein 3 OS=Mus musculus OX=10090 GN=Morc3 PE=1 SV=1		Morc3	9	12	0.694471	1.36672
P60762	sp|P60762|MO4L1_MOUSE Mortality factor 4-like protein 1 OS=Mus musculus OX=10090 GN=Morf4l1 PE=1 SV=2	Mortality factor 4-like protein 1	Morf4l1	5	22.9	0.16551	0.930421
Q9R0Q4	sp|Q9R0Q4|MO4L2_MOUSE Mortality factor 4-like protein 2 OS=Mus musculus OX=10090 GN=Morf4l2 PE=1 SV=1	Mortality factor 4-like protein 2	Morf4l2	7	30.6	0.0215651	0.051774
Q9CWP6	sp|Q9CWP6|MSPD2_MOUSE Motile sperm domain-containing protein 2 OS=Mus musculus OX=10090 GN=Mospd2 PE=1 SV=2	Motile sperm domain-containing protein 2	Mospd2	8	15.4	-0.184649	0.956738
P23249	sp|P23249|MOV10_MOUSE Putative helicase MOV-10 OS=Mus musculus OX=10090 GN=Mov10 PE=1 SV=2	Putative helicase MOV-10	Mov10	8	9.1	0.259005	1.9098
Q04841	sp|Q04841|3MG_MOUSE DNA-3-methyladenine glycosylase OS=Mus musculus OX=10090 GN=Mpg PE=2 SV=3	DNA-3-methyladenine glycosylase	Mpg	3	12.6	0.0683091	0.212583
Q810V0	sp|Q810V0|MPP10_MOUSE U3 small nucleolar ribonucleoprotein protein MPP10 OS=Mus musculus OX=10090 GN=Mphosph10 PE=1 SV=2	U3 small nucleolar ribonucleoprotein protein MPP10	Mphosph10	5	9.4	0.117755	0.448258
Q9D1Q1	sp|Q9D1Q1|MPH6_MOUSE M-phase phosphoprotein 6 OS=Mus musculus OX=10090 GN=Mphosph6 PE=1 SV=1	M-phase phosphoprotein 6	Mphosph6	3	14.3	-0.00669225	0.016406
Q924M7	sp|Q924M7|MPI_MOUSE Mannose-6-phosphate isomerase OS=Mus musculus OX=10090 GN=Mpi PE=1 SV=1	Mannose-6-phosphate isomerase	Mpi	4	13.9	-0.147909	0.914311
P70290	sp|P70290|EM55_MOUSE 55 kDa erythrocyte membrane protein OS=Mus musculus OX=10090 GN=Mpp1 PE=1 SV=1	55 kDa erythrocyte membrane protein	Mpp1	11	27.7	-0.113603	0.389808
Q9JLB0	sp|Q9JLB0|MPP6_MOUSE MAGUK p55 subfamily member 6 OS=Mus musculus OX=10090 GN=Mpp6 PE=1 SV=1	MAGUK p55 subfamily member 6	Mpp6	13	28.6	0.0944411	0.729232
Q8BVD5	sp|Q8BVD5|MPP7_MOUSE MAGUK p55 subfamily member 7 OS=Mus musculus OX=10090 GN=Mpp7 PE=1 SV=2	MAGUK p55 subfamily member 7	Mpp7	3	6.4	0.0455875	0.119281
P97434	sp|P97434|MPRIP_MOUSE Myosin phosphatase Rho-interacting protein OS=Mus musculus OX=10090 GN=Mprip PE=1 SV=2	Myosin phosphatase Rho-interacting protein	Mprip	23	27.5	-0.0849311	0.353044
Q99J99	sp|Q99J99|THTM_MOUSE 3-mercaptopyruvate sulfurtransferase OS=Mus musculus OX=10090 GN=Mpst PE=1 SV=4	3-mercaptopyruvate sulfurtransferase	Mpst	7	28.6	-0.0817083	0.706986
Q64449	sp|Q64449|MRC2_MOUSE C-type mannose receptor 2 OS=Mus musculus OX=10090 GN=Mrc2 PE=1 SV=3	C-type mannose receptor 2	Mrc2	4	2.8	0.0842463	0.256094
Q61216	sp|Q61216|MRE11_MOUSE Double-strand break repair protein MRE11 OS=Mus musculus OX=10090 GN=Mre11 PE=1 SV=1	Double-strand break repair protein MRE11A	Mre11a	7	11.8	-0.0650495	0.473023
Q9CQT1	sp|Q9CQT1|MTNA_MOUSE Methylthioribose-1-phosphate isomerase OS=Mus musculus OX=10090 GN=Mri1 PE=1 SV=1	Methylthioribose-1-phosphate isomerase	Mri1	12	36	0.0177307	0.080024
Q99N96	sp|Q99N96|RM01_MOUSE 39S ribosomal protein L1, mitochondrial OS=Mus musculus OX=10090 GN=Mrpl1 PE=1 SV=2	39S ribosomal protein L1, mitochondrial	Mrpl1	9	31	-0.282614	0.766963
Q9CQF0	sp|Q9CQF0|RM11_MOUSE 39S ribosomal protein L11, mitochondrial OS=Mus musculus OX=10090 GN=Mrpl11 PE=1 SV=1	39S ribosomal protein L11, mitochondrial	Mrpl11	3	16.7	-0.0187327	0.0659856
Q9DB15	sp|Q9DB15|RM12_MOUSE 39S ribosomal protein L12, mitochondrial OS=Mus musculus OX=10090 GN=Mrpl12 PE=1 SV=2	39S ribosomal protein L12, mitochondrial	Mrpl12	6	23.4	-0.0668704	0.255845
Q9CPR5	sp|Q9CPR5|RM15_MOUSE 39S ribosomal protein L15, mitochondrial OS=Mus musculus OX=10090 GN=Mrpl15 PE=1 SV=1	39S ribosomal protein L15, mitochondrial	Mrpl15	2	7.1	0.0476424	0.934054
Q9D8P4	sp|Q9D8P4|RM17_MOUSE 39S ribosomal protein L17, mitochondrial OS=Mus musculus OX=10090 GN=Mrpl17 PE=1 SV=1	39S ribosomal protein L17, mitochondrial	Mrpl17	3	16.5	0.301805	0.150078
Q9D338	sp|Q9D338|RM19_MOUSE 39S ribosomal protein L19, mitochondrial OS=Mus musculus OX=10090 GN=Mrpl19 PE=1 SV=1	39S ribosomal protein L19, mitochondrial	Mrpl19	5	13.7	-0.131719	0.208003
Q9D1N9	sp|Q9D1N9|RM21_MOUSE 39S ribosomal protein L21, mitochondrial OS=Mus musculus OX=10090 GN=Mrpl21 PE=1 SV=1	39S ribosomal protein L21, mitochondrial	Mrpl21	4	18.7	-0.878581	0.623131
Q8BU88	sp|Q8BU88|RM22_MOUSE 39S ribosomal protein L22, mitochondrial OS=Mus musculus OX=10090 GN=Mrpl22 PE=1 SV=1	39S ribosomal protein L22, mitochondrial	Mrpl22	4	23.8	-0.549697	1.89467
Q9CQ06	sp|Q9CQ06|RM24_MOUSE 39S ribosomal protein L24, mitochondrial OS=Mus musculus OX=10090 GN=Mrpl24 PE=1 SV=1	39S ribosomal protein L24, mitochondrial	Mrpl24	1	7.4	-1.02351	1.262
Q99N92	sp|Q99N92|RM27_MOUSE 39S ribosomal protein L27, mitochondrial OS=Mus musculus OX=10090 GN=Mrpl27 PE=1 SV=1	39S ribosomal protein L27, mitochondrial	Mrpl27	3	26.4	-0.951197	0.494168
Q99N95	sp|Q99N95|RM03_MOUSE 39S ribosomal protein L3, mitochondrial OS=Mus musculus OX=10090 GN=Mrpl3 PE=1 SV=1	39S ribosomal protein L3, mitochondrial	Mrpl3	3	8.6	0.283447	0.332113
Q921S7	sp|Q921S7|RM37_MOUSE 39S ribosomal protein L37, mitochondrial OS=Mus musculus OX=10090 GN=Mrpl37 PE=1 SV=1	39S ribosomal protein L37, mitochondrial	Mrpl37	5	15.1	0.0412032	0.102262
Q9JKF7	sp|Q9JKF7|RM39_MOUSE 39S ribosomal protein L39, mitochondrial OS=Mus musculus OX=10090 GN=Mrpl39 PE=1 SV=4	39S ribosomal protein L39, mitochondrial	Mrpl39	8	18.5	-0.0493298	0.30615
Q9CQN7	sp|Q9CQN7|RM41_MOUSE 39S ribosomal protein L41, mitochondrial OS=Mus musculus OX=10090 GN=Mrpl41 PE=1 SV=1	39S ribosomal protein L41, mitochondrial	Mrpl41	2	17	-0.396945	2.01926
Q99N89	sp|Q99N89|RM43_MOUSE 39S ribosomal protein L43, mitochondrial OS=Mus musculus OX=10090 GN=Mrpl43 PE=1 SV=1	39S ribosomal protein L43, mitochondrial	Mrpl43	2	12	0.651102	0.386831
Q9CY73	sp|Q9CY73|RM44_MOUSE 39S ribosomal protein L44, mitochondrial OS=Mus musculus OX=10090 GN=Mrpl44 PE=1 SV=3	39S ribosomal protein L44, mitochondrial	Mrpl44	3	11.4	-0.185678	0.203934
Q9EQI8	sp|Q9EQI8|RM46_MOUSE 39S ribosomal protein L46, mitochondrial OS=Mus musculus OX=10090 GN=Mrpl46 PE=1 SV=1	39S ribosomal protein L46, mitochondrial	Mrpl46	3	12	-0.0376358	0.107022
Q8JZS9	sp|Q8JZS9|RM48_MOUSE 39S ribosomal protein L48, mitochondrial OS=Mus musculus OX=10090 GN=Mrpl48 PE=1 SV=1	39S ribosomal protein L48, mitochondrial	Mrpl48	3	15.6	-0.180504	0.973139
Q9CPW3	sp|Q9CPW3|RM54_MOUSE 39S ribosomal protein L54, mitochondrial OS=Mus musculus OX=10090 GN=Mrpl54 PE=1 SV=1	39S ribosomal protein L54, mitochondrial	Mrpl54	1	7.4	-0.124402	0.515946
Q80ZK0	sp|Q80ZK0|RT10_MOUSE 28S ribosomal protein S10, mitochondrial OS=Mus musculus OX=10090 GN=Mrps10 PE=1 SV=1	28S ribosomal protein S10, mitochondrial	Mrps10	2	18.8	-0.0886517	0.429575
Q9DCA2	sp|Q9DCA2|RT11_MOUSE 28S ribosomal protein S11, mitochondrial OS=Mus musculus OX=10090 GN=Mrps11 PE=1 SV=2	28S ribosomal protein S11, mitochondrial	Mrps11	2	13.6	0.118173	0.418009
Q9CR88	sp|Q9CR88|RT14_MOUSE 28S ribosomal protein S14, mitochondrial OS=Mus musculus OX=10090 GN=Mrps14 PE=1 SV=1	28S ribosomal protein S14, mitochondrial	Mrps14	2	17.2	-1.55986	0.80357
Q9DC71	sp|Q9DC71|RT15_MOUSE 28S ribosomal protein S15, mitochondrial OS=Mus musculus OX=10090 GN=Mrps15 PE=1 SV=2	28S ribosomal protein S15, mitochondrial	Mrps15	5	17.1	-0.13302	0.595857
Q9CPX7	sp|Q9CPX7|RT16_MOUSE 28S ribosomal protein S16, mitochondrial OS=Mus musculus OX=10090 GN=Mrps16 PE=1 SV=1	28S ribosomal protein S16, mitochondrial	Mrps16	4	32.6	0.173448	1.30737
Q99N84	sp|Q99N84|RT18B_MOUSE 28S ribosomal protein S18b, mitochondrial OS=Mus musculus OX=10090 GN=Mrps18b PE=1 SV=1	28S ribosomal protein S18b, mitochondrial	Mrps18b	3	9.4	-0.0217279	0.0223713
Q924T2	sp|Q924T2|RT02_MOUSE 28S ribosomal protein S2, mitochondrial OS=Mus musculus OX=10090 GN=Mrps2 PE=1 SV=1	28S ribosomal protein S2, mitochondrial	Mrps2	2	11.7	0.548763	0.263097
P58059	sp|P58059|RT21_MOUSE 28S ribosomal protein S21, mitochondrial OS=Mus musculus OX=10090 GN=Mrps21 PE=1 SV=1	28S ribosomal protein S21, mitochondrial	Mrps21	3	40.2	-0.260704	0.927858
Q9CXW2	sp|Q9CXW2|RT22_MOUSE 28S ribosomal protein S22, mitochondrial OS=Mus musculus OX=10090 GN=Mrps22 PE=1 SV=1	28S ribosomal protein S22, mitochondrial	Mrps22	12	34	0.0325845	0.149422
Q8VE22	sp|Q8VE22|RT23_MOUSE 28S ribosomal protein S23, mitochondrial OS=Mus musculus OX=10090 GN=Mrps23 PE=1 SV=1	28S ribosomal protein S23, mitochondrial	Mrps23	2	18.6	-0.0118345	0.0802105
Q9CQV5	sp|Q9CQV5|RT24_MOUSE 28S ribosomal protein S24, mitochondrial OS=Mus musculus OX=10090 GN=Mrps24 PE=1 SV=1	28S ribosomal protein S24, mitochondrial	Mrps24	3	23.4	-0.57727	0.552253
Q9D125	sp|Q9D125|RT25_MOUSE 28S ribosomal protein S25, mitochondrial OS=Mus musculus OX=10090 GN=Mrps25 PE=1 SV=1	28S ribosomal protein S25, mitochondrial	Mrps25	2	17	-1.18658	0.810217
Q80ZS3	sp|Q80ZS3|RT26_MOUSE 28S ribosomal protein S26, mitochondrial OS=Mus musculus OX=10090 GN=Mrps26 PE=1 SV=1	28S ribosomal protein S26, mitochondrial	Mrps26	5	21	0.0615273	0.167551
Q8BK72	sp|Q8BK72|RT27_MOUSE 28S ribosomal protein S27, mitochondrial OS=Mus musculus OX=10090 GN=Mrps27 PE=1 SV=2	28S ribosomal protein S27, mitochondrial	Mrps27	7	16.1	-0.0595481	0.279855
Q9CY16	sp|Q9CY16|RT28_MOUSE 28S ribosomal protein S28, mitochondrial OS=Mus musculus OX=10090 GN=Mrps28 PE=1 SV=1	28S ribosomal protein S28, mitochondrial	Mrps28	3	16.7	-1.28773	1.22126
Q9D0G0	sp|Q9D0G0|RT30_MOUSE 28S ribosomal protein S30, mitochondrial OS=Mus musculus OX=10090 GN=Mrps30 PE=1 SV=1	28S ribosomal protein S30, mitochondrial	Mrps30	7	19	0.0576878	0.253232
Q61733	sp|Q61733|RT31_MOUSE 28S ribosomal protein S31, mitochondrial OS=Mus musculus OX=10090 GN=Mrps31 PE=1 SV=1	28S ribosomal protein S31, mitochondrial	Mrps31	5	14.3	-0.0285276	0.0896479
Q9JIK9	sp|Q9JIK9|RT34_MOUSE 28S ribosomal protein S34, mitochondrial OS=Mus musculus OX=10090 GN=Mrps34 PE=1 SV=1	28S ribosomal protein S34, mitochondrial	Mrps34	4	23.4	-0.20238	1.22881
Q8BJZ4	sp|Q8BJZ4|RT35_MOUSE 28S ribosomal protein S35, mitochondrial OS=Mus musculus OX=10090 GN=Mrps35 PE=1 SV=2	28S ribosomal protein S35, mitochondrial	Mrps35	4	11.6	-0.118687	0.22413
Q9CQX8	sp|Q9CQX8|RT36_MOUSE 28S ribosomal protein S36, mitochondrial OS=Mus musculus OX=10090 GN=Mrps36 PE=1 SV=1	28S ribosomal protein S36, mitochondrial	Mrps36	4	69.6	-0.0688585	0.27511
Q99N87	sp|Q99N87|RT05_MOUSE 28S ribosomal protein S5, mitochondrial OS=Mus musculus OX=10090 GN=Mrps5 PE=1 SV=1	28S ribosomal protein S5, mitochondrial	Mrps5	7	17.4	0.0535647	0.237094
P58064	sp|P58064|RT06_MOUSE 28S ribosomal protein S6, mitochondrial OS=Mus musculus OX=10090 GN=Mrps6 PE=1 SV=3	28S ribosomal protein S6, mitochondrial	Mrps6	3	21.6	-2.90945	2.50281
Q80X85	sp|Q80X85|RT07_MOUSE 28S ribosomal protein S7, mitochondrial OS=Mus musculus OX=10090 GN=Mrps7 PE=1 SV=1	28S ribosomal protein S7, mitochondrial	Mrps7	4	20.7	-0.0710163	0.430556
Q9D7N3	sp|Q9D7N3|RT09_MOUSE 28S ribosomal protein S9, mitochondrial OS=Mus musculus OX=10090 GN=Mrps9 PE=1 SV=3	28S ribosomal protein S9, mitochondrial	Mrps9	8	21	-0.197781	1.69427
Q9D6S7	sp|Q9D6S7|RRFM_MOUSE Ribosome-recycling factor, mitochondrial OS=Mus musculus OX=10090 GN=Mrrf PE=1 SV=1	Ribosome-recycling factor, mitochondrial	Mrrf	3	17.2	0.152266	0.413929
Q9D0I8	sp|Q9D0I8|MRT4_MOUSE mRNA turnover protein 4 homolog OS=Mus musculus OX=10090 GN=Mrto4 PE=1 SV=1	mRNA turnover protein 4 homolog	Mrto4	12	43.5	0.11069	0.471423
P43247	sp|P43247|MSH2_MOUSE DNA mismatch repair protein Msh2 OS=Mus musculus OX=10090 GN=Msh2 PE=1 SV=1	DNA mismatch repair protein Msh2	Msh2	15	18.2	0.180101	2.11452
P54276	sp|P54276|MSH6_MOUSE DNA mismatch repair protein Msh6 OS=Mus musculus OX=10090 GN=Msh6 PE=1 SV=3	DNA mismatch repair protein Msh6	Msh6	22	18.8	0.188104	1.94961
Q61468	sp|Q61468|MSLN_MOUSE Mesothelin OS=Mus musculus OX=10090 GN=Msln PE=1 SV=1	Mesothelin;Megakaryocyte-potentiating factor;Mesothelin, cleaved form	Msln	4	6.1	-0.331207	0.634616
Q9CRA4	sp|Q9CRA4|MSMO1_MOUSE Methylsterol monooxygenase 1 OS=Mus musculus OX=10090 GN=Msmo1 PE=1 SV=1	Methylsterol monooxygenase 1	Msmo1	2	8.5	0.956245	0.408472
P26041	sp|P26041|MOES_MOUSE Moesin OS=Mus musculus OX=10090 GN=Msn PE=1 SV=3	Moesin	Msn	37	55.5	0.0468903	0.543959
Q9D6Y7	sp|Q9D6Y7|MSRA_MOUSE Mitochondrial peptide methionine sulfoxide reductase OS=Mus musculus OX=10090 GN=Msra PE=1 SV=1	Mitochondrial peptide methionine sulfoxide reductase	Msra	3	15	-0.0137628	0.0265661
Q2YDW2	sp|Q2YDW2|MSTO1_MOUSE Protein misato homolog 1 OS=Mus musculus OX=10090 GN=Msto1 PE=1 SV=1	Protein misato homolog 1	Msto1	7	13.8	-0.294591	1.75655
P00416	sp|P00416|COX3_MOUSE Cytochrome c oxidase subunit 3 OS=Mus musculus OX=10090 GN=mt-Co3 PE=1 SV=2	Cytochrome c oxidase subunit 3	mt-Co3	1	5.4	0.260946	0.881784
Q8K4B0	sp|Q8K4B0|MTA1_MOUSE Metastasis-associated protein MTA1 OS=Mus musculus OX=10090 GN=Mta1 PE=1 SV=1	Metastasis-associated protein MTA1	Mta1	6	16.6	-0.599044	1.23383
Q9R190	sp|Q9R190|MTA2_MOUSE Metastasis-associated protein MTA2 OS=Mus musculus OX=10090 GN=Mta2 PE=1 SV=1	Metastasis-associated protein MTA2	Mta2	19	35.5	0.254471	3.28333
Q9CQ65	sp|Q9CQ65|MTAP_MOUSE S-methyl-5-thioadenosine phosphorylase OS=Mus musculus OX=10090 GN=Mtap PE=1 SV=1	S-methyl-5-thioadenosine phosphorylase	Mtap	11	45.6	0.25432	1.40029
P03930	sp|P03930|ATP8_MOUSE ATP synthase protein 8 OS=Mus musculus OX=10090 GN=Mtatp8 PE=1 SV=1	ATP synthase protein 8	Mtatp8	2	34.3	-0.0354328	0.0681381
Q791T5	sp|Q791T5|MTCH1_MOUSE Mitochondrial carrier homolog 1 OS=Mus musculus OX=10090 GN=Mtch1 PE=1 SV=1	Mitochondrial carrier homolog 1	Mtch1	6	14.9	-0.281085	0.518906
Q791V5	sp|Q791V5|MTCH2_MOUSE Mitochondrial carrier homolog 2 OS=Mus musculus OX=10090 GN=Mtch2 PE=1 SV=1	Mitochondrial carrier homolog 2	Mtch2	5	17.5	-0.0327765	0.0600933
Q3UHU5	sp|Q3UHU5|MTCL1_MOUSE Microtubule cross-linking factor 1 OS=Mus musculus OX=10090 GN=Mtcl1 PE=1 SV=1	Microtubule cross-linking factor 1	Mtcl1	10	6.2	-0.0452048	0.104621
P00405	sp|P00405|COX2_MOUSE Cytochrome c oxidase subunit 2 OS=Mus musculus OX=10090 GN=Mtco2 PE=1 SV=1	Cytochrome c oxidase subunit 2	Mtco2	3	16.3	0.101213	0.148456
Q80WJ7	sp|Q80WJ7|LYRIC_MOUSE Protein LYRIC OS=Mus musculus OX=10090 GN=Mtdh PE=1 SV=1	Protein LYRIC	Mtdh	21	42.1	0.0285422	0.103805
Q922D8	sp|Q922D8|C1TC_MOUSE C-1-tetrahydrofolate synthase, cytoplasmic OS=Mus musculus OX=10090 GN=Mthfd1 PE=1 SV=4	C-1-tetrahydrofolate synthase, cytoplasmic;Methylenetetrahydrofolate dehydrogenase;Methenyltetrahydrofolate cyclohydrolase;Formyltetrahydrofolate synthetase;C-1-tetrahydrofolate synthase, cytoplasmic, N-terminally processed	Mthfd1	21	22.8	0.174029	1.17972
Q3V3R1	sp|Q3V3R1|C1TM_MOUSE Monofunctional C1-tetrahydrofolate synthase, mitochondrial OS=Mus musculus OX=10090 GN=Mthfd1l PE=1 SV=2	Monofunctional C1-tetrahydrofolate synthase, mitochondrial	Mthfd1l	25	26.7	-0.0263004	0.112108
P18155	sp|P18155|MTDC_MOUSE Bifunctional methylenetetrahydrofolate dehydrogenase/cyclohydrolase, mitochondrial OS=Mus musculus OX=10090 GN=Mthfd2 PE=1 SV=1	Bifunctional methylenetetrahydrofolate dehydrogenase/cyclohydrolase, mitochondrial;NAD-dependent methylenetetrahydrofolate dehydrogenase;Methenyltetrahydrofolate cyclohydrolase	Mthfd2	5	15.4	0.133821	0.262411
Q7TPM9	sp|Q7TPM9|MTMRA_MOUSE Myotubularin-related protein 10 OS=Mus musculus OX=10090 GN=Mtmr10 PE=1 SV=2	Myotubularin-related protein 10	Mtmr10	4	5.8	-1.0317	0.86292
Q9Z2D1;Q9Z2C5	sp|Q9Z2D1|MTMR2_MOUSE Myotubularin-related protein 2 OS=Mus musculus OX=10090 GN=Mtmr2 PE=1 SV=3	Myotubularin-related protein 2	Mtmr2	5	11.8	-0.236262	0.629959
Q8VE11	sp|Q8VE11|MTMR6_MOUSE Myotubularin-related protein 6 OS=Mus musculus OX=10090 GN=Mtmr6 PE=1 SV=1	Myotubularin-related protein 6	Mtmr6	5	10.5	-0.188214	0.353708
Q9Z2D0	sp|Q9Z2D0|MTMR9_MOUSE Myotubularin-related protein 9 OS=Mus musculus OX=10090 GN=Mtmr9 PE=1 SV=2	Myotubularin-related protein 9	Mtmr9	3	5.9	-1.79743	0.630199
Q9JLN9	sp|Q9JLN9|MTOR_MOUSE Serine/threonine-protein kinase mTOR OS=Mus musculus OX=10090 GN=Mtor PE=1 SV=2	Serine/threonine-protein kinase mTOR	Mtor	11	5.8	0.059632	0.489815
Q9D0D3	sp|Q9D0D3|PAPD1_MOUSE Poly(A) RNA polymerase, mitochondrial OS=Mus musculus OX=10090 GN=Mtpap PE=1 SV=1	Poly(A) RNA polymerase, mitochondrial	Mtpap	2	3.2	-0.14866	0.102004
P62774	sp|P62774|MTPN_MOUSE Myotrophin OS=Mus musculus OX=10090 GN=Mtpn PE=1 SV=2	Myotrophin	Mtpn	3	28.8	-0.0726687	0.152773
A6H5Y3	sp|A6H5Y3|METH_MOUSE Methionine synthase OS=Mus musculus OX=10090 GN=Mtr PE=1 SV=1	Methionine synthase	Mtr	7	6.8	0.15692	0.475707
P47802	sp|P47802|MTX1_MOUSE Metaxin-1 OS=Mus musculus OX=10090 GN=Mtx1 PE=1 SV=1	Metaxin-1	Mtx1	8	21.5	0.00391134	0.0120456
O88441	sp|O88441|MTX2_MOUSE Metaxin-2 OS=Mus musculus OX=10090 GN=Mtx2 PE=1 SV=1	Metaxin-2	Mtx2	4	13.7	-0.161046	1.15866
P16332	sp|P16332|MUTA_MOUSE Methylmalonyl-CoA mutase, mitochondrial OS=Mus musculus OX=10090 GN=Mmut PE=1 SV=2	Methylmalonyl-CoA mutase, mitochondrial	Mut	8	16.3	-0.185244	0.751957
Q99JF5	sp|Q99JF5|MVD1_MOUSE Diphosphomevalonate decarboxylase OS=Mus musculus OX=10090 GN=Mvd PE=1 SV=2	Diphosphomevalonate decarboxylase	Mvd	5	12.2	0.0999673	0.419014
Q9R008	sp|Q9R008|KIME_MOUSE Mevalonate kinase OS=Mus musculus OX=10090 GN=Mvk PE=1 SV=1	Mevalonate kinase	Mvk	3	9.4	-1.03457	1.22787
Q9EQK5	sp|Q9EQK5|MVP_MOUSE Major vault protein OS=Mus musculus OX=10090 GN=Mvp PE=1 SV=4	Major vault protein	Mvp	20	25.6	-0.124475	1.12577
Q9CZH7	sp|Q9CZH7|MXRA7_MOUSE Matrix-remodeling-associated protein 7 OS=Mus musculus OX=10090 GN=Mxra7 PE=1 SV=2	Matrix-remodeling-associated protein 7	Mxra7	2	20.2	-0.131378	0.560242
Q9DBV4	sp|Q9DBV4|MXRA8_MOUSE Matrix remodeling-associated protein 8 OS=Mus musculus OX=10090 GN=Mxra8 PE=1 SV=1	Matrix-remodeling-associated protein 8	Mxra8	7	17.6	0.157684	0.463135
O35682	sp|O35682|MYADM_MOUSE Myeloid-associated differentiation marker OS=Mus musculus OX=10090 GN=Myadm PE=1 SV=2	Myeloid-associated differentiation marker	Myadm	2	8.4	-0.251848	0.0943732
Q7TPV4	sp|Q7TPV4|MBB1A_MOUSE Myb-binding protein 1A OS=Mus musculus OX=10090 GN=Mybbp1a PE=1 SV=2	Myb-binding protein 1A	Mybbp1a	53	43.5	0.0983569	0.834955
Q7TPH6	sp|Q7TPH6|MYCB2_MOUSE E3 ubiquitin-protein ligase MYCBP2 OS=Mus musculus OX=10090 GN=Mycbp2 PE=1 SV=3	E3 ubiquitin-protein ligase MYCBP2	Mycbp2	5	1.5	0.201576	0.705891
P22366	sp|P22366|MYD88_MOUSE Myeloid differentiation primary response protein MyD88 OS=Mus musculus OX=10090 GN=Myd88 PE=1 SV=3	Myeloid differentiation primary response protein MyD88	Myd88	5	19.6	-0.240342	0.934627
Q9CPT4	sp|Q9CPT4|MYDGF_MOUSE Myeloid-derived growth factor OS=Mus musculus OX=10090 GN=Mydgf PE=1 SV=1	Myeloid-derived growth factor	Mydgf	5	33.1	-0.021218	0.21864
Q8C854	sp|Q8C854|MYEF2_MOUSE Myelin expression factor 2 OS=Mus musculus OX=10090 GN=Myef2 PE=1 SV=1	Myelin expression factor 2	Myef2	19	28.9	0.044686	0.287687
Q9JK81	sp|Q9JK81|MYG1_MOUSE MYG1 exonuclease OS=Mus musculus OX=10090 GN=Myg1 PE=1 SV=1	UPF0160 protein MYG1, mitochondrial	Myg1	10	27.4	0.119964	0.760791
Q61879	sp|Q61879|MYH10_MOUSE Myosin-10 OS=Mus musculus OX=10090 GN=Myh10 PE=1 SV=2	Myosin-10	Myh10	93	49.1	0.271638	2.23905
Q6URW6	sp|Q6URW6|MYH14_MOUSE Myosin-14 OS=Mus musculus OX=10090 GN=Myh14 PE=1 SV=1	Myosin-14	Myh14	3	4.5	0.275572	0.455303
Q8VDD5	sp|Q8VDD5|MYH9_MOUSE Myosin-9 OS=Mus musculus OX=10090 GN=Myh9 PE=1 SV=4	Myosin-9	Myh9	106	54.6	-0.0161209	0.180794
P05977;P09542	sp|P05977|MYL1_MOUSE Myosin light chain 1/3, skeletal muscle isoform OS=Mus musculus OX=10090 GN=Myl1 PE=1 SV=2;sp|P09542|MYL3_MOUSE Myosin light chain 3 OS=Mus musculus OX=10090 GN=Myl3 PE=1 SV=4	Myosin light chain 1/3, skeletal muscle isoform;Myosin light chain 3	Myl1;Myl3	#N/A	#N/A	0.00362015	0.0127123
Q3THE2;Q9CQ19	sp|Q3THE2|ML12B_MOUSE Myosin regulatory light chain 12B OS=Mus musculus OX=10090 GN=Myl12b PE=1 SV=2;sp|Q9CQ19|MYL9_MOUSE Myosin regulatory light polypeptide 9 OS=Mus musculus OX=10090 GN=Myl9 PE=1 SV=3	Myosin regulatory light chain 12B;Myosin regulatory light polypeptide 9	Myl12b;Myl9	#N/A	#N/A	0.0270437	0.217548
Q60605;Q8CI43	sp|Q60605|MYL6_MOUSE Myosin light polypeptide 6 OS=Mus musculus OX=10090 GN=Myl6 PE=1 SV=3	Myosin light polypeptide 6	Myl6	8	53	0.026996	0.130782
Q9JMH9	sp|Q9JMH9|MY18A_MOUSE Unconventional myosin-XVIIIa OS=Mus musculus OX=10090 GN=Myo18a PE=1 SV=2	Unconventional myosin-XVIIIa	Myo18a	17	10.3	-0.314835	2.46991
Q9WTI7	sp|Q9WTI7|MYO1C_MOUSE Unconventional myosin-Ic OS=Mus musculus OX=10090 GN=Myo1c PE=1 SV=2	Unconventional myosin-Ic	Myo1c	25	21.4	-0.230914	2.56065
E9Q634;P70248	sp|E9Q634|MYO1E_MOUSE Unconventional myosin-Ie OS=Mus musculus OX=10090 GN=Myo1e PE=1 SV=1	Unconventional myosin-Ie	Myo1e	13	11.4	-0.348703	2.97025
Q99104	sp|Q99104|MYO5A_MOUSE Unconventional myosin-Va OS=Mus musculus OX=10090 GN=Myo5a PE=1 SV=2	Unconventional myosin-Va	Myo5a	23	15.2	-0.189821	1.31379
Q64331	sp|Q64331|MYO6_MOUSE Unconventional myosin-VI OS=Mus musculus OX=10090 GN=Myo6 PE=1 SV=1	Unconventional myosin-VI	Myo6	11	10.1	-0.325919	1.13936
Q9QY06;Q8C170	sp|Q9QY06|MYO9B_MOUSE Unconventional myosin-IXb OS=Mus musculus OX=10090 GN=Myo9b PE=1 SV=2	Unconventional myosin-IXb	Myo9b	18	9.8	0.203239	0.852806
Q69ZN7;Q9ESD7;REV__Q8QZT1	sp|Q69ZN7|MYOF_MOUSE Myoferlin OS=Mus musculus OX=10090 GN=Myof PE=1 SV=2	Myoferlin	Myof	75	39.8	-0.0669956	1.02835
Q9CQ25	sp|Q9CQ25|MZT2_MOUSE Mitotic-spindle organizing protein 2 OS=Mus musculus OX=10090 GN=Mzt2 PE=1 SV=1	Mitotic-spindle organizing protein 2	Mzt2	2	22	-0.154725	0.443307
Q9QY36;Q3UX61	sp|Q9QY36|NAA10_MOUSE N-alpha-acetyltransferase 10 OS=Mus musculus OX=10090 GN=Naa10 PE=1 SV=1	N-alpha-acetyltransferase 10	Naa10	7	37	-0.210612	1.71125
Q80UM3	sp|Q80UM3|NAA15_MOUSE N-alpha-acetyltransferase 15, NatA auxiliary subunit OS=Mus musculus OX=10090 GN=Naa15 PE=1 SV=1	N-alpha-acetyltransferase 15, NatA auxiliary subunit	Naa15	22	23.7	-0.00105031	0.00468508
Q9DBB4	sp|Q9DBB4|NAA16_MOUSE N-alpha-acetyltransferase 16, NatA auxiliary subunit OS=Mus musculus OX=10090 GN=Naa16 PE=2 SV=1	N-alpha-acetyltransferase 16, NatA auxiliary subunit	Naa16	7	13	0.0939871	0.243553
P61600	sp|P61600|NAA20_MOUSE N-alpha-acetyltransferase 20 OS=Mus musculus OX=10090 GN=Naa20 PE=1 SV=1	N-alpha-acetyltransferase 20	Naa20	3	24.2	-0.101476	0.1839
Q8BWZ3	sp|Q8BWZ3|NAA25_MOUSE N-alpha-acetyltransferase 25, NatB auxiliary subunit OS=Mus musculus OX=10090 GN=Naa25 PE=1 SV=1	N-alpha-acetyltransferase 25, NatB auxiliary subunit	Naa25	19	19.8	-0.0274779	0.153856
Q8CES0	sp|Q8CES0|NAA30_MOUSE N-alpha-acetyltransferase 30 OS=Mus musculus OX=10090 GN=Naa30 PE=1 SV=2	N-alpha-acetyltransferase 30	Naa30	3	11.5	0.678914	0.488389
Q6PHQ8	sp|Q6PHQ8|NAA35_MOUSE N-alpha-acetyltransferase 35, NatC auxiliary subunit OS=Mus musculus OX=10090 GN=Naa35 PE=1 SV=1	N-alpha-acetyltransferase 35, NatC auxiliary subunit	Naa35	11	16.3	0.0277824	0.305591
Q6PGB6	sp|Q6PGB6|NAA50_MOUSE N-alpha-acetyltransferase 50 OS=Mus musculus OX=10090 GN=Naa50 PE=1 SV=1	N-alpha-acetyltransferase 50	Naa50	8	42	-0.00526174	0.0114023
Q61127	sp|Q61127|NAB2_MOUSE NGFI-A-binding protein 2 OS=Mus musculus OX=10090 GN=Nab2 PE=1 SV=2	NGFI-A-binding protein 2	Nab2	7	15	0.00187365	0.00429778
P70670;Q60817	sp|P70670|NACAM_MOUSE Nascent polypeptide-associated complex subunit alpha, muscle-specific form OS=Mus musculus OX=10090 GN=Naca PE=1 SV=2;sp|Q60817|NACA_MOUSE Nascent polypeptide-associated complex subunit alpha OS=Mus musculus OX=10090 GN=Naca PE=1 SV=1	Nascent polypeptide-associated complex subunit alpha, muscle-specific form;Nascent polypeptide-associated complex subunit alpha	Naca	#N/A	#N/A	-0.102628	0.739548
Q7TSZ8	sp|Q7TSZ8|NACC1_MOUSE Nucleus accumbens-associated protein 1 OS=Mus musculus OX=10090 GN=Nacc1 PE=1 SV=1	Nucleus accumbens-associated protein 1	Nacc1	4	9.3	-0.237035	0.602411
Q8C5H8	sp|Q8C5H8|NAKD2_MOUSE NAD kinase 2, mitochondrial OS=Mus musculus OX=10090 GN=Nadk2 PE=1 SV=2	NAD kinase 2, mitochondrial	Nadk2	5	14.2	0.621583	1.3952
Q8VBW6	sp|Q8VBW6|ULA1_MOUSE NEDD8-activating enzyme E1 regulatory subunit OS=Mus musculus OX=10090 GN=Nae1 PE=1 SV=1	NEDD8-activating enzyme E1 regulatory subunit	Nae1	11	24.9	0.232993	0.920516
Q3UMQ8	sp|Q3UMQ8|NAF1_MOUSE H/ACA ribonucleoprotein complex non-core subunit NAF1 OS=Mus musculus OX=10090 GN=Naf1 PE=1 SV=2	H/ACA ribonucleoprotein complex non-core subunit NAF1	Naf1	4	13.5	-0.283168	0.288702
Q9QWR8	sp|Q9QWR8|NAGAB_MOUSE Alpha-N-acetylgalactosaminidase OS=Mus musculus OX=10090 GN=Naga PE=1 SV=2	Alpha-N-acetylgalactosaminidase	Naga	6	12.8	-0.919602	0.432378
Q99KQ4	sp|Q99KQ4|NAMPT_MOUSE Nicotinamide phosphoribosyltransferase OS=Mus musculus OX=10090 GN=Nampt PE=1 SV=1	Nicotinamide phosphoribosyltransferase	Nampt	8	19.1	0.000253677	0.00106546
Q9CPT3	sp|Q9CPT3|NANP_MOUSE N-acylneuraminate-9-phosphatase OS=Mus musculus OX=10090 GN=Nanp PE=1 SV=1	N-acylneuraminate-9-phosphatase	Nanp	3	12.9	-0.356348	1.98496
Q99J77	sp|Q99J77|SIAS_MOUSE Sialic acid synthase OS=Mus musculus OX=10090 GN=Nans PE=1 SV=1		Nans	6	19.2	-0.199486	1.50311
P28656	sp|P28656|NP1L1_MOUSE Nucleosome assembly protein 1-like 1 OS=Mus musculus OX=10090 GN=Nap1l1 PE=1 SV=2	Nucleosome assembly protein 1-like 1	Nap1l1	5	17.6	-0.0891698	0.235101
Q78ZA7	sp|Q78ZA7|NP1L4_MOUSE Nucleosome assembly protein 1-like 4 OS=Mus musculus OX=10090 GN=Nap1l4 PE=1 SV=1	Nucleosome assembly protein 1-like 4	Nap1l4	4	23.5	0.024957	0.0654569
Q9DB05	sp|Q9DB05|SNAA_MOUSE Alpha-soluble NSF attachment protein OS=Mus musculus OX=10090 GN=Napa PE=1 SV=1	Alpha-soluble NSF attachment protein	Napa	6	25.8	0.0837847	0.457774
Q9CWZ7	sp|Q9CWZ7|SNAG_MOUSE Gamma-soluble NSF attachment protein OS=Mus musculus OX=10090 GN=Napg PE=1 SV=1	Gamma-soluble NSF attachment protein	Napg	6	17.3	0.0156479	0.0527808
Q7TMW6	sp|Q7TMW6|CIAO3_MOUSE Cytosolic iron-sulfur assembly component 3 OS=Mus musculus OX=10090 GN=Ciao3 PE=1 SV=2	Cytosolic Fe-S cluster assembly factor NARFL	Narfl	3	9.2	-1.04086	1.39518
Q8BP47	sp|Q8BP47|SYNC_MOUSE Asparagine--tRNA ligase, cytoplasmic OS=Mus musculus OX=10090 GN=NARS1 PE=1 SV=2	Asparagine--tRNA ligase, cytoplasmic	Nars	10	16.8	-0.261875	0.703173
Q99MD9	sp|Q99MD9|NASP_MOUSE Nuclear autoantigenic sperm protein OS=Mus musculus OX=10090 GN=Nasp PE=1 SV=2	Nuclear autoantigenic sperm protein	Nasp	25	36.7	0.0428225	0.203628
Q8K224	sp|Q8K224|NAT10_MOUSE RNA cytidine acetyltransferase OS=Mus musculus OX=10090 GN=Nat10 PE=1 SV=1	N-acetyltransferase 10	Nat10	19	19.2	-0.00605647	0.0410583
P50295	sp|P50295|ARY2_MOUSE Arylamine N-acetyltransferase 2 OS=Mus musculus OX=10090 GN=Nat2 PE=1 SV=1	Arylamine N-acetyltransferase 2	Nat2	3	10.3	0.0546176	0.112199
Q9EPN1	sp|Q9EPN1|NBEA_MOUSE Neurobeachin OS=Mus musculus OX=10090 GN=Nbea PE=1 SV=1	Neurobeachin	Nbea	19	8.9	0.37003	1.86038
P97432	sp|P97432|NBR1_MOUSE Next to BRCA1 gene 1 protein OS=Mus musculus OX=10090 GN=Nbr1 PE=1 SV=1	Next to BRCA1 gene 1 protein	Nbr1	4	5	-0.269314	1.24882
P13595	sp|P13595|NCAM1_MOUSE Neural cell adhesion molecule 1 OS=Mus musculus OX=10090 GN=Ncam1 PE=1 SV=3	Neural cell adhesion molecule 1	Ncam1	5	5.2	0.199634	0.933719
Q8K2Z4	sp|Q8K2Z4|CND1_MOUSE Condensin complex subunit 1 OS=Mus musculus OX=10090 GN=Ncapd2 PE=1 SV=2	Condensin complex subunit 1	Ncapd2	25	20.8	0.132792	1.19748
Q6ZQK0	sp|Q6ZQK0|CNDD3_MOUSE Condensin-2 complex subunit D3 OS=Mus musculus OX=10090 GN=Ncapd3 PE=1 SV=3	Condensin-2 complex subunit D3	Ncapd3	4	3.6	0.279323	2.42485
Q8C156	sp|Q8C156|CND2_MOUSE Condensin complex subunit 2 OS=Mus musculus OX=10090 GN=Ncaph PE=1 SV=1	Condensin complex subunit 2	Ncaph	15	23.9	0.180403	0.785828
Q8BSP2	sp|Q8BSP2|CNDH2_MOUSE Condensin-2 complex subunit H2 OS=Mus musculus OX=10090 GN=Ncaph2 PE=1 SV=1	Condensin-2 complex subunit H2	Ncaph2	2	4.4	0.223356	0.726916
Q3UYV9	sp|Q3UYV9|NCBP1_MOUSE Nuclear cap-binding protein subunit 1 OS=Mus musculus OX=10090 GN=Ncbp1 PE=1 SV=2	Nuclear cap-binding protein subunit 1	Ncbp1	8	12.4	-0.0260264	0.111741
Q9CQ49	sp|Q9CQ49|NCBP2_MOUSE Nuclear cap-binding protein subunit 2 OS=Mus musculus OX=10090 GN=Ncbp2 PE=1 SV=1	Nuclear cap-binding protein subunit 2	Ncbp2	6	37.2	0.193364	0.720136
Q9Z0E0	sp|Q9Z0E0|NCDN_MOUSE Neurochondrin OS=Mus musculus OX=10090 GN=Ncdn PE=1 SV=1	Neurochondrin	Ncdn	4	6.7	0.0906124	0.27876
Q8BLF1	sp|Q8BLF1|NCEH1_MOUSE Neutral cholesterol ester hydrolase 1 OS=Mus musculus OX=10090 GN=Nceh1 PE=1 SV=1	Neutral cholesterol ester hydrolase 1	Nceh1	4	11.8	-0.264034	1.00487
P28660;Q8K1X4	sp|P28660|NCKP1_MOUSE Nck-associated protein 1 OS=Mus musculus OX=10090 GN=Nckap1 PE=1 SV=2	Nck-associated protein 1	Nckap1	18	16.9	-0.193179	1.07286
P09405	sp|P09405|NUCL_MOUSE Nucleolin OS=Mus musculus OX=10090 GN=Ncl PE=1 SV=2	Nucleolin	Ncl	39	40.9	0.111133	0.520423
Q8VCM8	sp|Q8VCM8|NCLN_MOUSE Nicalin OS=Mus musculus OX=10090 GN=Ncln PE=1 SV=2	Nicalin	Ncln	11	17.4	-0.0326926	0.284147
Q91W39	sp|Q91W39|NCOA5_MOUSE Nuclear receptor coactivator 5 OS=Mus musculus OX=10090 GN=Ncoa5 PE=1 SV=1	Nuclear receptor coactivator 5	Ncoa5	12	27.3	0.12445	0.826013
Q9WU42	sp|Q9WU42|NCOR2_MOUSE Nuclear receptor corepressor 2 OS=Mus musculus OX=10090 GN=Ncor2 PE=1 SV=3	Nuclear receptor corepressor 2	Ncor2	11	7	0.0114714	0.0509298
Q8BNY6	sp|Q8BNY6|NCS1_MOUSE Neuronal calcium sensor 1 OS=Mus musculus OX=10090 GN=Ncs1 PE=1 SV=3	Neuronal calcium sensor 1	Ncs1	2	12.1	-1.85865	0.805334
P57716	sp|P57716|NICA_MOUSE Nicastrin OS=Mus musculus OX=10090 GN=Ncstn PE=1 SV=3	Nicastrin	Ncstn	5	7.6	0.0252209	0.0525793
Q8VCB1	sp|Q8VCB1|NDC1_MOUSE Nucleoporin NDC1 OS=Mus musculus OX=10090 GN=Ndc1 PE=1 SV=1	Nucleoporin NDC1	Ndc1	5	9.7	0.232772	0.977696
Q9D0F1	sp|Q9D0F1|NDC80_MOUSE Kinetochore protein NDC80 homolog OS=Mus musculus OX=10090 GN=Ndc80 PE=1 SV=1	Kinetochore protein NDC80 homolog	Ndc80	7	11.2	0.298608	1.52298
Q9CZA6	sp|Q9CZA6|NDE1_MOUSE Nuclear distribution protein nudE homolog 1 OS=Mus musculus OX=10090 GN=Nde1 PE=1 SV=1	Nuclear distribution protein nudE homolog 1	Nde1	5	20.1	-0.493372	0.301591
Q62433	sp|Q62433|NDRG1_MOUSE Protein NDRG1 OS=Mus musculus OX=10090 GN=Ndrg1 PE=1 SV=1	Protein NDRG1	Ndrg1	5	19.8	-0.0469201	0.160159
Q9QYF9	sp|Q9QYF9|NDRG3_MOUSE Protein NDRG3 OS=Mus musculus OX=10090 GN=Ndrg3 PE=1 SV=1	Protein NDRG3	Ndrg3	6	21.3	-0.122013	0.328463
Q9ERS2	sp|Q9ERS2|NDUAD_MOUSE NADH dehydrogenase [ubiquinone] 1 alpha subcomplex subunit 13 OS=Mus musculus OX=10090 GN=Ndufa13 PE=1 SV=3	NADH dehydrogenase [ubiquinone] 1 alpha subcomplex subunit 13	Ndufa13	4	21.5	-0.057567	0.165817
Q9CQ75	sp|Q9CQ75|NDUA2_MOUSE NADH dehydrogenase [ubiquinone] 1 alpha subcomplex subunit 2 OS=Mus musculus OX=10090 GN=Ndufa2 PE=1 SV=3	NADH dehydrogenase [ubiquinone] 1 alpha subcomplex subunit 2	Ndufa2	4	41.4	-0.197694	0.43537
Q62425	sp|Q62425|NDUA4_MOUSE Cytochrome c oxidase subunit NDUFA4 OS=Mus musculus OX=10090 GN=Ndufa4 PE=1 SV=2	Cytochrome c oxidase subunit NDUFA4	Ndufa4	6	56.1	0.0881786	0.415775
Q9CPP6	sp|Q9CPP6|NDUA5_MOUSE NADH dehydrogenase [ubiquinone] 1 alpha subcomplex subunit 5 OS=Mus musculus OX=10090 GN=Ndufa5 PE=1 SV=3	NADH dehydrogenase [ubiquinone] 1 alpha subcomplex subunit 5	Ndufa5	2	8.6	0.0917536	0.566172
Q9CQZ5	sp|Q9CQZ5|NDUA6_MOUSE NADH dehydrogenase [ubiquinone] 1 alpha subcomplex subunit 6 OS=Mus musculus OX=10090 GN=Ndufa6 PE=1 SV=1	NADH dehydrogenase [ubiquinone] 1 alpha subcomplex subunit 6	Ndufa6	4	33.6	-0.0335642	0.0910544
Q9DCJ5	sp|Q9DCJ5|NDUA8_MOUSE NADH dehydrogenase [ubiquinone] 1 alpha subcomplex subunit 8 OS=Mus musculus OX=10090 GN=Ndufa8 PE=1 SV=3	NADH dehydrogenase [ubiquinone] 1 alpha subcomplex subunit 8	Ndufa8	3	25	-0.0654863	1.82546
Q9DC69	sp|Q9DC69|NDUA9_MOUSE NADH dehydrogenase [ubiquinone] 1 alpha subcomplex subunit 9, mitochondrial OS=Mus musculus OX=10090 GN=Ndufa9 PE=1 SV=2	NADH dehydrogenase [ubiquinone] 1 alpha subcomplex subunit 9, mitochondrial	Ndufa9	7	20.4	-0.104156	0.699423
Q9CWX2	sp|Q9CWX2|CIA30_MOUSE Complex I intermediate-associated protein 30, mitochondrial OS=Mus musculus OX=10090 GN=Ndufaf1 PE=1 SV=2	Complex I intermediate-associated protein 30, mitochondrial	Ndufaf1	6	17.1	-0.0642834	0.182523
Q59J78	sp|Q59J78|NDUF2_MOUSE NADH dehydrogenase [ubiquinone] 1 alpha subcomplex assembly factor 2 OS=Mus musculus OX=10090 GN=Ndufaf2 PE=1 SV=1	Mimitin, mitochondrial	Ndufaf2	5	36.3	0.107211	0.324047
A2APY7	sp|A2APY7|NDUF5_MOUSE Arginine-hydroxylase NDUFAF5, mitochondrial OS=Mus musculus OX=10090 GN=Ndufaf5 PE=1 SV=1	NADH dehydrogenase [ubiquinone] 1 alpha subcomplex assembly factor 5	Ndufaf5	2	7	-0.750358	0.503891
Q9CWG8	sp|Q9CWG8|NDUF7_MOUSE Protein arginine methyltransferase NDUFAF7, mitochondrial OS=Mus musculus OX=10090 GN=Ndufaf7 PE=1 SV=4	NADH dehydrogenase [ubiquinone] complex I, assembly factor 7	Ndufaf7	7	18.1	-0.348752	1.47308
Q9DCS9	sp|Q9DCS9|NDUBA_MOUSE NADH dehydrogenase [ubiquinone] 1 beta subcomplex subunit 10 OS=Mus musculus OX=10090 GN=Ndufb10 PE=1 SV=3	NADH dehydrogenase [ubiquinone] 1 beta subcomplex subunit 10	Ndufb10	3	20.5	1.52457	0.368495
O09111	sp|O09111|NDUBB_MOUSE NADH dehydrogenase [ubiquinone] 1 beta subcomplex subunit 11, mitochondrial OS=Mus musculus OX=10090 GN=Ndufb11 PE=1 SV=2	NADH dehydrogenase [ubiquinone] 1 beta subcomplex subunit 11, mitochondrial	Ndufb11	2	21.2	0.0320002	0.249556
Q9CQC7	sp|Q9CQC7|NDUB4_MOUSE NADH dehydrogenase [ubiquinone] 1 beta subcomplex subunit 4 OS=Mus musculus OX=10090 GN=Ndufb4 PE=1 SV=3	NADH dehydrogenase [ubiquinone] 1 beta subcomplex subunit 4	Ndufb4	2	16.3	0.373032	0.276546
Q9CQH3	sp|Q9CQH3|NDUB5_MOUSE NADH dehydrogenase [ubiquinone] 1 beta subcomplex subunit 5, mitochondrial OS=Mus musculus OX=10090 GN=Ndufb5 PE=1 SV=1	NADH dehydrogenase [ubiquinone] 1 beta subcomplex subunit 5, mitochondrial	Ndufb5	4	21.2	-0.44447	0.172262
Q9CQ54	sp|Q9CQ54|NDUC2_MOUSE NADH dehydrogenase [ubiquinone] 1 subunit C2 OS=Mus musculus OX=10090 GN=Ndufc2 PE=1 SV=1	NADH dehydrogenase [ubiquinone] 1 subunit C2	Ndufc2	2	18.3	-0.548124	1.07087
Q91VD9	sp|Q91VD9|NDUS1_MOUSE NADH-ubiquinone oxidoreductase 75 kDa subunit, mitochondrial OS=Mus musculus OX=10090 GN=Ndufs1 PE=1 SV=2	NADH-ubiquinone oxidoreductase 75 kDa subunit, mitochondrial	Ndufs1	14	21.6	-0.0373987	0.240196
Q91WD5	sp|Q91WD5|NDUS2_MOUSE NADH dehydrogenase [ubiquinone] iron-sulfur protein 2, mitochondrial OS=Mus musculus OX=10090 GN=Ndufs2 PE=1 SV=1	NADH dehydrogenase [ubiquinone] iron-sulfur protein 2, mitochondrial	Ndufs2	7	17.3	0.0505536	0.263419
Q9DCT2	sp|Q9DCT2|NDUS3_MOUSE NADH dehydrogenase [ubiquinone] iron-sulfur protein 3, mitochondrial OS=Mus musculus OX=10090 GN=Ndufs3 PE=1 SV=2	NADH dehydrogenase [ubiquinone] iron-sulfur protein 3, mitochondrial	Ndufs3	4	17.1	0.0307477	0.25893
Q9CXZ1	sp|Q9CXZ1|NDUS4_MOUSE NADH dehydrogenase [ubiquinone] iron-sulfur protein 4, mitochondrial OS=Mus musculus OX=10090 GN=Ndufs4 PE=1 SV=3	NADH dehydrogenase [ubiquinone] iron-sulfur protein 4, mitochondrial	Ndufs4	3	20	-0.915156	0.4797
Q99LY9	sp|Q99LY9|NDUS5_MOUSE NADH dehydrogenase [ubiquinone] iron-sulfur protein 5 OS=Mus musculus OX=10090 GN=Ndufs5 PE=1 SV=3	NADH dehydrogenase [ubiquinone] iron-sulfur protein 5;NADH dehydrogenase [ubiquinone] iron-sulfur protein 5, N-terminally processed	Ndufs5	3	27.4	1.09418	0.996602
Q9DC70	sp|Q9DC70|NDUS7_MOUSE NADH dehydrogenase [ubiquinone] iron-sulfur protein 7, mitochondrial OS=Mus musculus OX=10090 GN=Ndufs7 PE=1 SV=1	NADH dehydrogenase [ubiquinone] iron-sulfur protein 7, mitochondrial	Ndufs7	4	26.3	-0.0598729	0.168114
Q91YT0	sp|Q91YT0|NDUV1_MOUSE NADH dehydrogenase [ubiquinone] flavoprotein 1, mitochondrial OS=Mus musculus OX=10090 GN=Ndufv1 PE=1 SV=1	NADH dehydrogenase [ubiquinone] flavoprotein 1, mitochondrial	Ndufv1	6	13.6	-0.170592	0.726242
Q9D6J6	sp|Q9D6J6|NDUV2_MOUSE NADH dehydrogenase [ubiquinone] flavoprotein 2, mitochondrial OS=Mus musculus OX=10090 GN=Ndufv2 PE=1 SV=2	NADH dehydrogenase [ubiquinone] flavoprotein 2, mitochondrial	Ndufv2	4	20.2	0.13858	0.267805
P33215	sp|P33215|NEDD1_MOUSE Protein NEDD1 OS=Mus musculus OX=10090 GN=Nedd1 PE=1 SV=2	Protein NEDD1	Nedd1	5	9.5	0.0541197	0.152829
P46935	sp|P46935|NEDD4_MOUSE E3 ubiquitin-protein ligase NEDD4 OS=Mus musculus OX=10090 GN=Nedd4 PE=1 SV=3	E3 ubiquitin-protein ligase NEDD4	Nedd4	28	34.5	-0.325754	2.48758
P29595	sp|P29595|NEDD8_MOUSE NEDD8 OS=Mus musculus OX=10090 GN=Nedd8 PE=1 SV=2	NEDD8	Nedd8	3	28.4	-0.922199	0.644869
Q9ES74;Q9ES70	sp|Q9ES74|NEK7_MOUSE Serine/threonine-protein kinase Nek7 OS=Mus musculus OX=10090 GN=Nek7 PE=1 SV=1	Serine/threonine-protein kinase Nek7	Nek7	4	13.9	0.0363871	0.151627
Q8K1R7	sp|Q8K1R7|NEK9_MOUSE Serine/threonine-protein kinase Nek9 OS=Mus musculus OX=10090 GN=Nek9 PE=1 SV=2	Serine/threonine-protein kinase Nek9	Nek9	5	6.8	-0.0315005	0.0715641
Q8BG30	sp|Q8BG30|NELFA_MOUSE Negative elongation factor A OS=Mus musculus OX=10090 GN=Nelfa PE=1 SV=1	Negative elongation factor A	Nelfa	5	11.9	0.211728	2.33522
P19426	sp|P19426|NELFE_MOUSE Negative elongation factor E OS=Mus musculus OX=10090 GN=Nelfe PE=1 SV=2	Negative elongation factor E	Nelfe	7	26.7	0.364975	1.30378
Q8CCP0	sp|Q8CCP0|NEMF_MOUSE Nuclear export mediator factor Nemf OS=Mus musculus OX=10090 GN=Nemf PE=1 SV=2	Nuclear export mediator factor Nemf	Nemf	10	9.4	0.126999	0.68342
Q9CQ45	sp|Q9CQ45|NENF_MOUSE Neudesin OS=Mus musculus OX=10090 GN=Nenf PE=1 SV=1	Neudesin	Nenf	3	24.6	-0.0856851	0.26386
Q6P5H2	sp|Q6P5H2|NEST_MOUSE Nestin OS=Mus musculus OX=10090 GN=Nes PE=1 SV=1	Nestin	Nes	40	26.5	0.203321	1.00823
Q7TPW1	sp|Q7TPW1|NEXN_MOUSE Nexilin OS=Mus musculus OX=10090 GN=Nexn PE=1 SV=3	Nexilin	Nexn	8	14.2	0.923725	0.805361
Q04690	sp|Q04690|NF1_MOUSE Neurofibromin OS=Mus musculus OX=10090 GN=Nf1 PE=1 SV=1	Neurofibromin	Nf1	5	2.3	0.144077	0.29745
Q9WV30	sp|Q9WV30|NFAT5_MOUSE Nuclear factor of activated T-cells 5 OS=Mus musculus OX=10090 GN=Nfat5 PE=1 SV=2	Nuclear factor of activated T-cells 5	Nfat5	4	3.3	1.07285	0.549277
P97863;Q02780	sp|P97863|NFIB_MOUSE Nuclear factor 1 B-type OS=Mus musculus OX=10090 GN=Nfib PE=1 SV=2	Nuclear factor 1 B-type	Nfib	4	10.9	-0.0784206	0.224911
P70255	sp|P70255|NFIC_MOUSE Nuclear factor 1 C-type OS=Mus musculus OX=10090 GN=Nfic PE=1 SV=1	Nuclear factor 1 C-type	Nfic	3	10.3	0.160702	0.114236
P70257	sp|P70257|NFIX_MOUSE Nuclear factor 1 X-type OS=Mus musculus OX=10090 GN=Nfix PE=1 SV=2	Nuclear factor 1 X-type	Nfix	5	14.8	-0.199624	1.85264
Q9WTK5	sp|Q9WTK5|NFKB2_MOUSE Nuclear factor NF-kappa-B p100 subunit OS=Mus musculus OX=10090 GN=Nfkb2 PE=1 SV=1	Nuclear factor NF-kappa-B p100 subunit;Nuclear factor NF-kappa-B p52 subunit	Nfkb2	8	13	0.16889	1.5793
Q9Z1J3	sp|Q9Z1J3|NFS1_MOUSE Cysteine desulfurase, mitochondrial OS=Mus musculus OX=10090 GN=Nfs1 PE=1 SV=3	Cysteine desulfurase, mitochondrial	Nfs1	8	20.7	-0.140324	0.392253
Q9DB96	sp|Q9DB96|NGDN_MOUSE Neuroguidin OS=Mus musculus OX=10090 GN=Ngdn PE=1 SV=1	Neuroguidin	Ngdn	4	16.5	0.332389	1.46854
Q9JI78	sp|Q9JI78|NGLY1_MOUSE Peptide-N(4)-(N-acetyl-beta-glucosaminyl)asparagine amidase OS=Mus musculus OX=10090 GN=Ngly1 PE=1 SV=2	Peptide-N(4)-(N-acetyl-beta-glucosaminyl)asparagine amidase	Ngly1	3	7.1	-0.351926	1.22472
Q8BZW8	sp|Q8BZW8|NHLC2_MOUSE NHL repeat-containing protein 2 OS=Mus musculus OX=10090 GN=Nhlrc2 PE=1 SV=1	NHL repeat-containing protein 2	Nhlrc2	9	15.4	0.0505575	0.198958
Q9D0T1	sp|Q9D0T1|NH2L1_MOUSE NHP2-like protein 1 OS=Mus musculus OX=10090 GN=Snu13 PE=1 SV=4	NHP2-like protein 1;NHP2-like protein 1, N-terminally processed	Nhp2l1	4	25	0.128028	0.545444
Q9EQ80	sp|Q9EQ80|NIF3L_MOUSE NIF3-like protein 1 OS=Mus musculus OX=10090 GN=Nif3l1 PE=1 SV=4	NIF3-like protein 1	Nif3l1	5	18.1	-1.33382	1.22835
Q91VE6	sp|Q91VE6|MK67I_MOUSE MKI67 FHA domain-interacting nucleolar phosphoprotein OS=Mus musculus OX=10090 GN=Nifk PE=1 SV=1	MKI67 FHA domain-interacting nucleolar phosphoprotein	Nifk	7	22.7	-0.0655174	0.363875
Q9CXK8	sp|Q9CXK8|NIP7_MOUSE 60S ribosome subunit biogenesis protein NIP7 homolog OS=Mus musculus OX=10090 GN=Nip7 PE=1 SV=1	60S ribosome subunit biogenesis protein NIP7 homolog	Nip7	4	26.7	0.164197	1.43142
Q6KCD5	sp|Q6KCD5|NIPBL_MOUSE Nipped-B-like protein OS=Mus musculus OX=10090 GN=Nipbl PE=1 SV=1	Nipped-B-like protein	Nipbl	22	9.8	-0.00828107	0.0409357
Q80TM9	sp|Q80TM9|NISCH_MOUSE Nischarin OS=Mus musculus OX=10090 GN=Nisch PE=1 SV=2	Nischarin	Nisch	7	6.5	0.111467	0.608828
Q9JHW2	sp|Q9JHW2|NIT2_MOUSE Omega-amidase NIT2 OS=Mus musculus OX=10090 GN=Nit2 PE=1 SV=1	Omega-amidase NIT2	Nit2	5	17.4	-0.855443	0.972331
Q8BY02	sp|Q8BY02|NKRF_MOUSE NF-kappa-B-repressing factor OS=Mus musculus OX=10090 GN=Nkrf PE=2 SV=3	NF-kappa-B-repressing factor	Nkrf	7	9.7	-0.0473092	0.349183
Q8VEJ4	sp|Q8VEJ4|NLE1_MOUSE Notchless protein homolog 1 OS=Mus musculus OX=10090 GN=Nle1 PE=1 SV=4	Notchless protein homolog 1	Nle1	5	15.3	-0.192626	1.22564
Q91YP2	sp|Q91YP2|NEUL_MOUSE Neurolysin, mitochondrial OS=Mus musculus OX=10090 GN=Nln PE=1 SV=1	Neurolysin, mitochondrial	Nln	12	19.3	0.018678	0.0612184
Q99L48	sp|Q99L48|NMD3_MOUSE 60S ribosomal export protein NMD3 OS=Mus musculus OX=10090 GN=Nmd3 PE=1 SV=1	60S ribosomal export protein NMD3	Nmd3	8	18.9	0.0649687	0.344513
P15532	sp|P15532|NDKA_MOUSE Nucleoside diphosphate kinase A OS=Mus musculus OX=10090 GN=Nme1 PE=1 SV=1	Nucleoside diphosphate kinase A	Nme1	8	77.6	-0.27832	0.829189
Q01768	sp|Q01768|NDKB_MOUSE Nucleoside diphosphate kinase B OS=Mus musculus OX=10090 GN=Nme2 PE=1 SV=1	Nucleoside diphosphate kinase B	Nme2	8	78.3	0.0383581	0.236894
Q9WV84	sp|Q9WV84|NDKM_MOUSE Nucleoside diphosphate kinase, mitochondrial OS=Mus musculus OX=10090 GN=Nme4 PE=1 SV=1	Nucleoside diphosphate kinase, mitochondrial	Nme4	3	24.2	0.250366	0.135695
Q8K2T1	sp|Q8K2T1|NMRL1_MOUSE NmrA-like family domain-containing protein 1 OS=Mus musculus OX=10090 GN=Nmral1 PE=1 SV=1	NmrA-like family domain-containing protein 1	Nmral1	5	15.9	0.0364374	0.156697
O70310	sp|O70310|NMT1_MOUSE Glycylpeptide N-tetradecanoyltransferase 1 OS=Mus musculus OX=10090 GN=Nmt1 PE=1 SV=1	Glycylpeptide N-tetradecanoyltransferase 1	Nmt1	10	22	-0.0576738	0.163632
O70311	sp|O70311|NMT2_MOUSE Glycylpeptide N-tetradecanoyltransferase 2 OS=Mus musculus OX=10090 GN=Nmt2 PE=1 SV=1	Glycylpeptide N-tetradecanoyltransferase 2	Nmt2	8	14.9	-0.0852839	0.336595
Q61941	sp|Q61941|NNTM_MOUSE NAD(P) transhydrogenase, mitochondrial OS=Mus musculus OX=10090 GN=Nnt PE=1 SV=2	NAD(P) transhydrogenase, mitochondrial	Nnt	9	9.2	-0.392489	0.499237
[truncated: 1,699 more rows]
