# Supplementary material for: Ubiquitinome Profiling Reveals in Vivo UBE2D3 Targets and Implicates UBE2D3 in Protein Quality Control
Source: Mol Cell Proteomics. 2023 Apr 13;22(6):100548. doi: 10.1016/j.mcpro.2023.100548 (PMC10209342; doi:10.1016/j.mcpro.2023.100548)
Supplement: Supplemental Table S6 [file mmc12.xlsx]

## Sheet: Abundance Up sh1
Table S6: Proteins increased or decreased in abundance in LFQ Ube2d3 sh1 and LFQ Ube2d3 sh2
Protein IDs	Fasta headers	Description	Gene names	Mean log2 LFQ ratio [Ube2d3 sh1/Ctrl]	-log10 p-value
P06837	sp|P06837|NEUM_MOUSE Neuromodulin OS=Mus musculus OX=10090 GN=Gap43 PE=1 SV=1	Neuromodulin	Gap43	1.14332	3.07258
Q9CQM2;Q99JH8	sp|Q9CQM2|ERD22_MOUSE ER lumen protein-retaining receptor 2 OS=Mus musculus OX=10090 GN=Kdelr2 PE=1 SV=1;sp|Q99JH8|ERD21_MOUSE ER lumen protein-retaining receptor 1 OS=Mus musculus OX=10090 GN=Kdelr1 PE=1 SV=1	ER lumen protein-retaining receptor 2;ER lumen protein-retaining receptor 1	Kdelr2;Kdelr1	3.19146	2.65267
Q8K1I7	sp|Q8K1I7|WIPF1_MOUSE WAS/WASL-interacting protein family member 1 OS=Mus musculus OX=10090 GN=Wipf1 PE=1 SV=1	WAS/WASL-interacting protein family member 1	Wipf1	1.17713	2.55068
Q9DBF7	sp|Q9DBF7|CWC25_MOUSE Pre-mRNA-splicing factor CWC25 homolog OS=Mus musculus OX=10090 GN=Cwc25 PE=2 SV=2	Pre-mRNA-splicing factor CWC25 homolog	Cwc25	2.96922	2.44611
P62876	sp|P62876|RPAB5_MOUSE DNA-directed RNA polymerases I, II, and III subunit RPABC5 OS=Mus musculus OX=10090 GN=Polr2l PE=3 SV=1	DNA-directed RNA polymerases I, II, and III subunit RPABC5	Polr2l	2.10465	2.14744
P62965;P22935	sp|P62965|RABP1_MOUSE Cellular retinoic acid-binding protein 1 OS=Mus musculus OX=10090 GN=Crabp1 PE=1 SV=2	Cellular retinoic acid-binding protein 1	Crabp1	1.14184	2.14506
Q8K201	sp|Q8K201|KCT2_MOUSE Keratinocyte-associated transmembrane protein 2 OS=Mus musculus OX=10090 GN=Kct2 PE=1 SV=2	Keratinocyte-associated transmembrane protein 2	Kct2	1.32889	1.67971
P08121	sp|P08121|CO3A1_MOUSE Collagen alpha-1(III) chain OS=Mus musculus OX=10090 GN=Col3a1 PE=1 SV=4	Collagen alpha-1(III) chain	Col3a1	1.22944	1.49614

## Sheet: Abundance Down sh1
Table S6: Proteins increased or decreased in abundance in LFQ Ube2d3 sh1 and LFQ Ube2d3 sh2
Protein IDs	Fasta headers	Description	Gene names	Mean log2 LFQ ratio [Ube2d3 sh1/Ctrl]	-log10 p-value
Q8BFZ3	sp|Q8BFZ3|ACTBL_MOUSE Beta-actin-like protein 2 OS=Mus musculus OX=10090 GN=Actbl2 PE=1 SV=1	Beta-actin-like protein 2	Actbl2	-8.59698	4.22514
Q80VD1	sp|Q80VD1|FA98B_MOUSE Protein FAM98B OS=Mus musculus OX=10090 GN=Fam98b PE=1 SV=1	Protein FAM98B	Fam98b	-3.76801	3.05358
O35945;Q9JHW9	sp|O35945|AL1A7_MOUSE Aldehyde dehydrogenase, cytosolic 1 OS=Mus musculus OX=10090 GN=Aldh1a7 PE=1 SV=1	Aldehyde dehydrogenase, cytosolic 1	Aldh1a7	-1.69788	2.83925
Q9R1Q9	sp|Q9R1Q9|VAS1_MOUSE V-type proton ATPase subunit S1 OS=Mus musculus OX=10090 GN=Atp6ap1 PE=1 SV=1	V-type proton ATPase subunit S1	Atp6ap1	-3.28084	2.52873
P58064	sp|P58064|RT06_MOUSE 28S ribosomal protein S6, mitochondrial OS=Mus musculus OX=10090 GN=Mrps6 PE=1 SV=3	28S ribosomal protein S6, mitochondrial	Mrps6	-2.90945	2.50281
P24549	sp|P24549|AL1A1_MOUSE Retinal dehydrogenase 1 OS=Mus musculus OX=10090 GN=Aldh1a1 PE=1 SV=5	Retinal dehydrogenase 1	Aldh1a1	-1.3288	2.39372
Q8R3G9	sp|Q8R3G9|TSN8_MOUSE Tetraspanin-8 OS=Mus musculus OX=10090 GN=Tspan8 PE=1 SV=1	Tetraspanin-8	Tspan8	-4.68864	2.37024
O88653	sp|O88653|LTOR3_MOUSE Ragulator complex protein LAMTOR3 OS=Mus musculus OX=10090 GN=Lamtor3 PE=1 SV=1	Ragulator complex protein LAMTOR3	Lamtor3	-1.14821	2.24151
O55098	sp|O55098|STK10_MOUSE Serine/threonine-protein kinase 10 OS=Mus musculus OX=10090 GN=Stk10 PE=1 SV=2	Serine/threonine-protein kinase 10	Stk10	-1.20048	2.21756
Q8BRV5	sp|Q8BRV5|K1671_MOUSE Uncharacterized protein KIAA1671 OS=Mus musculus OX=10090 GN=Kiaa1671 PE=2 SV=1	Uncharacterized protein KIAA1671	Kiaa1671	-1.22567	2.07323
E9Q555	sp|E9Q555|RN213_MOUSE E3 ubiquitin-protein ligase RNF213 OS=Mus musculus OX=10090 GN=Rnf213 PE=1 SV=2	E3 ubiquitin-protein ligase RNF213	Rnf213	-2.06075	2.0605
Q9JLR9	sp|Q9JLR9|HIG1A_MOUSE HIG1 domain family member 1A, mitochondrial OS=Mus musculus OX=10090 GN=Higd1a PE=1 SV=1	HIG1 domain family member 1A, mitochondrial	Higd1a	-1.51803	1.9254
P17809	sp|P17809|GTR1_MOUSE Solute carrier family 2, facilitated glucose transporter member 1 OS=Mus musculus OX=10090 GN=Slc2a1 PE=1 SV=4	Solute carrier family 2, facilitated glucose transporter member 1	Slc2a1	-2.49536	1.82179
Q9CWY8	sp|Q9CWY8|RNH2A_MOUSE Ribonuclease H2 subunit A OS=Mus musculus OX=10090 GN=Rnaseh2a PE=1 SV=2	Ribonuclease H2 subunit A	Rnaseh2a	-1.33787	1.75982
Q02013	sp|Q02013|AQP1_MOUSE Aquaporin-1 OS=Mus musculus OX=10090 GN=Aqp1 PE=1 SV=3	Aquaporin-1	Aqp1	-1.8044	1.55096
Q8QZV7	sp|Q8QZV7|INT13_MOUSE Integrator complex subunit 13 OS=Mus musculus OX=10090 GN=IntS13 PE=1 SV=2	Protein asunder homolog	Asun	-1.84917	1.46275
Q7TMW6	sp|Q7TMW6|CIAO3_MOUSE Cytosolic iron-sulfur assembly component 3 OS=Mus musculus OX=10090 GN=Ciao3 PE=1 SV=2	Cytosolic Fe-S cluster assembly factor NARFL	Narfl	-1.04086	1.39518
P62892	sp|P62892|RL39_MOUSE 60S ribosomal protein L39 OS=Mus musculus OX=10090 GN=Rpl39 PE=1 SV=2	60S ribosomal protein L39	Rpl39	-4.07241	1.37972
Q9ER41	sp|Q9ER41|TOR1B_MOUSE Torsin-1B OS=Mus musculus OX=10090 GN=Tor1b PE=1 SV=2	Torsin-1B	Tor1b	-3.17778	1.37088

## Sheet: Abundance Up sh2
Table S6: Proteins increased or decreased in abundance in LFQ Ube2d3 sh1 and LFQ Ube2d3 sh2
Protein IDs	Fasta headers	Description	Gene names	Mean log2 LFQ ratio [Ube2d3 sh2/Ctrl]	-log10 p-value
Q80SZ7	sp|Q80SZ7|GBG5_MOUSE Guanine nucleotide-binding protein G(I)/G(S)/G(O) subunit gamma-5 OS=Mus musculus OX=10090 GN=Gng5 PE=1 SV=2	Guanine nucleotide-binding protein G(I)/G(S)/G(O) subunit gamma-5	Gng5	4.47256	6.84344
Q64669	sp|Q64669|NQO1_MOUSE NAD(P)H dehydrogenase [quinone] 1 OS=Mus musculus OX=10090 GN=Nqo1 PE=1 SV=3	NAD(P)H dehydrogenase [quinone] 1	Nqo1	1.02386	4.05695
P02468	sp|P02468|LAMC1_MOUSE Laminin subunit gamma-1 OS=Mus musculus OX=10090 GN=Lamc1 PE=1 SV=2	Laminin subunit gamma-1	Lamc1	1.1083	3.58682
P31324	sp|P31324|KAP3_MOUSE cAMP-dependent protein kinase type II-beta regulatory subunit OS=Mus musculus OX=10090 GN=Prkar2b PE=1 SV=3	cAMP-dependent protein kinase type II-beta regulatory subunit	Prkar2b	1.1074	3.38209
Q9CQM2;Q99JH8	sp|Q9CQM2|ERD22_MOUSE ER lumen protein-retaining receptor 2 OS=Mus musculus OX=10090 GN=Kdelr2 PE=1 SV=1;sp|Q99JH8|ERD21_MOUSE ER lumen protein-retaining receptor 1 OS=Mus musculus OX=10090 GN=Kdelr1 PE=1 SV=1	ER lumen protein-retaining receptor 2;ER lumen protein-retaining receptor 1	Kdelr2;Kdelr1	3.35889	3.31328
P10649;Q80W21;O35660	sp|P10649|GSTM1_MOUSE Glutathione S-transferase Mu 1 OS=Mus musculus OX=10090 GN=Gstm1 PE=1 SV=2	Glutathione S-transferase Mu 1	Gstm1	1.09477	3.23703
Q3TZM9	sp|Q3TZM9|ALG11_MOUSE GDP-Man:Man(3)GlcNAc(2)-PP-Dol alpha-1,2-mannosyltransferase OS=Mus musculus OX=10090 GN=Alg11 PE=2 SV=1	GDP-Man:Man(3)GlcNAc(2)-PP-Dol alpha-1,2-mannosyltransferase	Alg11	1.85696	3.08674
P62965;P22935	sp|P62965|RABP1_MOUSE Cellular retinoic acid-binding protein 1 OS=Mus musculus OX=10090 GN=Crabp1 PE=1 SV=2	Cellular retinoic acid-binding protein 1	Crabp1	1.52159	2.90775
Q9QZA0	sp|Q9QZA0|CAH5B_MOUSE Carbonic anhydrase 5B, mitochondrial OS=Mus musculus OX=10090 GN=Ca5b PE=1 SV=2	Carbonic anhydrase 5B, mitochondrial	Ca5b	1.04295	2.40813
Q02013	sp|Q02013|AQP1_MOUSE Aquaporin-1 OS=Mus musculus OX=10090 GN=Aqp1 PE=1 SV=3	Aquaporin-1	Aqp1	1.3856	2.36778
E9Q3L2	sp|E9Q3L2|PI4KA_MOUSE Phosphatidylinositol 4-kinase alpha OS=Mus musculus OX=10090 GN=Pi4ka PE=1 SV=2	Phosphatidylinositol 4-kinase alpha	Pi4ka	1.27354	2.29666
Q02788	sp|Q02788|CO6A2_MOUSE Collagen alpha-2(VI) chain OS=Mus musculus OX=10090 GN=Col6a2 PE=1 SV=3	Collagen alpha-2(VI) chain	Col6a2	1.31819	2.27412
P15327	sp|P15327|PMGE_MOUSE Bisphosphoglycerate mutase OS=Mus musculus OX=10090 GN=Bpgm PE=1 SV=2	Bisphosphoglycerate mutase	Bpgm	1.17212	2.2492
P10404;P11370	sp|P10404|ENV1_MOUSE MLV-related proviral Env polyprotein OS=Mus musculus OX=10090 PE=1 SV=3;sp|P11370|ENV2_MOUSE Retrovirus-related Env polyprotein from Fv-4 locus OS=Mus musculus OX=10090 GN=Fv4 PE=1 SV=2	MLV-related proviral Env polyprotein;Surface protein;Transmembrane protein;Retrovirus-related Env polyprotein from Fv-4 locus	Fv4	1.84319	1.95111
Q7TN75	sp|Q7TN75|PEG10_MOUSE Retrotransposon-derived protein PEG10 OS=Mus musculus OX=10090 GN=Peg10 PE=1 SV=2	Retrotransposon-derived protein PEG10	Peg10	1.61017	1.84979
Q8VCI5	sp|Q8VCI5|PEX19_MOUSE Peroxisomal biogenesis factor 19 OS=Mus musculus OX=10090 GN=Pex19 PE=1 SV=1	Peroxisomal biogenesis factor 19	Pex19	1.16714	1.81605
Q61823	sp|Q61823|PDCD4_MOUSE Programmed cell death protein 4 OS=Mus musculus OX=10090 GN=Pdcd4 PE=1 SV=1	Programmed cell death protein 4	Pdcd4	1.86434	1.69055
Q01063;O89084	sp|Q01063|PDE4D_MOUSE cAMP-specific 3,5-cyclic phosphodiesterase 4D OS=Mus musculus OX=10090 GN=Pde4d PE=1 SV=2	cAMP-specific 3,5-cyclic phosphodiesterase 4D	Pde4d	1.71471	1.66003
Q3TC33	sp|Q3TC33|CC127_MOUSE Coiled-coil domain-containing protein 127 OS=Mus musculus OX=10090 GN=Ccdc127 PE=1 SV=2	Coiled-coil domain-containing protein 127	Ccdc127	1.05332	1.65987
Q9EQS3	sp|Q9EQS3|MYCBP_MOUSE c-Myc-binding protein OS=Mus musculus OX=10090 GN=Mycbp PE=1 SV=5	C-Myc-binding protein	Mycbp	1.09986	1.62809
P08121	sp|P08121|CO3A1_MOUSE Collagen alpha-1(III) chain OS=Mus musculus OX=10090 GN=Col3a1 PE=1 SV=4	Collagen alpha-1(III) chain	Col3a1	1.015	1.58384
Q61810	sp|Q61810|LTBP3_MOUSE Latent-transforming growth factor beta-binding protein 3 OS=Mus musculus OX=10090 GN=Ltbp3 PE=1 SV=4	Latent-transforming growth factor beta-binding protein 3	Ltbp3	4.37362	1.54549
Q810S1	sp|Q810S1|MCUB_MOUSE Calcium uniporter regulatory subunit MCUb, mitochondrial OS=Mus musculus OX=10090 GN=Mcub PE=1 SV=1	Calcium uniporter regulatory subunit MCUb, mitochondrial	Ccdc109b	1.2931	1.47431
Q8C4Y3	sp|Q8C4Y3|NELFB_MOUSE Negative elongation factor B OS=Mus musculus OX=10090 GN=Nelfb PE=1 SV=2	Negative elongation factor B	Nelfb	2.21627	1.43521

## Sheet: Abundance Down sh2
Table S6: Proteins increased or decreased in abundance in LFQ Ube2d3 sh1 and LFQ Ube2d3 sh2
Protein IDs	Fasta headers	Description	Gene names	Mean log2 LFQ ratio [Ube2d3 sh2/Ctrl]	-log10 p-value
P53612	sp|P53612|PGTB2_MOUSE Geranylgeranyl transferase type-2 subunit beta OS=Mus musculus OX=10090 GN=Rabggtb PE=1 SV=2	Geranylgeranyl transferase type-2 subunit beta	Rabggtb	-2.46681	4.16413
Q9QZ10	sp|Q9QZ10|ANX10_MOUSE Annexin A10 OS=Mus musculus OX=10090 GN=Anxa10 PE=2 SV=2	Annexin A10	Anxa10	-1.1108	3.58235
P24549	sp|P24549|AL1A1_MOUSE Retinal dehydrogenase 1 OS=Mus musculus OX=10090 GN=Aldh1a1 PE=1 SV=5	Retinal dehydrogenase 1	Aldh1a1	-1.229	3.5227
Q9CXV9	sp|Q9CXV9|DCNL5_MOUSE DCN1-like protein 5 OS=Mus musculus OX=10090 GN=Dcun1d5 PE=1 SV=1	DCN1-like protein 5	Dcun1d5	-3.08702	3.50204
Q8R3G9	sp|Q8R3G9|TSN8_MOUSE Tetraspanin-8 OS=Mus musculus OX=10090 GN=Tspan8 PE=1 SV=1	Tetraspanin-8	Tspan8	-5.64332	3.40739
P59672	sp|P59672|ANS1A_MOUSE Ankyrin repeat and SAM domain-containing protein 1A OS=Mus musculus OX=10090 GN=Anks1a PE=1 SV=3	Ankyrin repeat and SAM domain-containing protein 1A	Anks1a	-1.13774	3.25848
Q9CWP6	sp|Q9CWP6|MSPD2_MOUSE Motile sperm domain-containing protein 2 OS=Mus musculus OX=10090 GN=Mospd2 PE=1 SV=2	Motile sperm domain-containing protein 2	Mospd2	-1.06598	2.83467
Q5XKN4	sp|Q5XKN4|JAGN1_MOUSE Protein jagunal homolog 1 OS=Mus musculus OX=10090 GN=Jagn1 PE=1 SV=2	Protein jagunal homolog 1	Jagn1	-3.19703	2.56039
Q9JII5	sp|Q9JII5|DAZP1_MOUSE DAZ-associated protein 1 OS=Mus musculus OX=10090 GN=Dazap1 PE=1 SV=2	DAZ-associated protein 1	Dazap1	-1.10571	2.52886
B1AVH7	sp|B1AVH7|TBD2A_MOUSE TBC1 domain family member 2A OS=Mus musculus OX=10090 GN=Tbc1d2 PE=2 SV=1	TBC1 domain family member 2A	Tbc1d2	-1.16209	2.39951
Q9D1C1	sp|Q9D1C1|UBE2C_MOUSE Ubiquitin-conjugating enzyme E2 C OS=Mus musculus OX=10090 GN=Ube2c PE=1 SV=1	Ubiquitin-conjugating enzyme E2 C	Ube2c	-2.67179	2.2702
Q8BU31	sp|Q8BU31|RAP2C_MOUSE Ras-related protein Rap-2c OS=Mus musculus OX=10090 GN=Rap2c PE=1 SV=1	Ras-related protein Rap-2c	Rap2c	-2.47843	2.01014
P58064	sp|P58064|RT06_MOUSE 28S ribosomal protein S6, mitochondrial OS=Mus musculus OX=10090 GN=Mrps6 PE=1 SV=3	28S ribosomal protein S6, mitochondrial	Mrps6	-2.71597	1.99436
Q148V8	sp|Q148V8|FA83H_MOUSE Protein FAM83H OS=Mus musculus OX=10090 GN=Fam83h PE=1 SV=1	Protein FAM83H	Fam83h	-1.27898	1.95693
Q7TPM9	sp|Q7TPM9|MTMRA_MOUSE Myotubularin-related protein 10 OS=Mus musculus OX=10090 GN=Mtmr10 PE=1 SV=2	Myotubularin-related protein 10	Mtmr10	-1.52123	1.67666
Q80SU7	sp|Q80SU7|GVIN1_MOUSE Interferon-induced very large GTPase 1 OS=Mus musculus OX=10090 GN=Gvin1 PE=1 SV=1	Interferon-induced very large GTPase 1	Gvin1	-1.20137	1.61622
Q5KU39	sp|Q5KU39|VPS41_MOUSE Vacuolar protein sorting-associated protein 41 homolog OS=Mus musculus OX=10090 GN=Vps41 PE=1 SV=1	Vacuolar protein sorting-associated protein 41 homolog	Vps41	-1.18257	1.60294
Q9EPB5	sp|Q9EPB5|SERHL_MOUSE Serine hydrolase-like protein OS=Mus musculus OX=10090 GN=Serhl PE=1 SV=1	Serine hydrolase-like protein	Serhl	-1.10487	1.45543
Q3U3T8	sp|Q3U3T8|WDR62_MOUSE WD repeat-containing protein 62 OS=Mus musculus OX=10090 GN=Wdr62 PE=1 SV=2	WD repeat-containing protein 62	Wdr62	-1.19977	1.36313
Q9JLJ5	sp|Q9JLJ5|ELOV1_MOUSE Elongation of very long chain fatty acids protein 1 OS=Mus musculus OX=10090 GN=Elovl1 PE=1 SV=1	Elongation of very long chain fatty acids protein 1	Elovl1	-4.48205	1.30368
Q9CWY8	sp|Q9CWY8|RNH2A_MOUSE Ribonuclease H2 subunit A OS=Mus musculus OX=10090 GN=Rnaseh2a PE=1 SV=2	Ribonuclease H2 subunit A	Rnaseh2a	-1.02151	1.30161
