# Supplementary material for: Ubiquitinome Profiling Reveals in Vivo UBE2D3 Targets and Implicates UBE2D3 in Protein Quality Control
Source: Mol Cell Proteomics. 2023 Apr 13;22(6):100548. doi: 10.1016/j.mcpro.2023.100548 (PMC10209342; doi:10.1016/j.mcpro.2023.100548)
Supplement: Supplemental Table S7 [file mmc13.xlsx]

## Sheet: Sheet1
Table S7: List of non-modified and diGly-modified peptides in SILAC-based diGly proteomics with Ube2d3 sh1
Sequence	Modifications	Position in peptide	GG sites probabilities	Mass	Gene Names	Proteins	Protein Names	Acetyl (Protein N-term)	GlyGly (K)	Oxidation (M)	Charges	PEP	Score	H/L ratio exp. 1	H/L ratio exp. 2	H/L ratio exp. 3	H/L ratio exp. 4	H/L ratio exp. 5	H/L ratio exp. 6	Normalized H/L ratio exp. 1	Normalized H/L ratio exp. 2	Normalized H/L ratio exp. 3	Normalized H/L ratio exp. 4	Normalized H/L ratio exp. 5	Normalized H/L ratio exp. 6	Normalized H/L ratio exp. 1 (log2)	Normalized H/L ratio exp. 2 (log2)	Normalized H/L ratio exp. 3 (log2)	Normalized H/L ratio exp. 4 (log2)	Normalized H/L ratio exp. 5 (log2)	Normalized H/L ratio exp. 6 (log2)	Mean normalized H/L ratio (log2)	-log10 p-value	MS/MS Count
AAAAAAAAAAAAAAAGAAGKETPAAGK	GlyGly (K)	20;27	AAAAAAAAAAAAAAAGAAGK(0.998)ETPAAGK(0.002);AAAAAAAAAAAAAAAGAAGK(0.117)ETPAAGK(0.883)	2236.16	Slc12a2	E9QM38;P55012	Solute carrier family 12 member 2	0	1	0	2;3	1.6236e-48	195.03	0.38198	0.71941	0.42827	0.55869	0.9243	0.90968	0.45882	0.7214	0.50027	0.70797	1.0355	0.98501	-1.124	-0.471129	-0.999221	-0.49824	0.0503276	-0.0217897	-0.510675	1.30893	47
AAAAAAAAATEQQGSNGPVKK	Acetyl (Protein N-term);GlyGly (K)	20;21	AAAAAAAAATEQQGSNGPVK(0.976)K(0.024);AAAAAAAAATEQQGSNGPVK(0.145)K(0.855)	2067.03	Sgcb	P82349	Beta-sarcoglycan	1	1	0	2	1.2103e-33	180.28	0.42507		0.40793	0.36923			0.50095		0.49869	0.42956			-0.997261		-1.00378	-1.21907			-1.07337	2.33936	9
AAAAAAAAATEQQGSNGPVKK	GlyGly (K)	20;21	AAAAAAAAATEQQGSNGPVK(0.976)K(0.024);AAAAAAAAATEQQGSNGPVK(0.145)K(0.855)	2025.02	Sgcb	P82349	Beta-sarcoglycan	0	1	0	3	2.4238e-13	148.52			0.63399	0.44297					0.68964	0.5071					-0.536085	-0.979658			-0.757871	0.74174	7
AAAAATAATKGNGGGSGR	Acetyl (Protein N-term);GlyGly (K)	10	AAAAATAATK(1)GNGGGSGR	1643.8	Hacd2	Q9D3B1	Very-long-chain (3R)-3-hydroxyacyl-CoA dehydratase 2	1	1	0	2;3	2.472e-104	289.38	0.57936	0.71229	0.47762	0.46241	0.56074	0.60038	0.67194	0.72503	0.68962	0.56422	0.62812	0.65562	-0.573596	-0.463887	-0.536126	-0.82567	-0.670888	-0.609068	-0.613206	4.15001	53
AAAAATAATKGNGGGSGR	GlyGly (K)	10	AAAAATAATK(1)GNGGGSGR	1601.79	Hacd2	Q9D3B1	Very-long-chain (3R)-3-hydroxyacyl-CoA dehydratase 2	0	1	0	2;3	7.7676e-18	189.33					0.64665	0.56481					0.73774	0.63025					-0.438816	-0.666004	-0.55241	0.889037	7
AAAAGALAPGPLPDLAAR	Unmodified			1601.89	Uap1l1	Q3TW96	UDP-N-acetylhexosamine pyrophosphorylase-like protein 1	0	0	0	2	2.1627e-12	171.49	0.7754		0.86324				0.92808		1.0578				-0.107679		0.0810669				-0.013306	0.0405635	33
AAAAVASAASSCRPLGSGTAPNPTAAAPASSPAPGPGPVGK	Unmodified			3596.8	Strn4	P58404-2;P58404	Striatin-4	0	0	0	3;4	1.9866e-38	120.56	0.88276	1.0317	0.95618	0.8085	0.89378		1.0669	1.0386	1.0698	0.88153	0.99574		0.093425	0.0546401	0.0973411	-0.181918	-0.00615901		0.0114658	0.0779694	26
AAACAHPVLCVQPHHIGVAVK	Unmodified			2234.16	Nfic	P70255-2;A0A1Y7VK55;P70255;P70255-5;P70255-4;P70255-6;P70255-3;P70255-7	Nuclear factor 1 C-type	0	0	0	4;5	3.7672e-05	78.95		0.86582						0.83933						-0.25269					-0.25269		5
AAACVQLSHVPESK	Unmodified			1495.75	Ahnak2	F7DBB3;Q3URZ6		0	0	0	2;3	0.00065433	126.34		3.2841				2.3681		3.2638				2.6212		1.70655				1.39023	1.54839	1.1884	3
AAADADVSLHNFSAR	Unmodified			1543.74	Psmg4	P0C7N9;D3Z016	Proteasome assembly chaperone 4	0	0	0	2;3	9.0772e-52	262.15		0.9971			0.903	0.94149		1.0217			1.0251	1.0413		0.0309716			0.0357647	0.0583858	0.0417074	1.41218	28
AAADYAGKQAHVELAER	GlyGly (K)	8	AAADYAGK(1)QAHVELAER	1912.94	Pold1	P52431;D6RFB8	DNA polymerase delta catalytic subunit;DNA polymerase	0	1	0	3	0.00044835	71.545			0.77327						1.0268						0.0381552				0.0381552		1
AAAEAAAEAKAR	GlyGly (K)	10	AAAEAAAEAK(1)AR	1242.63	Maged2	Q9ER67		0	1	0	2;3	5.6878e-08	169.93	0.54044	0.92777	0.45634	0.43496		0.66775	0.74619	0.92178	0.65047	0.5827		0.73986	-0.422385	-0.117506	-0.620446	-0.779175		-0.434676	-0.474837	1.89206	24
AAAELLQSQGSQAGGSQTLKR	GlyGly (K)	20	AAAELLQSQGSQAGGSQTLK(1)R	2214.14	Sept6	Q9R1T4-2;Q9R1T4-3;Q9R1T4	Septin-6	0	1	0	3	6.7621e-05	76.329					1.1121	0.64976					1.2554	0.73407					0.328147	-0.44601	-0.0589317	0.0439204	3
AAAEVGINSETIVK	Unmodified			1400.75	Mthfd2	P18155;A0A0N4SVS2	Bifunctional methylenetetrahydrofolate dehydrogenase/cyclohydrolase, mitochondrial;NAD-dependent methylenetetrahydrofolate dehydrogenase;Methenyltetrahydrofolate cyclohydrolase	0	0	0	2	2.1974e-05	145.14		0.91758				0.86919		0.96261				0.96921		-0.0549767				-0.0451188	-0.0500477	1.20415	20
AAAFEDQENETVVVKEK	GlyGly (K)	15	AAAFEDQENETVVVK(0.99)EK(0.01)	2019.97	Tln1	P26039	Talin-1	0	1	0	3	0.00010754	86.455		0.87821						0.91341						-0.130666					-0.130666		3
AAAFEQLQKWK	GlyGly (K)	9	AAAFEQLQK(1)WK	1432.75	Tomm70a	Q9CZW5	Mitochondrial import receptor subunit TOM70	0	1	0	2;3	3.0896e-10	182.76	0.83811		0.89402	0.762	1.1598	1.249	1.0453		1.1323	0.91152	1.2777	1.3784	0.0639171		0.179256	-0.133654	0.353549	0.462995	0.185213	0.813813	40
AAAKCLDAVVSTR	GlyGly (K)	4	AAAK(1)CLDAVVSTR	1474.76	Cand1	Q6ZQ38	Cullin-associated NEDD8-dissociated protein 1	0	1	0	2;3	0.00022986	97.551	0.74811	1.0043		0.60763	0.95246		0.89517	1.0197		0.74592	1.0894		-0.159766	0.0281448		-0.422907	0.123534		-0.107749	0.359705	20
AAAKDGCGLETAAGNGR	Acetyl (Protein N-term);GlyGly (K)	4	AAAK(1)DGCGLETAAGNGR	1773.81	Vbp1	P61759;Q3TIR6	Prefoldin subunit 3	1	1	0	2	1.8114e-07	148.62		1.049			0.8623			1.0715			0.98503			0.0996319			-0.0217604		0.0389357	0.195933	5
AAAKVALTK	Acetyl (Protein N-term);GlyGly (K)	4	AAAK(1)VALTK	1027.6	Slc25a13	Q9QXX4	Calcium-binding mitochondrial carrier protein Aralar2	1	1	0	2	0.0039238	90.601	0.49538						0.59245						-0.755235						-0.755235		2
AAALATVNAWAEQTGMK	Unmodified			1731.86	Ckap5	A0A0R4J0K2;K3W4R5;A2AGT5-3;A2AGT5;Z4YL78;A2AGT5-2	Cytoskeleton-associated protein 5	0	0	0	2	7.0768e-102	297.18		0.95757			0.88943	1.8285		0.98615			0.96897	1.9854		-0.020121			-0.0454761	0.98943	0.307944	0.335728	15
AAALEAHLDVTK	Unmodified			1237.67	Nsrp1	Q5NCR9	Nuclear speckle splicing regulatory protein 1	0	0	0	2;3	4.3105e-05	145.89		1.0733				0.91921		1.1083				0.99257		0.148348				-0.0107592	0.0687946	0.262735	15
AAALEFLNR	Unmodified			1003.55	Stip1	Q60864	Stress-induced-phosphoprotein 1	0	0	0	2	0.00044699	194.25			1.0176						1.3079						0.387252				0.387252		18
AAALEFLNRFEEAK	Unmodified			1607.83	Stip1	Q60864	Stress-induced-phosphoprotein 1	0	0	0	2;3	6.076e-33	248.32		1.0879				1.25		1.0947				1.3684		0.130536				0.45249	0.291513	0.493224	67
AAALLTKQAGTEVK	GlyGly (K)	7;14	AAALLTK(1)QAGTEVK;AAALLTKQAGTEVK(1)R	1513.85	Ubxn4	A0A0R4J078;Q8VCH8	UBX domain-containing protein 4	0	1	0	2;3	9.5204e-18	198.97	0.39184	0.73839	0.38934	0.51606	0.67801	0.75828	0.46185	0.73658	0.52247	0.64928	0.75831	0.83272	-1.1145	-0.441086	-0.93658	-0.623087	-0.39914	-0.264097	-0.629749	2.25086	59
AAALLTKQAGTEVKR	GlyGly (K)	7;14	AAALLTK(1)QAGTEVK;AAALLTKQAGTEVK(1)R	1669.95	Ubxn4	A0A0R4J078;Q8VCH8	UBX domain-containing protein 4	0	1	0	3	6.2598e-05	120.87	0.34963		0.37009	0.514			0.41739		0.46842	0.62769			-1.26053		-1.09413	-0.671876			-1.00884	1.53971	17
AAALSLSTLASPKGGSGTAGTEPSDIIIPLR	GlyGly (K)	13	AAALSLSTLASPK(1)GGSGTAGTEPSDIIIPLR	3064.64	Efnb1	P52795	Ephrin-B1	0	1	0	3	2.0732e-19	117.73	0.51176		0.28712	0.31352			0.60153		0.36545	0.37428			-0.733291		-1.45225	-1.41781			-1.20112	1.44421	12
AAALVLQTIWGYK	Unmodified			1432.81	Ctnnd1	E9Q8Z5;P30999-2;P30999-3;E9Q903;E9Q906;G3X9V2;E9Q8Z6;E9Q8Z8;P30999;E9Q8Z4;E9Q8Z9;D3Z2H2;E9Q901;E9Q904;E9Q986;D3Z7H6;E9Q907;E9Q905;D3Z2H7	Catenin delta-1	0	0	0	2	3.0626e-15	226.29	0.75572		0.89838	0.83121			0.98125		1.114	0.91513			-0.0273073		0.155749	-0.127951			0.000163498	0.000605049	31
AAAMANNLQKGSAGPMR	2 Oxidation (M);GlyGly (K)	10	AAAMANNLQK(1)GSAGPMR	1832.86	Rbm39	Q8VH51-2;Q8VH51;Q8VH51-3;E9Q8F0;F7AA45;B7ZD61	RNA-binding protein 39	0	1	2	3	0.054392	52.823			0.6972						0.87569						-0.191508				-0.191508		1
AAAMANNLQKGSAGPMR	Oxidation (M);GlyGly (K)	10	AAAMANNLQK(1)GSAGPMR	1816.87	Rbm39	Q8VH51-2;Q8VH51;Q8VH51-3;E9Q8F0;F7AA45;B7ZD61	RNA-binding protein 39	0	1	1	3	0.0058154	82.651			0.56987						0.70744						-0.49932				-0.49932		1
AAAMANNLQKGSAGPMR	GlyGly (K)	10	AAAMANNLQK(1)GSAGPMR	1800.87	Rbm39	Q8VH51-2;Q8VH51;Q8VH51-3;E9Q8F0;F7AA45;B7ZD61	RNA-binding protein 39	0	1	0	3	3.3352e-07	127.71		0.98517		0.45093	0.76966	0.84378		1.0219		0.56214	0.85217	0.9138		0.031254		-0.830999	-0.230787	-0.13005	-0.290145	0.656022	19
AAAMDVDTPSGTNSGAGKK	Acetyl (Protein N-term);GlyGly (K)	18;19	AAAMDVDTPSGTNSGAGK(1)K(1)R;AAAMDVDTPSGTNSGAGK(1)K(1)R	1932.88	Rbx1	P62878;A0A2R8W6R3	E3 ubiquitin-protein ligase RBX1;E3 ubiquitin-protein ligase RBX1, N-terminally processed	1	1	0	2;3	3.2013e-91	265.13		0.85398			0.78249	1.0854		0.86534			0.90224	1.1975		-0.208661			-0.148417	0.260026	-0.0323507	0.0723941	20
AAAMDVDTPSGTNSGAGKK	Acetyl (Protein N-term);Oxidation (M);GlyGly (K)	18;19	AAAMDVDTPSGTNSGAGK(1)K(1)R;AAAMDVDTPSGTNSGAGK(1)K(1)R	1948.88	Rbx1	P62878;A0A2R8W6R3	E3 ubiquitin-protein ligase RBX1;E3 ubiquitin-protein ligase RBX1, N-terminally processed	1	1	1	2	1.4014e-05	105.65		1.0137						1.0539						0.075738					0.075738		1
AAAMDVDTPSGTNSGAGKKR	Acetyl (Protein N-term);2 GlyGly (K)	18;19	AAAMDVDTPSGTNSGAGK(1)K(1)R;AAAMDVDTPSGTNSGAGK(1)K(1)R	2203.03	Rbx1	P62878;A0A2R8W6R3	E3 ubiquitin-protein ligase RBX1;E3 ubiquitin-protein ligase RBX1, N-terminally processed	1	2	0	3	0.00010236	106.94	0.64945						0.81236						-0.299809						-0.299809		2
AAAPAPEEEMDECEQALAAEPKAK	GlyGly (K)	22;2	AAAPAPEEEMDECEQALAAEPK(0.5)AK(0.5);AK(1)DPFAHLPK	2669.19	Eef1g	Q9D8N0	Elongation factor 1-gamma	0	1	0	3	4.2645e-05	67.251		1.1855						1.211						0.276199					0.276199		2
AAAPMFTGFLVLHAEPEQK	Unmodified			2056.05	Mroh1	E0CZ22		0	0	0	3	5.0565e-05	108.18					0.62706						0.70389						-0.506578		-0.506578		3
AAAQCYIDLIIK	Unmodified			1377.73	Copb1	Q9JIF7	Coatomer subunit beta	0	0	0	2	1.445e-09	215.89						1.0124						1.1262						0.171463	0.171463		19
AAAQLLQSQAQQSGAQQTK	Unmodified			1956	Sept11	A0A0J9YTY0;A0A0J9YUL3;Q8C1B7-3;Q8C1B7-2;Q8C1B7	Septin-11	0	0	0	2;3	5.5734e-156	308.84	0.796	0.9604	0.85796	0.87885			0.9656	0.97738	1.1576	1.0835			-0.0505024	-0.0330085	0.211137	0.115699			0.0608313	0.39591	103
AAAQLLQSQAQQSGAQQTKK	GlyGly (K)	19;20	AAAQLLQSQAQQSGAQQTK(0.865)K(0.135);AAAQLLQSQAQQSGAQQTK(0.071)K(0.929)	2198.14	Sept11	A0A0J9YTY0;A0A0J9YUL3;Q8C1B7-3;Q8C1B7-2;Q8C1B7	Septin-11	0	1	0	3	1.8255e-35	200.94	0.44463	0.96349	0.37377	0.48303	0.78379	0.72404	0.55718	0.98299	0.49566	0.56639	0.88888	0.80636	-0.843785	-0.0247514	-1.01258	-0.820132	-0.169939	-0.310504	-0.530281	1.59695	57
AAAQLLQSQAQQSGAQQTKK	Unmodified			2084.1	Sept11	A0A0J9YTY0;A0A0J9YUL3;Q8C1B7-3;Q8C1B7-2;Q8C1B7	Septin-11	0	0	0	3	7.4012e-23	191.96	0.83484		0.83929	0.85882			0.98999		0.94641	0.98765			-0.0145141		-0.0794628	-0.0179282			-0.0373017	0.659224	23
AAASFSPEQAALLPLGEPTAVYKVR	GlyGly (K)	23	AAASFSPEQAALLPLGEPTAVYK(1)VR	2699.43	Sox4	Q06831	Transcription factor SOX-4	0	1	0	3	4.4359e-08	99.93				0.68625						0.8174						-0.290886			-0.290886		2
AAASKLGEFAK	GlyGly (K)	5;6	AAASK(1)LGEFAK;LGEFAK(1)VLELDNVK	1205.64	Ppp2r1a;Ppp2r1b	Q76MZ3;Q3TTF6;H3BKU1;G3UWS4;Q7TNP2;H3BLQ0;H3BLE7	Serine/threonine-protein phosphatase 2A 65 kDa regulatory subunit A alpha isoform;Serine/threonine-protein phosphatase 2A 65 kDa regulatory subunit A beta isoform	0	1	0	2;3	2.3615e-10	197.21	1.0507	0.99794	1.1306	1.1811	1.0247	1.083	1.2427	0.99199	1.571	1.4414	1.11	1.1739	0.313478	-0.0116025	0.651683	0.527471	0.15056	0.23131	0.310483	1.57569	113
AAASTDYYKR	GlyGly (K)	9	AAASTDYYK(1)R	1258.59	Pdha1	P35486	Pyruvate dehydrogenase E1 component subunit alpha, somatic form, mitochondrial	0	1	0	2;3	0.0019479	121.96	0.68983		0.68643				0.91403		1.0073				-0.129687		0.0104934				-0.0595966	0.258534	7
AAASVTSPGSLELLQPGFSKTLLGTR	Acetyl (Protein N-term);GlyGly (K)	20	AAASVTSPGSLELLQPGFSK(1)TLLGTR	2756.47	Traf2	P39429;P39429-2	TNF receptor-associated factor 2	1	1	0	3	2.4571e-08	91.378				0.58375						0.69026						-0.534788			-0.534788		3
AAATASSALKR	Acetyl (Protein N-term);GlyGly (K)	10	AAATASSALK(1)R	1201.64	Cog1	Q9Z160;Q810S7	Conserved oligomeric Golgi complex subunit 1	1	1	0	2	4.2784e-09	179.37	0.41187		0.4004		0.63211	0.58642	0.49997		0.50983		0.71701	0.64996	-1.00009		-0.971912		-0.479935	-0.621577	-0.768378	2.02336	13
AAATFNPELITHILDGSPENTR	Unmodified			2366.19	Acox1	Q9R0H0;Q9R0H0-2	Peroxisomal acyl-coenzyme A oxidase 1	0	0	0	3	3.5119e-05	143.04						0.78642						0.87144						-0.198527	-0.198527		4
AAATPESQEPQAKGAEASAASK	GlyGly (K)	13	AAATPESQEPQAK(0.999)GAEASAASK(0.001)	2213.06	Marcksl1	P28667	MARCKS-related protein	0	1	0	3	2.2091e-08	119.37		0.77393	0.54226		0.56756	1.175		0.78676	0.71602		0.63981	1.3302		-0.346004	-0.481928		-0.644285	0.411643	-0.265144	0.469802	6
AAATQPDGKDTPDEPWAFPAR	GlyGly (K)	9	AAATQPDGK(1)DTPDEPWAFPAR	2354.09	Snd1	Q78PY7;Q3TJ56;E9Q3E9	Staphylococcal nuclease domain-containing protein 1	0	1	0	3	0.0093524	58.997	0.36135						0.44571						-1.16582						-1.16582		1
AAAVAAAGAGEPLSPEELLPKAEAEK	Acetyl (Protein N-term);GlyGly (K)	21;5	AAAVAAAGAGEPLSPEELLPK(0.835)AEAEK(0.165);AEAEK(1)AEEELEEDDDDELDETLSER	2645.35	Tomm22	Q9CPQ3;A0A2R8VHJ4	Mitochondrial import receptor subunit TOM22 homolog	1	1	0	3	5.657e-15	123.53		0.88394			0.8434	1.0914		0.88494			0.95483	1.1828		-0.176348			-0.0666842	0.242206	-0.000275501	0.000675708	14
AAAVGIYEQYLSEKASPR	GlyGly (K)			2066.04	Snx13	Q6PHS6;E9QNG6;E9Q7T4	Sorting nexin-13	0	1	0	3	0.023522	41.386	0.77256						0.96871						-0.0458633						-0.0458633		1
AAAVGTANKSTVEGIQASVK	GlyGly (K)	9;11	AAAVGTANK(1)STVEGIQASVK;STVEGIQASVK(1)TAR	2015.06	Vcl	Q64727	Vinculin	0	1	0	3	6.8851e-11	136.43	0.72581		0.67637	0.74563	0.73621	0.79575	0.90126		0.91004	0.93199	0.83816	0.90098	-0.149985		-0.135998	-0.101614	-0.254702	-0.150433	-0.158546	2.45978	24
AAAVGWLPLAQQPLPPAPEVKASR	GlyGly (K)	21	AAAVGWLPLAQQPLPPAPEVK(1)ASR	2580.42	Kcnd1	Q03719	Potassium voltage-gated channel subfamily D member 1	0	1	0	3	0.00013722	63.225	0.9283		0.82651				1.1306		1.0086				0.177089		0.0123541				0.0947214	0.341359	5
AAAVQADDVEVLKVER	GlyGly (K)	13	AAAVQADDVEVLK(1)VER	1825.95	Ints1	K3W4P2;A0A0G2JH17;Q6P4S8	Integrator complex subunit 1	0	1	0	3	0.00038979	78.285					0.80783						0.93208						-0.101474		-0.101474		1
AAAVSLENVLLDVK	Unmodified			1440.82	Fmnl2;Fmnl3	E9PXE6;F8VPR2;A2AQW2;A2APV2-2;A2APV2;A2APV2-3;Q6ZPF4;D3Z7A7;Q6ZPF4-2	Formin-like protein 2;Formin-like protein 3	0	0	0	2	4.3822e-15	248.98		1.1393						1.1749						0.232538					0.232538		12
AAAVSLENVLLDVKELGR	GlyGly (K)	14	AAAVSLENVLLDVK(1)ELGR	2010.11	Fmnl3	Q6ZPF4;D3Z7A7;Q6ZPF4-2	Formin-like protein 3	0	1	0	3	5.839e-08	147.64		0.67381						0.70895						-0.496244					-0.496244		1
AAAYSKLGNYVGAVQDCER	GlyGly (K)	6	AAAYSK(1)LGNYVGAVQDCER	2185.02	Sgta	Q8BJU0;A0A1W2P7I5;Q8BJU0-2;A0A1W2P6P1	Small glutamine-rich tetratricopeptide repeat-containing protein alpha	0	1	0	2;3	3.0699e-11	151.95	0.79789	1.0946	0.7132	0.74881	0.91869	0.91124	0.95477	1.1164	0.9412	0.87918	1.0444	1.0132	-0.0667749	0.158854	-0.0874268	-0.18577	0.0626744	0.018919	-0.0165873	0.123368	28
AAAYYVLAAYYSHLEGAR	Unmodified			1987.98	Urb1	E9PU96;Q571H0	Nucleolar pre-ribosomal-associated protein 1	0	0	0	3	0.0001669	101.04			1.069						1.2402						0.310573				0.310573		3
AACLESAQEPAGAWSNKIRPIK	GlyGly (K)	17;22	AACLESAQEPAGAWSNK(0.857)IRPIK(0.143);AACLESAQEPAGAWSNK(0.466)IRPIK(0.534)	2510.27	Hdlbp	Q8VDJ3;A0A087WP83;A0A087WS92;A0A087WPC5;A0A087WQY9	Vigilin	0	1	0	4	2.0745e-05	79.511	0.36176						0.4282						-1.22364						-1.22364		4
AACYLKDGNCTDCIK	GlyGly (K)	6	AACYLK(1)DGNCTDCIK	1901.81	Tomm34	Q9CYG7;Q9CYG7-2	Mitochondrial import receptor subunit TOM34	0	1	0	3	1.5845e-28	209.21	0.58748	1.0788	0.64186	0.72814	1.099	1.0092	0.76546	1.0904	0.96389	0.94693	1.2416	1.136	-0.385601	0.124857	-0.0530596	-0.0786703	0.3122	0.183963	0.0172816	0.0603952	39
AADAHVDAHYYEQNEQPTGTCAACITGGNR	Unmodified			3276.39	Adk	P55264;P55264-2;A0A286YCD7	Adenosine kinase	0	0	0	3;4	3.2727e-92	212.76		0.933			0.83774	1.0153		0.94971			0.94223	1.1282		-0.0744411			-0.0858488	0.174023	0.00457765	0.0168923	62
AADFQLHTHVNDGTEFGGSIYQK	Unmodified			2534.18	Vdac3	Q60931;J3QMG3	Voltage-dependent anion-selective channel protein 3	0	0	0	2;3;4	2.5877e-131	285.27		0.56898				0.81566		0.5746				0.90455		-0.79937				-0.144728	-0.472049	0.413442	36
AADLKYIEACAR	GlyGly (K)	5	AADLK(1)YIEACAR	1493.73	Ugdh	O70475;D3YXP9	UDP-glucose 6-dehydrogenase	0	1	0	2;3	7.4293e-07	159.44	0.37765	0.807	0.37386	0.55336	0.85767	0.8188	0.50629	0.82125	0.54843	0.68342	0.96524	0.91988	-0.981964	-0.284107	-0.866621	-0.549156	-0.0510404	-0.120482	-0.475562	1.51761	52
AADLLLTVTADHNLLLYEAHSLQLQK	Unmodified			2889.56	Tbl3	Q8C4J7	Transducin beta-like protein 3	0	0	0	4	0.016551	35.94					0.94467						1.0672						0.0938306		0.0938306		2
AADLQIQMTK	Unmodified			1117.58	Bcat2	O35855;A0A1B0GX27	Branched-chain-amino-acid aminotransferase, mitochondrial	0	0	0	2	5.9795e-05	204.52						0.81442						0.89969						-0.1525	-0.1525		9
AADRLPNLASPSAEGPPRPSPGTAPR	Unmodified			2581.34	Tom1	Q3UDC3;O88746;O88746-2	Target of Myb protein 1	0	0	0	4	1.0685e-05	69.133	0.59712		0.67017				0.73598		0.7584				-0.442262		-0.398969				-0.420615	1.48501	3
AADTIEALQKAGIK	GlyGly (K)	10;14	AADTIEALQK(1)AGIK;AADTIEALQK(0.009)AGIK(0.991)	1541.84	Atp11a	E9Q3G7;P98197;F6Z4J2	Phospholipid-transporting ATPase;Probable phospholipid-transporting ATPase IH	0	1	0	2;3	1.6857e-08	176.18	0.58593	0.77043	0.58981	0.61752	0.56116		0.73507	0.78229	0.78392	0.76117	0.63567		-0.444046	-0.354225	-0.351222	-0.393709	-0.65365		-0.43937	2.84182	17
AADTQVSETLKR	Acetyl (Protein N-term);GlyGly (K)	11	AADTQVSETLK(1)R	1473.74	Gcn1l1	E9PVA8		1	1	0	2	8.3266e-13	206.48	0.58903	0.65326	0.47984	0.79478	0.57186	0.81484	0.75523	0.66718	0.69375	1.0339	0.65	0.8988	-0.405012	-0.583852	-0.527512	0.0480967	-0.621488	-0.153928	-0.373949	1.73004	24
AAEAAASAYYNPGNPHNVYMPTSQPPPPPYYPPEDKK	GlyGly (K)	36;37	AAEAAASAYYNPGNPHNVYMPTSQPPPPPYYPPEDK(1)K(1)TQ;AAEAAASAYYNPGNPHNVYMPTSQPPPPPYYPPEDK(1)K(1)TQ	4142.91	Wbp2	P97765;P97765-2	WW domain-binding protein 2	0	1	0	4	6.3704e-19	105.7	0.23493	0.57093	0.3178	0.34561	0.44971		0.28526	0.56912	0.36147	0.44552	0.50873		-1.80965	-0.813195	-1.46805	-1.16644	-0.975028		-1.24647	2.65923	39
AAEAAASAYYNPGNPHNVYMPTSQPPPPPYYPPEDKK	Oxidation (M);GlyGly (K)	36;37	AAEAAASAYYNPGNPHNVYMPTSQPPPPPYYPPEDK(1)K(1)TQ;AAEAAASAYYNPGNPHNVYMPTSQPPPPPYYPPEDK(1)K(1)TQ	4158.91	Wbp2	P97765;P97765-2	WW domain-binding protein 2	0	1	1	4	0.00046848	58.612	0.23974						0.28781						-1.79681						-1.79681		3
AAEAAASAYYNPGNPHNVYMPTSQPPPPPYYPPEDKKTQ	2 GlyGly (K)	36;37	AAEAAASAYYNPGNPHNVYMPTSQPPPPPYYPPEDK(1)K(1)TQ;AAEAAASAYYNPGNPHNVYMPTSQPPPPPYYPPEDK(1)K(1)TQ	4486.06	Wbp2	P97765;P97765-2	WW domain-binding protein 2	0	2	0	4	1.7028e-06	61.382	0.28731		0.29308	0.37038	0.67579		0.35445		0.37961	0.45375	0.76314		-1.49635		-1.39741	-1.14003	-0.38998		-1.10594	1.66766	5
AAEAELKSLMDNASSPFEFAK	GlyGly (K)	7	AAEAELK(1)SLMDNASSPFEFAK	2369.12	Ttc26	Q8BS45	Intraflagellar transport protein 56	0	1	0	3	2.529e-05	87.654		1.2689			0.92912			1.2833			1.0437			0.359858			0.0617071		0.210783	0.40684	2
AAEAHHTVHHQALIIK	Unmodified			1774.96	Bub1b	Q9Z1S0	Mitotic checkpoint serine/threonine-protein kinase BUB1 beta	0	0	0	4	0.0067916	62.077		1.1996						1.1854						0.245374					0.245374		0
AAEAKATTVPDFQETRPR	GlyGly (K)	5	AAEAK(1)ATTVPDFQETRPR	2101.06	Sh3glb2	Q8R3V5-1;Q8R3V5	Endophilin-B2	0	1	0	3	0.0020484	64.675	0.67876						0.87227						-0.197153						-0.197153		1
AAEASHLFPFEKL	GlyGly (K)	12	AAEASHLFPFEK(1)L	1572.79	Xpc	P51612	DNA repair protein complementing XP-C cells homolog	0	1	0	3	0.0005757	88.338	0.62847			0.7412	0.74197		0.77166			0.8531	0.84922		-0.373963			-0.229213	-0.23579		-0.279655	1.56359	6
AAECNIVVTQPR	Unmodified			1356.68	Dhx9	A0A087WPL5;O70133;O70133-3;E9QNN1;O70133-2;Q3UR42	ATP-dependent RNA helicase A	0	0	0	2	6.16e-07	199.03	10.982	1.9306	8.9309	15.259	7.9161		14.531	1.9427	13.54	18.758	9.1087		3.86106	0.958063	3.75916	4.22943	3.18725		3.19899	2.26538	42
AAEELSKLR	GlyGly (K)	7	AAEELSK(1)LR	1129.61	Pdcd6ip	Q9WU78;Q9WU78-3;Q9WU78-2	Programmed cell death 6-interacting protein	0	1	0	2;3	0.0028183	98.033	0.52084	0.72657	0.50779	0.63834	0.59056		0.7412	0.73761	0.74954	0.75964	0.66824		-0.432065	-0.43907	-0.415923	-0.396612	-0.581562		-0.453046	3.79013	20
AAEEPQQQKQEPLGSDSEGVNCLAYDEAIMAQQDR	Acetyl (Protein N-term);GlyGly (K)	9	AAEEPQQQK(1)QEPLGSDSEGVNCLAYDEAIMAQQDR	4060.8	Otub1	Q7TQI3	Ubiquitin thioesterase OTUB1	1	1	0	3;4	2.3977e-07	70.08		1.207			0.9913	0.62591		1.2428			1.1393	0.68454		0.313594			0.188148	-0.546793	-0.0150171	0.017521	7
AAEEPQQQKQEPLGSDSEGVNCLAYDEAIMAQQDR	Acetyl (Protein N-term);Oxidation (M);GlyGly (K)	9	AAEEPQQQK(1)QEPLGSDSEGVNCLAYDEAIMAQQDR	4076.8	Otub1	Q7TQI3	Ubiquitin thioesterase OTUB1	1	1	1	4	0.0058136	47.487					0.67331						0.75669						-0.402226		-0.402226		1
AAEHETKELR	GlyGly (K)	7	AAEHETK(1)ELR	1296.64	Slc43a3	A2AVZ9	Solute carrier family 43 member 3	0	1	0	3	0.00047429	110.66						0.7552						0.81944						-0.28729	-0.28729		3
AAEILYQLALKQAQK	GlyGly (K)	11;15	AAEILYQLALK(0.879)QAQK(0.121);AAEILYQLALK(0.291)QAQK(0.709)	1801.01	Man2a1	P27046	Alpha-mannosidase 2	0	1	0	3	0.0094767	66.708	0.68296						0.83641						-0.257718						-0.257718		2
AAEKQIPGGGSGGGGSGSGGGGGGSGGGR	GlyGly (K)	4	AAEK(1)QIPGGGSGGGGSGSGGGGGGSGGGR	2343.05	Srp68	Q8BMA6;A2AAN2	Signal recognition particle subunit SRP68	0	1	0	3	3.505e-14	113.34	0.49906		0.45091				0.71594		0.61276				-0.482089		-0.706606				-0.594348	0.925028	3
AAEKQIPGGGSGGGGSGSGGGGGGSGGGR	Acetyl (Protein N-term);GlyGly (K)	4	AAEK(1)QIPGGGSGGGGSGSGGGGGGSGGGR	2385.07	Srp68	Q8BMA6;A2AAN2	Signal recognition particle subunit SRP68	1	1	0	3	0.00080726	51.766		0.68292						0.72066						-0.472609					-0.472609		1
AAELALKTLSK	GlyGly (K)	7	AAELALK(1)TLSK	1257.73	Ecm29;AI314180	Q6PDI5;Q6PDI5-2;A2ALV7	Proteasome-associated protein ECM29 homolog	0	1	0	2;3	0.0003248	104.07	0.40815		0.45452				0.50159		0.5573				-0.99542		-0.843474				-0.919447	1.27997	11
AAELEMELNEHSLVIDTLK	Unmodified			2154.09	Pfdn2	O70591;F8WJ30	Prefoldin subunit 2	0	0	0	3	2.669e-05	117.65						0.82972						0.91771						-0.12389	-0.12389		2
AAELVEAKNMVMSFR	Acetyl (Protein N-term);GlyGly (K)	8	AAELVEAK(1)NMVMSFR	1850.9	Pias4	Q9JM05	E3 SUMO-protein ligase PIAS4	1	1	0	2	0.0089834	75.695			0.72676						0.87852						-0.186853				-0.186853		2
AAENGAQSAPLPLEGVDISPKQDEGVLK	GlyGly (K)	21	AAENGAQSAPLPLEGVDISPK(1)QDEGVLK	2946.49	Fkbp4	P30416	Peptidyl-prolyl cis-trans isomerase FKBP4;Peptidyl-prolyl cis-trans isomerase FKBP4, N-terminally processed	0	1	0	3	3.2558e-16	124.88		1.2362			1.0002	0.92622		1.2497			1.1365	1.0248		0.321582			0.184598	0.0353424	0.180507	0.794177	15
AAEPGYLVTKVVAVDR	GlyGly (K)	10	AAEPGYLVTK(1)VVAVDR	1800.97	Pcdhb14;Pcdhb4;Pcdhb13;Pcdhb2;Pcdhb17;Pcdhb9;Pcdhb7;Pcdhb19;Pcdhb22;Pcdhb21;Pcdhb5;Pcdhb16;Pcdhb15	Q6PB90;Q91XZ6;Q91Y06;Q91Y00;Q91VD8;E9Q5G2;Q8CDY9;Q91Y01;Q91XZ8;Q52KQ3;Q91V48;Q91XZ5;Q91Y03;Q91Y04	Protocadherin beta-14	0	1	0	3	0.0007917	68.576			0.79707	0.71146					1.017	0.84551					0.0243197	-0.242106			-0.108893	0.248925	6
AAEQAHLWAELVFLYDK	Unmodified			2003.02	Cltc	Q68FD5;Q5SXR6	Clathrin heavy chain 1;Clathrin heavy chain	0	0	0	3	1.9028e-07	138.05		0.96396			0.62495	0.77229		0.96331			0.72353	0.85117		-0.053928			-0.466875	-0.232481	-0.251095	0.76814	8
AAESYSKVVDLAPLHLDAR	GlyGly (K)	7	AAESYSK(1)VVDLAPLHLDAR	2168.12	Gtf3c3	Q3TMP1		0	1	0	4	7.4113e-05	77.468	0.68351			0.74455			0.86933			0.88136			-0.202024			-0.182197			-0.19211	1.48382	5
AAETVELHKLK	Acetyl (Protein N-term);GlyGly (K)			1393.76	Sarnp	Q9D1J3;A0A1W2P6N2	SAP domain-containing ribonucleoprotein	1	1	0	3	0.040092	50.791	0.37665						0.49266						-1.02134						-1.02134		1
AAETVLKQQGVLALR	GlyGly (K)	7	AAETVLK(1)QQGVLALR	1709.98	Mars	E9QB02;Q68FL6	Methionine--tRNA ligase, cytoplasmic	0	1	0	2;3	3.1748e-20	196.38	0.7115	0.60064	0.58052	0.53451	0.78833	1.0102	0.88625	0.61186	0.74028	0.63752	0.85409	1.1199	-0.174214	-0.708727	-0.433857	-0.649457	-0.22754	0.16337	-0.338404	1.28297	83
AAEVAVQSGATFITHLFNAMLPFHHR	Unmodified			2864.45	Amdhd2	F6UP77;F7CUP3;Q8JZV7	Putative N-acetylglucosamine-6-phosphate deacetylase	0	0	0	4;5	8.6481e-20	133.94		0.99379			0.7413	0.83112		0.99052			0.81417	0.91115		-0.013742			-0.296598	-0.13424	-0.148193	0.673079	43
AAEVESVKEQLPAK	GlyGly (K)	8	AAEVESVK(1)EQLPAK	1611.85	Map4	P27546-2;P27546;P27546-3	Microtubule-associated protein 4	0	1	0	3	4.3864e-05	124.12		0.79554						0.82868						-0.271113					-0.271113		1
AAEVLNKHSLSGR	GlyGly (K)	7	AAEVLNK(1)HSLSGR	1494.79	Hnrnpm	Q9D0E1-2;Q9D0E1;B8JK33;B8JK32;A0A3Q4EH91	Heterogeneous nuclear ribonucleoprotein M	0	1	0	3	0.0017847	71.241	0.62268					0.80329	0.79169					0.89957	-0.336992					-0.152693	-0.244843	0.639858	3
AAEVLNKHSLSGRPLK	GlyGly (K)	7;16	AAEVLNK(1)HSLSGR;AAEVLNK(0.21)HSLSGRPLK(0.79)	1833.02	Hnrnpm	Q9D0E1-2;Q9D0E1;B8JK33;B8JK32;A0A3Q4EH91	Heterogeneous nuclear ribonucleoprotein M	0	1	0	3;4	2.375e-05	120.53	0.56675	1.1207	0.59891	0.72879	1.5396	1.22	0.6828	1.1352	0.74742	0.89992	1.7162	1.3242	-0.550465	0.182946	-0.420009	-0.152131	0.779218	0.405121	0.04078	0.0694316	33
AAFALGGLGSGFASTK	Unmodified			1453.76	Cad	E9QAI5;B2RQC6;G3UWN2;B2RQC6-2;E9QAT6	CAD protein;Glutamine-dependent carbamoyl-phosphate synthase;Aspartate carbamoyltransferase;Dihydroorotase	0	0	0	1;2;3	2.3146e-18	197.07		1.037		1.2192	0.92924	0.94663		1.0266		1.4273	1.0393	1.0439		0.0378742		0.513289	0.0556122	0.0619835	0.16719	0.613508	46
AAFAMVTHVKQEPR	GlyGly (K)			1697.87	Trrap	A0A1D5RLL4;E9PZA7;E9PWT1;E9QLK7;F7CGG2;Q80YV3	Transformation/transcription domain-associated protein	0	1	0	3	0.038057	55.98			0.55644						0.66616						-0.586059				-0.586059		1
AAFDDAIAELDTLSEESYK	Unmodified			2086.96	Ywhae	P62259	14-3-3 protein epsilon	0	0	0	2;3	2.7657e-249	387.8		0.97215				1.0288		0.99406				1.1387		-0.00859516				0.187388	0.0893963	0.276396	93
AAFGCSGTWLATVEQR	Unmodified			1752.83	Wdr75	Q3U821		0	0	0	2;3	4.8868e-07	145.09		1.2617			1.2926			1.2774			1.4123			0.35321			0.498047		0.425628	0.969442	18
AAFGLSEAGFNTACLTKLFPTR	GlyGly (K)	17	AAFGLSEAGFNTACLTK(1)LFPTR	2485.24	Sdha	Q8K2B3;A0A1Y7VJ55	Succinate dehydrogenase [ubiquinone] flavoprotein subunit, mitochondrial	0	1	0	3	2.0726e-05	79.635	0.85418		0.77104	0.50776			1.0621		0.97359	0.60685			0.0869196		-0.0386137	-0.720588			-0.224094	0.331628	2
AAFKALSTAQDSEAAFAK	GlyGly (K)			1939.96	Terf2	D3YZ08;O35144;E9QM06;O35144-2	Telomeric repeat-binding factor 2	0	1	0	3	0.06322	45.221			0.95336						1.151						0.202888				0.202888		1
AAFQLGSPWR	Unmodified			1131.58	Aldh2	P47738;A0A0G2JEU1;D3YYF3	Aldehyde dehydrogenase, mitochondrial	0	0	0	2	7.6464e-07	217.02	0.90103	1.0017		1.0211	0.7882	0.75037	1.0433	1.003		1.2613	0.87997	0.82237	0.0611541	0.00432161		0.334911	-0.184474	-0.28214	-0.0132454	0.0422044	41
AAFQLGSPWRR	Unmodified			1287.68	Aldh2	P47738;A0A0G2JEU1;D3YYF3	Aldehyde dehydrogenase, mitochondrial	0	0	0	2;3	0.0026269	123.86				0.77172						0.86438						-0.210262			-0.210262		19
AAFQNKLSDQLSR	GlyGly (K)	6	AAFQNK(1)LSDQLSR	1590.81	Zfp518b;Znf518b	J3QPN0;B2RRE4	Zinc finger protein 518B	0	1	0	3	0.0071142	59.155			0.51941						0.65009						-0.621289				-0.621289		1
AAFSKYLTAR	GlyGly (K)	5	AAFSK(1)YLTAR	1240.66	Abcd3	P55096;A0A0G2JDI9;A0A0G2JGA4	ATP-binding cassette sub-family D member 3	0	1	0	2;3	0.00047721	110.53	0.50401		0.45211	0.60005			0.61788		0.52552	0.73108			-0.694601		-0.928182	-0.451899			-0.691561	1.42792	15
AAFTCIKNLWNR	GlyGly (K)	7	AAFTCIK(1)NLWNR	1606.8	Huwe1	A2AFQ0;Q7TMY8;Q7TMY8-3;Q7TMY8-4;Q7TMY8-2;F6XP90	E3 ubiquitin-protein ligase HUWE1	0	1	0	3	0.00031628	106.62	1.2441						1.5739						0.654344						0.654344		3
AAFVKALQQEQEMEQR	GlyGly (K)	5	AAFVK(1)ALQQEQEMEQR	2018.98	Gatad2a	E9QMN5;Q8CHY6;A0A1I7Q4G8	Transcriptional repressor p66 alpha	0	1	0	3	0.00018557	87.647					1.2062						1.3661						0.450063		0.450063		3
AAFVLPEFTR	Unmodified			1149.62	Srm	Q64674	Spermidine synthase	0	0	0	2	0.00022083	149.65		0.89662						0.9147						-0.128629					-0.128629		43
AAFVTLLTGAK	Acetyl (Protein N-term)			1132.65	Akr1b10	G5E895;D3Z494;S4R2G9		1	0	0	2	4.3962e-05	148.94		0.93603			0.87629	1.08		0.93977			0.96947	1.1963		-0.0896204			-0.0447318	0.258579	0.041409	0.129974	17
AAGAAAALAFLNQESR	Acetyl (Protein N-term)			1601.82	Npm3	Q9CPP0	Nucleoplasmin-3	1	0	0	2	2.779e-102	312.78		1.0441			0.82785	0.70454		1.0603			0.91766	0.77718		0.0844725			-0.123968	-0.363679	-0.134392	0.389011	28
AAGAAAIITEPEHTK	Unmodified			1478.77	Rcc2	Q8BK67;A2AWQ2	Protein RCC2	0	0	0	2;3	7.112e-27	185.2	1.3603	1.0541	1.2319				1.7364	1.0585	1.7519				0.796099	0.0820213	0.80892				0.562347	0.841524	66
AAGAAAIITEPEHTKER	GlyGly (K)	15	AAGAAAIITEPEHTK(1)ER	1877.96	Rcc2	Q8BK67;A2AWQ2	Protein RCC2	0	1	0	3	7.1164e-05	90.444			0.89005						1.1732						0.230449				0.230449		5
AAGAGNEAAALFLATSGAHANHR	Unmodified			2177.07	Ankfy1	Q810B6	Rabankyrin-5	0	0	0	4	1.2399e-33	176.46	1.5009	0.87896					1.7843	0.8695					0.835358	-0.201742					0.316808	0.186514	12
AAGCSIPVASVATGFPAGQTHLK	Unmodified			2239.14	Dera	Q91YP3;A0A0N4SV34	Deoxyribose-phosphate aldolase	0	0	0	2;3	1.3047e-19	131.13	0.7665		0.89623				0.93755		0.99012				-0.0930325		-0.0143247				-0.0536786	0.394975	18
AAGDGDVKLSTLGSGGESGGDGSPGGAGATAAR	Acetyl (Protein N-term);GlyGly (K)	8	AAGDGDVK(1)LSTLGSGGESGGDGSPGGAGATAAR	2958.36	Pgrmc2	Q80UU9	Membrane-associated progesterone receptor component 2	1	1	0	3	1.099e-23	114.35	0.75383	1.203	1.104		0.98773		0.98557	1.2544	1.5397		1.1222		-0.0209698	0.326997	0.622649		0.16633		0.273752	0.85946	11
AAGFKTVEPLEYYR	Acetyl (Protein N-term);GlyGly (K)	5	AAGFK(1)TVEPLEYYR	1798.89	Exosc8	Q9D753;D3YYN3	Exosome complex component RRP43	1	1	0	2	2.8466e-05	141.71	0.68629	0.94796	0.66233		0.99769		0.85983	0.95573	0.89441		1.1368		-0.217877	-0.065325	-0.160992		0.184978		-0.0648037	0.28461	29
AAGGAGAQVGGSISSGSSASSVTVTR	Unmodified			2221.09	Lmna	P48678	Prelamin-A/C;Lamin-A/C	0	0	0	2;3	3.467e-119	322.33	1.0561	1.0503			1.6789		1.2733	1.0973			1.8642		0.348572	0.133958			0.898557		0.460362	0.743389	91
AAGIIHLGATSCYVGDNTDLIILR	Unmodified			2542.32	Adsl	P54822;E9Q3T7;E9Q0A0	Adenylosuccinate lyase	0	0	0	3	3.3466e-05	67.364		0.93599			0.9819			0.96163			1.0923			-0.0564462			0.127369		0.0354615	0.116014	2
AAGKAVSCAEIVK	GlyGly (K)	4;9	AAGK(1)AVSCAEIVK(1)R;AVSCAEIVK(1)R	1416.74	Rpp25l	Q99JH1	Ribonuclease P protein subunit p25-like protein	0	1	0	2;3	7.9327e-05	128.57	0.54359	0.97718	0.53845				0.78127	1.0107	0.83397				-0.356107	0.0153548	-0.261933				-0.200895	0.67091	10
AAGKAVSCAEIVKR	2 GlyGly (K)	4;9	AAGK(1)AVSCAEIVK(1)R;AVSCAEIVK(1)R	1686.88	Rpp25l	Q99JH1	Ribonuclease P protein subunit p25-like protein	0	2	0	3	0.0034405	73.887			0.56958						0.65332						-0.614138				-0.614138		1
AAGKGDVPTKRPPVLR	Unmodified			1660.97	Rpl7a;Gm14214	P12970;V9GX35	60S ribosomal protein L7a	0	0	0	4	0.052869	53.869	0.68613						0.81354						-0.297715						-0.297715		1
AAGLATMISTMRPDIDNMDEYVR	Unmodified			2569.2	Sf3b1	Q99NB9;G5E866	Splicing factor 3B subunit 1	0	0	0	2;3	2.969e-32	160.78		1.2498			0.92839			1.2346			1.0292			0.304044			0.0415234		0.172784	0.383429	31
AAGLPVKGIILK	GlyGly (K)	7	AAGLPVK(0.994)GIILK(0.006)	1292.82	Cenpb	P27790	Major centromere autoantigen B	0	1	0	3	0.0024405	72.2	0.45875	0.7177	0.50475	0.47472	0.63937	0.53248	0.55415	0.70665	0.62577	0.5696	0.68712	0.57953	-0.851652	-0.500932	-0.676296	-0.811979	-0.541366	-0.787045	-0.694878	4.07153	10
AAGMGSYVQPQR	Unmodified			1263.6	Znf593	Q9DB42	Zinc finger protein 593	0	0	0	2	2.2889e-07	166.07	1.3884		0.81684				1.5565		0.90759				0.638306		-0.139887				0.249209	0.195624	15
AAGQYSTSYAQQKR	GlyGly (K)	13	AAGQYSTSYAQQK(1)R	1671.8	Opa1	P58281-2;F6U775	Dynamin-like 120 kDa protein, mitochondrial;Dynamin-like 120 kDa protein, form S1	0	1	0	3	4.0047e-05	138.42	1.0228		0.79096	0.77303	1.4054	1.2221	1.2425		0.99417	0.93252	1.5893	1.3744	0.313246		-0.00843553	-0.100793	0.668391	0.458802	0.266242	0.863603	19
AAGSGELGVTVK	Unmodified			1087.59	Flnb	Q80X90	Filamin-B	0	0	0	1;2	1.754e-06	161.17	0.8636	0.95087	0.87309	0.92145	0.73681	0.90013	1.1224	0.96028	1.2565	1.1088	0.82339	1.0044	0.166587	-0.058473	0.329411	0.148999	-0.280352	0.00633393	0.0520843	0.241722	68
AAGSGELGVTVKGPK	GlyGly (K)	12;3	AAGSGELGVTVK(0.966)GPK(0.034);GPK(1)GLEELVK	1483.8	Flnb	Q80X90	Filamin-B	0	1	0	3	0.00066086	76.759			0.52925						0.62034						-0.688869				-0.688869		2
AAGSIASAQKPPAGK	Unmodified			1352.74	Map4	A0A0G2JFH2;A0A140T8T5;P27546-2;P27546	Microtubule-associated protein 4	0	0	0	2;3	7.0692e-08	160.72	0.9336		1.078				1.1172		1.2885				0.159887		0.365693				0.26279	0.62415	12
AAGSIASAQKPPAGK	GlyGly (K)	10;15	AAGSIASAQK(0.985)PPAGK(0.015);AAGSIASAQKPPAGK(0.791)VQIVSK(0.209)	1466.78	Map4	A0A0G2JFH2;A0A140T8T5;P27546-2;P27546	Microtubule-associated protein 4	0	1	0	3	0.00084876	73.219					0.74459	0.75175					0.83956	0.83588					-0.252295	-0.258632	-0.255463	2.10258	4
AAGSIASAQKPPAGKVQIVSK	GlyGly (K)	10;15;21	AAGSIASAQK(0.985)PPAGK(0.015);AAGSIASAQKPPAGK(0.791)VQIVSK(0.209);AAGSIASAQKPPAGK(0.03)VQIVSK(0.97)	2121.19	Map4	A0A0G2JFH2;A0A140T8T5;P27546-2;P27546	Microtubule-associated protein 4	0	1	0	3;4	0.00071044	97.095	0.51487			0.47221	0.73651		0.60141			0.57562	0.80819		-0.733579			-0.796811	-0.307234		-0.612541	1.23953	4
AAGTLYTYPENWR	Acetyl (Protein N-term)			1582.74	Eef1g	Q9D8N0	Elongation factor 1-gamma	1	0	0	2	6.9125e-52	283.58	1.04	0.93192					1.2565	0.91754					0.329411	-0.124157					0.102627	0.136996	61
AAGTLYTYPENWRAFKALIAAQYSGAQVR	Acetyl (Protein N-term)			3257.66	Eef1g	Q9D8N0	Elongation factor 1-gamma	1	0	0	3	5.0568e-33	145.89		0.88333			0.52729			0.87554			0.57734			-0.191755			-0.792507		-0.492131	0.457339	5
AAGVSVEPFWPGLFAK	Unmodified			1674.88	Rplp1	P47955	60S acidic ribosomal protein P1	0	0	0	2;3	2.5518e-27	201.08	0.81273	0.95768	0.73328	0.92132	0.8596	0.96126	1.011	0.94667	0.93909	1.1772	0.94062	1.0586	0.015783	-0.0790665	-0.0906647	0.235359	-0.0883161	0.0821576	0.0125421	0.0852586	122
AAGVVLEMIR	Unmodified			1057.6	Ruvbl2	Q9WTM5;A0A1B0GSR4;A0A1B0GT54	RuvB-like 2	0	0	0	2	0.00019273	168.27		1.2142						1.1808						0.239765					0.239765		27
AAGYDLFSAYDYTISPMEK	Unmodified			2140.97	Dut	Q8VCG1;Q9CQ43		0	0	0	2;3	6.8876e-75	191.36		0.84681						0.8355						-0.259288					-0.259288		43
AAGYDLFSAYDYTISPMEKAIVK	GlyGly (K)	19;4	AAGYDLFSAYDYTISPMEK(0.995)AIVK(0.005);AIVK(1)TDIQIAVPSGCYGR	2666.29	Dut	Q8VCG1;Q9CQ43		0	1	0	3	1.9295e-06	88.57		0.74939			0.72715			0.7384			0.80699			-0.437526			-0.309377		-0.373451	0.965879	8
AAHACATVGNKGFVFGGR	GlyGly (K)	11	AAHACATVGNK(1)GFVFGGR	1932.94	Klhdc2	Q4G5Y1	Kelch domain-containing protein 2	0	1	0	3	0.00070765	90.348			1.1398						1.2838						0.36042				0.36042		3
AAHGGSAASSALKGLIQQFTAITGASESVGK	Acetyl (Protein N-term);GlyGly (K)	13	AAHGGSAASSALK(1)GLIQQFTAITGASESVGK	3070.57	Ubxn7	G5E8R8;Q6P5G6	UBX domain-containing protein 7	1	1	0	3;4	1.1515e-42	161.5	0.51666		0.51481	0.74701	1.1663	1.2377	0.60743		0.64939	0.92182	1.3004	1.3596	-0.71921		-0.622843	-0.117443	0.378955	0.443182	-0.127472	0.202627	22
AAHLCAEAALR	Unmodified			1181.6	Pa2g4	P50580;P50580-2	Proliferation-associated protein 2G4	0	0	0	2;3	4.5686e-09	175.93	0.88727	1.0471	0.9431	1.0576	0.96575	0.95077	1.1266	1.043	1.2903	1.3096	1.0779	1.0426	0.171975	0.0607392	0.367707	0.389126	0.108223	0.0601858	0.192993	1.60145	163
AAHSDVFAPVKAHVAELER	GlyGly (K)	11	AAHSDVFAPVK(1)AHVAELER	2160.11	Chpf	Q6IQX7;Q6IQX7-3;Q6IQX7-2	Chondroitin sulfate synthase 2	0	1	0	4	0.0090813	54.368		1.6337						1.6858						0.753433					0.753433		0
AAHSEGHITAGLDMK	Unmodified			1536.74	Cct2	P80314;A0A1W2P8B6	T-complex protein 1 subunit beta	0	0	0	2;3;4	9.4765e-65	270.02		0.98618	0.97709	1.0398	0.92771	0.92867		0.99307	1.4921	1.3881	1.0495	1.0192		-0.0100327	0.577344	0.473112	0.0697022	0.0274372	0.227512	0.857727	136
AAHSEGHITAGLDMK	Oxidation (M)			1552.73	Cct2	P80314;A0A1W2P8B6	T-complex protein 1 subunit beta	0	0	1	2;3;4	2.6861e-38	228.93		0.98612			0.98584	0.88913		0.98554			1.1098	0.98284		-0.0210137			0.1503	-0.0249715	0.0347715	0.215797	49
AAIAAAAAAAAAK	Unmodified			1040.6	Rpl14	Q9CR57	60S ribosomal protein L14	0	0	0	1;2	1.0461e-09	174.52	0.89796	0.98489	0.97826	0.95603	0.90177	0.94159	1.0726	0.97681	1.237	1.1128	0.99482	1.0293	0.101112	-0.0338501	0.306846	0.154194	-0.00749258	0.0416635	0.0937455	0.899363	105
AAIAAAAAAAAAKAK	Unmodified			1239.73	Rpl14	Q9CR57	60S ribosomal protein L14	0	0	0	2;3	0.0011304	83.53	0.83056		0.85372	0.84501			0.96585		0.95486	0.99082			-0.0501289		-0.0666389	-0.0133051			-0.0433576	0.955954	13
AAIAAAAAAAAAKAK	GlyGly (K)	13;15	AAIAAAAAAAAAK(0.993)AK(0.007);AAIAAAAAAAAAK(0.112)AK(0.888)	1353.77	Rpl14	Q9CR57	60S ribosomal protein L14	0	1	0	2;3	2.5838e-05	120.53	0.51723	0.79949	0.44754	0.58047	0.61645	0.60041	0.63478	0.79827	0.51567	0.68164	0.67676	0.66376	-0.655671	-0.325051	-0.95548	-0.552918	-0.563284	-0.591266	-0.607278	3.11815	65
AAIAFLHALWQDR	Unmodified			1510.8	Nup188	Q6ZQH8	Nucleoporin NUP188 homolog	0	0	0	2;3	1.7212e-05	125.28	0.91232	1.0741	0.98034		0.98976	1.0028	1.0541	1.0657	1.1208		1.1086	1.116	0.0760117	0.0918014	0.164529		0.148739	0.158337	0.127884	2.65638	30
AAIAFLHALWQDRR	Unmodified			1666.91	Nup188	Q6ZQH8	Nucleoporin NUP188 homolog	0	0	0	4	0.0020535	87.713		0.59016	0.85151					0.58883	0.95453					-0.764077	-0.0671376				-0.415607	0.352416	2
AAIAQLNGKEVK	GlyGly (K)	9;12	AAIAQLNGK(0.994)EVK(0.006);AAIAQLNGK(0.112)EVK(0.888)	1354.76	Rbm14	Q8C2Q3;E9QL13;Q8C2Q3-2	RNA-binding protein 14	0	1	0	3	0.00055253	89.403	0.60036		0.58405	0.64652			0.81749		0.71787	0.74382			-0.290727		-0.478205	-0.426975			-0.398636	1.71824	14
AAIDWFDGK	Unmodified			1021.49	Fus;Taf15	Q8CFQ9;P56959;G3UXT7;Q8BQ46;F6QCI0	RNA-binding protein FUS	0	0	0	1;2	1.6251e-05	209.84				0.95563	0.77452					1.1175	0.87676					0.160275	-0.189746		-0.0147356	0.0238685	103
AAIDYQKVVR	GlyGly (K)	7	AAIDYQK(1)VVR	1275.69	Mat2a	Q3THS6;A0A0U1RNT6;A0A0U1RNK6;A0A0U1RQ95	S-adenosylmethionine synthase isoform type-2	0	1	0	3	9.8221e-05	140.75	0.7309		0.56661	0.70546	0.87759	0.97002	0.93714		0.7626	0.86311	0.98867	1.0835	-0.0936635		-0.391002	-0.212384	-0.016439	0.115699	-0.119558	0.623102	28
AAIEVNAGR	Unmodified			899.482	Afap1	Q80YS6;E9Q8X9	Actin filament-associated protein 1	0	0	0	2	0.034352	73.26						0.83824						0.93339						-0.0994481	-0.0994481		1
AAIGCGIVESILNWVK	Unmodified			1728.92	Top2a	Q01320	DNA topoisomerase 2-alpha	0	0	0	2	0.00014012	134.38					1.2979						1.4386						0.524666		0.524666		2
AAIGFFITGGK	Unmodified			1080.6	Focad	A2AKG8;E9PYJ6	Focadhesin	0	0	0	2	0.014041	79.148		0.93714			0.85024	0.81648		0.94273			0.94316	0.89849		-0.0850835			-0.0844256	-0.154426	-0.107978	1.36371	7
AAIKHALSAGYR	Unmodified			1256.7	Akr1a1	Q9JII6;B1AXW3	Alcohol dehydrogenase [NADP(+)]	0	0	0	3	0.0087832	73.435	1.1324						1.3085						0.387914						0.387914		1
AAIKLQELLK	GlyGly (K)	4	AAIK(1)LQELLK	1239.76	Rrbp1	A2AVJ7;Q99PL5	Ribosome-binding protein 1	0	1	0	3	0.0013861	112.11		0.68597				0.72115		0.68588				0.78738		-0.543972				-0.344868	-0.44442	0.852974	8
AAIKSLSR	GlyGly (K)	4	AAIK(1)SLSR	958.556	Psmd5	Q8BJY1	26S proteasome non-ATPase regulatory subunit 5	0	1	0	2	0.010876	133.23	1.317		1.4123		1.1694	1.1979	1.6024		2.153		1.2598	1.2974	0.680234		1.10635		0.333195	0.375623	0.62385	1.40241	21
AAILKASPK	GlyGly (K)	5	AAILK(1)ASPK	1011.61	Rpl14	Q9CR57	60S ribosomal protein L14	0	1	0	2	0.003621	125.31	0.62054				0.86111	0.85922	0.74741				0.98331	0.95677	-0.420028				-0.0242818	-0.0637559	-0.169355	0.507699	6
AAILPTSIFLTNK	Unmodified			1387.81	Prmt5	A0A0R4J049;Q8CIG8;F6QQQ6	Protein arginine N-methyltransferase 5	0	0	0	1;2	1.204e-15	215.87	0.82044	0.83835			0.86567		0.98332	0.82092			0.96424		-0.0242671	-0.284686			-0.0525358		-0.120496	0.550392	50
AAILPTSIFLTNKK	Unmodified			1515.9	Prmt5	A0A0R4J049;Q8CIG8;F6QQQ6	Protein arginine N-methyltransferase 5	0	0	0	3	9.2723e-12	182.25	0.84165		0.95401	0.94374			1.004		1.0985	1.0878			0.00575927		0.135535	0.121413			0.0875692	0.777602	31
AAILPTSIFLTNKK	GlyGly (K)	14	AAILPTSIFLTNK(0.117)K(0.883)	1629.95	Prmt5	A0A0R4J049;Q8CIG8;F6QQQ6	Protein arginine N-methyltransferase 5	0	1	0	3	0.00046388	103.97	0.27955			0.44338			0.33799			0.54308			-1.56495			-0.880763			-1.22286	0.760314	3
AAINQKLIETGER	GlyGly (K)	6	AAINQK(1)LIETGER	1555.83	Eny2	A0A2I3BRK6;Q9JIX0;A0A2I3BRR5;A0A2I3BQK0;A0A2I3BQB4;A0A2I3BQ37	Transcription and mRNA export factor ENY2	0	1	0	2;3	4.3402e-05	138.89	0.53416	0.97829	0.44148	0.56072	0.90879	1.06	0.70478	0.98491	0.64984	0.72786	1.0296	1.197	-0.504755	-0.0219362	-0.621844	-0.458267	0.042084	0.259423	-0.217549	0.708447	14
AAITVEHLAIK	Unmodified			1164.69	Ddx21	Q9JIK5	Nucleolar RNA helicase 2	0	0	0	2;3	1.0449e-14	213.85		0.98239			1.0099	1.0137		0.97363			1.1026	1.1133		-0.0385545			0.14091	0.154842	0.0857325	0.519334	84
AAIVEKLSSLPFQK	GlyGly (K)	6	AAIVEK(1)LSSLPFQK	1643.92	Nutf2	P61971	Nuclear transport factor 2	0	1	0	2;3	4.7769e-12	190.46	0.8269	1.0621	0.84814	0.69375	1.0852	1.2124	0.99824	1.079	1.0907	0.81166	1.2147	1.3281	-0.00254138	0.109695	0.125254	-0.301053	0.2806	0.409364	0.103553	0.458261	40
AAIVFQKQLR	GlyGly (K)	7	AAIVFQK(1)QLR	1286.75	Myo10	F8VQB6;F8VQB6-2;E9Q5G1;D3YXU7;D3YXW4;F6UVU0;D3YZ13;D3Z0V4	Unconventional myosin-X	0	1	0	3	0.0029442	80.455	0.58957						0.72171						-0.470509						-0.470509		2
AAIVVHSR	Unmodified			851.498	Slc27a4;Slc27a1	Q91VE0;Q60714	Long-chain fatty acid transport protein 4;Long-chain fatty acid transport protein 1	0	0	0	2	0.028637	84.916						0.70412						0.76316						-0.389943	-0.389943		1
AAIVVNGHGMTPLKVAAESCK	GlyGly (K)	14	AAIVVNGHGMTPLK(1)VAAESCK	2266.16	Fem1b	Q9Z2G0	Protein fem-1 homolog B	0	1	0	3;4	3.4268e-05	81.807		1.2125			1.0218			1.25			1.157			0.321928			0.210389		0.266158	0.881101	5
AAIYHAFSHKEAK	GlyGly (K)	10;13	AAIYHAFSHK(0.998)EAK(0.002);AAIYHAFSHK(0.371)EAK(0.629)	1585.8	Pop4	Q9CR08;A0A0U1RQ13;A0A0U1RP33	Ribonuclease P protein subunit p29	0	1	0	3;4	0.00038092	89.301	0.38735		0.59525	0.68259			0.45836		0.67852	0.82491			-1.12545		-0.559537	-0.277691			-0.654225	0.922044	18
AAIYLLISQLR	Unmodified			1259.76	Polr1a	O35134;A0A0U1RPX8	DNA-directed RNA polymerase I subunit RPA1	0	0	0	2	0.0011326	105.52		0.97422			0.90847	0.82637		0.97235			1.0084	0.91135		-0.0404524			0.012068	-0.133923	-0.0541024	0.478011	15
AAKAAGARPLTSPESLSR	GlyGly (K)	3	AAK(1)AAGARPLTSPESLSR	1896.02	Bag6	Q3UF95;Q9Z1R2	Large proline-rich protein BAG6	0	1	0	3;4	1.8549e-05	101.04	0.33455	0.80378	0.24875	0.38651			0.42315	0.79561	0.33696	0.48311			-1.24076	-0.329867	-1.56935	-1.04958			-1.04739	1.55139	29
AAKALALGHLSSAFAASQEAVTSSER	GlyGly (K)	3	AAK(1)ALALGHLSSAFAASQEAVTSSER	2686.37	Pigs	Q6PD26	GPI transamidase component PIG-S	0	1	0	3;4	6.3372e-07	96.793	0.73953		0.63174	0.67563			0.86591		0.70179	0.7596			-0.207711		-0.510889	-0.396688			-0.371763	1.28265	7
AAKDVFNK	GlyGly (K)	3;5	AAK(1)DVFNK;DVFNK(1)GYGFGMVK	1005.52	Vdac3	Q60931;J3QMG3	Voltage-dependent anion-selective channel protein 3	0	1	0	2	0.023907	107.01						0.56025						0.61662						-0.697546	-0.697546		1
AAKGTVGSILDR	GlyGly (K)	3	AAK(1)GTVGSILDR	1300.71	Abce1	P61222	ATP-binding cassette sub-family E member 1	0	1	0	2;3	2.3495e-05	143.76	0.83154	0.81651	0.74961	0.68894	0.80963	0.79523	1.0697	0.81363	1.014	0.84972	0.89115	0.88318	0.0972062	-0.297555	0.0200577	-0.234941	-0.16626	-0.179221	-0.126785	1.00885	29
AAKISMPDVDLNFK	GlyGly (K)	3;11	AAK(1)ISMPDVDLNFK;ISMPDVDLNFK(0.998)GPK(0.002)	1661.84	Ahnak	E9Q616		0	1	0	3	6.2263e-05	116.63	0.39085	1.4577		0.45281			0.487	1.4985		0.53497			-1.03801	0.583519		-0.90247			-0.452319	0.32271	7
AAKLQSSQEPEAPPPR	GlyGly (K)	4	RAAK(1)LQSSQEPEAPPPR	1818.92	Maged2	Q9ER67;A2AG46;A2AG47		0	1	0	3	1.6363e-05	115.38	3.2183	0.80807	5.4023	1.9133			4.5684	0.82158	5.8497	2.5585			2.19169	-0.283527	2.54836	1.3553			1.45296	0.980612	7
AAKTALNNTLDLANVKEQASR	2 GlyGly (K)	3;13	AAK(1)TALNNTLDLANVK(1)EQASR;TALNNTLDLANVK(1)EQASR	2455.28	Kiaa0196	Q8C2E7	WASH complex subunit strumpellin	0	2	0	4	7.7122e-05	68.49	0.54016						0.67588						-0.565161						-0.565161		3
AAKVFESIGK	Acetyl (Protein N-term);GlyGly (K)	3	AAK(1)VFESIGK	1204.65	Phb	P67778;Q5SQG5	Prohibitin	1	1	0	2	0.0024883	83.647	0.40565						0.49181						-1.02383						-1.02383		2
AAKVLEQLTGQTPVFSK	GlyGly (K)	3;14	AAK(1)VLEQLTGQTPVFSK(1)AR;VLEQLTGQTPVFSK(1)AR	1930.05	Rpl11	A2BH06;Q9CXW4	60S ribosomal protein L11	0	1	0	2;3	5.5091e-51	228.25	0.51001	0.57896	0.57127	0.77607			0.59741	0.57122	0.63564	0.84975			-0.743207	-0.807882	-0.653718	-0.23489			-0.609924	1.74696	28
AAKVLEQLTGQTPVFSKAR	2 GlyGly (K)	3;14	AAK(1)VLEQLTGQTPVFSK(1)AR;VLEQLTGQTPVFSK(1)AR	2271.23	Rpl11	A2BH06;Q9CXW4	60S ribosomal protein L11	0	2	0	3	0.00013123	81.878	0.78897		0.65707				0.95775		0.8216				-0.062279		-0.283492				-0.172885	0.440895	3
AALAALTKGQDESAPK	GlyGly (K)	8	AALAALTK(0.995)GQDESAPK(0.005)	1683.88	Sec23ip	G3X928;Q6NZC7	SEC23-interacting protein	0	1	0	2;3	9.4239e-05	94.717	0.4385	1.0063	0.54969				0.55911	1.0201	0.79655				-0.838796	0.0287106	-0.328163				-0.379416	0.567423	5
AALAEITEMVAQLHGTMIK	Unmodified			2026.06	Farp1	F8VPU2	FERM, RhoGEF and pleckstrin domain-containing protein 1	0	0	0	3	1.7608e-29	189.81		1.0546			0.84241	0.79858		1.0449			0.93279	0.87247		0.0633649			-0.100376	-0.196823	-0.0779445	0.384433	16
AALAGGTTMIIDHVVPEPESSLTEAYEK	Unmodified			2928.44	Dpysl3	E9PWE8;Q3TT92		0	0	0	2;3	1.3815e-86	249.69		1.1364				1.0716		1.146				1.1586		0.196607				0.212383	0.204495	1.61006	29
AALAGGTTMIIDHVVPEPGTSLLAAFDQWR	Unmodified			3136.6	Dpysl2	O08553	Dihydropyrimidinase-related protein 2	0	0	0	3	4.9416e-07	69.427		0.93751						0.94367						-0.0836457					-0.0836457		2
AALAHSEIATTQAASTK	Unmodified			1669.86	Plec	Q9QXS1;Q9QXS1-2;Q9QXS1-9;Q9QXS1-12;Q9QXS1-11;Q9QXS1-10;Q9QXS1-16;Q9QXS1-4;Q9QXS1-5;Q9QXS1-15;E9Q3W4;A0A3B2W7J8;Q9QXS1-13;Q9QXS1-14;Q9QXS1-3;Q9QXS1-6;Q9QXS1-7;Q9QXS1-8	Plectin	0	0	0	2;3	3.3998e-148	355.13	0.73117	0.9947	0.92918	0.90557		0.99415	0.94044	0.99164	1.063	1.1032		1.1016	-0.0885922	-0.0121116	0.0881416	0.141694		0.1396	0.0537465	0.522443	47
AALAHSEIATTQAASTKALPNGR	GlyGly (K)	17	AALAHSEIATTQAASTK(1)ALPNGR	2392.25	Plec	Q9QXS1;Q9QXS1-2;Q9QXS1-9;Q9QXS1-12;Q9QXS1-11;Q9QXS1-10;Q9QXS1-16;Q9QXS1-4;Q9QXS1-5;Q9QXS1-15;E9Q3W4;A0A3B2W7J8;Q9QXS1-13;Q9QXS1-14;Q9QXS1-3;Q9QXS1-6;Q9QXS1-7;Q9QXS1-8	Plectin	0	1	0	3;4	1.705e-08	112.58	0.40501	1.0263	0.55549	0.58074	0.92116		0.52246	1.0603	0.76066	0.70227	1.032		-0.936608	0.0844725	-0.394676	-0.509902	0.045443		-0.342254	0.839091	15
AALAPLPPLPAQFK	Acetyl (Protein N-term)			1474.85	Vta1	Q9CR26;F8WJC2	Vacuolar protein sorting-associated protein VTA1 homolog	1	0	0	2	1.5072e-06	156.35		1.0209						1.0285						0.0405418					0.0405418		35
AALAVEPSPGGVQYIIATQVGPGPQVLDDTHDHLLGQDGLPQR	Unmodified			4429.27	Mvd	Q99JF5	Diphosphomevalonate decarboxylase	0	0	0	4	9.3447e-08	66.419		1.3724						1.38						0.464668					0.464668		6
AALDKATVLLSMSK	GlyGly (K)	5;9	AALDK(1)ATVLLSMSK;ATVLLSMSK(0.886)GGK(0.114)	1560.85	Pdcd4	Q61823	Programmed cell death protein 4	0	1	0	2;3	0.00019956	94.487				0.51915		1.0143				0.66903		1.1179				-0.579857		0.160791	-0.209533	0.172499	5
AALDLKDPNRPR	GlyGly (K)	6	AALDLK(1)DPNRPR	1478.8	Rilpl1	Q9JJC6;A0A0G2JFP1;A0A0G2JES6	RILP-like protein 1	0	1	0	3	0.0059953	72.2				0.60341						0.7483						-0.418311			-0.418311		4
AALDLKQVPSQIAVTR	GlyGly (K)	6	AALDLK(1)QVPSQIAVTR	1823.03	Lrpprc	Q6PB66	Leucine-rich PPR motif-containing protein, mitochondrial	0	1	0	3	0.00024707	83.37	0.60165			0.60961			0.73992			0.76462			-0.434559			-0.387185			-0.410872	1.4358	6
AALDVYCKK	GlyGly (K)	8	AALDVYCK(0.891)K(0.109)	1180.59	Anapc2	Q8BZQ7	Anaphase-promoting complex subunit 2	0	1	0	3	0.010695	76.679	0.79389	1.1109	0.6033			0.89725	1.0456	1.1482	0.75825			0.98491	0.064331	0.199374	-0.399255			-0.0219362	-0.0393714	0.108445	9
AALEALGSCLNNK	Unmodified			1359.68	Shmt2	Q9CZN7-2;Q9CZN7	Serine hydroxymethyltransferase	0	0	0	2;3	3.3836e-43	273.79	0.92304	0.97483	0.97282	1.025	0.77204		1.1431	1.0012	1.2436	1.2054	0.8625		0.192952	0.0017302	0.314523	0.269512	-0.213404		0.113063	0.50719	66
AALEALGSCLNNKYSEGYPGK	GlyGly (K)	13;8	AALEALGSCLNNK(1)YSEGYPGK(1)R;YSEGYPGK(1)R	2355.12	Shmt2	Q9CZN7-2;Q9CZN7	Serine hydroxymethyltransferase	0	1	0	3	2.9572e-08	124.45		1.0495		1.0706	0.88024			1.0548		1.2761	1.0108			0.0769695		0.351741	0.0154976		0.148069	0.540025	17
AALEALGSCLNNKYSEGYPGKR	2 GlyGly (K)	13;8	AALEALGSCLNNK(1)YSEGYPGK(1)R;YSEGYPGK(1)R	2625.26	Shmt2	Q9CZN7-2;Q9CZN7	Serine hydroxymethyltransferase	0	2	0	3	0.00052171	92.39	0.68108		0.38158				0.82242		0.45898				-0.282053		-1.1235				-0.702775	0.464183	2
AALEELVR	Unmodified			899.508	Hars	Q61035;A0A494BAV2	Histidine--tRNA ligase, cytoplasmic	0	0	0	2	0.0022889	163.34				0.9566						1.0913						0.126048			0.126048		22
AALEKFLVEYK	Acetyl (Protein N-term);GlyGly (K)	5;6	AALEK(1)FLVEYK;FLVEYK(1)SAVEK	1465.78	Hat1	Q8BY71;A2ATU9	Histone acetyltransferase type B catalytic subunit	1	1	0	2	0.0010441	136.33	0.83457						1.0401						0.0567222						0.0567222		1
AALEKFLVEYKSAVEK	Acetyl (Protein N-term);GlyGly (K)	5;6	AALEK(1)FLVEYK;FLVEYK(1)SAVEK	1980.06	Hat1	Q8BY71;A2ATU9	Histone acetyltransferase type B catalytic subunit	1	1	0	3	1.844e-14	186.08	0.54059		0.72048	0.6009			0.67912		0.90964	0.72382			-0.558262		-0.136632	-0.466297			-0.387064	1.02611	8
AALGQGVAPVHTQK	Unmodified			1375.76	Tcof1	H3BL37;O08784;H3BIX0;F6R3V4	Treacle protein	0	0	0	2;3	6.4379e-20	223.87	1.0173	0.85633	1.019	0.99392			1.2568	0.85245	1.2781	1.1811			0.329755	-0.230313	0.354001	0.240131			0.173394	0.531121	46
AALGSSSQNVTEYVVR	Acetyl (Protein N-term)			1721.86	Gtf2f1	Q3THK3	General transcription factor IIF subunit 1	1	0	0	2;3	7.7986e-52	255.31	1.1886		1.5239				1.3086		1.7384				0.388024		0.79776				0.592892	0.674072	31
AALHLYSNTLNFQISEVEPK	Unmodified			2273.17	Naa10	B1AUY7;Q9QY36;B1AUZ1;B1AUY9;Q3V4D5	N-alpha-acetyltransferase 10	0	0	0	2;3	1.3938e-72	231.17		0.96885			0.8944	0.91225		0.95156			0.98375	0.99919		-0.0716335			-0.0236364	-0.00116906	-0.0321463	0.581771	33
AALHLYSNTLNFQVSEVEPK	Unmodified			2259.15	Gm16286;Naa11	Q9CQX6;Q3UX61	N-alpha-acetyltransferase 11	0	0	0	2;3	4.4658e-14	167.95		1.0625			1.1046	1.0558		1.0551			1.2332	1.1682		0.0773797			0.302407	0.224287	0.201358	1.03318	20
AALHPPALAILSHTPDGATQTIAWVGK	Unmodified			2735.48	Npepl1	Q6NSR8;F6T2H5	Probable aminopeptidase NPEPL1	0	0	0	4	1.1932e-10	93.583			0.62358						0.69476						-0.525413				-0.525413		2
AALHVQLEK	Unmodified			1007.58	Rb1cc1	Q9ESK9;F7CC56;E9PX56	RB1-inducible coiled-coil protein 1	0	0	0	2	0.01647	87.308						1.0159						1.1326						0.179638	0.179638		1
AALIKSQGQQQEER	GlyGly (K)	5	AALIK(1)SQGQQQEER	1698.86	Numa1	E9Q7G0;A0A1B0GSW3		0	1	0	3	0.00029821	89.46						1.3731						1.5496						0.631896	0.631896		1
AALIYTCTVCR	Unmodified			1326.64	Znf706	Q9D115	Zinc finger protein 706	0	0	0	2	5.2072e-06	159.28	0.48253		0.75247	0.87724			0.57741		0.86135	0.96761			-0.792332		-0.215329	-0.0475024			-0.351721	0.586228	29
AALKLEPSNK	GlyGly (K)	4;6	AALK(1)LEPSNK;LEPSNK(1)TIHAELSK	1183.66	Fkbp8	O35465;F6WP10;O35465-2	Peptidyl-prolyl cis-trans isomerase FKBP8	0	1	0	2;3	0.00026501	120.27	0.51635		0.55591	0.65251	0.76883	0.6967	0.72002		0.8417	0.80901	0.85043	0.78207	-0.473891		-0.248622	-0.305771	-0.233736	-0.35463	-0.32333	2.76323	21
AALKQLQEIFENYK	GlyGly (K)	4	AALK(1)QLQEIFENYK	1807.95	Tpr	F6ZDS4;Q7M739	Nucleoprotein TPR	0	1	0	3	0.0087327	69.456	0.68929						0.8466						-0.240248						-0.240248		2
AALKSLER	GlyGly (K)			1000.57	Sh3bp5	Q9Z131-3;Q9Z131-2;Q9Z131	SH3 domain-binding protein 5	0	1	0	2	0.035663	88.948						0.59052						0.66413						-0.590462	-0.590462		1
AALKTASDFISK	GlyGly (K)	4;8	AALK(1)TASDFISK(1)MQYPR;TASDFISK(1)MQYPR	1364.73	Gsn	A0A0J9YUQ8;P13020-2;P13020;CON__Q3SX14	Gelsolin	0	1	0	2;3	1.0717e-09	182.28	1.3627	1.1857	1.0273	0.88927	1.0213	0.91787	1.5316	1.1882	1.3075	1.0858	1.1271	1.0159	0.61504	0.248778	0.386811	0.118758	0.172616	0.0227584	0.260793	1.52338	77
AALKTASDFISKMQYPR	Oxidation (M);2 GlyGly (K)	4;8	AALK(1)TASDFISK(1)MQYPR;TASDFISK(1)MQYPR	2170.08	Gsn	A0A0J9YUQ8;P13020-2;P13020	Gelsolin	0	2	1	3	6.1983e-05	97.223	0.92845		0.81731	1.0704			1.1289		1.012	1.2739			0.174918		0.0172093	0.349252			0.18046	0.697735	3
AALKTASDFISKMQYPR	2 GlyGly (K)	4;8	AALK(1)TASDFISK(1)MQYPR;TASDFISK(1)MQYPR	2154.09	Gsn	A0A0J9YUQ8;P13020-2;P13020	Gelsolin	0	2	0	3;4	6.2667e-17	190.82	1.3273		0.85664	0.8567			1.5395		1.0078	1.06			0.622462		0.0112094	0.0840643			0.239245	0.468042	28
AALLETLSLLLGK	Unmodified			1340.83	Gcn1l1	E9PVA8		0	0	0	2;3	3.3459e-22	228.84		1.0224			0.98025	0.95737		1.0159			1.1007	1.0555		0.0227584			0.138421	0.0779266	0.0797021	0.854704	31
AALLEVFQEAHEQSVGMLHLTESINR	Unmodified			2921.47	Mcm3	P25206	DNA replication licensing factor MCM3	0	0	0	3;4	2.1065e-26	149.41		1.0909			0.99745	1.1685		1.0847			1.0917	1.2692		0.117296			0.126576	0.343919	0.195931	0.927929	37
AALLGAGGLKR	GlyGly (K)	10	AALLGAGGLK(1)R	1139.68	Dapk3	O54784	Death-associated protein kinase 3	0	1	0	2;3	0.00010358	132.01	0.74155	0.89798	0.85093	0.82204	0.90935	0.90001	0.87971	0.89064	1.0746	1.043	1.0107	0.99223	-0.1849	-0.167086	0.1038	0.0607392	0.0153548	-0.0112535	-0.0305576	0.253081	54
AALLKHGLGNR	GlyGly (K)	5	AALLK(1)HGLGNR	1262.72	Alad	P10518	Delta-aminolevulinic acid dehydratase	0	1	0	3	0.0098546	72.607				1.3944						1.6002						0.678252			0.678252		2
AALLKSMLNFLK	GlyGly (K)	5	AALLK(1)SMLNFLK	1461.84	Huwe1	A2AFQ0;Q7TMY8;Q7TMY8-3;Q7TMY8-4;Q7TMY8-2;F6XP90;A0A668KL97	E3 ubiquitin-protein ligase HUWE1	0	1	0	2;3	2.0226e-05	144.17	1.0458		0.87288	0.89597			1.2482		1.0817	1.2489			0.319849		0.1133	0.320658			0.251269	1.16878	21
AALLNAVLHSAYSEPFLLPHLK	Unmodified			2403.33	Nol11	Q8BJW5;Q8BJW5-2	Nucleolar protein 11	0	0	0	3;4	1.3995e-06	107.91	0.87187		1.2014				1.009		1.334				0.0129262		0.415759				0.214342	0.318566	3
AALLNQHYQVNFK	Unmodified			1544.81	Eprs	Q8CGC7	Bifunctional glutamate/proline--tRNA ligase;Glutamate--tRNA ligase;Proline--tRNA ligase	0	0	0	2;3	4.007e-89	307.91	0.96365	0.99223	0.99197	0.97159	0.88154	0.88698	1.1315	0.98507	1.136	1.1223	0.98365	0.97369	0.178237	-0.0217018	0.183963	0.166458	-0.023783	-0.0384656	0.0741179	0.778919	98
AALLNQHYQVNFKGK	GlyGly (K)	13;15	AALLNQHYQVNFK(0.915)GK(0.085);AALLNQHYQVNFK(0.346)GK(0.654)	1843.97	Eprs	Q8CGC7	Bifunctional glutamate/proline--tRNA ligase;Glutamate--tRNA ligase;Proline--tRNA ligase	0	1	0	3;4	0.00021691	92.19	0.64566		0.68917				0.79327		1.0264				-0.334116		0.0375931				-0.148262	0.243114	7
AALNGADIYAGCCTLK	Unmodified			1696.79	Hnrnpll	Q921F4;V9GXB6;Q921F4-4	Heterogeneous nuclear ribonucleoprotein L-like	0	0	0	2	1.2392e-12	174.9			0.7159						0.882						-0.181149				-0.181149		23
AALPDLTKVIALK	GlyGly (K)			1465.89	Dnajc3	Q91YW3	DnaJ homolog subfamily C member 3	0	1	0	3	0.030476	46.985				0.75133						0.87029						-0.200432			-0.200432		1
AALPLTTSDTKTVSEWISQMATLPQASNLATR	GlyGly (K)	11	AALPLTTSDTK(1)TVSEWISQMATLPQASNLATR	3515.79	Huwe1	A2AFQ0;Q7TMY8;Q7TMY8-3;Q7TMY8-4;Q7TMY8-2;F6XP90	E3 ubiquitin-protein ligase HUWE1	0	1	0	3	3.5878e-09	78.913			0.61482	1.8106					0.69602	2.1541					-0.522799	1.10709			0.292143	0.107422	2
AALQELLSKGLIK	GlyGly (K)	9;4	AALQELLSK(1)GLIK(0.991)LVSK(0.009);GLIK(1)LVSK	1496.89	Rps25	A0A1L1SQA8;P62852	40S ribosomal protein S25	0	1	0	2;3	5.3837e-06	160.67	0.65048	0.94278	0.56477	0.78744	1.0091	0.90497	0.75552	0.92592	0.64337	0.97434	1.1086	0.99029	-0.404458	-0.111041	-0.636279	-0.0375028	0.148739	-0.014077	-0.17577	0.705207	36
AALQELLSKGLIKLVSK	2 GlyGly (K)	9;4	AALQELLSK(1)GLIK(0.991)LVSK(0.009);GLIK(1)LVSK	2038.21	Rps25	A0A1L1SQA8;P62852	40S ribosomal protein S25	0	2	0	4	4.0824e-05	95.873	0.41392		0.36628	0.77223			0.48085		0.43695	0.9245			-1.05634		-1.19446	-0.113255			-0.788019	0.835111	7
AALQNTTLQSLGLTGGSATIR	Unmodified			2072.12	Aspscr1	Q8VBT9;Q8VBT9-2;Q8VBT9-3;A2AC05;A2ABZ8;A2AC02;A2AC03;F7CRQ2	Tether containing UBX domain for GLUT4	0	0	0	2;3	1.7524e-165	387.81				1.3912						1.5347						0.617957			0.617957		22
AALRPLVKPK	GlyGly (K)	8	AALRPLVK(1)PK(0.993)IVK(0.007)	1205.76	Rpl32;Rpl32-ps	P62911;P17932	60S ribosomal protein L32;Putative 60S ribosomal protein L32'	0	1	0	2;3	0.00054222	123.21	0.28927	1.4698	0.30902	0.58746	1.0472	0.7073	0.32077	1.453	0.33163	0.64469	1.1457	0.76341	-1.64039	0.539035	-1.59235	-0.633322	0.196229	-0.38947	-0.586712	0.767294	39
AALRPLVKPK	Acetyl (Protein N-term);GlyGly (K)	8	AALRPLVK(1)PK(0.993)IVK(0.007)	1247.77	Rpl32;Rpl32-ps	P62911;P17932	60S ribosomal protein L32;Putative 60S ribosomal protein L32'	1	1	0	3	0.038467	47.187	0.39864						0.47272						-1.08094						-1.08094		1
AALRPLVKPKIVK	2 GlyGly (K)	8	AALRPLVK(1)PK(0.993)IVK(0.007)	1660.05	Rpl32;Rpl32-ps	P62911;P17932	60S ribosomal protein L32;Putative 60S ribosomal protein L32'	0	2	0	3	0.022096	80.834	0.34272						0.41289						-1.27617						-1.27617		1
AALSEMVEYITHNR	Unmodified			1632.79	Ppp2r5c	Q60996-3;Q60996;Q60996-2;Q60996-4;A0A1Y7VIR0	Serine/threonine-protein phosphatase 2A 56 kDa regulatory subunit gamma isoform	0	0	0	3	6.7676e-06	124.48		1.2173			1.0507			1.2226			1.1792			0.289952			0.237808		0.26388	1.20276	12
AALSGANVLTLIEK	Unmodified			1398.81	Lrp1	A0A0R4J0I9;Q91ZX7	Prolow-density lipoprotein receptor-related protein 1;Low-density lipoprotein receptor-related protein 1 85 kDa subunit;Low-density lipoprotein receptor-related protein 1 515 kDa subunit;Low-density lipoprotein receptor-related protein 1 intracellular domain	0	0	0	2;3	2.4831e-33	243.85		0.95224			0.75597	0.78457		0.94698			0.8418	0.86274		-0.0785941			-0.248451	-0.213002	-0.180016	1.1332	61
AALSGANVLTLIEKDIR	GlyGly (K)	14	AALSGANVLTLIEK(1)DIR	1897.06	Lrp1	A0A0R4J0I9;Q91ZX7	Prolow-density lipoprotein receptor-related protein 1;Low-density lipoprotein receptor-related protein 1 85 kDa subunit;Low-density lipoprotein receptor-related protein 1 515 kDa subunit;Low-density lipoprotein receptor-related protein 1 intracellular domain	0	1	0	3	8.6446e-05	88.768					0.59149						0.66209						-0.594901		-0.594901		1
AALSGLLHR	Unmodified			936.551	Hadhb	Q99JY0;D3YXU1	Trifunctional enzyme subunit beta, mitochondrial;3-ketoacyl-CoA thiolase	0	0	0	2	0.0016961	133.6	0.8905	0.91599	0.8987	0.8981			1.0628	0.93953	1.0271	1.0064			0.0878701	-0.0899889	0.0385767	0.00920383			0.0114154	0.107525	36
AALSGSYVNFGVFR	Unmodified			1486.76	Xpo7	Q9EPK7;E9PUW7;A0A2I3BQV5;Q9EPK7-2	Exportin-7	0	0	0	2	7.7664e-29	218.6				1.2225						1.3773						0.461843			0.461843		5
AALSSFQKVLELEGEK	GlyGly (K)	8	AALSSFQK(1)VLELEGEK	1861.98	Cops2	P61202-2;P61202;A2AQE4	COP9 signalosome complex subunit 2	0	1	0	3	8.1202e-05	97.129	0.34185						0.41995						-1.25171						-1.25171		1
AALSSQQQQQLALLLQQFQALK	Unmodified			2454.36	Gigyf2	G3UYG6;Q6Y7W8;G3UWR2;G3UYR9;G3UZX7;E9Q2M5	PERQ amino acid-rich with GYF domain-containing protein 2	0	0	0	3	6.6549e-89	263.19		1.0222	1.01		0.82302			1.0111	1.1261		0.90921			0.0159257	0.171335		-0.137315		0.0166487	0.0609738	11
AALTFVQDENMINFIKGGLK	GlyGly (K)	16;20	AALTFVQDENMINFIK(0.5)GGLK(0.5);AALTFVQDENMINFIK(0.5)GGLK(0.5)	2322.2	Ttc39b	Q8BYY4;Q8BYY4-2;E0CX38	Tetratricopeptide repeat protein 39B	0	1	0	3	0.00043634	88.385	0.60652						0.72856						-0.45688						-0.45688		1
AALTSAKANGTQP	GlyGly (K)	7	AALTSAK(1)ANGTQP	1342.68	Stra6	A0A0R4J115;O70491	Stimulated by retinoic acid gene 6 protein	0	1	0	2	0.00083654	112.75						1.5133						1.6461						0.719052	0.719052		1
AALVDINCVKHIIYVDNK	GlyGly (K)	10;8	AALVDINCVK(0.998)HIIYVDNK(0.002);HIIYVDNK(1)TINR	2198.15	Acsl4	Q9QUJ7-2;Q9QUJ7	Long-chain-fatty-acid--CoA ligase 4	0	1	0	3	2.8136e-05	92.575	0.68169		0.63688	0.71206			0.81255		0.81768	0.88331			-0.299472		-0.290392	-0.179008			-0.25629	1.65595	5
AALWALQGGTSVVIANGTHPK	Unmodified			2090.13	Aldh18a1	Q9Z110;Q9Z110-2	Delta-1-pyrroline-5-carboxylate synthase;Glutamate 5-kinase;Gamma-glutamyl phosphate reductase	0	0	0	2;3	1.7009e-28	183.74	0.98508	1.0302	1.0522	0.93509	0.85368	0.916	1.2122	1.022	1.2818	1.0891	0.94067	0.99662	0.277628	0.0313952	0.358171	0.123136	-0.0882394	-0.00488457	0.116201	0.797778	80
AALYSFKAAR	GlyGly (K)	7	AALYSFK(1)AAR	1210.65	Srebf1	A0A0A0MQK3;F6XZS9;Q9WTN3-4;Q9WTN3-2;Q9WTN3-3;Q9WTN3	Sterol regulatory element-binding protein 1;Processed sterol regulatory element-binding protein 1	0	1	0	3	0.0025227	82.831	0.45114		0.44172				0.5418		0.52548				-0.884168		-0.928292				-0.90623	1.80979	3
AAMDMGDFDHPEEILKGELAR	GlyGly (K)	16	AAMDMGDFDHPEEILK(1)GELAR	2458.13	Utp6	Q8VCY6	U3 small nucleolar RNA-associated protein 6 homolog	0	1	0	4	2.4004e-05	84.94		0.71458			1.0119			0.72769			1.1603			-0.458604			0.214498		-0.122053	0.108733	4
AAMEALQSQALHATSQQPLR	Unmodified			2150.09	Sept8	B7ZC46;B1AQY9;B1AQZ0;Q8CHH9;Q8CHH9-2	Septin-8	0	0	0	3	1.858e-13	137.45		1.2685						1.2603						0.333767					0.333767		8
AAMEALQSQALHATSQQPLRK	Unmodified			2278.19	Sept8	B7ZC46;B1AQY9;B1AQZ0;Q8CHH9;Q8CHH9-2	Septin-8	0	0	0	3;4	7.3653e-11	117.26	0.87333		1.1805	1.0225			1.0742		1.3182	1.161			0.103263		0.398569	0.215368			0.239067	0.963159	20
AAMEPIVISAKTMLESAGGLIQTAR	GlyGly (K)	11	AAMEPIVISAK(1)TMLESAGGLIQTAR	2671.4	Tln1	P26039	Talin-1	0	1	0	3	4.8109e-13	131.43			0.44025	0.62358					0.52185	0.75184					-0.938293	-0.411502			-0.674898	0.625467	4
AAMFTAGSNFNHVVQSEK	Unmodified			1936.91	Icmt	Q3U4N2;Q9EQK7	Protein-S-isoprenylcysteine O-methyltransferase	0	0	0	3	1.5562e-05	101.3		1.0719						1.0736						0.102457					0.102457		5
AAMIWIVGEYAER	Unmodified			1507.75	Ap2b1;Ap1b1	Q9DBG3;Q9DBG3-2;H3BIY9;H3BKM0;Q5SVG5;Q5SVG4;O35643	AP-2 complex subunit beta;AP complex subunit beta;AP-1 complex subunit beta-1	0	0	0	2;3	0.00044398	120.15	0.70988	0.72068			0.68443	0.7399	0.86268	0.70755			0.75284	0.81443	-0.213103	-0.499096			-0.409585	-0.296137	-0.35448	1.95824	13
AAMSVTLTSVKR	GlyGly (K)	11	AAMSVTLTSVK(1)R	1376.74	Sorbs2	Q3UTJ2;B7ZWM6;A0A0R4J1X5;Q3UTJ2-7;Q3UTJ2-6;Q3UTJ2-2;B9EKP8;D3Z080;Q3UTJ2-5;D3Z4W6;D3YTN2;D3YUT0;D3YY43	Sorbin and SH3 domain-containing protein 2	0	1	0	2;3	0.00043164	108.35	1.7399	1.1571	1.5849		1.4308	1.6273	2.1315	1.1844	1.9856		1.6311	1.7784	1.09187	0.244156	0.989575		0.705845	0.83058	0.772405	2.1952	15
AANAASGAGGSSAAAGSRPGDGGSLGSGAR	Unmodified			2444.14	Cdv3	Q4VAA2;A0A087WNP6;Q4VAA2-2	Protein CDV3	0	0	0	2;3	1.4658e-111	237.66	1.0145	0.98358	1.0367	1.0311			1.2509	0.97674	1.2369	1.2514			0.322966	-0.0339535	0.306729	0.323543			0.229821	1.0991	60
AANAIQQQTVVVPASSLANAKLVPK	GlyGly (K)	21	AANAIQQQTVVVPASSLANAK(0.856)LVPK(0.144)	2631.47	Zfp532;Znf532	S4R2I9;S4R1H5;Q6NXK2-2;Q6NXK2	Zinc finger protein 532	0	1	0	3	0.0023356	47.554			1.4834						1.781						0.832688				0.832688		1
AANATTNPSQLLPLELVDK	Acetyl (Protein N-term)			2036.08	Lsm5	P62322;A0A0N4SVK3	U6 snRNA-associated Sm-like protein LSm5	1	0	0	2;3	2.2883e-87	271.64			0.61895						0.75502						-0.405413				-0.405413		58
AANEAGYFNEEMAPIEVKTK	GlyGly (K)	18;20	AANEAGYFNEEMAPIEVK(0.88)TK(0.12);AANEAGYFNEEMAPIEVK(0.368)TK(0.632)	2325.09	Acaa2	Q8BWT1	3-ketoacyl-CoA thiolase, mitochondrial	0	1	0	3	7.5165e-11	135.29		0.62377	0.50926		0.57833	0.7872		0.63989	0.56548		0.64005	0.85886		-0.644104	-0.822452		-0.643743	-0.219505	-0.582451	1.70063	12
AANGVVLATEKK	GlyGly (K)	11;1	AANGVVLATEK(0.987)K(0.013);K(1)QK(1)SILYDER	1313.73	Psma2	P49722	Proteasome subunit alpha type-2	0	1	0	2;3	1.799e-06	166.97	0.74348	1.0318	0.77423	0.84618	0.97246	1.4868	1.0309	1.054	1.2488	1.0921	1.1168	1.6775	0.0439044	0.0758749	0.320542	0.127105	0.159371	0.746313	0.245518	1.14649	31
AANILVGENLVCKVADFGLAR	GlyGly (K)	13	AANILVGENLVCK(1)VADFGLAR	2343.24	Src	F8WI90;P05480	Neuronal proto-oncogene tyrosine-protein kinase Src	0	1	0	3	4.4103e-06	107.45			0.40043	0.52708					0.50859	0.62081					-0.975425	-0.687776			-0.831601	0.962477	3
AANKPKGQNSLALHK	Acetyl (Protein N-term);GlyGly (K)			1731.94	Rala	P63321;A0A1Y7VL93	Ras-related protein Ral-A	1	1	0	4	0.030006	40.624				0.43703						0.51987						-0.943777			-0.943777		1
AANMIPAHDSPLAALAFDASGTKLATASEK	GlyGly (K)	23;7	AANMIPAHDSPLAALAFDASGTK(0.967)LATASEK(0.033);LATASEK(1)GTVIR	3082.54	Wipi2	Q80W47;D3YWK1	WD repeat domain phosphoinositide-interacting protein 2	0	1	0	4	5.6905e-05	55.662				1.1388						1.3335						0.415218			0.415218		1
AANNISSLLTKSQIK	GlyGly (K)	11	AANNISSLLTK(0.994)SQIK(0.006)	1700.94	Thumpd3	P97770;P97770-2	THUMP domain-containing protein 3	0	1	0	3	4.6987e-05	113.54	1.7808		1.7068	1.07			2.1624		2.1683	1.3544			1.11263		1.11656	0.437654			0.888951	1.23056	4
AANPVDFLSKASEISIDDEELAQHPATTEDIR	GlyGly (K)	10	AANPVDFLSK(1)ASEISIDDEELAQHPATTEDIR	3595.73	Ftsj3	Q9DBE9	pre-rRNA processing protein FTSJ3	0	1	0	3;4	8.6644e-25	118.61		1.0724	0.48462	0.71375	0.84697	0.95824		1.1009	0.6015	0.82719	0.96933	1.0437		0.138683	-0.733363	-0.273709	-0.0449402	0.0617071	-0.170324	0.46994	16
AANSQGNFDGKFEALDLAELTK	Acetyl (Protein N-term);GlyGly (K)	11;11	AANSQGNFDGK(1)FEALDLAELTK(0.896)K(0.104);FEALDLAELTK(0.992)K(0.008)	2494.2	Fundc2	Q9D6K8	FUN14 domain-containing protein 2	1	1	0	3	2.0907e-06	109.37		0.73766			0.77194			0.75141			0.86295			-0.412328			-0.212651		-0.312489	0.705819	11
AANSQGNFDGKFEALDLAELTKK	Acetyl (Protein N-term);GlyGly (K)	11;11;12	AANSQGNFDGK(1)FEALDLAELTK(0.896)K(0.104);FEALDLAELTK(0.992)K(0.008);FEALDLAELTK(0.099)K(0.901)	2622.29	Fundc2	Q9D6K8	FUN14 domain-containing protein 2	1	1	0	3	1.278e-11	130.37	0.4681	0.67071	0.49985	0.53522	0.70037	0.85546	0.58461	0.67651	0.58528	0.6215	0.789	0.94408	-0.774454	-0.563817	-0.772801	-0.686174	-0.341903	-0.083019	-0.537028	2.30249	23
AANSQGNFDGKFEALDLAELTKK	Acetyl (Protein N-term);2 GlyGly (K)	11;11;12	AANSQGNFDGK(1)FEALDLAELTK(0.896)K(0.104);FEALDLAELTK(0.992)K(0.008);FEALDLAELTK(0.099)K(0.901)	2736.34	Fundc2	Q9D6K8	FUN14 domain-containing protein 2	1	2	0	3	1.8611e-36	183.54	0.42343	0.50402	0.32558	0.42075	0.61034	0.68779	0.53888	0.51135	0.50445	0.48702	0.68163	0.76653	-0.891964	-0.967617	-0.987217	-1.03795	-0.552939	-0.383586	-0.803545	3.1244	27
AAPDITGHKR	GlyGly (K)	9	AAPDITGHK(1)R	1178.62	Nptn	P97300-1;P97300;H3BIX4;Z4YLB7;P97300-3	Neuroplastin	0	1	0	2;3	0.00035708	120.99					0.53758	0.79392					0.62333	0.86688					-0.681932	-0.206096	-0.444014	0.504241	6
AAPFTLEYR	Unmodified			1066.54	Ppa1	Q9D819	Inorganic pyrophosphatase	0	0	0	1;2	0.00086605	153.78		0.96687	0.93039	0.97599		0.89646		0.95654	1.0669	1.1539		0.98321		-0.0641028	0.093425	0.206518		-0.0244285	0.052853	0.345666	41
AAPGKACMLTTATAHDGDVNVISWSR	GlyGly (K)	5	AAPGK(1)ACMLTTATAHDGDVNVISWSR	2842.35	Grwd1	Q810D6	Glutamate-rich WD repeat-containing protein 1	0	1	0	3;4	9.2232e-06	69.27			0.83856						0.99062						-0.0135963				-0.0135963		6
AAPGSQTKVAEETEEISSNK	GlyGly (K)	8	AAPGSQTK(1)VAEETEEISSNK	2189.04	Cfdp1	O88271	Craniofacial development protein 1	0	1	0	3	2.3357e-05	91.589					0.62171	0.93462					0.69055	1.0196					-0.534182	0.0280033	-0.253089	0.272994	3
AAPGSQTKVAEETEEISSNKPLVK	GlyGly (K)	8	AAPGSQTK(1)VAEETEEISSNK	2626.34	Cfdp1	O88271	Craniofacial development protein 1	0	1	0	4	0.00094729	67.579	0.42344		0.45542				0.50599		0.54473				-0.982819		-0.876387				-0.929603	1.43885	2
AAPLAGFGYGLPISR	Unmodified			1488.81	Pdk3	Q922H2	[Pyruvate dehydrogenase (acetyl-transferring)] kinase isozyme 3, mitochondrial	0	0	0	2;3	3.9042e-21	208.15					1.287						1.4286						0.514602		0.514602		28
AAPLCKEEEEDPAQVLAASK	GlyGly (K)	6	AAPLCK(1)EEEEDPAQVLAASK	2269.09	Fam63b	A0A1L1STF0;Q6PDI6;Q6PDI6-3	Protein FAM63B	0	1	0	3	0.0013362	76.027					0.34592						0.38217						-1.38771		-1.38771		1
AAPPQLQALLQAVNKLLR	GlyGly (K)	15	AAPPQLQALLQAVNK(1)LLR	2057.21	Pxmp4	Q9JJW0;A2AKD6	Peroxisomal membrane protein 4	0	1	0	3	6.4149e-08	135.14		0.72613			0.57877			0.74017			0.6488			-0.434071			-0.624154		-0.529113	0.946362	6
AAPRPPPAISVSVSAPAFYAPQKK	Acetyl (Protein N-term)			2491.36	Zyx	Q62523;Q7TQE2;A0A0N4SVP4;A0A0N4SVD2;A0A0N4SUX7	Zyxin	1	0	0	3	1.6713e-19	131.56	0.54378		0.44408	0.48888			0.65112		0.49713	0.54383			-0.619005		-1.0083	-0.878772			-0.835361	1.73848	12
AAPRPSASCVYKR	GlyGly (K)	12	AAPRPSASCVYK(1)R	1575.79	Ggcx	Q9QYC7	Vitamin K-dependent gamma-carboxylase	0	1	0	3;4	0.00055086	98.531				0.75914						0.90972						-0.136506			-0.136506		2
AAPTEPPEAPEATAAGGVTSKQMALVLDR	GlyGly (K)	21	AAPTEPPEAPEATAAGGVTSK(1)QMALVLDR	2991.5	Dak	Q8VC30;Q3UTZ4	Bifunctional ATP-dependent dihydroxyacetone kinase/FAD-AMP lyase (cyclizing);ATP-dependent dihydroxyacetone kinase;FAD-AMP lyase (cyclizing)	0	1	0	3	5.0873e-16	106.11	0.59367		0.48343	0.59929	0.6591		0.76309		0.62093	0.72143	0.75362		-0.390075		-0.687497	-0.471069	-0.408091		-0.489183	2.2505	8
AAPWTSFLPPPPPMPGSGLGPGK	Unmodified			2258.16	Smn1	P97801;B8JJX7	Survival motor neuron protein	0	0	0	2;3	3.1989e-06	81.665					0.83922						0.94227						-0.0857876		-0.0857876		3
AAPWTSFLPPPPPMPGSGLGPGKPGLK	Unmodified			2653.41	Smn1	P97801;B8JJX7	Survival motor neuron protein	0	0	0	3	3.7777e-10	98.74	0.83368	0.94286	0.89458		0.82382		0.98372	0.93451	0.97513		0.92101		-0.0236804	-0.097718	-0.0363335		-0.118711		-0.0691108	1.23513	11
AAPWTSFLPPPPPMPGSGLGPGKPGLK	GlyGly (K)	23;27	AAPWTSFLPPPPPMPGSGLGPGK(0.986)PGLK(0.014);AAPWTSFLPPPPPMPGSGLGPGK(0.5)PGLK(0.5)	2767.45	Smn1	P97801;B8JJX7	Survival motor neuron protein	0	1	0	3	6.453e-07	79.762	0.55455	0.74568		0.75978	1.0195		0.65218	0.73557		0.8336	1.1242		-0.616658	-0.443065		-0.262573	0.168899		-0.288349	0.730691	10
AAQEEYIKR	GlyGly (K)	8	AAQEEYIK(1)R	1220.61	Aldoa;Aldoart1	A6ZI44;Q9CPQ9;A6ZI46;P05064	Fructose-bisphosphate aldolase;Fructose-bisphosphate aldolase A	0	1	0	2;3	0.0029289	131.06						0.91298						1.0265						0.0377336	0.0377336		4
AAQGEPQVQFK	Acetyl (Protein N-term)			1243.62	Ran;Rasl2-9	P62827;Q61820	GTP-binding nuclear protein Ran;GTP-binding nuclear protein Ran, testis-specific isoform	1	0	0	1;2	6.4774e-10	218.58	0.84719		0.87593	0.95065			0.96828		1.0352	1.0588			-0.0465038		0.0499095	0.0824301			0.0286119	0.270161	68
AAQHQANQAAVAAQAAAAAATVMAFPPGALHPLPK	Unmodified			3360.75	Mbnl2	Q8C181-2;A0A2I3BRX8	Muscleblind-like protein 2	0	0	0	4	1.6551e-11	82.126		0.98564	1.4026					0.96972	1.5663					-0.0443599	0.647361				0.3015	0.264756	2
AAQKAAAFEDQENETVVVK	GlyGly (K)	15;4	AAAFEDQENETVVVK(0.99)EK(0.01);AAQK(1)AAAFEDQENETVVVK	2161.07	Tln1	P26039	Talin-1	0	1	0	3	0.004062	52.612		0.68923						0.71097						-0.492139					-0.492139		1
AAQKDQQKDAEGEGLSATTLLPK	Acetyl (Protein N-term);2 GlyGly (K)	4;8	AAQK(1)DQQK(1)DAEGEGLSATTLLPK;AAQK(1)DQQK(1)DAEGEGLSATTLLPK	2668.33	Rabac1	Q9Z0S9	Prenylated Rab acceptor protein 1	1	2	0	3	1.8076e-06	90.06		0.55433	0.35928		0.74212	0.74055		0.57014	0.55273		0.83881	0.83604		-0.810612	-0.855353		-0.253584	-0.258356	-0.544476	1.32794	10
AAQKLLSR	GlyGly (K)	4	AAQK(1)LLSR	999.583	Bri3bp	Q8BXV2;A0A0G2JGE0	BRI3-binding protein	0	1	0	2	0.012158	128.69					0.90184	0.81766					1.0115	0.90294					0.0164963	-0.147298	-0.0654008	0.243363	15
AAQKTLFPLR	GlyGly (K)	4	AAQK(1)TLFPLR	1257.72	Men1	A0A0R4J1I3;O88559;D3YZC2;F8WHD9;O88559-2;E9PV51;A0A494BB64	Menin	0	1	0	3	0.0019754	86.882	1.1141				0.89099	0.99755	1.3281				0.96993	1.0874	0.409364				-0.0440475	0.120883	0.162066	0.461135	5
AAQLCGAGMAAVVEKIR	GlyGly (K)	15	AAQLCGAGMAAVVEK(1)IR	1857.96	Hk1	G3UVV4;P17710-3;P17710-4;P17710;P17710-2	Hexokinase;Hexokinase-1	0	1	0	3	3.7391e-07	142.91	0.61306	0.62768	0.79369	0.80492	0.71164	0.62147	0.73134	0.6302	0.88404	0.97429	0.77086	0.68513	-0.451386	-0.666118	-0.177816	-0.0375768	-0.375459	-0.54555	-0.375651	1.96115	27
AAQLLDKDGTFLSTLEHFLSR	GlyGly (K)	7	AAQLLDK(1)DGTFLSTLEHFLSR	2475.28	Ncln	Q8VCM8;D3YU17	Nicalin	0	1	0	3;4	4.08e-16	145.05	0.7399		0.67158	0.59741			0.84872		0.75822	0.70408			-0.236639		-0.399312	-0.506189			-0.380713	1.39953	7
AAQNISKTIATSQNR	GlyGly (K)	7	AAQNISK(1)TIATSQNR	1715.89	Phb2	O35129;F6QPR1	Prohibitin-2	0	1	0	2;3	1.5201e-05	134.04	0.54184		0.46719	0.75268			0.63443		0.61048	0.84932			-0.656467		-0.711984	-0.23562			-0.53469	1.14989	14
AAQNISKTIATSQNR	Unmodified			1601.85	Phb2	O35129;F6QPR1	Prohibitin-2	0	0	0	3	0.0010086	90.229	0.88395		1.0258				1.0281		1.1729				0.0399806		0.23008				0.13503	0.408413	3
AAQPKSLSPPQSQSK	GlyGly (K)	10	SLSPPQSQSK(1)LSDSYSNTLPVR	1666.86	Baiap2	B1AZ46;Q8BKX1-3;Q8BKX1-2;Q8BKX1	Brain-specific angiogenesis inhibitor 1-associated protein 2	0	1	0	3	0.026663	58.071	0.77634						0.81996						-0.286375						-0.286375		1
AAQQAASSSGQGQQAQTPTGKQTDK	GlyGly (K)	21;25	AAQQAASSSGQGQQAQTPTGK(0.958)QTDK(0.042);AAQQAASSSGQGQQAQTPTGK(0.144)QTDK(0.856)	2587.22	Csnk1a1	E9Q4G7;E9PWB2;Q8BK63;E9Q3W1;F6YBC9	Casein kinase I isoform alpha	0	1	0	3	7.0496e-56	211.93	0.5423		0.40401	0.60085			0.74875		0.63245	0.79826			-0.417444		-0.660977	-0.325069			-0.46783	1.36724	6
AAQSLLNKLIR	GlyGly (K)	8	AAQSLLNK(1)LIR	1339.79	Ddx19a;Ddx19b	Q61655;Q8R3C7;Q8BZY3	ATP-dependent RNA helicase DDX19A	0	1	0	3	0.00037573	100.48	0.48691		0.52499	0.85331			0.60401		0.67388	1.0386			-0.727356		-0.569436	0.0546401			-0.414051	0.647825	12
AAQTSVAYGCIK	Unmodified			1267.62	Rars	Q9D0I9	Arginine--tRNA ligase, cytoplasmic	0	0	0	1;2	1.5603e-11	188.87	0.89741	1.0952	0.99711	1.2046	0.93312	0.8755	1.0781	1.0811	1.3105	1.4271	1.0329	0.96674	0.108491	0.1125	0.390117	0.513086	0.0467006	-0.0488002	0.187016	1.05515	40
AAQTSVAYGCIKYADLSHNR	Unmodified			2224.07	Rars	Q9D0I9	Arginine--tRNA ligase, cytoplasmic	0	0	0	3;4	3.0307e-05	90.654			0.77547						0.87073						-0.199703				-0.199703		6
AAQYQVNQAAAAQAAATAAAMGIPQAVLPPLPK	Unmodified			3201.7	Mbnl1	G3X9Q0;Q9JKP5;A0A0A6YXE3;Q3U581	Muscleblind-like protein 1	0	0	0	3	8.5468e-06	69.016			0.794						0.88203						-0.1811				-0.1811		2
AASAAATAAASAATAASAASGSPGSGEGSAGGEK	Acetyl (Protein N-term)			2762.26	Trim28	Q62318;Q62318-2	Transcription intermediary factor 1-beta	1	0	0	2;3;4	0	369.94	1.1774		1.0445				1.418		1.3561				0.503858		0.439464				0.471661	1.36261	71
AASAAGASPAATPAAPESGTIPKK	GlyGly (K)	23;24	AASAAGASPAATPAAPESGTIPK(0.841)K(0.159);AASAAGASPAATPAAPESGTIPK(0.406)K(0.594)	2235.15	Agps	Q8C0I1;A2AL50;A2AL49	Alkyldihydroxyacetonephosphate synthase, peroxisomal	0	1	0	3	3.6586e-55	212.26	0.44714	1.8943			1.0616		0.57221	1.879			1.1988		-0.805383	0.909965			0.261591		0.122058	0.0809622	9
AASAALILPESPSMKK	Acetyl (Protein N-term);GlyGly (K)	15;16	AASAALILPESPSMK(0.959)K(0.041);AASAALILPESPSMK(0.117)K(0.883)	1768.94	Commd10	Q8JZY2;A0A3Q4EII3;A0A3Q4EC50;A0A3Q4EHW7;Q3UTM6;A0A3Q4EGT0;A0A3Q4EHG2	COMM domain-containing protein 10	1	1	0	2	2.33e-07	149.31		1.1875		0.74397	1.2118	0.94644		1.24		0.90235	1.3654	1.0446		0.31034		-0.148241	0.449324	0.0629506	0.168593	0.533604	12
AASAASSEHFEKLHEIFR	Acetyl (Protein N-term);GlyGly (K)	12	AASAASSEHFEK(1)LHEIFR	2185.06	Vti1b	Q91XH6;O88384;E0CYE5	Vesicle transport through interaction with t-SNAREs homolog 1B	1	1	0	3;4	7.8138e-08	132.84	0.50771	0.60991	0.61434	0.52339	0.68529		0.64593	0.60302	0.8026	0.64023	0.80959		-0.63055	-0.729722	-0.317247	-0.643338	-0.304737		-0.525119	2.38266	50
AASADSTTEGTPTDGFTVLSTKSLFLGQK	GlyGly (K)	22;29	AASADSTTEGTPTDGFTVLSTK(1)SLFLGQK;AASADSTTEGTPTDGFTVLSTK(0.393)SLFLGQK(0.607)	3043.5	H2afy	Q9QZQ8;Q9QZQ8-2	Core histone macro-H2A.1	0	1	0	3	1.8598e-14	100.04			0.71293	0.76955		0.96226			0.91879	0.94343		1.0569			-0.122193	-0.0840126		0.0798389	-0.0421222	0.246573	3
AASAFFTYVSLNQEGK	Unmodified			1731.85	Acot7	E9PYH2;Q91V12;Q91V12-3;Q91V12-2;Q91V12-4	Cytosolic acyl coenzyme A thioester hydrolase	0	0	0	2	7.1357e-104	303.36		1.0511			0.87127	0.91147		1.0416			0.95887	0.99017		0.0588014			-0.0605929	-0.0142519	-0.00534779	0.0497192	42
AASAFFTYVSLNQEGKPMPVPQLVPETEDEK	Unmodified			3421.68	Acot7	E9PYH2;Q91V12;Q91V12-3;Q91V12-2;Q91V12-4	Cytosolic acyl coenzyme A thioester hydrolase	0	0	0	3;4	2.11e-14	95.366		1.5273			0.90175	0.96691		1.5266			1.0034	1.0668		0.610322			0.00489684	0.0932897	0.23617	0.471747	23
AASAIKGLSALR	Acetyl (Protein N-term);GlyGly (K)	6	AASAIK(1)GLSALR	1312.75	Slirp	Q9D8T7;Q9D8T7-2	SRA stem-loop-interacting RNA-binding protein, mitochondrial	1	1	0	2	2.6295e-05	143.5	0.39088		0.26913	0.29869			0.47156		0.34551	0.35102			-1.08449		-1.5332	-1.51037			-1.37602	1.9563	7
AASDIAMTELPPTHPIR	Unmodified			1818.93	Ywhae	P62259	14-3-3 protein epsilon	0	0	0	2;3	1.3909e-102	270.02		0.81156						0.82688						-0.27425					-0.27425		138
AASEKSCNCLLLK	GlyGly (K)	5;8	AASEK(1)SCNCLLLK;SCNCLLLK(1)VNQIGSVTESLQACK	1606.78	Eno1	P17182;Q6PHC1	Alpha-enolase	0	1	0	2;3	0.00011512	121.02	0.65848	1.0304	0.56045	0.60026	1.05	1.0598	0.83262	1.0544	0.73785	0.73516	1.1786	1.1488	-0.26427	0.0764223	-0.438601	-0.44387	0.237074	0.200128	-0.105519	0.348184	24
AASELYTKFAR	Acetyl (Protein N-term);GlyGly (K)	8	AASELYTK(1)FAR	1411.71	Myo5a	D3YZ62;D3Z4J3;D6RFU0;Q99104	Unconventional myosin-Va	1	1	0	2	0.00025393	111.46	0.94258		0.62442				1.1707		0.6572				0.227371		-0.605596				-0.189112	0.13748	5
AASFLKDDGSPPVLSAD	GlyGly (K)	6	AASFLK(1)DDGSPPVLSAD	1802.87	Riok3	Q9DBU3;A0A3Q4EGV1	Serine/threonine-protein kinase RIO3	0	1	0	2	4.8009e-05	108.68		0.75243			0.86872			0.77129			0.99384			-0.374655			-0.00891449		-0.191785	0.314388	4
AASGEIKLTPWFK	GlyGly (K)	7	AASGEIK(1)LTPWFK	1560.83	Idi1	P58044;G3XA48	Isopentenyl-diphosphate Delta-isomerase 1	0	1	0	2;3	0.00010861	122.39			0.52426	0.48181	1.307				0.64984	0.60345	1.4591				-0.621844	-0.728694	0.545079		-0.268486	0.238013	11
AASGFNATEDAQTLR	Unmodified			1550.73	Anxa4	P97429;A0A0N4SW89;A0A0N4SV57;D3Z0S1;F7ANV6;S4R1F2	Annexin A4;Annexin	0	0	0	2	5.8964e-76	288.15		1.6037						1.6808						0.749148					0.749148		35
AASGFNATEDAQTLRK	Unmodified			1678.83	Anxa4	P97429;A0A0N4SW89;A0A0N4SV57;D3Z0S1;F7ANV6;S4R1F2	Annexin A4;Annexin	0	0	0	2;3	6.51e-63	273.44		1.2332	1.0745					1.2627	1.5865					0.336512	0.665848				0.50118	0.694446	39
AASGTKEDPNLVPSISNK	GlyGly (K)	6;12	AASGTK(1)EDPNLVPSISNK;EDPNLVPSISNK(1)R	1940.98	Cox5b	Q9D881;P19536	Cytochrome c oxidase subunit 5B, mitochondrial	0	1	0	3	0.0016523	79.97			0.59419						0.74638						-0.422018				-0.422018		2
AASIFGGAKPVDTAAR	GlyGly (K)	9	AASIFGGAK(1)PVDTAAR	1644.86	Eif4b	Q8BGD9;B2RWE8	Eukaryotic translation initiation factor 4B	0	1	0	3	9.8603e-05	93.909	0.43512		0.34943	0.43416			0.5579		0.47304	0.54534			-0.841922		-1.07997	-0.874772			-0.93222	2.1991	5
AASITSEVFNKFFK	GlyGly (K)	11;14	AASITSEVFNK(0.994)FFK(0.006);AASITSEVFNK(0.354)FFK(0.646)	1701.87	Supt16;Supt16h	G3X956;Q920B9	FACT complex subunit SPT16	0	1	0	3	0.0001678	98.368	0.78086		0.80639	0.87509			0.94538		0.99052	1.0391			-0.0810338		-0.013742	0.0553345			-0.0131471	0.11341	7
AASLGSSQPSRPHVGEAATATK	Unmodified			2122.08	Cast	P51125-6;Q8CE80;P51125;P51125-2;P51125-3;A0A338P6J9	Calpastatin	0	0	0	2;3;4	2.8749e-13	159.14	0.87761	1.0152	0.92258	0.94137			1.0917	1.0111	1.2275	1.1108			0.126576	0.0159257	0.295723	0.151599			0.147456	1.08074	44
AASLHWTSER	Unmodified			1156.56	Sdhd	Q9CXV1	Succinate dehydrogenase [ubiquinone] cytochrome b small subunit, mitochondrial	0	0	0	2;3	0.00089426	93.667					0.91804	0.89543					1.0265	0.98294					0.0377336	-0.0248247	0.00645444	0.0602551	14
AASLKSNYNLPMHK	Unmodified			1572.81	Rpl4	Q9D8E6	60S ribosomal protein L4	0	0	0	3;4	9.1842e-05	146.67	0.938		0.9019				1.1297		0.99561				0.17594		-0.00634737				0.0847962	0.281534	9
AASLKSNYNLPMHK	GlyGly (K)	5;9	AASLK(1)SNYNLPMHK(1)MMNTDLSR;SNYNLPMHK(1)MMNTDLSR	1686.85	Rpl4	Q9D8E6	60S ribosomal protein L4	0	1	0	2;3;4	8.0307e-06	156.52	0.59695	0.73515	0.65548	0.65622	0.75042	0.74701	0.70892	0.74049	0.82744	0.80979	0.82632	0.82762	-0.496305	-0.433448	-0.273273	-0.30438	-0.275228	-0.27296	-0.342599	3.45676	47
AASLKSNYNLPMHK	Oxidation (M);GlyGly (K)	5;9	AASLK(1)SNYNLPMHK(1)MMNTDLSR;SNYNLPMHK(1)MMNTDLSR	1702.85	Rpl4	Q9D8E6	60S ribosomal protein L4	0	1	1	3	0.060332	43.813				0.42309						0.48566						-1.04198			-1.04198		1
AASLKSNYNLPMHKMMNTDLSR	2 GlyGly (K)	5;9	AASLK(1)SNYNLPMHK(1)MMNTDLSR;SNYNLPMHK(1)MMNTDLSR	2749.31	Rpl4	Q9D8E6	60S ribosomal protein L4	0	2	0	4	0.00065861	55.575	0.42724			0.47763			0.52894			0.59446			-0.918824			-0.750348			-0.834586	1.19355	3
AASLVGKK	Acetyl (Protein N-term);GlyGly (K)	7;8	AASLVGK(0.911)K(0.089);AASLVGK(0.344)K(0.656)	928.534	Itpa	Q9D892	Inosine triphosphate pyrophosphatase	1	1	0	2	0.0078209	104.37					0.94413	0.88366					1.0577	0.98131					0.0809305	-0.0272191	0.0268557	0.150859	4
AASPAKPSSLDLVPNLPR	GlyGly (K)	6	AASPAK(1)PSSLDLVPNLPR	1946.06	Synpo	E9Q3E2;Q8CC35;Q8CC35-2;Q8CC35-3	Synaptopodin	0	1	0	3	3.7706e-07	143.28	0.38142				0.68601		0.43657				0.76618		-1.19572				-0.384245		-0.78998	0.519911	8
AASPSKPPISNASATPVGR	Unmodified			1806.96	Anln	Q8K298	Actin-binding protein anillin	0	0	0	3	1.138e-06	122.29	0.97122		1.1294	1.2918			1.1386		1.2748	1.4374			0.187261		0.350271	0.523462			0.353665	1.16901	10
AASPSKTEIQTIFK	Acetyl (Protein N-term);GlyGly (K)	8	TEIQTIFK(1)R	1675.88	Arfgap2	Q99K28;Q99K28-2	ADP-ribosylation factor GTPase-activating protein 2	1	1	0	2	0.043113	63.624	0.87153						0.91811						-0.123261						-0.123261		1
AASQGTQVPTVTEGVAAALLLSK	Unmodified			2211.21	Gcn1l1	E9PVA8		0	0	0	2;3	3.4391e-64	157.63		1.0419			0.80309			1.0378			0.89381			0.0535284			-0.16196		-0.0542157	0.152915	43
AASQGTQVPTVTEGVAAALLLSKLSVADAQAEAK	GlyGly (K)	23	AASQGTQVPTVTEGVAAALLLSK(1)LSVADAQAEAK	3408.81	Gcn1l1	E9PVA8		0	1	0	3	5.3202e-11	83.601		1.2329	0.78069	1.1355				1.2437	0.91091	1.334				0.314639	-0.13462	0.415759			0.198593	0.442214	5
AASSLEQKLSR	Acetyl (Protein N-term);GlyGly (K)	8	AASSLEQK(1)LSR	1344.7	Map2k7	Q8CE90-2;Q8CE90-6;Q8CE90-8;Q8CE90-7;Q8CE90	Dual specificity mitogen-activated protein kinase kinase 7	1	1	0	2	2.0245e-09	180.19	0.72857						0.91995						-0.120373						-0.120373		14
AASSLFSAKASESPAGGGSSECR	GlyGly (K)			2327.04	Nup50	Q9JIH2	Nuclear pore complex protein Nup50	0	1	0	3	0.042886	45.395	0.43369						0.54206						-0.883476						-0.883476		2
AASSVKDLAQK	GlyGly (K)	6	AASSVK(1)DLAQK	1230.66	Vps13c	Q8BX70-3;Q8BX70;Q8BX70-2	Vacuolar protein sorting-associated protein 13C	0	1	0	3	0.0004146	97.734				0.48764						0.65819						-0.603424			-0.603424		1
AASSYSAKVPLEVQEADEAK	GlyGly (K)	8	AASSYSAK(1)VPLEVQEADEAK	2206.08	Vars	Q9Z1Q9;G3UY93	Valine--tRNA ligase	0	1	0	3	3.1743e-06	114.56	0.37431	0.85975			0.72931		0.49579	0.88383			0.82585		-1.0122	-0.178159			-0.276048		-0.488802	0.689448	9
AASVAENCINYQQGTPHK	Unmodified			1986.92	Lxn	P70202	Latexin	0	0	0	2;3	5.6168e-104	304.23	0.62341	0.94235	0.70446	0.79485			0.74311	0.94455	0.79307	0.94423			-0.428352	-0.0823009	-0.33448	-0.0827898			-0.231981	1.10417	58
AASVAENCINYQQGTPHKLFLVQTVQQASK	GlyGly (K)	18;12	AASVAENCINYQQGTPHK(1)LFLVQTVQQASK;LFLVQTVQQASK(1)EDIPGR	3443.73	Lxn	P70202	Latexin	0	1	0	4	3.6993e-18	111.81	0.5759		0.60819	0.65554		0.95868	0.69182		0.74086	0.84676		1.052	-0.531531		-0.432727	-0.239975		0.0731347	-0.282775	0.907226	10
AASVAENCINYQQGTPHKLFLVQTVQQASK	Unmodified			3329.68	Lxn	P70202	Latexin	0	0	0	4	0.030398	47.331			0.83031						0.93184						-0.101846				-0.101846		1
AASVDLELKK	Acetyl (Protein N-term);GlyGly (K)	9;1	AASVDLELK(0.995)K(0.005);K(1)AFTELQAK	1228.67	Pfdn1	Q9CQF7;Q9CWM4;A0A494BBK3	Prefoldin subunit 1	1	1	0	2	1.0916e-06	186.76	0.6214	0.97904	0.51868	0.55614	0.90769	0.8494	0.84143	1.0052	0.73844	0.68666	1.0296	0.94956	-0.249085	0.00748258	-0.437447	-0.542332	0.042084	-0.0746689	-0.208994	1.05536	38
AASVEAQAHTELLK	Unmodified			1466.77	Golgb1	E9QAH1;E9PVZ8		0	0	0	2;3	7.3705e-06	145.31		1.0455			0.98922	0.78275		1.0392			1.1054	0.87565		0.0554733			0.144569	-0.191574	0.0028227	0.00870643	9
AASVFVLYATSCANNFAMK	Unmodified			2063.98	Pole3	Q9JKP7;A0A0R4J091	DNA polymerase epsilon subunit 3	0	0	0	2;3	2.3596e-16	227.57			0.77971						0.88307						-0.1794				-0.1794		7
AASYLLSIHK	Unmodified			1101.62	Gemin5	A2AFQ9;E9PUU4;Q8BX17	Gem-associated protein 5	0	0	0	2	0.00035752	137.13		0.82352			0.92509			0.83324			1.0176			-0.263196			0.0251706		-0.119013	0.251271	4
AATACFGFPKSFLSGLYEFPLNK	GlyGly (K)	10	AATACFGFPK(0.992)SFLSGLYEFPLNK(0.008)	2678.32	Trmt6	Q8CE96;Q8CE96-3;Q8CE96-4	tRNA (adenine(58)-N(1))-methyltransferase non-catalytic subunit TRM6	0	1	0	3	0.003785	47.089			0.92296						1.1038						0.142479				0.142479		2
AATAGGGPGAAAGAVGAGGAAAASGLAVYR	Acetyl (Protein N-term)			2412.21	Smarcc1	Q3UNN4;P97496-2;P97496;Q3UZD0	SWI/SNF complex subunit SMARCC1	1	0	0	2;3	6.8715e-229	308.89		1.0646						1.0878						0.121413					0.121413		35
AATALKDVVK	GlyGly (K)	6	AATALK(1)DVVK	1128.65	Pdia6	Q3TML0;Q922R8	Protein disulfide-isomerase A6	0	1	0	2;3	0.0047782	75.652					1.0548	1.0463					1.1909	1.1535					0.252052	0.206018	0.229035	1.19543	4
AATFFGCIGIDK	Unmodified			1298.63	Adk	P55264;P55264-2;A0A286YCD7;A0A286YCN3	Adenosine kinase	0	0	0	1;2	2.186e-10	219.5		0.97432			0.79595			0.97641			0.88913			-0.034441			-0.169534		-0.101987	0.428983	23
AATFFGEVVKAPCR	Acetyl (Protein N-term);GlyGly (K)	10	AATFFGEVVK(1)APCR	1707.84	Psmg1	Q9JK23;A0A3B2WB82;A0A3B2W3V4	Proteasome assembly chaperone 1	1	1	0	2;3	3.6817e-26	212.82	0.31295	0.48413	0.27869	0.34758	0.4493	0.5865	0.36676	0.48401	0.32646	0.4069	0.49626	0.64275	-1.44709	-1.04689	-1.61502	-1.29725	-1.01083	-0.63767	-1.17579	3.36113	44
AATFGLILDDVSLTHLTFGK	Unmodified			2118.14	Phb	P67778;Q5SQG5	Prohibitin	0	0	0	2;3	3.1895e-63	246.86		0.94772			0.94256	0.98814		0.93723			1.0662	1.0865		-0.093525			0.0924781	0.119688	0.0395471	0.211252	39
AATGKAILNGIDSINK	GlyGly (K)	5	AATGK(1)AILNGIDSINK	1698.93	Smc3	Q9CW03	Structural maintenance of chromosomes protein 3	0	1	0	3	0.00030923	103.6	1.3562		0.65241				1.7505		0.85469				0.807767		-0.226527				0.29062	0.171301	4
AATHSAQVQLVSEATR	Unmodified			1667.86		Q3U6N9;Q3U6N9-3;Q3U6N9-2	UPF0488 protein C8orf33 homolog	0	0	0	3	0.00059927	70.41		0.9434						0.9402						-0.0889604					-0.0889604		3
AATKIQASFR	GlyGly (K)	4	AATK(1)IQASFR	1205.65	Gap43	P06837	Neuromodulin	0	1	0	2;3	0.0003136	117.71					0.97919	1.0878					1.0987	1.2028					0.135798	0.266397	0.201097	0.699224	22
AATKQAGGFLGPPPPSGK	GlyGly (K)	4;14	AATK(1)QAGGFLGPPPPSGK;QAGGFLGPPPPSGK(1)FS	1793.94	Tmco1	A0A0A6YVS2;Q921L3	Transmembrane and coiled-coil domain-containing protein 1	0	1	0	3	0.00016001	77.137	0.83998	0.92693	0.48275	0.47436	0.6394		1.0141	0.95048	0.57987	0.57071	0.73148		0.0201999	-0.0732718	-0.786199	-0.80917	-0.45111		-0.41991	1.13964	7
AATLPNTEGEQPGPSVGPVGKDK	GlyGly (K)	23	AATLPNTEGEQPGPSVGPVGK(0.379)DK(0.621)	2362.18	Nosip	Q9D6T0;Q9D6T0-2;A0A1B0GT07;A0A1B0GS48	Nitric oxide synthase-interacting protein	0	1	0	3	0.0011011	53.718		1.3621			1.2455			1.4332			1.424			0.51924			0.509949		0.514595	2.24057	2
AATLQPEPAASTALHHAVALVLLSR	Unmodified			2536.41	Rpap1	Q80TE0;Q80TE0-2	RNA polymerase II-associated protein 1	0	0	0	4	3.6831e-08	99.11			0.81668						0.91379						-0.130065				-0.130065		1
AATSAMWACQHCTFMNQPGTGHCEMCSLPR	Unmodified			3496.41	Nploc4	P60670;P60670-2	Nuclear protein localization protein 4 homolog	0	0	0	4	1.571e-21	124.88			0.95652						1.0581						0.081476				0.081476		5
AATSTLSVCDFLGEKIASVLGISTPK	GlyGly (K)	15	AATSTLSVCDFLGEK(1)IASVLGISTPK	2778.45	Fam177a1	Q8BR63	Protein FAM177A1	0	1	0	3	3.16e-15	121.5			0.40876						0.48887						-1.03248				-1.03248		1
AATTGSGVKVPR	Acetyl (Protein N-term);GlyGly (K)	9	AATTGSGVK(1)VPR	1298.69	Ube2v1	Q9CZY3;Q9CZY3-2	Ubiquitin-conjugating enzyme E2 variant 1	1	1	0	2	2.0558e-09	180.09	0.35893	0.94497	0.38176	0.62668	0.99778	0.86814	0.45096	0.96686	0.49266	0.76947	1.1247	0.9581	-1.14893	-0.0486211	-1.02134	-0.378063	0.16954	-0.0617519	-0.41486	0.908251	35
AATTGSGVKVPR	Acetyl (Protein N-term)			1184.65	Ube2v1	Q9CZY3;Q9CZY3-2	Ubiquitin-conjugating enzyme E2 variant 1	1	0	0	2	0.008269	104.22	1.2283						1.4772						0.562865						0.562865		2
AATVSGPQSTPHLYGPPQYNVQYSGSATVK	Unmodified			3104.52	Erbb2ip	B7ZNX6;Q80TH2-2;Q80TH2-1;Q80TH2;B2RUJ2	Protein LAP2	0	0	0	3	5.5547e-18	108.5		0.93582	0.72227					0.93645	0.80951					-0.0947261	-0.304879				-0.199803	0.511137	9
AAVAKAAIAAAAAAAAAK	Unmodified			1480.87	Rpl14	Q9CR57	60S ribosomal protein L14	0	0	0	2;3	1.376e-06	124.2	0.7656		0.75522	0.65772			0.9347		0.84147	0.73153			-0.0974247		-0.249016	-0.451011			-0.265817	0.914021	17
AAVAKAAIAAAAAAAAAK	GlyGly (K)	13;5	AAIAAAAAAAAAK(0.993)AK(0.007);AAVAK(1)AAIAAAAAAAAAK	1594.92	Rpl14	Q9CR57	60S ribosomal protein L14	0	1	0	2;3	7.6656e-08	143.93	0.57104		0.48607	0.6167			0.68144		0.56425	0.70653			-0.553341		-0.825594	-0.501177			-0.626704	1.60551	26
AAVASGQFDASK	Unmodified			1150.56	Ppp1r35	A0A0G2JFI2;F6XYC5;Q9D8C8	Protein phosphatase 1 regulatory subunit 35	0	0	0	2	0.00082612	108.43	0.79099						1.1265						0.171847						0.171847		10
AAVASLLQSVQVPEFTPK	Unmodified			1884.04	Uba1	Q02053	Ubiquitin-like modifier-activating enzyme 1	0	0	0	2;3	9.5549e-149	341.72	1.0584	1.0861	1.2516		0.96885	1.0609	1.2608	1.0795	1.427		1.06	1.1724	0.334339	0.110363	0.512985		0.0840643	0.229465	0.254243	1.49667	155
AAVASLLQSVQVPEFTPKSGVK	GlyGly (K)	18;22	AAVASLLQSVQVPEFTPK(0.977)SGVK(0.023);AAVASLLQSVQVPEFTPK(0.308)SGVK(0.692)	2369.3	Uba1	Q02053	Ubiquitin-like modifier-activating enzyme 1	0	1	0	2;3;4	3.0396e-23	178.23	0.65302	1.1295	0.67504	0.8199	1.0717	1.023	0.77299	1.1063	0.73735	0.9244	1.1676	1.1116	-0.371478	0.145743	-0.439579	-0.113411	0.223546	0.152638	-0.0670902	0.22798	51
AAVASVTPEKQATELALLQR	GlyGly (K)	10	AAVASVTPEK(1)QATELALLQR	2209.21	Arhgef2	Q60875;H3BKH9;H3BJX8;Q60875-4;Q60875-5;H3BJ40;H3BJ45;H3BJU7	Rho guanine nucleotide exchange factor 2	0	1	0	3	0.0014057	80.596					0.84246						0.9511						-0.0723311		-0.0723311		0
AAVEEGIVLGGGCALLR	Unmodified			1683.9	Hspd1	P63038;P63038-2	60 kDa heat shock protein, mitochondrial	0	0	0	2;3	5.6634e-88	286.86	0.81463	1.0409	0.9234	1.0967	0.98242	0.89491	0.91174	1.0555	1.1078	1.2638	1.1147	1.1775	-0.133306	0.0779266	0.147697	0.337768	0.156655	0.235727	0.137078	1.0502	115
AAVENLPTFLVELSR	Unmodified			1657.9	Kpnb1	P70168	Importin subunit beta-1	0	0	0	2;3	6.1739e-35	222.49	1.0009						1.1646						0.219835						0.219835		61
AAVESLGFILFR	Unmodified			1321.74	Psmd1	Q3TXS7	26S proteasome non-ATPase regulatory subunit 1	0	0	0	2	1.4145e-15	295.04	0.92877	1.0733	0.9551	1.0394	0.94241		1.095	1.0664	1.0811	1.2021	1.0672		0.130931	0.0927487	0.1125	0.265557	0.0938306		0.139113	1.89699	36
AAVGMAEEHCEFVIGFISGSR	Unmodified			2266.05	Umps	P13439	Uridine 5'-monophosphate synthase;Orotate phosphoribosyltransferase;Orotidine 5'-phosphate decarboxylase	0	0	0	3	3.2934e-06	108.71		1.2008			1.4527	1.3688		1.2148			1.6336	1.4997		0.280719			0.708055	0.584674	0.524483	1.26827	13
AAVGNKMFVK	GlyGly (K)			1177.63	Atp2a1	Q8R429	Sarcoplasmic/endoplasmic reticulum calcium ATPase 1	0	1	0	3	0.060997	43.635					0.80622						0.9004						-0.151362		-0.151362		1
AAVGTACGLALGNYNDLYHWSVR	Unmodified			2507.2	Aacs	Q9D2R0	Acetoacetyl-CoA synthetase	0	0	0	3	8.9207e-34	162.32			0.84956	1.4606					0.95707	1.6744					-0.0633036	0.743644			0.34017	0.256441	18
AAVGVTGNDITTPPNK	Unmodified			1553.8	Map4	A0A0G2JFH2;P27546-2;P27546;P27546-3;E9PZ43;A0A0G2JDN7;P27546-4	Microtubule-associated protein 4;Microtubule-associated protein	0	0	0	2	4.376e-43	282.21		1.0672						1.0949						0.130799					0.130799		46
AAVHLEGK	Unmodified			823.455	Vcl	Q64727	Vinculin	0	0	0	2	0.0033269	151.29						0.69165						0.75531						-0.404859	-0.404859		9
AAVHLEGKIEQAQR	GlyGly (K)			1662.88	Vcl	Q64727	Vinculin	0	1	0	4	0.030964	53.869			0.47525						0.62897						-0.668937				-0.668937		1
AAVHVVVLLLR	Unmodified			1188.77	Tango6	Q8C3S2-3;Q8C3S2	Transport and Golgi organization protein 6 homolog	0	0	0	3	0.00027632	103.7		1.1091						1.1141						0.155879					0.155879		4
AAVKCCPEESLK	GlyGly (K)	4	AAVK(1)CCPEESLK	1504.7	Psme4	Q5SSW2	Proteasome activator complex subunit 4	0	1	0	2;3	0.010576	57.885		0.45341	1.2572					0.46554	1.6124					-1.10302	0.68921				-0.206907	0.0677593	2
AAVKTLNPK	Acetyl (Protein N-term);GlyGly (K)	4;5	AAVK(1)TLNPK(1)AEVAR;TLNPK(1)AEVAR	1096.62	Cct6a	P80317;A0A571BEL9	T-complex protein 1 subunit zeta	1	1	0	2	0.00032113	153.04	0.58939	0.95274	0.627	0.76761	0.84608	0.82489	0.70648	0.95149	0.79666	0.95	0.9443	0.90295	-0.501279	-0.0717396	-0.327964	-0.0740006	-0.0826828	-0.147282	-0.200825	1.41252	41
AAVKTLNPKAEVAR	Acetyl (Protein N-term);2 GlyGly (K)	4;5	AAVK(1)TLNPK(1)AEVAR;TLNPK(1)AEVAR	1736.95	Cct6a	P80317;A0A571BEL9	T-complex protein 1 subunit zeta	1	2	0	3	6.8975e-05	117.7	0.53783		0.38916	0.52927			0.63939		0.50768	0.64072			-0.645232		-0.978009	-0.642234			-0.755158	1.67599	16
AAVLKYENNVMNIR	GlyGly (K)	5	AAVLK(1)YENNVMNIR	1747.9	Ppp3cc;Ppp3cb;Ppp3ca	A0A2I3BPC5;P48455;E0CZ78;P48453-2;P48453;G3X8U7;E9Q6P2;P63328-2;P63328	Serine/threonine-protein phosphatase 2B catalytic subunit gamma isoform;Serine/threonine-protein phosphatase;Serine/threonine-protein phosphatase 2B catalytic subunit beta isoform;Serine/threonine-protein phosphatase 2B catalytic subunit alpha isoform	0	1	0	3	0.017599	50.467			0.98999						1.1579						0.211511				0.211511		1
AAVLLYLLQNVVRPQDQTVVFVATK	Unmodified			2784.59	Ddx54	Q8K4L0	ATP-dependent RNA helicase DDX54	0	0	0	3	1.6637e-07	100.28					1.0259						1.1324						0.179384		0.179384		6
AAVLYVMDLSEQCGHGLK	Unmodified			1989.97	Gtpbp4	Q99ME9	Nucleolar GTP-binding protein 1	0	0	0	2;3	6.5107e-15	165.79		0.97105			0.96893			0.97801			1.0583			-0.0320789			0.0817487		0.0248349	0.131908	12
AAVMHDILDMMPEGIK	Oxidation (M)			1785.85	Prpf8	Q99PV0;B7ZC27	Pre-mRNA-processing-splicing factor 8	0	0	1	2;3	1.8272e-05	128.73		0.88126						0.87299						-0.195963					-0.195963		9
AAVMHDILDMMPEGIK	Unmodified			1769.85	Prpf8	Q99PV0;B7ZC27	Pre-mRNA-processing-splicing factor 8	0	0	0	2;3	1.2656e-21	208.95		1.276			1.0986	1.0714		1.2923			1.2526	1.1829		0.369941			0.324926	0.242328	0.312398	1.85363	67
AAVMHDILDMMPEGIKQNK	GlyGly (K)	16;19	AAVMHDILDMMPEGIK(0.984)QNK(0.016);AAVMHDILDMMPEGIK(0.478)QNK(0.522)	2254.09	Prpf8	Q99PV0;B7ZC27	Pre-mRNA-processing-splicing factor 8	0	1	0	3;4	1.5959e-05	92.427		0.96801			0.65825			0.98659			0.75755			-0.0194774			-0.400587		-0.210032	0.328762	7
AAVMVHQLSKK	GlyGly (K)	10;11	AAVMVHQLSK(0.991)K(0.009);AAVMVHQLSK(0.392)K(0.608)	1324.73	Ctnnb1	Q02248;E9Q6A9;F6QZ47	Catenin beta-1	0	1	0	2;3	0.0003596	110.38	0.67529		0.6495	0.72821	0.72905	0.54261	0.80613		0.80183	0.88359	0.8242	0.5915	-0.310916		-0.318632	-0.178551	-0.278934	-0.75755	-0.368916	1.67265	10
AAVPDAVGKCR	GlyGly (K)	9	AAVPDAVGK(1)CR	1256.63	Atp1a3;Atp1a1;Atp1a2	Q8VCE0;A0A0G2JGX4;Q6PIC6;Q8VDN2;Q6PIE5;D3YYN7	Sodium/potassium-transporting ATPase subunit alpha-3;Sodium/potassium-transporting ATPase subunit alpha-1;Sodium/potassium-transporting ATPase subunit alpha-2	0	1	0	2;3	6.6568e-05	133.99	0.64853	0.81032	0.65305	0.74401	0.63214	0.67883	0.84636	0.81167	0.85746	0.89765	0.7084	0.75277	-0.240657	-0.301035	-0.221859	-0.155775	-0.497364	-0.409719	-0.304401	2.68375	56
AAVPSGASTGIYEALELR	Unmodified			1803.94	Eno1;Eno3	P17182;B0QZL1;B1ARR7;B1ARR6;P21550;Q5SX59;Q5SX60;Q5SX61	Alpha-enolase;Enolase;Beta-enolase	0	0	0	2;3	2.1484e-43	218.28	0.91079	0.97042	0.93876	0.98425	0.87441	0.90232	1.149	0.97381	1.2138	1.1379	0.98872	1.0004	0.200379	-0.0382878	0.279531	0.186374	-0.0163661	0.000576963	0.102034	0.902357	187
AAVPSGASTGIYEALELRDNDK	Unmodified			2276.13	Eno1	P17182;B0QZL1;B1ARR7;B1ARR6	Alpha-enolase;Enolase	0	0	0	2;3	4.4965e-102	274.16						0.89211						0.97214						-0.040764	-0.040764		124
AAVPSIKFCLDNGAK	GlyGly (K)	7	AAVPSIK(1)FCLDNGAK	1703.87	Pgk1	P09411;S4R2M7	Phosphoglycerate kinase 1;Phosphoglycerate kinase	0	1	0	2;3	2.0084e-05	126.09	0.59932	1.0902	0.71509	0.75141	0.99853	1.0148	0.72387	1.0783	0.90659	0.91014	1.1034	1.1116	-0.466197	0.108759	-0.141478	-0.13584	0.141956	0.152638	-0.0566938	0.228933	19
AAVQTFQNTYQVLAVTFNDTSDQIISGGIDNDIK	Unmodified			3685.81	Snrnp40	Q6PE01	U5 small nuclear ribonucleoprotein 40 kDa protein	0	0	0	3	4.9061e-05	55.964					0.88705						0.99752						-0.00358233		-0.00358233		2
AAVSHWQQQSYLDSGIHSGATTTAPSLSGK	Unmodified			3084.49	Ctnnb1	Q02248;E9Q6A9;D3YUH4;D3Z5Q1;E9PW26	Catenin beta-1	0	0	0	3;4	7.7578e-62	168.92	0.84913	0.90872	0.84321	0.87628	0.73906	0.82837	1.0066	0.91786	0.94438	0.97624	0.82198	0.89905	0.0094905	-0.123654	-0.0825606	-0.0346922	-0.282825	-0.153527	-0.111295	1.34628	38
AAVVENVVK	Acetyl (Protein N-term)			969.549	Dpf2	Q61103;D3Z5N6	Zinc finger protein ubi-d4	1	0	0	1;2	0.00074022	144.09		0.94155			0.84263	0.81208		0.9467			0.94944	0.90298		-0.0790208			-0.0748513	-0.147234	-0.100369	1.29634	52
AAVVHHFESLPAGSTLIFYK	Unmodified			2186.15	Tor1aip2	Q8BYU6	Torsin-1A-interacting protein 2	0	0	0	3;4	3.3757e-09	115.53			0.87839						0.97341						-0.0388805				-0.0388805		11
AAVVKFHPIQGHR	GlyGly (K)	5	AAVVK(1)FHPIQGHR	1572.86	Hnrnpa0	Q9CX86	Heterogeneous nuclear ribonucleoprotein A0	0	1	0	3;4	0.00011234	121.61	0.49855		0.56294	0.71328		0.94119	0.59631		0.68178	0.8303		1.022	-0.745866		-0.552622	-0.268295		0.0313952	-0.383847	0.963974	49
AAVVKFHPIQGHR	Unmodified			1458.82	Hnrnpa0	Q9CX86	Heterogeneous nuclear ribonucleoprotein A0	0	0	0	3	0.015167	95.618	0.6606						0.78761						-0.344447						-0.344447		1
AAVVTSPPPTTAPHK	Unmodified			1472.8	Add1	E9Q1K3;D3Z0T1;Q9QYC0;F8WHZ9;F8WGR0;Q9QYC0-2	Alpha-adducin	0	0	0	3	0.00025039	88.075	0.86908	0.82559	0.61595				1.0369	0.81918	0.72425				0.0522768	-0.287748	-0.46544				-0.233637	0.578679	11
AAVVTSPPPTTAPHKER	GlyGly (K)	15	AAVVTSPPPTTAPHK(1)ER	1871.99	Add1	E9Q1K3;D3Z0T1;Q9QYC0;F8WHZ9;F8WGR0;Q9QYC0-2	Alpha-adducin	0	1	0	3;4	0.00027393	100.18				1.8059						2.25						1.16993			1.16993		4
AAWAEYEAEKK	GlyGly (K)			1408.66	Atrx	Q61687	Transcriptional regulator ATRX	0	1	0	3	0.020415	58.172		1.5964						1.6442						0.717386					0.717386		1
AAWPKPAGGYQTITGR	GlyGly (K)	5	AAWPK(1)PAGGYQTITGR	1786.91	Pja2	Q80U04-2;Q80U04	E3 ubiquitin-protein ligase Praja-2	0	1	0	3	0.00029325	107.46	0.61308	0.66016		0.3837	0.57149		0.73036	0.63943		0.42601	0.62709		-0.45332	-0.645142		-1.23104	-0.673256		-0.75069	1.68435	9
AAYDVSSFSFFQR	Unmodified			1523.7	Ykt6	Q9CQW1	Synaptobrevin homolog YKT6	0	0	0	2	1.8673e-43	276.57		0.85837			0.75972			0.85107			0.8344			-0.23265			-0.261189		-0.24692	1.43475	27
AAYFGIYDTAK	Unmodified			1218.59	Slc25a5	P51881	ADP/ATP translocase 2;ADP/ATP translocase 2, N-terminally processed	0	0	0	1;2	2.7066e-06	164.46	1.0631	1.0145	1.0331	1.1833	0.87414	0.91802	1.2628	1.014	1.2917	1.4314	0.96397	1.0113	0.336626	0.0200577	0.369271	0.517427	-0.0529398	0.016211	0.201109	1.04054	42
AAYFGIYDTAKGMLPDPK	GlyGly (K)	11	AAYFGIYDTAK(0.984)GMLPDPK(0.016)	2071.01	Slc25a5	P51881	ADP/ATP translocase 2;ADP/ATP translocase 2, N-terminally processed	0	1	0	3	0.017196	58.688	0.73951						0.8939						-0.161815						-0.161815		1
AAYFGVYDTAK	Unmodified			1204.58	Slc25a4	P48962	ADP/ATP translocase 1	0	0	0	1;2	5.4584e-06	158.76		1.0873				0.80616		1.0832				0.89146		0.1153				-0.165758	-0.0252292	0.0521194	36
AAYFGVYDTAKGMLPDPK	GlyGly (K)	11;18	AAYFGVYDTAK(1)GMLPDPK;AAYFGVYDTAK(0.408)GMLPDPK(0.592)	2056.99	Slc25a4	P48962	ADP/ATP translocase 1	0	1	0	2;3	6.6278e-06	113.67	0.5225	1.1304	0.5399	0.52288			0.63768	1.1482	0.67652	0.60612			-0.649095	0.199374	-0.563796	-0.722325			-0.43396	0.869324	22
AAYKLVLIR	Acetyl (Protein N-term);GlyGly (K)	4	AAYK(1)LVLIR	1201.72	Pgam1	Q9DBJ1	Phosphoglycerate mutase 1	1	1	0	2	0.00018777	163.67	1.0075	1.0352	1.0668	1.0887	0.94338	0.98616	1.0557	1.0265	1.1638	1.2456	1.0052	1.023	0.0781999	0.0377336	0.218843	0.316841	0.00748258	0.0328061	0.115318	1.1421	77
AAYLNMSEDPSHPSMALNTR	Unmodified			2204	Chd4	E9QAS4;E9QAS5;Q6PDQ2	Chromodomain-helicase-DNA-binding protein 4	0	0	0	2;3	9.7759e-36	195.54		1.1446				1.1396		1.1302				1.2665		0.176578				0.340847	0.258713	0.708402	38
AAYLQENGKPLDEVLR	Unmodified			1814.95	Anxa1	A0A494BBD8;P10107	Annexin A1	0	0	0	2;3	1.4629e-41	242.48	0.94417	0.93951	0.95672	0.79325	0.90196	0.86914	1.1774	0.94952	1.2285	0.96928	1.009	0.96021	0.235605	-0.0747297	0.296898	-0.0450146	0.0129262	-0.0585781	0.0611844	0.398678	79
AAYNVTLLNFMDPQKMPYLK	GlyGly (K)	15;5	AAYNVTLLNFMDPQK(0.995)MPYLK(0.005);MPYLK(1)EEPYFGMGK	2470.24	Fto	Q8BGW1;Q8BGW1-2;Q8BGW1-3;E9Q1E4;Q8BGW1-4	Alpha-ketoglutarate-dependent dioxygenase FTO	0	1	0	3	4.0093e-05	82.877	0.55465			0.59294			0.68006			0.71714			-0.556266			-0.479673			-0.51797	1.32806	3
AAYPDLENPPLIVTPSQQPK	Unmodified			2177.14	Rars	Q9D0I9	Arginine--tRNA ligase, cytoplasmic	0	0	0	2;3	3.7095e-22	170.79	0.97477		0.96882	1.3975			1.0485		1.2022	1.5838			0.0683269		0.265677	0.66339			0.332465	0.70368	59
AAYSGHIDVVR	Unmodified			1186.61	Ankrd49	Q8VE42	Ankyrin repeat domain-containing protein 49	0	0	0	3	0.010057	84.31		1.0053						0.99576						-0.00613003					-0.00613003		2
AAYSNFWCGMTSQGYYK	Unmodified			2032.84	Colgalt1	Q8K297	Procollagen galactosyltransferase 1	0	0	0	2	1.3319e-12	163.99	0.81715		0.92513	1.054			0.97091		1.0265	1.2261			-0.0425905		0.0377336	0.294077			0.0964066	0.354062	22
AAYVLFYQR	Unmodified			1129.59	Usp4;Usp15;Usp11	A0A0A6YW28;P35123;Q8R5H1;Q8R5H1-5;Q8R5H1-2;Q99K46	Ubiquitin carboxyl-terminal hydrolase;Ubiquitin carboxyl-terminal hydrolase 4;Ubiquitin carboxyl-terminal hydrolase 15;Ubiquitin carboxyl-terminal hydrolase 11	0	0	0	2	0.00059877	143.02		0.8733	0.80281		0.79017	0.94029		0.86311	0.87349		0.87437	1.0356		-0.212384	-0.195137		-0.193684	0.0504669	-0.137684	0.934717	41
ACAAQTKATFLK	GlyGly (K)	7;5	ACAAQTK(1)ATFLK;ATFLK(1)LAGPQLVQMFIGDGAK	1422.73	Psmc3	A0A087WPH7;O88685;A2AGN7;B7ZCF1	26S protease regulatory subunit 6A	0	1	0	2;3	3.0821e-27	215.83	0.6389	0.8552	0.65879	0.72262	0.85343	0.77178	0.76644	0.89876	0.84497	0.87123	0.96152	0.84313	-0.383755	-0.153992	-0.243028	-0.198874	-0.0566112	-0.246173	-0.213739	2.31419	74
ACADATLSQITNNIDPVGR	Unmodified			2014.97	Gnb1	P62874;H3BKR2;H3BLF7	Guanine nucleotide-binding protein G(I)/G(S)/G(T) subunit beta-1	0	0	0	2;3	2.7625e-149	389.5		1.0019	0.85223					1.0069	1.0092					0.00992041	0.0132121				0.0115663	1.04583	63
ACAEALGSLKQLDH	GlyGly (K)	10	ACAEALGSLK(1)QLDH	1625.78	Sssca1	P56873	Sjoegren syndrome/scleroderma autoantigen 1 homolog	0	1	0	2;3	5.5769e-56	252.82	0.50705	0.72294	0.52378	0.60749	0.74127	0.5934	0.58164	0.72626	0.62055	0.78403	0.84877	0.65585	-0.781802	-0.461442	-0.688381	-0.351019	-0.236554	-0.608562	-0.521293	2.77505	143
ACAELHQNVNVK	Unmodified			1381.68	Vps35	Q9EQH3	Vacuolar protein sorting-associated protein 35	0	0	0	2;3	5.9277e-140	348.81		0.96614	0.80664		0.86864	0.85149		0.95726	1.0015		0.97444	0.92481		-0.0630173	0.00216242		-0.0373547	-0.112771	-0.0527452	0.93462	75
ACALSIAESCRPGDKVPSIK	GlyGly (K)	15	ACALSIAESCRPGDK(0.972)VPSIK(0.028)	2272.13	Sdha	Q8K2B3	Succinate dehydrogenase [ubiquinone] flavoprotein subunit, mitochondrial	0	1	0	3	0.0022771	58.246		0.8761						0.88366						-0.178437					-0.178437		1
ACARPLISVYSEK	Acetyl (Protein N-term)			1534.78	Rpl4	Q9D8E6	60S ribosomal protein L4	1	0	0	2;3	2.0605e-26	244	0.81282	0.96172	0.94104	0.89028	0.90184	0.84963	1.0022	0.97287	1.126	1.0616	1.0043	0.93557	0.00317044	-0.0396811	0.171207	0.0862403	0.00619029	-0.0960825	0.0218407	0.224655	114
ACARPLISVYSEKGESSGK	Acetyl (Protein N-term);GlyGly (K)	9;6	PLISVYSEK(1)GESSGK;GESSGK(1)NVTLPAVFK	2194.07	Rpl4	Q9D8E6	60S ribosomal protein L4	1	1	0	3	7.5847e-11	142.88	0.41633	0.6472	0.29569	0.56319	0.63067	0.50329	0.49492	0.64707	0.41421	0.65109	0.70901	0.55098	-1.01473	-0.628006	-1.27157	-0.619071	-0.496122	-0.859928	-0.814904	2.99259	18
ACASDSQSSISKVSTR	GlyGly (K)	12	ACASDSQSSISK(1)VSTR	1796.83	Mtmr3	B1ATD5;R4GML8;Q8K296;B1ATD4;M0QW74;Q8K296-2	Myotubularin-related protein 3	0	1	0	3	1.114e-05	118.47	0.59103		0.60499	0.63359			0.78137		0.89444	0.84963			-0.355922		-0.160943	-0.235093			-0.250653	1.32113	11
ACASTGVIMSVNNSLYLGPILK	Unmodified			2307.2	Acads	Q07417	Short-chain specific acyl-CoA dehydrogenase, mitochondrial	0	0	0	2;3	0.0086451	65.219			0.79212						1.0202						0.028852				0.028852		2
ACDTLLMCIVTVMNHGLR	Unmodified			2103.01	Itpr3	P70227	Inositol 1,4,5-trisphosphate receptor type 3	0	0	0	3	3.3621e-08	150.76	0.76782		0.81137	1.0514			0.87425		0.94054	1.1202			-0.193882		-0.0884388	0.163756			-0.0395216	0.127673	7
ACEFAGFQCQIQFGPHNEQK	Unmodified			2395.05	Tln1	P26039	Talin-1	0	0	0	2;3	2.7459e-63	247.93		1.3184						1.2838						0.36042					0.36042		33
ACEHLTSNVLPLLLEQFHK	Unmodified			2248.17	Mms19	Q9D071;Q9D071-3;Q9D071-2	MMS19 nucleotide excision repair protein homolog	0	0	0	3;4	1.0325e-29	190.18					1.0179						1.1192						0.162468		0.162468		18
ACFGGLFANLIRPGDAK	Unmodified			1805.92	Birc6	O88738;S4R1L5;S4R2P8;O88738-3;O88738-2;A0A3Q4EH00	Baculoviral IAP repeat-containing protein 6	0	0	0	2;3	6.8423e-07	142.95			0.75804		1.1411				0.84855		1.2507				-0.236928		0.322736		0.0429037	0.044241	16
ACFGGLFANLIRPGDAKAVCGEMTR	GlyGly (K)	5	PGDAK(1)AVCGEMTR	2824.36	Birc6	O88738;S4R1L5;S4R2P8;O88738-3;O88738-2;A0A3Q4EH00	Baculoviral IAP repeat-containing protein 6	0	1	0	4	0.00055541	69.72	1.7546	0.28617	1.103				2.0905	0.29262	1.2173				1.06385	-1.7729	0.283685				-0.141789	0.0543719	4
ACFKSIFR	GlyGly (K)	4	ACFK(1)SIFR	1141.57	Adipor1;Adipor2	Q91VH1;Q8BQS5-2;Q8BQS5	Adiponectin receptor protein 1;Adiponectin receptor protein 2	0	1	0	3	0.011001	77.923		0.94502			0.67226			0.96629			0.75959			-0.0494719			-0.396707		-0.22309	0.3757	3
ACFQKTGASVVAIR	GlyGly (K)	5	ACFQK(1)TGASVVAIR	1620.84	Hp1bp3	Q3TEA8;Q3TEA8-3;Q3TEA8-2	Heterochromatin protein 1-binding protein 3	0	1	0	3	0.0014367	69.345		0.70631						0.7125						-0.489038					-0.489038		1
ACFVLEKK	GlyGly (K)	7;8	ACFVLEK(1)K(1)FGIQLK;ACFVLEK(1)K(1)FGIQLK	1107.57	Maged1	Q9QYH6	Melanoma-associated antigen D1	0	1	0	2	0.016784	133.12	0.7181	0.98602	0.68204	0.76171	0.83347	1.0223	0.83473	0.97791	1.0407	0.94799	0.9187	1.1172	-0.260618	-0.0322264	0.0575542	-0.0770563	-0.122334	0.159887	-0.0457989	0.322275	19
ACFVLEKKFGIQLK	2 GlyGly (K)	7;8;14	ACFVLEK(1)K(1)FGIQLK;ACFVLEK(1)K(1)FGIQLK;ACFVLEK(0.397)K(0.61)FGIQLK(0.993)	1908.03	Maged1	Q9QYH6	Melanoma-associated antigen D1	0	2	0	3;4	1.0366e-08	181.31	0.61436		0.52972	0.66084			0.74684		0.68925	0.81819			-0.421129		-0.536901	-0.289492			-0.415841	1.54835	32
ACGCAAAPDVKELLSR	GlyGly (K)	11	ACGCAAAPDVK(1)ELLSR	1830.87	Tnc	Q80YX1-2;Q80YX1;Q80YX1-4;Q80YX1-3;Q80YX1-5;Q80YX0	Tenascin	0	1	0	3	0.0023086	79.652				0.82725						0.96964						-0.0444789			-0.0444789		1
ACGDSTLTQITAGLDPVGR	Unmodified			1930.94	Gnb2	P62880;E9QKR0;D3Z1M1;D3Z1T4	Guanine nucleotide-binding protein G(I)/G(S)/G(T) subunit beta-2	0	0	0	2;3	5.0406e-116	302.35	0.93051	1.1527	1.039	1.1792		0.81762	1.0189	1.1646	1.244	1.3482		0.86212	0.0270125	0.219835	0.314986	0.431035		-0.214039	0.155766	0.615171	79
ACGEFVFLMDR	Unmodified			1343.6	Vwa5a	Q99KC8	von Willebrand factor A domain-containing protein 5A	0	0	0	2	0.00017127	130.41	0.95105					0.90651	1.0425					0.98952	0.0600474					-0.0151992	0.0224241	0.181889	15
ACGLIIFR	Unmodified			948.522	Nudt2	P56380	Bis(5'-nucleosyl)-tetraphosphatase [asymmetrical]	0	0	0	2	0.0040749	143.18		1.064			0.75872	0.80336		1.0667			0.84529	0.89275		0.0931545			-0.242482	-0.163672	-0.104333	0.385722	24
ACGLNFADLMGR	Unmodified			1323.61	Vat1	Q62465	Synaptic vesicle membrane protein VAT-1 homolog	0	0	0	2	1.3723e-27	258.52		0.85113						0.86268						-0.213103					-0.213103		35
ACGLVASNLNLK	Acetyl (Protein N-term)			1300.68	Lgals1	P16045;A0A2R8VHJ0	Galectin-1	1	0	0	1;2	2.3351e-43	291.35	0.60045	1.0358			0.77803	0.82098	0.75956	1.0277			0.84865	0.88775	-0.396764	0.0394192			-0.236758	-0.171775	-0.19147	0.90589	110
ACGLVASNLNLKPGECLK	Acetyl (Protein N-term);GlyGly (K)	12;6	ACGLVASNLNLK(1)PGECLK(1)VR;PGECLK(1)VR	2099.05	Lgals1	P16045;A0A2R8VHJ0	Galectin-1	1	1	0	2;3	7.0511e-35	194.98	0.52028	1.0486	0.42438	0.42939	0.9845	1.0911	0.64646	1.0378	0.51388	0.50258	1.0918	1.194	-0.629367	0.0535284	-0.960497	-0.992575	0.126709	0.255803	-0.357733	0.734328	64
ACGLVASNLNLKPGECLK	Acetyl (Protein N-term)			1985.01	Lgals1	P16045;A0A2R8VHJ0	Galectin-1	1	0	0	2;3	4.5878e-148	330.68	0.62355	1.0654	0.63584	0.70622	0.82619	0.92337	0.73866	1.0534	0.77146	0.86991	0.93323	1.0106	-0.437018	0.0750534	-0.374337	-0.201062	-0.0996954	0.0152121	-0.170308	1.00257	255
ACGLVASNLNLKPGECLKVR	Acetyl (Protein N-term);2 GlyGly (K)	12;6	ACGLVASNLNLK(1)PGECLK(1)VR;PGECLK(1)VR	2468.26	Lgals1	P16045;A0A2R8VHJ0	Galectin-1	1	2	0	3	1.4796e-05	101.96	0.60408		0.33955	0.38707			0.73748		0.41415	0.47374			-0.439324		-1.27177	-1.07783			-0.929644	1.1804	8
ACGLVASNLNLKPGECLKVR	Acetyl (Protein N-term);GlyGly (K)	12;6	ACGLVASNLNLK(1)PGECLK(1)VR;PGECLK(1)VR	2354.22	Lgals1	P16045;A0A2R8VHJ0	Galectin-1	1	1	0	3	6.474e-11	133.9	0.65025	1.0363	0.53632	0.57602	0.96492	0.98451	0.74032	1.0342	0.61359	0.64041	1.0762	1.0837	-0.433779	0.0485152	-0.704653	-0.642932	0.105946	0.115965	-0.251823	0.767411	29
ACGLVASNLNLKPGECLKVR	Acetyl (Protein N-term)			2240.18	Lgals1	P16045;A0A2R8VHJ0	Galectin-1	1	0	0	3	3.6996e-11	142.01	0.92523						1.1213						0.165172						0.165172		6
ACGNFGIPCELR	Unmodified			1392.63	Paics	Q9DCL9	Multifunctional protein ADE2;Phosphoribosylaminoimidazole-succinocarboxamide synthase;Phosphoribosylaminoimidazole carboxylase	0	0	0	1;2	9.9166e-07	170.47	1.0994	0.96316	0.9513	0.97753	1.4902		1.3365	0.96666	1.1751	1.1718	1.6146		0.41846	-0.0489196	0.232784	0.228726	0.691177		0.304445	1.17213	52
ACGQIFCGKCSSK	GlyGly (K)	9;4	ACGQIFCGK(0.999)CSSK(0.001);CSSK(1)YSTIPK	1615.69	Hgs	Q3UMA3;Q99LI8;B1ATY9	Hepatocyte growth factor-regulated tyrosine kinase substrate	0	1	0	2;3	6.1072e-05	132.86	0.31588		0.30533	0.47144	0.8137	0.93601	0.39031		0.42071	0.56831	0.89573	1.0229	-1.35731		-1.2491	-0.81525	-0.158864	0.0326651	-0.709572	1.18828	39
ACGVSRPVIACSVTIK	Unmodified			1716.9	Nhp2l1	Q9D0T1	NHP2-like protein 1;NHP2-like protein 1, N-terminally processed	0	0	0	2;3	1.0627e-05	133.88	0.87013		0.95271	1.2684			1.0343		1.0461	1.4062			0.0486547		0.0650208	0.491802			0.201826	0.524769	33
ACHPFLLGPPLVR	Unmodified			1475.81	Tor1aip2	Q9ER81	Torsin-1A-interacting protein 2, isoform IFRG15	0	0	0	3	0.00016749	79.82			0.62013						0.70762						-0.498953				-0.498953		7
ACIELPKVK	Acetyl (Protein N-term);GlyGly (K)	7	ACIELPK(0.984)VK(0.016)	1212.65	Lrrc31	D3YY33;F6VYM1		1	1	0	2;3	0.011107	69.998		1.0366	0.6337	0.74185	1.1638	0.97847		1.032	0.89763	0.91459	1.2999	1.0911		0.045443	-0.155807	-0.128803	0.378401	0.125783	0.0530034	0.212142	16
ACIEPCASTKGSLDGCEAK	GlyGly (K)	10	ACIEPCASTK(0.998)GSLDGCEAK(0.002)	2166.93	Pcdh17	E9PXF0		0	1	0	3	0.0034908	69.935					1.2096						1.3448						0.427392		0.427392		1
ACIKFYPSISPSDIAQLCR	GlyGly (K)	4	ACIK(1)FYPSISPSDIAQLCR	2339.14	Hps5	E9Q3X4;P59438;P59438-2;F6Q7C7;A0A1B0GR75	Hermansky-Pudlak syndrome 5 protein homolog	0	1	0	3	0.0030325	53.773			0.50877	0.59848					0.62558	0.69172					-0.676734	-0.53174			-0.604237	1.11908	3
ACILCVHPR	Unmodified			1124.56	Pdcd11	Q6NS46	Protein RRP5 homolog	0	0	0	3	0.002886	76.478	1.0162		1.104				1.2476		1.2314				0.319155		0.300299				0.309727	1.71281	18
ACIPQSFTVDSSK	Unmodified			1438.68	Flnb	Q80X90	Filamin-B	0	0	0	2	2.2186e-06	157.97	0.92371	1.0608	0.77992	0.75224	1.0157	0.98319	1.107	1.0517	0.98772	0.94516	1.1553	1.089	0.146655	0.0727232	-0.017826	-0.0813695	0.208268	0.123004	0.0752424	0.828316	59
ACIPQSFTVDSSKAGLAPLEVR	GlyGly (K)	13	ACIPQSFTVDSSK(1)AGLAPLEVR	2459.25	Flnb	Q80X90	Filamin-B	0	1	0	3	1.5803e-06	109.66	0.66712		0.45396	0.63897			0.8297		0.57472	0.76996			-0.269338		-0.799069	-0.377145			-0.481851	1.01544	8
ACISIGNQNFEVK	Unmodified			1478.72	Map2k6	P70236;A2AGS2	Dual specificity mitogen-activated protein kinase kinase 6	0	0	0	2	1.4282e-22	231.42		1.2654		0.87062	0.99674	1.0106		1.2708		1.0217	1.1059	1.1001		0.345737		0.0309716	0.145221	0.137635	0.164891	1.06096	40
ACKAVGHPFVIQLGR	GlyGly (K)	3	ACK(1)AVGHPFVIQLGR	1765.94	Xpo1	Q6P5F9;F6YA11	Exportin-1	0	1	0	3;4	1.8026e-05	124.12	0.94395		1.1131	1.0974			1.1279		1.3736	1.3031			0.173639		0.457962	0.381948			0.33785	1.23775	26
ACKDMVKFGGTGR	GlyGly (K)	3;4	ACK(0.951)DMVK(0.049)FGGTGR;DMVK(1)FGGTGR	1539.73	Dnmt1	J3QNW0;P13864;P13864-2	DNA (cytosine-5)-methyltransferase;DNA (cytosine-5)-methyltransferase 1	0	1	0	3	0.040273	52.576	0.56221						0.66261						-0.593768						-0.593768		1
ACKSSGSSSTSTHLNCAPESIAMI	GlyGly (K)	3	ACK(1)SSGSSSTSTHLNCAPESIAMI	2609.15	Tmem150a	Q91WN2	Transmembrane protein 150A	0	1	0	3	0.0082592	53.327			1.9144						2.294						1.19787				1.19787		1
ACLDDSYASGEGLKR	GlyGly (K)	14	ACLDDSYASGEGLK(1)R	1754.79	Iqsec1	A0A1D5RM83;E9PUA3;Q8R0S2;Q8R0S2-2	IQ motif and SEC7 domain-containing protein 1	0	1	0	3	0.0017451	82.651					0.45304						0.51361						-0.961255		-0.961255		1
ACLISLGYDVENDR	Unmodified			1623.76	Actn4	A0A1L1SV25;P57780	Alpha-actinin-4	0	0	0	2	1.8913e-06	154.15	0.68887	0.8103				0.81782	0.83747	0.82575				0.91355	-0.255891	-0.276223				-0.130444	-0.220853	1.39731	22
ACLISLGYDVENDRQGDAEFNR	Unmodified			2541.16	Actn4	P57780	Alpha-actinin-4	0	0	0	2;3	2.0642e-75	249.82		1.116			0.71149	0.88257		1.1462			0.80177	0.97495		0.196859			-0.31874	-0.0365999	-0.0528269	0.12095	51
ACLLIAEMSSAGSLATGNYTK	Unmodified			2157.04	Umps	P13439	Uridine 5'-monophosphate synthase;Orotate phosphoribosyltransferase;Orotidine 5'-phosphate decarboxylase	0	0	0	2;3	1.2161e-29	189.09		0.94416			0.67398	0.98809		0.96876			0.76007	1.0916		-0.0457888			-0.395796	0.126444	-0.105047	0.248151	22
ACLLKAPCCDK	GlyGly (K)			1448.66	Rchy1	Q9CR50	RING finger and CHY zinc finger domain-containing protein 1	0	1	0	3	0.025451	52.693				0.73384		1.0848				0.91472		1.1876				-0.128598		0.248049	0.0597255	0.0944805	3
ACLLSNEAHAVTMQVK	Unmodified			1770.88	Recql	Q9Z129;E9Q3N0;Q9Z129-2;F6S4D9	ATP-dependent DNA helicase Q1	0	0	0	2;3	0.00031615	106.42		1.1342						1.134						0.181421					0.181421		5
ACLVTTVTSSGPSQSTIK	Unmodified			1835.93	Wdr11	G5E8J3;Q8K1X1	WD repeat-containing protein 11	0	0	0	2	2.8732e-10	184.1		1.2455						1.274						0.349365					0.349365		12
ACMLTTATAHDGDVNVISWSR	Unmodified			2304.06	Grwd1	Q810D6	Glutamate-rich WD repeat-containing protein 1	0	0	0	3	8.6638e-16	160.47		0.5216			0.57519	0.55942		0.52569			0.63893	0.61832		-0.927716			-0.64627	-0.693574	-0.755853	1.88627	31
ACNPQYAGAIVVHCSAGVGR	Unmodified			2085.98	Ptpra	Q91V35;P18052-2;P18052	Receptor-type tyrosine-protein phosphatase;Receptor-type tyrosine-protein phosphatase alpha	0	0	0	3	1.3593e-07	119.8	0.83392		0.94294				1.0014		1.1102				0.00201836		0.15082				0.076419	0.308493	9
ACNQLGQFLQHR	Unmodified			1470.71	Ap2a1;Ap2a2	P17426-2;P17426;P17427	AP-2 complex subunit alpha-1;AP-2 complex subunit alpha-2	0	0	0	2;3	7.4783e-07	198.65	0.88475		0.87936	0.8684			1.0211		0.94814	0.96442			0.0301242		-0.076828	-0.0522665			-0.0329901	0.381915	47
ACPDLQLSATSISSGPTKK	GlyGly (K)	18;19	ACPDLQLSATSISSGPTK(0.879)K(0.121);ACPDLQLSATSISSGPTK(0.417)K(0.583)	2074.04	Pcm1	Q9R0L6;Q9R0L6-2	Pericentriolar material 1 protein	0	1	0	3	7.5043e-14	155.79	0.29815	0.36223		0.28866	0.33298	0.5227	0.35092	0.36673		0.34977	0.37238	0.57365	-1.51079	-1.44721		-1.51552	-1.42515	-0.801757	-1.34009	3.22887	40
ACPHVAKCGSTLFEGR	Unmodified			1788.84	Agtpbp1	Q641K1-5;Q641K1-4;Q641K1-3;Q641K1-2;Q641K1;F6ZCF0	Cytosolic carboxypeptidase 1	0	0	0	4	0.028405	42.682		2.0108						2.0133						1.00956					1.00956		1
ACPKEGPAVVGQFIQDVK	GlyGly (K)	4;14	ACPK(1)EGPAVVGQFIQDVK;EGPAVVGQFIQDVK(1)NSR	2056.04	Cand1	Q6ZQ38	Cullin-associated NEDD8-dissociated protein 1	0	1	0	3	2.1254e-05	97.502	0.52715	1.1155	0.61744	0.80374	0.87664	0.90467	0.65427	1.1282	0.80612	0.97088	0.98017	0.99629	-0.612042	0.174023	-0.310933	-0.0426351	-0.0288961	-0.00536235	-0.137641	0.55028	34
ACPLDQAIGLLVAIFHK	Acetyl (Protein N-term)			1907.03	S100a6	P14069	Protein S100-A6	1	0	0	2;3	7.2822e-12	172.33		0.9552	1.0466		0.95503	0.81637		0.94513	1.1329		1.0271	0.89476		-0.0814153	0.180021		0.0385767	-0.160427	-0.00581137	0.0257049	20
ACPLDQAIGLLVAIFHK	Unmodified			1865.02	S100a6	P14069	Protein S100-A6	0	0	0	3	2.0696e-05	100.68		1.032	0.74601		1.0159	0.79457		1.0245	0.81731		1.0937	0.87598		0.03492	-0.291045		0.129217	-0.19103	-0.0794845	0.324	11
ACPLDQAIGLLVAIFHKYSGKEGDKHTLSK	Acetyl (Protein N-term)			3337.75	S100a6	P14069	Protein S100-A6	1	0	0	4;5	5.8844e-14	109.39		0.9677			0.83369	0.84333		0.96798			0.91615	0.92117		-0.0469509			-0.126344	-0.118461	-0.0972519	1.21258	23
ACPVTVPSSQSTPAKAPR	GlyGly (K)	15	ACPVTVPSSQSTPAK(1)APR	1966.99	Dtl	Q3TLR7;Q3TLR7-2	Denticleless protein homolog	0	1	0	3	6.6153e-05	83.418	0.32916	0.75076	0.59628		1.0068		0.40448	0.77174	0.72706		1.1428		-1.30586	-0.373813	-0.459854		0.192573		-0.486738	0.670995	6
ACQLSVVVDDK	Unmodified			1232.61	Dnmt1	J3QNW0;P13864;P13864-2	DNA (cytosine-5)-methyltransferase;DNA (cytosine-5)-methyltransferase 1	0	0	0	2	5.474e-05	140.49		0.33826				0.97368		0.34056				1.0646		-1.55402				0.0903115	-0.731854	0.270062	3
ACQLSVVVDDKK	Unmodified			1360.7	Dnmt1	J3QNW0;P13864;P13864-2	DNA (cytosine-5)-methyltransferase;DNA (cytosine-5)-methyltransferase 1	0	0	0	2;3	0.00015361	130.56		1.1222			1.0368	1.1971		1.1376			1.1692	1.3139		0.185993			0.225522	0.393855	0.268457	1.28401	19
ACQSIYPLHDVFVR	Unmodified			1703.85	Rps3a	P97351	40S ribosomal protein S3a	0	0	0	2;3	4.733e-88	289.75	0.88601	1.0013	0.95854	0.96294	0.88496	0.88628	1.0308	0.98664	1.0763	1.1337	0.99058	0.99978	0.0437644	-0.0194043	0.10608	0.181039	-0.0136546	-0.000317428	0.0495845	0.725842	150
ACQSIYPLHDVFVRK	Unmodified			1831.94	Rps3a	P97351	40S ribosomal protein S3a	0	0	0	2;3;4	5.4711e-06	140.24			0.85772	1.1411					0.94167	1.2903					-0.0867065	0.367707			0.1405	0.188811	34
ACSAIHAVNLR	Unmodified			1210.62	Flii	Q9JJ28	Protein flightless-1 homolog	0	0	0	2;3	7.0202e-05	123.86	0.82305		1.0209	1.0086			1.0106		1.3358	1.1673			0.0152121		0.417704	0.223175			0.218697	0.697735	20
ACSLKTMSTSDPAEVLIK	GlyGly (K)	5	ACSLK(0.999)TMSTSDPAEVLIK(0.001)	2064.02	Mtdh	F6QHD1;F6ZSG0;Q80WJ7	Protein LYRIC	0	1	0	3	0.0070496	50.827						0.59956						0.65781						-0.604257	-0.604257		2
ACSSSDKHALVTPWLK	GlyGly (K)	7;9	ACSSSDK(1)HALVTPWLK;HALVTPWLK(1)GSILGEK	1912.95	Ltn1	Q6A009	E3 ubiquitin-protein ligase listerin	0	1	0	3;4	0.00016801	86.214	0.31959			1.3762			0.37754			1.6959			-1.4053			0.762051			-0.321624	0.0881346	8
ACSVGAVPGVTKFMQEVYLDK	GlyGly (K)	12	ACSVGAVPGVTK(1)FMQEVYLDK	2412.18	Gnl3l	Q6PGG6	Guanine nucleotide-binding protein-like 3-like protein	0	1	0	3	0.00049522	83.393	0.7553	0.82827	0.99131	1.0719			0.94378	0.82534	1.2382	1.3544			-0.0834775	-0.27694	0.308244	0.437654			0.0963703	0.219303	4
ACTALYYLSQLSPGK	Unmodified			1670.83	Cryzl1	Q921W4;D3Z6I4;D3YZD6;Q921W4-2;A0A338P785;F7BGV1;D3YU21	Quinone oxidoreductase-like protein 1	0	0	0	2;3	3.6796e-16	179.6			0.98099						1.0887						0.122606				0.122606		7
ACTENPETEGLSGKGR	GlyGly (K)	14	ACTENPETEGLSGK(1)GR	1818.82	Zfp57	Q8C6P8-2;Q8C6P8	Zinc finger protein 57	0	1	0	3	2.4049e-05	110.84		0.93697						0.96987						-0.0441367					-0.0441367		3
ACTGSLNMTLQR	Unmodified			1350.64	Pdlim5	D9J2Z9;D9J300;D9J301;D9J302;D9J303;F8WJI6;E9Q8P5;Q8CI51-3;Q9CRA2;Q8CI51;Q8CI51-2	PDZ and LIM domain protein 5	0	0	0	2	2.131e-08	207.83	0.59721						0.73371						-0.446718						-0.446718		21
ACTQQLTAKLDCPGHLR	GlyGly (K)	9	ACTQQLTAK(1)LDCPGHLR	2082.01	Espl1	P60330;A0A2R8VHG0;A0A2R8VHV9	Separin	0	1	0	4	0.00010612	83.966					0.97761						1.1008						0.138552		0.138552		2
ACVDSNENGDLSKCAVLR	GlyGly (K)	13	ACVDSNENGDLSK(1)CAVLR	2120.96	Tpp2	Q64514;A0A087WRC0;Q05DJ9;Q64514-2	Tripeptidyl-peptidase 2	0	1	0	3	6.273e-08	134.14		0.95161						0.9989						-0.00158784					-0.00158784		5
ACVDTALENLSTLK	Unmodified			1533.77	Fasn	A0A0U1RNJ1;P19096	Fatty acid synthase;[Acyl-carrier-protein] S-acetyltransferase;[Acyl-carrier-protein] S-malonyltransferase;3-oxoacyl-[acyl-carrier-protein] synthase;3-oxoacyl-[acyl-carrier-protein] reductase;3-hydroxyacyl-[acyl-carrier-protein] dehydratase;Enoyl-[acyl-carrier-protein] reductase;Oleoyl-[acyl-carrier-protein] hydrolase	0	0	0	2;3	5.8874e-34	298.58	0.5679	0.64989					0.68245	0.65449					-0.551205	-0.611557					-0.581381	1.48131	35
ACVSMLGVPVDPDTLHATLR	Unmodified			2151.08	Huwe1	A2AFQ0;Q7TMY8;Q7TMY8-3;Q7TMY8-4;Q7TMY8-2	E3 ubiquitin-protein ligase HUWE1	0	0	0	2;3	5.4311e-35	192.18					0.96389						1.0854						0.118227		0.118227		18
ACVVHGSDLKDMTSEELDDILR	Oxidation (M);GlyGly (K)	10	ACVVHGSDLK(1)DMTSEELDDILR	2632.21	Atp1a1	Q8VDN2	Sodium/potassium-transporting ATPase subunit alpha-1	0	1	1	3;4	2.4855e-05	79.695	0.3664	0.80103	0.70628		0.62958		0.46314	0.82287	0.88677		0.72263		-1.11048	-0.281264	-0.173368		-0.468671		-0.508446	1.02769	7
ACVVHGSDLKDMTSEELDDILR	GlyGly (K)	10	ACVVHGSDLK(1)DMTSEELDDILR	2616.22	Atp1a1	Q8VDN2	Sodium/potassium-transporting ATPase subunit alpha-1	0	1	0	3;4	6.0949e-13	142.23		0.6422			0.61962	0.66854		0.63942			0.6935	0.75422		-0.645164			-0.528032	-0.406943	-0.526713	1.77926	25
ACWVLHYFCEVK	Unmodified			1610.74	Ipo7	Q9EPL8	Importin-7	0	0	0	2;3	0.00013321	147.75	0.91089	1.1368	0.98089	0.87487	0.98662	1.0025	1.1058	1.0677	1.1749	1.0114	1.0972	1.1026	0.14509	0.0945063	0.232538	0.0163537	0.133827	0.14091	0.127204	2.15604	31
ACYLSINPQK	Unmodified			1192.59	Actr1a;Actr1b	P61164;A0A494BB86;Q8R5C5	Alpha-centractin;Beta-centractin	0	0	0	1;2	0.00018574	155	0.88146						1.0653						0.0912598						0.0912598		16
ACYNIQVEIEK	Unmodified			1365.66	Ston1	Q8CDJ8	Stonin-1	0	0	0	2	0.0010413	107.79		0.98267				0.90441		0.9997				0.99175		-0.000432873				-0.0119516	-0.00619224	0.321525	4
ADAFPQVLKK	GlyGly (K)			1229.68	Eri1	A0A0R4J0C8;Q7TMF2	3'-5' exoribonuclease 1	0	1	0	3	0.064976	52.79			0.29445						0.37406						-1.41866				-1.41866		1
ADAGGLGISIKGGR	GlyGly (K)			1384.74	Snta1	A2AKD7;Q61234	Alpha-1-syntrophin	0	1	0	3	0.041377	41.644	0.80742		0.87691				0.99686		1.1145				-0.00453719		0.156397				0.0759297	0.285282	2
ADAGLNNCEGAAGSTSEKSR	GlyGly (K)	18	ADAGLNNCEGAAGSTSEK(1)SR	2107.92	Zfand5	O88878	AN1-type zinc finger protein 5	0	1	0	3	3.6624e-50	224.99		0.87518						0.86784						-0.204499					-0.204499		6
ADALKAMK	GlyGly (K)	5;3	ADALK(1)AMK;AMK(1)QYNGVPLDGRPMNIQLVTSQIDTQR	960.506	Alyref;Alyref2	O08583;O08583-2;Q9JJW6-2;G3X9I4;Q9JJW6	THO complex subunit 4;Aly/REF export factor 2	0	1	0	2	0.010856	131.03					1.2365	1.3008					1.4335	1.4574					0.519542	0.543397	0.531469	1.84512	5
ADALQAGASQFETSAAKLK	GlyGly (K)	17;19	ADALQAGASQFETSAAK(0.999)LK(0.001);ADALQAGASQFETSAAK(0.107)LK(0.893)	2020.02	Vamp2;Vamp3	B0QZN5;P63044;P63024	Vesicle-associated membrane protein 2;Vesicle-associated membrane protein 3	0	1	0	2;3	2.2235e-22	191.41	0.63454	0.73624	0.66144	0.63553	0.73498		0.76938	0.73534	0.87777	0.78662	0.82415		-0.378232	-0.443517	-0.188085	-0.346261	-0.279021		-0.327023	2.76873	40
ADALQLSVKEFVER	GlyGly (K)	9	ADALQLSVK(1)EFVER	1717.9	Jmjd6	Q9ERI5;G3UVU9;Q9ERI5-2;F6VRF7;F6VMC4	Bifunctional arginine demethylase and lysyl-hydroxylase JMJD6	0	1	0	3	0.00050176	80.706		1.1405			1.2079			1.1365			1.3658			0.184598			0.449746		0.317172	0.598516	1
ADASSLTVDVTSPASK	Unmodified			1547.77	Gorasp2	A2ATI9;Q99JX3;Q99JX3-2	Golgi reassembly-stacking protein 2	0	0	0	2	2.4944e-42	245.92		1.0523			0.93766			1.0663			1.0658			0.0926134			0.0919367		0.0922751	2.63187	35
ADAYFSPIHSQLEHLLDPSSFTGR	Unmodified			2687.3	Adsl	P54822;E9Q242	Adenylosuccinate lyase	0	0	0	2;3;4	4.0502e-55	193.38		0.96326			0.93421	1.1694		0.95182			1.0402	1.2707		-0.0712393			0.0568609	0.345623	0.110415	0.332583	32
ADCWLRAQHLPDGLDLTALK	GlyGly (K)	20	ADCWLRAQHLPDGLDLTALK(1)	2406.21	Vwa5b2	Q3UR50-5;E0CZ01;Q3UR50	von Willebrand factor A domain-containing protein 5B2	0	1	0	3	0.013871	42.044				0.70736						0.77951						-0.359361			-0.359361		1
ADDGRPFPQVIK	Unmodified			1341.7	Aldoa;Aldoart1	A6ZI44;Q9CPQ9;A6ZI46;A0A0U1RPT5;D3YV98;P05064;D3YWI1;D3Z510;A0A0U1RPN8	Fructose-bisphosphate aldolase;Fructose-bisphosphate aldolase A	0	0	0	1;2;3	6.7532e-05	147.3		0.76861						0.77183						-0.373645					-0.373645		67
ADDGRPFPQVIKSK	GlyGly (K)	12	ADDGRPFPQVIK(0.984)SK(0.016)	1670.87	Aldoa;Aldoart1	A6ZI44;Q9CPQ9;A6ZI46;A0A0U1RPT5;D3YV98;P05064;D3YWI1;D3Z510;A0A0U1RPN8	Fructose-bisphosphate aldolase;Fructose-bisphosphate aldolase A	0	1	0	3;4	0.0019772	67.019				0.86351		0.76822				1.0077		0.84443				0.0110662		-0.24395	-0.116442	0.27666	6
ADDPPLDGDDGDDEGNLSKGER	GlyGly (K)	19	ADDPPLDGDDGDDEGNLSK(1)GER	2399.99	Cacna1g	Q5SUG2;Q5SUF5;Q5SUG1;Q5SUF8;Q5SUF9;Q5SUG3;E9PWL1;Q5SUG0;Q5SUF6;Q5SUG4;Q5SUF7		0	1	0	3	1.8945e-06	107.78		0.46207			0.3994	0.57193		0.4811			0.45472	0.62615		-1.05559			-1.13695	-0.67542	-0.955987	1.66902	14
ADDPSWCKTPSGHIK	GlyGly (K)	8	ADDPSWCK(1)TPSGHIK	1811.83	Sox4	Q06831	Transcription factor SOX-4	0	1	0	3	0.0024936	78.814						0.75145						0.83601						-0.258408	-0.258408		2
ADDQTKVPEIISSIRQAGK	Unmodified			2055.1	Tbc1d1	Q60949-2;Q60949	TBC1 domain family member 1	0	0	0	4	0.022973	42.044		0.90864						0.90806						-0.13914					-0.13914		1
ADDYEQVKNVADYYPEYK	GlyGly (K)	8;10	ADDYEQVK(1)NVADYYPEYK;NVADYYPEYK(1)LLFEGAGSNPGDK	2323.03	Atp6v0d1	P51863	V-type proton ATPase subunit d 1	0	1	0	3	7.0222e-06	113.33		0.75136			0.65083	0.78784		0.76522			0.74747	0.85902		-0.386054			-0.419912	-0.219236	-0.341734	1.5031	9
ADEAALDHPYLKQIDPVVLK	GlyGly (K)	12	ADEAALDHPYLK(1)QIDPVVLK	2348.24	Commd3	Q63829	COMM domain-containing protein 3	0	1	0	3;4	4.5568e-10	149.09	0.60296	0.68616	0.52572	0.73119	0.80112	0.61892	0.7663	0.70283	0.63298	0.87715	0.91735	0.68381	-0.384019	-0.508752	-0.659768	-0.189105	-0.124456	-0.548333	-0.402405	2.26436	17
ADEALFLLLHNEMVSGVYK	Acetyl (Protein N-term)			2190.1	Trappc6b	Q9D289;A0A1W2P7S5;A0A1W2P836;A0A1W2P6E6	Trafficking protein particle complex subunit 6B	1	0	0	3	0.0019124	66.022		1.1653						1.2323						0.301354					0.301354		0
ADEDGFEVVPIQDPVKYR	GlyGly (K)	19	GSK(1)ADEDGFEVVPIQDPVK(1)YR	2190.06	Ftsj3	Q9DBE9	pre-rRNA processing protein FTSJ3	0	1	0	3	5.9905e-08	132.15	0.6247	1.1963			0.94579	0.92397	0.79328	1.1951			1.0582	1.0255	-0.334098	0.257131			0.0816123	0.0363275	0.0102433	0.0271054	11
ADEDPALFHSVKTK	GlyGly (K)	12;14	ADEDPALFHSVK(0.824)TK(0.176);ADEDPALFHSVK(0.338)TK(0.662)	1670.83	Pitpnb	Q8JZZ5;P53811	Phosphatidylinositol transfer protein beta isoform	0	1	0	3;4	0.0027539	63.662	0.94714		0.99878		0.84782	1.0181	1.1423		1.157		0.98167	1.1356	0.191942		0.210389		-0.02669	0.183455	0.139774	1.05933	4
ADEDPIMGFHQMFLLK	Unmodified			1890.9	Nutf2	P61971	Nuclear transport factor 2	0	0	0	2;3	5.2841e-52	246.51		1.1408				0.88437		1.1247				0.97693		0.16954				-0.0336729	0.0679337	0.204247	45
ADEVTEKQVYDAHTK	Acetyl (Protein N-term);GlyGly (K)	7;8	ADEVTEK(1)QVYDAHTK(1)EIDLVNR;QVYDAHTK(1)EIDLVNR	1888.88	Cav1	P49817-2;D3Z0J2	Caveolin-1;Caveolin	1	1	0	2;3	2.563e-66	271.32	0.63888	0.60811	0.47251	0.51696	0.52094	0.63258	0.91292	0.60962	0.53434	0.66654	0.58184	0.6833	-0.13144	-0.714018	-0.90417	-0.585237	-0.781306	-0.549409	-0.61093	2.59276	87
ADEVTEKQVYDAHTKEIDLVNR	Acetyl (Protein N-term);2 GlyGly (K)	7;8	ADEVTEK(1)QVYDAHTK(1)EIDLVNR;QVYDAHTK(1)EIDLVNR	2842.37	Cav1	P49817-2;D3Z0J2	Caveolin-1;Caveolin	1	2	0	4	0.00069357	72.772	3.3333		1.3918		1.0273		4.357		1.9734		1.135		2.12334		0.980683		0.182692		1.09557	0.718654	5
ADEVTEKQVYDAHTKEIDLVNRDPK	Acetyl (Protein N-term);2 GlyGly (K)	7;8	ADEVTEK(1)QVYDAHTK(1)EIDLVNR;QVYDAHTK(1)EIDLVNR	3182.55	Cav1	P49817-2;D3Z0J2	Caveolin-1;Caveolin	1	2	0	4	0.0096736	51.029		0.41487				0.36978		0.42337				0.40597		-1.24001				-1.30055	-1.27028	1.81905	3
ADEWLMKNMDPLNDNVATLLHQSSDR	GlyGly (K)	7	ADEWLMK(1)NMDPLNDNVATLLHQSSDR	3126.45	Myh10	Q61879;Q3UH59;Q5SV64	Myosin-10	0	1	0	4	0.00013512	56.335					1.1165						1.2608						0.334339		0.334339		1
ADFCIIHYAGK	Unmodified			1293.62	Myh9;Myh10	Q8VDD5;Q61879;Q3UH59;Q5SV64	Myosin-9;Myosin-10	0	0	0	1;2;3	7.2381e-07	169.09	0.79431	1.0216	0.83868	0.92621	0.88086	0.9108	0.98632	1.0225	0.98575	1.1219	0.97398	0.98843	-0.0198723	0.0321008	-0.0207063	0.165944	-0.0380359	-0.0167893	0.0171068	0.216075	203
ADFCIIHYAGKVDYK	GlyGly (K)	11;4	ADFCIIHYAGK(0.955)VDYK(0.045);VDYK(1)ADEWLMK	1912.91	Myh9;Myh10	Q8VDD5;Q61879;Q3UH59;Q5SV64	Myosin-9;Myosin-10	0	1	0	3;4	0.0026007	63.16	0.84147	0.95221			0.98122	0.7745	1.0273	0.99458			1.1147	0.85471	0.0388576	-0.00784067			0.156655	-0.226493	-0.00970518	0.0403644	7
ADFDNTVAIHPTSSEELVTLR	Unmodified			2314.14	Gsr	P47791;P47791-2	Glutathione reductase, mitochondrial	0	0	0	2;3	1.3271e-130	280.69		1.0984			0.90147	0.92103		1.1099			1.0322	1.055		0.15043			0.0457225	0.077243	0.0911317	1.00468	64
ADFILSYHPPIFRPMK	Unmodified			1931.01	Nif3l1	Q9EQ80;D3Z0G0;E9PWJ6;D3YYF0	NIF3-like protein 1	0	0	0	4	0.005647	99.669		1.0569	0.95602					1.0621	1.0958					0.0869196	0.131985				0.109452	0.888561	3
ADFQKVLQLYPSNK	GlyGly (K)	5;9	ADFQK(1)VLQLYPSNK;VLQLYPSNK(1)AAK	1763.92	Fkbp4	P30416	Peptidyl-prolyl cis-trans isomerase FKBP4;Peptidyl-prolyl cis-trans isomerase FKBP4, N-terminally processed	0	1	0	2;3	0.0071058	85.672						0.87981						0.97206						-0.0408827	-0.0408827		2
ADFSGMSSKQGLFLSK	GlyGly (K)	9;7	ADFSGMSSK(1)QGLFLSK;QGLFLSK(1)VVHK	1815.88	Serpinb6;Serpinb6a	Q60854;F8WIV2	Serpin B6	0	1	0	3	5.4269e-06	132.65	0.70541	0.91728	0.63236	0.63654	0.82404	0.96899	0.86136	0.91754	0.80612	0.79679	0.92163	1.0718	-0.215312	-0.124157	-0.310933	-0.327729	-0.11774	0.100036	-0.165973	1.30437	12
ADGIVSKNF	GlyGly (K)	10	LAK(1)ADGIVSK(1)NF	1063.53	Rps21	Q9CQR2	40S ribosomal protein S21	0	1	0	2	7.2171e-18	225.4	0.54298	0.90099	0.41128	0.43732	1.0055	0.83622	0.71891	0.90511	0.58336	0.5926	1.1164	0.94435	-0.476117	-0.143835	-0.777542	-0.754869	0.158854	-0.0826064	-0.346019	1.1073	22
ADGSSLPEWVTDNAGTLHFAR	Unmodified			2243.06	Ptk7	Q8BKG3	Inactive tyrosine-protein kinase 7	0	0	0	2;3	1.1334e-29	164.5		1.0779						1.106						0.145351					0.145351		21
ADGYVLEGKELEFYLR	GlyGly (K)	9	ADGYVLEGK(1)ELEFYLR	2015	Rps8	P62242	40S ribosomal protein S8	0	1	0	3	0.00036427	78.902		1.3064						1.324						0.404903					0.404903		1
ADHQPLTEASYVNLPTIALCNTDSPLR	Unmodified			2995.47	Rpsa	P14206;A0A1L1SRW0	40S ribosomal protein SA	0	0	0	2;3;4	1.0984e-80	262.21	0.99812	0.93874			0.87717	0.8615	1.246	0.94744			1.002	0.9608	0.317304	-0.0778935			0.00288251	-0.0576919	0.0461503	0.186804	103
ADIFMFDEPSSYLDVKQR	Oxidation (M);GlyGly (K)	16	ADIFMFDEPSSYLDVK(1)QR	2290.06	Abce1	P61222	ATP-binding cassette sub-family E member 1	0	1	1	3	2.7181e-12	173.03	0.93778	0.988	0.78941	0.84199	0.89567	0.95998	1.1455	1.0137	1.0346	1.0207	1.0226	1.0556	0.195977	0.0196308	0.0490731	0.0295589	0.0322419	0.0780633	0.0674242	1.26032	21
ADIFMFDEPSSYLDVKQR	GlyGly (K)	16	ADIFMFDEPSSYLDVK(1)QR	2274.06	Abce1	P61222	ATP-binding cassette sub-family E member 1	0	1	0	2;3	7.2251e-10	166.92	0.77855	0.87089	0.87451	0.92424	0.80241	0.90938	1.0178	0.88443	1.1062	1.1014	0.88916	1.0023	0.0254541	-0.17718	0.145612	0.139339	-0.169485	0.00331439	-0.00549099	0.0322854	30
ADIFVDPVLHTACALDIK	Unmodified			1997.03	Glg1	Q61543;F8WHM5;F6RSH1	Golgi apparatus protein 1	0	0	0	2;3	2.5532e-52	249.33		0.59533				0.68937		0.60006				0.77316		-0.736821				-0.371161	-0.553991	0.692644	37
ADIKHFVSER	GlyGly (K)			1314.67	Spats2	Q8K1N4	Spermatogenesis-associated serine-rich protein 2	0	1	0	3	0.019391	57.785					1.0591						1.2388						0.308943		0.308943		1
ADIKQYIGPPSAAAIFK	GlyGly (K)	4	ADIK(1)QYIGPPSAAAIFK	1903.02	Trip13	Q3UA06;Q3UA06-2	Pachytene checkpoint protein 2 homolog	0	1	0	3	5.6333e-07	121.03	0.88746		0.73318	0.90719			1.0788		0.92075	1.1283			0.109427		-0.119119	0.174151			0.0548198	0.221479	12
ADILQVGLR	Unmodified			983.576	Paip1	F6Y616;D3Z3J6;Q8VE62;G3UYE5	Polyadenylate-binding protein-interacting protein 1	0	0	0	2	0.001521	135.77		0.96105			0.91581	0.99017		0.9594			1.0369	1.08		-0.0597957			0.0522768	0.111031	0.0345041	0.25009	27
ADINTKWAATR	GlyGly (K)	6	ADINTK(1)WAATR	1359.69	Rpl14	Q9CR57	60S ribosomal protein L14	0	1	0	2;3	2.2566e-14	220.82	0.58751	0.98164	0.48988	0.65982	1.0039	1.0111	0.68713	1.0236	0.6593	0.79023	1.1188	1.1085	-0.541345	0.0336521	-0.600993	-0.339655	0.161952	0.148609	-0.18963	0.62204	62
ADIPLPEGEASPPAPPLKHVLEMQEQLQK	GlyGly (K)	18	ADIPLPEGEASPPAPPLK(1)HVLEMQEQLQK	3275.69	Atp6v0a2	P15920;A0A0G2JFS2	V-type proton ATPase 116 kDa subunit a isoform 2	0	1	0	3;4	2.4634e-14	98.015		0.63743	0.66966	0.61775	0.56122	0.57481		0.63303	0.85729	0.77258	0.62851	0.63204		-0.659654	-0.222145	-0.372244	-0.669992	-0.661912	-0.517189	2.29228	25
ADIPLPEGEASPPAPPLKHVLEMQEQLQK	Oxidation (M);GlyGly (K)	18	ADIPLPEGEASPPAPPLK(1)HVLEMQEQLQK	3291.68	Atp6v0a2	P15920;A0A0G2JFS2	V-type proton ATPase 116 kDa subunit a isoform 2	0	1	1	4	2.2769e-05	64.27		0.61004		0.55571	0.60317			0.62087		0.72014	0.67711			-0.687637		-0.473651	-0.562538		-0.574608	1.94055	8
ADIWSFGITAIELATGAAPYHK	Unmodified			2331.19	Oxsr1	Q6P9R2	Serine/threonine-protein kinase OSR1	0	0	0	3	1.6011e-12	137.61		0.71359			0.77393	0.98152		0.73068			0.85539	1.0657		-0.452688			-0.225346	0.0918014	-0.195411	0.466688	11
ADIWSLGITAIELAK	Unmodified			1599.89	Stk26;Stk24;Stk25	A2AD84;Q99JT2;Q99KH8;Q9Z2W1;D3Z359	Serine/threonine-protein kinase 26;Serine/threonine-protein kinase 24;Serine/threonine-protein kinase 24 35 kDa subunit;Serine/threonine-protein kinase 24 12 kDa subunit;Serine/threonine-protein kinase 25	0	0	0	2	5.5126e-05	147.71		1.1535			1.0585	1.0698		1.1525			1.182	1.1666		0.204767			0.24123	0.22231	0.222769	2.65242	11
ADKAAASGPASASAPAAEILLTPAR	GlyGly (K)	6	ADK(1)ADK(1)AAASGPASASAPAAEILLTPAR	2420.27	Itm2c	Q91VK4;A0A087WRM2	Integral membrane protein 2C;CT-BRI3	0	1	0	3	3.7071e-09	111.27		0.87549			0.73894			0.89082			0.83577			-0.166794			-0.258822		-0.212808	0.867853	5
ADKADKAAASGPASASAPAAEILLTPAR	2 GlyGly (K)	6;3	ADK(1)ADK(1)AAASGPASASAPAAEILLTPAR;ADK(1)ADK(1)AAASGPASASAPAAEILLTPAR	2848.47	Itm2c	Q91VK4;A0A087WRM2	Integral membrane protein 2C;CT-BRI3	0	2	0	4	3.4053e-05	62.107	0.74765			0.62493			0.93536			0.76092			-0.0964064			-0.394183			-0.245295	0.459298	4
ADKPDMGEIASFDK	Acetyl (Protein N-term);Oxidation (M)			1580.7	Tmsb10	Q6ZWY8;A0A0N4SVF0	Thymosin beta-10	1	0	1	2	6.6994e-12	190.34	0.50249						0.52178						-0.938486						-0.938486		80
ADKPDMGEIASFDK	Acetyl (Protein N-term)			1564.71	Tmsb10	Q6ZWY8;A0A0N4SVF0	Thymosin beta-10	1	0	0	2	1.9963e-44	267.21		0.65419				0.91315		0.69239				1.0035		-0.530343				0.00504062	-0.262651	0.295806	121
ADKVTQLYVPASR	GlyGly (K)	3	ADK(1)VTQLYVPASR	1560.83	Ube3c	Q80U95	Ubiquitin-protein ligase E3C	0	1	0	2;3	0.00017132	108.23	0.43618	0.79504	0.51774	0.76557	0.78356	0.90515	0.55334	0.78283	0.67505	0.92598	0.86182	0.99525	-0.853762	-0.353229	-0.566934	-0.110947	-0.214542	-0.00686913	-0.351047	1.38708	19
ADLAAVEAKVNR	GlyGly (K)	9	ADLAAVEAK(1)VNR	1369.73	Dync1h1	Q9JHU4	Cytoplasmic dynein 1 heavy chain 1	0	1	0	3	0.00027423	114.71	0.4524	1.1695			0.90281		0.6032	1.1916			1.0376		-0.729292	0.2529			0.0532504		-0.141047	0.164781	5
ADLAEEYSKDR	GlyGly (K)	9	ADLAEEYSK(1)DR	1409.64	Ube2l3	P68037;A0A338P7E5;A0A338P786	Ubiquitin-conjugating enzyme E2 L3	0	1	0	2;3	0.00027459	108.35		0.96727						0.9757						-0.0354905					-0.0354905		3
ADLAEEYSKDRK	GlyGly (K)	9	ADLAEEYSK(1)DR	1537.74	Ube2l3	P68037;A0A338P7E5;A0A338P786	Ubiquitin-conjugating enzyme E2 L3	0	1	0	3	0.00033861	129.84		0.88437						0.88289						-0.179694					-0.179694		1
ADLEMPTDPLVLGVKR	GlyGly (K)	15	ADLEMPTDPLVLGVK(1)R	1866.99	Fancb	Q3TEX6;B1AW75;Q5XJY6	Fanconi anemia group B protein homolog	0	1	0	3	1.0578e-05	125.97	1.2657		0.79584	0.92415	1.0482		1.591		0.97389	1.067	1.1921		0.669934		-0.0381693	0.0935602	0.253505		0.244708	0.678261	14
ADLHGAIISVTK	Unmodified			1223.69	Pop4	Q9CR08	Ribonuclease P protein subunit p29	0	0	0	3	0.00032192	100.38		1.5661			1.1026			1.59			1.2625			0.669027			0.336283		0.502655	0.691464	17
ADLIAYLK	Unmodified			905.522	Cycs	P62897	Cytochrome c, somatic	0	0	0	1;2	0.0072805	117.93	0.96475	1.0514	1.0852	1.0959	0.92441	0.90011	1.2026	1.0527	1.5134	1.3271	1.0325	0.9735	0.266157	0.0740944	0.597793	0.408277	0.0461418	-0.0387471	0.225619	1.13543	83
ADLINNLGTIAK	Unmodified			1241.7	Hsp90ab1;Hsp90aa1	P11499;P07901;B7ZC50	Heat shock protein HSP 90-beta;Heat shock protein HSP 90-alpha	0	0	0	1;2	1.8586e-11	197.21	0.73284	1.0033	0.99279	0.9391	0.88194	0.94943	0.90228	0.99448	1.1728	1.1487	1	1.0521	-0.148353	-0.00798574	0.229957	0.200002	0	0.0732718	0.0578154	0.439865	171
ADLINNLGTIAKSGTK	GlyGly (K)	12;16	ADLINNLGTIAK(1)SGTK;ADLINNLGTIAK(0.053)SGTK(0.947)	1728.94	Hsp90ab1;Hsp90aa1	P11499;P07901;B7ZC50	Heat shock protein HSP 90-beta;Heat shock protein HSP 90-alpha	0	1	0	2;3	1.7162e-29	217.19	0.80685	1.1551	0.74298	0.96608	0.91364	0.83551	0.93895	1.1452	0.80725	1.0408	1.016	0.90462	-0.0908798	0.1956	-0.308913	0.0576929	0.0229004	-0.144616	-0.0447026	0.2511	125
ADLINNLGTIAKSGTK	Unmodified			1614.89	Hsp90ab1;Hsp90aa1	P11499;P07901;B7ZC50	Heat shock protein HSP 90-beta;Heat shock protein HSP 90-alpha	0	0	0	2;3	8.3835e-06	145.49	0.9981						1.2108						0.275961						0.275961		18
ADLLDELIKSGQLLGVK	GlyGly (K)	9	ADLLDELIK(0.995)SGQLLGVK(0.005)	1925.08	Zbtb33	A2A3Z2;Q8BN78	Transcriptional regulator Kaiso	0	1	0	3	0.00019619	79.652			0.76817						0.91098						-0.134509				-0.134509		2
ADLPTLGFTHFQPAQLTTVGK	Unmodified			2241.18	Adsl	P54822;E9Q242;E9Q3T7	Adenylosuccinate lyase	0	0	0	2;3	9.3143e-37	190.18					0.8611						0.95757						-0.0625501		-0.0625501		24
ADLPTLGFTHFQPAQLTTVGKR	GlyGly (K)	21	ADLPTLGFTHFQPAQLTTVGK(1)R	2511.32	Adsl	P54822;E9Q242;E9Q3T7	Adenylosuccinate lyase	0	1	0	4	0.003602	48.053			0.34898						0.42804						-1.22418				-1.22418		1
ADLPVITIDPASPQSPESVDLVNEELKGK	GlyGly (K)	27;29	ADLPVITIDPASPQSPESVDLVNEELK(0.792)GK(0.208);ADLPVITIDPASPQSPESVDLVNEELK(0.476)GK(0.524)	3174.63	Slc9a1	Q61165	Sodium/hydrogen exchanger 1	0	1	0	3	2.1758e-14	98.98		0.73019			0.52074			0.73355			0.56977			-0.447033			-0.811548		-0.629291	0.746008	6
ADLQNHLDTAQHALQDK	Unmodified			1916.93	Eea1	Q8BL66	Early endosome antigen 1	0	0	0	2;3;4	1.4165e-52	249.86		0.8985			0.97133	0.7584		0.89569			1.1131	0.84147		-0.158929			0.154583	-0.249016	-0.0844539	0.25083	39
ADLSFSDGDPTVRTLLRR	Acetyl (Protein N-term)			2060.07	Cenpt	Q3TJM4;A0A1D5RLB1;A0A1D5RM35;A0A1D5RMD0	Centromere protein T	1	0	0	3	0.024732	41.088						0.31536						0.34794						-1.52309	-1.52309		1
ADLTALFLPR	Unmodified			1115.63	Flii	Q9JJ28	Protein flightless-1 homolog	0	0	0	1;2	1.6688e-14	245.16		0.81767						0.81341						-0.297945					-0.297945		32
ADLYIHVTYIK	Unmodified			1334.72	Impad1	Q80V26	Inositol monophosphatase 3	0	0	0	2;3	3.1424e-07	145.25		0.79717			0.61348	0.75045		0.79587			0.67138	0.82067		-0.329395			-0.574799	-0.285126	-0.39644	1.31914	18
ADMGGAATICSAIVSAAK	Unmodified			1692.82	Lap3	Q9CPY7;Q9CPY7-2	Cytosol aminopeptidase	0	0	0	2;3	1.9374e-35	222.74		1.064	1.1099	0.92373	0.98576	0.94075		1.0615	1.261	1.0351	1.0985	1.0338		0.0861044	0.334568	0.0497702	0.135535	0.0479571	0.130787	1.15238	47
ADMWSFGITAIELATGAAPYHK	Unmodified			2349.15	Stk39	Q9Z1W9	STE20/SPS1-related proline-alanine-rich protein kinase	0	0	0	3	9.0792e-06	89.483		1.0683			1.3947			1.0531			1.5401			0.0746424			0.623024		0.348833	0.372541	5
ADNIKLFEK	GlyGly (K)	5	ADNIK(1)LFEK	1190.63	Cux1	H3BJN3;P70403;H3BLJ7	Protein CASP	0	1	0	3	0.01129	68.893			0.45244		0.6187				0.6385		0.69313				-0.647241		-0.528802		-0.588022	1.19451	3
ADPAECNIKVMCR	Acetyl (Protein N-term);GlyGly (K)	9	ADPAECNIK(1)VMCR	1718.75	Kif5b	Q61768;E9QAK5	Kinesin-1 heavy chain;Kinesin-like protein	1	1	0	2	4.5964e-06	162.26		0.89176	0.6914		0.86892	0.71161		0.9077	0.91842		0.99471	0.78504		-0.139713	-0.122774		-0.00765211	-0.349162	-0.154825	0.929385	17
ADPDVLTEVPAALKR	Acetyl (Protein N-term);GlyGly (K)	14	ADPDVLTEVPAALK(1)R	1749.93	Gtf2e1	Q9D0D5	General transcription factor IIE subunit 1	1	1	0	2	2.708e-09	176.95	0.71005	0.90084	0.61026	0.78729	0.81945	0.93522	0.83384	0.93513	0.79242	0.93096	0.93017	1.0539	-0.262158	-0.0967612	-0.335663	-0.103209	-0.104434	0.075738	-0.137748	1.17645	46
ADPEELFTKLEK	GlyGly (K)	12	ADPEELFTK(0.323)LEK(0.677)	1532.77	Stk24	Q99KH8	Serine/threonine-protein kinase 24;Serine/threonine-protein kinase 24 35 kDa subunit;Serine/threonine-protein kinase 24 12 kDa subunit	0	1	0	3	0.0047038	78.692		1.5478						1.6307						0.705491					0.705491		2
ADPFSFEGPEIVDCDGCTIDWKK	GlyGly (K)	22;23	ADPFSFEGPEIVDCDGCTIDWK(0.838)K(0.162);ADPFSFEGPEIVDCDGCTIDWK(0.5)K(0.5)	2799.22	Nap1l4	B7ZNL2;Q78ZA7;A0A140LJB5	Nucleosome assembly protein 1-like 4	0	1	0	3	1.3526e-06	92.098		0.85049			0.80621			0.89302			0.91618			-0.163236			-0.126297		-0.144766	1.09268	3
ADPMVADYKYDLK	GlyGly (K)	9	ADPMVADYK(0.998)YDLK(0.002)	1641.77	Pparg	M1VPI1;Q6GU14;P37238-2;P37238;A0A0N4SVF8;A0A0N4SV67	Peroxisome proliferator-activated receptor gamma	0	1	0	3	0.0062681	78.486		0.29352						0.30844						-1.69694					-1.69694		1
ADPPYTHTIQKQR	GlyGly (K)	11	ADPPYTHTIQK(1)QR	1667.84	Eps8	Q08509	Epidermal growth factor receptor kinase substrate 8	0	1	0	3;4	8.0288e-05	128.36	0.73944	1.2471	0.66143	0.76444	1.1315	1.2864	0.94941	1.2451	0.86673	0.90762	1.2528	1.4198	-0.0748968	0.316262	-0.206345	-0.13984	0.325156	0.505688	0.121004	0.438582	31
ADPSLNPEQLKK	GlyGly (K)	11;12	ADPSLNPEQLK(0.825)K(0.175);ADPSLNPEQLK(0.394)K(0.606)	1452.76	Pacsin2	Q9WVE8;A0A2R8W6S4;Q3UP40	Protein kinase C and casein kinase substrate in neurons protein 2	0	1	0	3	0.00049016	94.82			0.55476		0.91109				0.72589		1.0302				-0.462177		0.0429244		-0.209626	0.252622	3
ADPTVESEEAFKSR	GlyGly (K)	12	ADPTVESEEAFK(1)SR	1678.78	Morf4l2	Q9R0Q4;A2AEB4;A2AEB3;A2AEB5	Mortality factor 4-like protein 2	0	1	0	2;3	3.3811e-05	129.76		0.66167			0.73386	0.71062		0.66815			0.82758	0.79945		-0.581756			-0.273029	-0.32292	-0.392569	1.26289	10
ADPYVEITGTAGKK	Unmodified			1448.75	Samhd1	Q60710;E9PYG9;Q60710-2;F6TVP2	Deoxynucleoside triphosphate triphosphohydrolase SAMHD1	0	0	0	2;3	7.2421e-05	108.32		1.345						1.413						0.498761					0.498761		19
ADQELLMYSHDNIICGITSVAFSR	Unmodified			2739.3	Gnb2	E9PWM7;P62880;E9QKR0;D3YZX3	Guanine nucleotide-binding protein G(I)/G(S)/G(T) subunit beta-2	0	0	0	3	1.4357e-31	181.65		1.027	1.215		0.84955	0.84513		1.0124	1.3403		0.9238	0.91809		0.0177794	0.422556		-0.114348	-0.123293	0.0506738	0.143368	31
ADQELLMYSHDNIICGITSVAFSR	Oxidation (M)			2755.29	Gnb2	E9PWM7;P62880;E9QKR0;D3YZX3	Guanine nucleotide-binding protein G(I)/G(S)/G(T) subunit beta-2	0	0	1	3	1.2442e-26	140.41		0.9008						0.89327						-0.162832					-0.162832		6
ADQELMTYSHDNIICGITSVSFSK	Unmodified			2715.25	Gnb1	P62874	Guanine nucleotide-binding protein G(I)/G(S)/G(T) subunit beta-1	0	0	0	3	7.289e-34	160.84		1.0744			0.86503	0.88853		1.0701			0.96748	0.97728		0.0977456			-0.0476963	-0.0331561	0.00563108	0.0389486	35
ADQELMTYSHDNIICGITSVSFSKSGR	Oxidation (M);GlyGly (K)	24	ADQELMTYSHDNIICGITSVSFSK(1)SGR	3145.44	Gnb1	P62874	Guanine nucleotide-binding protein G(I)/G(S)/G(T) subunit beta-1	0	1	1	3;4	6.9531e-20	134.68	0.71245		0.7714	0.74673			0.87618		0.96051	0.89668			-0.190701		-0.0581275	-0.157335			-0.135388	1.11542	27
ADQELMTYSHDNIICGITSVSFSKSGR	GlyGly (K)	24	ADQELMTYSHDNIICGITSVSFSK(1)SGR	3129.45	Gnb1	P62874	Guanine nucleotide-binding protein G(I)/G(S)/G(T) subunit beta-1	0	1	0	3;4	2.9923e-40	177.49	0.77286	0.95719	0.76149	0.66226	0.83054	0.84767	0.90272	0.94111	0.82435	0.78789	0.91695	0.92995	-0.14765	-0.0875647	-0.278671	-0.343934	-0.125085	-0.104775	-0.18128	2.08737	70
ADQKAVDLQILPK	GlyGly (K)	4	ADQK(1)AVDLQILPK	1551.86	Rpl6	P47911	60S ribosomal protein L6	0	1	0	2;3	1.4596e-20	220.37	0.54592	0.86361	0.43045	0.64457	0.7346		0.6981	0.86681	0.55081	0.79805	0.81055		-0.518494	-0.206212	-0.860373	-0.325449	-0.303027		-0.442711	1.72435	37
ADQKGVTIIGPATVGGIK	GlyGly (K)	4;14	ADQK(1)GVTIIGPATVGGIK;GVTIIGPATVGGIK(1)PGCFK	1838.03	Acly	Q3V117;Q91V92	ATP-citrate synthase	0	1	0	3	0.0079443	49.993		0.93882				1.1818		0.96714				1.3243		-0.0482034				0.40523	0.178513	0.24005	2
ADQLTEEQIAEFK	Acetyl (Protein N-term)			1562.75	Calml3	P0DP28;P0DP27;P0DP26;Q9D6P8	Calmodulin-like protein 3	1	0	0	2	2.5425e-75	312.69	0.71793						0.82542						-0.2768						-0.2768		38
ADRDESSPYAAMLAAQDVAQR	Unmodified			2264.05	Rps14	P62264;D3YVF4;D3Z7I1	40S ribosomal protein S14	0	0	0	2;3	2.1908e-100	268.6		1.0516	0.93313					1.0557	1.2048					0.0781999	0.268794				0.173497	0.495171	88
ADSLFPVVSAASIFAKVAR	GlyGly (K)	16	ADSLFPVVSAASIFAK(1)VAR	2062.12	Rnaseh2a	Q9CWY8;Q05C51;F6RP29	Ribonuclease H2 subunit A;Ribonuclease	0	1	0	3	1.6148e-05	98.062			0.69351						0.85268						-0.229924				-0.229924		2
ADSVVVLLCR	Unmodified			1130.61	Upf1	Q9EPU0-2;Q9EPU0	Regulator of nonsense transcripts 1	0	0	0	1;2	0.00018373	182.69		0.92643						0.91265						-0.131866					-0.131866		20
ADSYVLLEHSVKK	GlyGly (K)	13	ADSYVLLEHSVK(0.445)K(0.555)	1601.84	Anapc5	A0A0G2JDM7;Q8BTZ4;A0A0G2JE03;Q3TWF7;Q8BTZ4-2;A0A0G2JDE8;A0A0G2JFH0	Anaphase-promoting complex subunit 5	0	1	0	4	0.011803	53.557					0.68573						0.78646						-0.346555		-0.346555		2
ADTEVSAAAARPKTGFK	GlyGly (K)	13;4	ADTEVSAAAARPK(0.65)TGFK(0.35);TGFK(1)AQNATTK(1)GPNDYSQAR	1832.94	Maged1	Q9QYH6	Melanoma-associated antigen D1	0	1	0	3;4	0.0025968	56.514	0.40278			0.47466			0.51002			0.56574			-0.971374			-0.821789			-0.896582	1.27585	2
ADTLKSVQTGQDLK	GlyGly (K)	5	ADTLK(1)SVQTGQDLK	1616.84	Eif2b1	Q99LC8	Translation initiation factor eIF-2B subunit alpha	0	1	0	2;3	2.3139e-05	146.79	0.55495	0.96085	0.49307	0.70453	0.77903	0.69653	0.77623	0.99822	0.76884	0.93824	0.89895	0.78814	-0.365444	-0.00257029	-0.379245	-0.0919711	-0.153687	-0.343476	-0.222732	1.70914	30
ADTLTLKER	GlyGly (K)	7	ADTLTLK(1)ER	1159.62	Sept2	P42208;E9Q3V6;F6WYM0;D3YYB1;D3Z3C0	Septin-2	0	1	0	2;3	0.016263	64.654	0.60396		0.5163	0.61275			0.80801		0.72416	0.73588			-0.307555		-0.46562	-0.442458			-0.405211	1.83947	5
ADTLTPEECQQFKK	GlyGly (K)	13;14	ADTLTPEECQQFK(0.987)K(0.013);ADTLTPEECQQFK(0.148)K(0.852)	1807.84	Sept7	E9Q1G8;E9Q9F5;O55131	Septin-7	0	1	0	2;3	7.5895e-06	160.18	0.6229		0.61841	0.59548	0.93657	0.91855	0.81333		0.85993	0.80594	1.0349	1.0289	-0.298087		-0.217709	-0.311256	0.0494914	0.0411028	-0.147292	0.852818	22
ADTQTYQPYNKDWIK	GlyGly (K)	11	ADTQTYQPYNK(0.998)DWIK(0.002)	1983.93	Erh	G3UW85;P84089	Enhancer of rudimentary homolog	0	1	0	3	0.00014651	98.253				1.1023	1.2103	1.112				1.274	1.3605	1.2236				0.349365	0.444137	0.291132	0.361545	1.82769	10
ADTSFFKVSK	GlyGly (K)	7	ADTSFFK(1)VSK	1242.62	Tcaf1	Q8BNE1;Q8BNE1-2;Q8BNE1-4	TRPM8 channel-associated factor 1	0	1	0	2;3	0.00081517	128.03	0.99724		0.89533	0.91789	0.90763	1.1034	1.2466		1.1878	1.0952	1.0403	1.2153	0.317999		0.248292	0.131194	0.0569996	0.281312	0.207159	1.87654	38
ADTVNQILHAFDDSK	Unmodified			1672.81	Safb2	Q80YR5;D6RHP9;D6RJ78	Scaffold attachment factor B2	0	0	0	2;3	6.1563e-63	274.39						0.88559						0.99188						-0.0117625	-0.0117625		19
ADTVQSTILLRPPYCPR	Unmodified			1986.04	Fkbp10	Q61576;A2A4H9	Peptidyl-prolyl cis-trans isomerase FKBP10	0	0	0	2;3	4.7483e-05	99.161	0.86513	1.0632			0.83936		1.0904	1.0513			0.93302		0.124857	0.0721744			-0.10002		0.0323373	0.166937	29
ADVAFHFNPR	Unmodified			1172.57	Lgals8	Q9JL15;A8DIL0	Galectin-8;Galectin	0	0	0	3	0.00054889	104.2		0.72297						0.74276						-0.429032					-0.429032		4
ADVEDGEEPCVLSSHSGSAGSKSGGDK	Acetyl (Protein N-term);GlyGly (K)	22	ADVEDGEEPCVLSSHSGSAGSK(0.809)SGGDK(0.191)	2817.2	Rnf7	Q9WTZ1;D3Z392	RING-box protein 2	1	1	0	3	4.8183e-05	64.68		0.73466						0.7739						-0.369781					-0.369781		1
ADVFHAYLSLLK	Unmodified			1375.75	Cand1	Q6ZQ38	Cullin-associated NEDD8-dissociated protein 1	0	0	0	2;3	1.9186e-15	209.97	0.97913	1.0621	1.0065	1.0056	0.90847	0.94596	1.1483	1.0589	1.1726	1.1684	1.0062	1.0402	0.1995	0.0825664	0.229711	0.224534	0.00891709	0.0568609	0.133682	1.72406	123
ADVFKNMPSK	GlyGly (K)	5	ADVFK(0.999)NMPSK(0.001)	1249.61	Chd4	E9QAS4;E9QAS5;Q6PDQ2	Chromodomain-helicase-DNA-binding protein 4	0	1	0	3	0.0027813	80.916					0.95568	0.93458					1.0855	1.035					0.11836	0.0496308	0.0839952	0.6069	3
ADVFNSKQLTMVEK	GlyGly (K)	7	ADVFNSK(1)QLTMVEK	1722.86	Chm	A2AD03;Q3UR39;Q9QXG2	Rab proteins geranylgeranyltransferase component A 1	0	1	0	3	0.00020587	93.716		0.58408			0.50336			0.59233			0.57042			-0.755527			-0.809904		-0.782715	1.65552	2
ADVIHACDIVEDAAIAYGYNNIQMTLPK	Unmodified			3104.49	Farsb	Q9WUA2	Phenylalanine--tRNA ligase beta subunit	0	0	0	3	4.6542e-06	67.31		0.85132						0.85501						-0.225987					-0.225987		2
ADVILKYNADEAR	GlyGly (K)	12	DYQDNK(1)ADVILK(1)YNADEAR	1590.8	Eif1a;Eif1ax	Q60872;A0A494BB95;Q8BMJ3	Eukaryotic translation initiation factor 1A;Eukaryotic translation initiation factor 1A, X-chromosomal	0	1	0	2;3	1.9161e-06	166.6	0.6931	1.0257	0.68266	0.88914	1.0431	1.0581	0.93671	0.96715	0.99088	1.2031	1.1795	1.1737	-0.0943256	-0.0481884	-0.0132177	0.266757	0.238175	0.231064	0.0967106	0.675356	79
ADVIQATGDAICIFR	Unmodified			1648.82	Ssrp1	Q08943-2;Q08943;A2AW05	FACT complex subunit SSRP1	0	0	0	2;3	4.9255e-22	183.41		1.1364						1.149						0.200379					0.200379		36
ADVKGGTLTQYEGK	GlyGly (K)	4	ADVK(1)GGTLTQYEGK	1579.78	Ugp2	Q91ZJ5;Q91ZJ5-2	UTP--glucose-1-phosphate uridylyltransferase	0	1	0	3	0.0011151	98.592	0.75558	0.74277	0.84704	0.67186	0.59499	0.72503	0.96835	0.7715	1.1998	0.85883	0.68398	0.80506	-0.0463995	-0.374262	0.262794	-0.219556	-0.547974	-0.312832	-0.206371	0.870476	9
ADVLKILK	GlyGly (K)	5	ADVLK(1)ILK	1012.63	Cetn3	O35648;A0A286YDP0;A0A286YD15;A0A286YDS3;A0A286YCV3	Centrin-3	0	1	0	2	0.01186	137.18	0.72819			0.68467	0.98678	0.88622	0.89705			0.86938	1.128	0.99564	-0.15674			-0.201941	0.173767	-0.0063039	-0.0478044	0.212809	9
ADVQLYGMIYKPHTLQPGR	Unmodified			2186.13	Dpp9	Q8BVG4;Q8BVG4-2	Dipeptidyl peptidase 9	0	0	0	4	0.051957	37.157			0.84623						0.9489						-0.075672				-0.075672		1
ADVQSIIGLQR	Unmodified			1198.67	Trim28	Q62318	Transcription intermediary factor 1-beta	0	0	0	1;2	4.4936e-06	160.75	1.1016	1.1541	1.0508	0.84129			1.3362	1.1843	1.372	1.0494			0.418136	0.244035	0.45628	0.0695647			0.297004	1.35452	34
ADWLTHYWMPK	Unmodified			1446.68	Asns	Q61024	Asparagine synthetase [glutamine-hydrolyzing]	0	0	0	2;3	6.0955e-15	211.27		1.0194			0.9781			1.0056			1.0873			0.00805655			0.12075		0.0644033	0.339526	71
ADYDREALLGVQEDVDEYVKLGHEEQQR	GlyGly (K)	15	EALLGVQEDVDEYVK(1)LGHEEQQRR	3417.61	Rcn2	Q8BP92	Reticulocalbin-2	0	1	0	4;5	1.6559e-11	98.299		0.80231			0.76554			0.82385			0.88535			-0.279546			-0.17568		-0.227613	0.845245	9
ADYDREALLGVQEDVDEYVKLGHEEQQRR	GlyGly (K)	15	EALLGVQEDVDEYVK(1)LGHEEQQRR	3573.71	Rcn2	Q8BP92	Reticulocalbin-2	0	1	0	5	1.5404e-05	74.222					0.58237						0.6663						-0.585756		-0.585756		1
ADYFSTVAAVVFLR	Unmodified			1557.82	Rpa1	Q5SWN2;Q8VEE4	Replication protein A 70 kDa DNA-binding subunit;Replication protein A 70 kDa DNA-binding subunit, N-terminally processed	0	0	0	2;3	0.0015944	101.95			0.72021						0.82206						-0.282684				-0.282684		3
ADYFSTVAAVVFLRK	Unmodified			1685.91	Rpa1	Q5SWN2;Q8VEE4	Replication protein A 70 kDa DNA-binding subunit;Replication protein A 70 kDa DNA-binding subunit, N-terminally processed	0	0	0	2;3	3.3264e-06	127.02		1.2098	0.83274		1.0352	1.0789		1.1961	0.94582		1.1398	1.1765		0.258338	-0.0803624		0.188781	0.234501	0.150314	0.822632	34
ADYHQVLGHTLDIFK	Unmodified			1755.89	Top3b	Q9Z321;A0A338P7E0	DNA topoisomerase 3-beta-1	0	0	0	3;4	8.6648e-05	108.66					1.0941						1.223						0.290424		0.290424		11
ADYVGKWETLNPVGGNPGSDSASQASR	GlyGly (K)	6	ADYVGK(1)WETLNPVGGNPGSDSASQASR	2876.33	Kif14	L0N7N1;E9Q3T3;A0A0J9YUN5	Kinesin-like protein KIF14;Kinesin-like protein	0	1	0	3	5.5383e-09	92.41	0.88873		1.1617	1.031			1.1433		1.4449	1.241			0.193204		0.53097	0.311503			0.345226	1.13523	6
AEAAPGPMSQTAPIASSSLQKLGR	GlyGly (K)	22	K(1)AEAAPGPMSQTAPIASSSLQK(1)LGR	2481.26	Dchs1	E9PVD3	Protocadherin-16	0	1	0	3	7.3373e-26	159.67	0.91117	1.5715	0.85792		1.3127	1.6503	1.1371	1.5896	1.0604		1.4374	1.806	0.185359	0.668664	0.0846086		0.523462	0.852798	0.462978	1.48357	33
AEAEGESLESWLNKATNPSNR	Acetyl (Protein N-term);GlyGly (K)	14	AEAEGESLESWLNK(1)ATNPSNR	2458.14	Gga3	A2A9W7;Q8BMI3;S4R2D2;A2A9W5	ADP-ribosylation factor-binding protein GGA3	1	1	0	3	6.2169e-07	117.84		0.48795			0.70178			0.50895			0.7931			-0.974404			-0.334425		-0.654415	0.538314	6
AEAEKAEEELEEDDDDELDETLSER	GlyGly (K)	5	AEAEK(1)AEEELEEDDDDELDETLSER	3022.25	Tomm22	Q9CPQ3	Mitochondrial import receptor subunit TOM22 homolog	0	1	0	3	2.1648e-06	79.762	0.73603			0.87256		0.72488	1.0079			1.0968		0.80518	0.0113525			0.1333		-0.312617	-0.0559879	0.145806	6
AEAEMLETQKTEAK	GlyGly (K)			1691.8	Ehbp1l1	E9QP49		0	1	0	3	0.023157	47.915			0.61569						0.83828						-0.254496				-0.254496		1
AEAGAGSATEFQFR	Unmodified			1440.66	Rps10	P63325	40S ribosomal protein S10	0	0	0	2	2.992e-20	260.59			0.84331	0.98905					1.0445	0.98975					0.0628125	-0.0148639			0.0239743	0.188473	50
AEAIKALVK	GlyGly (K)			1055.63	Rpl29	P47915;A0A1L1SS27;A0A1L1SUN1	60S ribosomal protein L29	0	1	0	2	0.03218	80.438						0.91052						1.0136						0.0194884	0.0194884		2
AEAIKALVKPQAIKPK	Unmodified			1704.07	Rpl29	P47915;A0A1L1SS27;A0A1L1SUN1	60S ribosomal protein L29	0	0	0	4	0.022123	83.087	0.79531						0.95785						-0.0621283						-0.0621283		2
AEAMKSPELK	GlyGly (K)			1216.61	Kif13b	A0A286YCV9;E9Q4K7	Kinesin-like protein	0	1	0	2	0.036299	70.919					0.71821						0.81124						-0.301799		-0.301799		1
AEAMNIKIEPEEATEAR	GlyGly (K)	7	AEAMNIK(1)IEPEEATEAR	2014.96	Kdm5b	Q80Y84-2;Q80Y84	Lysine-specific demethylase 5B	0	1	0	3	0.0004528	71.402		0.73856			0.74035			0.77136			0.81641			-0.374524			-0.292634		-0.333579	1.10929	3
AEAPLPSPKLEGEIK	GlyGly (K)	9	AEAPLPSPK(1)LEGEIK	1691.91	Ahnak	E9Q616		0	1	0	3	0.0004955	79.875	0.50342						0.65789						-0.604082						-0.604082		2
AEATQDLASGASASSADPMIPGVLGGAEGPMAKK	GlyGly (K)	33;34	AEATQDLASGASASSADPMIPGVLGGAEGPMAK(0.924)K(0.076);AEATQDLASGASASSADPMIPGVLGGAEGPMAK(0.449)K(0.551)	3298.58	Ube2s	A0A6I8MX03;A0A0U1RQ37;Q921J4	Ubiquitin-conjugating enzyme E2 S	0	1	0	3;4	7.0151e-30	130.33		1.4603			1.6542	1.8728		1.4752			1.8536	2.051		0.560911			0.89033	1.03633	0.829189	1.55956	12
AECFIKEGEPR	GlyGly (K)	6	AECFIK(1)EGEPR	1448.67	Dnajc3	Q91YW3	DnaJ homolog subfamily C member 3	0	1	0	3	0.0087054	64.439						0.72338						0.78136						-0.355941	-0.355941		1
AECKTLFNS	GlyGly (K)	4	AECK(1)TLFNS	1182.53	Mta3	E9Q794;Q3U3A7;Q924K8-2	Metastasis-associated protein MTA3	0	1	0	2	0.00086303	175.91	0.58669	0.99149	0.60212	0.85015	0.86555	0.91585	0.8322	1.0051	0.93642	1.1554	0.96416	1.0244	-0.264998	0.00733905	-0.0947723	0.208392	-0.0526555	0.0347792	-0.0269858	0.161082	18
AEDDFKEYVLRPSYNGSFTNPEVR	GlyGly (K)	6	AEDDFK(1)EYVLRPSYNGSFTNPEVR	2946.38	Topors	Q80Z37	E3 ubiquitin-protein ligase Topors	0	1	0	4	0.0037996	44.878					0.7823						0.8845						-0.177066		-0.177066		1
AEDGENYAIKK	GlyGly (K)	10;11	AEDGENYAIK(1)K;AEDGENYAIK(0.43)K(0.57)	1350.64	Tbca	P48428;A0A1Y7VJ48	Tubulin-specific chaperone A	0	1	0	2;3	1.3906e-11	214.71					0.88104	1.1274					0.99018	1.2582					-0.0142373	0.331361	0.158562	0.277912	7
AEDIPQMDDAFSQTVKEIFGGNADK	GlyGly (K)	16	AEDIPQMDDAFSQTVK(0.998)EIFGGNADK(0.002)	2839.3	Myof	A0A286YDF5;Q69ZN7;E9Q390;Q69ZN7-4;Q69ZN7-2	Myoferlin	0	1	0	3	2.5714e-08	103.02		0.57989			0.75416			0.58443			0.86437			-0.774898			-0.210279		-0.492588	0.479769	8
AEDIPQMDDAFSQTVKEIFGGNADKK	GlyGly (K)	16	AEDIPQMDDAFSQTVK(0.998)EIFGGNADK(0.002)	2967.39	Myof	A0A286YDF5;Q69ZN7;E9Q390;Q69ZN7-4;Q69ZN7-2	Myoferlin	0	1	0	4	5.0132e-15	122.3					0.6419						0.73106						-0.451938		-0.451938		2
AEDIPQMDDAFSQTVKEIFGGNADKK	2 GlyGly (K)	16	AEDIPQMDDAFSQTVK(0.998)EIFGGNADK(0.002)	3081.43	Myof	A0A286YDF5;Q69ZN7;E9Q390;Q69ZN7-4;Q69ZN7-2	Myoferlin	0	2	0	4	0.027009	52.061					0.48611						0.54277						-0.881587		-0.881587		1
AEDKEWIPVTK	GlyGly (K)	4;7	AEDK(1)EWIPVTK(1)LGR;EWIPVTK(1)LGR	1428.72	Rps2	P25444;D3YVC1;D3YWJ3	40S ribosomal protein S2	0	1	0	3	0.00026204	109.72		3.6892	0.49682	0.4475				3.6745	0.72441	0.59996				1.87755	-0.465122	-0.737062			0.225122	0.0906422	9
AEDKEWIPVTKLGR	2 GlyGly (K)	4;7	AEDK(1)EWIPVTK(1)LGR;EWIPVTK(1)LGR	1868.97	Rps2	P25444;D3YVC1;D3YWJ3	40S ribosomal protein S2	0	2	0	4	0.02599	47.774				0.73932						0.87361						-0.194939			-0.194939		2
AEDNADTLALVFEAPNQEKVSDYEMK	GlyGly (K)	19	AEDNADTLALVFEAPNQEK(0.997)VSDYEMK(0.003)	3040.4	Pcna	P17918	Proliferating cell nuclear antigen	0	1	0	3	5.0495e-15	122.34		0.91845			0.89284	0.86025		0.94662			1.01	0.95279		-0.0791427			0.0143553	-0.0697698	-0.0448524	0.568003	10
AEDQKTHRPMAPK	GlyGly (K)	5	AEDQK(0.998)THRPMAPK(0.002)	1621.8	Cuedc2	Q9CXX9;A0A494BB93;A0A494BAT2	CUE domain-containing protein 2	0	1	0	3	0.0033507	74.76						0.58804						0.67069						-0.576282	-0.576282		1
AEDSGAEQLASEIEPSREESWVSIKK	GlyGly (K)	25;26	AEDSGAEQLASEIEPSREESWVSIK(0.5)K(0.5);AEDSGAEQLASEIEPSREESWVSIK(0.471)K(0.529)	2988.43	Akap12	Q9WTQ5;A0A668KLV9;A0A668KLD3;Q9WTQ5-2	A-kinase anchor protein 12	0	1	0	4	9.8961e-06	89.462					0.81107	0.68903					0.94213	0.76801					-0.086002	-0.380803	-0.233402	0.445395	2
AEDSSKVSSGTPIK	GlyGly (K)	6;14	AEDSSK(1)VSSGTPIK;AEDSSK(0.271)VSSGTPIK(0.729)	1518.75	Add3	Q9QYB5-2;A0A494B9K4;Q9QYB5	Gamma-adducin	0	1	0	2;3	8.101e-05	111.88	0.63619		0.52988	0.58383	1.0209		0.90299		0.7718	0.77963	1.1387		-0.147218		-0.373701	-0.359138	0.187388		-0.173167	0.556691	16
AEDYDVVKVIGR	GlyGly (K)			1476.76	Rock2	F8VPK5;A0A1Y7VMN0;P70336;P70336-2	Rho-associated protein kinase;Rho-associated protein kinase 2	0	1	0	3	0.034686	61.419						0.18784						0.20141						-2.31179	-2.31179		1
AEEAVELLKTFYK	GlyGly (K)	9;4	AEEAVELLK(1)TFYK;TFYK(1)QENPNAPK	1653.86	Adat2	Q6P6J0	tRNA-specific adenosine deaminase 2	0	1	0	3	1.1754e-05	154.36	0.88217	0.97576	0.5764	0.82784	1.0012		1.1208	1.0068	0.79473	0.946	1.1295		0.164529	0.00977712	-0.331463	-0.0800879	0.175684		-0.0123122	0.0451635	28
AEEHSVAILLLR	Unmodified			1349.77	Nudcd1	Q6PIP5;A0A2K6EDK3	NudC domain-containing protein 1	0	0	0	2;3	2.4563e-06	134.98	0.86755	0.37586		0.72796	0.20763	0.37691	1.0821	0.43467		0.85214	0.2314	0.41452	0.113834	-1.20201		-0.230838	-2.11154	-1.27049	-0.940207	1.11164	35
AEEILEKGLK	GlyGly (K)	7	AEEILEK(0.99)GLK(0.01)	1242.68	Rpl11	A2BH06;Q9CXW4	60S ribosomal protein L11	0	1	0	3	0.0030263	80.24		1.0083						1.0312						0.0443242					0.0443242		1
AEELGLPILGVLR	Unmodified			1378.82	Acaa1a;Acaa1b	Q921H8;H3BKL5;Q8VCH0	3-ketoacyl-CoA thiolase A, peroxisomal;3-ketoacyl-CoA thiolase B, peroxisomal	0	0	0	2	7.3604e-08	172.88		1.2325						1.2257						0.293606					0.293606		30
AEELKTELLR	GlyGly (K)	5	AEELK(1)TELLR	1314.71	Stambp	Q9CQ26	STAM-binding protein	0	1	0	3	0.0012112	92.538		0.89337	0.30426		0.92284			0.92886	0.36353		1.052			-0.106467	-1.45985		0.0731347		-0.497729	0.38535	4
AEEPPASPGPKASGSTLNSASGNCPR	GlyGly (K)	11	AEEPPASPGPK(1)ASGSTLNSASGNCPR	2652.22	Dcaf5	Q80T85	DDB1- and CUL4-associated factor 5	0	1	0	3	2.8928e-12	111.58		0.67794	0.44172	0.61179	0.54089	0.59406		0.69254	0.59443	0.81325	0.60234	0.66067		-0.530031	-0.750421	-0.298229	-0.73135	-0.597998	-0.581606	2.68256	20
AEEQEPELTSTPNFVVEVTK	Unmodified			2246.1	C1qbp	Q8R5L1		0	0	0	2;3	3.7323e-75	263.72		1.0158						1.0408						0.0576929					0.0576929		99
AEEQGAPRPLHPPPPPPVQPPPHPR	Unmodified			2694.41	Acin1	Q9JIX8-4;Q9JIX8;F6RJ39;B8JJ91;Q9JIX8-3;Q9JIX8-2;B8JJ92;Q52KR6	Apoptotic chromatin condensation inducer in the nucleus	0	0	0	3;4;5;6	1.9524e-11	122.83		0.95672		0.8018	0.87743	0.90816		0.95992		0.94168	0.97568	0.99477		-0.0590139		-0.0866912	-0.03552	-0.0075651	-0.0471976	1.1689	86
AEEQPQVELFVKAGSDGAK	Acetyl (Protein N-term);GlyGly (K)	12;7	AEEQPQVELFVK(1)AGSDGAK;AGSDGAK(1)IGNCPFSQR	2158.05	Clic1	Q9Z1Q5	Chloride intracellular channel protein 1	1	1	0	2;3	1.8786e-05	103.88	0.76512	1.3666	0.62045	0.73591		0.97218	1.005	1.4028	0.80166	0.85594		1.0946	0.0071955	0.488309	-0.318938	-0.224418		0.130404	0.0165105	0.0393602	14
AEETPNESVLEKK	GlyGly (K)	12	AEETPNESVLEK(0.881)K(0.119)	1586.78	Nasp	B1AU75;Q99MD9;B1AU76;Q99MD9-2	Nuclear autoantigenic sperm protein	0	1	0	2;3	7.8424e-09	162.48		1.0841						1.0993						0.136585					0.136585		2
AEEVINNTKTAETSLPEIQK	GlyGly (K)	9	AEEVINNTK(1)TAETSLPEIQK	2328.18	Smc4	Q8CG47;E9Q2X6	Structural maintenance of chromosomes protein 4;Structural maintenance of chromosomes protein	0	1	0	3	2.3438e-05	91.547		0.84833			0.75766			0.87338			0.86454			-0.195319			-0.209995		-0.202657	1.63747	5
AEEVVPPAMYQFSQYVCQQTGLEMPQLPTPPK	Unmodified			3662.75	Qil1	Q8R404	Protein QIL1	0	0	0	3	4.4642e-05	59.598					0.6565						0.73241						-0.449277		-0.449277		1
AEEVVSFVKK	GlyGly (K)	10	AEEVVSFVK(0.407)K(0.593)	1248.67	Fundc2	Q9D6K8	FUN14 domain-containing protein 2	0	1	0	3	0.010362	68.847					0.72619						0.85689						-0.222818		-0.222818		1
AEFIVGGKYK	GlyGly (K)	15;17	ASSSGSK(0.061)AEFIVGGK(0.969)YK(0.969)LVR;ASSSGSK(0.061)AEFIVGGK(0.969)YK(0.969)LVR	1224.65	Csnk1a1	E9Q4G7;E9PWB2;Q8BK63;E9Q3W1;Q8BK63-2;E9Q2U6;H7BXB1	Casein kinase I isoform alpha	0	1	0	3	0.013683	62.823					0.94825	0.83234					1.0827	0.92114					0.114634	-0.118508	-0.00193705	0.00461832	3
AEFLNKSVQK	GlyGly (K)	6	AEFLNK(1)SVQK	1276.68	Cald1	E9QA15;Q8VCQ8;D3Z6I7;S4R1T7		0	1	0	2;3	0.0012112	92.538	0.38801		0.30942	0.53548	0.72183		0.45246		0.42055	0.64936	0.82298		-1.14414		-1.24965	-0.62291	-0.281071		-0.824442	1.44389	14
AEGAGTEEEGTPKESEPQAAADATEVK	GlyGly (K)	13;14	AEGAGTEEEGTPK(1)ESEPQAAADATEVK;ESEPQAAADATEVK(1)ESTEEK	2815.26	Basp1	Q91XV3	Brain acid soluble protein 1	0	1	0	3	5.7014e-08	81.315		0.85989			1.0668	1.0115		0.87301			1.2203	1.114		-0.19593			0.287236	0.155749	0.0823517	0.203696	7
AEGDIEHMTEGFKSHLIR	GlyGly (K)	13	AEGDIEHMTEGFK(1)SHLIR	2183.04	Atxn10	P28658	Ataxin-10	0	1	0	4;5	7.0764e-05	80.411	0.75975	0.85994		0.699	0.8036	1.1041	0.93585	0.86376		0.86022	0.90574	1.2114	-0.0956508	-0.211298		-0.217222	-0.142831	0.276675	-0.0780653	0.354912	11
AEGEIKVPDVELK	GlyGly (K)	6;7	AEGEIK(1)VPDVELK;VPDVELK(1)SAK	1539.81	Ahnak	E9Q616		0	1	0	3	0.00092862	78.401		1.1117			1.0927			1.134			1.2098			0.181421			0.274769		0.228095	0.891115	3
AEGHFLSILQHLLLIR	Unmodified			1859.08	Diaph3;Diap3	Q9Z207;F8WIG5;Q3UVP0	Protein diaphanous homolog 3	0	0	0	3;4	2.0072e-14	185.95		1.2825			1.1965	1.3276		1.2824			1.3304	1.4579		0.358846			0.41186	0.543892	0.438199	1.81247	32
AEGILDVFQTVKSLR	GlyGly (K)	12	AEGILDVFQTVK(1)SLR	1788.97	Ptpra	Q91V35;P18052-2;P18052	Receptor-type tyrosine-protein phosphatase;Receptor-type tyrosine-protein phosphatase alpha	0	1	0	3	3.0508e-05	118.13	0.54688		0.65117	0.68014			0.68171		0.81435	0.8221			-0.55277		-0.296279	-0.282614			-0.377221	1.29928	5
AEGKASSTTELPPEYLTSPLSQQSQLPPK	GlyGly (K)	4;25	AEGK(1)ASSTTELPPEYLTSPLSQQSQLPPK;ASSTTELPPEYLTSPLSQQSQLPPK(1)R	3197.61	Hgs	Q3UMA3;Q99LI8;B1ATY9	Hepatocyte growth factor-regulated tyrosine kinase substrate	0	1	0	3	3.4117e-10	100.23	0.37649	0.54362		0.3688	0.47605		0.46018	0.55649		0.43557	0.53767		-1.11973	-0.845572		-1.19902	-0.895207		-1.01488	2.88965	10
AEGLVPLECDPPSSVSDTTQQPSEEQSKSLEK	GlyGly (K)	28;32	AEGLVPLECDPPSSVSDTTQQPSEEQSK(0.947)SLEK(0.053);AEGLVPLECDPPSSVSDTTQQPSEEQSK(0.453)SLEK(0.547)	3585.66	Zfand6	Q9DCH6;A0A140LIM2;A0A140LJF3;A0A140LI56	AN1-type zinc finger protein 6	0	1	0	3	6.8242e-07	68.942		0.77072			0.75934			0.78467			0.85955			-0.349842			-0.218347		-0.284094	0.839281	3
AEGPEVDVNLPK	Unmodified			1266.65	Ahnak	E9Q616		0	0	0	1;2;3	3.2238e-22	225.01	0.9082			0.63968			1.0403			0.66772			0.0569996			-0.582685			-0.262843	0.250203	69
AEGPEVSLPKADLDVSGPK	GlyGly (K)	10	AEGPEVSLPK(1)ADLDVSGPK	2022.03	Ahnak	E9Q616		0	1	0	3	1.6399e-05	97.095	0.38275		0.29475	0.57332			0.49743		0.35089	0.65157			-1.00743		-1.51091	-0.618008			-1.04545	1.25157	5
AEGSDVANAVLDGADCIMLSGETAK	Unmodified			2493.14	Pkm	P52480;P52480-2	Pyruvate kinase PKM	0	0	0	2;3	4.8576e-184	322.68		1.0501			1.1221	1.0536		1.048			1.2645	1.1605		0.0676387			0.338567	0.214747	0.206984	0.927133	106
AEHDQLLLNYAKK	GlyGly (K)	12;1	AEHDQLLLNYAK(0.868)K(0.132);K(1)ESDLSGAQIK(1)	1655.86	Lmnb1	P14733	Lamin-B1	0	1	0	3	0.00018571	117.27	0.8839		0.83445	1.0044		1.0431	1.1317		0.9844	1.1862		1.139	0.178492		-0.0226834	0.246347		0.187768	0.147481	1.06211	10
AEHSFAGVPCGIMDQLIALLGQK	Unmodified			2454.24	Galk1	Q9R0N0	Galactokinase	0	0	0	3	2.5699e-21	152.06		1.0575			1.031	1.0153		1.0673			1.0786	1.1173		0.0939658			0.10916	0.160017	0.121047	1.58237	16
AEIDKLATEYMSSAR	GlyGly (K)	10	TEDLK(1)AEIDK(1)LATEYMSSAR	1797.86	Ing4	Q8C0D7-4;Q8C0D7-5;Q8C0D7-3;Q8C0D7-2;Q8C0D7	Inhibitor of growth protein 4	0	1	0	3	0.050417	50.158	0.53863						0.59417						-0.751052						-0.751052		1
AEIELYLQK	Unmodified			1105.6	Fkbp7	O54998	Peptidyl-prolyl cis-trans isomerase FKBP7	0	0	0	2	0.00015496	186.13		1.0595			0.84656	0.81947		1.0978			0.96744	0.8994		0.134615			-0.0477559	-0.152965	-0.0220353	0.0874404	19
AEIIADKQSGK	GlyGly (K)	7	AEIIADK(0.997)QSGK(0.003)	1272.67	Hnrnpa0	Q9CX86	Heterogeneous nuclear ribonucleoprotein A0	0	1	0	2;3	0.00092196	88.155					1.0352	0.81051					1.1617	0.90294					0.216238	-0.147298	0.0344698	0.0551767	4
AEIISLCKR	GlyGly (K)			1202.64	Srrt	Q99MR6-3;Q99MR6-4;Q99MR6-2;Q99MR6	Serrate RNA effector molecule homolog	0	1	0	3	0.021785	65.224			0.54391	0.81006					0.6918	0.95292					-0.531573	-0.069573			-0.300573	0.379708	2
AEILSNWNMFVGSQATNYGEDLTR	Unmodified			2715.26	Rcn3	Q8BH97	Reticulocalbin-3	0	0	0	2;3	3.2768e-55	195.36		1.1189			0.84298	0.91711		1.1279			0.94267	1.0102		0.173639			-0.0851753	0.0146409	0.0343683	0.15921	19
AEINILLCGDPGTSK	Unmodified			1586.8	Mcm4	P49717	DNA replication licensing factor MCM4	0	0	0	2;3	1.7814e-27	228.61	0.85705						1.0421						0.0594937						0.0594937		22
AEIQEAKAPSPSINR	GlyGly (K)	7	AEIQEAK(1)APSPSINR	1723.89	Rabgef1	D3Z2L2;D3YWB4		0	1	0	3	0.00023911	113.67	0.40797	0.81652	0.3302		0.7498	0.89179	0.58196	0.83787	0.54273		0.86283	0.97973	-0.781008	-0.255202	-0.881693		-0.212852	-0.0295439	-0.43206	1.20773	10
AEIQGMKQELSTVNMMDEFAR	GlyGly (K)	7	AEIQGMK(1)QELSTVNMMDEFAR	2541.17	Wrb	A0A3B2WCW9;Q8K0D7;A0A3B2W7E0	Tail-anchored protein insertion receptor WRB	0	1	0	3	1.7611e-06	114.46					0.7417						0.8589						-0.219438		-0.219438		4
AEIVPVTTTVLDDKGDKK	GlyGly (K)	14;17;18	AEIVPVTTTVLDDK(0.396)GDK(0.273)K(0.331);AEIVPVTTTVLDDK(0.002)GDK(0.499)K(0.499);AEIVPVTTTVLDDK(0.008)GDK(0.142)K(0.85)	2042.09	Acaa1a	Q921H8;H3BKL5;H3BJZ9	3-ketoacyl-CoA thiolase A, peroxisomal	0	1	0	3;4	5.3651e-05	96.666	0.56892	0.63927	0.80444	0.53039			0.75848	0.64828	1.0285	0.63943			-0.398817	-0.625311	0.0405418	-0.645142			-0.407182	1.07798	19
AEIYEAFENIYPILKGFR	GlyGly (K)	15	AEIYEAFENIYPILK(1)GFR	2286.17	Tbp	P29037;Q91YM5	TATA-box-binding protein	0	1	0	3	1.8773e-05	101.04	0.72579		0.76477				0.87058		0.93153				-0.199951		-0.102326				-0.151139	0.701421	2
AEKAVACSGAAQVR	GlyGly (K)	3	AEK(1)AVACSGAAQVR	1530.76	Sympk	Q80X82	Symplekin	0	1	0	3	6.6019e-05	115.68		0.87474	0.73758	0.82102	0.96396	0.56369		0.87835	1.0206	1.1169	1.0743	0.63448		-0.187132	0.0294175	0.1595	0.103397	-0.656353	-0.110234	0.301394	11
AEKDQLQLSCTELR	GlyGly (K)	3	AEK(1)DQLQLSCTELR	1803.88	Specc1	A0A0J9YUR2;Q5SXY1-3;A0A0J9YTU3;Q5SXY1;A0A0J9YV86;Q5SXY1-2;A0A0J9YUF8	Cytospin-B	0	1	0	3	0.0058361	57.679	0.47078						0.56059						-0.834982						-0.834982		1
AEKLVMFQR	GlyGly (K)	10;3	LDMSDLK(1)AEK(1)LVMFQR;AEK(1)LVMFQR	1234.65	Scd2;Scd1;Scd4	P13011;A0A494BAV5;P13516;Q6T707	Acyl-CoA desaturase 2;Acyl-CoA desaturase 1	0	1	0	2;3	0.00031879	134.25	0.87223	0.77992	0.7084	0.61	0.73162	0.90374	1.1087	0.77666	0.99156	0.75569	0.78969	0.98434	0.148869	-0.364645	-0.012228	-0.404134	-0.340642	-0.0227714	-0.165925	0.851752	54
AEKLVMFQR	Oxidation (M);GlyGly (K)	10;3	LDMSDLK(1)AEK(1)LVMFQR;AEK(1)LVMFQR	1250.64	Scd2;Scd1;Scd4	P13011;A0A494BAV5;P13516;Q6T707	Acyl-CoA desaturase 2;Acyl-CoA desaturase 1	0	1	1	3	0.0094905	83.998		0.75639	0.71297		0.70407	0.73899		0.76255	0.98573		0.7909	0.81767		-0.391096	-0.0207356		-0.338433	-0.290409	-0.260168	1.29244	9
AEKRPILSVQR	GlyGly (K)	3	AEK(1)RPILSVQR	1409.81	Tmem104	A2A6S1;Q3TB48	Transmembrane protein 104	0	1	0	3	0.00070424	107.03		0.52996			0.63537	0.71119		0.52282			0.71524	0.77785		-0.935614			-0.483501	-0.362436	-0.59385	1.11635	15
AEKSLTPGPPIASGSTGSR	GlyGly (K)	3	AEK(1)SLTPGPPIASGSTGSR	1925.98	Nek8	Q91ZR4	Serine/threonine-protein kinase Nek8	0	1	0	3	5.9476e-05	79.676		1.0973						1.1149						0.156914					0.156914		1
AELAELPLR	Unmodified			1010.58	Vps35	Q9EQH3	Vacuolar protein sorting-associated protein 35	0	0	0	2	0.00086918	152.63				0.82678						0.91354						-0.13046			-0.13046		18
AELAHSPLPAKDVDLDK	GlyGly (K)	11;17	AELAHSPLPAK(1)DVDLDK(1)EFR;AELAHSPLPAK(1)DVDLDK(1)EFR	1932	Mxra8	Q9DBV4	Matrix-remodeling-associated protein 8	0	1	0	3;4	3.0425e-05	98.421		0.77283		0.60965	0.56272			0.78291		0.73248	0.64419			-0.353082		-0.449139	-0.634442		-0.478887	1.54566	7
AELAHSPLPAKDVDLDKEFR	2 GlyGly (K)	11;17	AELAHSPLPAK(1)DVDLDK(1)EFR;AELAHSPLPAK(1)DVDLDK(1)EFR	2478.25	Mxra8	Q9DBV4	Matrix-remodeling-associated protein 8	0	2	0	4;5	2.0951e-05	94.325		0.5257		0.85884	0.27651	0.27663		0.55692		1.111	0.31322	0.30314		-0.844458		0.151859	-1.67475	-1.72194	-1.02232	0.987731	8
AELATEEFLPVTPILEGFVILRK	Unmodified			2584.45	Psmd2	Q8VDM4	26S proteasome non-ATPase regulatory subunit 2	0	0	0	3	1.1169e-25	162.42		0.84524			0.88785	0.72195		0.84933			0.98768	0.78771		-0.235603			-0.0178844	-0.344264	-0.19925	0.760752	16
AELDQLPGAQEKK	GlyGly (K)	12	AELDQLPGAQEK(0.78)K(0.22)	1539.79	Abcg2	S4R2E1;A0A0R4J0B6;Q7TMS5;S4R2M4	ATP-binding cassette sub-family G member 2	0	1	0	2	0.0015482	105.98		0.54935						0.56379						-0.82677					-0.82677		1
AELEEDICKSK	GlyGly (K)	9;11	AELEEDICK(0.999)SK(0.001);AELEEDICK(0.297)SK(0.703)	1434.67	Rnf168	E9PYW4;Q80XJ2	E3 ubiquitin-protein ligase RNF168	0	1	0	2;3	4.7358e-05	139.31		0.92864			0.57686			0.95725			0.65971			-0.0630323			-0.600096		-0.331564	0.363136	4
AELEKHGYKMETS	Oxidation (M);2 GlyGly (K)	5;9	AELEK(1)HGYK(1)METS;AELEK(1)HGYK(1)METS	1765.79	Shfm1	P60897	26S proteasome complex subunit DSS1	0	2	1	3	0.0057912	66.393	0.88038						1.1246						0.169412						0.169412		1
AELEYKCASSAK	GlyGly (K)	6;6	AELEYK(1)CASSAK;CASSAK(1)EVVLQHVR	1469.68	Thbd	P15306	Thrombomodulin	0	1	0	2;3	6.8926e-12	203.03	0.45422	0.68875	0.48379	0.4228	0.57819	0.49493	0.59933	0.6924	0.68	0.55551	0.65243	0.5426	-0.738578	-0.530322	-0.556393	-0.848115	-0.616105	-0.882039	-0.695259	4.02923	66
AELGTDLLSQLSLEDQKR	GlyGly (K)	17	AELGTDLLSQLSLEDQK(1)R	2129.1	Smc3	Q9CW03	Structural maintenance of chromosomes protein 3	0	1	0	3	0.011399	61.015		0.79542						0.82197						-0.282842					-0.282842		1
AELIKTHHNDTELIR	GlyGly (K)	5	AELIK(1)THHNDTELIR	1902.99	Gmps	Q3THK7	GMP synthase [glutamine-hydrolyzing]	0	1	0	4	0.0083108	64.798		1.2253	0.51994					1.2818	0.66293					0.358171	-0.593072				-0.11745	0.0726932	3
AELIQKK	Acetyl (Protein N-term);GlyGly (K)	6	AELIQK(0.999)K(0.001)	984.56	Pfdn6	Q03958;A0A3Q4EBT3	Prefoldin subunit 6	1	1	0	2	0.016659	148.07	0.44181	0.89213	0.35452	0.45608	0.87381	0.87659	0.60016	0.89693	0.50898	0.59158	0.99033	0.98403	-0.736581	-0.156933	-0.974319	-0.757355	-0.0140188	-0.0232258	-0.443739	1.28948	23
AELLEIIKR	GlyGly (K)	8	AELLEIIK(1)R	1197.71	Dhx32	D3Z4E3;Q8BZS9;Q8BZS9-2	Putative pre-mRNA-splicing factor ATP-dependent RNA helicase DHX32	0	1	0	3	0.0012497	121.05	0.56825		0.56865				0.71602		0.65426				-0.481928		-0.612064				-0.546996	1.12277	7
AELLKQLGDYR	GlyGly (K)	5	AELLK(1)QLGDYR	1418.75	Cc2d2a	Q8CFW7;Q8CFW7-2	Coiled-coil and C2 domain-containing protein 2A	0	1	0	3	0.0084146	83.081			0.52779						0.6809						-0.554485				-0.554485		1
AELLLEEAKR	GlyGly (K)	9	AELLLEEAK(1)R	1284.7	Lamb1	E9QN70;P02469	Laminin subunit beta-1	0	1	0	3	0.00061189	112.36		1.3393			0.81526	1.1614		1.3652			0.90713	1.2673		0.449112			-0.140619	0.341758	0.216751	0.450366	5
AELLPTIKSLTLR	GlyGly (K)	8	AELLPTIK(1)SLTLR	1567.93	Pgap1	Q3UUQ7	GPI inositol-deacylase	0	1	0	3	0.0051271	82.069	0.79182		0.49634				0.96295		0.56023				-0.0544672		-0.835909				-0.445188	0.338588	2
AELNEFLTR	Unmodified			1091.56	Rps3	P62908;D3YV43;A0A140LI77	40S ribosomal protein S3	0	0	0	1;2	0.00065829	163.99	1.0065	0.57303	0.93171	1.1003	0.78408	0.84753	1.2666	0.58039	1.1472	1.4526	0.89566	0.94165	0.340961	-0.784905	0.198117	0.538637	-0.158977	-0.0867372	0.00784931	0.0137632	75
AELNGKDGFIPK	GlyGly (K)	6	AELNGK(1)DGFIPK	1401.73	Grb2	Q60631;B1AT92;Q60631-2;B1AT95	Growth factor receptor-bound protein 2	0	1	0	3	0.008014	61.419	1.0029				0.91153		1.3004				1.0494		0.378955				0.0695647		0.22426	0.415191	5
AELNPWPEYINTR	Unmodified			1601.78	Tars	Q9D0R2;A0A2I3BPK8	Threonine--tRNA ligase, cytoplasmic	0	0	0	2	1.0308e-07	176.32			0.93506						1.152						0.204141				0.204141		11
AELNTHVNIKEK	Acetyl (Protein N-term);GlyGly (K)	10;12	AELNTHVNIK(0.811)EK(0.189);AELNTHVNIK(0.009)EK(0.991)	1550.81	Spats2l	E9PZE9;Q91WJ7-2;Q91WJ7	SPATS2-like protein	1	1	0	2	0.0033332	68.016		0.69209			0.76404			0.68973			0.86836			-0.535896			-0.203635		-0.369766	0.570539	3
AELQAQIAFLQGER	Unmodified			1572.83	Strn	O55106	Striatin	0	0	0	3	0.049666	55.724				1.8807						2.1281						1.08957			1.08957		1
AELRDDPIISTHLAK	Unmodified			1677.9	Psmd11	Q8BG32;G3UYH2;G3UWW7;G3UXL5;G3UZ28	26S proteasome non-ATPase regulatory subunit 11	0	0	0	2;3;4	1.3613e-14	135.94		0.98623			0.84809			0.99133			0.93957			-0.0125627			-0.0899274		-0.0512451	0.385485	55
AELSEGKCAELEEELK	GlyGly (K)	7	AELSEGK(1)CAELEEELK	1947.91	Tpm1	B7ZNL3;F8WID5;G5E8R1;G5E8R0;E9Q455;P58771;E9Q452;E9Q454;P58771-2;Q8BSH3	Tropomyosin alpha-1 chain	0	1	0	3	9.5126e-06	120.92		1.3346			0.93567	1.1127		1.3536			1.0537	1.2584		0.436801			0.0754642	0.331591	0.281285	0.92119	4
AELSKQNGSSASQISSAEGR	GlyGly (K)	6	RAELSK(1)QNGSSASQISSAEGR	2120.01	Pja1	O55176;O55176-4;O55176-5	E3 ubiquitin-protein ligase Praja-1	0	1	0	3	7.4749e-06	110.98	0.29322	0.26702	0.20686	0.37341			0.39244	0.2712	0.28738	0.39605			-1.34946	-1.88257	-1.79897	-1.33625			-1.59181	2.79294	14
AELVFKCVK	GlyGly (K)			1206.64	D6Wsu163e	Q91YN0	Protein C12orf4 homolog	0	1	0	2	0.024753	86.953	0.9321						1.1672						0.223052						0.223052		1
AELVQGQSAPVGMKAEGFVDALHR	Acetyl (Protein N-term);GlyGly (K)	14	AELVQGQSAPVGMK(1)AEGFVDALHR	2665.33	Fubp3	A2AJ72;A0A0A6YY39;Q3TIX6;A0A0A6YX76;A2AJ71		1	1	0	3	5.146e-21	145.44	0.58539	0.81166		0.72758	0.7078		0.72148	0.83559		0.83858	0.80569		-0.470969	-0.259133		-0.25398	-0.311703		-0.323946	2.10964	11
AEMEVLLASK	Unmodified			1089.57	Plec	Q9QXS1;Q9QXS1-2;Q9QXS1-9;Q9QXS1-12;Q9QXS1-11;Q9QXS1-10;Q9QXS1-16;Q9QXS1-4;Q9QXS1-5;Q9QXS1-15;E9Q3W4;Q9QXS1-13;Q9QXS1-14;Q9QXS1-3;Q9QXS1-6;Q9QXS1-7;Q9QXS1-8	Plectin	0	0	0	2	0.00082919	128.6		0.91364						0.95673						-0.0638163					-0.0638163		8
AEMGSKGVTAGK	Acetyl (Protein N-term);GlyGly (K)	6	AEMGSK(0.987)GVTAGK(0.013)	1290.62	Bin1	A0A3Q4EBK4;Q6P1B9;O08539-2;O08539	Myc box-dependent-interacting protein 1	1	1	0	2	0.00054527	89.9					0.726						0.82232						-0.282228		-0.282228		3
AEMKSPTK	Acetyl (Protein N-term);GlyGly (K)	4;4	AEMK(1)SPTK;SPTK(1)AEPATPAEAAQSDR	1046.51	Mybbp1a	Q7TPV4	Myb-binding protein 1A	1	1	0	2	0.0018149	126.52					0.86377	1.0883					0.98701	1.2491					-0.0188634	0.320889	0.151013	0.269718	3
AEMKSQPSETER	GlyGly (K)	4	AEMK(1)SQPSETERLTDDY	1505.68	Itga3	Q62470;Q62470-3	Integrin alpha-3;Integrin alpha-3 heavy chain;Integrin alpha-3 light chain	0	1	0	2;3	8.9726e-06	156.58					0.60154	0.92076					0.676	1.0027					-0.564905	0.00389003	-0.280507	0.297239	6
AEMKSQPSETERLTDDY	GlyGly (K)	4	AEMK(1)SQPSETERLTDDY	2112.93	Itga3	Q62470;Q62470-3	Integrin alpha-3;Integrin alpha-3 heavy chain;Integrin alpha-3 light chain	0	1	0	3	5.6104e-07	138.28		0.71019			0.80284	0.84946		0.71729			0.90148	0.95273		-0.479372			-0.149633	-0.0698607	-0.232955	0.689964	18
AENEALAMQKQSEGLTK	Oxidation (M);GlyGly (K)	10;17	AENEALAMQK(1)QSEGLTK(1)EYDR;AENEALAMQK(1)QSEGLTK(1)EYDR	1976.95	Bcap31	Q61335	B-cell receptor-associated protein 31	0	1	1	3	4.0063e-07	135.09	0.73753	0.58894		0.46844	0.5171	0.78037	0.96358	0.5946		0.58691	0.59341	0.87172	-0.0535236	-0.750009		-0.768789	-0.752899	-0.198063	-0.504657	1.49398	13
AENEALAMQKQSEGLTK	GlyGly (K)	10;17	AENEALAMQK(1)QSEGLTK(1)EYDR;AENEALAMQK(1)QSEGLTK(1)EYDR	1960.95	Bcap31	Q61335	B-cell receptor-associated protein 31	0	1	0	2;3	3.5779e-34	220.27	0.51273	0.64607	0.54351	0.48071	0.58251	0.75936	0.65565	0.64539	0.79111	0.6285	0.65166	0.8415	-0.609002	-0.631757	-0.33805	-0.670015	-0.617809	-0.248965	-0.519266	3.07505	45
AENEALAMQKQSEGLTKEYDR	2 GlyGly (K)	10;17	AENEALAMQK(1)QSEGLTK(1)EYDR;AENEALAMQK(1)QSEGLTK(1)EYDR	2638.23	Bcap31	Q61335	B-cell receptor-associated protein 31	0	2	0	4	0.0015363	84.249					0.36558						0.41421						-1.27157		-1.27157		1
AENFFILR	Unmodified			1008.54	Arpc4	P59999;E9PWA7;Q3TX55	Actin-related protein 2/3 complex subunit 4	0	0	0	2	0.0019012	171.38		1.2128						1.2306						0.299362					0.299362		38
AENGFQDNYSVVVASGLKSQSK	GlyGly (K)	18;22	AENGFQDNYSVVVASGLK(0.999)SQSK(0.001);AENGFQDNYSVVVASGLK(0.131)SQSK(0.869)	2441.18	Birc6	O88738;S4R1L5;S4R2P8;O88738-3;O88738-2;S4R268	Baculoviral IAP repeat-containing protein 6	0	1	0	3	8.2713e-30	194.15	0.69971	1.0433	0.5895	0.85182	0.90819	1.0527	0.83525	1.0495	0.7273	1.0108	1.0117	1.1713	-0.25972	0.0697022	-0.459378	0.0154976	0.0167816	0.228111	-0.0648343	0.257998	42
AENGKLVINGKPITIFQER	GlyGly (K)	5;6	AENGK(0.999)LVINGK(0.001)PITIFQER;LVINGK(1)PITIFQER	2240.23	Gapdh;Gm3839	P16858;A0A0A0MQF6;A0A1D5RLD8;S4R257;S4R1W1;S4R1W8	Glyceraldehyde-3-phosphate dehydrogenase	0	1	0	4	0.0013513	57.173		1.1434						1.1313						0.177982					0.177982		1
AENGLLMTPCYTANFVAPEVLKR	GlyGly (K)	22	AENGLLMTPCYTANFVAPEVLK(1)R	2707.35	Rps6ka3;Rps6ka2;Rps6ka1	P18654;B1AXN9;Q9WUT3;E9PWV3;Q505N6;F6RQA2;F6Q8A4;P18653;G3UZI3	Ribosomal protein S6 kinase alpha-3;Ribosomal protein S6 kinase alpha-2;Ribosomal protein S6 kinase;Ribosomal protein S6 kinase alpha-1	0	1	0	3	1.4729e-05	77.045	0.78614		0.60799				0.96931		0.73709				-0.04497		-0.440087				-0.242529	0.361339	6
AENLKGCSVCCK	Acetyl (Protein N-term);GlyGly (K)	5	AENLK(1)GCSVCCK	1580.67	Suv39h1	O54864;O54864-3	Histone-lysine N-methyltransferase SUV39H1	1	1	0	2	0.00035633	96.113	0.69274	1.1814	0.73625	0.9763			0.87255	1.1975	1.0323	1.1569			-0.19669	0.260026	0.0458623	0.210264			0.0798655	0.306012	13
AENNPWVTPIADQFQLGVSHVFEYIR	Unmodified			3029.5	Rsu1	Q9D031;Q01730;A2AUR7	Ras suppressor protein 1	0	0	0	3	0.0086492	40.145		1.1026			0.86483			1.1099			0.95176			0.15043			-0.0713303		0.0395497	0.10686	3
AENTQFVKDFLK	GlyGly (K)			1552.79	Hmox2	O70252;D3YX62;D3YXN4	Heme oxygenase 2	0	1	0	3	0.04706	42.976				1.0472						1.2025						0.266037			0.266037		1
AEPEDHYFLLTEPPLNTPENR	Unmodified			2481.18	Actr3	Q99JY9;A0A087WRA1;A0A087WQ14;A0A087WP86;A0A087WS98;A0A087WQ83	Actin-related protein 3	0	0	0	2;3	2.4522e-50	209.39		0.9455			1.1451			0.95985			1.2789			-0.0591191			0.354903		0.147892	0.218186	46
AEPEKSEGAAEEQPEPAPAPEQEAAAPGPAAGGEAPK	GlyGly (K)	5	AEPEK(1)SEGAAEEQPEPAPAPEQEAAAPGPAAGGEAPK	3678.69	Basp1	Q91XV3	Brain acid soluble protein 1	0	1	0	3;4	5.5833e-07	67.871		0.91321			0.48505	0.9643		0.93322			0.54149	1.0649		-0.0997109			-0.884993	0.090718	-0.297995	0.373215	6
AEPGFEPADCKR	GlyGly (K)	11	AEPGFEPADCK(1)R	1489.66	Cebpb	P28033;P28033-3	CCAAT/enhancer-binding protein beta	0	1	0	2;3	0.0010855	84.821	0.35258	0.94338	0.39308	0.47081	0.69735	0.92864	0.46658	0.95711	0.50786	0.63386	0.80916	1.0364	-1.0998	-0.0632434	-0.977497	-0.657764	-0.305503	0.0515809	-0.508705	1.31854	8
AEPHFLSILQHLLLVR	Unmodified			1885.09	Diap1;Diaph1	E9PV41;E9PXV7;O08808;F6XC54;D3Z074	Protein diaphanous homolog 1	0	0	0	3;4	4.0961e-06	139.86		1.2434			0.77148	0.97008		1.2367			0.86347	1.0675		0.306496			-0.211782	0.0942361	0.0629832	0.145015	20
AEPPQCTSLAWSADGQTLFAGYTDNLVR	Unmodified			3067.43	Gnb2l1	P68040	Guanine nucleotide-binding protein subunit beta-2-like 1;Guanine nucleotide-binding protein subunit beta-2-like 1, N-terminally processed	0	0	0	3	1.8574e-19	116.35		1.0462			0.91121	0.89606		1.0341			0.9981	0.98491		0.0483757			-0.00274373	-0.0219362	0.00789859	0.129138	43
AEPSAPESKHK	Acetyl (Protein N-term);GlyGly (K)	9	AEPSAPESK(0.999)HK(0.001)	1335.64	Stt3b	A0A0R4J0D3;Q3TDQ1	Dolichyl-diphosphooligosaccharide--protein glycosyltransferase subunit STT3B	1	1	0	2;3	0.011741	61.56						0.72347						0.82231						-0.282246	-0.282246		3
AEPSDLTLKIYR	GlyGly (K)	9	AEPSDLTLK(1)IYR	1518.8	Lonrf1	D3YY23;A0A182DWE6		0	1	0	3	0.0017368	76.326					1.0123	0.98216					1.1539	1.0947					0.206518	0.130536	0.168527	0.850304	6
AEPTVTNILKTMDADHSK	GlyGly (K)	10	AEPTVTNILK(1)TMDADHSK	2084.02	Med24	Q99K74;A6PW47;Q99K74-2;Q99K74-3	Mediator of RNA polymerase II transcription subunit 24	0	1	0	4	0.00019727	73.464	0.84151	1.2145			0.98957		1.0744	1.2672			1.1284		0.103531	0.341644			0.174279		0.206485	1.00122	5
AEQEEEFISNTLFKK	GlyGly (K)	14;15	AEQEEEFISNTLFK(0.803)K(0.197);AEQEEEFISNTLFK(0.442)K(0.558)	1925.94	Ccdc6	D3YZP9	Coiled-coil domain-containing protein 6	0	1	0	3	0.00061494	81.128		0.89382			0.68599			0.93226			0.75792			-0.101196			-0.399883		-0.250539	0.465711	2
AEQEPTAEQLAQIAAENEEDEHSVNYKPPAQK	Acetyl (Protein N-term);GlyGly (K)	27	AEQEPTAEQLAQIAAENEEDEHSVNYK(0.949)PPAQK(0.051)	3719.72	Arhgdia	Q99PT1	Rho GDP-dissociation inhibitor 1	1	1	0	4	0.0006173	50.705		1.1405			1.0178			1.162			1.1706			0.21661			0.227248		0.221929	1.81658	4
AEQINQAAGEASAVLAK	Unmodified			1669.86	Stoml2	Q99JB2;A2AG39;F6WI02	Stomatin-like protein 2, mitochondrial	0	0	0	2;3	1.208e-87	280.23		0.97657						0.99317						-0.00988741					-0.00988741		25
AEQINQAAGEASAVLAKAK	GlyGly (K)	17	AEQINQAAGEASAVLAK(0.76)AK(0.24)	1983.04	Stoml2	Q99JB2;A2AG39;F6WI02	Stomatin-like protein 2, mitochondrial	0	1	0	3	0.0029929	71.872			0.39995						0.54364						-0.879276				-0.879276		1
AEQLHLHWGNR	Unmodified			1359.68	Car12;Ca12	Q8K2J1;A0A0R4J0W4;Q8CI85	Carbonic anhydrase 12	0	0	0	3	0.0064615	65.5				0.80211						0.94988						-0.0741828			-0.0741828		2
AEQPHQHAMYYLR	Unmodified			1642.77	Ide	F6RPJ9;Q9JHR7	Insulin-degrading enzyme	0	0	0	3;4	0.00040795	89.43				0.93249						1.0972						0.133827			0.133827		6
AEQPHTFHPALLQFLVCPLSK	Unmodified			2432.27	Pyurf	Q9D1C3	Protein preY, mitochondrial	0	0	0	4	5.2012e-05	68.49		0.8703						0.86072						-0.216384					-0.216384		2
AESALTQQAKQAK	GlyGly (K)	10;13	AESALTQQAK(0.911)QAK(0.089);AESALTQQAK(0.5)QAK(0.5)	1486.77	Kif2c	Q922S8;Q3TTL2	Kinesin-like protein KIF2C;Kinesin-like protein	0	1	0	3	0.00033781	126.66						1.2575						1.416						0.501821	0.501821		2
AESEVPIVKTSSMEISSILQELK	GlyGly (K)	9	AESEVPIVK(1)TSSMEISSILQELK	2631.37	Cep170	H7BX26;Q6A065;A0A0A6YXK7;A0A0A6YX99;Q6A065-3;A0A0A6YVZ3	Centrosomal protein of 170 kDa	0	1	0	3	1.7255e-05	73.036		1.7618		0.64779				1.8683		0.73256				0.901726		-0.448981			0.226372	0.100123	2
AESMLQQADKLGCR	GlyGly (K)	11	RAESMLQQADK(1)LGCR	1719.8	Pls3	A0A1C7CYV0;Q99K51;B1AX58	Plastin-3	0	1	0	3	0.0013097	70.889	0.81742	0.64576					1.0668	0.66016					0.0932897	-0.599112					-0.252911	0.223052	2
AESQLLECKASWEER	GlyGly (K)	9	AESQLLECK(1)ASWEER	1948.89	Tpr	F6ZDS4;Q7M739	Nucleoprotein TPR	0	1	0	3	0.00049647	102.5					1.1946						1.3737						0.458067		0.458067		1
AETAAKHGEAQVK	GlyGly (K)	6	AETAAK(1)HGEAQVK	1452.73	Pgam1	Q9DBJ1	Phosphoglycerate mutase 1	0	1	0	3	0.00015591	111.79						0.85478						0.94658						-0.0792037	-0.0792037		3
AETEEKKLLGAAVI	2 GlyGly (K)	6;1	AETEEK(1)K(1)LLGAAVI;K(1)LLGAAVI	1698.92	Tmem176a	Q9DCS1	Transmembrane protein 176A	0	2	0	2;3	0.00017003	119.25	0.63296	1.0404	0.66477				0.78708	1.0372	0.88368				-0.345418	0.0526941	-0.178404				-0.157043	0.513313	6
AETLEFNDIFQEVKGSMNDGR	Acetyl (Protein N-term);GlyGly (K)	14	AETLEFNDIFQEVK(1)GSMNDGR	2555.16	Ssrp1	Q08943-2;Q08943;A2AW05	FACT complex subunit SSRP1	1	1	0	2;3	1.1016e-28	190.37	0.72076	1.1366	0.50333	0.76712	1.2636	1.2523	0.91036	1.1623	0.6554	0.88488	1.4191	1.3915	-0.135491	0.216982	-0.609552	-0.176446	0.504976	0.476641	0.046185	0.0945753	20
AETLEFNDIFQEVKGSMNDGR	Acetyl (Protein N-term);Oxidation (M);GlyGly (K)	14	AETLEFNDIFQEVK(1)GSMNDGR	2571.15	Ssrp1	Q08943-2;Q08943;A2AW05	FACT complex subunit SSRP1	1	1	1	3	7.4296e-08	120.11			0.73284	0.92271					0.89678	1.0956					-0.157174	0.131721			-0.0127264	0.0250024	13
AETLMTVTDPVHDIAFAPNLGR	Unmodified			2367.19	Seh1l	Q8R2U0-2;Q8R2U0	Nucleoporin SEH1	0	0	0	2;3	3.154e-131	299.76		0.76816				1.3024		0.79746				1.4215		-0.326516				0.507414	0.0904491	0.0634813	38
AETLMTVTDPVHDIAFAPNLGR	Oxidation (M)			2383.18	Seh1l	Q8R2U0-2;Q8R2U0	Nucleoporin SEH1	0	0	1	3	1.2356e-06	97.271						0.95117						1.0463						0.0652966	0.0652966		2
AETNLKTICR	GlyGly (K)	6	AETNLK(1)TICR	1318.67	Pole	Q9WVF7	DNA polymerase epsilon catalytic subunit A	0	1	0	3	0.005683	98.044	0.60416		0.71601	0.51124			0.79498		1.1183	0.63416			-0.33101		0.161307	-0.657081			-0.275594	0.436206	4
AETSLGIPSPTEISAEVK	Unmodified			1827.95	Fam114a2	Q8VE88-2;Q8VE88	Protein FAM114A2	0	0	0	2	1.223e-05	110.38						0.8127						0.90585						-0.142656	-0.142656		8
AETTLSTTPSQSKAFQTV	GlyGly (K)	13	AETTLSTTPSQSK(1)AFQTV	2009.99	Clmp	Q8R373	CXADR-like membrane protein	0	1	0	2	1.9471e-11	163.45					0.65621						0.74381						-0.426994		-0.426994		3
AETVSPLKHFVLAK	Acetyl (Protein N-term);GlyGly (K)	8	AETVSPLK(0.999)HFVLAK(0.001)	1694.94	Mfn1	Q811U4;D3Z5P8;D3Z4L5	Mitofusin-1	1	1	0	2;3	0.00014711	104.87	0.96141		0.85284				1.2223		1.0941				0.289598		0.129745				0.209672	0.634785	6
AEVAAEFLNDRVPNCNVVPHFNKIQDFNDTFYR	GlyGly (K)	12	VPNCNVVPHFNK(1)IQDFNDTFYR	4052.92	Uba3	Q8C878;Q3TL72;Q8C878-2	NEDD8-activating enzyme E1 catalytic subunit	0	1	0	4;5	6.8063e-11	85.745		1.0899						1.0981						0.135009					0.135009		2
AEVEETLKR	Acetyl (Protein N-term);GlyGly (K)	8	AEVEETLK(1)R	1229.63	Dynlrb1	P62627	Dynein light chain roadblock-type 1	1	1	0	2	0.00017288	168.27	0.54235	0.78415	0.55977	0.63347		0.70335	0.72062	0.78564	0.87656	0.84975		0.78779	-0.472689	-0.34806	-0.190075	-0.23489		-0.344117	-0.317966	2.52365	20
AEVEQAYAKQLR	GlyGly (K)			1518.78	Trip10	Q8CJ53-4;Q8CJ53-3;Q8CJ53-2;Q8CJ53	Cdc42-interacting protein 4	0	1	0	3	0.051684	55.452	0.55262						0.71977						-0.474392						-0.474392		1
AEVEQKLQLLEEK	GlyGly (K)	6	AEVEQK(1)LQLLEEK	1669.89	Ccar1	Q8CH18;Q8CH18-3	Cell division cycle and apoptosis regulator protein 1	0	1	0	3	2.3737e-05	146.67		1.1677			1.0663			1.2296			1.1909			0.298189			0.252052		0.275121	1.27364	4
AEVGDQVLVAGQKQGIVR	GlyGly (K)	13	AEVGDQVLVAGQK(1)QGIVR	1980.08	Clip3	B9EHT4	CAP-Gly domain-containing linker protein 3	0	1	0	3	5.0678e-06	115.04	0.82964	0.97548	0.8263	0.58426	0.80814	0.79304	1.0324	0.98641	1.1362	0.74987	0.89806	0.88675	0.046002	-0.0197407	0.184217	-0.415288	-0.155116	-0.173401	-0.0888877	0.465414	18
AEVIMNYHVGETVLSLQK	Unmodified			2030.05	Sf3b3	Q921M3;Q921M3-2	Splicing factor 3B subunit 3	0	0	0	2;3	2.7747e-23	188.12		1.1281			0.99896	1.0859		1.1168			1.1082	1.1965		0.159371			0.148218	0.25882	0.188803	1.48191	41
AEVLSEEPILKWYK	GlyGly (K)	11;3	AEVLSEEPILK(0.998)WYK(0.002);WYK(1)DAHVAK	1817.96	Bzw1	Q9CQC6;A0A087WQS2	Basic leucine zipper and W2 domain-containing protein 1	0	1	0	2;3	3.0152e-05	132.5	0.78329		0.63031	0.86534	1.0478		1.0169		0.82841	1.0311	1.193		0.0241778		-0.271583	0.0441843	0.254594		0.0128432	0.0395268	13
AEVLWLMGAKSK	GlyGly (K)	10;12	AEVLWLMGAK(0.977)SK(0.023);AEVLWLMGAK(0.315)SK(0.685)	1445.77	Prpf6	Q91YR7	Pre-mRNA-processing factor 6	0	1	0	3	0.00030538	108.72	0.95129	1.0866		0.71842	0.95606	0.95645	1.1633	1.123		0.91223	1.0735	1.0411	0.218223	0.167358		-0.13253	0.102322	0.0581086	0.0826963	0.615316	16
AEVQHQLHVAVGSLQESILAQVQR	Unmodified			2639.41	Edc4	G5E896;A0A0R4J1Q0;Q3UJB9;Q3UJB9-2;D6RE33	Enhancer of mRNA-decapping protein 4	0	0	0	3;4	8.3464e-09	113.59		1.1527			0.909	0.89138		1.1579			1.0112	0.97582		0.211511			0.0160684	-0.035313	0.0640887	0.31534	9
AEVQKLQMEAPHIIVGTPGR	GlyGly (K)	5	AEVQK(1)LQMEAPHIIVGTPGR	2287.21	Eif4a1	P60843	Eukaryotic initiation factor 4A-I	0	1	0	3;4	1.7151e-11	146.18	0.70726	1.0025	0.70647	0.93004	0.93902	0.76632	0.87855	1.0052	0.8499	1.1191	1.0619	0.8339	-0.186804	0.00748258	-0.234635	0.162339	0.0866479	-0.262054	-0.0711705	0.423115	87
AEVQNLGGELVVSGVDSAMSLIQAAK	Unmodified			2585.34	Ctnna1	P26231	Catenin alpha-1	0	0	0	3	2.1086e-34	160.12		0.94399			0.8601	0.83605		0.95497			0.96625	0.92083		-0.0664727			-0.0495316	-0.118993	-0.0783325	1.1908	10
AEVSELKCGDLEEELK	GlyGly (K)	7	AEVSELK(0.998)CGDLEEELK(0.002)	1961.93	Tpm4	Q6IRU2;A0A571BEU1	Tropomyosin alpha-4 chain	0	1	0	3	0.0076676	67.326				0.75365		3.9368				0.8492		4.3902				-0.235824		2.13429	0.949231	0.244081	2
AEVVECVSLVELTSLKGR	GlyGly (K)			2102.1	Aprt	P08030	Adenine phosphoribosyltransferase	0	1	0	3	0.024615	54.237						0.15541						0.17607						-2.50578	-2.50578		1
AEYEGDGIPTVFVSVAGR	Unmodified			1865.92	Paics	Q9DCL9	Multifunctional protein ADE2;Phosphoribosylaminoimidazole-succinocarboxamide synthase;Phosphoribosylaminoimidazole carboxylase	0	0	0	2;3	1.2165e-30	215.51	1.013	0.99159	0.9554	1.0887	0.89997	0.89956	1.2911	1.0048	1.1743	1.1908	1.0168	0.99202	0.368601	0.00690837	0.231801	0.251931	0.0240359	-0.0115589	0.145286	1.11902	68
AEYLASIFGTEK	Acetyl (Protein N-term)			1369.68	U2af1;U2af1l4	Q9D883;G3UW94;Q8BGJ9;E9Q1I7;E9PUZ3;Q8BGJ9-3;E9Q5J3;F8WH71;E9Q809;A0A494BA95;A0A494B9X9;Q8BGJ9-4;Q8BGJ9-2;E9PWM2;E9PWX6;E9Q5Y2	Splicing factor U2AF 35 kDa subunit;Splicing factor U2AF 26 kDa subunit	1	0	0	2	3.1777e-28	265.31	0.89676	1.1007			1.0322	1.1356	1.0242	1.1137			1.1554	1.2439	0.0344975	0.155361			0.208392	0.314871	0.17828	1.25931	24
AEYLASIFGTEKDK	Acetyl (Protein N-term);GlyGly (K)	14	AEYLASIFGTEK(0.393)DK(0.607)	1726.84	U2af1;U2af1l4	Q9D883;G3UW94;Q8BGJ9;E9Q1I7;E9PUZ3;Q8BGJ9-3;E9Q5J3;F8WH71;E9Q809;A0A494BA95;A0A494B9X9;Q8BGJ9-4;Q8BGJ9-2;E9PWM2;E9PWX6;E9Q5Y2	Splicing factor U2AF 35 kDa subunit;Splicing factor U2AF 26 kDa subunit	1	1	0	2	0.00086139	76.655	0.57865						0.63839						-0.64749						-0.64749		1
AEYLHTWGGLLPVISK	Unmodified			1782.97	Enpp1	G3X9S2;A0A0R4J1Q7;P06802-2;P06802;E9QQ26	Ectonucleotide pyrophosphatase/phosphodiesterase family member 1;Alkaline phosphodiesterase I;Nucleotide pyrophosphatase	0	0	0	2;3	6.6513e-07	130.02					0.54732						0.60582						-0.723039		-0.723039		9
AEYSYVKSTK	Acetyl (Protein N-term);GlyGly (K)	7	AEYSYVK(0.998)STK(0.002)	1330.64	Frg1	P97376	Protein FRG1	1	1	0	2	5.8892e-05	152.81	0.6578	1.0555	0.55034	0.68322	1.0056		0.85695	1.0736	0.8551	0.88509	1.1423		-0.222717	0.102457	-0.225835	-0.176104	0.191942		-0.0660516	0.303142	17
AFAAGADIK	Unmodified			862.455	Echs1	Q8BH95	Enoyl-CoA hydratase, mitochondrial	0	0	0	1;2	0.0055291	103.74					0.67227						0.77682						-0.364348		-0.364348		13
AFAFVTFADDK	Unmodified			1230.59	Tardbp	Q8BLD4;A0A087WRZ5;Q6VYI5;Q6VYI4;A0A087WQA5;A0A087WRP4;H3BJV1;A0A087WQX8;A0A087WS17;Q8R0B4;A0A087WSH7;A0A087WS74;A0A087WNY6;Q921F2	TAR DNA-binding protein 43	0	0	0	1;2	3.3795e-19	246.41	0.97463	1.0895	1.0201	1.1148	0.95912	0.98968	1.1802	1.0801	1.2016	1.3058	1.057	1.0778	0.239031	0.111165	0.264957	0.384934	0.0799754	0.108089	0.198025	2.02053	121
AFAHITGGGLLENIPR	Unmodified			1664.9	Gart	Q64737	Trifunctional purine biosynthetic protein adenosine-3;Phosphoribosylamine--glycine ligase;Phosphoribosylformylglycinamidine cyclo-ligase;Phosphoribosylglycinamide formyltransferase	0	0	0	2;3	1.3679e-33	229.56		0.9872			1.0088			0.97904			1.1247			-0.0305603			0.16954		0.06949	0.212161	40
AFAHSSHLHIHER	Unmodified			1540.76	Gm14326;Gm14325;Gm14399;Gm14406;Gm14444;Gm14409	A2BFG5;A0A087WRL6;A2AW67;A2ARW8;A2BFU6;A2ARW3;A2ARR8		0	0	0	4	0.050003	62.298		0.99791						0.99026						-0.0141207					-0.0141207		1
AFAKMASTPASYGNTTTK	GlyGly (K)	14	MASTPASYGNTTTK(1)PMGLLSR	1959.94	Scfd1	Q8BRF7;Q8BRF7-3;A0A1W2P6R7	Sec1 family domain-containing protein 1	0	1	0	3	0.06322	45.221	0.73703						0.8727						-0.196442						-0.196442		1
AFALDVINSAHER	Unmodified			1441.73	Ppa2	D3Z636;G8JL76;Q91VM9;Q91VM9-2	Inorganic pyrophosphatase 2, mitochondrial	0	0	0	2;3	6.7746e-06	177.83		1.1403		1.2068	1.0386	0.86541		1.1705		1.4419	1.1952	0.94937		0.227125		0.527971	0.257252	-0.0749576	0.234348	0.81373	43
AFAMIIDK	Unmodified			907.484	Pcbp2;Pcbp1	A0A2R8VHP9;Q3TT81;A0A2R8VHN3;A0A2R8VKF0;A0A2R8VHL8;A0A2R8VHI3;A0A2R8VI25;B2M1R7;Q61990;Q61990-3;A0A2R8W6L5;A0A2R8VHG2;Q61990-2;A0A2R8VHY9;A0A2R8VJY1;A0A2R8VHZ0;P60335	Poly(rC)-binding protein 2;Poly(rC)-binding protein 1	0	0	0	2	0.0095929	108.09		1.1357		0.90306	0.96354	0.98385		1.1259		1.0552	1.0722	1.0866		0.171079		0.0775165	0.100574	0.119821	0.117248	2.00945	61
AFANPEDALKR	GlyGly (K)	10	AFANPEDALK(1)R	1344.68	Ptges	Q9JM51	Prostaglandin E synthase	0	1	0	3	0.0007767	92.611	0.32435		0.4215		0.6612		0.41177		0.61386		0.7483		-1.28009		-0.704018		-0.418311		-0.800806	1.05924	5
AFAPILPHLAEEVFQHIPYVTEPK	Unmodified			2745.45	Iars2	Q8BIJ6	Isoleucine--tRNA ligase, mitochondrial	0	0	0	4	1.8184e-20	138.03		1.0164			1.1465			1.0124			1.2578			0.0177794			0.330903		0.174341	0.331775	10
AFASATNYKNHVR	GlyGly (K)	9	AFASATNYK(1)NHVR	1591.79	Znf143	O70230-3;O70230-2;O70230	Zinc finger protein 143	0	1	0	3	0.00010805	122.51	0.94377		0.64213	0.77896			1.0978		0.75782	0.94904			0.134615		-0.400073	-0.0754592			-0.113639	0.266816	8
AFAVGVQQVLLK	Unmodified			1271.76	Ipo7	Q9EPL8	Importin-7	0	0	0	2	1.6361e-08	209.84	0.90483	1.0578	1.0151	0.98687	1.1283		1.0838	1.0623	1.1244	1.1297	1.2597		0.116099	0.0871912	0.169155	0.17594	0.33308		0.176293	1.84376	47
AFAYHSYLQVHK	Unmodified			1462.74	5430403G16Rik	A0A1B0GRI2;D3Z5L4;A0A338P6Q3		0	0	0	3	0.038686	61.435			0.85275						0.97819						-0.0318134				-0.0318134		1
AFAYTWFNLQAR	Unmodified			1486.74	Nfic;Nfia	P70255-2;A0A1Y7VK55;P70255;P70255-5;P70255-4;P70255-6;P70255-3;P70255-7;Q02780-3;B1AUB9;Q02780-5;Q02780-7;Q02780-4;Q02780;B1AUB6;B1AUB8;B1AUC0;Q02780-6;Q02780-2	Nuclear factor 1 C-type;Nuclear factor 1 A-type;Nuclear factor 1	0	0	0	2	7.0703e-07	168.83	0.91998		0.72618				1.0905		0.83663				0.12499		-0.257338				-0.0661743	0.10356	12
AFCAGQYACKEGR	GlyGly (K)	10	AFCAGQYACK(1)EGR	1630.7	Itfg2	A0A0N4SW06;Q91WI7;Q91WI7-2	Integrin-alpha FG-GAP repeat-containing protein 2	0	1	0	2;3	0.00036115	89.959	0.73569		0.68532	0.77337	1.1115		0.9522		0.93089	0.93276	1.2772		-0.0706635		-0.103317	-0.100422	0.352984		0.0196454	0.0598802	11
AFCIPLLLSKHK	GlyGly (K)			1539.86	Zfp729b;Zfp738;Zfp729a	Q80VN4;A0A0J9YSF5;A0A286YE34;A0A286YDM2;B8JJX8;Q4QQP3		0	1	0	3	0.026163	50.484				0.60592						0.70888						-0.496387			-0.496387		1
AFCVANKQFMNGIR	GlyGly (K)	7	AFCVANK(1)QFMNGIR	1768.85	Acap2	D4AFX6;A0A338P6P6;Q6ZQK5;Q6ZQK5-2;A0A2R8W6H4	Arf-GAP with coiled-coil, ANK repeat and PH domain-containing protein 2	0	1	0	2;3	0.00037839	85.845	0.83009		0.68613	0.80485			1.0314		0.8444	0.95019			0.044604		-0.244002	-0.0737121			-0.0910365	0.408216	9
AFCYFCNSVQK	Unmodified			1422.61	Znf330	Q922H9;Q922H9-2	Zinc finger protein 330	0	0	0	2	5.0581e-06	159.58			1.1794						1.3376						0.419647				0.419647		25
AFCYFCNSVQKLPICAQCGK	GlyGly (K)	11;9	AFCYFCNSVQK(1)LPICAQCGK;LPICAQCGK(1)TK	2564.14	Znf330	Q922H9;Q922H9-2	Zinc finger protein 330	0	1	0	3	1.4624e-05	99.392	0.64747		0.47467	0.57984			0.79421		0.57249	0.72099			-0.332408		-0.804678	-0.471949			-0.536345	1.208	17
AFDSGIIPMEFVNK	Unmodified			1566.78	Acly	Q3V117;Q91V92	ATP-citrate synthase	0	0	0	2;3	2.1835e-20	227.37		1.0598						1.0733						0.102053					0.102053		22
AFEDDDITHVEGSVDPIRDIEIIHEELQLK	Unmodified			3474.72	Ola1	Q9CZ30;B1AYJ9;Q9CZ30-2	Obg-like ATPase 1	0	0	0	4;5	0.00098386	47.175					0.45725						0.51427						-0.959402		-0.959402		3
AFEEAEKNAPAIIFIDELDAIAPK	GlyGly (K)	7;17	AFEEAEK(1)NAPAIIFIDELDAIAPK(1)R;NAPAIIFIDELDAIAPK(1)R	2728.4	Vcp	Q01853	Transitional endoplasmic reticulum ATPase	0	1	0	3	8.3433e-37	184.2		0.99539			0.84236			0.93712			0.9395			-0.0936943			-0.0900349		-0.0918646	1.89695	14
AFEEAEKNAPAIIFIDELDAIAPKR	2 GlyGly (K)	7;17	AFEEAEK(1)NAPAIIFIDELDAIAPK(1)R;NAPAIIFIDELDAIAPK(1)R	2998.54	Vcp	Q01853	Transitional endoplasmic reticulum ATPase	0	2	0	4	1.2694e-15	133.41		0.72598			0.59515			0.75138			0.68651			-0.412385			-0.542647		-0.477516	1.06399	5
AFEGPILLDMRIK	GlyGly (K)	13	AFEGPILLDMRIK(1)	1615.88	Zfp292	Q9Z2U2-2	Zinc finger protein 292	0	1	0	2;4	0.0091762	72.243	0.72602						0.77379						-0.369986						-0.369986		2
AFEHALSHIQHNQFQAR	Unmodified			2033	Plin4	A0A571BEC9;O88492;O88492-2	Perilipin-4	0	0	0	4	0.025911	40.187			0.47483						0.53616						-0.899265				-0.899265		1
AFEILHLHLDLR	Unmodified			1475.82	Rnpep	Q8VCT3;E9PYF1	Aminopeptidase B	0	0	0	3	0.00050132	88.441		1.9738			1.0251	1.1926		1.9753			1.144	1.3094		0.982072			0.194087	0.388906	0.521688	0.799604	18
AFEKMFQQCLELPSQSR	GlyGly (K)	4	AFEK(1)MFQQCLELPSQSR	2212.04	Nckap1	A2AS98;P28660;P28660-2	Nck-associated protein 1	0	1	0	3	0.0018363	82.007		0.92141	0.48181					0.91954	0.59343					-0.121016	-0.75285				-0.436933	0.399533	2
AFEKNIFNK	GlyGly (K)	4;5	AFEK(1)NIFNK(1)THR;NIFNK(1)THR	1223.63	Copz1	P61924;A0A2R8VJV3;Q8R3M1	Coatomer subunit zeta-1	0	1	0	2;3	0.00033305	138.06		0.77565	0.51382	0.60878	0.73634	0.68659		0.78189	0.70323	0.75491	0.81782	0.75374		-0.354962	-0.507931	-0.405623	-0.290145	-0.407861	-0.393305	3.40943	25
AFEKNIFNKTHR	2 GlyGly (K)	4;5	AFEK(1)NIFNK(1)THR;NIFNK(1)THR	1731.88	Copz1	P61924;A0A2R8VJV3;Q8R3M1	Coatomer subunit zeta-1	0	2	0	3	0.00085673	116.55	0.55539		0.44704	0.54941			0.68034		0.53921	0.66221			-0.555672		-0.891081	-0.594639			-0.680464	1.6312	10
AFEQLEAKK	GlyGly (K)	8;9	AFEQLEAK(1)K;AFEQLEAK(0.117)K(0.883)	1176.61	Zwint	Q9CQU5;A0A1W2P7M1	ZW10 interactor	0	1	0	2;3	0.0014315	164.53	0.79513	1.1353	0.77217	0.83767	1.1461	0.98201	1.0264	1.156	1.1338	0.92942	1.284	1.1108	0.0375931	0.209141	0.181166	-0.105597	0.360645	0.151599	0.139091	1.07194	37
AFETLLGQALTKALEDSSCLK	GlyGly (K)	12;9	AFETLLGQALTK(1)ALEDSSCLK;ALEDSSCLK(1)R	2408.23	Lmo7	E9PYF4;F6VG99		0	1	0	3	3.3173e-11	141.22			0.49601	0.53835					0.57502	0.6311					-0.798316	-0.664059			-0.731188	1.23446	3
AFFALVTNGVR	Unmodified			1193.66	Prkag1	O54950;A0A2R8VHU2;A0A2R8W6Y3	5'-AMP-activated protein kinase subunit gamma-1	0	0	0	2	2.7066e-06	164.46		0.37301						0.36762						-1.44371					-1.44371		10
AFFDPSLLHLLYFPDDQK	Unmodified			2165.08	Pigs	Q6PD26	GPI transamidase component PIG-S	0	0	0	3	7.539e-08	120.77						0.77586						0.84037						-0.250903	-0.250903		6
AFFKGAWSNVLR	Unmodified			1394.75	Slc25a5	P51881	ADP/ATP translocase 2;ADP/ATP translocase 2, N-terminally processed	0	0	0	3	0.00048998	142.19	0.88436		0.8449				1.0697		0.94217				0.0972062		-0.0859407				0.00563277	0.0173262	9
AFFKGAWSNVLR	GlyGly (K)	4	AFFK(1)GAWSNVLR	1508.79	Slc25a5	P51881	ADP/ATP translocase 2;ADP/ATP translocase 2, N-terminally processed	0	1	0	2;3	0.00033928	98.407	0.58484		0.53302	0.75224			0.70512		0.67708	0.94681			-0.504059		-0.562602	-0.0788532			-0.381838	0.88876	11
AFFSEVER	Unmodified			983.471	Pa2g4	P50580;P50580-2	Proliferation-associated protein 2G4	0	0	0	1;2	0.0032182	152.47				1.0134						1.3503						0.43328			0.43328		41
AFFTSKALNMAIPGGPK	GlyGly (K)	6;11	AFFTSK(1)ALNMAIPGGPK(1)FEPLVR;ALNMAIPGGPK(1)FEPLVR	1862.97	Prpf8	Q99PV0;B7ZC27	Pre-mRNA-processing-splicing factor 8	0	1	0	3	3.5542e-06	115.26	0.93016	1.1998	0.95218	1.0852	1.3319		1.1296	1.1997	1.1707	1.3757	1.499		0.175812	0.262674	0.227371	0.460166	0.584		0.342005	1.93992	14
AFFTSKALNMAIPGGPKFEPLVR	2 GlyGly (K)	6;11	AFFTSK(1)ALNMAIPGGPK(1)FEPLVR;ALNMAIPGGPK(1)FEPLVR	2718.43	Prpf8	Q99PV0;B7ZC27	Pre-mRNA-processing-splicing factor 8	0	2	0	4	0.010234	41.798	0.37548						0.46699						-1.09854						-1.09854		1
AFGAPNVVEDEIDQYLSK	Unmodified			1993.96	Nploc4	P60670;P60670-2	Nuclear protein localization protein 4 homolog	0	0	0	2;3	6.6802e-30	211.22		1.0153						1.0103						0.0147838					0.0147838		14
AFGAPNVVEDEIDQYLSKQDGK	GlyGly (K)	18	AFGAPNVVEDEIDQYLSK(0.998)QDGK(0.002)	2536.21	Nploc4	P60670;P60670-2	Nuclear protein localization protein 4 homolog	0	1	0	3	7.8735e-19	163.53		0.94383		0.57505	0.74897	1.7575		0.94991		0.6493	0.84226	1.973		-0.0741373		-0.623043	-0.247662	0.980391	0.00888709	0.00833817	18
AFGEFNVQTAKHYGNLGR	GlyGly (K)	11	AFGEFNVQTAK(1)HYGNLGR	2122.03	Appbp2	Q9DAX9	Amyloid protein-binding protein 2	0	1	0	3	9.3052e-10	166.09	0.78778	0.4	0.73592	0.77995	0.60662		0.97446	0.40657	0.8859	0.95682	0.68413		-0.0373251	-1.29842	-0.174784	-0.0636805	-0.547658		-0.424374	0.831005	13
AFGFSHLEALLDDSK	Unmodified			1648.81	Otub1	Q7TQI3;D3YWF6;D3Z7K0	Ubiquitin thioesterase OTUB1	0	0	0	2;3	6.2554e-131	333.03	0.83263	1.1675			1.043	1.0051	1.0445	1.1604			1.1872	1.1018	0.0628125	0.214622			0.247563	0.139862	0.166215	1.56305	103
AFGFSHLEALLDDSKELQR	GlyGly (K)	15	AFGFSHLEALLDDSK(1)ELQR	2289.14	Otub1	Q7TQI3;D3YWF6;D3Z7K0	Ubiquitin thioesterase OTUB1	0	1	0	3;4	1.1503e-05	120.39		0.84567			0.66521			0.87911			0.75655			-0.185884			-0.402493		-0.294189	0.648656	5
AFGGQSLKFGK	GlyGly (K)			1252.66	Sdha	Q8K2B3;A0A1Y7VJ55	Succinate dehydrogenase [ubiquinone] flavoprotein subunit, mitochondrial	0	1	0	3	0.039714	48.004			0.73785						0.89684						-0.157077				-0.157077		1
AFGIPIR	Unmodified			772.46	Cdk1	P11440;D3Z2T9	Cyclin-dependent kinase 1	0	0	0	2	0.01418	143.22	0.98883						1.2141						0.279887						0.279887		5
AFGIPIRVYTHEVVTLWYRSPEVLLGSAR	Unmodified			3328.81	Cdk1	P11440;D3Z2T9	Cyclin-dependent kinase 1	0	0	0	4	1.9984e-05	65.207					0.5101						0.55818						-0.841198		-0.841198		1
AFGPGLEGGLVNK	Unmodified			1257.67	Flnc	Q8VHX6;Q8VHX6-2	Filamin-C	0	0	0	1;2	4.2713e-10	180.09			1.0049	0.87875					1.3211	1.0667					0.40174	0.0931545			0.247447	0.449838	44
AFGPGLEGGLVNKANR	GlyGly (K)	13	AFGPGLEGGLVNK(1)ANR	1712.9	Flnc	Q8VHX6;Q8VHX6-2	Filamin-C	0	1	0	3	0.00064274	72.175	0.52336		0.45614	0.52619			0.6223		0.56184	0.64703			-0.684318		-0.831769	-0.628095			-0.714727	2.14615	6
AFGPGLQGGNAGSPAR	Unmodified			1455.72	Flna	B7FAU9;Q8BTM8;B7FAV1	Filamin-A	0	0	0	2;3	6.558e-52	256.95	0.92101	1.0903	0.9	0.93597	1.0033	1.0697	1.1056	1.0396	1.0477	1.1132	1.0967	1.1719	0.14483	0.0560285	0.0672257	0.154713	0.133169	0.228849	0.130802	2.41018	114
AFGQAKHQPTAIIAK	Unmodified			1579.88	Tkt	P40142	Transketolase	0	0	0	3;4	0.00064491	96.371	0.80994		0.86377				0.97025		0.98594				-0.0435716		-0.0204282				-0.0319999	0.655809	8
AFGQAKHQPTAIIAK	GlyGly (K)	6	AFGQAK(1)HQPTAIIAK	1693.93	Tkt	P40142	Transketolase	0	1	0	3	1.7522e-05	140.01	0.69928	1.1213	0.66376	0.77985	1.0349	1.1535	0.86205	1.1469	0.838	0.90915	1.1509	1.2571	-0.214157	0.19774	-0.254978	-0.13741	0.202762	0.330099	0.0206762	0.0714165	32
AFGQAKHQPTAIIAKTFK	Unmodified			1956.09	Tkt	P40142	Transketolase	0	0	0	3;4;5	4.01e-12	172.42		0.91311			0.77634	0.80933		0.90451			0.86383	0.89285		-0.144792			-0.211181	-0.16351	-0.173161	1.89358	34
AFGQASSLTKHK	GlyGly (K)	10	AFGQASSLTK(0.909)HK(0.091)	1387.72	Zfp358	E9Q8M1		0	1	0	3	0.0027325	70.488					1.0591						1.1924						0.253868		0.253868		2
AFGSGIDIKPGTPPIGGR	GlyGly (K)	9	AFGSGIDIK(1)PGTPPIGGR	1852.98	Prrc2c	A0A0A0MQ79;Q3TLH4;S4R294;S4R209;Q3TLH4-5;S4R2J9;S4R2L9	Protein PRRC2C	0	1	0	3	0.00017668	76.391	0.85266	0.68454			0.93012	1.0566	1.0108	0.70131			1.025	1.1626	0.0154976	-0.511876			0.0356239	0.217355	-0.0608499	0.140103	6
AFGSILNLVPLAESVVK	Unmodified			1756.01	Tk1	P04184	Thymidine kinase, cytosolic	0	0	0	2	0.00011376	98.368		1.3328			1.654			1.3548			1.8427			0.43808			0.881821		0.659951	0.685144	2
AFGSTIVINPEK	Unmodified			1274.69	Cul4b	A2A432;E9PXY1;A2A432-2;J3QJX0	Cullin-4B	0	0	0	2	1.7209e-07	161.17		0.57731	1.0494	0.8928	0.76301	0.98466		0.5686	1.283	1.0586	0.84431	1.0982		-0.814514	0.359521	0.0821576	-0.244155	0.135141	-0.0963699	0.179804	33
AFGWYPHLGR	Unmodified			1202.6	Mfge8	P21956-2;P21956	Lactadherin	0	0	0	3	0.00082397	98.582	1.1609		1.2683	1.1601			1.3958		1.4677	1.3695			0.481092		0.553557	0.453649			0.4961	2.44502	30
AFGYYGPLR	Unmodified			1042.52	Srsf3	P84104-2;P84104	Serine/arginine-rich splicing factor 3	0	0	0	2	0.0008675	154.09	1.0181	0.89335	1.0376	1.0387			1.1698	0.91856	1.264	1.2027			0.226262	-0.122554	0.337996	0.266277			0.176995	0.73843	64
AFHITQGLLK	Unmodified			1126.65	Pfas	Q5SUR0	Phosphoribosylformylglycinamidine synthase	0	0	0	2;3	3.3977e-05	139.98	1.0763	1.092	1.052	1.1257	0.83306		1.3026	1.095	1.248	1.313	0.93788		0.381394	0.130931	0.319618	0.392867	-0.0925248		0.226457	1.15088	86
AFHITQGLLKECR	GlyGly (K)	10	AFHITQGLLK(1)ECR	1685.87	Pfas	Q5SUR0	Phosphoribosylformylglycinamidine synthase	0	1	0	3	0.0022777	67.93			0.82315	0.79714					0.97062	0.95226					-0.0430215	-0.0705726			-0.056797	0.819644	2
AFHLDLDFVGK	Unmodified			1260.65	Fads2	Q9Z0R9	Fatty acid desaturase 2	0	0	0	3	1.0966e-06	157.78		1.4831			0.96224	1.2952		1.4639			1.1011	1.3941		0.549817			0.138945	0.479334	0.389366	1.03732	41
AFHLDLDFVGKFLK	GlyGly (K)	11;3	AFHLDLDFVGK(0.997)FLK(0.003);FLK(1)PLLIGELAPEEPSLDR	1762.94	Fads2	Q9Z0R9	Fatty acid desaturase 2	0	1	0	4	0.00012689	99.844		0.50143			0.72981			0.48937			0.81021			-1.031			-0.303632		-0.667317	0.498025	3
AFHNEAQVNPERK	Unmodified			1538.76	Tcp1	P11983;P11983-2	T-complex protein 1 subunit alpha	0	0	0	2;3;4	2.8672e-09	199.4			0.93109						1.5092						0.593784				0.593784		45
AFHPFIAGPYNR	Unmodified			1388.7	Hdlbp	Q8VDJ3;A0A087WP83	Vigilin	0	0	0	2;3	6.8357e-07	125.75	0.70403	0.8612	0.74365				0.83351	0.86178	0.82725				-0.262729	-0.214608	-0.273605				-0.250314	2.28373	50
AFIHHELLAYLYSSADQSSLMEESAEQAQR	Unmodified			3423.6	Dnm2	Q3TCR7;G3X9G4;P39054;Q3T9X3;F8WIV5;P39054-2;G3UZZ3	Dynamin-2	0	0	0	3;4	7.3466e-17	91.202		0.90214			0.84979	0.67465		0.89041			0.94296	0.74136		-0.167458			-0.0847315	-0.431754	-0.227981	0.792552	16
AFIHWVSQPLVCEIR	Unmodified			1853.96	Qars	Q8BML9;D3Z158;A0A140LIN2;A0A140LID3;A0A140LJH2;A0A140LII8		0	0	0	2;3	4.1119e-19	206.66					1.0893						1.217						0.283329		0.283329		36
AFIITGQTYTR	Unmodified			1269.67	Adsl	A0A140LHU1;P54822;E9Q242;E9Q3T7	Adenylosuccinate lyase	0	0	0	2	3.6978e-11	169.65	0.79341	1.0792	0.96167		0.95536	0.99631	0.95509	1.0669	1.0754		1.0648	1.0993	-0.0662914	0.093425	0.104873		0.0905825	0.136585	0.0718349	0.947238	47
AFIITINSFGTELSK	Unmodified			1639.88	Atp6v0d1	P51863	V-type proton ATPase subunit d 1	0	0	0	2	7.4215e-05	140.63		1.2465			0.76463			1.29			0.84429			0.367371			-0.244189		0.0615908	0.058755	6
AFILPKAEVCVR	GlyGly (K)	6	AFILPK(1)AEVCVR	1515.82	Fam129b	Q8R1F1	Niban-like protein 1	0	1	0	3	0.00038239	92.943	0.66713	1.0131	0.6093	0.79567	0.88326	0.95777	0.81544	1.014	0.75711	0.95705	0.99236	1.0578	-0.294349	0.0200577	-0.401425	-0.0633338	-0.0110645	0.0810669	-0.111508	0.669392	13
AFIQKSNLIR	GlyGly (K)	5	AFIQK(1)SNLIR	1302.74	Znf146	Q8BQN6	Zinc finger protein OZF	0	1	0	2;3	0.0010708	93.598	0.68476		0.60724	0.61418			0.83368		0.75547	0.75472			-0.262434		-0.404554	-0.405987			-0.357658	1.76283	10
AFIQKSSLIR	GlyGly (K)	5	AFIQK(1)SSLIR	1275.73	Znf260	Q62513	Zinc finger protein 260	0	1	0	2;3	0.0019732	86.898	0.94244		0.72139	0.68548		1.0757	1.1522		0.88015	0.84791		1.1653	0.204391		-0.184179	-0.238017		0.220701	0.000724237	0.00188642	11
AFISKVSSHK	GlyGly (K)	5	AFISK(1)VSSHK	1216.66	Ecd	Q9CS74	Protein SGT1 homolog	0	1	0	3	0.0014318	90.906					0.72301	0.77119					0.82468	0.84262					-0.278094	-0.247046	-0.26257	1.42487	6
AFITNIPFDVK	Unmodified			1263.69	Hnrnpm	Q9D0E1-2;Q9D0E1;B8JK33;B8JK32;A0A3Q4EH91	Heterogeneous nuclear ribonucleoprotein M	0	0	0	1;2	1.5289e-26	261.6	0.83884	0.98823		0.92993	0.96017	1.0406	1.0071	0.97955		1.1078	1.0816	0.98216	0.0102069	-0.029809		0.147697	0.113167	-0.02597	0.0430585	0.513689	73
AFITNIPFDVKWQSLK	GlyGly (K)	11;5	AFITNIPFDVK(1)WQSLK;WQSLK(1)DLVK	2020.08	Hnrnpm	Q9D0E1-2;Q9D0E1;B8JK33;B8JK32;A0A3Q4EH91	Heterogeneous nuclear ribonucleoprotein M	0	1	0	2;3	1.5839e-07	167.37	0.6463		0.62954	0.94018		0.69791	0.74856		0.71449	1.1037		0.77321	-0.41781		-0.485014	0.142348		-0.371068	-0.282886	0.84294	30
AFKALIAAQYSGAQVR	Unmodified			1692.93	Eef1g	Q9D8N0	Elongation factor 1-gamma	0	0	0	2;3	0.0031841	68.173	0.80795		0.94974	0.81497			0.94437		1.2549	0.94848			-0.0825759		0.327572	-0.0763107			0.0562286	0.143396	10
AFKALIAAQYSGAQVR	GlyGly (K)	3	AFK(1)ALIAAQYSGAQVR	1806.97	Eef1g	Q9D8N0	Elongation factor 1-gamma	0	1	0	3	0.00027171	81.656	0.6108		0.69096	0.62224			0.73587		0.83255	0.7593			-0.442477		-0.264391	-0.397258			-0.368042	1.68947	8
AFKDTGK	Acetyl (Protein N-term);GlyGly (K)	3;4	AFK(1)DTGK(1)TPVEPEVAIHR;DTGK(1)TPVEPEVAIHR	921.456	Rps20	P60867	40S ribosomal protein S20	1	1	0	2	0.017121	108.09		0.44359			0.38779	0.38826		0.44854			0.41448	0.41202		-1.15669			-1.27063	-1.27921	-1.23551	2.99144	14
AFKDTGKTPVEPEVAIHR	Acetyl (Protein N-term);2 GlyGly (K)	3;4	AFK(1)DTGK(1)TPVEPEVAIHR;DTGK(1)TPVEPEVAIHR	2264.15	Rps20	P60867	40S ribosomal protein S20	1	2	0	3;4	5.2443e-10	168.05	0.31312	0.38665	0.21517	0.23995	0.32996	0.32063	0.37875	0.3863	0.28435	0.28465	0.37032	0.35435	-1.40068	-1.37221	-1.81426	-1.81274	-1.43316	-1.49675	-1.55497	5.08548	122
AFKDTGKTPVEPEVAIHR	Acetyl (Protein N-term);GlyGly (K)	3;4	AFK(1)DTGK(1)TPVEPEVAIHR;DTGK(1)TPVEPEVAIHR	2150.11	Rps20	P60867	40S ribosomal protein S20	1	1	0	4	0.0011394	82.007	0.24615			0.28209			0.29203			0.32597			-1.77581			-1.61719			-1.6965	1.52665	2
AFKLFDDDDSGKISLR	2 GlyGly (K)	3;12	AFK(1)LFDDDDSGK(1)ISLR;AFK(1)LFDDDDSGK(1)ISLR	2054.01	Cetn3	O35648;A0A286YDP0;A0A286YD15;A0A286YDS3;A0A286YCB3	Centrin-3	0	2	0	3;4	0.00028492	82.663		0.63158	0.31329	0.63908	1.0973			0.64657	0.40724	0.73335	1.2463			-0.629122	-1.29605	-0.447426	0.317651		-0.513736	0.65901	7
AFKQQFVNYATEK	GlyGly (K)	3	AFK(1)QQFVNYATEK	1686.84	Mfn1	Q811U4;F6XRI9	Mitofusin-1	0	1	0	2;3	0.001112	76.868	0.84954	0.74622	0.84886	0.94205	1.0995		1.0055	0.74629	1.0921	1.1188	1.2384		0.00791308	-0.422192	0.127105	0.161952	0.308477		0.0366512	0.106342	12
AFKSNPIPR	GlyGly (K)			1142.62	Man2b2	O54782;F6TMZ3	Epididymis-specific alpha-mannosidase	0	1	0	3	0.029762	55.064			0.57416						0.68925						-0.536901				-0.536901		1
AFKSSHNLAVHR	GlyGly (K)	3	AFK(1)SSHNLAVHR	1479.77	Zfp91	Q62511;Q62511-2;E0CY81	E3 ubiquitin-protein ligase ZFP91	0	1	0	3	0.00072511	85.813	1.0884						1.2526						0.324926						0.324926		1
AFLADPSAFAAAAPAAAATTAAPAAAAAPAK	Unmodified			2695.4	Rplp0	P14869	60S acidic ribosomal protein P0	0	0	0	2;3;4	2.0791e-105	229.06	0.92493	0.94854	0.87849	0.9792	0.90452	0.96347	1.0408	0.97685	1.0423	1.1626	1.0598	1.0914	0.0576929	-0.033791	0.0597706	0.217355	0.083792	0.12618	0.0851665	1.26574	123
AFLADPSAFAAAAPAAAATTAAPAAAAAPAKAEAK	GlyGly (K)	31;35	AFLADPSAFAAAAPAAAATTAAPAAAAAPAK(0.522)AEAK(0.478);AFLADPSAFAAAAPAAAATTAAPAAAAAPAK(0.5)AEAK(0.5)	3208.65	Rplp0	P14869	60S acidic ribosomal protein P0	0	1	0	3	6.853e-12	90.03				0.52175						0.62543						-0.67708			-0.67708		8
AFLCLSLIGPYR	Unmodified			1408.75	Pdcd11	Q6NS46	Protein RRP5 homolog	0	0	0	2	0.00054881	112.75			0.85974						0.95819						-0.0616163				-0.0616163		3
AFLDFYHSFLEK	Unmodified			1515.74	Arhgef1	E9PUF7;Q61210;Q61210-5;Q61210-2;Q61210-4;Q61210-3;A0A0U1RPN7;A0A0U1RPP2	Rho guanine nucleotide exchange factor 1	0	0	0	2;3	4.9506e-08	166.29		1.1469			0.9416	0.71437		1.1362			1.0612	0.78904		0.184217			0.0856966	-0.34183	-0.0239721	0.0478932	38
AFLDQVFHLKPGLSLR	GlyGly (K)	10	AFLDQVFHLK(1)PGLSLR	1954.08	3110043O21Rik	Q6DFW0;Q6DFW0-2;A2ANZ2	Protein C9orf72 homolog	0	1	0	3;4	2.6994e-05	109.1	1.3074	1.074					1.5973	1.0606					0.675635	0.0848807					0.380258	0.376298	6
AFLDRPSQPTQEAKK	GlyGly (K)	14;15	AFLDRPSQPTQEAK(0.948)K(0.052);AFLDRPSQPTQEAK(0.405)K(0.595)	1828.94	Txnip	Q8BG60;Q8BG60-2	Thioredoxin-interacting protein	0	1	0	3;4	2.2902e-05	123.1		0.95481		0.79516	0.61836	0.5572		0.98258		0.95495	0.71449	0.61792		-0.0253532		-0.0665029	-0.485014	-0.694508	-0.317845	0.835187	21
AFLDSLPDVKIVK	GlyGly (K)	10;13	AFLDSLPDVK(0.993)IVK(0.007);AFLDSLPDVK(0.422)IVK(0.578)	1557.88	Ogt	Q8CGY8;Q8CGY8-2	UDP-N-acetylglucosamine--peptide N-acetylglucosaminyltransferase 110 kDa subunit	0	1	0	3	0.00016923	108.72	0.68713	1.0639		0.84615	1.0025	1.0413	0.85963	1.2645		1.0116	1.1335	1.1477	-0.218212	0.338567		0.0166389	0.180784	0.198746	0.103305	0.469818	12
AFLEALQNQAETSSK	Unmodified			1635.81	Trap1	Q9CQN1	Heat shock protein 75 kDa, mitochondrial	0	0	0	2	4.1169e-88	293.8			0.46189						0.53236						-0.909526				-0.909526		30
AFLEMDTKQSSQDSLPQK	GlyGly (K)	8	AFLEMDTK(0.999)QSSQDSLPQK(0.001)	2166.03	Man2a1	P27046	Alpha-mannosidase 2	0	1	0	3	0.0063005	65.225			0.47064						0.55538						-0.848453				-0.848453		1
AFLFNKVVNLQYSEVQDR	GlyGly (K)	6	AFLFNK(1)VVNLQYSEVQDR	2283.16	Ypel5	P62700	Protein yippee-like 5	0	1	0	3	2.8239e-05	92.551	0.77345		0.74695	0.72395			0.95674		0.95478	0.88543			-0.0638012		-0.0667597	-0.17555			-0.102037	0.962528	13
AFLHALLHSDNTTALHHLTVHNIAYQLQLLSAVR	Unmodified			3817.05	Qtrt1	Q9JMA2	Queuine tRNA-ribosyltransferase	0	0	0	4;5;6	1.2869e-16	97.813		1.1176			0.96121	0.87154		1.1245			1.0466	0.95539		0.169284			0.0657102	-0.0658383	0.0563852	0.305931	28
AFLIEEQKIVVK	GlyGly (K)	8	AFLIEEQK(0.999)IVVK(0.001)	1529.88	Rpl34	Q9D1R9	60S ribosomal protein L34	0	1	0	3	2.0226e-05	144.17		3.6381			1.0733			3.6422			1.2208			1.86481			0.287827		1.07632	0.395224	5
AFLMEQDPENDFLVTSHIHLHVPEGATPK	Unmodified			3271.6	Lonp1	Q8CGK3	Lon protease homolog, mitochondrial	0	0	0	4;5	4.3097e-11	92.716		0.99615			1.0895	1.0456		0.99108			1.2135	1.1508		-0.0129266			0.279174	0.202637	0.156295	0.66595	12
AFLMEQDPENDFLVTSHIHLHVPEGATPK	Oxidation (M)			3287.59	Lonp1	Q8CGK3	Lon protease homolog, mitochondrial	0	0	1	5	2.0081e-06	75.43						0.9286						1.0179						0.0255958	0.0255958		2
AFLSSPEHVNRPINGNGK	Unmodified			1935.99	Gstp1;Gstp2	P19157;A0A494BAW2;P46425	Glutathione S-transferase P 1;Glutathione S-transferase P 2	0	0	0	2;3;4	2.2223e-137	289.37	0.79033	0.97866	0.67873	0.64418			0.94023	0.96892	0.76807	0.73235			-0.0889144	-0.0455505	-0.38069	-0.449395			-0.241138	1.00637	64
AFLSSPEHVNRPINGNGKQ	Unmodified			2064.05	Gstp1;Gstp2	P19157;A0A494BAW2;P46425	Glutathione S-transferase P 1;Glutathione S-transferase P 2	0	0	0	2;3;4	2.054e-09	161.87	0.86026		0.85385	0.71596			1.059		0.95236	0.78825			0.0827026		-0.0704211	-0.343275			-0.110331	0.328601	23
AFLTLAEDILR	Unmodified			1260.71	Rab10	P61027	Ras-related protein Rab-10	0	0	0	2	1.1964e-26	262.84		1.1851			0.91022	1.0297		1.198			1.0333	1.1413		0.260628			0.0472592	0.190678	0.166188	0.92797	36
AFMDHLKHR	GlyGly (K)	7	AFMDHLK(1)HR	1267.62	Ubr2	Q6WKZ8;Q6WKZ8-2;Q6WKZ8-3	E3 ubiquitin-protein ligase UBR2	0	1	0	3	0.0067461	78.516					0.91887	1.1691					1.0323	1.2769					0.0458623	0.352646	0.199254	0.379168	2
AFMKASSELFNQK	GlyGly (K)	9	ASSELFNQK(0.992)TK(0.008)	1613.79	Hmgcs1	Q8JZK9	Hydroxymethylglutaryl-CoA synthase, cytoplasmic	0	1	0	3	0.02236	50.207					0.9943						1.0599						0.0839282		0.0839282		1
AFNAEAFKPGSTHK	Unmodified			1503.75	Pdcd11	Q6NS46	Protein RRP5 homolog	0	0	0	4	0.0048144	62.162	1.0336		1.0449				1.2551		1.1803				0.327802		0.239154				0.283478	1.0055	5
AFNAEAFKPGSTHKCR	GlyGly (K)	14	AFNAEAFK(0.005)PGSTHK(0.995)CR	1933.92	Pdcd11	Q6NS46	Protein RRP5 homolog	0	1	0	4	0.016792	46.797			0.66248						0.81366						-0.297502				-0.297502		1
AFNLEKQNHTPR	GlyGly (K)	6	AFNLEK(1)QNHTPR	1567.79	Nono	Q99K48;Q99K48-2;B1AXT0	Non-POU domain-containing octamer-binding protein	0	1	0	3	0.00032565	103.46		0.99856			0.97288	0.92305		0.99678			1.0873	1.0338		-0.00465297			0.12075	0.0479571	0.0546847	0.566302	13
AFNNPTTKTADDETR	GlyGly (K)	8	AFNNPTTK(1)TADDETR	1793.82	Usp45	Q8K387;Q8K387-2	Ubiquitin carboxyl-terminal hydrolase 45	0	1	0	3	0.00045757	100.11	0.56003	0.73056					0.69874	0.73924					-0.517172	-0.435885					-0.476529	1.26627	5
AFPLFLFLHGGYWQSGSK	Unmodified			2054.04	Afmid	Q8K4H1-2;Q8K4H1;B1AQL0	Kynurenine formamidase	0	0	0	3	2.7797e-05	91.355		1.0008			0.99258	0.96966		0.98865			1.0931	1.0651		-0.0164682			0.128425	0.0909889	0.0676487	0.585719	6
AFPNKQGYVLSSIEGR	GlyGly (K)	5	AFPNK(1)QGYVLSSIEGR	1878.96	Bub3	A0A140LHA2;Q9WVA3	Mitotic checkpoint protein BUB3	0	1	0	2;3	1.5658e-05	115.8	0.92524	1.0203	0.90998	0.90903	0.92215	1.0051	1.0565	1.0109	1.0173	0.99445	1.0327	1.1017	0.0792928	0.0156403	0.0247452	-0.00802926	0.0464212	0.139731	0.0496336	1.15025	31
AFPSYFSKGIPNVLR	GlyGly (K)	8	AFPSYFSK(1)GIPNVLR	1808.96	Uqcrq	Q9CQ69	Cytochrome b-c1 complex subunit 8	0	1	0	2;3	2.0073e-05	126.1	0.72704		0.60964	0.6496			0.89152		0.75464	0.78023			-0.165661		-0.40614	-0.358029			-0.309943	1.28523	11
AFPVLDIDYPHVR	Unmodified			1540.8	Slc9a1	Q61165	Sodium/hydrogen exchanger 1	0	0	0	3	8.9202e-06	155.33		1.1435			0.71309			1.1576			0.78151			0.211137			-0.355664		-0.0722635	0.0751746	20
AFPVYLWQPYLR	Unmodified			1551.82	Fam129a	Q3UW53;E9PYV4;D3Z233	Protein Niban	0	0	0	2;3	7.948e-21	238.31	0.52022		0.64051	0.55308			0.60446		0.71757	0.63475			-0.726281		-0.478809	-0.65574			-0.620276	1.86039	28
AFQEQVDKLGR	GlyGly (K)	8	AFQEQVDK(1)LGR	1403.72	Nr2f6	P43136;F7DC78	Nuclear receptor subfamily 2 group F member 6	0	1	0	3	0.0082654	83.397			0.67829						0.85768						-0.221489				-0.221489		1
AFQFHLEGKPR	GlyGly (K)			1442.74	Arid5b	Q8BM75;A0A1X7SB62;Q8BM75-3	AT-rich interactive domain-containing protein 5B	0	1	0	3	0.025175	68.069	13.273						16.656						4.05797						4.05797		1
AFQFVETHGEVCPANWTPESPTIKPSPTASK	GlyGly (K)	24	AFQFVETHGEVCPANWTPESPTIK(0.993)PSPTASK(0.007)	3526.68	Prdx3	P20108	Thioredoxin-dependent peroxide reductase, mitochondrial	0	1	0	4	2.0804e-08	83.647		0.54053			0.54249			0.5342			0.60875			-0.904548			-0.716078		-0.810313	1.13251	6
AFQHLEQKFGR	GlyGly (K)	8	AFQHLEQK(1)FGR	1473.75	Tspyl1	O88852	Testis-specific Y-encoded-like protein 1	0	1	0	2;3	1.406e-06	164.33	0.77506	0.87779	0.6477	0.76349	0.82718	0.89946	0.94168	0.89743	0.77828	0.89731	0.9221	0.9732	-0.0866912	-0.156129	-0.361639	-0.156322	-0.117005	-0.0391918	-0.152829	1.69498	46
AFQINTFNLK	Unmodified			1194.64	Lamp2	P17047-3;P17047;P17047-2	Lysosome-associated membrane glycoprotein 2	0	0	0	1;2	3.9706e-10	271.37				0.84522						0.93263						-0.100623			-0.100623		22
AFQKAVK	Acetyl (Protein N-term);GlyGly (K)			946.524	Gpd2	Q64521;A2AQR0	Glycerol-3-phosphate dehydrogenase, mitochondrial;Glycerol-3-phosphate dehydrogenase	1	1	0	2	0.049035	95.957	0.53168						0.59946						-0.738265						-0.738265		1
AFQKMDTK	GlyGly (K)			1081.52	Sf3b6	P59708	Splicing factor 3B subunit 6	0	1	0	2	0.01993	114.5					1.0807	0.88215					1.2163	0.9778					0.282499	-0.0323887	0.125055	0.242094	2
AFQVWCVGNEALVGPR	Unmodified			1801.89	Hsd17b12	O70503	Very-long-chain 3-oxoacyl-CoA reductase	0	0	0	2;3	1.189e-33	231.17		1.3183			1.6288			1.3111			1.8676			0.390778			0.901185		0.645982	0.620651	35
AFSAFVGQMHQQGILK	Unmodified			1760.9	Cnot1	B7ZWL1;A0A1D5RMJ8;Q6ZQ08-2;Q6ZQ08;Q6ZQ08-4	CCR4-NOT transcription complex subunit 1	0	0	0	3	4.5738e-05	136.24		1.1077						1.0969						0.133432					0.133432		5
AFSAWKQMGEQR	GlyGly (K)	6	AFSAWK(1)QMGEQR	1551.73	Pnp;Pnp2	Q543K9;A0A2I3BQH2;Q9D8C9	Purine nucleoside phosphorylase	0	1	0	3	0.0018814	75.479		1.2913			0.93346	0.92578		1.3117			1.0484	1.0299		0.391438			0.0681893	0.0425043	0.167377	0.561442	3
AFSCSSFNSNTFLTR	Unmodified			1737.78	Rangap1	P46061	Ran GTPase-activating protein 1	0	0	0	2	8.2931e-93	275.76	1.0898	1.0732	0.71263		0.94836	0.94702	1.3828	1.0732	0.7721		1.0415	1.0305	0.467593	0.101919	-0.37314		0.0586628	0.0433445	0.0596757	0.168945	53
AFSEADMERPLQELGLVPSAVLIVAK	Unmodified			2782.49	Ubxn1	Q922Y1;A0A498WFS2	UBX domain-containing protein 1	0	0	0	3	0.00016649	65.854		0.92187			0.88196			0.89709			0.98027			-0.156675			-0.0287489		-0.0927121	0.415138	5
AFSEADMERPLQELGLVPSAVLIVAKK	GlyGly (K)	27	AFSEADMERPLQELGLVPSAVLIVAK(0.118)K(0.882)	3024.63	Ubxn1	Q922Y1;A0A498WFS2	UBX domain-containing protein 1	0	1	0	4	3.5317e-15	119.34		0.96073						0.95344						-0.0687859					-0.0687859		3
AFSGKSNLTEHEK	GlyGly (K)			1560.75	Znf260	Q62513	Zinc finger protein 260	0	1	0	3	0.026259	48.659				0.63326						0.82243						-0.282035			-0.282035		1
AFSGYLGPDESK	Unmodified			1269.59	Esd	Q9R0P3;H3BKH6;H3BLJ9;H3BJL6;H3BJP2	S-formylglutathione hydrolase	0	0	0	1;2	8.6733e-07	197.79		0.93451		0.91824	0.84495	0.98275		0.95204		1.1507	0.94296	1.0967		-0.0709059		0.202512	-0.0847315	0.133169	0.0450108	0.238046	71
AFSHSSNLTLHYR	Unmodified			1531.75	Zscan21	Q07231	Zinc finger and SCAN domain-containing protein 21	0	0	0	4	0.0024869	66.023			1.2583						1.4125						0.498251				0.498251		2
AFSKTCAGGLR	GlyGly (K)	4	AFSK(1)TCAGGLR	1280.63	Mfsd5	Q921Y4	Molybdate-anion transporter	0	1	0	2;3	3.4632e-05	142.83	0.61442		0.53305		0.76157	0.78674	0.77674		0.70508		0.83876	0.87477	-0.364496		-0.504141		-0.25367	-0.193024	-0.328833	1.76658	18
AFSLAKNSQPNR	GlyGly (K)	6	AFSLAK(1)NSQPNR	1445.74	Cdk9	Q99J95;Q99J95-2;Q99J95-3	Cyclin-dependent kinase 9	0	1	0	2;3	8.2898e-12	201.84	1.0603	1.0715	1.014	0.83141	0.96513	0.96616	1.277	1.0906	1.3723	0.99201	1.0756	1.0671	0.352759	0.125122	0.456596	-0.0115734	0.105142	0.0936954	0.186957	1.30044	41
AFSPTTVNTGR	Unmodified			1149.58	Sec61a1	P61620	Protein transport protein Sec61 subunit alpha isoform 1	0	0	0	2	4.4608e-06	160.82	0.79677						0.9788						-0.030914						-0.030914		30
AFSQCVQKIR	GlyGly (K)	8	AFSQCVQK(1)IR	1349.69	Abcc5	Q9R1X5;F8WJ10;A0A338P7E4	Multidrug resistance-associated protein 5	0	1	0	3	0.00030284	118.18	0.75049	0.85853	0.91886	0.9591	0.79697	0.73643	0.89336	0.86362	1.1358	1.1088	0.90437	0.81855	-0.162686	-0.211531	0.183709	0.148999	-0.145015	-0.288858	-0.0792304	0.432149	30
AFSQFVRPLIAAK	Unmodified			1446.83	Chd4	E9QAS4;E9QAS5;Q6PDQ2	Chromodomain-helicase-DNA-binding protein 4	0	0	0	2;3	6.6368e-06	132.86	0.73028		0.87884	0.45117			0.84334		0.95678	0.56209			-0.245814		-0.0637409	-0.831127			-0.380227	0.615829	48
AFSQKENLIIHQR	GlyGly (K)	5	AFSQK(1)ENLIIHQR	1696.9	Znf260	Q62513	Zinc finger protein 260	0	1	0	3	0.0040276	85.522				3.8624						4.8356						2.27369			2.27369		1
AFSQKQNFITHQK	GlyGly (K)	5	AFSQK(1)QNFITHQK	1689.86	Znf569	Q80W31	Zinc finger protein 569	0	1	0	3	0.00023838	96.067	0.92706		0.65904	0.61746			1.069		0.77898	0.73586			0.0962619		-0.360342	-0.442497			-0.235526	0.530039	5
AFSQKQYLIK	GlyGly (K)	5	AFSQK(0.999)QYLIK(0.001)	1338.73	Znf260	Q62513	Zinc finger protein 260	0	1	0	2	0.0047067	99.136				0.50002						0.58905						-0.763538			-0.763538		2
AFSQSSDLIKHQR	GlyGly (K)	10	AFSQSSDLIK(1)HQR	1629.82	Znf768	A0A0U1RNU4;Q8R0T2	Zinc finger protein 768	0	1	0	3;4	0.00013251	117.2	0.76567	1.1346	0.57641	0.78909	1.0068	0.93342	0.9728	1.1377	0.74563	0.97556	1.1281	1.0277	-0.0397849	0.18612	-0.423468	-0.0356975	0.173895	0.0394192	-0.016586	0.0644256	40
AFSTSVSKQEAELSPEMISSGSWR	GlyGly (K)	8	AFSTSVSK(1)QEAELSPEMISSGSWR	2727.28	Farsa	Q8C0C7;E9PWY9	Phenylalanine--tRNA ligase alpha subunit	0	1	0	3	2.7168e-07	95.51	0.58966	0.90476	0.75715	2.1342	0.86445	0.93844	0.73869	0.92889	0.98528	2.6468	1.0023	1.048	-0.436959	-0.10642	-0.0213943	1.40425	0.00331439	0.0676387	0.151738	0.232114	12
AFSTWLK	Unmodified			851.454	Msn	P26041	Moesin	0	0	0	2	0.020201	122.15		1.0806						1.0842						0.116631					0.116631		46
AFSTWLKLNK	Unmodified			1206.68	Msn	P26041	Moesin	0	0	0	3	0.0042178	93.598	0.81421		0.88494				0.97099		0.98325				-0.0424717		-0.0243698				-0.0334207	0.773737	6
AFSVFLFNTENK	Unmodified			1415.71	Idi1	P58044;G3XA48;H3BLF8;H3BLP1;H3BKD7	Isopentenyl-diphosphate Delta-isomerase 1	0	0	0	2	4.6396e-29	266.99	0.99917	1.1894			0.83337	1.0323	1.1839	1.1739			0.91817	1.13	0.243547	0.23131			-0.123167	0.176323	0.132003	0.650497	54
AFSYTWFNLQAR	Unmodified			1502.73	Nfix	E9PUH7;D3YZ00;P70257;P70257-1;P70257-2	Nuclear factor 1;Nuclear factor 1 X-type	0	0	0	2	2.6916e-13	216.12		1.7831	0.84455	0.79662				1.8394	0.91556	0.88911				0.879235	-0.127274	-0.169566			0.194132	0.201884	19
AFSYYGPLR	Unmodified			1072.53	Srsf7	A0A3Q4L393;Q8BL97-4;Q8BL97-2;A0A3Q4EH04;A0A3Q4L335;Q8BL97-3;Q8BL97	Serine/arginine-rich splicing factor 7	0	0	0	1;2	0.00090064	151.29	1.1536	1.1184	0.9044	1.1752			1.4327	1.1193	0.9928	1.283			0.518737	0.162597	-0.010425	0.359521			0.257607	0.952747	56
AFTATLSLFPYHK	Unmodified			1494.79	Nrd1	A2A9Q2;Q8BHG1;A6PWC3	Nardilysin	0	0	0	2;3	9.9697e-06	118.87	0.96426		0.96671				1.1816		1.2403				0.240742		0.310689				0.275715	1.09515	22
AFTGEGQKLGSTAPQVLNTSSPAQQAENEAK	GlyGly (K)	8	AFTGEGQK(1)LGSTAPQVLNTSSPAQQAENEAK	3272.59	Nsfl1c	Q9CZ44-3;Q9CZ44;A2AT02	NSFL1 cofactor p47	0	1	0	3;4	9.8951e-25	163.38		0.86666	0.49739	0.56704	0.7848			0.85291	0.67565	0.68636	0.87422			-0.229535	-0.565652	-0.542963	-0.193932		-0.38302	1.51195	27
AFTHTAQYDEAISDYFR	Unmodified			2033.91	Atic	Q9CWJ9	Bifunctional purine biosynthesis protein PURH;Phosphoribosylaminoimidazolecarboxamide formyltransferase;IMP cyclohydrolase	0	0	0	2;3	3.9425e-178	330.42		1.0294		0.93212		0.97689		1.0377		1.0923		1.0816		0.0533894		0.127369		0.113167	0.0979752	1.30472	44
AFTKELDQWVEQLNECK	GlyGly (K)	4;13	AFTK(1)ELDQWVEQLNECK(1)QLNENQVR;ELDQWVEQLNECK(1)QLNENQVR	2251.06	Ppp2cb	P62715	Serine/threonine-protein phosphatase 2A catalytic subunit beta isoform	0	1	0	3	3.8857e-12	174.87		0.91404			0.84464			0.93113			0.94569			-0.102945			-0.0805608		-0.0917531	1.11196	7
AFTKELDQWVEQLNECKQLNENQVR	2 GlyGly (K)	4;13	AFTK(1)ELDQWVEQLNECK(1)QLNENQVR;ELDQWVEQLNECK(1)QLNENQVR	3346.6	Ppp2cb	P62715	Serine/threonine-protein phosphatase 2A catalytic subunit beta isoform	0	2	0	4	1.1048e-05	73.831					0.93761						1.0661						0.0923428		0.0923428		3
AFTMSTKGSR	GlyGly (K)	7	AFTMSTK(1)GSR	1198.58	Npc1	O35604	Niemann-Pick C1 protein	0	1	0	3	0.011853	64.439					0.70818	0.60695					0.80056	0.66774					-0.320919	-0.582642	-0.45178	0.745961	3
AFTQSSKLVQHQR	GlyGly (K)	7	AFTQSSK(1)LVQHQR	1642.85	Zfp383	A0A087WRR7		0	1	0	3	0.0002353	96.604	0.84595			0.78048			0.97324			0.95406			-0.0391325			-0.0678481			-0.0534903	0.777425	3
AFTQSTNLIKHQR	GlyGly (K)	10	AFTQSTNLIK(1)HQR	1656.87	Znf629	Q6A085	Zinc finger protein 629	0	1	0	3	0.00021047	100.93	0.95966		0.60894	0.75371			1.1178		0.72433	0.88134			0.160662		-0.465281	-0.182229			-0.162283	0.333023	8
AFTYINLDK	Unmodified			1083.56	Tfrc	Q62351;Q8C872	Transferrin receptor protein 1	0	0	0	2	0.0010449	145.16		1.2022						1.2166						0.282855					0.282855		12
AFVAGVLPLK	Unmodified			1013.63	RtcA;Rtca	Q9D7H3;D3Z263	RNA 3'-terminal phosphate cyclase	0	0	0	1;2	0.0016361	117.16	0.98222						1.206						0.27023						0.27023		22
AFVAGVLPLKVAK	GlyGly (K)	10	AFVAGVLPLK(0.989)VAK(0.011)	1425.87	RtcA;Rtca	Q9D7H3;D3Z263	RNA 3'-terminal phosphate cyclase	0	1	0	3	0.0016594	72.289	0.63627						0.78192						-0.354907						-0.354907		3
AFVAIGDYNGHVGLGVK	Unmodified			1715.9	Rps2	P25444;D3YVC1;D3YWJ3	40S ribosomal protein S2	0	0	0	2;3	6.1232e-35	223.08		0.993			0.86274	0.91107		0.97609			0.96342	0.99227		-0.0349139			-0.0537632	-0.0111954	-0.0332908	0.943367	175
AFVDFFSQCLHEEYK	Unmodified			1918.86	Hsd17b12	O70503;O70503-2	Very-long-chain 3-oxoacyl-CoA reductase	0	0	0	2;3	4.1663e-63	276.2		1.0537			0.89632	0.91762		1.0646			1.0359	1.0301		0.0903115			0.0508847	0.0427844	0.0613269	1.27736	76
AFVDFFSQCLHEEYKSK	GlyGly (K)	15;2	AFVDFFSQCLHEEYK(0.952)SK(0.048);SK(1)GIFVQSVMPYLVATK	2248.03	Hsd17b12	O70503;O70503-2	Very-long-chain 3-oxoacyl-CoA reductase	0	1	0	3;4	2.0702e-05	100.41	0.64055	0.70077					0.78043	0.69253					-0.357659	-0.530052					-0.443855	0.913245	10
AFVDLTNQVSCSGDVKR	GlyGly (K)			2008.96	Pgm3	Q8BWW3;Q9CYR6	Phosphoacetylglucosamine mutase	0	1	0	3	0.027851	52.172		0.62091						0.64172						-0.639984					-0.639984		1
AFVDSCLQLHETK	Unmodified			1546.74	Acadl	A0A0R4J083;P51174	Long-chain specific acyl-CoA dehydrogenase, mitochondrial	0	0	0	2;3	9.7541e-11	208.17						0.85404						0.95282						-0.0697244	-0.0697244		42
AFVEAQNKITVPFLEQCPIR	GlyGly (K)			2473.28	Prep	Q9QUR6	Prolyl endopeptidase	0	1	0	3	0.02242	60.669			0.5072						0.60781						-0.718308				-0.718308		0
AFVEFLTDEIK	Unmodified			1310.68	C1qbp	Q8R5L1;O35658	Complement component 1 Q subcomponent-binding protein, mitochondrial	0	0	0	1;2	1.131e-10	200.6	1.1565	1.0897	0.98296	1.0987	0.95152	1.0041	1.384	1.1071	1.1728	1.3012	1.0743	1.1104	0.468844	0.146786	0.229957	0.379843	0.103397	0.151079	0.246651	2.04154	90
AFVENNPAIKWCPTAGCER	GlyGly (K)	10	AFVENNPAIK(1)WCPTAGCER	2333.07	Ankib1	Q6ZPS6;A0A0G2JEA0	Ankyrin repeat and IBR domain-containing protein 1	0	1	0	3	3.7099e-07	119.62		1.1583						1.1854						0.245374					0.245374		3
AFVESSKLK	GlyGly (K)			1121.61	Yy1;Yy2	Q00899;Q3TTC2	Transcriptional repressor protein YY1;Transcription factor YY2	0	1	0	2	0.034703	79.469	0.96261					0.97287	1.2126					1.0747	0.278104					0.103934	0.191019	0.564933	3
AFVGNQLPFIGFTYFR	Unmodified			1875.97	Rock2	F8VPK5;A0A1Y7VMN0;P70336;P70336-2	Rho-associated protein kinase;Rho-associated protein kinase 2	0	0	0	2;3	2.8263e-06	158.06	0.84717		0.8904	0.89564			1.0178		0.99394	0.98869			0.0254541		-0.00876933	-0.0164099			9.16373e-05	0.00219179	9
AFVGNQLPFVGFTYYSNR	Unmodified			2079.02	Rock1	P70335;P70335-2;A0A3Q4EGR2;A0A3Q4L2X0	Rho-associated protein kinase 1	0	0	0	2;3	1.7759e-06	154.23			0.88535	0.52982					0.98752	0.58323					-0.0181181	-0.777863			-0.397991	0.314102	8
AFVGQKSSFLVDCSK	GlyGly (K)	6	AFVGQK(1)SSFLVDCSK	1785.87	Flnb	Q80X90	Filamin-B	0	1	0	2;3	8.9601e-10	156.69	0.80652	1.3116	0.78186	0.95918	1.216	1.0387	1.0073	1.3225	0.98167	1.1777	1.361	1.1386	0.0104934	0.403268	-0.02669	0.235972	0.444667	0.187261	0.209162	1.33337	21
AFVHWYVGEGMEEGEFSEAR	Unmodified			2329.01	Tuba4a;Tuba1b;Tuba1a;Tuba3a;Tuba1c;Tuba8	A0A0A0MQA5;P68368;P05213;P68369;P05214;P68373;Q9JJZ2	Tubulin alpha-4A chain;Tubulin alpha-1B chain;Tubulin alpha-1A chain;Tubulin alpha-3 chain;Tubulin alpha-1C chain;Tubulin alpha-8 chain	0	0	0	2;3	1.5155e-40	213.36	1.0037	1.1044	0.9529	1.1121	0.96998	1.024	1.3101	1.1143	1.1491	1.341	1.0962	1.1339	0.389677	0.156138	0.200504	0.423309	0.132511	0.181293	0.247239	2.31482	90
AFVHWYVGEGMEEGEFSEAR	Oxidation (M)			2345.01	Tuba4a;Tuba1b;Tuba1a;Tuba3a;Tuba1c;Tuba8	A0A0A0MQA5;P68368;P05213;P68369;P05214;P68373;Q9JJZ2	Tubulin alpha-4A chain;Tubulin alpha-1B chain;Tubulin alpha-1A chain;Tubulin alpha-3 chain;Tubulin alpha-1C chain;Tubulin alpha-8 chain	0	0	1	3	2.0721e-15	141.6	1.0365	1.0282	1.1148	1.0979	0.93867	1.0495	1.3205	1.0394	1.3734	1.3127	1.0392	1.1969	0.401084	0.055751	0.457752	0.392537	0.0554733	0.259303	0.270317	1.85723	35
AFVHWYVGEGMEEGEFSEAREDMAALEK	Unmodified			3216.42	Tuba4a;Tuba1b;Tuba1a;Tuba1c	A0A0A0MQA5;P68368;P05213;P68369;P68373	Tubulin alpha-4A chain;Tubulin alpha-1B chain;Tubulin alpha-1A chain;Tubulin alpha-1C chain	0	0	0	3;4	1.0574e-43	163.91		1.1511			0.7377	1.2627		1.1571			0.84439	1.3756		0.210514			-0.244019	0.460061	0.142185	0.250599	23
AFVLTLCHHQK	Unmodified			1352.7	Grb10	Q60760-2;Q60760;Q5SUW3;Q60760-3	Growth factor receptor-bound protein 10	0	0	0	2;3	1.5165e-06	168.25	0.74986	0.64308	0.73841		0.64662	0.76745	0.85909	0.64698	0.90705		0.72445	0.83275	-0.219119	-0.628207	-0.140746		-0.465042	-0.264045	-0.343432	1.73937	25
AFVNIQKELANFSK	GlyGly (K)	7	AFVNIQK(1)ELANFSK	1721.91	1810022K09Rik	Q0VG62;Q0VG62-1;A0A087WNR7	Uncharacterized protein C8orf59 homolog	0	1	0	3	0.00019004	95.651	0.69307		0.61892				0.84969		0.73562				-0.234992		-0.442967				-0.338979	0.722408	6
AFVQSGQLKTHQR	GlyGly (K)	9	AFVQSGQLK(1)THQR	1612.84	Znf367	Q0VDT2-2;Q0VDT2	Zinc finger protein 367	0	1	0	3	0.00019354	103.88	1.0748		0.81144	1.1435			1.2522		0.98128	1.3688			0.324465		-0.0272632	0.452912			0.250038	0.650514	4
AFVSKTNTSAMPGK	GlyGly (K)	5	AFVSK(0.998)TNTSAMPGK(0.002)	1551.77	Phip	F8VQ93;Q8VDD9	PH-interacting protein	0	1	0	2	0.017675	87.641						0.62555						0.62591						-0.675973	-0.675973		1
AFVSMVYSEEGAEDR	Unmodified			1688.74	Smc1a	Q9CU62	Structural maintenance of chromosomes protein 1A	0	0	0	2	4.0139e-17	190.15		1.2543				0.92747		1.2665				1.0373		0.340847				0.0528332	0.19684	0.395666	14
AFVYLSNLLYPVPLIHR	Unmodified			2014.14	Kif1b	A0A5F8MPF0;Q60575-2;Q60575	Kinesin-like protein KIF1B	0	0	0	2;3	3.8624e-12	173.44	1.0503	0.8781	0.96313		0.74859	0.75926	1.2213	0.85738	1.0625		0.8334	0.83504	0.288418	-0.221993	0.0874628		-0.262919	-0.260083	-0.0738229	0.263704	18
AFYAELYHIISSNLEK	Unmodified			1896.96	Psme2	P97372;G3X9V0	Proteasome activator complex subunit 2	0	0	0	2;3	7.3445e-39	217.46	0.70042	0.91467	0.8881	0.77755	0.71818	0.82087	0.84429	0.90894	0.99468	0.86962	0.80461	0.88774	-0.244189	-0.137743	-0.00769563	-0.201543	-0.313638	-0.171791	-0.179433	2.08361	58
AFYGLKQVER	GlyGly (K)	6	AFYGLK(1)QVER	1323.69	Pelo	Q80X73	Protein pelota homolog	0	1	0	3	0.01002	66.056			0.53243						0.68099						-0.554294				-0.554294		1
AFYNNVLGEYEEYITK	Unmodified			1951.92	Oat	P29758	Ornithine aminotransferase, mitochondrial	0	0	0	2;3	2.7742e-76	286.73			1.2526			0.83202			1.4819			0.93785			0.567448			-0.0925709	0.237439	0.21972	28
AGAAALEHLLASKR	GlyGly (K)	13	AGAAALEHLLASK(1)R	1520.84	Cep131	B1AXI9;J3QMP9;Q62036	Centrosomal protein of 131 kDa	0	1	0	3	0.012145	66.393			0.17676						0.21016						-2.25044				-2.25044		1
AGACGKPHMSPASLPGK	Acetyl (Protein N-term)			1706.82	Bop1	P97452	Ribosome biogenesis protein BOP1	1	0	0	3	0.00020641	97.797	1.114		1.2559				1.3396		1.5116				0.421802		0.596076				0.508939	0.966774	4
AGAESDGQFQFTGIKK	GlyGly (K)	15;1	AGAESDGQFQFTGIK(0.856)K(0.144);K(1)YFNSYTLTGR	1796.87	Usmg5	Q78IK2	Up-regulated during skeletal muscle growth protein 5	0	1	0	2;3	8.7056e-06	138.01	0.61048		0.59091		0.63107		0.73572		0.79396		0.7052		-0.442771		-0.332862		-0.503896		-0.42651	1.87011	19
AGAGGPGLAALVAFVR	Unmodified			1425.81	Mri1	Q9CQT1;F8WI95	Methylthioribose-1-phosphate isomerase	0	0	0	2;3	1.4548e-08	172.98	1.0985	0.95313	1.0235	0.95805	0.8843	0.91506	1.2995	0.93916	1.1081	1.0796	0.98542	1.0203	0.377957	-0.0905571	0.148088	0.110497	-0.0211893	0.0289934	0.0922981	0.64239	37
AGAGGPGLAALVAFVRDQLR	Unmodified			1938.08	Mri1	Q9CQT1;F8WI95	Methylthioribose-1-phosphate isomerase	0	0	0	3	1.6639e-11	155.06		1.0155			0.94431	0.86762		1.0168			1.0554	0.95274		0.0240359			0.0777899	-0.0698455	0.0106601	0.082033	24
AGAGLSSLCLVLSTRPHC	Unmodified			1897.95	Ddah2	Q99LD8	N(G),N(G)-dimethylarginine dimethylaminohydrolase 2	0	0	0	3	2.9366e-07	142.45	1.1288		1.1883	1.2056			1.3131		1.4069	1.415			0.392977		0.49252	0.500802			0.4621	2.25386	23
AGAGMITQHSSTASPVNR	Unmodified			1783.86	Sltm	Q8CH25;Q8CH25-2	SAFB-like transcription modulator	0	0	0	2;3	2.098e-63	263.98	1.4213		1.0212	1.5126			1.8386		1.2997	1.7701			0.878608		0.378179	0.823831			0.693539	1.31473	20
AGAGSATLSMAYAGAR	Oxidation (M)			1469.69	Mdh2	P08249	Malate dehydrogenase, mitochondrial	0	0	1	2	7.0976e-22	208.74	0.89848	1.0892	0.98565	0.9714	1.1455	1.5803	1.0795	1.0823	1.1398	1.1094	1.2485	1.7255	0.110363	0.1141	0.188781	0.14978	0.320196	0.787014	0.278372	1.32382	80
AGAGSATLSMAYAGAR	Unmodified			1453.7	Mdh2	P08249	Malate dehydrogenase, mitochondrial	0	0	0	1;2;3	9.3164e-56	237.37	0.87812	1.0016	0.95214	0.99424	0.88293	0.86292	1.0401	0.98967	1.0524	1.1596	0.97594	0.9481	0.0567222	-0.0149805	0.0736832	0.213627	-0.0351356	-0.0768889	0.0361713	0.364469	131
AGAHLKGGAKRVIISAPSADAPMFVMGVNHEK	Unmodified			3258.71	Gapdh;Gm3839	P16858;A0A0A0MQF6;A0A1D5RLD8;S4R257;S4R1W1	Glyceraldehyde-3-phosphate dehydrogenase	0	0	0	5	0.0014637	54.311		1.0865						1.0584						0.081885					0.081885		1
AGAIAPCEVTVPAQNTGLGPEK	Unmodified			2179.09	Rplp0	P14869;S4R1N1;D3YVM5	60S acidic ribosomal protein P0	0	0	0	2;3	6.8674e-76	247.93	0.97859		0.82872				1.1706		1.0648				0.227248		0.0905825				0.158915	0.587493	145
AGAIAPCEVTVPAQNTGLGPEKTSFFQALGITTK	GlyGly (K)	22;12	AGAIAPCEVTVPAQNTGLGPEK(1)TSFFQALGITTK;TSFFQALGITTK(1)ISR	3587.83	Rplp0	P14869;S4R1N1	60S acidic ribosomal protein P0	0	1	0	3	5.88e-17	102.72	0.77521		0.49705	0.50908			0.91345		0.60446	0.60368			-0.130602		-0.726281	-0.728144			-0.528343	0.930795	17
AGAIIENMSTKK	GlyGly (K)	12	AGAIIENMSTK(0.389)K(0.611)	1375.71	Wls	Q6DID7;A0A0G2JEH4	Protein wntless homolog	0	1	0	2	0.002405	113.22			0.58534		0.51459	0.65837			0.62626		0.59187	0.72083			-0.675166		-0.756648	-0.472269	-0.634694	1.76227	4
AGAISASGPELEGAGHSK	Unmodified			1637.8	Ahnak	E9Q616;A0A494BBD5		0	0	0	2;3	1.1331e-52	240.18	0.65748	0.75451	0.79863				0.84036	0.79432	1.1515				-0.250921	-0.332208	0.203514				-0.126538	0.278156	52
AGAMVKMAAAGGGGGGGR	Oxidation (M);GlyGly (K)	6	AGAMVK(1)MAAAGGGGGGGR	1604.75	Hnrnpl	G5E924;Q8R081	Heterogeneous nuclear ribonucleoprotein L	0	1	1	3	0.018106	48.423	0.77606						0.87245						-0.196856						-0.196856		1
AGAPPGLFNVVQGGAATGQFLCHHR	Unmodified			2561.27	Aldh9a1	Q9JLJ2;Q3U367	4-trimethylaminobutyraldehyde dehydrogenase	0	0	0	3;4	6.4108e-12	127.5	0.71741		0.79689	0.76069			0.83228		0.81604	0.83715			-0.264859		-0.293288	-0.256442			-0.27153	2.77439	19
AGATSEGVLANFFNSLLSK	Unmodified			1924.99	Dync1li1	Q8R1Q8	Cytoplasmic dynein 1 light intermediate chain 1	0	0	0	2	0.00023274	91.207		1.1231			0.86377			1.1263			0.96106			0.171591			-0.0573016		0.0571448	0.151699	3
AGATSEGVLANFFNSLLSKK	GlyGly (K)	19;1	AGATSEGVLANFFNSLLSK(0.827)K(0.173);K(1)TGSPGGPGVGGSPGGGAAGASPSLPPSAK	2167.13	Dync1li1	Q8R1Q8	Cytoplasmic dynein 1 light intermediate chain 1	0	1	0	3	4.8831e-13	157.7	0.88463			1.0345			1.0224			1.2209			0.0319597			0.287945			0.159952	0.366907	3
AGAVEKGVPLYR	Unmodified			1258.7	Eno1	P17182;Q6PHC1;B0QZL1	Alpha-enolase;Enolase	0	0	0	3	0.0015208	92.866			0.81877						1.0244						0.0347792				0.0347792		1
AGAVEKGVPLYR	GlyGly (K)	6	AGAVEK(1)GVPLYR	1372.75	Eno1	P17182;Q6PHC1;B0QZL1	Alpha-enolase;Enolase	0	1	0	3	0.0070133	62.799			0.46323	0.62624					0.6349	0.77464					-0.655399	-0.368402			-0.5119	0.759465	4
AGAVTSSASLSSPALAK	Unmodified			1516.81	Tcof1	H3BL37;O08784;H3BIX0;F6R3V4	Treacle protein	0	0	0	2	1.0895e-21	182.25	1.0376	1.0709	0.83267	0.83931		0.90245	1.2492	1.0886	1.0428	0.99479		0.98871	0.321004	0.122474	0.0604625	-0.00753609		-0.0163807	0.0960048	0.711689	34
AGDAFGDTSFLTSKAR	GlyGly (K)	14	AGDAFGDTSFLTSK(1)AR	1756.84	Cdc42ep4	Q9JM96;A2A6Q2;A2A6Q3	Cdc42 effector protein 4	0	1	0	3	3.7931e-05	105.14	0.86639		0.53563	0.5896			1.1121		0.69351	0.69926			0.153287		-0.528011	-0.516099			-0.296941	0.497624	11
AGDLETVKQLCSPQNVNCR	GlyGly (K)	8	AGDLETVK(1)QLCSPQNVNCR	2302.08	Tnks	Q6PFX9;Q6PFX9-2	Tankyrase-1	0	1	0	3	0.0012074	58.712	0.72663						0.92029						-0.11984						-0.11984		2
AGDMLNLALKEQQPK	GlyGly (K)	10	AGDMLNLALK(0.955)EQQPK(0.045)	1768.91	Pex13	Q9D0K1	Peroxisomal membrane protein PEX13	0	1	0	3	0.0021816	81.448						9.1396						9.9293						3.31169	3.31169		1
AGDNILAVLKHLATSDTLASSSEYR	GlyGly (K)	10	AGDNILAVLK(1)HLATSDTLASSSEYR	2745.39	Ermp1	Q3UVK0;F6TQS9	Endoplasmic reticulum metallopeptidase 1	0	1	0	4	0.00016709	57.578	0.50844			0.86212			0.60571			1.0103			-0.723301			0.0147838			-0.354259	0.289874	2
AGDTLSGTCLLIANKR	GlyGly (K)			1802.93	Carm1	D3YUP1;Q9WVG6-2;Q9WVG6	Histone-arginine methyltransferase CARM1	0	1	0	3	0.037405	50.608				0.50514						0.5924						-0.755356			-0.755356		1
AGDTVIPLYIPQCGECK	Unmodified			1919.91	Adh5	P28474	Alcohol dehydrogenase class-3	0	0	0	2;3	1.417e-21	179.6			1.0615						1.2461						0.31742				0.31742		35
AGEEHYNCISALHKAMR	GlyGly (K)	14	AGEEHYNCISALHK(1)AMR	2099.96	Wrnip1	Q91XU0;Q91XU0-2	ATPase WRNIP1	0	1	0	4	0.015617	57.288	0.85801						1.0431						0.0608775						0.0608775		1
AGEGLWVILHLYK	Unmodified			1497.83	Pdcl3	Q8BVF2;A0A0A6YXV1	Phosducin-like protein 3	0	0	0	3	5.5059e-07	155.33		1.0207	0.83159		0.98963	1.0084		1.0176	0.92762		1.0922	1.0985		0.0251706	-0.108394		0.127237	0.135535	0.0448871	0.311634	25
AGELKVVNGAAASQPPSK	GlyGly (K)	5	AGELK(1)VVNGAAASQPPSK	1836.97	Sf3b1	Q99NB9;G5E866	Splicing factor 3B subunit 1	0	1	0	3	0.00034001	69.081	0.38295			0.75576			0.48926			0.90943			-1.03133			-0.136965			-0.584146	0.380964	3
AGETPYNIDCSHQKSILTQIFGAR	GlyGly (K)	14	AGETPYNIDCSHQK(1)SILTQIFGAR	2819.37	Kidins220	A0A1Y7VMH7;A0A1Y7VME9;E9Q9B7;A0A1Y7VNF8		0	1	0	4	0.0027328	46.353	0.57967						0.73268						-0.448745						-0.448745		2
AGEVFIHKDK	GlyGly (K)	8;10	AGEVFIHK(0.905)DK(0.095);AGEVFIHK(0.148)DK(0.852)	1256.65	Nono	Q99K48;Q99K48-2	Non-POU domain-containing octamer-binding protein	0	1	0	3	0.0045584	76.228	1.1081		1.3209	1.2979			1.4931		1.8827	1.7215			0.578311		0.912803	0.783666			0.75826	1.79318	3
AGFAGDDAPR	Unmodified			975.441	Actb;Actg1;Actc1;Acta2;Actg2	E9Q5F4;G3UZ07;E9Q606;F6WX90;P60710;E9Q1F2;P62737;P63268;D3YZY0;A0A494B9T3;D3Z2K3;P63260;B1ATY1;G3UYG0;E9Q2D1	Actin, cytoplasmic 1;Actin, cytoplasmic 1, N-terminally processed;Actin, aortic smooth muscle;Actin, gamma-enteric smooth muscle;Actin, cytoplasmic 2;Actin, cytoplasmic 2, N-terminally processed	0	0	0	1;2	9.4788e-13	209.87				0.71998						0.8176						-0.290533			-0.290533		190
AGFAGDQIPKYCFPNYVGRPK	GlyGly (K)	10	AGFAGDQIPK(1)YCFPNYVGRPK	2498.22	Actr1a;Actr1b	P61164;A0A494BB86;Q8R5C5	Alpha-centractin;Beta-centractin	0	1	0	4	0.00015178	66.779	0.56277						0.66628						-0.5858						-0.5858		1
AGFLAFTQLPKFR	GlyGly (K)	11	AGFLAFTQLPK(1)FR	1608.88	Dnajc13	G3X922;D4AFX7		0	1	0	3	0.0011533	76.522	0.74135		0.73362	0.55408			0.88723		0.88994	0.61897			-0.17262		-0.16822	-0.692059			-0.3443	0.729914	5
AGFLDLKDFLPK	GlyGly (K)	7	AGFLDLK(0.999)DFLPK(0.001)	1476.8	Tln1	P26039	Talin-1	0	1	0	3	0.0022299	73.435	0.49081						0.588						-0.766112						-0.766112		1
AGFLVLAVLSDGAGDHIR	Unmodified			1809.97	Ipo4	Q8VI75;Q5U4C5	Importin-4	0	0	0	3	1.4852e-10	153.79		1.0836			1.0041	1.2227		1.0712			1.1049	1.3434		0.0992279			0.143916	0.425889	0.223011	0.793273	13
AGFSHMLIQR	Unmodified			1158.6	Man2a1	P27046	Alpha-mannosidase 2	0	0	0	2;3	0.00017716	172.25	0.47673	0.78929	0.64187	0.71867	0.63913		0.58134	0.80662	0.7243	0.8023	0.70535		-0.782546	-0.310039	-0.465341	-0.317786	-0.503589		-0.47586	2.28554	23
AGGAGVPAFYTSTGYGTLVQEGGSPIK	Unmodified			2584.28	Oxct1	Q9D0K2;Q3UJQ9	Succinyl-CoA:3-ketoacid coenzyme A transferase 1, mitochondrial;Succinyl-CoA:3-ketoacid-coenzyme A transferase	0	0	0	2;3	2.5153e-86	172.34		1.0096						1.01						0.0143553					0.0143553		69
AGGEGGVTLGQPHLSR	Acetyl (Protein N-term)			1576.8	Eif2s3x	Q9Z0N1;A2AAW9	Eukaryotic translation initiation factor 2 subunit 3, X-linked	1	0	0	2;3	5.9077e-110	298.82	0.73331		0.9152				0.84725		1.1787				-0.23914		0.237197				-0.000971895	0.0011297	42
AGGFVVGYTPSGNPIFR	Unmodified			1737.88	Xpo5	Q924C1;Q924C1-2	Exportin-5	0	0	0	2;3	5.086e-15	165.63	0.92411			1.1717	0.85278		1.097			1.3254	0.95463		0.133564			0.406428	-0.0669864		0.157668	0.43257	27
AGGGSIEVSVPR	Unmodified			1127.59	Fubp3	A2AJ72;A0A0A6YVV5;Q3TIX6		0	0	0	2	2.9556e-21	246.59	0.68796	1.0064	0.8877	0.90215	0.90649		0.88078	0.99833	1.2235	1.0634	1.0235		-0.183146	-0.00241131	0.291014	0.0886844	0.0335111		0.0455304	0.233972	44
AGGIETIANEFSDR	Unmodified			1478.7	Hsph1	Q61699;Q61699-2;E9Q0U7;D3Z027	Heat shock protein 105 kDa	0	0	0	2	3.2639e-53	275.76				1.0794						1.2763						0.351967			0.351967		24
AGGKILTFDQLALESPK	GlyGly (K)	4;13	AGGK(1)ILTFDQLALESPK(1)GR;ILTFDQLALESPK(1)GR	1901.03	Rpl18	P35980;A0A1B0GQU8;A0A1B0GSS8;A0A1B0GSF7	60S ribosomal protein L18	0	1	0	3	0.00077054	66.939	0.84247						1.0438						0.0618453						0.0618453		1
AGGKILTFDQLALESPKGR	2 GlyGly (K)	4;13	AGGK(1)ILTFDQLALESPK(1)GR;ILTFDQLALESPK(1)GR	2228.19	Rpl18	P35980;A0A1B0GQU8;A0A1B0GSS8;A0A1B0GSF7	60S ribosomal protein L18	0	2	0	4	0.013148	68.243			0.93694						1.0025						0.00360224				0.00360224		1
AGGSLCHILAAAYK	Unmodified			1430.73	Smarcc2	Q3UID0;Q6PDG5-2;Q6PDG5;A0A1W2P6N7	SWI/SNF complex subunit SMARCC2	0	0	0	2;3	2.0305e-15	192.38				1.059						1.2218						0.289008			0.289008		12
AGGTEIGKTLAEK	GlyGly (K)	8	AGGTEIGK(0.881)TLAEK(0.119)	1387.73	Zranb2	D3Z4U0;Q9R020	Zinc finger Ran-binding domain-containing protein 2	0	1	0	3	0.00053506	84.169	1.0341						1.441						0.52707						0.52707		2
AGGTLCHILGAAYK	Unmodified			1430.73	Smarcc1	Q3UNN4;P97496-2;P97496;Q3UZD0	SWI/SNF complex subunit SMARCC1	0	0	0	2;3	4.0662e-15	203.94	1.1774		0.65657	1.0664			1.389		0.82527	1.1885			0.474047		-0.277062	0.249142			0.148709	0.241983	28
AGHLCTVQFLISK	Unmodified			1472.78	Ankhd1	E9Q1M6;E9PUR0;F6RRY0		0	0	0	3	0.00049104	117.27			2.6028						2.9034						1.53774				1.53774		1
AGHQSAAASNLSGLSLQEAQQILNVSKLSPEEVQK	GlyGly (K)	27	AGHQSAAASNLSGLSLQEAQQILNVSK(0.995)LSPEEVQK(0.005)	3745.92	Pam16	Q9CQV1;A0A1L1SQA2	Mitochondrial import inner membrane translocase subunit TIM16	0	1	0	4	1.7577e-07	70.264	0.92682		0.47519				1.1047		0.57546				0.143655		-0.797212				-0.326779	0.212187	3
AGHQVMVFVHAR	Unmodified			1350.7	Ascc3	E9PZJ8	Activating signal cointegrator 1 complex subunit 3	0	0	0	3	0.00021312	94.465		0.99566	0.69994		0.69688			1.0248	0.78945		0.77261			0.0353424	-0.34108		-0.372188		-0.225975	0.644758	8
AGHYAASVIIR	Unmodified			1156.64	Adk	P55264;P55264-2	Adenosine kinase	0	0	0	2;3	1.4931e-05	118.4	0.79941		0.79193	0.94215	0.64747	0.86479	0.97497		0.91159	1.0552	0.71381	0.95955	-0.0365703		-0.133543	0.0775165	-0.486388	-0.0595701	-0.127711	0.595896	28
AGICHKVSTFAMR	GlyGly (K)	6	AGICHK(1)VSTFAMR	1590.78	Mblac2	Q8BL86	Metallo-beta-lactamase domain-containing protein 2	0	1	0	3;4	0.01363	71.176			1.6335	1.5546					1.9874	1.8824					0.990882	0.912573			0.951728	1.5821	3
AGIIASAR	Unmodified			757.445	Eef2	P58252	Elongation factor 2	0	0	0	2	0.0017552	175.75	1.0949				0.97493	0.99834	1.4582				1.09	1.0873	0.544189				0.124328	0.12075	0.263089	0.694381	62
AGIISTVEVLK	Unmodified			1128.68	Npepps	Q11011;E9Q039;F6QYF8	Puromycin-sensitive aminopeptidase	0	0	0	2	0.0001834	129.38	0.93119						1.1268						0.172231						0.172231		28
AGIPVFAWK	Unmodified			987.554	Ahcy	P50247;A2ALT5	Adenosylhomocysteinase	0	0	0	1;2	0.010799	94.006	0.92384						1.0974						0.134089						0.134089		16
AGIVQEDVQPPGLKVWSDPFGR	GlyGly (K)	14	AGIVQEDVQPPGLK(1)VWSDPFGR	2508.28	Smim20	D3Z7Q2		0	1	0	3	0.00081799	55.007	0.39395						0.48019						-1.05832						-1.05832		2
AGKDLVSSLTSGLLTIGDR	GlyGly (K)	3	AGK(1)DLVSSLTSGLLTIGDR	2016.09	Acly	Q3V117;Q91V92	ATP-citrate synthase	0	1	0	3	0.00016591	72.21	0.76878			0.62885			0.91171			0.6961			-0.133353			-0.522634			-0.327993	0.467301	2
AGKENNFPPLPPFLPLK	Acetyl (Protein N-term);GlyGly (K)	3	AGK(1)ENNFPPLPPFLPLK	2034.09	Scamp4	Q9JKV5;A0A1Y7VJF7;A0A1Y7VJV8	Secretory carrier-associated membrane protein 4	1	1	0	2;3	0.0069923	75.78				0.59055						0.64705						-0.628051			-0.628051		3
AGKEPGLQIWR	Unmodified			1253.69	Gsn	A0A0J9YUQ8;A0A0J9YUJ8;P13020-2;P13020;CON__Q3SX14;A6PWS5	Gelsolin	0	0	0	3	1.6349e-06	144.17	0.54579						0.64631						-0.629702						-0.629702		9
AGKFPSLLTHNENMVAK	Unmodified			1855.96	Rpl10a	A0A3B2WDD2;A0A3B2WBL1;Q5XJF6;P53026;A0A3B2W824	Ribosomal protein;60S ribosomal protein L10a	0	0	0	3	0.00060412	81.428	0.90012		0.68316				1.0883		0.76171				0.122076		-0.392686				-0.135305	0.15997	10
AGKGGPTPQEAIQR	GlyGly (K)	3	AGK(1)GGPTPQEAIQR	1522.79	Chmp4b	Q9D8B3	Charged multivesicular body protein 4b	0	1	0	3	0.00044315	82.925	0.47588		0.30156	0.5058			0.66699		0.46033	0.69603			-0.584263		-1.11926	-0.522779			-0.7421	1.2262	16
AGKIVVNLTGR	GlyGly (K)	3	AGK(1)IVVNLTGR	1240.73	Rps15a	P62245;F8WJ41;D3Z712;D3YVB4	40S ribosomal protein S15a	0	1	0	2;3	4.8499e-05	138.99	0.60888	0.84716	0.50905	0.60417	0.92816	1.0284	0.71319	0.85419	0.61115	0.69403	1.0382	1.121	-0.487642	-0.227371	-0.710402	-0.52693	0.0540844	0.164786	-0.288912	1.01442	47
AGKLDPHLVLDQLR	GlyGly (K)	3;3	AGK(1)LDPHLVLDQLR;AGK(1)LDPHLVLDQLR	1687.94	Myh9;Myh10	Q8VDD5;Q61879;Q3UH59;Q5SV64	Myosin-9;Myosin-10	0	1	0	2;3;4	0.00026645	88.163		1.4109			1.062	13.157		1.409			1.2018	14.361		0.494672			0.265197	3.84408	1.53465	0.500617	6
AGKMSLKGTTVTPDK	GlyGly (K)	4;12	MSLK(1)GTTVTPDK(1)R;MSLK(1)GTTVTPDK(1)R	1646.87	Adrm1;Gm9774	Q9JKV1;A0A0A6YVU8;D3YUD8	Proteasomal ubiquitin receptor ADRM1	0	1	0	3	0.055542	45.614	0.29632						0.37091						-1.43086						-1.43086		1
AGKPHLVLGLLWQIIK	Unmodified			1785.1	Pls3	A0A1C7CYV0;Q99K51;B1AX58	Plastin-3	0	0	0	3;4	9.101e-52	234.52		0.85024			0.76922	0.78316		0.83727			0.84366	0.85835		-0.256235			-0.245266	-0.220362	-0.240621	2.71226	30
AGKPVICATQMLESMIK	Oxidation (M)			1891.96	Pkm	P52480;P52480-2	Pyruvate kinase PKM	0	0	1	2;3	7.386e-29	209.22	0.87635				0.89963		1.0453				1.0015		0.0639171				0.00216242		0.0330397	0.320145	108
AGKPVICATQMLESMIK	Unmodified			1875.96	Pkm	P52480;P52480-2	Pyruvate kinase PKM	0	0	0	2;3	1.2865e-89	277.94	0.94506	1.0498	1.0286	0.77055	0.96703	1.0223	1.068	1.0344	1.1137	0.97012	1.0576	1.1234	0.0949116	0.0487942	0.155361	-0.0437649	0.0807941	0.167872	0.0839946	1.35008	87
AGKPVICATQMLESMIK	GlyGly (K)	3;17	AGK(1)PVICATQMLESMIK;AGKPVICATQMLESMIK(0.794)K(0.206)	1990.01	Pkm	P52480;P52480-2	Pyruvate kinase PKM	0	1	0	2;3	1.2479e-103	285.18	0.81081		0.81785	0.86376			0.94238		0.94576	1.0286			-0.0856192		-0.080454	0.0406821			-0.041797	0.379101	30
AGKPVICATQMLESMIK	2 Oxidation (M)			1907.95	Pkm	P52480;P52480-2	Pyruvate kinase PKM	0	0	2	2;3	5.6383e-23	190.19				1.1268						1.2671						0.34153			0.34153		51
AGKPVICATQMLESMIKK	GlyGly (K)	3;17;18	AGK(1)PVICATQMLESMIK;AGKPVICATQMLESMIK(0.794)K(0.206);AGKPVICATQMLESMIK(0.1)K(0.9)	2118.1	Pkm	P52480;P52480-2	Pyruvate kinase PKM	0	1	0	3;4	0.0032926	60.949	0.76761			0.70641			0.95072			0.84038			-0.0729076			-0.250886			-0.161897	0.494908	5
AGKSSLFK	Acetyl (Protein N-term);GlyGly (K)	3	AGK(1)SSLFK	992.529	Rab9a;Rab9	Q9R0M6;A2AFP4	Ras-related protein Rab-9A	1	1	0	2	0.0050723	96.492	0.61784		0.64309		0.64417	0.66008	0.73059		1.0125		0.72867	0.71971	-0.452866		0.0179219		-0.456663	-0.474512	-0.34153	1.18572	13
AGKVDCQAYPQTCQK	GlyGly (K)	3;12	AGK(1)VDCQAYPQTCQK;VDCQAYPQTCQK(1)AGIK	1866.84	Dnajc10	Q9DC23	DnaJ homolog subfamily C member 10	0	1	0	3	0.00010183	103.13	0.73291		0.69918	0.76016			1.0208		1.1276	0.96996			0.0297002		0.173255	-0.0440028			0.0529843	0.306666	11
AGLAAISR	Unmodified			757.445	Zfand2b	Q91X58;E0CY18;A0A087WPF5	AN1-type zinc finger protein 2B	0	0	0	2	0.04708	89.296	1.1532						1.5173						0.601506						0.601506		3
AGLIPKFVSFLGK	GlyGly (K)	6	AGLIPK(1)FVSFLGK	1489.87	Kpna2	P52293;A2A600;A2A601;A6PW68	Importin subunit alpha-1	0	1	0	3	0.0002524	93.623	0.54268		0.50585	0.74125			0.64315		0.55835	0.82616			-0.636773		-0.840758	-0.275507			-0.584346	1.14561	11
AGLKCGPITSTTR	GlyGly (K)	4	AGLK(1)CGPITSTTR	1474.76	Ankle2	Q6P1H6;Q6P1H6-2;Q6P1H6-3;Q6P1H6-4	Ankyrin repeat and LEM domain-containing protein 2	0	1	0	3	0.00034754	90.412	0.45483		0.48633	0.52742			0.54593		0.63436	0.65583			-0.873212		-0.656626	-0.608606			-0.712815	1.89323	7
AGLLFIFNFHPSK	Unmodified			1489.81	Gbe1	Q9D6Y9;F6ZHD8;G3UW30	1,4-alpha-glucan-branching enzyme	0	0	0	3	2.0095e-05	146.5		0.7449	0.754		0.72418	0.72364		0.72927	0.84913		0.79921	0.79161		-0.455475	-0.235943		-0.323353	-0.337138	-0.337977	2.30723	29
AGLLQVYIHTQK	Unmodified			1369.77	Emg1	O35130;A0A0N4SUL6	Ribosomal RNA small subunit methyltransferase NEP1	0	0	0	2;3	7.985e-09	170.89	1.0513	1.0943	1.1631	1.2403	1.0296	1.0251	1.2228	1.0823	1.2714	1.3663	1.1299	1.1171	0.290188	0.1141	0.346418	0.450274	0.176195	0.159758	0.256156	2.33953	49
AGLNCSTETMPIKINLIAPPR	GlyGly (K)	13	AGLNCSTETMPIK(1)INLIAPPR	2409.25	Eif2s1	Q6ZWX6	Eukaryotic translation initiation factor 2 subunit 1	0	1	0	3	6.29e-05	70.944	0.65679		0.42499	0.65266			0.78935		0.53269	0.78547			-0.341263		-0.908632	-0.348372			-0.532756	0.978045	8
AGLNEMVEYITHSR	Unmodified			1618.78	Ppp2r5d	Q91V89;Q7TNL5		0	0	0	2;3	6.5262e-06	159.5		1.023			1.0744			1.0397			1.1936			0.0561673			0.255319		0.155743	0.441115	36
AGLNSLEAVK	Acetyl (Protein N-term)			1042.57	Tpm4	Q6IRU2	Tropomyosin alpha-4 chain	1	0	0	1;2	1.5694e-05	212.03	0.95609	1.1071	0.7732	0.79484	0.89553	0.83023	1.0598	1.1594	0.8617	1.0255	1.0214	0.91098	0.083792	0.213378	-0.214742	0.0363275	0.030548	-0.134509	0.00246579	0.0131021	96
AGLNSLEAVKR	Acetyl (Protein N-term);GlyGly (K)	10	AGLNSLEAVK(1)R	1312.71	Tpm4	Q6IRU2	Tropomyosin alpha-4 chain	1	1	0	2	5.0459e-20	239.49	0.94982	1.187	1.2279	0.97599	1.0784	1.0881	1.0945	1.1714	1.6366	1.2072	1.1976	1.1885	0.130272	0.228234	0.710702	0.271665	0.260146	0.249142	0.30836	1.85862	46
AGLQFPVGR	Unmodified			943.524	H2afz;H2afv;H2afx;Hist2h2ac;Hist2h2aa1;Hist1h2af;Hist1h2ah;Hist3h2a;Hist1h2ak;H2afj;Hist2h2ab	P0C0S6;Q3THW5;Q3UA95;G3UWL7;P27661;Q64523;Q6GSS7;Q8CGP5;C0HKE9;C0HKE8;C0HKE7;C0HKE6;C0HKE5;C0HKE4;C0HKE3;C0HKE2;C0HKE1;Q8CGP6;Q8BFU2;Q8CGP7;Q8R1M2;A0A0N4SV66;Q64522	Histone H2A.Z;Histone H2A.V;Histone H2A;Histone H2AX;Histone H2A type 2-C;Histone H2A type 2-A;Histone H2A type 1-F;Histone H2A type 1-H;Histone H2A type 3;Histone H2A type 1-K;Histone H2A.J;Histone H2A type 2-B	0	0	0	2	0.00083915	173.59	1.2862	1.1155	1.0858	1.1108	0.94197	0.85702	1.4073	1.1	1.1733	1.2605	1.0591	0.94427	0.49293	0.137504	0.230572	0.333996	0.0828388	-0.0827287	0.199185	1.22412	273
AGLSKLPDLK	GlyGly (K)	5;5	AGLSK(1)LPDLK;LPDLK(1)DAEAVQK	1154.67	Tomm20	Q9DCC8	Mitochondrial import receptor subunit TOM20 homolog	0	1	0	2;3	0.00052925	145.25	0.65023		0.61633	0.70047	0.93912	1.1972	0.78894		0.82659	0.89484	1.063	1.3528	-0.342013		-0.274756	-0.160298	0.0881416	0.435949	-0.0505954	0.131015	13
AGLSKLPDLKDAEAVQK	2 GlyGly (K)	5;5	AGLSK(1)LPDLK;LPDLK(1)DAEAVQK	2010.07	Tomm20	Q9DCC8	Mitochondrial import receptor subunit TOM20 homolog	0	2	0	4	0.034457	52.254			0.66999						0.9121						-0.132736				-0.132736		0
AGLTHLITMDLHQK	Unmodified			1576.84	Prpsap2	Q8R574	Phosphoribosyl pyrophosphate synthase-associated protein 2	0	0	0	3;4	6.7264e-06	164.64			1.0734						1.1919						0.253263				0.253263		15
AGLVIGKGGETIK	GlyGly (K)	6	GGETIK(1)QLQER	1355.78	Khsrp;Fubp1	Q3U0V1;A0A3B2WCD8;Q3TUE1;A0A0G2JGW9;A0A0G2JFY5;Q3UUU2;Q91WJ8;A0A0G2JG00;Q91WJ8-2;A0A0G2JFK2	Far upstream element-binding protein 2;Far upstream element-binding protein 1	0	1	0	3	0.060134	51.013				0.46599						0.55691						-0.844484			-0.844484		1
AGLVSKNALGSSFVGAR	GlyGly (K)	6	AGLVSK(1)NALGSSFVGAR	1746.94	Atp5a1	Q03265;D6RJ16	ATP synthase subunit alpha, mitochondrial	0	1	0	3	0.00052536	69.069	0.74978						0.92943						-0.105582						-0.105582		1
AGMAAVASPISNCDLESFAQTLKK	GlyGly (K)	24	AGMAAVASPISNCDLESFAQTLK(0.466)K(0.534)	2622.28	Slc27a4	Q91VE0	Long-chain fatty acid transport protein 4	0	1	0	3	0.00061219	65.454			0.23672						0.27516						-1.86166				-1.86166		2
AGMFVSKFFGGCVPEMALTPDDR	GlyGly (K)	7	AGMFVSK(1)FFGGCVPEMALTPDDR	2645.21	Mars	E9QB02;Q68FL6	Methionine--tRNA ligase, cytoplasmic	0	1	0	3	2.0833e-05	70.917			0.63451						0.8026						-0.317247				-0.317247		2
AGMSSLKG	GlyGly (K)			863.417	Cct6a	P80317;A0A571BEL9	T-complex protein 1 subunit zeta	0	1	0	1;2	0.019435	79.451					0.8736	0.82064					0.96947	0.89692					-0.0447318	-0.156949	-0.10084	0.490469	7
AGNFYVPAEPKLAFVIR	GlyGly (K)	11	AGNFYVPAEPK(1)LAFVIR	2005.08	Rpl7	P14148;F6XI62	60S ribosomal protein L7	0	1	0	3	7.9914e-05	89.484	0.62693		0.64734	0.74614			0.73587		0.75001	0.87028			-0.442477		-0.415018	-0.200448			-0.352648	1.35665	14
AGNILFTLDGDIK	Unmodified			1375.73	Slk	O54988-2;O54988	STE20-like serine/threonine-protein kinase	0	0	0	2	3.4353e-08	168.3	0.89366		1.0424				1.0909		1.2293				0.125519		0.297837				0.211678	0.608913	17
AGNLGGGVVTIER	Unmodified			1241.67	Rpl22	P67984	60S ribosomal protein L22	0	0	0	1;2	1.294e-08	199.03	1.0103	0.88732	1.1846	1.0592		0.91058	1.2606	0.91201	1.4817	1.2675		0.99715	0.334111	-0.132878	0.567253	0.341986		-0.00411755	0.221271	0.80482	58
AGNNMLLVGVHGPR	Unmodified			1433.76	Flna	B7FAU9;Q8BTM8;B7FAV1	Filamin-A	0	0	0	2;3	5.1448e-15	207.83	8.1526	1.2539	1.79	6.3046	2.0852	1.9132	8.7882	1.2387	1.9547	6.996	2.2804	2.1011	3.13557	0.308827	0.966947	2.80653	1.18929	1.07114	1.57972	1.73422	95
AGNNMLLVGVHGPR	Oxidation (M)			1449.75	Flna	B7FAU9;Q8BTM8;B7FAV1	Filamin-A	0	0	1	2;3	1.4896e-14	180.67		0.8663						0.86572						-0.208028					-0.208028		72
AGNTIHAILLYR	Unmodified			1340.76	Cpt1a	P97742;A0A494BAD3	Carnitine O-palmitoyltransferase 1, liver isoform	0	0	0	2;3	0.0002513	109.72	0.93309	1.0966	0.94545	1.0882	0.94727	1.0069	1.072	1.0848	1.0228	1.1925	1.0659	1.0924	0.100305	0.117429	0.0325241	0.253989	0.0920721	0.127501	0.120637	2.00066	26
AGNYEEALQLYQHAVQYFLHVVK	Unmodified			2719.38	Vps4b	P46467	Vacuolar protein sorting-associated protein 4B	0	0	0	3;4	2.0019e-08	110.77		0.99947			1.0228	1.0382		0.99543			1.1223	1.1279		-0.00660823			0.166458	0.173639	0.111163	0.699299	13
AGPAGTTPELVGVNPETFLPVLQKTQLNK	GlyGly (K)	24	AGPAGTTPELVGVNPETFLPVLQK(0.895)TQLNK(0.105)	3132.68	Tpcn2	A0A140LJI3;A0A140LJE2;A0A140LIA1;A0A140LHT5;Q8BWC0	Two pore calcium channel protein 2	0	1	0	3	9.0356e-18	110.89	0.46341		0.53196	0.75953			0.56445		0.64362	0.91379			-0.825082		-0.635719	-0.130065			-0.530289	0.903163	5
AGPGAWKR	Acetyl (Protein N-term);GlyGly (K)	7	AGPGAWK(1)R	997.509	Slc30a4	A2AK40;O35149	Zinc transporter 4	1	1	0	2	0.0076938	99.919	56.55				0.78989	0.87428	64.554				0.89365	0.96226	6.01243				-0.162218	-0.0555013	1.93157	0.35283	11
AGPGSSPLFSLLPGYR	Unmodified			1617.85	Smg9	Q9DB90	Protein SMG9	0	0	0	2	3.367e-05	123.84	0.82878		0.97916	0.88817			0.98659		1.093	0.99371			-0.0194774		0.128293	-0.00910321			0.0332376	0.253801	12
AGPGTTYNFPQSPSANEMTNNQPKTAK	GlyGly (K)	24;3	AGPGTTYNFPQSPSANEMTNNQPK(0.999)TAK(0.001);TAK(1)AWNDTTK(1)VPGADAQTQNVNQAK	2964.37	Maged1	Q9QYH6	Melanoma-associated antigen D1	0	1	0	3	8.9926e-22	133.15	0.48022		0.57023	0.49364			0.56861		0.71431	0.59097			-0.814489		-0.485378	-0.758843			-0.686237	1.67228	16
AGPIWDLR	Unmodified			926.497	Syncrip;Hnrnpr	A0A0R4J259;Q7TMK9-2;G3UZI2;G3UZ48;G3UXJ6;G3UWM1;Q7TMK9;G3V018;Q8VHM5;F7B5B5;A2AW41	Heterogeneous nuclear ribonucleoprotein Q	0	0	0	1;2	0.0027135	158.36				0.9839						1.1695						0.225892			0.225892		32
AGPYSSVPPPSVPLPK	Unmodified			1591.86	Nolc1	A0A286YDA2;A0A286YDT3;E9Q5C9;A0A286YDV7;E9Q5C9-2		0	0	0	2;3	3.6728e-06	155.33				0.95062						1.1359						0.183836			0.183836		31
AGQCVIGLQMGTNK	Unmodified			1475.72	Cnn2	Q08093	Calponin-2	0	0	0	2;3	2.8736e-15	211.64	1.0239	1.0029	1.1242	0.90227	0.81683	1.0051	1.2302	0.93457	1.2708	1.0163	0.91054	1.0946	0.298893	-0.0976254	0.345737	0.0233263	-0.135206	0.130404	0.0942548	0.520689	43
AGQCVIGLQMGTNKCASQSGMTAYGTR	GlyGly (K)	14	AGQCVIGLQMGTNK(1)CASQSGMTAYGTR	2960.34	Cnn2	Q08093	Calponin-2	0	1	0	3	1.0724e-34	162.11	0.5601		0.48829	0.53559			0.67794		0.57748	0.65563			-0.56077		-0.792157	-0.609046			-0.653991	1.94256	33
AGQCVIGLQMGTNKCASQSGMTAYGTR	Unmodified			2846.29	Cnn2	Q08093	Calponin-2	0	0	0	3	9.882e-12	106.99	0.64628		0.68436				0.77415		0.76387				-0.369315		-0.388601				-0.378958	1.79059	6
AGQERPSVTSYKEVLR	GlyGly (K)	7	PSVTSYK(1)EVLR	1933	Anapc7	D3YU58;Q9WVM3	Anaphase-promoting complex subunit 7	0	1	0	3;4	2.0311e-05	124.09	0.76358		0.69693	0.69658			0.97662		0.95611	0.86237			-0.0341308		-0.0647515	-0.213621			-0.104168	0.696795	13
AGQGGLPCDYTANSKGGVTTQALAK	GlyGly (K)	15	AGQGGLPCDYTANSK(0.997)GGVTTQALAK(0.003)	2578.24	Cenpb	P27790	Major centromere autoantigen B	0	1	0	3	7.7808e-08	94.384	0.47559		0.59131	0.46841			0.60202		0.72973	0.57884			-0.732117		-0.454565	-0.788763			-0.658482	1.62488	3
AGQLLPVVQFLQKGLQR	GlyGly (K)	13	AGQLLPVVQFLQK(1)GLQR	2008.16	Pwp2	Q8BU03	Periodic tryptophan protein 2 homolog	0	1	0	3	6.0653e-07	119.77	0.59562		0.57601	0.69838			0.74019		0.72712	0.83328			-0.434032		-0.459735	-0.263127			-0.385631	1.60807	4
AGQSVIGLQMGTNK	Unmodified			1402.72	Cnn3	Q9DAW9;A0A0G2JDV8;A0A0G2JFI6	Calponin-3	0	0	0	2	1.8552e-33	246.56					0.79382						0.86464						-0.209829		-0.209829		29
AGQSVIGLQMGTNKCASQAGMTAYGTR	Oxidation (M);GlyGly (K)	16	LK(1)AGQSVIGLQMGTNK(1)CASQAGMTAYGTR	2887.34	Cnn3	Q9DAW9;A0A0G2JDV8;A0A0G2JFI6	Calponin-3	0	1	1	3	1.7994e-09	93.397	0.64538		0.47202	1.0389			0.76477		0.56133	1.2379			-0.386902		-0.833079	0.307895			-0.304029	0.340625	22
AGQSVIGLQMGTNKCASQAGMTAYGTR	GlyGly (K)	16	LK(1)AGQSVIGLQMGTNK(1)CASQAGMTAYGTR	2871.34	Cnn3	Q9DAW9;A0A0G2JDV8;A0A0G2JFI6	Calponin-3	0	1	0	3	5.2327e-20	135.58	0.71346		0.59138	0.85942			0.82927		0.67041	0.99966			-0.270086		-0.576884	-0.0004906			-0.282487	0.634753	37
AGQTVTVWAAGAGATHSPPSTLVWK	Unmodified			2492.28	Lmnb2	P21619;A0A0R4J0Q5;P21619-2	Lamin-B2	0	0	0	3	7.2688e-22	147.41	1.2277		1.1082	1.1228			1.4477		1.2819	1.2413			0.533763		0.358284	0.311852			0.401299	1.56538	16
AGQVACVAQGSGHTHSVGTICCSR	Unmodified			2499.12	Tbl3	Q8C4J7	Transducin beta-like protein 3	0	0	0	3;4	9.3699e-05	63.726	0.85524		1.1459	1.0804			1.0048		1.3025	1.2219			0.00690837		0.381283	0.289126			0.225773	0.737881	11
AGQVVTIWASGAGATHSPPTDLVWK	Unmodified			2548.31	Lmna	P48678;P48678-2;P48678-3	Prelamin-A/C;Lamin-A/C	0	0	0	2;3;4	6.8219e-55	191.35	0.80537	1.0564	0.88753	0.84917	0.8868	0.94216	0.95022	1.0442	1.0686	0.98655	0.96933	1.0251	-0.0736665	0.0623981	0.0957219	-0.0195359	-0.0449402	0.0357647	0.00929033	0.128707	99
AGQVVTIWASGAGATHSPPTDLVWKAQNTWGCGSSLR	Unmodified			3865.9	Lmna	P48678;P48678-2;P48678-3	Prelamin-A/C;Lamin-A/C	0	0	0	4	5.2559e-05	55.043			0.8104						1.1544						0.207143				0.207143		1
AGSDGAKIGNCPFSQR	GlyGly (K)	7	AGSDGAK(1)IGNCPFSQR	1777.82	Clic1	Q9Z1Q5	Chloride intracellular channel protein 1	0	1	0	3	5.7435e-05	101.53	0.86591		0.7267	0.87555			1.1164		0.95301	1.0972			0.158854		-0.0694367	0.133827			0.0744146	0.385641	5
AGSEECPEEDVEAADQGEEGDVKR	GlyGly (K)	23	AGSEECPEEDVEAADQGEEGDVK(1)R	2719.12	Kdm4a	Q8BW72;A2A8L9;Q8BW72-2	Lysine-specific demethylase 4A	0	1	0	3	0.00020562	81.224		0.78877						0.8347						-0.26067					-0.26067		2
AGSFVGKVSAVDK	Unmodified			1263.68	Fat4	Q2PZL6;Q2PZL6-2	Protocadherin Fat 4	0	0	0	3	0.030778	57.885	1.0417						1.2662						0.340505						0.340505		1
AGSFVWTLVTFPGR	Unmodified			1536.81	Sun2	Q8BJS4-2;Q8BJS4	SUN domain-containing protein 2	0	0	0	2	0.0029584	95.618			0.78335						0.87758						-0.188397				-0.188397		3
AGSNMLLIGVHGPTTPCEEVSMK	Unmodified			2427.16	Flnb	Q80X90	Filamin-B	0	0	0	2;3	2.5647e-116	275.37		0.99204			1.0907	0.97221		0.98316			1.2206	1.0604		-0.0245019			0.28759	0.0846086	0.115899	0.478095	64
AGSTALYWACHGGHK	Unmodified			1614.74	Ostf1	Q62422;A0A494BA97	Osteoclast-stimulating factor 1	0	0	0	3;4	8.726e-05	102.87	0.7842		0.84094	0.87737			0.931		0.97227	1.0002			-0.103147		-0.0405711	0.00028851			-0.0478098	0.597065	25
AGTALKR	Acetyl (Protein N-term);GlyGly (K)	6	AGTALK(1)R	871.488	Ube2g2	P60605;G3UYT0	Ubiquitin-conjugating enzyme E2 G2	1	1	0	2	0.018216	128.82					0.80801	0.84913					0.92341	0.95153					-0.114957	-0.071679	-0.0933178	0.838458	4
AGTFQAFEQFGQQLLAHGHYASPEIK	Unmodified			2874.41	Sptan1	A3KGU7;A3KGU9;P16546;P16546-2	Spectrin alpha chain, non-erythrocytic 1	0	0	0	3;4	4.5909e-25	181.65		0.71302			0.60769	0.61683		0.70561			0.67294	0.67717		-0.503057			-0.57145	-0.56241	-0.545639	2.81195	18
AGTNMMMVGVHGPK	Unmodified			1428.67	Flnc	Q8VHX6;Q8VHX6-2	Filamin-C	0	0	0	2;3	5.8442e-05	114.72		0.75677						0.74258						-0.429382					-0.429382		8
AGTSKLQQTVPADASPDSK	GlyGly (K)	5;14	AGTSK(1)LQQTVPADASPDSK;LQQTVPADASPDSK(1)CPICLDRFDNVSYLDR	2014	Topors	Q80Z37	E3 ubiquitin-protein ligase Topors	0	1	0	3	0.00011809	75.564	1.3033		0.87343				1.7542		1.2547				0.810813		0.327342				0.569078	0.592231	6
AGTSKLQQTVPADASPDSK	Unmodified			1899.95	Topors	Q80Z37	E3 ubiquitin-protein ligase Topors	0	0	0	3	0.038517	46.162		0.85286						0.86304						-0.212501					-0.212501		1
AGTTTIEAVKR	Acetyl (Protein N-term);GlyGly (K)	10	AGTTTIEAVK(1)R	1301.69	Tpm3;Tpm3-rs7	E9Q7Q3;D3Z6I8;D3Z2H9;P21107-2		1	1	0	2	3.0385e-23	220.39	1.1524	1.2763	1.5065	1.1296	1.1828	1.0618	1.5222	1.2913	2.0475	1.2505	1.3481	1.1966	0.606158	0.368824	1.03386	0.322505	0.430928	0.258941	0.503537	2.1204	41
AGTVQSTNDSSSLSKR	GlyGly (K)	15	AGTVQSTNDSSSLSK(1)R	1750.84	Lcmt2	Q8BYR1;Q8BYR1-2	tRNA wybutosine-synthesizing protein 4	0	1	0	3	3.1879e-05	111.64			0.81241						1.1912						0.252416				0.252416		4
AGTWAAKGVFTSQR	Acetyl (Protein N-term);GlyGly (K)	7	AGTWAAK(1)GVFTSQR	1634.82	Plec	Q9QXS1-14	Plectin	1	1	0	2	0.00010267	107.18	0.59829		0.57695	0.50147			0.72717		0.69045	0.60124			-0.459635		-0.534391	-0.733987			-0.576005	1.70736	8
AGVALPFEKSQLTLK	GlyGly (K)	9	AGVALPFEK(1)SQLTLK	1714.96	Wwp2	Q9DBH0;A0A1D5RM92;A0A1D5RLH0	NEDD4-like E3 ubiquitin-protein ligase WWP2	0	1	0	3	1.8906e-05	143.56	0.26925		0.20947	0.2686			0.31365		0.2693	0.33712			-1.67277		-1.89271	-1.56867			-1.71138	2.50857	10
AGVAPLQVK	Unmodified			881.533	Flna	B7FAU9;Q8BTM8;B7FAV1	Filamin-A	0	0	0	1;2	0.0021096	128.48	0.91397						1.1114						0.152378						0.152378		61
AGVAPLQVKVQGPK	Unmodified			1390.83	Flna	B7FAU9;Q8BTM8;B7FAV1	Filamin-A	0	0	0	3	0.00036007	109.24	0.79161		1.1307				0.94732		1.2805				-0.0780763		0.356707				0.139316	0.195738	4
AGVENGKPTHFTVHTK	Unmodified			1721.88	Flnb	Q80X90	Filamin-B	0	0	0	3;4	3.7179e-06	147.56		0.89313		0.86169	1.0354			0.88553		1.0172	1.1709			-0.175387		0.0246034	0.227618		0.0256114	0.0725342	21
AGVGAPVTQVTLQSTQR	Unmodified			1711.92	Plec	Q9QXS1;Q9QXS1-2;Q9QXS1-9;Q9QXS1-12;Q9QXS1-11;Q9QXS1-10;Q9QXS1-16;Q9QXS1-4;Q9QXS1-5;Q9QXS1-15;E9Q3W4;A0A0R4J218;A0A0R4J223;E9PW24;Q9QXS1-13;Q9QXS1-14;Q9QXS1-3;Q9QXS1-6;Q9QXS1-7;Q9QXS1-8;A0A0R4J221;E9Q9J6	Plectin	0	0	0	2;3	1.4103e-21	212.1	0.89152	1.0429	0.87447	0.93276	0.92675	0.98998	1.0719	1.0266	0.9925	1.0782	1.0294	1.0877	0.10017	0.0378742	-0.010861	0.108625	0.0418037	0.121281	0.0664821	1.59783	89
AGVGPSCDDEVDLKSR	GlyGly (K)	14	AGVGPSCDDEVDLK(1)SR	1817.82	Fto	Q8BGW1;Q8BGW1-2;Q8BGW1-3;E9Q1E4;Q8BGW1-4	Alpha-ketoglutarate-dependent dioxygenase FTO	0	1	0	3	6.922e-06	143.05	0.64689	0.8258	0.5437	0.65117	0.60936	0.77348	0.83819	0.83655	0.75452	0.84528	0.69367	0.84192	-0.254651	-0.257476	-0.406369	-0.242499	-0.527679	-0.248245	-0.32282	2.94722	15
AGVIFPVGR	Unmodified			914.534	H2afy;H2afy2	Q9QZQ8;Q9QZQ8-2;Q8CCK0	Core histone macro-H2A.1;Core histone macro-H2A.2	0	0	0	2	0.0029563	119.56	0.93103						1.1785						0.236952						0.236952		24
AGVLAHLEEER	Unmodified			1222.63	Myh9;Myh10	Q8VDD5;Q61879;Q3UH59;Q5SV64	Myosin-9;Myosin-10	0	0	0	2;3	2.6171e-06	147.75		0.83997						0.85831						-0.220429					-0.220429		40
AGVLAHLEEERDLK	GlyGly (K)			1692.88	Myh9;Myh10	Q8VDD5;Q61879;Q3UH59;Q5SV64	Myosin-9;Myosin-10	0	1	0	3	0.024214	47.429						1.0197						1.1051						0.144177	0.144177		1
AGVLSSGTGPPNPRPVGLGPGPSPNLR	Unmodified			2550.37	Chtf8	P0CG14	Chromosome transmission fidelity protein 8 homolog isoform 2	0	0	0	3	0.04354	52.483	0.38785						0.4906						-1.02738						-1.02738		1
AGVMALANLLQIQR	Unmodified			1496.85		Q9CQE8	UPF0568 protein C14orf166 homolog	0	0	0	2;3	1.2383e-68	269.23	0.88703		0.96769	0.87724			1.0287		1.0599	0.96468			0.0408223		0.0839282	-0.0518776			0.0242909	0.217543	30
AGVMALANLLQIQR	Oxidation (M)			1512.84		Q9CQE8	UPF0568 protein C14orf166 homolog	0	0	1	2	3.2637e-15	206.43				0.85932						0.99657						-0.00495695			-0.00495695		14
AGVNTVTTLVENK	Unmodified			1344.72	Rpl7a	P12970	60S ribosomal protein L7a	0	0	0	1;2	2.007e-75	317.44	0.64481						0.78085						-0.356883						-0.356883		55
AGVNTVTTLVENKK	Unmodified			1472.82	Rpl7a	P12970	60S ribosomal protein L7a	0	0	0	2;3	2.9521e-42	263.11	0.86275	0.92757	0.8904	0.9685			1.0234	0.92805	1.1076	1.1554			0.0333701	-0.107726	0.147437	0.208392			0.0703685	0.413107	62
AGVNTVTTLVENKK	GlyGly (K)	13;14	AGVNTVTTLVENK(0.973)K(0.027);AGVNTVTTLVENK(0.15)K(0.85)	1586.86	Rpl7a	P12970	60S ribosomal protein L7a	0	1	0	2;3	1.7485e-17	197.3	0.66015	0.97383	0.66953	0.80137	0.75488	0.90126	0.79154	0.98131	0.91048	0.97738	0.84462	0.98986	-0.337266	-0.0272191	-0.135301	-0.0330085	-0.243626	-0.0147036	-0.131854	1.22039	31
AGVSFSGHR	Acetyl (Protein N-term)			958.462	Dbn1	A0A0R4J1E3;Q9QXS6-2;Q9QXS6-3;Q9QXS6	Drebrin	1	0	0	2	0.0012026	140.09					1.1384						1.3052						0.384271		0.384271		14
AGVSGCFSTFQPTTGHR	Unmodified			1808.83	Thap11	Q9JJD0	THAP domain-containing protein 11	0	0	0	3	5.0396e-06	141.82			0.67688						0.75915						-0.397543				-0.397543		4
AGVSTNISTK	Unmodified			976.519	Nup98	A0A1B0GSX7;Q6PFD9;B2RQL0;A0A140T8J8;A0A1B0GRB5;A0A1B0GRA7	Nuclear pore complex protein Nup98-Nup96;Nuclear pore complex protein Nup98;Nuclear pore complex protein Nup96	0	0	0	2	0.00051869	128.6						0.95766						1.0434						0.0612923	0.0612923		7
AGYITPVPGGVGPMTVAMLMK	Unmodified			2089.08	Mthfd2	P18155	Bifunctional methylenetetrahydrofolate dehydrogenase/cyclohydrolase, mitochondrial;NAD-dependent methylenetetrahydrofolate dehydrogenase;Methenyltetrahydrofolate cyclohydrolase	0	0	0	2;3	2.5288e-24	160.27			0.65001						0.74371						-0.427188				-0.427188		14
AGYNVKQLFR	GlyGly (K)	6	AGYNVK(1)QLFR	1308.69	Rab6a	P35279;P35279-2;D3YV69	Ras-related protein Rab-6A	0	1	0	3	0.00073915	102.07	0.89281		0.72736	1.05			1.0723		0.86921	1.2493			0.100709		-0.202223	0.32112			0.0732017	0.169364	7
AGYSLEKVFGIQLK	GlyGly (K)	7;7	AGYSLEK(1)VFGIQLK;VFGIQLK(1)EIDK	1665.91	Maged2	Q9ER67		0	1	0	3	6.09e-05	116.98	0.88434		0.57314	0.663			1.0557		0.70473	0.82659			0.0781999		-0.504857	-0.274756			-0.233805	0.520164	12
AHAFVVQQR	Unmodified			1054.57	Plec	Q9QXS1;Q9QXS1-2;Q9QXS1-9;Q9QXS1-12;Q9QXS1-11;Q9QXS1-10;Q9QXS1-16;Q9QXS1-4;Q9QXS1-5;Q9QXS1-15;E9Q3W4;Q9QXS1-13;Q9QXS1-14;Q9QXS1-3;Q9QXS1-6;Q9QXS1-7;Q9QXS1-8	Plectin	0	0	0	2	0.0008872	158.38		0.75017			0.85088	0.87985		0.7721			0.95657	0.96728		-0.37314			-0.0640575	-0.0479945	-0.161731	0.575163	31
AHAGQVTCVAASPHK	Unmodified			1532.75	Wdr77	Q99J09;F7D5L2	Methylosome protein 50	0	0	0	3	0.00059504	66.246	0.5837		0.81019	1.1499			0.70493		0.94112	1.3365			-0.504448		-0.0875494	0.41846			-0.0578459	0.0713588	7
AHALGGDWKQVAPAGAHVAVK	GlyGly (K)	9	AHALGGDWK(1)QVAPAGAHVAVK	2196.16	Nol9	Q3TZX8-2;Q3TZX8;Q3TZX8-3;A0A0U1RPV7	Polynucleotide 5'-hydroxyl-kinase NOL9	0	1	0	4	0.00036929	61.815	1.3237		1.6276			1.3306	1.5648		2.0135			1.4625	0.645978		1.00971			0.548437	0.734707	1.4608	3
AHATTSNTVSKLLEK	GlyGly (K)	11;15	AHATTSNTVSK(1)LLEK;AHATTSNTVSK(0.002)LLEK(0.998)VR	1712.91	Ptrf	O54724	Polymerase I and transcript release factor	0	1	0	2;3;4	2.5683e-39	230.69	0.74848	0.82334	0.67637	0.68179	0.81262	0.75957	0.87267	0.83503	0.95993	0.82585	0.90098	0.83198	-0.196492	-0.2601	-0.0589989	-0.276048	-0.150433	-0.265379	-0.201242	2.67089	127
AHATTSNTVSKLLEKVR	GlyGly (K)	11;15	AHATTSNTVSK(1)LLEK;AHATTSNTVSK(0.002)LLEK(0.998)VR	1968.08	Ptrf	O54724	Polymerase I and transcript release factor	0	1	0	3	0.00023698	87.669	0.61145		0.70157	0.57346			0.72464		0.77866	0.63847			-0.464664		-0.360935	-0.647309			-0.490969	1.55501	5
AHAVAQVDAWQQLQTFFHK	Unmodified			2224.12	Acot2	Q9QYR9	Acyl-coenzyme A thioesterase 2, mitochondrial	0	0	0	3;4	1.7436e-16	170.09		0.90016	1.7826		0.85918			0.89212	1.987		0.97125			-0.16469	0.990592		-0.0420854		0.261272	0.259838	13
AHAVPPTLVPLVNGSAALGLSGR	Unmodified			2196.24	Irf2bp2	E9Q1P8	Interferon regulatory factor 2-binding protein 2	0	0	0	2;3	1.4642e-19	130.01	0.95682		0.75664				1.1475		0.87801				0.198494		-0.187691				0.00540172	0.00780212	5
AHAYGDPNTGLNSQLHYKR	GlyGly (K)	18	AHAYGDPNTGLNSQLHYK(1)R	2255.08	Tcf20	Q9EPQ8-2;Q9EPQ8	Transcription factor 20	0	1	0	4	0.008322	46.121				0.55263						0.63746						-0.649593			-0.649593		2
AHCFLPAGIVAVLK	Unmodified			1494.84	Ecd	Q9CS74	Protein SGT1 homolog	0	0	0	3	5.9106e-07	133.07	0.64752		0.90087	0.81644			0.76624		1.0018	0.92349			-0.384132		0.00259452	-0.114832			-0.165456	0.544809	22
AHCLLVDFLHQVGLFR	Unmodified			1924.01	Nup133	Q8R0G9	Nuclear pore complex protein Nup133	0	0	0	3;4	3.8384e-07	162.72		0.92958	1.0859		1.0702	0.75442		0.94417	1.2188		1.1681	0.8282		-0.0828815	0.285461		0.224164	-0.271949	0.0386987	0.103879	18
AHCLLVDFLHQVGLFRR	Unmodified			2080.12	Nup133	Q8R0G9	Nuclear pore complex protein Nup133	0	0	0	4	0.023353	54.898						1.7854						1.9557						0.967685	0.967685		1
AHCVTLVQLSVSCEHLIDK	Acetyl (Protein N-term)			2250.11	Cpne1	Q8C166;B7ZCP4;E9Q806;B7ZCP6;A3KGK7;B7ZCP5;B7ZCP7;V9GWY2;V9GX86;B7ZCP8	Copine-1	1	0	0	3	9.7937e-50	231.21		1.0994	0.96396		0.93772	0.97445		1.081	1.0872		1.0392	1.059		0.112367	0.120617		0.0554733	0.0827026	0.09279	2.08121	34
AHDGGIYAISWSPDSTHLLSASGDK	Unmodified			2584.22	Wdr1	O88342	WD repeat-containing protein 1	0	0	0	2;3;4	6.938e-138	268.12		0.81604	0.549		0.72681	0.73138		0.8128	0.62294		0.81107	0.80464		-0.299028	-0.682835		-0.302102	-0.313585	-0.399387	1.61527	140
AHEILPELVCCSAK	Unmodified			1625.79	Cct8	P42932;H3BKG2;H3BLL1	T-complex protein 1 subunit theta	0	0	0	2;3	1.6488e-11	211.63		1.1778						1.1992						0.262072					0.262072		77
AHEILPELVCCSAKNLR	GlyGly (K)	14	AHEILPELVCCSAK(1)NLR	2123.06	Cct8	P42932;H3BKG2;H3BLL1	T-complex protein 1 subunit theta	0	1	0	3;4	6.1398e-24	196.95	0.87732	1.0313	0.92755	1.0459	0.99269	0.74523	1.0832	1.0371	1.1513	1.3127	1.1161	0.82256	0.1153	0.052555	0.203264	0.392537	0.158466	-0.281807	0.106719	0.533056	31
AHFLDADPGFVHSDGTISHHDMYDYLHLSR	Unmodified			3452.56	Pafah1b3	Q61205;D3Z7E6	Platelet-activating factor acetylhydrolase IB subunit gamma	0	0	0	4;5;6;7	1.1526e-14	98.973		1.0671			0.97405	0.96243		1.0633			1.0729	1.074		0.0885487			0.101516	0.102994	0.0976861	2.65774	42
AHFQNFPNGVTDFIK	Unmodified			1733.85	Tnpo1	Q8BFY9-2;Q8BFY9;Q3TKD0;J3QMX2	Transportin-1	0	0	0	2;3	3.4891e-211	391.38					0.89186						0.98882						-0.0162202		-0.0162202		23
AHGGYSVFAGVGER	Unmodified			1405.67	Atp5b	P56480	ATP synthase subunit beta, mitochondrial	0	0	0	2;3	6.1879e-36	241.39	0.89227	1.0086	0.96312	0.95006	0.85545	0.88211	1.0612	1.0075	1.2454	1.1319	0.94682	0.96468	0.0856966	0.0107798	0.316609	0.178747	-0.0788379	-0.0518776	0.0768528	0.574963	224
AHGHCLHEIFLLR	Unmodified			1601.82	Agps	Q8C0I1;A2AL50;H3BKN2;A2AL49	Alkyldihydroxyacetonephosphate synthase, peroxisomal	0	0	0	3;4	0.00010119	111.94		1.1154				0.93153		1.1213				1.0435		0.165172				0.0614306	0.113301	0.563327	12
AHGPGLEGGLVGK	Unmodified			1190.64	Flnb	Q80X90	Filamin-B	0	0	0	2;3	9.7357e-06	110.08		1.0346						1.0396						0.0560285					0.0560285		34
AHGPGLEGGLVGKPAEFTIDTK	Unmodified			2193.14	Flnb	Q80X90	Filamin-B	0	0	0	2;3;4	8.3418e-57	207.53		0.80139		0.93249	0.63754	0.79565		0.79158		1.0917	0.71359	0.87456		-0.337193		0.126576	-0.486833	-0.193371	-0.222705	0.726944	91
AHGSSILACAPLYSWR	Unmodified			1787.88	Itga5	P11688	Integrin alpha-5;Integrin alpha-5 heavy chain;Integrin alpha-5 light chain	0	0	0	3	0.00012883	97.2	0.48231		0.63823				0.58635		0.73322				-0.770166		-0.447682				-0.608924	0.78306	4
AHHHPHPAAAAAALVEQFR	Unmodified			2030.03	Baz2b	A2AUY4		0	0	0	4	3.0532e-05	81.713		1.0598				0.90318		1.0427				0.98938		0.0603241				-0.0154034	0.0224604	0.181012	8
AHHKFSETHADPHNSR	GlyGly (K)	4	AHHK(1)FSETHADPHNSRR	1983.9	Scd2;Scd1;Scd4	P13011;A0A494BAV5;P13516;Q6T707	Acyl-CoA desaturase 2;Acyl-CoA desaturase 1	0	1	0	3;4;5	7.0653e-11	159.41	0.90802	0.8589		0.62265	0.78622	0.91993	1.2183	0.85973		0.84715	0.84568	0.96532	0.284869	-0.218044		-0.239311	-0.241816	-0.0509208	-0.0930445	0.388516	29
AHHKFSETHADPHNSRR	GlyGly (K)	4	AHHK(1)FSETHADPHNSRR	2140.01	Scd2;Scd1;Scd4	P13011;A0A494BAV5;P13516;Q6T707	Acyl-CoA desaturase 2;Acyl-CoA desaturase 1	0	1	0	4	0.0064967	52.527					0.88185						1.0108						0.0154976		0.0154976		1
AHIAQLCEKAGLLQR	GlyGly (K)	9	AHIAQLCEK(1)AGLLQR	1820.97	Cltc	Q68FD5;Q5SXR6	Clathrin heavy chain 1;Clathrin heavy chain	0	1	0	2;3;4	6.1005e-10	180.48	0.67979	0.77086	0.74315	0.82381	0.74323	0.76696	0.79707	0.75904	0.88609	0.99345	0.80969	0.83345	-0.327222	-0.397752	-0.174475	-0.00948074	-0.304558	-0.262832	-0.246053	2.14805	59
AHIFVYGTLK	Acetyl (Protein N-term)			1189.65	Ggact	E0CZ04;E0CX39;Q923B0;H3BKQ5;Q923B0-2	Gamma-glutamylaminecyclotransferase	1	0	0	2	4.4597e-05	223.83		0.6612			0.67356	0.69267		0.65471			0.74816	0.75112		-0.611072			-0.418581	-0.412885	-0.480846	1.74816	16
AHIHMMLEGLR	Unmodified			1306.66	Uxt	Q9WTZ0	Protein UXT	0	0	0	3	0.00018888	104.82		1.2388						1.2235						0.291014					0.291014		1
AHIISDQKVQTK	GlyGly (K)	8	AHIISDQK(1)VQTK	1480.8	Cul4b	A2A432;E9PXY1;A2A432-2;J3QJX0	Cullin-4B	0	1	0	3	4.5907e-05	140.91	0.51005	0.65642	0.49872	0.71697		0.81323	0.68341	0.66556	0.76934	0.96355		0.92019	-0.549177	-0.587359	-0.378307	-0.0535686		-0.119996	-0.337682	1.44238	20
AHILSHKESHLY	GlyGly (K)	7	AHILSHK(1)ESHLY	1547.78	Farp1	F8VPU2	FERM, RhoGEF and pleckstrin domain-containing protein 1	0	1	0	3	0.00033262	100.88	0.69594	0.83721		0.7169	0.66839	0.84311	0.89239	0.84597		0.87405	0.74603	0.92089	-0.164254	-0.241322		-0.194212	-0.422694	-0.118899	-0.228276	1.91364	14
AHILYEMLAGCVQR	Unmodified			1659.82	Atrx	Q61687	Transcriptional regulator ATRX	0	0	0	3	5.8658e-05	93.766		1.2424						1.2119						0.277271					0.277271		3
AHIQSLFSFITGTK	Unmodified			1548.83	Men1	A0A0R4J1I3;O88559;D3YZC2;O88559-2	Menin	0	0	0	3	2.7312e-08	170.26		1.2501	1.2692		1.0838	1.0512		1.2529	1.4176		1.2122	1.1414		0.325271	0.503451		0.277628	0.190804	0.324288	1.79395	7
AHITINQYLQQVYEAIDTR	Acetyl (Protein N-term)			2317.17	Pcid2	Q8BFV2;E9Q1H5;E9Q5V9	PCI domain-containing protein 2	1	0	0	3	5.3491e-10	139.11		1.0273			1.26	1.1215		1.0477			1.3983	1.2353		0.0672257			0.483674	0.304861	0.285254	0.848487	7
AHIVFDFHQAADGIQEQQR	Unmodified			2209.07	Adss	P46664	Adenylosuccinate synthetase isozyme 2	0	0	0	2;3;4	4.5107e-22	185.99	0.75091	0.86903	0.76328	0.89771	0.90056	0.89877	0.89124	0.86342	0.96959	1.1006	1.0077	0.98281	-0.166114	-0.211866	-0.0445533	0.13829	0.0110662	-0.0250156	-0.0496987	0.421682	75
AHKQIYYSDK	Acetyl (Protein N-term);GlyGly (K)	3	AHK(1)QIYYSDK	1407.68	Cks2	P56390	Cyclin-dependent kinases regulatory subunit 2	1	1	0	3	0.0031221	83.499	0.58913		0.47438		1.0579		0.76733		0.60616		1.1881		-0.382081		-0.722229		0.248656		-0.285218	0.375123	8
AHLALEEDLNSEIQALDDVHK	Unmodified			2359.17	Atrx	Q61687;F6RDB7;A0A0G2JFA5	Transcriptional regulator ATRX	0	0	0	3;4	5.6201e-17	160.67		0.90682				1.0544		0.93547				1.1696		-0.0962367				0.226015	0.0648893	0.121324	6
AHLCLEAR	Unmodified			968.486	Kdm5c	P41230-2;P41230;P41230-3	Lysine-specific demethylase 5C	0	0	0	2	0.016779	104.37					0.82339	0.88627					0.91598	0.96437					-0.126612	-0.0523413	-0.0894767	0.601292	4
AHLEKESIAQR	GlyGly (K)	5	AHLEK(1)ESIAQR	1394.73	Alg5	Q9DB25	Dolichyl-phosphate beta-glucosyltransferase	0	1	0	3	0.00056782	125.23	0.57638	0.79977		0.62443			0.81912	0.81397		0.7774			-0.287853	-0.296952		-0.363271			-0.316026	2.25111	6
AHLGTALK	Unmodified			809.476	Rps23	P62267	40S ribosomal protein S23	0	0	0	1;2	0.0033688	150.84		0.88463	0.94468		0.90099	0.91661		0.89325	1.3459		0.9955	1.0019		-0.162864	0.428571		-0.00650678	0.00273852	0.0654847	0.192917	58
AHLGTALKANPFGGASHAK	Unmodified			1846.98	Rps23	P62267	40S ribosomal protein S23	0	0	0	3;4	9.653e-05	78.228	0.85777		0.87842				1.0635		0.96847				0.08882		-0.0462207				0.0212996	0.0939533	9
AHLGTALKANPFGGASHAK	GlyGly (K)	8;11	AHLGTALK(1)ANPFGGASHAK;ANPFGGASHAK(1)GIVLEK	1961.02	Rps23	P62267	40S ribosomal protein S23	0	1	0	2;3;4;5	1.1708e-16	176.28	0.7562	0.80852	0.50005	0.77491	0.83594	0.9563	0.87005	0.80921	0.59584	0.90333	0.93763	1.0535	-0.20083	-0.305414	-0.747003	-0.146675	-0.0929094	0.0751903	-0.236273	1.02803	72
AHLHPDHLVEVR	Unmodified			1421.75	Osbpl11	G5E8A0;A0A338P6F2;Q8CI95	Oxysterol-binding protein;Oxysterol-binding protein-related protein 11	0	0	0	3	0.00029244	147.3		0.99732						0.99712						-0.00416096					-0.00416096		1
AHLIKSSSTFK	GlyGly (K)	5	AHLIK(1)SSSTFK	1331.72	Pcdh19	Q80TF3;A2AGW4	Protocadherin-19	0	1	0	3	0.011012	61.958						0.96279						1.0653						0.0912598	0.0912598		1
AHLIKSSTFK	GlyGly (K)	5;5	AHLIK(1)SSTFK;SSTFK(1)DLEGNSLK	1244.69	Pcdh19	E9Q5E1		0	1	0	2;3	0.0041188	77.379	0.73284		0.47247	0.62042	1.0382	1.0579	0.88144		0.57266	0.74952	1.1581	1.1562	-0.182066		-0.804249	-0.415961	0.21176	0.209391	-0.196225	0.434169	12
AHLKTGGNFPYLCR	GlyGly (K)	4	AHLK(1)TGGNFPYLCR	1746.86	Spg21	Q9CQC8;A0A1L1SST5;Q9CQC8-2	Maspardin	0	1	0	3;4	0.0056641	58.098	1.1476	0.87855	0.80512				1.3621	0.90565	0.96298				0.445833	-0.142974	-0.0544223				0.082812	0.157582	2
AHLLADMAHISGLVAAK	Unmodified			1716.93	Shmt2	Q9CZN7-2;Q9CZN7	Serine hydroxymethyltransferase	0	0	0	2;3;4	2.0553e-43	222.75	0.9856	0.98691	1.1316	1.2934	0.89577	0.90786	1.2137	0.97489	1.2473	1.4447	0.99088	0.99572	0.279412	-0.0366887	0.318809	0.53077	-0.0132177	-0.00618799	0.178816	0.925426	153
AHLLADMAHISGLVAAK	Oxidation (M)			1732.93	Shmt2	Q9CZN7-2;Q9CZN7	Serine hydroxymethyltransferase	0	0	1	2;3;4	2.9418e-10	143.97					0.86729						0.98157						-0.0268369		-0.0268369		19
AHLLADMAHISGLVAAKVIPSPFK	Unmodified			2485.39	Shmt2	Q9CZN7-2;Q9CZN7	Serine hydroxymethyltransferase	0	0	0	4	0.019838	63.869		0.83389						0.83267						-0.264183					-0.264183		1
AHLMEIQVNGGTVAEK	Oxidation (M)			1711.86	Rpl3	P27659	60S ribosomal protein L3	0	0	1	2;3	5.7755e-64	277.31	0.81908	0.97677		1.164	0.92503	0.90843	1.0059	0.97266		1.3865	1.0343	1.0099	0.00848689	-0.0399925		0.471448	0.0486547	0.0142124	0.100562	0.463415	117
AHLMEIQVNGGTVAEK	Unmodified			1695.86	Rpl3	P27659	60S ribosomal protein L3	0	0	0	2;3	1.7324e-126	300.33	1.033	1.011			0.92456	0.92005	1.2547	1.0072			1.0285	1.0247	0.327342	0.0103502			0.0405418	0.0352016	0.103359	0.582175	126
AHLQGPLAHPHPNPIEAR	Unmodified			1954.03	Wdfy3	A0A1D5RLV7;G3UYW1;Q6VNB8	WD repeat and FYVE domain-containing protein 3	0	0	0	3;4;5	5.5017e-08	141.82		1.0985						1.1123						0.153546					0.153546		13
AHLQKLMSDK	GlyGly (K)	5	AHLQK(1)LMSDK	1283.67	Gars	Q9CZD3	Glycine--tRNA ligase	0	1	0	3	0.012775	63.624					1.1797	1.1602					1.3255	1.3068					0.406537	0.386038	0.396288	1.78354	2
AHLTFPKDYPLRPPK	GlyGly (K)	7	AHLTFPK(1)DYPLRPPK	1893.03	Ube2g1	P62254	Ubiquitin-conjugating enzyme E2 G1;Ubiquitin-conjugating enzyme E2 G1, N-terminally processed	0	1	0	4	0.0003687	84.365	0.81085						0.96072						-0.0578121						-0.0578121		1
AHLTGWLMTLK	Unmodified			1269.69	Ankh	Q9JHZ2	Progressive ankylosis protein	0	0	0	3	0.0033721	90.149			0.71456						0.81085						-0.302493				-0.302493		2
AHLTNQYMQR	Unmodified			1260.6	Pabpc4	A3KFU5;Q6PHQ9;Q91YZ8;A3KFU8	Polyadenylate-binding protein	0	0	0	2;3	0.00019319	160.11			1.4029						1.6342						0.708585				0.708585		10
AHLVALLSAICR	Unmodified			1322.75	Rasa4	Q6PFQ7;Q6PFQ7-2	Ras GTPase-activating protein 4	0	0	0	3	8.0167e-05	134.57	1.1608		0.9166				1.3743		1.0167				0.458697		0.023894				0.241296	0.330806	7
AHLVAVFNEYQR	Unmodified			1445.74	Anxa11	P97384	Annexin A11	0	0	0	3	8.4595e-05	133.89		1.0987			1.0157	0.90292		1.0963			1.1347	0.98361		0.132643			0.182311	-0.0238417	0.0970373	0.587274	9
AHMGMFTELAILYSK	Unmodified			1710.85	Cltc	Q68FD5;Q5SXR6	Clathrin heavy chain 1;Clathrin heavy chain	0	0	0	2;3	2.2683e-05	119.32	0.74866	1.191	0.90505		1.0486		0.90373	1.2277	1.1367		1.1857		-0.146036	0.295958	0.184852		0.245739		0.145128	0.617226	12
AHMGMFTELAILYSKFKPQK	Unmodified			2339.22	Cltc	Q68FD5;Q5SXR6	Clathrin heavy chain 1;Clathrin heavy chain	0	0	0	4	5.3161e-05	83.751						0.93652						1.0253						0.0360461	0.0360461		2
AHMLIDMHFR	Unmodified			1269.61	Fmr1	E9QAT0;Q6AXB7;P35922-3;P35922-2;P35922;E9QAS8;P35922-5;P35922-4;P35922-6;E9QNF5;P35922-9;P35922-8;P35922-7;D3Z6U8;E9QAS9;P35922-11;P35922-10;P35922-12	Fragile X mental retardation protein 1 homolog	0	0	0	3	0.00027576	117.01		1.0703	1.199		0.93858	0.97396		1.0841	1.3578		1.0361	1.0683		0.116498	0.441271		0.0511633	0.0953168	0.176062	0.842633	13
AHNDVMEVLHKHGAK	GlyGly (K)	11	AHNDVMEVLHK(0.997)HGAK(0.003)	1798.89	Tnks	Q6PFX9;Q6PFX9-2	Tankyrase-1	0	1	0	4	0.00034145	82.069		0.88037						0.92048						-0.119542					-0.119542		3
AHNGSLQHLTWLGLQWNSLSTLPAIR	Unmodified			2912.54	Ranbp2	Q9ERU9	E3 SUMO-protein ligase RanBP2	0	0	0	3;4	3.2772e-12	107.75			1.1617			0.96159			1.2876			1.0608			0.364684			0.0851527	0.224919	0.451036	7
AHPDVLTIMLQLFDEGR	Unmodified			1954	Clpb	Q60649;Q8CCN6;E9PY58	Caseinolytic peptidase B protein homolog	0	0	0	3	1.7503e-07	144.97					0.79248	1.4914					0.86872	1.5788					-0.203037	0.658828	0.227896	0.160954	5
AHPFIKEYQAK	GlyGly (K)	6	AHPFIK(0.996)EYQAK(0.004)	1444.75	Cope	O89079;F6YFR7;F6XIG5	Coatomer subunit epsilon	0	1	0	3	0.00092196	88.155	0.70473			0.89564	0.8106		0.89995			1.0514	0.91248		-0.152083			0.0723116	-0.132135		-0.0706356	0.368116	3
AHPNLPILIR	Unmodified			1142.69	Ndufa2	Q9CQ75	NADH dehydrogenase [ubiquinone] 1 alpha subcomplex subunit 2	0	0	0	3	0.0020278	79.986	1.4163		5.6014				1.742		6.2212				0.800745		2.63719				1.71897	0.505384	16
AHPPELKKFMDK	2 GlyGly (K)	7;8	AHPPELK(1)K(1)FMDK;AHPPELK(1)K(1)FMDK	1667.85	Snrpg	P62309	Small nuclear ribonucleoprotein G	0	2	0	3;4	0.0010418	104.87	0.64644	1.2922		0.70795	1.2034	0.94735	0.79316	1.3042		0.87003	1.3553	1.0551	-0.334316	0.383165		-0.200863	0.438612	0.0773797	0.0727956	0.180514	15
AHPPVTSAPLSPPQPNDLYKNATSSSEFYK	GlyGly (K)	20;10	AHPPVTSAPLSPPQPNDLYK(0.627)NATSSSEFYK(0.373);NATSSSEFYK(1)AQGPPPSQHSLK	3356.63	Amot	Q8VHG2;Q8VHG2-2;F6YMV1;B1AXE9	Angiomotin	0	1	0	4	0.00092853	47.577	0.66657						0.80583						-0.311453						-0.311453		1
AHPVFYQGTYSQALNDAKR	GlyGly (K)	18	AHPVFYQGTYSQALNDAK(1)R	2279.11	Faf2	Q3TDN2;Q3TDN2-2	FAS-associated factor 2	0	1	0	3;4	1.1469e-28	184.21	0.9703		0.6322	0.52455		0.74643	1.1258		0.72645	0.66632		0.81975	0.170951		-0.461065	-0.585713		-0.286744	-0.290643	0.75064	19
AHPVMLKQNPVLPPTITDQIR	GlyGly (K)	7	AHPVMLK(1)QNPVLPPTITDQIR	2481.35	Gtf2h4	O70422	General transcription factor IIH subunit 4	0	1	0	4	0.0013511	67.644	1.5913						2.035						1.02503						1.02503		2
AHQANQLYPFAISLIESVR	Unmodified			2156.14	Dync1h1	Q9JHU4	Cytoplasmic dynein 1 heavy chain 1	0	0	0	2;3	4.0594e-11	185.95		1.0328	0.7796					1.0152	0.88287					0.021764	-0.179727				-0.0789815	0.239037	8
AHQLSVTSQVQELQNLLR	Unmodified			2063.11	Ktn1	A0A087WQQ5;A0A087WNW3;Q61595-5;Q61595-6;F8VQC7;A0A087WQ25;A0A087WRS1;Q61595;Q61595-15	Kinectin	0	0	0	2;3	2.5465e-75	276.45					0.86075						0.95738						-0.0628364		-0.0628364		19
AHQLVMEGYNWCHDR	Oxidation (M)			1930.82	Ppp2cb;Ppp2ca	P62715;P63330	Serine/threonine-protein phosphatase 2A catalytic subunit beta isoform;Serine/threonine-protein phosphatase 2A catalytic subunit alpha isoform	0	0	1	3	0.00018883	108.06				0.96254						1.1318						0.178619			0.178619		5
AHQLVMEGYNWCHDR	Unmodified			1914.83	Ppp2cb;Ppp2ca	P62715;P63330	Serine/threonine-protein phosphatase 2A catalytic subunit beta isoform;Serine/threonine-protein phosphatase 2A catalytic subunit alpha isoform	0	0	0	3;4	9.5702e-29	212.39		1.0855		0.96612	0.89064			1.0977		1.1142	1.017			0.134484		0.156008	0.0243197		0.104937	0.907793	24
AHQNTLEVYPPFLFFLTVGGVYHPR	Unmodified			2901.5	Mgst3	Q9CPU4	Microsomal glutathione S-transferase 3	0	0	0	3;4	2.027e-16	141.79		0.64706			0.47849	0.49755		0.65261			0.52507	0.54589		-0.615707			-0.929418	-0.873318	-0.806148	1.85222	38
AHQVVEDGYEFFAK	Unmodified			1638.77	Ppp1ca;Ppp1cc;Ppp1cb	P62137;P63087-2;P63087;A0A0G2JFF1;P62141;A0A0J9YUU8	Serine/threonine-protein phosphatase PP1-alpha catalytic subunit;Serine/threonine-protein phosphatase PP1-gamma catalytic subunit;Serine/threonine-protein phosphatase PP1-beta catalytic subunit	0	0	0	2;3	4.1443e-29	168		1.0203			1.0273	1.1622		1.0068			1.1597	1.3054		0.00977712			0.213752	0.384492	0.202674	0.694176	102
AHQVVEDGYEFFAKR	GlyGly (K)	14	AHQVVEDGYEFFAK(1)R	1908.91	Ppp1ca;Ppp1cc;Ppp1cb	P62137;P63087-2;P63087;A0A0G2JFF1;P62141;A0A0J9YUU8	Serine/threonine-protein phosphatase PP1-alpha catalytic subunit;Serine/threonine-protein phosphatase PP1-gamma catalytic subunit;Serine/threonine-protein phosphatase PP1-beta catalytic subunit	0	1	0	3;4	1.7302e-28	211.75	0.84023	0.84855	0.70124	0.82195	0.8517	1.0082	1.0253	0.85694	0.98515	0.99745	0.93935	1.1172	0.0360461	-0.222734	-0.0215847	-0.00368357	-0.0902653	0.159887	-0.0237223	0.174889	72
AHSAGAAASGGGGPQAQAHGEPHGR	Unmodified			2235.03	Mepce	Q8K3A9	7SK snRNA methylphosphate capping enzyme	0	0	0	4;5	1.0519e-08	104.95		1.0067						1.0022						0.00317044					0.00317044		9
AHSIQIMK	Oxidation (M)			942.496	Rpl18a	P62717;A0A1D5RM85;A0A1D5RLW5;A0A1D5RME4	60S ribosomal protein L18a	0	0	1	1;2	0.0013164	161.9			0.96662			0.93509			1.1727			1.0267			0.229834			0.0380147	0.133924	0.402692	28
AHSIQIMK	Unmodified			926.501	Rpl18a	P62717;A0A1D5RM85;A0A1D5RLW5;A0A1D5RME4	60S ribosomal protein L18a	0	0	0	2	5.2672e-09	198.87		1.0043			0.8827	0.83509		0.9913			0.98029	0.90832		-0.0126064			-0.0287195	-0.138727	-0.0600178	0.570073	22
AHSIQIMKVEEIAAGK	GlyGly (K)	8;8	AHSIQIMK(1)VEEIAAGK(1)CR;VEEIAAGK(1)CR	1837.97	Rpl18a	P62717;A0A1D5RM85;A0A1D5RLW5;A0A1D5RME4	60S ribosomal protein L18a	0	1	0	2;3;4	2.4876e-14	183.41	0.5524	0.85479	0.4943	0.61334	0.94726	1.1637	0.68366	0.85941	0.63166	0.74533	1.063	1.2909	-0.548649	-0.218582	-0.66278	-0.424049	0.0881416	0.368377	-0.232923	0.678525	46
AHSIQIMKVEEIAAGKCR	2 GlyGly (K)	8;8	AHSIQIMK(1)VEEIAAGK(1)CR;VEEIAAGK(1)CR	2268.15	Rpl18a	P62717;A0A1D5RM85;A0A1D5RLW5;A0A1D5RME4	60S ribosomal protein L18a	0	2	0	4	0.00011041	79.837		0.82425		0.73439	1.073	1.1214		0.84154		0.84498	1.2009	1.3006		-0.248896		-0.243011	0.264116	0.379177	0.0378466	0.078912	6
AHSKGVTCLSFSK	GlyGly (K)	4	AHSK(1)GVTCLSFSK	1534.76	Smu1	Q3UKJ7;Q3UKJ7-2	WD40 repeat-containing protein SMU1;WD40 repeat-containing protein SMU1, N-terminally processed	0	1	0	3	0.015323	53.001			0.73465	0.91443					0.87981	1.0749					-0.184736	0.104202			-0.0402668	0.0825198	5
AHSPALGVHSFSGAQR	Unmodified			1620.81	Anapc1	P53995;A2ATQ5	Anaphase-promoting complex subunit 1	0	0	0	3;4	7.5679e-05	95.428	0.76851		0.97188	1.0206			0.94439		1.1069	1.2036			-0.0825453		0.146525	0.267356			0.110445	0.404121	18
AHSSMVGVNLPQK	Oxidation (M)			1382.7	Pgk1	P09411;S4R2M7	Phosphoglycerate kinase 1;Phosphoglycerate kinase	0	0	1	2;3	4.2577e-52	282.13	0.95712	0.97684	1.0747	0.97934			1.1279	0.97739	1.2126	1.0957			0.173639	-0.0329938	0.278104	0.131853			0.13765	0.909538	100
AHSSMVGVNLPQK	Unmodified			1366.7	Pgk1	P09411;S4R2M7	Phosphoglycerate kinase 1;Phosphoglycerate kinase	0	0	0	2;3	3.6635e-150	352.2	0.92639	0.98251	0.96432	0.97623	0.91471	0.8653	1.0905	0.97465	1.1033	1.1439	1.0124	0.94407	0.12499	-0.0370439	0.141825	0.193961	0.0177794	-0.0830343	0.0597462	0.61816	205
AHSSMVGVNLPQKAGGFLMK	GlyGly (K)	13	AHSSMVGVNLPQK(1)AGGFLMK	2185.11	Pgk1	P09411;S4R2M7	Phosphoglycerate kinase 1;Phosphoglycerate kinase	0	1	0	3;4	6.648e-17	171.78	1.2092	0.88296			0.77887	0.68873	1.5022	0.88723			0.87082	0.75649	0.587077	-0.17262			-0.199554	-0.402607	-0.0469259	0.0741709	11
AHSSMVGVNLPQKAGGFLMK	Unmodified			2071.07	Pgk1	P09411;S4R2M7	Phosphoglycerate kinase 1;Phosphoglycerate kinase	0	0	0	3;4	4.3532e-05	84.94	0.80199		0.7886				0.9518		0.88118				-0.0712696		-0.182491				-0.12688	0.58009	7
AHSSPASLQLGAVSPGTLTASGVVSGPAAAPAAQHLR	Unmodified			3433.81	Yap1	P46938;P46938-2;G3UYW7;G3UYV4;G3UYA6;G3UY62	Transcriptional coactivator YAP1	0	0	0	4	2.0968e-41	139.01	0.71777	0.6952	0.67188				0.8814	0.67371	0.75294				-0.182131	-0.5698	-0.409393				-0.387108	1.12478	7
AHSVNGITEEANPTIYSGK	Unmodified			1986.96	Csde1	Q91W50;Q8JZN2;A0A0G2JF72	Cold shock domain-containing protein E1	0	0	0	2;3	5.4071e-250	419		1.0293						1.0372						0.0526941					0.0526941		45
AHTDFFEAFK	Unmodified			1211.56	Cops2	P61202-2;P61202;A2AQE4	COP9 signalosome complex subunit 2	0	0	0	1;2;3	4.1905e-42	263.55			1.8708	0.99709					2.1704	1.1839					1.11796	0.243547			0.680754	0.43956	75
AHTDSLNTLVALHQLYQYTQK	Unmodified			2443.25	Plxnb2	B2RXS4	Plexin-B2	0	0	0	3;4	1.2934e-24	148.52		0.87815			0.84513	0.88477		0.87103			0.93622	0.96687		-0.199206			-0.0950805	-0.0486062	-0.114297	0.906177	25
AHTLILHPPSEK	Unmodified			1341.74	Atp13a1	Q9EPE9	Manganese-transporting ATPase 13A1	0	0	0	3	0.0017524	74.237		0.6849						0.69621						-0.522406					-0.522406		1
AHTMTDDVTFWK	Unmodified			1450.66	Cltc	Q68FD5;Q5SXR6	Clathrin heavy chain 1;Clathrin heavy chain	0	0	0	2;3	4.8527e-35	231.07				0.7802						0.93123						-0.102791			-0.102791		97
AHTPTPGIYMGRPTHSGGGGGGGGGGGGGGGGGGR	Unmodified			2904.32	Tra2a	A0A0N4SVC2;E9QP00		0	0	0	4;5	6.5186e-25	110.7	0.89958	1.1278	0.97137	0.75769			1.0691	1.1243	1.096	0.91064			0.0963968	0.169027	0.132248	-0.135047			0.0656561	0.388623	38
AHTPTPGIYMGRPTHSGGGGGGGGGGGGGGGGGGR	Oxidation (M)			2920.31	Tra2a	A0A0N4SVC2;E9QP00		0	0	1	4	0.0046993	41.83	0.82834		0.5166				0.96477		0.56048				-0.051743		-0.835265				-0.443504	0.336664	2
AHVAPCFDASK	Unmodified			1201.56	Flna	B7FAU9;Q8BTM8;B7FAV1	Filamin-A	0	0	0	1;2;3	3.2226e-06	166.07					0.84882						0.95864						-0.060939		-0.060939		104
AHVAPCFDASKVK	GlyGly (K)	13	AHVAPCFDASK(0.072)VK(0.928)	1542.76	Flna	B7FAU9;Q8BTM8;B7FAV1	Filamin-A	0	1	0	3	0.0016533	72.34	0.60336			0.4818			0.76583			0.58713			-0.384904			-0.768248			-0.576576	0.689698	5
AHVFECNLESSVESIISPK	Unmodified			2145.04	Rad21	Q61550;A0A2I3BS25	Double-strand-break repair protein rad21 homolog	0	0	0	2;3	1.3484e-05	98.227						0.7742						0.85253						-0.230177	-0.230177		5
AHVIVMAATNR	Unmodified			1181.63	Vcp	Q01853	Transitional endoplasmic reticulum ATPase	0	0	0	2;3	0.00019921	112.36		1.0776			0.96936	0.98955		1.0857			1.084	1.0871		0.118626			0.116365	0.120485	0.118492	3.99548	29
AHVIVMAATNRPNSIDPALR	Oxidation (M)			2161.14	Vcp	Q01853	Transitional endoplasmic reticulum ATPase	0	0	1	3;4	3.8467e-09	121.79	0.75273	1.0047	0.82692	0.71572	0.89723	0.78043	0.87982	1.0019	0.95057	0.83427	0.97966	0.84924	-0.18472	0.00273852	-0.0731352	-0.261414	-0.029647	-0.235756	-0.130322	1.44998	53
AHVIVMAATNRPNSIDPALR	Unmodified			2145.15	Vcp	Q01853	Transitional endoplasmic reticulum ATPase	0	0	0	2;3;4	1.1257e-05	105.63	0.85429	1.0552	0.86126	0.89399	0.9326	0.96378	1.008	1.0368	0.99473	1.0491	1.0094	1.0427	0.0114956	0.0521376	-0.00762311	0.0691522	0.013498	0.0603241	0.0331641	1.3121	125
AHVIVMAATNRPNSIDPALRR	Unmodified			2301.25	Vcp	Q01853	Transitional endoplasmic reticulum ATPase	0	0	0	3;4;5	3.7358e-05	95.662	0.8632		0.87382	0.86184			1.026		0.97126	0.95063			0.0370307		-0.0420705	-0.0730442			-0.026028	0.292135	38
AHVIVMAATNRPNSIDPALRR	Oxidation (M)			2317.24	Vcp	Q01853	Transitional endoplasmic reticulum ATPase	0	0	1	3;4	0.00018617	73.498			0.88826						1.0081						0.0116388				0.0116388		4
AHVLAASVEQATENFLEK	Unmodified			1956	Ctnna1	P26231;A0A494BAD0;A0A494BAM5	Catenin alpha-1	0	0	0	2;3	5.4116e-89	295.12		0.70343						0.71448						-0.485034					-0.485034		34
AHVTGASSSSSSSTKGTYFPAILNPPPSPATER	GlyGly (K)	15	AHVTGASSSSSSSTK(1)GTYFPAILNPPPSPATER	3415.66	Lrp6	A0A0R4J0A9;O88572	Low-density lipoprotein receptor-related protein 6	0	1	0	3;4	3.4242e-43	151.06	0.39435	0.53391	0.38356	0.33707	0.44142	0.44084	0.46901	0.52819	0.41754	0.39938	0.48377	0.48204	-1.09231	-0.920871	-1.26001	-1.32417	-1.04761	-1.05278	-1.11629	5.05009	42
AHVTHPELKATFCLPILGVK	GlyGly (K)	9;11	AHVTHPELK(1)ATFCLPILGVK;ATFCLPILGVK(0.846)K(0.154)	2344.27	Nsa2	Q9CR47	Ribosome biogenesis protein NSA2 homolog	0	1	0	4	0.0071759	44.816	0.4926				0.91251		0.59746				1.016		-0.743086				0.0229004		-0.360093	0.28432	2
AIAAAHTYLLK	Unmodified			1170.68	Crtap	Q9CYD3	Cartilage-associated protein	0	0	0	2;3	3.2663e-06	166.09	0.8343	1.1223	0.84585	0.95			0.99333	1.1278	0.9546	1.052			-0.00965501	0.173511	-0.0670318	0.0731347			0.0424898	0.322387	36
AIAAHWQAAAAHWQQQQQQR	Unmodified			2327.14	Ylpm1	D3YWX2;E9Q803;Q9R0I7	YLP motif-containing protein 1	0	0	0	3;4	0.00018586	66.673	0.93852		1.0423				1.1103		1.1559				0.15095		0.209017				0.179983	0.992177	6
AIACLLFGGSR	Unmodified			1163.61	Mcm5	P49718	DNA replication licensing factor MCM5	0	0	0	1;2	3.2178e-05	182.98	1.0548	1.1818	1.0478	1.2695	1.0425		1.2865	1.1632	1.2387	1.4127	1.159		0.363451	0.218099	0.308827	0.498455	0.212881		0.320343	2.42917	49
AIAEGLGSELLVGTTKNALLR	GlyGly (K)	16	AIAEGLGSELLVGTTK(1)NALLR	2239.25	Eml3	Q8VC03;A0A286YDN1	Echinoderm microtubule-associated protein-like 3	0	1	0	2;3	6.0287e-70	234.85	1.2787	1.1118	1.3058	1.1197	1.061	0.98356	1.4612	1.0888	1.4044	1.2228	1.1606	1.0673	0.547154	0.122739	0.489954	0.290188	0.214871	0.0939658	0.293145	1.9007	72
AIAELGIYPAVDPLDSTSR	Unmodified			1987.03	Atp5b	P56480	ATP synthase subunit beta, mitochondrial	0	0	0	2;3	1.2603e-28	182.17	0.86138	1.0278	0.87928	0.8956	0.86612	0.93597	1.0909	1.032	1.1128	1.059	0.9922	1.0257	0.125519	0.045443	0.154194	0.0827026	-0.0112971	0.0366088	0.0721951	1.4697	154
AIAFQHLLLLVGLHIFK	Unmodified			1932.17	Mybbp1a	Q7TPV4	Myb-binding protein 1A	0	0	0	3;4	4.8386e-25	183.96		0.92292			1.1062	0.95093		0.94571			1.2142	1.0438		-0.0805302			0.280006	0.0618453	0.087107	0.306754	30
AIAFTQYPQYSCSTTGSSLNAIYR	Unmodified			2698.27	Fech	A0A494B9Y8;A0A494BBL4;A0A494BAI5;Q544X6;F6T2S0;P22315;Q91W09	Ferrochelatase;Ferrochelatase, mitochondrial	0	0	0	2;3	4.3902e-33	202.4	0.7121		0.80064	0.86293			0.84704		0.88875	0.98771			-0.239498		-0.17015	-0.0178406			-0.142496	0.791985	40
AIAGTGANVIVTGGK	Unmodified			1327.75	Cct8	P42932;H3BL49;H3BJB6	T-complex protein 1 subunit theta	0	0	0	1;2	1.904e-101	316.05	0.93449	1.0101	1.0009	1.0247	0.9255	0.91683	1.1287	1.0023	1.2009	1.206	1.0283	1.0053	0.174662	0.00331439	0.264116	0.27023	0.0402612	0.00762609	0.126702	1.25006	170
AIAGTGANVIVTGGKVADIALHYANK	GlyGly (K)			2637.42	Cct8	P42932;H3BL49;H3BJB6	T-complex protein 1 subunit theta	0	1	0	4	0.02228	40.285			1.144						1.2985						0.376846				0.376846		0
AIAGVSGFGYDHLILNVEWAK	Unmodified			2259.17	Eif3g	Q9Z1D1	Eukaryotic translation initiation factor 3 subunit G	0	0	0	3	2.7565e-08	123.63		0.81658			1.0947			0.82617			1.2358			-0.275489			0.305445		0.0149779	0.0144829	2
AIAHPYSQALIQYVCGLGPR	Unmodified			2213.14	Supt6h	Q62383	Transcription elongation factor SPT6	0	0	0	3	5.7801e-11	136.39			0.98024	0.91674					1.094	1.0177					0.129613	0.0253123			0.0774625	0.423407	13
AIAHYEQSADYYK	Unmodified			1557.71	Napa;Napb	Q9DB05;P28663	Alpha-soluble NSF attachment protein;Beta-soluble NSF attachment protein	0	0	0	2;3	1.6379e-62	293.88		1.0375						1.0406						0.0574156					0.0574156		52
AIAKGVGIISEGNETVEDIAAR	GlyGly (K)	4	AIAK(1)GVGIISEGNETVEDIAAR	2326.21	Atp1a3;Atp1a1;Atp1a2	Q8VCE0;A0A0G2JGX4;Q6PIC6;Q8VDN2;Q6PIE5;D3YYN7	Sodium/potassium-transporting ATPase subunit alpha-3;Sodium/potassium-transporting ATPase subunit alpha-1;Sodium/potassium-transporting ATPase subunit alpha-2	0	1	0	3	6.238e-07	115.38	0.61422	0.84513	0.67832	0.54785	0.71069		0.81057	0.857	0.89309	0.70275	0.80465		-0.302991	-0.222633	-0.163123	-0.508917	-0.313567		-0.302246	2.17501	19
AIAMSLGQDIPMDQR	Unmodified			1644.8	Huwe1	A2AFQ0;Q7TMY8;Q7TMY8-3;Q7TMY8-4;Q7TMY8-2;F6XP90	E3 ubiquitin-protein ligase HUWE1	0	0	0	2;3	2.8965e-55	236.08					1.281						1.4552						0.541217		0.541217		25
AIANECQANFISIK	Unmodified			1577.79	Vcp	Q01853	Transitional endoplasmic reticulum ATPase	0	0	0	2;3	2.3867e-33	244.27	0.71582	0.92053	0.79978	0.69006	0.9482	0.76752	0.84683	0.90852	1.0768	0.84841	1.0501	0.83695	-0.239856	-0.13841	0.10675	-0.237166	0.0705267	-0.256787	-0.115824	0.840036	73
AIANVPPIQEKR	GlyGly (K)	11	AIANVPPIQEK(1)R	1448.81	Crnkl1	P63154	Crooked neck-like protein 1	0	1	0	3	0.00084807	88.338	0.72836		0.63242		1.4263		0.92588		0.83753		1.5952		-0.111103		-0.255787		0.673737		0.102282	0.12088	4
AIAQASKEAGVER	GlyGly (K)	7	AIAQASK(1)EAGVER	1442.75	Ndufa9	A0A0R3P9C8;Q9DC69	NADH dehydrogenase [ubiquinone] 1 alpha subcomplex subunit 9, mitochondrial	0	1	0	3	0.001748	71.548	0.78888		0.67915				1.0589		1.0023				0.0825664		0.00331439				0.0429404	0.323802	6
AIASASASGPCIHQQPPGQPPPPQLSSR	Unmodified			2835.41	Slc35a2	Q9R0M8;A0A140LI17;A2AER4;A0A140LHN4	UDP-galactose translocator	0	0	0	3	1.6645e-19	117.51	0.92736						1.0792						0.109962						0.109962		9
AIASATEGGSVPQIR	Unmodified			1455.77	Aifm1	B1AU25;Q9Z0X1;Q9Z0X1-2	Apoptosis-inducing factor 1, mitochondrial	0	0	0	2;3	5.0978e-21	244.12			0.96713						1.2301						0.298776				0.298776		48
AIASLKGFSGLDK	GlyGly (K)	6	AIASLK(0.927)GFSGLDK(0.073)	1419.77	Tango6	Q8C3S2-3;Q8C3S2;Q8C3S2-2	Transport and Golgi organization protein 6 homolog	0	1	0	3	0.0076967	58.098					0.87075						0.93418						-0.0982275		-0.0982275		1
AIATKCGILHPGEDFLCLEGK	GlyGly (K)	5	AIATK(1)CGILHPGEDFLCLEGK	2442.2	Atp2b1	G5E829;A0A1W2P867	Plasma membrane calcium-transporting ATPase 1	0	1	0	3;4	2.6356e-06	110.56	0.65864	0.8993	0.8145	0.74854	0.68536	0.79599	0.81416	0.91998	1.0087	0.90491	0.78799	0.88707	-0.296616	-0.120326	0.0124972	-0.144154	-0.343751	-0.17288	-0.177538	1.71037	27
AIATVSENTKQEAIDEVK	GlyGly (K)	10	AIATVSENTK(0.99)QEAIDEVK(0.01)	2059.04	Rabep1	O35551;O35551-3;O35551-6;O35551-2;J3QJV7;O35551-4;Q3U983;O35551-5	Rab GTPase-binding effector protein 1	0	1	0	3	6.9285e-05	82.663		1.4735						1.4881						0.573471					0.573471		2
AIAVLTSGGDAQGMNAAVR	Unmodified			1800.92	Pfkm	P47857;P47857-2;P47857-3;A0A2R8VHV2;A0A2R8VHA5	ATP-dependent 6-phosphofructokinase, muscle type	0	0	0	2	7.9924e-28	194.24		1.0305						1.0027						0.00389003					0.00389003		23
AIAVTVQEMVTK	Unmodified			1288.71	Tln1	P26039	Talin-1	0	0	0	2	1.754e-06	161.17						0.66073						0.72899						-0.456029	-0.456029		20
AIAYLFPSGLFEK	Unmodified			1454.78	Mrps9	Q9D7N3	28S ribosomal protein S9, mitochondrial	0	0	0	2	0.00011043	123.96					0.72969						0.81133						-0.301639		-0.301639		3
AIAYTWFNLQAR	Unmodified			1452.75	Nfib	I7HIP8;A2BG75;A2BG77;P97863;A2BG76;P97863-2;A2ADI3;P97863-3	Nuclear factor 1;Nuclear factor 1 B-type	0	0	0	2	0.015863	66.595			0.78715						0.868						-0.204233				-0.204233		3
AIDIYEQVGTSAMDSPLLKYSAK	GlyGly (K)	19;23	AIDIYEQVGTSAMDSPLLK(0.878)YSAK(0.122);AIDIYEQVGTSAMDSPLLK(0.471)YSAK(0.529)	2613.3	Napa	Q9DB05	Alpha-soluble NSF attachment protein	0	1	0	3	0.00025426	60.398		1.0847				0.81856		1.0885				0.91245		0.122341				-0.132183	-0.00492059	0.0108184	2
AIDLFTDAIK	Unmodified			1105.6	St13	Q99L47;F8WJK8;E9Q1V0	Hsc70-interacting protein	0	0	0	1;2	0.00016012	176.6	0.76476		0.95332	0.88503			0.88781		1.107	1.0635			-0.171677		0.146655	0.08882			0.021266	0.071507	88
AIDLFTDAIKLNPR	GlyGly (K)	10	AIDLFTDAIK(1)LNPR	1699.93	St13	Q99L47;F8WJK8;E9Q1V0	Hsc70-interacting protein	0	1	0	2;3	4.4718e-05	123.64	0.4873	0.92883	0.42301	0.41214		0.93943	0.57606	0.9262	0.53821	0.49943		1.037	-0.795709	-0.110604	-0.893759	-1.00165		0.0524159	-0.54986	1.19318	14
AIDMFNKAINLAK	GlyGly (K)	7	AIDMFNK(0.999)AINLAK(0.001)	1561.83	Tomm70a	Q9CZW5	Mitochondrial import receptor subunit TOM70	0	1	0	3	0.002013	94.191	0.3634		0.36151	0.87258			0.44339		0.42646	1.0475			-1.17335		-1.22952	0.0669502			-0.77864	0.683852	5
AIDSIHQLWK	Unmodified			1209.65	Dot1l	Q6XZL8	Histone-lysine N-methyltransferase, H3 lysine-79 specific	0	0	0	3	0.038765	48.091		2.4166						2.4486						1.29196					1.29196		1
AIDSSNLKDDYSTAQR	GlyGly (K)	8	AIDSSNLK(1)DDYSTAQR	1896.88	Pcid2	Q8BFV2	PCI domain-containing protein 2	0	1	0	3	1.7621e-05	114.64	0.85144		0.46378				1.0744		0.58073				0.103531		-0.784061				-0.340265	0.2339	11
AIEALHGHELRPGR	Unmodified			1554.84	Rbm14;Gm21992	Q8C2Q3;E9QL13;Q8C2Q3-2;J3QN51;J3QPT3;F7BGR7;B0LM42	RNA-binding protein 14	0	0	0	4	0.0030543	100.38		0.89328		1.0266				0.90637		1.2238				-0.141828		0.291368			0.0747699	0.103258	4
AIECSYTSADGLKHHSK	GlyGly (K)	13	AIECSYTSADGLK(0.909)HHSK(0.091)	2016.93	Dhcr7	A0A140LIT2;O88455	7-dehydrocholesterol reductase	0	1	0	4	0.017616	42.338	0.79462						1.0185						0.026446						0.026446		1
AIEEGVNHMWTVSAFQQHPR	Unmodified			2336.11	Gnpda1	O88958	Glucosamine-6-phosphate isomerase 1	0	0	0	3;4	1.0526e-13	170.89		1.0638						0.99566						-0.00627492					-0.00627492		3
AIEFCIAR	Unmodified			978.496	Tpp2	Q64514;A0A087WRC0;Q64514-2	Tripeptidyl-peptidase 2	0	0	0	2	0.010381	105.39	0.50388				0.98035	0.85857	0.61464				1.1002	0.95675	-0.702186				0.137766	-0.0637861	-0.209402	0.30527	13
AIEINPDSAQPYK	Unmodified			1444.72	St13	Q99L47;F8WJK8	Hsc70-interacting protein	0	0	0	1;2	5.969e-08	187.99	0.77386	0.93726	0.78718	0.90811			1.0005	0.95285	1.2784	1.0508			0.000721167	-0.069679	0.354339	0.0714881			0.0892174	0.389386	42
AIEINPDSAQPYKWR	GlyGly (K)	13	AIEINPDSAQPYK(1)WR	1900.94	St13	Q99L47;F8WJK8	Hsc70-interacting protein	0	1	0	2;3	1.0198e-06	146.16	0.63295	0.8577	0.66047	0.59328	0.82794	0.75524	0.77931	0.86363	0.90024	0.69572	0.93862	0.83586	-0.359731	-0.211515	-0.151618	-0.523421	-0.0913869	-0.258667	-0.266056	2.06196	41
AIEIYTDMGR	Unmodified			1167.56	Napa	Q9DB05	Alpha-soluble NSF attachment protein	0	0	0	2	5.5667e-05	205.36		1.1041			0.81162	0.97765		1.1195			0.91354	1.0792		0.162855			-0.13046	0.109962	0.0474522	0.186057	18
AIELLQEFSDQHPENAAEIK	Unmodified			2281.12	Srp72	F8VQC1;E9Q740	Signal recognition particle subunit SRP72	0	0	0	2;3	4.9022e-88	290.71		0.887						0.91161						-0.133511					-0.133511		39
AIELQPHFPDAYCNLANALK	Unmodified			2284.13	Ogt	Q8CGY8;Q8CGY8-2	UDP-N-acetylglucosamine--peptide N-acetylglucosaminyltransferase 110 kDa subunit	0	0	0	2;3	1.5603e-106	206.43					0.93959						1.0603						0.0844725		0.0844725		17
AIELSLK	Unmodified			772.469	Stam	Q3UGN9;P70297;A2ARJ0	Signal transducing adapter molecule 1	0	0	0	2	0.016267	133.47					1.0924	0.98715					1.2488	1.0905					0.320542	0.12499	0.222766	0.579538	10
AIELSLKEQR	GlyGly (K)	7	AIELSLK(1)EQR	1299.71	Stam	Q3UGN9;P70297;A2ARJ0	Signal transducing adapter molecule 1	0	1	0	2;3	0.00024494	121.6		0.77291	0.46335	0.5923	0.81051	0.85009		0.785	0.67569	0.77001	0.911	0.9538		-0.349235	-0.565567	-0.377051	-0.134477	-0.0682413	-0.298914	1.5409	24
AIELSLQEQKQQYTETK	GlyGly (K)	10;7	AIELSLQEQK(1)QQYTETK;QQYTETK(1)ALYPPAESQLNNK	2150.09	Stam2	O88811;O88811-2	Signal transducing adapter molecule 2	0	1	0	2;3	1.3384e-07	150.76		0.50044			0.50072	0.60018		0.50195			0.57125	0.65224		-0.994384			-0.807806	-0.616525	-0.806238	1.74915	11
AIENCEYAFNLKK	GlyGly (K)			1712.82	Smad2	Q62432-2;Q62432;E9Q3M0;E9Q5P9;E9PXA8	Mothers against decapentaplegic homolog 2;Mothers against decapentaplegic homolog	0	1	0	3	0.045426	52.79						0.49785						0.55514						-0.849076	-0.849076		1
AIENIDTLTNLESLFLGK	Unmodified			1990.06	Ppp1r7	Q3UM45	Protein phosphatase 1 regulatory subunit 7	0	0	0	3	0.017162	41.912		1.0548			0.91293	0.90911		1.035			0.99234	0.99422		0.0496308			-0.0110936	-0.00836297	0.0100581	0.179156	3
AIENLGVSYVKGTEQYQSK	GlyGly (K)			2227.11	Prim2	P33610	DNA primase large subunit	0	1	0	3	0.056877	45.876				0.54536						0.63589						-0.653151			-0.653151		1
AIEPPPLDAVIEAEHTLR	Unmodified			1970.05	Dhx9	A0A087WPL5;E9QNN1		0	0	0	2;3	8.3947e-11	165.16		0.98615			0.85478	0.84562		1.0155			0.98411	0.92463		0.0221902			-0.0231085	-0.113052	-0.0379901	0.356535	70
AIESLYR	Unmodified			850.455	Polg	Q75WC0;P54099;F6YLN2;F7BP45	DNA polymerase subunit gamma-1	0	0	0	2	0.04282	127.66						0.87495						0.97529						-0.0360968	-0.0360968		1
AIETALDCLKSANTEPYYR	GlyGly (K)	10	AIETALDCLK(1)SANTEPYYR	2328.11	Trrap	A0A1D5RLL4;E9PZA7;E9PWT1;E9QLK7;F7CGG2		0	1	0	3	8.5066e-11	143.67	0.76945		0.74969	0.7135		1.1995	0.97593		0.98223	0.85878		1.3161	-0.0351504		-0.0258672	-0.21964		0.396269	0.028903	0.0763756	16
AIFENTLSTYPKR	GlyGly (K)	12	AIFENTLSTYPK(1)R	1652.85	Pdcd11	Q6NS46	Protein RRP5 homolog	0	1	0	3	0.016689	65.563	0.64216				1.2583		0.77664				1.391		-0.364682				0.476122		0.0557202	0.0380518	3
AIFIFLSNAGAER	Unmodified			1407.75	Tor1a	Q9ER39	Torsin-1A	0	0	0	2	5.0561e-05	138.25		1.1472			0.95769	1.0128		1.1458			1.0697	1.1211		0.196355			0.0972062	0.164915	0.152825	1.45915	28
AIFLADGKVFTTGFSR	GlyGly (K)	8	AIFLADGK(1)VFTTGFSR	1842.96	Coro1b	Q9WUM3;A0A494B9Y4	Coronin-1B	0	1	0	2;3	5.3668e-06	132.23	0.98745		0.85716	0.93143			1.2164		1.0997	1.1413			0.282618		0.13711	0.190678			0.203469	1.38778	9
AIFLFVDK	Unmodified			951.543	Gabarapl2	P60521	Gamma-aminobutyric acid receptor-associated protein-like 2	0	0	0	2	0.0063487	126.28					0.89585						0.99226						-0.0112099		-0.0112099		18
AIFLPQAWLAYMTR	Unmodified			1679.89	Focad	A2AKG8;E9PYJ6	Focadhesin	0	0	0	2	0.00036723	107.4			0.86444						0.9744						-0.037414				-0.037414		4
AIFQAIAAK	Unmodified			931.549	Pgd	Q9DCD0	6-phosphogluconate dehydrogenase, decarboxylating	0	0	0	1;2	0.0020358	129.4	0.9147	1.0191			0.90541	0.88382	1.1394	1.0022			1.0089	0.96763	0.188274	0.00317044			0.0127832	-0.0474726	0.0391888	0.29978	62
AIFQAIAAKVGTGEPCCDWVGDEGAGHFVK	GlyGly (K)	9	AIFQAIAAK(0.996)VGTGEPCCDWVGDEGAGHFVK(0.004)	3303.54	Pgd	Q9DCD0	6-phosphogluconate dehydrogenase, decarboxylating	0	1	0	4	0.0057245	40.094		0.74957						0.75573						-0.404057					-0.404057		1
AIFQTIQNR	Unmodified			1089.59	Ipo7	Q9EPL8	Importin-7	0	0	0	2	0.0008383	173.68		1.0203						1.0048						0.00690837					0.00690837		28
AIFTGHSAVVEDVAWHLLHESLFGSVADDQK	Unmodified			3377.67	Rbbp7	Q60973;A2AFI9;A2AFJ1	Histone-binding protein RBBP7	0	0	0	3;4;5	9.401e-60	193.11		1.106			0.97574	1.0426		1.0899			1.0603	1.1232		0.124196			0.0844725	0.167615	0.125428	1.45914	33
AIFTTGQGASAVGLTAYVQR	Unmodified			2010.05	Mcm2	P97310	DNA replication licensing factor MCM2	0	0	0	2;3	4.9453e-40	263.56	1.1263	1.1754	1.0362	1.1146	1.0811	1.1505	1.3305	1.1869	1.2357	1.2258	1.2152	1.2626	0.411969	0.247198	0.305329	0.293724	0.281194	0.336398	0.312635	4.39696	98
AIGAFAAADSFDHK	Unmodified			1419.68	Pvalb	P32848	Parvalbumin alpha	0	0	0	3	0.044003	39.878			1.055						1.3444						0.426962				0.426962		1
AIGAQCYLECSALTQKGLK	GlyGly (K)	16	AIGAQCYLECSALTQK(0.99)GLK(0.01)	2224.1	Rhoj	Q9ER71-2;Q9ER71	Rho-related GTP-binding protein RhoJ	0	1	0	3	1.5957e-05	98.796			0.74523						0.9158						-0.126896				-0.126896		4
AIGAVPLIQGEYMIPCEKVSSLPTVYLK	GlyGly (K)	18	AIGAVPLIQGEYMIPCEK(0.996)VSSLPTVYLK(0.004)	3189.68	Ctsd	P18242;F8WIR1;F6Y6L6;A0A1B0GT66	Cathepsin D	0	1	0	3	4.8599e-05	58.418	0.47937		1.4444	0.91815			0.58065		1.6358	1.1119			-0.784259		0.709996	0.153027			0.0262547	0.0188806	3
AIGDHFYKR	GlyGly (K)	8	AIGDHFYK(1)R	1219.61	Ppm1g	Q61074;A0A0J9YVG0	Protein phosphatase 1G	0	1	0	3	0.0083334	80.239	0.55551			0.52307	0.83839	1.0271	0.70472			0.59113	0.94276	1.1134	-0.504878			-0.758453	-0.0850375	0.154972	-0.298349	0.616258	8
AIGGIILTASHNPGGPNGDFGIK	Unmodified			2205.15	Pgm1;Pgm2	Q9D0F9;A2CEK3	Phosphoglucomutase-1	0	0	0	2;3	3.3358e-33	153.25		0.93096			0.67305	0.67201		0.94078			0.74719	0.7254		-0.0880707			-0.420453	-0.463151	-0.323892	0.951066	25
AIGIDPGYSKAYGR	GlyGly (K)	10	AIGIDPGYSK(1)AYGR	1580.79	Sgta	Q8BJU0;A0A1W2P7I5;Q8BJU0-2;A0A1W2P6P1	Small glutamine-rich tetratricopeptide repeat-containing protein alpha	0	1	0	2;3	8.6767e-11	167.09	0.64993	0.96514	0.61915	0.63465	0.79674	0.78833	0.72259	0.96652	0.78342	0.72656	0.87345	0.83943	-0.468751	-0.0491285	-0.352142	-0.460846	-0.195203	-0.252518	-0.296431	2.17349	137
AIGIITHILPEDHLLLASSKR	GlyGly (K)	20	AIGIITHILPEDHLLLASSK(1)R	2410.37	Appbp2	Q9DAX9	Amyloid protein-binding protein 2	0	1	0	3;4	3.3219e-06	108.75	0.90469		0.83895				1.1233		1.0655				0.167743		0.0915306				0.129637	0.739915	7
AIGLAHVAMKCAESK	GlyGly (K)			1698.85	Ttc27	Q8CD92-2;Q8CD92;A0A3Q4EGI6	Tetratricopeptide repeat protein 27	0	1	0	3	0.02542	58.626			0.42432	0.43914					0.50651	0.50629					-0.981337	-0.981964			-0.981651	3.692	2
AIGNAAKSQIVTNVR	GlyGly (K)	7	AIGNAAK(1)SQIVTNVR	1654.91	Hspa4l	P48722;P48722-2;E0CY23	Heat shock 70 kDa protein 4L	0	1	0	3	0.00087019	72.815	0.62169		0.82747	1.1151		0.925	0.79334		1.0815	1.3539		1.0168	-0.333989		0.113034	0.437121		0.0240359	0.0600505	0.136649	11
AIGNIELGIR	Unmodified			1054.61	Map1b	P14873	Microtubule-associated protein 1B;MAP1B heavy chain;MAP1 light chain LC1	0	0	0	2	2.6531e-06	181.41	1.0388	1.227		0.80158	1.0097	1.0235	1.1827	1.1973		0.91383	1.127	1.126	0.242084	0.259785		-0.130002	0.172488	0.171207	0.143112	0.948696	35
AIGNIVTGTDEQTQKVIDAGALAVFPSLLTNPKTNIQK	2 GlyGly (K)	15;18;5	AIGNIVTGTDEQTQK(1)VIDAGALAVFPSLLTNPK(0.899)TNIQK(0.101);VIDAGALAVFPSLLTNPK(0.99)TNIQK(0.01);TNIQK(1)EATWTMSNITAGR	4193.23	Kpna2	P52293	Importin subunit alpha-1	0	2	0	4	9.7748e-06	59.305			0.35296						0.43139						-1.21294				-1.21294		1
AIGPHDVLATLLNNLK	Unmodified			1687.96	Sf3b1	Q99NB9;G5E866	Splicing factor 3B subunit 1	0	0	0	2;3	2.9917e-64	289.75		1.145			0.98222	1.057		1.1342			1.0891	1.1641		0.181675			0.123136	0.219215	0.174675	1.60784	55
AIGPHDVLATLLNNLKVQER	GlyGly (K)	16	AIGPHDVLATLLNNLK(1)VQER	2314.28	Sf3b1	Q99NB9;G5E866	Splicing factor 3B subunit 1	0	1	0	3;4	1.2502e-18	182.31	0.67546	0.90304	0.58585	0.50906	0.84321		0.81377	0.9134	0.71675	0.61298	0.92925		-0.297307	-0.130681	-0.480458	-0.706088	-0.105861		-0.344079	1.42094	30
AIGSASEGAQSSLQEVYHK	Unmodified			1960.95	Psma5	Q9Z2U1	Proteasome subunit alpha type-5	0	0	0	2;3	8.2156e-195	319.39	1.0252	1.1203	0.99984	0.7429	1.3964	1.0464	1.2928	1.1307	1.2627	0.94466	1.6048	1.165	0.370499	0.177216	0.336512	-0.0821329	0.682394	0.22033	0.284136	1.39858	114
AIGSASEGAQSSLQEVYHKSMTLK	GlyGly (K)	19;5	AIGSASEGAQSSLQEVYHK(0.996)SMTLK(0.004);SMTLK(1)EAIK	2635.29	Psma5	Q9Z2U1	Proteasome subunit alpha type-5	0	1	0	3;4	2.948e-15	135.36	0.67439	1.2158	0.79864	0.7097	1.2123	0.7987	0.81662	1.2157	0.92862	0.84097	1.3404	0.87633	-0.292263	0.281787	-0.10684	-0.249874	0.422664	-0.190454	-0.0224966	0.0647134	47
AIGTAYAVLSNPEKR	GlyGly (K)	14	AIGTAYAVLSNPEK(1)R	1702.9	Dnajb12	Q9QYI4;Q8C4C9	DnaJ homolog subfamily B member 12	0	1	0	2;3	0.00038688	89.26	0.65608		0.47124	0.35442			0.83174		0.57165	0.40738			-0.265795		-0.806796	-1.29555			-0.789381	0.93015	6
AIGTEPDSDVLSEIMHSFAK	Unmodified			2146.03	Ipo5	Q8BKC5;Q8BKC5-2	Importin-5	0	0	0	2;3	9.3056e-75	258.39		0.92878			0.99316	0.83684		0.93228			1.1115	0.93729		-0.101165			0.152508	-0.0934326	-0.0140298	0.0546597	51
AIGVKPPR	GlyGly (K)			950.566	Vcp	Q01853	Transitional endoplasmic reticulum ATPase	0	1	0	2	0.02612	99.919					0.70669	0.69512					0.78461	0.75949					-0.349952	-0.396897	-0.373425	1.39834	10
AIHEVFEVGVTSHR	Unmodified			1579.81	Rragc	Q99K70	Ras-related GTP-binding protein C	0	0	0	3;4	2.7038e-05	130.61		1.0465		0.6969				1.0239		0.79699				0.0340748		-0.327366			-0.146646	0.247163	6
AIHLPEQLKEDR	GlyGly (K)	9	AIHLPEQLK(1)EDR	1561.82	Tex10	Q3URQ0	Testis-expressed sequence 10 protein	0	1	0	3;4	0.0022299	73.435			0.69191		0.92296				0.94668		1.0373				-0.0790513		0.0528332		-0.013109	0.0579565	2
AIHMALDCCGIAGPLEQFISDTCPK	Unmodified			2803.28	Cd9	P40240	CD9 antigen	0	0	0	3	2.2203e-39	165.66		0.46508						0.46256						-1.11229					-1.11229		10
AIHMALDCCGIAGPLEQFISDTCPKK	GlyGly (K)	25;26	AIHMALDCCGIAGPLEQFISDTCPK(0.843)K(0.157);AIHMALDCCGIAGPLEQFISDTCPK(0.435)K(0.565)	3045.42	Cd9	P40240	CD9 antigen	0	1	0	4	4.541e-21	143.91	0.71898	0.8523	0.89383	0.65058	0.8724		0.86782	0.84294	1.0397	0.81591	0.98299		-0.204532	-0.246498	0.0561673	-0.293518	-0.0247514		-0.142627	0.992607	22
AIHNICSVCR	Unmodified			1228.58	Tnpo3	Q6P2B1;Q6P2B1-2	Transportin-3	0	0	0	2;3	0.00051437	106.62	1.0876						1.2833						0.359858						0.359858		5
AIHNKVNIVPVIAK	GlyGly (K)	5;9	AIHNK(1)VNIVPVIAK;VNIVPVIAK(0.999)ADTLTLK(0.001)	1628.97	Sept2	P42208;E9Q3V6;F6WYM0;D3YYB1;D3Z3C0	Septin-2	0	1	0	3	0.00019313	95.273	0.73487		0.53525				0.90688		0.65965				-0.141016		-0.600227				-0.370622	0.452105	4
AIHTAPVASMAFDATSTLLATGGCDGAVR	Unmodified			2860.38	Tbl3	Q8C4J7	Transducin beta-like protein 3	0	0	0	3	4.0547e-51	163.72		1.0393			0.89661	1.184		1.0305			1.0064	1.2838		0.0433445			0.00920383	0.36042	0.137656	0.464178	20
AIHWAAYMGHIEVVK	Unmodified			1723.89	Ankrd28	Q505D1;A0A2I3BQ07;A0A2I3BQJ1;A0A2I3BRN1	Serine/threonine-protein phosphatase 6 regulatory ankyrin repeat subunit A	0	0	0	4	4.1075e-05	111.31		1.0236			1.0647			1.0213			1.1777			0.0304067			0.235972		0.133189	0.378391	8
AIHYLHYIER	Unmodified			1313.69	Mrps5	Q99N87	28S ribosomal protein S5, mitochondrial	0	0	0	3	0.0008334	95.523		1.0718	0.87952					1.0532	0.98617					0.0747794	-0.0200917				0.0273438	0.175809	6
AIIAPHAGYTYCGSCAAHAYK	Unmodified			2281.04	Memo1	Q91VH6;A0A3F2YNL8;A0A3B2W4I2;A0A3B2W7C9;A0A3B2WCC1;A0A3B2W4G7	Protein MEMO1	0	0	0	2;3;4	7.9366e-23	176.68	0.81694	0.90607	0.87879	0.92292	0.87848		0.97359	0.93292	0.97082	1.0902	0.9727		-0.0386137	-0.100175	-0.0427243	0.124593	-0.0399332		-0.0193706	0.196933	49
AIIASNIMYIVGQYPR	Unmodified			1807.97	Xpo1	Q6P5F9;F6YA11	Exportin-1	0	0	0	2;3	1.5528e-64	319.46	0.81503	1.1175	0.9815	0.92066	1.0212	0.97813	0.95494	1.1062	1.0722	1.0459	1.1335	1.0698	-0.066518	0.145612	0.100574	0.0647449	0.180784	0.0973411	0.0870898	1.26043	88
AIIASNIMYIVGQYPR	Oxidation (M)			1823.96	Xpo1	Q6P5F9;F6YA11	Exportin-1	0	0	1	2	4.1014e-05	140.31			0.79917	1.236					0.90668	1.4059					-0.141335	0.491494			0.17508	0.168605	7
AIIDEFEQKLR	GlyGly (K)			1474.78	Ncapd2	A0A0R4J0H7;Q8K2Z4;Q8K2Z4-2	Condensin complex subunit 1	0	1	0	3	0.020999	70.977	0.78812						0.87968						-0.184949						-0.184949		1
AIIEEGDREIATKMQELALSEGALPR	GlyGly (K)	13	AIIEEGDREIATK(1)MQELALSEGALPR	2953.52	Dnajc13	G3X922;D4AFX7		0	1	0	4	0.0020436	47.018		0.99779			0.71984			1.0016			0.81244			0.00230647			-0.299667		-0.14868	0.296795	2
AIIEEYLHLNDMK	Unmodified			1587.8	Eif4g1	E9PVC5;E9Q9E1;Q6NZJ6;E9PVC6;Q6NZJ6-2;A0A0J9YUS5	Eukaryotic translation initiation factor 4 gamma 1	0	0	0	2;3	3.159e-43	274.2		1.0094			0.94917	1.0256		1.0221			1.0945	1.1342		0.0315364			0.130272	0.181675	0.114494	0.914998	70
AIIEKYQQEDHPDVVTCPEHYR	GlyGly (K)	5	AIIEK(1)YQQEDHPDVVTCPEHYR	2840.32	Trim59	D3Z0I5;Q922Y2	Tripartite motif-containing protein 59	0	1	0	4	7.4281e-06	91.547		0.97759		0.67492				0.99454		0.88152				-0.0078987		-0.181935			-0.0949167	0.32571	4
AIIGLYNYAHEMTHGASDR	Unmodified			2118	Nckap1	A2AS98;P28660;P28660-2	Nck-associated protein 1	0	0	0	3;4	1.1034e-06	109.38		0.9293			0.88627			0.93993			0.98875			-0.0893748			-0.0163223		-0.0528485	0.414536	17
AIIGVLLNLTNDNEWGSTK	Unmodified			2057.08	Wapal	B7ZP47;Q65Z40;F6YCH1	Wings apart-like protein homolog	0	0	0	2	0.0020799	88.224		0.83853						0.8421						-0.247937					-0.247937		4
AIIIFVPVPQLK	Unmodified			1336.85	Rps7	P62082	40S ribosomal protein S7	0	0	0	1;2;3	1.5481e-06	168.72	0.87397	0.98094	0.89874	0.94278	0.88987	0.93407	1.0074	0.99232	0.98256	1.0545	0.88605	1.018	0.0106366	-0.0111227	-0.0253826	0.0765591	-0.17454	0.0257376	-0.016352	0.18182	142
AIIIFVPVPQLKSFQK	GlyGly (K)	12;4	AIIIFVPVPQLK(0.637)SFQK(0.363);SFQK(1)IQVR	1941.15	Rps7	P62082	40S ribosomal protein S7	0	1	0	3	1.3694e-05	116.96	0.80113	0.96327	0.59228	0.73202	0.92891	0.80482	0.97456	0.95126	0.70775	0.882	1.0281	0.88476	-0.0371771	-0.0720884	-0.498688	-0.181149	0.0399806	-0.176642	-0.154294	0.99323	22
AIIIFVPVPQLKSFQK	Unmodified			1827.1	Rps7	P62082	40S ribosomal protein S7	0	0	0	3	0.0023744	91.441	1.0058					0.7689	1.1762					0.84717	0.234133					-0.239277	-0.0025716	0.00301404	4
AIIKPQYVDQIPK	Unmodified			1511.87	Abce1	P61222	ATP-binding cassette sub-family E member 1	0	0	0	2;3	6.8207e-06	157.03	0.91537		1.0088	1.044			1.0913		1.2155	1.1721			0.126048		0.28155	0.229096			0.212231	1.36323	39
AIIKPQYVDQIPK	GlyGly (K)	4;9	AIIK(1)PQYVDQIPK;PQYVDQIPK(0.968)AAK(0.032)	1625.91	Abce1	P61222	ATP-binding cassette sub-family E member 1	0	1	0	2;3	5.2773e-06	160.86	0.92042	0.97831			0.7561	0.94994	1.17	0.96564			0.85616	1.0379	0.226509	-0.0504427			-0.224048	0.0536674	0.00142142	0.00483402	11
AIIKPQYVDQIPKAAK	GlyGly (K)	3;4;9	AAK(1)GTVGSILDR;AIIK(1)PQYVDQIPK;PQYVDQIPK(0.968)AAK(0.032)	1896.08	Abce1	P61222	ATP-binding cassette sub-family E member 1	0	1	0	3	0.0016447	71.529	0.72064		0.53114				0.86421		0.59572				-0.210546		-0.747294				-0.47892	0.487893	2
AIILAAAPGEKLPLFPEPLHVFAPR	GlyGly (K)	11	AIILAAAPGEK(1)LPLFPEPLHVFAPR	2780.57	Dnmt1	J3QNW0;P13864;P13864-2	DNA (cytosine-5)-methyltransferase;DNA (cytosine-5)-methyltransferase 1	0	1	0	4	5.2762e-08	96.55	0.66539		0.78995				0.78203		0.9983				-0.354704		-0.00245467				-0.178579	0.304874	8
AIILFNPDAKGLSNPGEVEILR	GlyGly (K)	10	AIILFNPDAK(1)GLSNPGEVEILR	2479.34	Rxrb	Q8VCR0;Q3TWJ1;P28704-2;P28704	Retinoic acid receptor RXR-beta	0	1	0	3	0.00048469	58.093	1.0601		0.64217	0.62504			1.3011		0.80911	0.74244			0.379732		-0.305592	-0.429654			-0.118505	0.164878	4
AIITALGVDRR	Unmodified			1183.7	Gcn1l1	E9PVA8		0	0	0	2;3	1.5203e-19	243.03		1.0043						1.0214						0.030548					0.030548		29
AIIYQYIEEIYHR	Unmodified			1709.88	Fdft1	A0A571BEK9;P53798	Squalene synthase	0	0	0	3	3.2717e-05	118.87		1.4297						1.4533						0.539333					0.539333		7
AIKFLEVIK	GlyGly (K)	3;6	AIK(1)FLEVIK;FLEVIK(1)PFCVILPEIQK(1)PER	1173.71	Sec61a1	P61620	Protein transport protein Sec61 subunit alpha isoform 1	0	1	0	3	0.00060634	126.24	0.45546		0.35823	0.52407			0.53534		0.44732	0.58126			-0.901473		-1.16062	-0.782744			-0.948279	1.86771	10
AIKHTIAVVWGGVNIPHSPYR	Unmodified			2314.27	Flnb	Q80X90	Filamin-B	0	0	0	3;4	7.5911e-05	70.907	0.78962	0.87168	0.819			0.94487	0.92597	0.87156	0.90954			1.0322	-0.110963	-0.198328	-0.136791			0.0457225	-0.10009	0.825012	8
AIKLANLR	GlyGly (K)			1011.62		Q6PE87	UPF0704 protein C6orf165 homolog	0	1	0	2	0.04333	84.359	0.84534		0.81098	0.84394			1.0579		1.05	1.0471			0.0812033		0.0703893	0.0663992			0.0726639	2.43375	3
AIKLLEHAK	GlyGly (K)	6	LLEHAK(1)GAGSK(1)SLQNTDGK(1)FN	1135.67	Bag2	Q91YN9	BAG family molecular chaperone regulator 2	0	1	0	3	0.039491	52.278		0.37681						0.38802						-1.3658					-1.3658		1
AIKQTQCPADPLQLNK	GlyGly (K)	3	AIK(1)QTQCPADPLQLNK	1938	Fem1c	Q8CEF1	Protein fem-1 homolog C	0	1	0	3	0.0004256	77.42	0.69279	0.62695					0.87701	0.62431					-0.189335	-0.679666					-0.4345	0.485397	2
AILAELTGR	Unmodified			942.55	Pdha1	P35486	Pyruvate dehydrogenase E1 component subunit alpha, somatic form, mitochondrial	0	0	0	2	0.0009099	166.68		0.87274						0.87335						-0.195368					-0.195368		21
AILAGAQPIEEMR	Unmodified			1397.73	Ckap2	Q3V1H1	Cytoskeleton-associated protein 2	0	0	0	2	1.9333e-08	166.55				1.0135						1.233						0.302173			0.302173		14
AILCLLLGGVER	Unmodified			1312.75	Mcm3	P25206	DNA replication licensing factor MCM3	0	0	0	2;3	1.3624e-05	148.52	1.0664	1.272			1.1358	1.2623	1.2533	1.2603			1.2472	1.3921	0.325732	0.333767			0.318693	0.477263	0.363864	2.6193	30
AILDEVTHVQDLFLR	Unmodified			1767.95	Rnf213	E9Q555;A0A171EBL2	E3 ubiquitin-protein ligase RNF213	0	0	0	2;3	1.507e-51	214.81		0.99187			0.85863	0.90646		1.0045			0.97	1.002		0.00647756			-0.0439433	0.00288251	-0.0115278	0.258511	19
AILDKATNK	GlyGly (K)			1086.6	Rbms1	E9PZ21;Q91W59-3;Q91W59-2;Q91W59	RNA-binding motif, single-stranded-interacting protein 1	0	1	0	2	0.034689	79.474					0.93172	0.63657					1.0603	0.71035					0.0844725	-0.493398	-0.204463	0.216135	2
AILFAVVAR	Unmodified			958.596	Vamp7	P70280	Vesicle-associated membrane protein 7	0	0	0	2	0.010643	94.262	0.90736	1.1254	0.98434	0.99365	0.93397	0.88976	1.0748	1.1088	1.0989	1.1135	1.0335	0.98053	0.104068	0.148999	0.13606	0.155102	0.0475384	-0.0283663	0.0939002	1.62201	28
AILGEVKLCEK	GlyGly (K)	7;4	AILGEVK(1)LCEK;LCEK(1)MAQFDAK	1372.74	Eef1g	Q9D8N0	Elongation factor 1-gamma	0	1	0	2;3	7.2873e-05	132.25	0.60029	1.0096	0.71967	0.51521	0.97237	0.86572	0.84168	1.0297	1.0694	0.5794	1.1183	0.96649	-0.248656	0.0422241	0.0968016	-0.787368	0.161307	-0.0491733	-0.130811	0.393478	29
AILIFNNHGK	Unmodified			1125.63	Ap3s1	Q9DCR2;A0A286YDU3;A0A286YD58	AP-3 complex subunit sigma-1	0	0	0	2;3	0.00076127	95.502		1.0972	1.2003		1.0772	0.91824		1.0857	1.3333		1.2005	1.0052		0.118626	0.415001		0.263635	0.00748258	0.201186	0.968354	25
AILIFNNHGKPR	Unmodified			1378.78	Ap3s1	Q9DCR2;A0A286YDU3;A0A286YD58	AP-3 complex subunit sigma-1	0	0	0	3	0.011312	69.672			0.94555						1.0527						0.0740944				0.0740944		1
AILILDNDGDRLFAK	Unmodified			1672.91	Copz1	P61924;A0A2R8VJV3;Q8R3M1	Coatomer subunit zeta-1	0	0	0	2;3	4.3359e-75	284.73		0.81013				1.0373		0.82174				1.1454		-0.283246				0.195852	-0.0436973	0.052991	40
AILNDTKLTDINQLPET	GlyGly (K)			2012.04	Rabep1	O35551;O35551-3;O35551-6;O35551-2;J3QJV7	Rab GTPase-binding effector protein 1	0	1	0	2	0.028858	53.569		0.93291						0.98286						-0.0249422					-0.0249422		1
AILPCQDTPSVK	Unmodified			1327.68	Lta4h	P24527	Leukotriene A-4 hydrolase	0	0	0	2	9.1154e-08	180.67			1.1484						1.4607						0.54666				0.54666		26
AILQQLGLNSTCDDSILVKTVCGVVSK	GlyGly (K)	19;8	AILQQLGLNSTCDDSILVK(1)TVCGVVSK;TVCGVVSK(1)R	3031.57	Hk1	G3UVV4;P17710-3;P17710-4;P17710;P17710-2	Hexokinase;Hexokinase-1	0	1	0	3	1.4179e-16	128.29			0.42825						0.53952						-0.890252				-0.890252		2
AILSTKPPGTFLLR	GlyGly (K)	6	AILSTK(1)PPGTFLLR	1626.95	Stat3	P42227;P42227-2;B7ZC18;P42227-3	Signal transducer and activator of transcription 3;Signal transducer and activator of transcription	0	1	0	3	6.1954e-05	116.71	0.82223		0.81325	0.86493			1.0255		1.0337	0.9643			0.0363275		0.0478175	-0.052446			0.0105663	0.113252	13
AILSTKPPGTFLLR	Unmodified			1512.9	Stat3	P42227;P42227-2;B7ZC18;P42227-3	Signal transducer and activator of transcription 3;Signal transducer and activator of transcription	0	0	0	2;3	3.9436e-05	117.93			0.7274						0.80472						-0.313441				-0.313441		19
AILTFALDSAEQK	Unmodified			1405.75	Exosc5	Q9CRA8	Exosome complex component RRP46	0	0	0	2;3	1.592e-61	256.24	0.93892	0.9682	0.74159	0.88338	1.0031	0.94966	1.1413	0.97365	0.87179	1.0387	1.1222	1.0607	0.190678	-0.0385248	-0.197947	0.054779	0.16633	0.0850167	0.0433886	0.306684	47
AILTPNHVEFSR	Unmodified			1382.73	Carkd	J3QMM7;K3W4M4;Q9CZ42-3;Q9CZ42;J3QN06;Q9CZ42-2	ATP-dependent (S)-NAD(P)H-hydrate dehydratase	0	0	0	2;3	1.9445e-05	157.78		1.2182		1.1031	0.6966			1.2263		1.2868	0.78616			0.294312		0.363788	-0.347105		0.103665	0.160009	31
AILVDLEPGTMDSVR	Oxidation (M)			1630.82	Tubb5;Tubb2a;Tubb2b;Tubb3	P99024;Q7TMM9;Q9CWF2;Q9ERD7;A0A1D5RM76	Tubulin beta-5 chain;Tubulin beta-2A chain;Tubulin beta-2B chain;Tubulin beta-3 chain	0	0	1	2;3	2.9035e-21	205.13	0.96401	1.0866	0.82484	0.80516	0.9397	0.95655	1.2219	1.0829	1.0941	0.97322	1.0482	1.0768	0.289126	0.1149	0.129745	-0.0391621	0.067914	0.10675	0.111546	1.30069	223
AILVDLEPGTMDSVR	Unmodified			1614.83	Tubb5;Tubb2a;Tubb2b;Tubb3	P99024;Q7TMM9;Q9CWF2;Q9ERD7;A0A1D5RM76	Tubulin beta-5 chain;Tubulin beta-2A chain;Tubulin beta-2B chain;Tubulin beta-3 chain	0	0	0	2;3	2.1553e-38	227.37	0.97418	1.0951	1.0331	0.92605	1.0328	1.016	1.2521	1.093	1.3401	1.0918	1.1666	1.1284	0.32435	0.128293	0.422341	0.126709	0.22231	0.174279	0.233047	2.32039	210
AILVVFANK	Unmodified			973.596	Arl1	P61211;F8WIB1	ADP-ribosylation factor-like protein 1	0	0	0	1;2	0.00032531	170.31		0.95088	0.9263	0.86967	0.81667	0.85852		0.93838	1.0059	0.95182	0.88225	0.93327		-0.0917558	0.00848689	-0.0712393	-0.180741	-0.0996336	-0.0869765	1.34341	86
AILVYCLLHYR	Unmodified			1419.77	Chd8	Q09XV5;F7AL76	Chromodomain-helicase-DNA-binding protein 8	0	0	0	3	0.0036137	99.815			1.0508						1.1733						0.230572				0.230572		2
AIMAQLPQEQKAK	GlyGly (K)	11;13	AIMAQLPQEQK(0.946)AK(0.054);AIMAQLPQEQK(0.022)AK(0.978)	1568.83	Ctnna1	P26231	Catenin alpha-1	0	1	0	2;3	0.00011735	120.55	0.47011	0.82107	0.48772	0.5668	0.75903	0.78333	0.57482	0.83359	0.65318	0.6691	0.84191	0.85669	-0.798818	-0.26259	-0.614447	-0.579706	-0.248262	-0.223155	-0.454496	2.23408	32
AIMAQLPQEQKAK	Oxidation (M);GlyGly (K)	11;13	AIMAQLPQEQK(0.946)AK(0.054);AIMAQLPQEQK(0.022)AK(0.978)	1584.83	Ctnna1	P26231	Catenin alpha-1	0	1	1	3	0.00044531	138.63			0.45606						0.5906						-0.759747				-0.759747		1
AIMKEVIPFLK	GlyGly (K)	4	AIMK(1)EVIPFLK	1401.81	Pcm1	Q9R0L6;Q9R0L6-2	Pericentriolar material 1 protein	0	1	0	3	0.0013421	83.081	0.56905	1.1265	0.3881		0.67534	0.80136	0.67319	1.1535	0.44605		0.74833	0.88639	-0.570914	0.206018	-1.16472		-0.418253	-0.173986	-0.424372	0.870342	17
AIMTYVSSFYHAFSGAQK	Unmodified			2006.96	Actn4;Actn1	A0A1L1SV25;P57780;A1BN54;Q7TPR4;D3Z0L8	Alpha-actinin-4;Alpha-actinin-1	0	0	0	2;3	1.0792e-55	240.37	0.86671	0.92527	0.89506	0.92934	0.85297	0.89999	0.99865	0.94941	0.95661	1.0496	0.91511	0.95109	-0.00194895	-0.0748968	-0.0639972	0.0698396	-0.127983	-0.0723462	-0.0452221	0.768949	134
AIMTYVSSFYHAFSGAQK	Oxidation (M)			2022.95	Actn4;Actn1	A0A1L1SV25;P57780;A1BN54;Q7TPR4;D3Z0L8	Alpha-actinin-4;Alpha-actinin-1	0	0	1	2;3	9.577e-32	194.7	0.84144	1.0021	0.90701	0.89808	0.85417	0.87947	0.98923	0.9911	1.068	0.98593	0.94165	0.96317	-0.0156221	-0.0128975	0.0949116	-0.0204429	-0.0867372	-0.0541376	-0.0158209	0.255673	80
AIMTYVSSFYHAFSGAQKAETAANR	Unmodified			2720.3	Actn4;Actn1	A0A1L1SV25;P57780;A1BN54;Q7TPR4;D3Z0L8	Alpha-actinin-4;Alpha-actinin-1	0	0	0	3;4	2.59e-11	119.94	0.91353		0.87372				1.0682		1.0263				0.0951818		0.0374525				0.0663171	0.582784	15
AIMVKGVDEATIIDILTK	Oxidation (M);GlyGly (K)	5;13	AIMVK(1)GVDEATIIDILTK;GVDEATIIDILTK(1)R	2059.12	Anxa1	A0A494BBD8;P10107	Annexin A1	0	1	1	3	7.4597e-07	122.97		0.95622		0.61477				0.95735		0.72186				-0.0628816		-0.470209			-0.266545	0.381569	4
AIMVKGVDEATIIDILTK	GlyGly (K)	5;13	AIMVK(1)GVDEATIIDILTK;GVDEATIIDILTK(1)R	2043.13	Anxa1	A0A494BBD8;P10107	Annexin A1	0	1	0	3	6.0864e-13	178.52		0.96718			1.037	0.9682		0.95722			1.1343	1.0641		-0.0630776			0.181802	0.0896337	0.0694528	0.363182	13
AIMYEETTYSKK	GlyGly (K)	12	AIMYEETTYSK(0.434)K(0.566)	1576.74	Msh6	P54276	DNA mismatch repair protein Msh6	0	1	0	3	0.0031323	73.435			0.63548						0.82911						-0.270365				-0.270365		1
AINEAYKEDYHK	GlyGly (K)	7;12	AINEAYK(0.998)EDYHK(0.002);AINEAYK(0.281)EDYHK(0.719)	1593.74	Anxa6	F8WIT2;P14824	Annexin;Annexin A6	0	1	0	3	0.0018444	75.695		0.91666	0.66509	0.73277		0.62116		0.90536	0.89878	0.92478		0.69891		-0.143437	-0.15396	-0.112818		-0.516821	-0.231759	1.02952	6
AINFNFGYAK	Unmodified			1143.57	Qars	Q8BML9;D3Z158;A0A140LIZ4		0	0	0	1;2	7.9591e-10	238.31		1.0529			0.95063	1.0083		1.0424			1.0615	1.1064		0.059909			0.0861044	0.145873	0.0972955	1.20716	40
AINNKQLFGR	GlyGly (K)	5	AINNK(1)QLFGR	1273.69	Zcrb1	Q9CZ96;Q9CZ96-2	Zinc finger CCHC-type and RNA-binding motif-containing protein 1	0	1	0	3	0.0021309	85.731	0.6575		0.50777	0.82967	0.9638	1.059	0.75503		0.59713	0.98462	1.0435	1.1768	-0.405394		-0.743883	-0.0223611	0.0614306	0.234869	-0.175068	0.42286	7
AINPINTFTK	Unmodified			1117.61	Arhgap1	Q5FWK3;A2AH25	Rho GTPase-activating protein 1	0	0	0	1;2	3.8376e-06	219.8		5.576						5.5605						2.47521					2.47521		33
AINQGGLTSVAVR	Unmodified			1284.71	Psma6	Q9QUM9;E0CXB1	Proteasome subunit alpha type-6	0	0	0	1;2	8.0148e-38	248.05	1.2323	1.0713	1.1892	1.1788	1.0247	0.85231	1.5217	1.0696	1.5566	1.43	1.1475	0.92267	0.605684	0.0970714	0.638398	0.516015	0.198494	-0.116113	0.323258	1.29876	97
AINQIAAALFTIHK	Unmodified			1509.87	Nckap1	A2AS98;P28660;P28660-2	Nck-associated protein 1	0	0	0	2;3	1.2859e-18	199.96	0.87757	1.0166	0.97905	0.94496	0.8423	1.1157	1.0441	1.0117	1.1042	1.1057	0.94715	1.2359	0.0622599	0.0167816	0.143002	0.14496	-0.0783352	0.305562	0.0990383	0.906386	73
AINQKLGDTPGVSYSDIAAR	GlyGly (K)	5	AINQK(1)LGDTPGVSYSDIAAR	2189.11	Vps16	G3X8X7;Q920Q4;Q920Q4-2	Vacuolar protein sorting-associated protein 16 homolog	0	1	0	3	1.3541e-05	100.67	0.84795	0.87665	0.86031	1.0398	0.95308	0.89129	1.0336	0.88941	1.2105	1.1195	1.0548	0.99294	0.047678	-0.169079	0.275603	0.162855	0.0769695	-0.0102216	0.0639673	0.45775	24
AINQQTGAFVEISR	Unmodified			1532.79	Khsrp	Q3U0V1;A0A3B2WCD8;A0A3B2W465	Far upstream element-binding protein 2	0	0	0	2;3	5.4861e-13	179.94		0.74513				0.70861		0.7431				0.78816		-0.428372				-0.34344	-0.385906	1.1563	62
AINTFFAKNGYR	GlyGly (K)	8	AINTFFAK(1)NGYR	1514.76	Larp4	E9Q066;G3X9Q6;Q8BWW4;A0A2R8VKL5;A0A2R8W6Y5	La-related protein 4	0	1	0	3	0.010576	57.885	0.85863		0.72901				1.0635		0.83157				0.08882		-0.26609				-0.0886352	0.15175	2
AINTICSLEKK	GlyGly (K)	10;11	AINTICSLEK(1)K(1)SLLR;AINTICSLEK(1)K(1)SLLR	1389.73	Anapc7	D3YU58;Q9WVM3	Anaphase-promoting complex subunit 7	0	1	0	2;3	0.00043366	105.2	0.66817	0.91323			0.83542		0.81016	0.92931			0.95831		-0.303721	-0.105768			-0.0614357		-0.156975	0.770528	15
AINTICSLEKKSLLR	2 GlyGly (K)	10;11	AINTICSLEK(1)K(1)SLLR;AINTICSLEK(1)K(1)SLLR	1973.07	Anapc7	D3YU58;Q9WVM3	Anaphase-promoting complex subunit 7	0	2	0	3;4	2.8891e-06	164.81	0.76073		0.58716	0.61141			0.88294		0.75782	0.75495			-0.179613		-0.400073	-0.405547			-0.328411	1.32147	9
AINVLLEGNPDTHSWEMVGK	Unmodified			2209.08	Ubap2l	Q80X50;Q80X50-4;Q80X50-3;A0A0H2UH17;A0A0G2JDV6;A0A0G2JG47;Q80X50-5;Q80X50-2	Ubiquitin-associated protein 2-like	0	0	0	2;3	2.0295e-45	233.62		0.82963			0.86772	0.862		0.84309			0.97877	0.95842		-0.246241			-0.0309582	-0.0612701	-0.112823	0.627905	34
AINVLLEGNPDTHSWEMVGKK	GlyGly (K)	20	AINVLLEGNPDTHSWEMVGK(0.846)K(0.154)	2451.22	Ubap2l	Q80X50;Q80X50-4;Q80X50-3;A0A0H2UH17;A0A0G2JDV6;A0A0G2JG47;Q80X50-5;Q80X50-2	Ubiquitin-associated protein 2-like	0	1	0	3	0.0018213	65.47		0.42329						0.43303						-1.20746					-1.20746		1
AIPDLTAPVAAVQAAVSNLVR	Unmodified			2075.17	Vcl	Q64727	Vinculin	0	0	0	2;3	2.0947e-36	189.1		0.91681			0.75275	0.81371		0.91266			0.83324	0.90412		-0.131851			-0.263196	-0.145414	-0.180153	1.30421	25
AIPELTKLLNDEDQVVVNK	GlyGly (K)	7;12	AIPELTK(1)LLNDEDQVVVNK;LLNDEDQVVVNK(1)AAVMVHQLSK	2251.21	Ctnnb1	Q02248;E9Q6A9;D3YUH4;F6QZ47	Catenin beta-1	0	1	0	3	2.5463e-05	89.468		0.44353			0.56601			0.45792			0.64734			-1.12683			-0.627404		-0.877118	0.753076	11
AIPMYKIATK	GlyGly (K)	6	AIPMYK(1)IATK	1248.69	Atp6v1e1	P50518	V-type proton ATPase subunit E 1	0	1	0	3	9.4309e-05	134.25		0.79161			0.89251			0.77253			0.99604			-0.372337			-0.00572441		-0.189031	0.309615	2
AIPQVKCNEQPNR	GlyGly (K)	6	AIPQVK(1)CNEQPNR	1666.82	Cyfip2;Cyfip1	Q5SQX6;Q7TMB8;Q7TMB8-2;A0A0R4J119;A0A0U1RQ05	Cytoplasmic FMR1-interacting protein 2;Cytoplasmic FMR1-interacting protein 1	0	1	0	3	0.0017171	71.806	0.87098						1.0776						0.107822						0.107822		5
AIPSLHGPLMVLNHVVR	Unmodified			1852.05	Rangap1	P46061	Ran GTPase-activating protein 1	0	0	0	3;4	2.3979e-10	142.39	0.80607		0.92199				0.95344		1.0322				-0.0687859		0.0457225				-0.0115317	0.0587521	17
AIPTNKACFDCGAK	GlyGly (K)			1665.76	Arfgap2	Q99K28;Q99K28-2	ADP-ribosylation factor GTPase-activating protein 2	0	1	0	3	0.028934	59.709	1.0246						1.3034						0.38228						0.38228		1
AIQAELLKVK	GlyGly (K)	8	AIQAELLK(0.999)VK(0.001)	1225.74	Ppid	Q9CR16	Peptidyl-prolyl cis-trans isomerase D	0	1	0	3	0.0050953	89.029				0.67449						0.87241						-0.196922			-0.196922		2
AIQASLAKVCTNR	GlyGly (K)	8	AIQASLAK(1)VCTNR	1544.81	Abcb6	Q9DC29	ATP-binding cassette sub-family B member 6, mitochondrial	0	1	0	2;3	1.6165e-16	196.16	1.1846		1.0565	0.98718			1.4435		1.2541	1.2096			0.529571		0.326652	0.27453			0.376918	1.39731	20
AIQGATSHHLGQNFSK	Unmodified			1694.85	Eprs	Q8CGC7	Bifunctional glutamate/proline--tRNA ligase;Glutamate--tRNA ligase;Proline--tRNA ligase	0	0	0	2;3;4	1.5132e-42	249.33	1.067	0.91796	0.97674	0.97223	0.91809		1.2723	0.90509	1.0899	1.0767	1.0133		0.347439	-0.143867	0.124196	0.106616	0.0190614		0.0906891	0.495706	55
AIQGWLKEGPSLTSPAQVLSR	GlyGly (K)			2351.26	Dak	Q8VC30;Q3UTZ4	Bifunctional ATP-dependent dihydroxyacetone kinase/FAD-AMP lyase (cyclizing);ATP-dependent dihydroxyacetone kinase;FAD-AMP lyase (cyclizing)	0	1	0	3	0.044698	46.808			0.49768						0.61518						-0.700919				-0.700919		1
AIQINPAFADAHSNLASIHK	Unmodified			2117.1	Ogt	Q8CGY8;Q8CGY8-2	UDP-N-acetylglucosamine--peptide N-acetylglucosaminyltransferase 110 kDa subunit	0	0	0	3;4	8.6109e-16	145.99					0.92405						1.0253						0.0360461		0.0360461		19
AIQLNSNSVQALLLKGAALR	GlyGly (K)	15	AIQLNSNSVQALLLK(1)GAALR	2193.26	Anapc7	D3YU58;Q9WVM3	Anaphase-promoting complex subunit 7	0	1	0	3	1.8974e-50	229.02	0.7603		0.71263	0.81202			0.92138		0.85153	1.017			-0.118132		-0.231871	0.0243197			-0.108561	0.551963	9
AIQLSGTEQLEALK	Unmodified			1499.82	Cops4	O88544	COP9 signalosome complex subunit 4	0	0	0	2	4.3822e-15	262.07		1.5168						1.5605						0.642008					0.642008		25
AIQQAVGSSLQGDLPNDKDGAR	GlyGly (K)	18	AIQQAVGSSLQGDLPNDK(1)DGAR	2353.16	Scaf1	Q5U4C3;Q5U4C3-2	Splicing factor, arginine/serine-rich 19	0	1	0	3	1.0142e-12	140.8	0.51146	0.75437	0.3997	0.84627			0.71739	0.75157	0.55086	1.0563			-0.47917	-0.412021	-0.860242	0.0790196			-0.418103	0.925546	8
AIQQLFGKIK	GlyGly (K)	8	AIQQLFGK(0.974)IK(0.026)	1258.74	Vps53	Q8CCB4;Q8CCB4-2;E9PYD3;E9Q648;F6Z4G7;E9Q3C3	Vacuolar protein sorting-associated protein 53 homolog	0	1	0	3	0.011397	64.841	0.59217						0.72184						-0.470249						-0.470249		3
AIRDEAIEHFR	Unmodified			1355.69	Ndufaf1	A0A0R4J081;A2AQ17;Q9CWX2	Complex I intermediate-associated protein 30, mitochondrial	0	0	0	3	0.042114	56.087		0.94741						0.97167						-0.0414617					-0.0414617		1
AIRDGVIEASINHEK	Unmodified			1650.87	Psmd3	P14685	26S proteasome non-ATPase regulatory subunit 3	0	0	0	2;3;4	2.0282e-06	130.66		1.0952						1.0995						0.136848					0.136848		28
AIRPEKQAPAAALGQDR	GlyGly (K)	6	AIRPEK(1)QAPAAALGQDR	1905.02	Emd	O08579;I7HJS1	Emerin	0	1	0	3;4	4.918e-07	132.4	0.70359	0.61047	0.52041	0.53683	0.62908	0.67286	0.9016	0.60312	0.69482	0.66638	0.7016	0.7341	-0.149441	-0.729483	-0.525289	-0.585583	-0.511279	-0.445951	-0.491171	2.80908	47
AISAHFDDSSSSSLK	Unmodified			1550.72	H2afy2	Q8CCK0	Core histone macro-H2A.2	0	0	0	2;3	7.071e-52	263.29		1.3084			1.1128	0.86181		1.3071			1.2713	0.96429		0.38637			0.346305	-0.052461	0.226738	0.607414	39
AISAKGMTLVTPLQLLLFASK	Oxidation (M);GlyGly (K)	5;16	AISAK(1)GMTLVTPLQLLLFASK;GMTLVTPLQLLLFASK(0.5)K(0.5)	2331.32	Dhx9	A0A087WPL5;O70133;O70133-3;E9QNN1;O70133-2	ATP-dependent RNA helicase A	0	1	1	3	0.016852	62.739	0.63352						0.63938						-0.645254						-0.645254		1
AISAKGMTLVTPLQLLLFASK	Unmodified			2201.29	Dhx9	A0A087WPL5;O70133;O70133-3;E9QNN1;O70133-2	ATP-dependent RNA helicase A	0	0	0	3	0.00014982	80.016	0.93484						1.1145						0.156397						0.156397		2
AISAKGMTLVTPLQLLLFASK	GlyGly (K)	5;16	AISAK(1)GMTLVTPLQLLLFASK;GMTLVTPLQLLLFASK(0.5)K(0.5)	2315.33	Dhx9	A0A087WPL5;O70133;O70133-3;E9QNN1;O70133-2	ATP-dependent RNA helicase A	0	1	0	3	2.057e-05	90.729			0.70154						0.8653						-0.208728				-0.208728		1
AISEAQESVTKTTNYSAVPQK	GlyGly (K)	11;10	AISEAQESVTK(1)TTNYSAVPQK;TTNYSAVPQK(1)QTLPVAPR	2365.18	Zc3h14	Q8BJ05;Q8BJ05-2;Q8BJ05-3;A0A1Y7VJD9	Zinc finger CCCH domain-containing protein 14	0	1	0	3	0.00038192	93.684	0.59891		0.35021				0.76844		0.43926				-0.379995		-1.18685				-0.783424	0.518932	9
AISHEHSPSDLEAHFVPLVK	Unmodified			2212.13	Ppp2r1a	Q76MZ3	Serine/threonine-protein phosphatase 2A 65 kDa regulatory subunit A alpha isoform	0	0	0	3;4;5	5.0039e-46	216.77		0.96767		0.97488		0.85698		0.96911		1.1612		0.9423		-0.0452677		0.215616		-0.0857417	0.0282024	0.100519	47
AISHEHSPSDLEAHFVPLVKR	GlyGly (K)	20	AISHEHSPSDLEAHFVPLVK(1)R	2482.27	Ppp2r1a	Q76MZ3	Serine/threonine-protein phosphatase 2A 65 kDa regulatory subunit A alpha isoform	0	1	0	4;5;6	5.5594e-05	69.111		0.95677			0.84508	0.7312		0.98463			0.9446	0.81304		-0.0223464			-0.0822246	-0.298602	-0.134391	0.601396	10
AISLEGEPRK	GlyGly (K)			1212.65	Dlg2	Q91XM9-8;D3YUZ8;E9Q2L2;A0A571BEK3;A0A571BEZ4;A0A338P6J0;Q91XM9-3;Q91XM9-6;Q91XM9;Q91XM9-2;Q91XM9-4;Q91XM9-7	Disks large homolog 2	0	1	0	3	0.030768	55.567					0.86874	0.84914					0.98198	0.95566					-0.0262345	-0.0654307	-0.0458326	0.58966	2
AISQGVESVKK	GlyGly (K)	10	AISQGVESVK(0.804)K(0.196)	1258.69	Timm44	O35857	Mitochondrial import inner membrane translocase subunit TIM44	0	1	0	3	0.00056206	98.754			0.51038						0.73682						-0.440616				-0.440616		1
AISSYFVSTMSSSIK	Unmodified			1606.79	H2afy	Q9QZQ8;Q9QZQ8-2	Core histone macro-H2A.1	0	0	0	2;3	1.7006e-08	160.67		1.2472	1.2201	1.3605	1.1159	1.0749		1.2234	1.3641	1.5044	1.2285	1.1763		0.290896	0.447949	0.589188	0.296898	0.234256	0.371838	2.33874	49
AISSYFVSTMSSSIK	Oxidation (M)			1622.79	H2afy	Q9QZQ8;Q9QZQ8-2	Core histone macro-H2A.1	0	0	1	2	0.0024718	91.937					0.80817						0.89859						-0.154265		-0.154265		7
AISTTCIPNYPDR	Unmodified			1506.71	Pdcl3	Q8BVF2	Phosducin-like protein 3	0	0	0	2	3.6024e-07	164.43			0.68558						0.86597						-0.207611				-0.207611		22
AISVHSTPEGCSSACK	Unmodified			1689.75	Igf2bp1	O88477	Insulin-like growth factor 2 mRNA-binding protein 1	0	0	0	2;3	2.6726e-102	312.85	0.83733	1.1109	1.0482		1.1399	1.275	0.96477	1.1088	1.5443		1.3355	1.409	-0.051743	0.148999	0.626953		0.41738	0.494672	0.327252	1.25145	43
AISYFEIFLPTSLPPELHHK	Unmodified			2338.24	Psme4	Q5SSW2	Proteasome activator complex subunit 4	0	0	0	4	3.4233e-05	80.585		1.1742						1.1618						0.216362					0.216362		2
AITGASLADIMAK	Oxidation (M)			1276.67	Rpl24	Q8BP67	60S ribosomal protein L24	0	0	1	1;2	1.7274e-08	192.12	0.54313	0.89312					0.68636	0.90949					-0.542963	-0.13687					-0.339916	0.464965	36
AITGASLADIMAK	Unmodified			1260.67	Rpl24	Q8BP67	60S ribosomal protein L24	0	0	0	1;2	3.1678e-20	238.01	0.87188	0.96815	0.97108		0.68251		1.0518	0.9706	1.1288		0.75916		0.0728604	-0.0430512	0.17479		-0.397524		-0.0482313	0.139896	48
AITGASLADIMAKR	Oxidation (M);GlyGly (K)	13	AITGASLADIMAK(1)R	1546.81	Rpl24	Q8BP67	60S ribosomal protein L24	0	1	1	2;3	3.9676e-05	138.02	1.1235		0.86612	0.79189			1.3329		1.1257	1.4543			0.414569		0.170822	0.540325			0.375239	1.1287	36
AITGASLADIMAKR	GlyGly (K)	13	AITGASLADIMAK(1)R	1530.82	Rpl24	Q8BP67	60S ribosomal protein L24	0	1	0	2;3	1.2051e-29	226.4	1.1165	1.4142	0.81903	1.0074	1.2734	1.122	1.2193	1.4032	0.87481	1.0887	1.4204	1.234	0.286053	0.488721	-0.192958	0.122606	0.506297	0.303342	0.252344	1.19578	79
AITHLNNNFMFGQK	Unmodified			1633.8	Hnrnpl	G5E924;Q8R081;G3UY38	Heterogeneous nuclear ribonucleoprotein L	0	0	0	2;3	2.7813e-151	356.24	1.0096		1.0283	1.0546			1.1656		1.1526	1.2739			0.221073		0.204892	0.349252			0.258406	1.52526	109
AITHLNNNFMFGQK	Oxidation (M)			1649.8	Hnrnpl	G5E924;Q8R081;G3UY38	Heterogeneous nuclear ribonucleoprotein L	0	0	1	2;3	1.447e-10	174.72	0.98818			0.99046			1.1905			1.136			0.251568			0.183963			0.217765	1.00861	70
AITHLNNNFMFGQKMNVCVSK	Unmodified			2452.18	Hnrnpl	G5E924;Q8R081;G3UY38	Heterogeneous nuclear ribonucleoprotein L	0	0	0	4	3.8788e-06	110.6	0.66475		0.97795				0.79631		1.0806				-0.328598		0.111833				-0.108383	0.149455	4
AITIAGIPQSIIECVK	Unmodified			1711.95	Pcbp2	A0A2R8VHP9;Q3TT81;A0A2R8VHN3;A0A2R8VKF0;A0A2R8VHL8;A0A2R8VI25;B2M1R7;Q61990;Q61990-3;A0A2R8W6L5;A0A2R8VHG2;Q61990-2;A0A2R8VHY9;A0A2R8VJY1;A0A2R8VHZ0;A0A2R8VI92	Poly(rC)-binding protein 2	0	0	0	2;3	1.9893e-12	191.29	0.75214	1.1193			0.93051		0.88865	1.1072			1.0302		-0.170313	0.146916			0.0429244		0.00650917	0.0219273	29
AITIAGVPQSVTECVK	Unmodified			1671.89	Pcbp1	P60335	Poly(rC)-binding protein 1	0	0	0	2;3	1.4958e-38	221.8	0.89694	1.1177	0.799	0.70077	0.93015	0.9839	1.0504	1.1118	0.99983	0.8618	1.0514	1.078	0.0709388	0.152897	-0.000245279	-0.214575	0.0723116	0.108357	0.0316141	0.237075	117
AITPNPEQVFAECSQKR	GlyGly (K)	16	AITPNPEQVFAECSQK(1)R	2088.01	Zzef1	E9Q5W5;A0A140LJ04;Q5SSH7-2;Q5SSH7	Zinc finger ZZ-type and EF-hand domain-containing protein 1	0	1	0	3	0.00019735	108.34	0.4837		0.61164	0.60114	0.50636		0.61621		0.77201	0.66403	0.56557		-0.698506		-0.373309	-0.59068	-0.822222		-0.621179	2.13576	5
AITSDNIQEFAGCKK	GlyGly (K)	14;15	AITSDNIQEFAGCK(0.861)K(0.139);AITSDNIQEFAGCK(0.43)K(0.57)	1794.86	Erbb2	P70424	Receptor tyrosine-protein kinase erbB-2	0	1	0	3	7.2992e-05	112.15	0.74053		0.61497	1.0046			0.93085		0.81673	1.233			-0.103379		-0.292069	0.302173			-0.0310918	0.057711	10
AITSGGITYQDQPWHAECFVCVTCSK	Unmodified			3014.34	Fhl1	A2AEX8;A2AEX6;P97447;A2AEY1;A2AEY2	Four and a half LIM domains protein 1	0	0	0	3	1.7462e-21	149.85		1.1167			1.4171			1.1056			1.5978			0.14483			0.676087		0.410458	0.436928	13
AITSGYFYHTAR	Unmodified			1385.67	Dhx16	G3X8X0		0	0	0	2;3	0.0109	81.771			1.2242						1.3832						0.46801				0.46801		3
AITSLKYMLLCK	Unmodified			1439.79	Psmd11	Q8BG32;G3UYH2	26S proteasome non-ATPase regulatory subunit 11	0	0	0	3	0.019357	65.695			0.80583						0.90829						-0.138775				-0.138775		1
AITSNTKVDMTCEEEEELLQLK	Oxidation (M);GlyGly (K)	7;15	AITSNTK(1)VDMTCEEEEELLQLK;VDMTCEEEEELLQLK(0.993)VK(0.007)	2710.27	Fkbp8	O35465;O35465-2	Peptidyl-prolyl cis-trans isomerase FKBP8	0	1	1	3	2.7425e-08	123.55	0.54138	0.94035	0.56614	0.47127	0.64902	0.79513	0.67689	0.97452	0.81229	0.61001	0.73388	0.88182	-0.563007	-0.0372363	-0.299933	-0.713095	-0.446384	-0.181444	-0.373517	1.8372	18
AITSNTKVDMTCEEEEELLQLK	GlyGly (K)	7;15	AITSNTK(1)VDMTCEEEEELLQLK;VDMTCEEEEELLQLK(0.993)VK(0.007)	2694.27	Fkbp8	O35465;O35465-2	Peptidyl-prolyl cis-trans isomerase FKBP8	0	1	0	3	1.7401e-46	214.24	0.47808	0.8529	0.62238	0.40908	0.62962	0.87134	0.67054	0.86952	0.90831	0.54145	0.71397	0.98326	-0.576605	-0.201709	-0.138743	-0.8851	-0.486065	-0.0243551	-0.385429	1.48323	30
AITTKVSVK	GlyGly (K)	5	AITTK(1)VSVK	1059.63	Hist1h1a	P43275	Histone H1.1	0	1	0	2	0.0175	94.302					0.66045						0.75369						-0.407957		-0.407957		2
AITTQNCNTK	Unmodified			1149.54	Smad2	Q62432-2;Q62432;E9Q3M0;E9Q5P9;E9PXA8	Mothers against decapentaplegic homolog 2;Mothers against decapentaplegic homolog	0	0	0	2;3	8.3944e-08	205.36			0.98728						1.2452						0.316377				0.316377		14
AITVASQTNCPLYVTK	Unmodified			1764.91	Dpysl3	E9PWE8;Q3TT92		0	0	0	2;3	2.5e-78	258.65	1.2826	1.2162		1.0712	1.1379	0.99323	1.5918	1.216		1.2681	1.2567	1.0889	0.670659	0.282143		0.342669	0.32964	0.122871	0.349597	1.76142	92
AITVFSPDGHLFQVEYAQEAVK	Unmodified			2448.23	Psma7;Psma8	Q9Z2U0;A0A338P7D7;Q9CWH6;B7ZMS4;A0A3Q4L361;A0A3Q4EHS3;A0A3Q4EG42	Proteasome subunit alpha type-7;Proteasome subunit alpha type-7-like;Proteasome subunit alpha type	0	0	0	2;3	5.4414e-131	263.6		1.063			0.96175	0.96705		1.0739			1.0776	1.0631		0.10286			0.107822	0.0882773	0.0996529	2.46263	60
AITVFSPDGHLFQVEYAQEAVKK	GlyGly (K)	22;23	AITVFSPDGHLFQVEYAQEAVK(0.862)K(0.138);AITVFSPDGHLFQVEYAQEAVK(0.224)K(0.776)	2690.37	Psma7;Psma8	Q9Z2U0;A0A338P7D7;Q9CWH6;B7ZMS4;A0A3Q4L361;A0A3Q4EHS3;A0A3Q4EG42	Proteasome subunit alpha type-7;Proteasome subunit alpha type-7-like;Proteasome subunit alpha type	0	1	0	3;4	9.9341e-09	115.42	1.0561	1.2091	0.74282				1.2891	1.2189	0.94019				0.366364	0.28558	-0.0889758				0.187656	0.504759	12
AITVQEIAVLK	Unmodified			1183.72	Pus7	Q91VU7;Q91VU7-2;F7CG42		0	0	0	2	3.857e-06	166.33		1.0773						1.0973						0.133958					0.133958		12
AIVAGDQNVEYKGTVWHK	GlyGly (K)	12	AIVAGDQNVEYK(0.827)GTVWHK(0.173)	2128.07	Fhl1	A2AEX8;A2AEX6;P97447;A2AEY1;A2AEY2;P97447-2	Four and a half LIM domains protein 1	0	1	0	4	0.0063986	50.079					0.75891						0.87338						-0.195319		-0.195319		1
AIVAIENPADVSVISSR	Unmodified			1739.94	Rpsa	P14206;A0A1L1SUK3	40S ribosomal protein SA	0	0	0	2;3	1.9014e-77	274	0.85267	1.015	0.90763	0.9542	0.9336	0.91866	1.0112	1.0025	1.1645	1.1698	1.0452	1.012	0.0160684	0.00360224	0.219711	0.226262	0.063779	0.0172093	0.0911052	1.06973	170
AIVDALPPPCESACSLPTDVDK	Unmodified			2354.11	Ppa1	Q9D819	Inorganic pyrophosphatase	0	0	0	2;3	4.1516e-21	144.41		1.0149						1.0326						0.0462815					0.0462815		101
AIVDTVDNLLR	Unmodified			1227.68	Lphn2	A0A0G2JFV3;A0A0G2JDE3;A0A0G2JG66;A0A0G2JGM8;A0A0G2JDK6;A0A0G2JFF5;A0A0G2JDF4;Q8JZZ7-2;Q8JZZ7;A0A0G2JH16;A0A0G2JEQ8	Latrophilin-2	0	0	0	2	3.2551e-06	163.32		1.2719						1.297						0.375178					0.375178		9
AIVFRPFKGEVVDAVVTQVNK	GlyGly (K)			2429.34	Polr2g	P62488	DNA-directed RNA polymerase II subunit RPB7	0	1	0	3;4	0.032476	41.711	0.59806						0.72699						-0.459993						-0.459993		1
AIVKTDIQIAVPSGCYGR	GlyGly (K)	4	AIVK(1)TDIQIAVPSGCYGR	2061.07	Dut	Q8VCG1;Q9CQ43		0	1	0	3	2.7411e-06	117.07	0.81358	1.1481					1.0252	1.152					0.0359054	0.204141					0.120023	0.40987	3
AIVLFTSDACGLSDVAHVESLQEK	Unmodified			2588.28	Nr2f2	P43135;D3YYP4	COUP transcription factor 2	0	0	0	3	2.1895e-46	186.06						0.5622						0.61925						-0.691406	-0.691406		14
AIVLQKTIDYIQFLHK	GlyGly (K)	6	AIVLQK(1)TIDYIQFLHK	2043.15	Mlx	A2BFB1;A2BFB0;O08609-3;O08609;A2BFB2;O08609-2	Max-like protein X	0	1	0	4	4.4177e-06	131.35			0.61768						0.76585						-0.384866				-0.384866		2
AIVNVIGMHK	Unmodified			1080.61	Sf3b1	Q99NB9;G5E866	Splicing factor 3B subunit 1	0	0	0	2	0.00025733	146.54		0.97452			0.91957			0.99181			1.0165			-0.0118643			0.0236102		0.00587295	0.0988451	15
AIVPESKNGGSPALNNNPR	GlyGly (K)	10	YDK(1)AIVPESK(1)NGGSPALNNNPR	2048.04	Ppap2b	Q99JY8	Lipid phosphate phosphohydrolase 3	0	1	0	2;3	3.0956e-21	185.59	0.41524	0.88916	0.35412	0.37433	0.67639	0.7384	0.46702	0.88427	0.45054	0.44896	0.73973	0.79326	-1.09844	-0.177441	-1.15027	-1.15534	-0.434929	-0.334134	-0.725094	1.93844	78
AIVPQALSGIIK	Unmodified			1208.75	Kdm2a	F6YRW4;P59997;H3BKJ9	Lysine-specific demethylase 2A	0	0	0	2	0.0010836	104.42					1.1536						1.2732						0.348459		0.348459		12
AIVQLVNKLQPQAR	GlyGly (K)	8	AIVQLVNK(1)LQPQAR	1690.98	Pafah1b3	Q61205;D3Z7E6;D3Z2X5;Q8CA83	Platelet-activating factor acetylhydrolase IB subunit gamma	0	1	0	2;3	0.00045422	107.97	0.97753						1.192						0.253384						0.253384		3
AIVSCTPVHLIDKLPLPVTIK	GlyGly (K)	13	AIVSCTPVHLIDK(1)LPLPVTIK	2427.39	Rab40c	E9Q016;E9PXR4;Q8VHQ4	Ras-related protein Rab-40C	0	1	0	4	5.5942e-06	104.03	0.65435		0.49233	0.6245			0.75332		0.61417	0.77523			-0.408665		-0.70329	-0.367304			-0.493086	1.36584	10
AIVVDPVHGFMYWTDWGTPAK	Unmodified			2389.16	Ldlr	P35951;A0A1L1SRE8	Low-density lipoprotein receptor	0	0	0	3	4.1918e-16	145.05		0.67148						0.66971						-0.578392					-0.578392		5
AIWAALQTQASSSAK	Unmodified			1531.8	Uggt1	Q6P5E4;G3UYG7	UDP-glucose:glycoprotein glucosyltransferase 1	0	0	0	2	2.347e-21	211.46		0.99097						1.0035						0.00504062					0.00504062		15
AIWNVINWENVTER	Unmodified			1742.87	Sod2	P09671	Superoxide dismutase [Mn], mitochondrial	0	0	0	2;3	1.2473e-33	306.48		0.89469			0.65061	0.69691		0.88427			0.73457	0.771		-0.177441			-0.445028	-0.375197	-0.332556	1.27204	34
AIYELAISQPR	Unmodified			1259.69	Crnkl1	P63154	Crooked neck-like protein 1	0	0	0	2	5.8591e-05	139.98				1.6234						1.855						0.891419			0.891419		24
AIYHLEAFVAK	Unmodified			1260.69	Rfc3	Q8R323	Replication factor C subunit 3	0	0	0	2;3	2.0127e-05	136.02		1.4404			1.3125	1.374		1.4415			1.4361	1.5043		0.527571			0.522156	0.589092	0.546273	2.8123	18
AIYNNMKQFIR	GlyGly (K)	7	AIYNNMK(1)QFIR	1510.77	Atp2a2;Atp2a3;Atp2a1	O55143;O55143-2;B1ATS4;B1ATS5;E9Q559;Q64518-2;Q64518-3;Q64518;Q8R429	Sarcoplasmic/endoplasmic reticulum calcium ATPase 2;Calcium-transporting ATPase;Sarcoplasmic/endoplasmic reticulum calcium ATPase 3;Sarcoplasmic/endoplasmic reticulum calcium ATPase 1	0	1	0	2;3	3.4071e-05	142.98	0.64663	0.93002	0.62781	0.69406	1.0099		0.79425	0.93166	0.79989	0.84813	1.1181		-0.332335	-0.102125	-0.322126	-0.237643	0.161049		-0.166636	0.843516	24
AIYSSFKDDVDLK	GlyGly (K)	7;6	AIYSSFK(1)DDVDLK(1)QDLR;DDVDLK(1)QDLR	1613.79	Kirrel	Q80W68	Kin of IRRE-like protein 1	0	1	0	2;3	4.779e-05	137.4	0.79399	0.89311	0.7637	0.69597	0.76753	1.181	0.96405	0.90476	1.0446	0.79728	0.85681	1.3184	-0.0528201	-0.144393	0.0629506	-0.326842	-0.222953	0.398788	-0.0475448	0.17449	25
AIYSSFKDDVDLKQDLR	GlyGly (K)	7;6	AIYSSFK(1)DDVDLK(1)QDLR;DDVDLK(1)QDLR	2126.06	Kirrel	Q80W68	Kin of IRRE-like protein 1	0	1	0	3;4	0.00013251	83.54	0.7294	0.98492	0.80748	0.71194	0.87347		0.92504	0.99107	1.0507	0.82869	0.98877		-0.112412	-0.0129411	0.0713508	-0.271096	-0.0162931		-0.0682783	0.511914	19
AIYSSFKDDVDLKQDLR	2 GlyGly (K)	7;6	AIYSSFK(1)DDVDLK(1)QDLR;DDVDLK(1)QDLR	2240.11	Kirrel	Q80W68	Kin of IRRE-like protein 1	0	2	0	4	0.0016584	62.861					0.87965						1.0005						0.000721167		0.000721167		1
AKAAALAAAAADAPQR	GlyGly (K)	2	AK(1)AAALAAAAADAPQR	1579.84	Ndfip2	F6RT43;M0QWK1;Q91ZP6-2;Q91ZP6	NEDD4 family-interacting protein 2	0	1	0	2;3	2.34e-09	178.58	0.67137	0.79027	0.58041	0.67576	0.73	0.69468	0.82959	0.78263	0.81973	0.81436	0.81987	0.75431	-0.26953	-0.353598	-0.286779	-0.296261	-0.286533	-0.406771	-0.316579	4.57895	64
AKAADRLPNLASPSAEGPPRPSPGTAPR	GlyGly (K)	2	AK(1)AADRLPNLASPSAEGPPRPSPGTAPR	2894.51	Tom1	Q3UDC3;O88746;O88746-2	Target of Myb protein 1	0	1	0	4;5	1.3868e-07	92.551	0.24752		0.25893	0.32342	0.7456	0.34305	0.29361		0.295	0.3961	0.83022	0.37398	-1.76803		-1.76121	-1.33606	-0.268434	-1.41897	-1.31054	2.053	13
AKAAETVPDLPSPPTEAPAPASNTSTR	GlyGly (K)	2	AK(1)AAETVPDLPSPPTEAPAPASNTSTR	2789.38	Tom1l2	Q5SRX1;Q5SRX1-2;Q5SXA5;Q5SXA4;F6ZDJ1;F6RBX1	TOM1-like protein 2	0	1	0	3	5.0913e-06	71.418	0.46098						0.60737						-0.719352						-0.719352		2
AKADSLFPVVSAASIFAK	GlyGly (K)	16;2	ADSLFPVVSAASIFAK(1)VAR;AK(1)ADSLFPVVSAASIFAK	1935.05	Rnaseh2a	Q9CWY8;Q05C51;F6RP29	Ribonuclease H2 subunit A;Ribonuclease	0	1	0	3	0.00088504	64.298	0.92918		0.97432	1.3163			1.1799		1.2204	1.5792			0.238665		0.287354	0.659194			0.395071	1.01384	3
AKADWWTNTAHYNR	GlyGly (K)	2	AK(1)ADWWTNTAHYNR	1846.85	Prpf8	Q99PV0;B7ZC27	Pre-mRNA-processing-splicing factor 8	0	1	0	3;4	0.0011918	72.321	0.91605	1.1417					1.1269	1.1648					0.172359	0.220082					0.196221	1.1133	7
AKAGAGSATLSMAYAGAR	Unmodified			1652.83	Mdh2	P08249	Malate dehydrogenase, mitochondrial	0	0	0	2;3	0.0041479	111.88				0.97339						1.0702						0.0978804			0.0978804		4
AKAGQGIPAPPEASPTAVPEPSTPFPPVLASGMSHPPPTSR	GlyGly (K)	2	AK(1)AGQGIPAPPEASPTAVPEPSTPFPPVLASGMSHPPPTSR	4142.09	Rad23a	Q8CAP3;P54726;Q3TN85	UV excision repair protein RAD23 homolog A	0	1	0	4	1.2561e-20	96.867	0.60852	0.78491	0.52996	0.50119	0.60413	0.65576	0.73037	0.77124	0.57745	0.57214	0.66677	0.71318	-0.453301	-0.374748	-0.792232	-0.80556	-0.584739	-0.487662	-0.58304	3.2867	32
AKAGQGIPAPPEASPTAVPEPSTPFPPVLASGMSHPPPTSR	Oxidation (M);GlyGly (K)	2	AK(1)AGQGIPAPPEASPTAVPEPSTPFPPVLASGMSHPPPTSR	4158.08	Rad23a	Q8CAP3;P54726;Q3TN85	UV excision repair protein RAD23 homolog A	0	1	1	4	0.00011376	51.878	0.56152			0.55116			0.67006			0.6091			-0.577638			-0.715249			-0.646443	1.17066	4
AKAQDGAAMEMQPLK	GlyGly (K)	2;13	AK(1)AQDGAAMEMQPLK;AQDGAAMEMQPLK(1)SEEGGDGDEK	1701.82	Atp2b1	G5E829;A0A1W2P7C7	Plasma membrane calcium-transporting ATPase 1	0	1	0	3	5.6209e-05	110.97	0.75516	0.87351	0.59755		0.58703		0.98673	0.88551	0.83317		0.65644		-0.0192727	-0.175419	-0.263317		-0.607265		-0.266319	0.914873	8
AKASLNGADIYSGCCTLK	GlyGly (K)	2;16	AK(1)ASLNGADIYSGCCTLK;ASLNGADIYSGCCTLK(0.992)IEYAK(0.008)	2041.96	Hnrnpl	G5E924;G3UY56;Q8R081;G3UY38	Heterogeneous nuclear ribonucleoprotein L	0	1	0	3	0.00087259	88.319					0.83684						0.95924						-0.0600363		-0.0600363		2
AKDLIITPATVLK	GlyGly (K)	2	AK(1)DLIITPATVLK	1495.9	Bcat1	P24288;E9Q4K3;Q8CBC8;B2KFA8;B2KFA9	Branched-chain-amino-acid aminotransferase, cytosolic;Branched-chain-amino-acid aminotransferase	0	1	0	2;3	0.00010589	122.97		1.4487		0.81132	1.0007	1.0382		1.4383		0.95144	1.1095	1.1408		0.524365		-0.0718154	0.14991	0.190046	0.198126	0.686671	23
AKDPFAHLPK	Unmodified			1122.62	Eef1g	Q9D8N0	Elongation factor 1-gamma	0	0	0	2;3	0.0030302	131.11	1.6252		1.1001	0.98979			2.0749		1.2812	1.1514			1.05304		0.357496	0.203389			0.537976	0.755045	20
AKDPFAHLPK	GlyGly (K)	2;8	AK(1)DPFAHLPK;DPFAHLPK(1)STFVLDEFKR	1236.66	Eef1g	Q9D8N0	Elongation factor 1-gamma	0	1	0	3	0.00044081	112.13		0.94434			0.81697			0.94003			0.92381			-0.0892213			-0.114332		-0.101777	1.10713	9
AKEAAALGSHGSCSSEVEKETR	2 GlyGly (K)	2;19	AK(1)EAAALGSHGSCSSEVEK(1)ETR;AK(1)EAAALGSHGSCSSEVEK(1)ETR	2531.17	Atp6v1g1	Q9CR51	V-type proton ATPase subunit G 1	0	2	0	4	3.0062e-05	76.678		0.84008	0.59965					0.86317	0.90708					-0.212283	-0.140698				-0.176491	0.8949	7
AKEASQGTAVSSSGPK	GlyGly (K)	2	AK(1)EASQGTAVSSSGPK	1617.8	Rsrp1	Q3UC65;Q3UC65-3;Q3UC65-2	Arginine/serine-rich protein 1	0	1	0	2	1.7036e-25	193.28					1.2589						1.4082						0.493852		0.493852		3
AKEFTNVYIK	GlyGly (K)	2;8	AK(1)EFTNVYIK;EFTNVYIK(1)NFGEDMDDER	1325.7	Pabpc1;Pabpc6;Pabpc4	P29341;Q9D4E6;A3KFU5;Q6PHQ9;Q91YZ8;A3KFU8	Polyadenylate-binding protein 1;Polyadenylate-binding protein	0	1	0	2;3	5.7713e-05	152.69	0.48913	0.96177	0.48613	0.63241	0.87778	0.80131	0.61219	0.97346	0.64632	0.79804	0.99399	0.88621	-0.707949	-0.0388064	-0.629679	-0.325467	-0.00869676	-0.174279	-0.314146	1.30804	19
AKEIESEEQNLVTKGPAPLGTFQVTTPQR	2 GlyGly (K)	2;12	AK(1)EIESEEQNLVTK(1)GPAPLGTFQVTTPQR;EIESEEQNLVTK(1)GPAPLGTFQVTTPQR	3395.73	Lbr	Q3U9G9	Lamin-B receptor	0	2	0	4	3.5447e-10	87.739		0.77118		0.4937	0.63027			0.7878		0.59379	0.72193			-0.344099		-0.751975	-0.470069		-0.522048	1.30604	4
AKEILPLIEDSSNCDIVK	GlyGly (K)			2157.1	Zdhhc13	Q9CWU2	Palmitoyltransferase ZDHHC13	0	1	0	3	0.031376	51.819			0.61916						0.7135						-0.487015				-0.487015		1
AKEILQEEEDLAEIVQLVGK	GlyGly (K)	2	AK(1)EILQEEEDLAEIVQLVGK	2367.25	Atp6v1a	P50516;P50516-2	V-type proton ATPase catalytic subunit A	0	1	0	3	2.7403e-05	89.483					0.9473						1.102						0.140124		0.140124		1
AKEILTKESNVQEVR	2 GlyGly (K)	5	EILTK(1)ESNVQEVR	1971.04	Ppp2cb;Ppp2ca	P62715;P63330	Serine/threonine-protein phosphatase 2A catalytic subunit beta isoform;Serine/threonine-protein phosphatase 2A catalytic subunit alpha isoform	0	2	0	3	0.019544	54.812			0.55244						0.70024						-0.514079				-0.514079		1
AKELATKLG	2 GlyGly (K)			1157.64	Rpl7a;Gm14214	P12970;V9GX35	60S ribosomal protein L7a	0	2	0	2	0.03768	111.74	0.39987						0.52571						-0.927661						-0.927661		1
AKELGLPVGTAAIAPIIAAVK	GlyGly (K)	2	AK(1)ELGLPVGTAAIAPIIAAVK	2116.26	Elac2	Q80Y81-2;Q80Y81;B1ATP7;B1ATP9	Zinc phosphodiesterase ELAC protein 2	0	1	0	3	4.3405e-05	78.057	0.73871		0.74749	0.7824			0.88695		0.94389	0.88868			-0.173075		-0.0833094	-0.170264			-0.142216	1.39422	6
AKELLGQGLLLR	GlyGly (K)	2	AK(1)ELLGQGLLLR	1423.85	Eif3c	Q8R1B4	Eukaryotic translation initiation factor 3 subunit C	0	1	0	2;3	9.1664e-06	151.13	0.53792	0.75209	0.52639	0.69565	0.80927	0.93593	0.63292	0.75854	0.60148	0.86195	0.89071	1.0307	-0.659905	-0.398703	-0.733411	-0.214324	-0.166972	0.0436245	-0.354948	1.46682	45
AKEQLASQPGSDSAASDGDSESLR	GlyGly (K)	2	AK(1)EQLASQPGSDSAASDGDSESLR	2519.14	Rnf6	Q9DBU5;E0CYS7;E0CZ82;E0CYZ9;F6VG71	E3 ubiquitin-protein ligase RNF6	0	1	0	3	2.2457e-06	81.477		0.49263						0.50611						-0.982477					-0.982477		3
AKFDAELLEIK	GlyGly (K)	2;11	AK(1)FDAELLEIK;AKFDAELLEIK(0.953)K(0.047)	1389.75	Rwdd1	Q9CQK7	RWD domain-containing protein 1	0	1	0	3	0.002082	78.964		0.79644						0.82916						-0.270278					-0.270278		2
AKFDAELLEIK	Unmodified			1275.71	Rwdd1	Q9CQK7	RWD domain-containing protein 1	0	0	0	2;3	1.0961e-05	164.65		1.001						1.0183						0.0261627					0.0261627		25
AKFDAELLEIKK	GlyGly (K)	2;11;10	AK(1)FDAELLEIK;AKFDAELLEIK(0.953)K(0.047);FDAELLEIK(0.073)K(0.927)	1517.85	Rwdd1	Q9CQK7	RWD domain-containing protein 1	0	1	0	3;4	0.005291	73.881	0.58805	0.67896			0.92145	0.60876	0.7609	0.68415			1.0567	0.68576	-0.394221	-0.547615			0.0795658	-0.544224	-0.351624	1.00813	7
AKFEELNMDLFR	Unmodified			1511.74	Hspa5	P20029	78 kDa glucose-regulated protein	0	0	0	2;3	9.8954e-21	248.21		0.91106						0.93549						-0.0962059					-0.0962059		49
AKFEELNMDLFR	GlyGly (K)	2	AK(1)FEELNMDLFR	1625.79	Hspa5	P20029	78 kDa glucose-regulated protein	0	1	0	3	0.0091908	59.796		0.90093			0.77101			0.90456			0.87454			-0.144712			-0.193404		-0.169058	1.0407	6
AKFENLCK	GlyGly (K)	2	AK(1)FENLCK	1122.55	Hsp90ab1	P11499	Heat shock protein HSP 90-beta	0	1	0	2;3	0.0021274	129.47	0.71407	0.94277	0.72948	0.9249	0.91986	0.87809	0.99446	0.93847	1.0827	1.1972	1.0281	0.97251	-0.00801475	-0.0916175	0.114634	0.259664	0.0399806	-0.040215	0.0457385	0.381453	71
AKFENLCKLMK	Unmodified			1380.73	Hsp90ab1	P11499	Heat shock protein HSP 90-beta	0	0	0	3	0.0038325	81.525	0.81348		0.83779				0.99854		0.97095				-0.00210787		-0.0425311				-0.0223195	0.329314	3
AKFLQFVTGTSK	GlyGly (K)	2;10	AK(1)FLQFVTGTSK;FLQFVTGTSK(1)VPLQGFAALEGMNGIQK	1439.78	Huwe1	A2AFQ0;Q7TMY8;Q7TMY8-3	E3 ubiquitin-protein ligase HUWE1	0	1	0	2;3	0.0023351	87.719	1.0775	1.0536			0.84872		1.2829	1.0542			0.95352		0.359409	0.0761486			-0.0686649		0.122297	0.36327	8
AKFWDFYK	GlyGly (K)			1217.59	Mpv17l2	Q8VIK2	Mpv17-like protein 2	0	1	0	3	0.028485	62.107	0.5981		0.54587				0.72222		0.6626				-0.46949		-0.59379				-0.53164	1.13026	4
AKFYPEDVSEELIQDITQR	GlyGly (K)	2	AK(1)FYPEDVSEELIQDITQR	2394.17	Msn	P26041	Moesin	0	1	0	3	2.228e-22	191.4		1.003			0.8255			1			0.94355			0			-0.0838291		-0.0419146	0.30103	24
AKGEGAESGSAAGLLPTSILQASERPVQVK	GlyGly (K)	2	AK(1)GEGAESGSAAGLLPTSILQASERPVQVK	3064.62	Mfsd2a	B1ARS3;Q9DA75	Sodium-dependent lysophosphatidylcholine symporter 1	0	1	0	4	5.8682e-07	69.356			0.66647	0.6725					0.84694	0.74411					-0.239668	-0.426412			-0.33304	0.759409	6
AKGLETTFFPMILPTK	GlyGly (K)	2;14	AK(1)GLETTFFPMILPTK;GLETTFFPMILPTK(1)VLSGHR	1907.02	Phka2	A2AHQ7;Q8BWJ3	Phosphorylase b kinase regulatory subunit alpha, liver isoform	0	1	0	3	0.0018803	63.546	0.47576		0.58261				0.56315		0.69407				-0.828409		-0.526847				-0.677628	0.855783	2
AKGPGAGGLSSSPSEILQELGK	GlyGly (K)	2	AK(1)GPGAGGLSSSPSEILQELGK	2196.14	Gls	D3Z7P3;D3Z7P3-2	Glutaminase kidney isoform, mitochondrial	0	1	0	3	1.9397e-23	179.78	0.3289	1.2593	0.50693	0.40511	0.8304		0.42649	1.2641	0.63179	0.49395	0.96089		-1.22942	0.338111	-0.662483	-1.01756	-0.0575568		-0.525782	0.831039	20
AKHLAAVEER	GlyGly (K)	2;23	AK(1)HLAAVEER;DIGEGNLSTAAAAALAAAAVK(1)AK(1)HLAAVEER	1236.66	Smarcc1;Smarcc2	Q3UNN4;P97496-2;P97496;Q3UID0;Q6PDG5-2;Q6PDG5	SWI/SNF complex subunit SMARCC1;SWI/SNF complex subunit SMARCC2	0	1	0	3	0.0026118	82.171	0.83627		0.83571	0.70499			1.1739		1.0595	0.96168			0.23131		0.0833836	-0.0563712			0.0861073	0.388517	5
AKIAQGAMYR	Acetyl (Protein N-term);Oxidation (M);GlyGly (K)	2	AK(1)IAQGAMYR	1279.63	Anxa6	F8WIT2;P14824	Annexin;Annexin A6	1	1	1	2	7.3998e-05	132.08	2.2032	0.72271	0.5208	0.64963	0.45417	0.62521	2.6414	0.72591	0.69111	0.79972	0.50918	0.68634	1.4013	-0.462137	-0.533013	-0.322433	-0.973752	-0.543005	-0.23884	0.289356	145
AKIAQGAMYR	Acetyl (Protein N-term);GlyGly (K)	2	AK(1)IAQGAMYR	1263.64	Anxa6	F8WIT2;P14824	Annexin;Annexin A6	1	1	0	2	7.1704e-05	150.4	2.3298	0.65619	0.52702	0.66941	0.48714	0.60185	2.598	0.65951	0.62633	0.80575	0.53964	0.66025	1.3774	-0.600534	-0.675005	-0.311596	-0.889931	-0.598916	-0.283097	0.352857	85
AKIDNYIPIF	GlyGly (K)	2	AK(1)IDNYIPIF	1306.69	Atp6v0d1	P51863	V-type proton ATPase subunit d 1	0	1	0	2	1.2757e-06	206.09	1.1838		1.1126	1.0784	0.91147		1.3625		1.3758	1.2464	1.0128		0.446256		0.460271	0.317767	0.0183493		0.310661	1.24891	29
AKIGLIQFCLSAPK	Unmodified			1544.87	Cct4	P80315;G5E839	T-complex protein 1 subunit delta	0	0	0	3	0.00011242	138.31	0.85928		0.87713	0.96319			1.0289		0.97475	1.0795			0.0411028		-0.0368958	0.110363			0.0381901	0.333465	9
AKIQDKEGIPPDQQR	GlyGly (K)	2;4	AK(1)IQDK(1)EGIPPDQQR;IQDK(1)EGIPPDQQR	1835.95	Kxd1;Ubc;Ubb;Gm8797;Rps27a;Uba52	E9QNP0;E9Q4P0;P0CG50;E9Q5F6;P0CG49;A0A0A6YW67;P62983;P62984;E9Q9J0;Q5SX22	Polyubiquitin-C;Ubiquitin;Ubiquitin-related 1;Ubiquitin-related 2;Polyubiquitin-B;Ubiquitin;Ubiquitin-40S ribosomal protein S27a;Ubiquitin;40S ribosomal protein S27a;Ubiquitin-60S ribosomal protein L40;Ubiquitin;60S ribosomal protein L40	0	1	0	3;4	3.5349e-05	131.96	0.63545		0.5257	0.55991			0.85548		0.74557	0.75925			-0.225194		-0.423584	-0.397353			-0.34871	1.51722	107
AKIQDKEGIPPDQQR	2 GlyGly (K)	2;4	AK(1)IQDK(1)EGIPPDQQR;IQDK(1)EGIPPDQQR	1949.99	Kxd1;Ubc;Ubb;Gm8797;Rps27a;Uba52	E9QNP0;E9Q4P0;P0CG50;E9Q5F6;P0CG49;A0A0A6YW67;P62983;P62984;E9Q9J0;Q5SX22	Polyubiquitin-C;Ubiquitin;Ubiquitin-related 1;Ubiquitin-related 2;Polyubiquitin-B;Ubiquitin;Ubiquitin-40S ribosomal protein S27a;Ubiquitin;40S ribosomal protein S27a;Ubiquitin-60S ribosomal protein L40;Ubiquitin;60S ribosomal protein L40	0	2	0	2;3;4	3.9544e-06	145.43	0.62863	0.89975	0.52156	0.60386	0.84664	0.85833	0.84455	0.90772	0.6623	0.71348	0.94692	0.95699	-0.243745	-0.139681	-0.594443	-0.487055	-0.0786855	-0.0634242	-0.267839	1.49046	280
AKLAAIIPDPVVAPSIVPVLK	GlyGly (K)			2224.36	Cstf3	Q99LI7	Cleavage stimulation factor subunit 3	0	1	0	3	0.038991	58.93				0.61148						0.71444						-0.485115			-0.485115		0
AKLAVQKLVQK	2 GlyGly (K)	2;5	AK(1)LAVQK(0.999)LVQK(0.001);LAVQK(1)LVQK	1452.88	Vmp1	Q99KU0	Vacuole membrane protein 1	0	2	0	3	0.013251	72.096				0.55784						0.66564						-0.587186			-0.587186		1
AKLDSSETTMVK	GlyGly (K)	2;10	AK(1)LDSSETTMVK;LDSSETTMVK(0.999)K(0.001)	1422.7	Sae1	Q9R1T2;Q9R1T2-2	SUMO-activating enzyme subunit 1;SUMO-activating enzyme subunit 1, N-terminally processed	0	1	0	3	0.0020145	74.698		0.99691						1.023						0.0328061					0.0328061		2
AKLDVHFAGAAK	Unmodified			1226.68	Flnc	Q8VHX6;Q8VHX6-2	Filamin-C	0	0	0	3	0.0011369	111.94		0.7553		0.7153				0.76074		0.82073				-0.394525		-0.28502			-0.339773	0.992625	4
AKLFPHCGR	GlyGly (K)			1198.6	Atp6v0d1	P51863	V-type proton ATPase subunit d 1	0	1	0	3	0.048445	49.715					0.65056						0.72169						-0.470549		-0.470549		2
AKLGLKPLEVNAVK	GlyGly (K)	2	AK(1)LGLKPLEVNAVK	1592.96	Sart1	Q9Z315;A0A494B9E9	U4/U6.U5 tri-snRNP-associated protein 1	0	1	0	3;4	0.00020396	93.649	0.39494		0.32894	0.53179			0.45918		0.39475	0.60882			-1.12287		-1.34099	-0.715912			-1.05992	1.54379	7
AKLGMPQFLSPEAQSLLR	GlyGly (K)	2	AK(1)LGMPQFLSPEAQSLLR	2099.12	Rps6ka3	P18654;B1AXN9	Ribosomal protein S6 kinase alpha-3	0	1	0	3	0.00015812	77.221				0.89112						1.0639						0.0893626			0.0893626		1
AKLIECGWK	GlyGly (K)	2	AK(1)LIECGWK	1217.62	Eny2	A0A2I3BRK6;Q9JIX0;A0A2I3BRR5;A0A2I3BQK0	Transcription and mRNA export factor ENY2	0	1	0	3	0.01013	71.349		1.05						1.0612						0.0856966					0.0856966		2
AKLNWLSVDFNNWK	Unmodified			1733.89	Ptges3	Q9R0Q7	Prostaglandin E synthase 3	0	0	0	2;3	9.8892e-05	145.52	0.95075		0.9001				1.1266		0.92067				0.171975		-0.119244				0.0263657	0.0525848	6
AKLQIELGK	GlyGly (K)	7	LQIELGK(1)FK	1112.66	Lmnb1	P14733	Lamin-B1	0	1	0	2	0.025602	86.136		1.0193			0.96994			0.98764			1.0669			-0.0179428			0.093425		0.0377411	0.207051	2
AKLVILANNCPALR	GlyGly (K)	2	AK(1)LVILANNCPALR	1665.93	Rpl30	P62889;A0A2I3BQF4	60S ribosomal protein L30	0	1	0	2;3	2.0245e-12	184.1	0.54775	0.94418	0.51543	0.70914	0.91717	1.1001	0.63699	0.93574	0.58715	0.80648	1.0141	1.1884	-0.650657	-0.0958204	-0.768199	-0.310289	0.0201999	0.249021	-0.259291	0.773965	47
AKLVILANNCPALR	Unmodified			1551.89	Rpl30	P62889;A0A2I3BQF4	60S ribosomal protein L30	0	0	0	2;3	0.00028697	113.95			0.90932						1.0113						0.016211				0.016211		4
AKMQASIEK	GlyGly (K)	2;7	AK(1)MQASIEK;MQASIEK(1)GGSLPK	1118.58	Npm1	Q61937;Q5SQB0;Q9DAY9;Q5SQB5	Nucleophosmin	0	1	0	2	0.00063714	173.39	0.549		0.49756		0.95872	0.89752	0.77672		0.72672		1.0955	1.0008	-0.364533		-0.460528		0.131589	0.00115369	-0.17308	0.508076	13
AKMTDFDRFK	GlyGly (K)	2	AK(1)MTDFDRFK	1371.66	Rpl14	Q9CR57	60S ribosomal protein L14	0	1	0	3	0.012499	74.841		0.65822			0.83238	0.83852		0.67595			0.95051	0.93142		-0.565012			-0.0732263	-0.102496	-0.246911	0.582981	4
AKNAVVMVPEEEIPIPSRPPRPR	GlyGly (K)			2695.46	Antxr2	Q6DFX2;A0A0G2JE26	Anthrax toxin receptor 2	0	1	0	4	0.041014	50.404				0.37408						0.46714						-1.09807			-1.09807		1
AKNEPVDRPPVLLIANSQNILATYLSGAQVSTITPTSTR	Unmodified			4135.23	Lrp1	A0A0R4J0I9;Q91ZX7;Q3U5J2;D3Z5M3	Prolow-density lipoprotein receptor-related protein 1;Low-density lipoprotein receptor-related protein 1 85 kDa subunit;Low-density lipoprotein receptor-related protein 1 515 kDa subunit;Low-density lipoprotein receptor-related protein 1 intracellular domain	0	0	0	4	7.3731e-50	133.23			0.71295						0.79653						-0.328199				-0.328199		7
AKNLIEVMR	GlyGly (K)	2	AK(1)NLIEVMR	1186.65	Samm50	Q8BGH2	Sorting and assembly machinery component 50 homolog	0	1	0	3	0.0056889	80.755		0.80965			0.71211	0.77576		0.8136			0.81285	0.86977		-0.297608			-0.298939	-0.201294	-0.265947	1.83991	11
AKNTAIGIDLGTTYSCVGVFQHGK	Acetyl (Protein N-term);GlyGly (K)	2	AK(1)NTAIGIDLGTTYSCVGVFQHGK	2692.33	Hspa1b;Hspa1a	P17879;Q61696	Heat shock 70 kDa protein 1B;Heat shock 70 kDa protein 1A	1	1	0	3	1.0829e-11	130.49	0.4744		0.43754	0.75723			0.56751		0.54507	0.85136			-0.817282		-0.875487	-0.232159			-0.641643	1.05047	13
AKPAMPQDSVPSPR	GlyGly (K)	2	AK(1)PAMPQDSVPSPR	1593.79	Acly	Q3V117;Q3TS02		0	1	0	3	0.00058959	79.639		0.84113			0.72333	0.79949		0.86017			0.80757	0.89056		-0.217306			-0.308341	-0.167215	-0.230954	1.51526	7
AKPAMPQGKSATLFSR	GlyGly (K)	9	AKPAMPQGK(1)SATLFSR	1802.95	Acly	Q91V92	ATP-citrate synthase	0	1	0	3	0.0010656	77.222	0.78541			0.70731			0.96236			0.84223			-0.0553514			-0.247714			-0.151533	0.443641	2
AKPLEITK	GlyGly (K)	8	AKPLEITK(1)LAEK	1012.59	Ltn1	Q6A009;Q14B86	E3 ubiquitin-protein ligase listerin	0	1	0	2	0.042902	84.615	0.31947						0.44786						-1.15888						-1.15888		1
AKPLEITKLAEK	GlyGly (K)	8;4	AKPLEITK(1)LAEK;LAEK(1)NPAVK	1453.85	Ltn1	Q6A009;Q14B86	E3 ubiquitin-protein ligase listerin	0	1	0	3	0.0002626	133.15	0.32469		0.34169	0.56972			0.38307		0.46913	0.70115			-1.38432		-1.09194	-0.512205			-0.996155	1.21995	12
AKPPPGGEQEPPPPAPQDVEMKEEAAAGSGSTGEGDGK	GlyGly (K)	22;16	AKPPPGGEQEPPPPAPQDVEMK(1)EEAAAGSGSTGEGDGK;EEAAAGSGSTGEGDGK(1)AAATEHSQR	3812.74	Psmd3	P14685	26S proteasome non-ATPase regulatory subunit 3	0	1	0	4	3.8189e-12	83.585		1.1162			1.0033	0.79708		1.1392			1.1439	0.87764		0.188021			0.193961	-0.188299	0.0645611	0.180188	13
AKPPPPDEFVDCFQKFK	GlyGly (K)	15;17	AKPPPPDEFVDCFQK(0.871)FK(0.129);AKPPPPDEFVDCFQK(0.418)FK(0.582)	2163.05	Eps8	Q08509;Q3UGL1	Epidermal growth factor receptor kinase substrate 8	0	1	0	4	0.00075679	66.965		0.85021			0.88283			0.87009			1.0117			-0.200763			0.0167816		-0.091991	0.257204	4
AKPQYKPPDDK	GlyGly (K)	2	AK(1)PQYKPPDDK	1399.71	Map6	A0A140LIT9;Q7TSJ2-3;Q7TSJ2;D3Z6W1;Q7TSJ2-2	Microtubule-associated protein 6	0	1	0	3	0.00074948	105.46	0.59175		0.53985	0.51719			0.83008		0.58221	0.68965			-0.268678		-0.780388	-0.536064			-0.528377	1.15435	6
AKPSHSSYVLQQLNNQR	Acetyl (Protein N-term);GlyGly (K)	2	AK(1)PSHSSYVLQQLNNQR	2125.07	Zbtb1	Q91VL9	Zinc finger and BTB domain-containing protein 1	1	1	0	3	1.7936e-05	104.94	0.66489		0.47068	0.43507			0.79342		0.53429	0.51755			-0.333843		-0.904305	-0.95023			-0.729459	1.1767	14
AKPSPEHAPTISAPDASGPQKR	GlyGly (K)	19	PSPEHAPTISAPDASGPQK(1)R	2355.19	Pex19	Q8VCI5	Peroxisomal biogenesis factor 19	0	1	0	3;4	8.3371e-10	138.46		0.80539	0.29493	0.55758	0.72054	0.80269		0.8026	0.3702	0.69738	0.80175	0.87872		-0.317247	-1.43362	-0.519983	-0.318776	-0.186525	-0.555231	1.15543	32
AKPVATTPIPGTPWCVVWTGDER	Unmodified			2537.27	Tcerg1	Q8CGF7-2;Q8CGF7;Q8CGF7-3;A0A494B9W7;A0A494BA28	Transcription elongation regulator 1	0	0	0	2;3	5.5185e-07	89.946					0.93967						1.0475						0.0669502		0.0669502		9
AKPVVSFIAGITAPPGR	Unmodified			1679.97	Suclg1	Q9WUM5	Succinyl-CoA ligase [ADP/GDP-forming] subunit alpha, mitochondrial	0	0	0	2;3;4	4.7906e-10	142.58	0.86242	0.94169	0.86215	0.70641	0.81754	0.81807	1.0158	0.93276	1.0029	0.78101	0.89693	0.88774	0.0226164	-0.100422	0.00417776	-0.356587	-0.156933	-0.171791	-0.12649	1.12211	54
AKPVVSFIAGITAPPGRR	Unmodified			1836.07	Suclg1	Q9WUM5	Succinyl-CoA ligase [ADP/GDP-forming] subunit alpha, mitochondrial	0	0	0	3	0.032192	45.883			0.48098						0.53639						-0.898646				-0.898646		1
AKQFLPFLQR	GlyGly (K)	2	AK(1)QFLPFLQR	1360.76	Snd1	Q78PY7;Q3TJ56	Staphylococcal nuclease domain-containing protein 1	0	1	0	3	0.0053433	74.173	0.69919		0.64188	0.84451			0.85983		0.80208	0.96138			-0.217877		-0.318182	-0.0568213			-0.197627	0.914198	9
AKQGYVIYR	GlyGly (K)	2	AK(1)QGYVIYR	1210.65	Rpl15	Q9CZM2;B8JKK2	60S ribosomal protein L15;Ribosomal protein L15	0	1	0	2;3	0.0014991	112.84		0.79908			0.9725	1.0095		0.80803			1.0785	1.1079		-0.307519			0.109026	0.147828	-0.0168885	0.0369978	29
AKQILDTVK	GlyGly (K)	2	AK(1)QILDTVK	1128.65	Mfn1	Q811U4	Mitofusin-1	0	1	0	2;3	0.006832	116.05	0.75877		0.65566				0.99666		0.82472				-0.00482667		-0.278024				-0.141425	0.310736	8
AKQLVALLR	GlyGly (K)	2	AK(1)QLVALLR	1124.7	Epn1	Q80VP1;Q80VP1-2	Epsin-1	0	1	0	3	0.0092408	73.233				0.69214						0.77146						-0.374337			-0.374337		1
AKQVTAPELNSIIR	GlyGly (K)	2	AK(1)QVTAPELNSIIR	1652.92	Aes	P63002;P63002-2	Amino-terminal enhancer of split	0	1	0	3	2.1729e-05	147.7	0.48752	0.97438	0.64004	0.71841	0.87238	0.85008	0.62517	0.98687	0.85472	0.87755	0.97319	0.94816	-0.67768	-0.019068	-0.226476	-0.188447	-0.0392066	-0.0767976	-0.204612	1.01223	39
AKSAIESDVDFWDK	GlyGly (K)			1723.81	Pex5	O09012;D3Z600;O09012-2	Peroxisomal targeting signal 1 receptor	0	1	0	3	0.024675	47.217		0.89736						0.90494						-0.144106					-0.144106		1
AKSALPAQSAATLPAR	GlyGly (K)	2	AK(1)SALPAQSAATLPAR	1665.92	Sptbn1	Q62261	Spectrin beta chain, non-erythrocytic 1	0	1	0	3	0.00014459	90.498	0.32862	0.81331	0.3201	0.33586	0.60618	0.58461	0.4131	0.83279	0.38031	0.40407	0.69874	0.64613	-1.27544	-0.263975	-1.39475	-1.30732	-0.517172	-0.630104	-0.898127	2.20865	13
AKSCVCHVCGIHLNR	GlyGly (K)	2	AK(1)SCVCHVCGIHLNR	1923.9	Usp22	Q5DU02	Ubiquitin carboxyl-terminal hydrolase 22	0	1	0	4;5	0.0060435	73.466			0.44474	1.0321					0.53489	1.2583					-0.902686	0.331476			-0.285605	0.140236	1
AKSICLTPSPGGLVAPAFTR	GlyGly (K)	2	AK(1)SICLTPSPGGLVAPAFTR	2156.14	Cdt1	Q8R4E9	DNA replication factor Cdt1	0	1	0	3	0.0010651	56.529	0.88113		0.64173	1.6192			1.0576		0.79831	1.8185			0.0807941		-0.324979	0.862749			0.206188	0.211756	3
AKSILESWVWGR	GlyGly (K)	2	AK(1)SILESWVWGR	1544.81	Herc2	Q4U2R1-2;Q4U2R1;A0A0U1RPZ3	E3 ubiquitin-protein ligase HERC2	0	1	0	3	0.0013311	78.705	0.93029		0.90553	0.65442			1.1358		1.0698	0.80186			0.183709		0.0973411	-0.318578			-0.0125093	0.0254677	8
AKSLGTIQQTR	GlyGly (K)	2	AK(1)SLGTIQQTR	1315.72	Heatr1	G3X9B1		0	1	0	3	0.008518	64.64					1.0143						1.1559						0.209017		0.209017		2
AKTASLFEQR	GlyGly (K)	2	AK(1)TASLFEQR	1263.66	Myof	A0A286YDF5;Q69ZN7;E9Q390;Q69ZN7-4;A0A286YCZ3	Myoferlin	0	1	0	2;3	0.00021453	123.62	0.82471		0.70538	0.6419	0.87914		1.0509		1.0129	0.81001	0.99836		0.0716254		0.0184917	-0.303988	-0.00236796		-0.0540598	0.244948	17
AKTCTIILR	GlyGly (K)	2	AK(1)TCTIILR	1188.66	Cct7	P80313;A0A0N4SV00	T-complex protein 1 subunit eta	0	1	0	3	0.034886	53.597					0.84365						0.91722						-0.12466		-0.12466		1
AKTGGTYGEDLGADYNLSQVCDGK	GlyGly (K)	2	AK(1)TGGTYGEDLGADYNLSQVCDGK	2632.17	Fasn	A0A0U1RNJ1;P19096	Fatty acid synthase;[Acyl-carrier-protein] S-acetyltransferase;[Acyl-carrier-protein] S-malonyltransferase;3-oxoacyl-[acyl-carrier-protein] synthase;3-oxoacyl-[acyl-carrier-protein] reductase;3-hydroxyacyl-[acyl-carrier-protein] dehydratase;Enoyl-[acyl-carrier-protein] reductase;Oleoyl-[acyl-carrier-protein] hydrolase	0	1	0	3	4.4377e-16	143.29	0.53686	1.5537	0.57625		1.1281		0.69439	1.5604	0.76239		1.2877		-0.526182	0.641916	-0.391399		0.364797		0.0222829	0.0256913	11
AKTMEQAAAAANK	GlyGly (K)	2	AK(1)TMEQAAAAANK	1417.7	Snrpb2	Q9CQI7;A2CES4	U2 small nuclear ribonucleoprotein B''	0	1	0	2;3	0.00043505	87.498	0.50495						0.7138						-0.486408						-0.486408		3
AKTSDFLK	GlyGly (K)	2;6	AK(1)TSDFLK(1)VLNR;TSDFLK(1)VLNR	1022.54	Arpc2	Q9CVB6;D3YXG6	Actin-related protein 2/3 complex subunit 2	0	1	0	2	0.021284	111.95			0.62295		0.76951				0.9083		0.8512				-0.138759		-0.23243		-0.185595	0.803085	3
AKTSDFLKVLNR	2 GlyGly (K)	2;6	AK(1)TSDFLK(1)VLNR;TSDFLK(1)VLNR	1618.88	Arpc2	Q9CVB6;D3YXG6	Actin-related protein 2/3 complex subunit 2	0	2	0	3	0.0065204	74.698			1.2163						1.5616						0.643025				0.643025		2
AKTWMVGTK	GlyGly (K)	2	AK(1)TWMVGTK	1134.59	Ehd2	Q8BH64	EH domain-containing protein 2	0	1	0	2;3	0.015528	98.044					0.7557						0.83872						-0.253739		-0.253739		5
AKTYDYLFK	Acetyl (Protein N-term);GlyGly (K)	2	AK(1)TYDYLFK	1303.64	Rab8a;Rab8b	P55258;P61028	Ras-related protein Rab-8A;Ras-related protein Rab-8B	1	1	0	2	0.0030748	96.331	0.70625	6.6607	0.6139		8.7724		0.90262	6.5969	0.8206		9.7481		-0.147809	2.72179	-0.285249		3.28512		1.39346	0.631334	13
AKVDEFPLCGHMVSDEYEQLSSEALEAAR	GlyGly (K)	2	AK(1)VDEFPLCGHMVSDEYEQLSSEALEAAR	3394.54	Rpl10;Rpl10l	Q6ZWV3;I7HLV2;P86048;A0A1B0GXC3	60S ribosomal protein L10;60S ribosomal protein L10-like	0	1	0	4	1.6823e-05	63.893		0.67024			1.0679			0.68064			1.2092			-0.555036			0.274053		-0.140492	0.101286	4
AKVDEFPLCGHMVSDEYEQLSSEALEAAR	Unmodified			3280.5	Rpl10;Rpl10l	Q6ZWV3;I7HLV2;P86048;A0A1B0GXC3	60S ribosomal protein L10;60S ribosomal protein L10-like	0	0	0	3;4	2.6904e-61	169.23		0.92576			0.83177			0.94048			0.94913			-0.0885308			-0.0753224		-0.0819266	1.29066	27
AKVSVLNVAVLENPSPFHSPFR	Acetyl (Protein N-term);GlyGly (K)	2	AK(1)VSVLNVAVLENPSPFHSPFR	2563.35	Asf1b	Q9DAP7	Histone chaperone ASF1B	1	1	0	3	8.6546e-06	95.206			0.51493						0.59605						-0.746495				-0.746495		2
AKWYPEVR	GlyGly (K)	2	AK(1)WYPEVR	1161.59	Rac3;Rac1	P60764;A2AC13;Q3TLP8;P63001	Ras-related C3 botulinum toxin substrate 3;Ras-related C3 botulinum toxin substrate 1	0	1	0	2;3	0.01541	71.692	0.67741		0.67574	0.66847	1.0384		0.8635		0.85454	0.84257	1.1737		-0.211732		-0.22678	-0.247132	0.231064		-0.113645	0.401893	7
AKYFIRDEFLR	GlyGly (K)	2	AK(1)YFIRDEFLR	1570.83	Gnas	P63094;P63094-2;Q6R0H7;Q6R0H7-4;P63094-3;A0A571BEI3;A0A571BEM2;Z4YKV1	Guanine nucleotide-binding protein G(s) subunit alpha isoforms short;Guanine nucleotide-binding protein G(s) subunit alpha isoforms XLas	0	1	0	3;4	0.00026164	109.42	0.57112	0.68162	0.39675	0.52793	0.68389	0.79337	0.66425	0.67613	0.47809	0.61608	0.75024	0.8444	-0.590202	-0.564627	-1.06465	-0.69881	-0.414576	-0.244002	-0.596144	2.47509	53
AKYLATSQPR	GlyGly (K)	2	AK(1)YLATSQPRPDSSGSGH	1247.66	Ttyh3	Q6P5F7	Protein tweety homolog 3	0	1	0	2;3	0.0018167	88.056					0.93422	0.75099					1.0529	0.82542					0.0743684	-0.2768	-0.101216	0.175812	5
AKYLATSQPRPDSSGSGH	GlyGly (K)	2	AK(1)YLATSQPRPDSSGSGH	1971.94	Ttyh3	Q6P5F7	Protein tweety homolog 3	0	1	0	2;3;4	5.0539e-55	242.4	0.63054	1.2461	0.99217	0.65611	1.0429	0.86012	0.76937	1.2379	1.3179	0.78414	1.1296	0.95206	-0.378251	0.307895	0.398241	-0.350817	0.175812	-0.0708756	0.0136675	0.0344127	123
AKYLLADCNEAFIK	GlyGly (K)	2	AK(1)YLLADCNEAFIK	1768.88	Rad21	Q61550;A0A2I3BS25	Double-strand-break repair protein rad21 homolog	0	1	0	3	6.5451e-05	115.83		1.3483			1.1215			1.3749			1.2468			0.459327			0.31823		0.388778	0.942036	4
AKYPDRVPVIVEK	GlyGly (K)	2	AK(1)YPDRVPVIVEK	1626.91	Gabarapl2	P60521	Gamma-aminobutyric acid receptor-associated protein-like 2	0	1	0	4	0.00051573	84.605		0.82492		0.42535				0.82553		0.52763				-0.276607		-0.922401			-0.599504	0.502346	4
AKYQYGGLNSGR	GlyGly (K)	2	AK(1)YQYGGLNSGRPVTPPR	1426.7	Ppp1cb	P62141;A0A0J9YUU8	Serine/threonine-protein phosphatase PP1-beta catalytic subunit	0	1	0	3	0.00073911	85.522					0.89866						1.0093						0.0133551		0.0133551		2
AKYQYGGLNSGRPVTPPR	Unmodified			1960.03	Ppp1cb	P62141;A0A0J9YUU8	Serine/threonine-protein phosphatase PP1-beta catalytic subunit	0	0	0	4	0.0012734	64.04	0.80948		0.7893				0.96332		0.91005				-0.053913		-0.135982				-0.0949476	0.585526	2
AKYQYGGLNSGRPVTPPR	GlyGly (K)	2	AK(1)YQYGGLNSGRPVTPPR	2074.07	Ppp1cb	P62141;A0A0J9YUU8	Serine/threonine-protein phosphatase PP1-beta catalytic subunit	0	1	0	3;4	0.0014161	66.568	0.7302			0.65161			0.84066			0.79358			-0.250406			-0.333552			-0.291979	1.04557	7
ALAAAGYDVEK	Unmodified			1106.56	Hist1h1c;Hist1h1t;Hist1h1e;Hist1h1d	P15864;I7HFT9;Q07133;P43274;P43277	Histone H1.2;Histone H1t;Histone H1.4;Histone H1.3	0	0	0	1;2	2.3625e-09	223.08	0.94917	1.0921	1.2561	1.2449	0.99971	0.96362	1.3601	1.0959	1.9561	1.7059	1.1147	1.0806	0.443713	0.132116	0.96798	0.770533	0.156655	0.111833	0.430472	1.46105	167
ALAAAGYDVEKNNSR	GlyGly (K)	12	K(1)ALAAAGYDVEK(1)NNSR	1691.82	Hist1h1c;Hist1h1t;Hist1h1e;Hist1h1d	P15864;I7HFT9;Q07133;P43274;P43277	Histone H1.2;Histone H1t;Histone H1.4;Histone H1.3	0	1	0	2;3	4.5764e-39	228.62	0.50474	1.149	0.51941	0.65329	0.71125	0.8443	0.6221	1.1429	0.74235	0.81486	0.80836	0.92331	-0.684782	0.192699	-0.429829	-0.295376	-0.30693	-0.115113	-0.273222	1.13578	99
ALAAAGYDVEKNNSR	Unmodified			1577.78	Hist1h1c;Hist1h1t;Hist1h1e;Hist1h1d	P15864;I7HFT9;Q07133;P43274;P43277	Histone H1.2;Histone H1t;Histone H1.4;Histone H1.3	0	0	0	2;3	1.9388e-17	198.97			0.57222						0.73829						-0.43774				-0.43774		23
ALAAGGVGSIVR	Unmodified			1069.62	Arpc5	Q9CPW4;Q3UA72	Actin-related protein 2/3 complex subunit 5	0	0	0	1;2	5.4628e-05	135.55	0.51812			0.94727		1.2403	0.58793			1.0811		1.3702	-0.766284			0.1125		0.454386	-0.0664657	0.0595858	45
ALAAGGYDVEK	Unmodified			1092.55	Hist1h1b	P43276	Histone H1.5	0	0	0	1;2	8.1193e-06	153.24				0.83641	0.8753	0.92072				0.95798	0.97231	1.0068				-0.0619326	-0.0405117	0.00977712	-0.0308891	0.547767	75
ALAAGGYDVEKNNSR	GlyGly (K)	11	ALAAGGYDVEK(1)NNSR	1677.81	Hist1h1b	P43276	Histone H1.5	0	1	0	2;3	3.5135e-09	170.79	0.42153	1.0184	0.39971	0.60119	0.67595	0.8051	0.59315	1.039	0.57317	0.80337	0.74856	0.90219	-0.753531	0.0551957	-0.802965	-0.315864	-0.41781	-0.148497	-0.397245	1.46827	58
ALAALKLIFNQK	GlyGly (K)	6;6	ALAALK(0.99)LIFNQK(0.01);LIFNQK(1)EAK	1442.86	Bhlhb9	Q6PB60	Protein BHLHb9	0	1	0	3	0.0016739	91.855			0.73716						0.8765						-0.190174				-0.190174		2
ALADATSNSARPLLKDFLPQPR	GlyGly (K)	4	PLLK(1)DFLPQPR	2494.33	Atp11a	E9Q3G7	Phospholipid-transporting ATPase	0	1	0	3;4	3.9334e-05	70.837	0.61698		0.50524	0.52065			0.74704		0.60344	0.64322			-0.420743		-0.728718	-0.636616			-0.595359	1.64392	4
ALADDDFLTVTGKTVR	GlyGly (K)	13	ALADDDFLTVTGK(1)TVR	1834.94	Mcm4	P49717	DNA replication licensing factor MCM4	0	1	0	3	0.00024328	83.633	0.52255		0.48586	0.71115	0.86357		0.66714		0.65851	0.82073	0.98858		-0.583939		-0.602723	-0.28502	-0.0165704		-0.372063	1.12303	8
ALADILSESLHSLATSLPR	Unmodified			1993.08	Tti1	Q91V83	TELO2-interacting protein 1 homolog	0	0	0	3	1.4143e-05	95.197						1.1485						1.2746						0.350045	0.350045		2
ALADIVIPQEYGITKAEK	GlyGly (K)			2072.12	Ppip5k2	E9Q9J4;Q6ZQB6;Q6ZQB6-3;Q6ZQB6-2	Inositol hexakisphosphate and diphosphoinositol-pentakisphosphate kinase 2	0	1	0	3	0.019658	42.059	0.54831						0.65266						-0.615596						-0.615596		2
ALADLVHSHIQSNK	Unmodified			1531.81	Fech	A0A494BAI5;Q544X6;F6T2S0;P22315	Ferrochelatase;Ferrochelatase, mitochondrial	0	0	0	2;3;4	5.2539e-75	302.09					0.60661						0.6834						-0.549198		-0.549198		21
ALADVEVTYTVQR	Unmodified			1463.76	Thop1	A0A0R4IZY0;Q8C1A5	Thimet oligopeptidase	0	0	0	2	4.9985e-05	138.71		1.0072						1.0055						0.00791308					0.00791308		9
ALAEKQPELQISER	GlyGly (K)	5	ALAEK(1)QPELQISER	1724.91	Samhd1	Q60710;E9PYG9;Q60710-2;F6TVP2	Deoxynucleoside triphosphate triphosphohydrolase SAMHD1	0	1	0	3	0.0027924	65.092	1.7327						2.2579						1.17498						1.17498		1
ALAELFGLLVK	Unmodified			1172.72	Huwe1	A2AFQ0;Q7TMY8;Q7TMY8-3;Q7TMY8-4;Q7TMY8-2;F6XP90	E3 ubiquitin-protein ligase HUWE1	0	0	0	2	2.0828e-10	182.98	1.1327	1.0884	1.0073	0.90188	0.93545	0.96612	1.2627	1.0761	1.2151	0.98791	1.0397	1.0516	0.336512	0.105812	0.281075	-0.0175485	0.0561673	0.072586	0.139101	1.24131	46
ALAENSGVKANEVISK	GlyGly (K)	9;7	ALAENSGVK(1)ANEVISK;ANEVISK(1)LYSVHQEGNK	1742.92	Cct8	P42932;H3BL49;H3BJB6	T-complex protein 1 subunit theta	0	1	0	2;3	8.9115e-07	156.96	0.53485	0.86088	0.62615	0.68741	0.78075	0.75545	0.72619	0.87254	0.76817	0.90079	0.87112	0.83584	-0.461581	-0.196707	-0.380502	-0.150737	-0.199057	-0.258701	-0.274548	2.58175	47
ALAEYVVQQEGAKLNVAIVRPSIVGASWK	GlyGly (K)	13;29	ALAEYVVQQEGAK(0.999)LNVAIVRPSIVGASWK(0.001);ALAEYVVQQEGAK(0.049)LNVAIVRPSIVGASWK(0.951)	3209.76	Far1	Q922J9;Q922J9-4;Q922J9-3;Q922J9-2	Fatty acyl-CoA reductase 1	0	1	0	3;4	8.7064e-14	94.389	0.48606		0.43564				0.57262		0.51114				-0.80435		-0.96821				-0.88628	1.23148	11
ALAGCDFLTISPK	Unmodified			1391.71	Taldo1	A0A1B0GR11;Q93092	Transaldolase	0	0	0	1;2	7.678e-14	218.07		1.1315						1.1519						0.204015					0.204015		31
ALAGCDFLTISPKLLGELLK	GlyGly (K)	13;7	ALAGCDFLTISPK(0.965)LLGELLK(0.035);LLGELLK(0.998)DNSK(0.002)	2272.25	Taldo1	A0A1B0GR11;Q93092	Transaldolase	0	1	0	3	1.8648e-05	94.639		1.7207	0.56063	0.57005	0.9022	1.2613		1.6959	0.67293	0.67101	1.0013	1.3847		0.762051	-0.571472	-0.575594	0.00187429	0.469573	0.0172867	0.0213557	7
ALAGSGVPGSHPAAVAGRPPK	Unmodified			1896.03	Rexo4	Q6PAQ4;A2ALB2;A2ALB1	RNA exonuclease 4	0	0	0	3;4	8.3097e-05	90.385	0.89185		0.83052	0.76881			1.062		0.94266	0.88603			0.0867838		-0.0851906	-0.174573			-0.0576598	0.275243	27
ALAIYKQVLR	GlyGly (K)	6	ALAIYK(1)QVLR	1287.77	Ctr9	Q62018;Q62018-3;Q62018-2	RNA polymerase-associated protein CTR9 homolog	0	1	0	2;3	0.00014297	128.36	0.75686		0.63266	0.74718			0.95808		0.7879	0.93764			-0.061782		-0.343916	-0.092894			-0.166197	0.690734	7
ALAKASPQPAAPR	GlyGly (K)			1390.77	Fbxl17	Q9QZN1	F-box/LRR-repeat protein 17	0	1	0	3	0.031746	46.481			0.70715						0.86471						-0.209712				-0.209712		1
ALALGHLSSAFAASQEAVTSSER	Unmodified			2302.16	Pigs	Q6PD26	GPI transamidase component PIG-S	0	0	0	3	4.3379e-15	137.86		1.5846			1.1057	1.3935		1.5659			1.2312	1.5278		0.646992			0.300065	0.611456	0.519504	1.375	13
ALALQNTKNSK	GlyGly (K)	8	ALALQNTK(0.843)NSK(0.157)	1300.71	Zfml;Znf638	A0A0N4SV80;E9QML5;Q61464-4;Q61464	Zinc finger protein 638	0	1	0	2;3	0.00022579	113.69					1.0276	0.95879					1.1537	1.0579					0.206268	0.0812033	0.143736	0.582962	6
ALAMAESTEKHAR	GlyGly (K)	10	ALAMAESTEK(1)HAR	1527.75	Huwe1	A2AFQ0;Q7TMY8;Q7TMY8-3;Q7TMY8-4;Q7TMY8-2	E3 ubiquitin-protein ligase HUWE1	0	1	0	2;3;4	1.8423e-08	176.8	0.73623	0.94303	0.83477	1.0125	0.80278	0.88012	1.0448	0.94073	1.2053	1.3336	0.91908	1.0167	0.0632268	-0.0881474	0.269392	0.415326	-0.121738	0.023894	0.093659	0.490055	62
ALAMAESTEKHAR	Oxidation (M);GlyGly (K)	10	ALAMAESTEK(1)HAR	1543.74	Huwe1	A2AFQ0;Q7TMY8;Q7TMY8-3;Q7TMY8-4;Q7TMY8-2	E3 ubiquitin-protein ligase HUWE1	0	1	1	3	0.0011331	81.92			0.83848	1.2969					1.2161	1.7666					0.282262	0.820975			0.551619	0.538829	2
ALANESGLNFLAIKGPELMNK	GlyGly (K)	14	ALANESGLNFLAIK(0.988)GPELMNK(0.012)	2343.23	Spata5	A0A0A0MQ80;Q3UMC0;A0A0G2JFY0	Spermatogenesis-associated protein 5	0	1	0	3	0.00024592	65.25	0.87666						1.059						0.0827026						0.0827026		1
ALANSLACQGK	Unmodified			1131.57	Aldoa;Aldoart1	A6ZI44;Q9CPQ9;A6ZI46;P05064	Fructose-bisphosphate aldolase;Fructose-bisphosphate aldolase A	0	0	0	1;2	3.8909e-14	230.7	0.86451	0.89046	0.8694		0.88715	0.82652	1.0454	0.8847	1.1161		0.98068	0.90299	0.0640551	-0.17674	0.158466		-0.0281456	-0.147218	-0.0259164	0.15354	56
ALANSLACQGKYTPSGQSGAAASESLFISNHAY	GlyGly (K)	11	ALANSLACQGK(1)YTPSGQSGAAASESLFISNHAY	3484.63	Aldoa	A6ZI44;P05064	Fructose-bisphosphate aldolase;Fructose-bisphosphate aldolase A	0	1	0	3	1.6061e-16	101.34		0.93365	0.63449	0.64692				0.91785	0.77656	0.81797				-0.12367	-0.364831	-0.28988			-0.25946	1.16849	10
ALANVNIGSLICNVGAGGPAPAAGAAPAGGAAPSTAAAPAEEK	Unmodified			3781.91	Rplp1	P47955	60S acidic ribosomal protein P1	0	0	0	3;4;5	6.8424e-114	198.58		0.96044		1.0798	0.83439	0.85217		0.94034		1.207	0.90862	0.92501		-0.0887456		0.271426	-0.138251	-0.112459	-0.0170075	0.0597041	113
ALAPEYAKAAAK	GlyGly (K)	8;12	ALAPEYAK(0.997)AAAK(0.003);ALAPEYAK(0.363)AAAK(0.637)	1316.71	P4hb	P09103	Protein disulfide-isomerase	0	1	0	3	0.0002967	110.39	0.68331		0.51155	0.54683			0.85734		0.68431	0.65813			-0.222061		-0.547278	-0.603556			-0.457631	1.21213	13
ALAPLLLAFVTK	Unmodified			1255.79	Rangap1	P46061	Ran GTPase-activating protein 1	0	0	0	2	0.00020441	150.81	0.80121	1.0327	0.93298	0.82042	0.99313	1.0671	0.95584	1.0221	1.091	0.96367	1.1008	1.1657	-0.065159	0.0315364	0.125651	-0.0533889	0.138552	0.221197	0.0663981	0.668131	52
ALAPLLLAFVTKPNGALETCSFAR	GlyGly (K)	12	ALAPLLLAFVTK(1)PNGALETCSFAR	2673.43	Rangap1	P46061	Ran GTPase-activating protein 1	0	1	0	3	0.00039359	55.228	0.51205						0.61769						-0.695045						-0.695045		1
ALAPLLLAFVTKPNGALETCSFAR	Unmodified			2559.39	Rangap1	P46061	Ran GTPase-activating protein 1	0	0	0	3;4	1.2913e-30	180.86	0.85184		0.93971	0.86472			1.0077		1.1878	0.96335			0.0110662		0.248292	-0.053868			0.0684967	0.27288	15
ALAPTWEQLALGLEHSETVK	Unmodified			2192.15	Txndc5	Q91W90;E9PXX7;A0A0R4J1Y7	Thioredoxin domain-containing protein 5	0	0	0	2;3	3.8295e-46	219.68		0.89604			0.85699			0.90701			0.98515			-0.14081			-0.0215847		-0.0811972	0.394516	42
ALAQRPDYVKAVVK	GlyGly (K)	10;4	ALAQRPDYVK(1)AVVK;AVVK(1)K(1)AELLSR	1670.95	Anapc7	D3YU58;Q9WVM3	Anaphase-promoting complex subunit 7	0	1	0	3;4	0.0005448	92.906	0.65304	0.89498	0.58646	0.55374	0.75932	0.96631	0.80782	0.92137	0.74614	0.64908	0.84278	1.0755	-0.307894	-0.118147	-0.422482	-0.623532	-0.246772	0.105008	-0.26897	1.33197	24
ALASIDSKLNQAK	GlyGly (K)	8;13	ALASIDSK(1)LNQAK;ALASIDSK(0.085)LNQAK(0.915)	1471.8	Vcl	Q64727	Vinculin	0	1	0	2;3	0.00015438	112.15	0.79618		0.69843	0.56289			0.96569		0.95279	0.70328			-0.050368		-0.0697698	-0.507829			-0.209322	0.528563	14
ALASLATATLESVIQER	Unmodified			1771.97	Polr3c	Q9D483	DNA-directed RNA polymerase III subunit RPC3	0	0	0	2;3	6.5422e-67	241.52		1.1122						1.1109						0.151729					0.151729		9
ALASLMTYK	Unmodified			996.531	Glud1	P26443	Glutamate dehydrogenase 1, mitochondrial	0	0	0	1;2	0.0011334	141.39	0.97485						1.1603						0.214498						0.214498		28
ALASLMTYKCAVVDVPFGGAK	GlyGly (K)	9;12	ALASLMTYK(1)CAVVDVPFGGAK;CAVVDVPFGGAK(0.996)AGVK(0.004)	2311.17	Glud1	P26443	Glutamate dehydrogenase 1, mitochondrial	0	1	0	3	0.00011431	67.43	0.78215						0.9714						-0.0418626						-0.0418626		2
ALASTCKPELQK	GlyGly (K)	7	ALASTCK(0.999)PELQK(0.001)	1458.75	Fam129a	Q3UW53	Protein Niban	0	1	0	3	0.00033676	99.343		0.74877	0.49		0.70913	0.65414		0.76317	0.57159		0.82548	0.72595		-0.389924	-0.806947		-0.276695	-0.462058	-0.483906	1.61831	8
ALAVMVDHLESEK	Unmodified			1440.73	Ckap5	A0A0R4J0K2;K3W4R5;A2AGT5-3;A2AGT5;Z4YL78;A2AGT5-2	Cytoskeleton-associated protein 5	0	0	0	3	5.8207e-05	132.56		1.0892			1.3657	0.96619		1.1216			1.5659	1.0808		0.165558			0.646992	0.1121	0.308217	0.674354	8
ALAVVYGPHEIR	Unmodified			1323.73	Exosc4	Q921I9	Exosome complex component RRP41	0	0	0	2;3	3.0987e-05	140.11		0.93314		1.1979	1.1893			0.9187		1.4186	1.326			-0.122334		0.504468	0.407081		0.263071	0.509656	28
ALAVWAVGTPGGPQDTRPGLTAQVVSAGGR	Unmodified			2888.53	Wdr6	Q99ME2	WD repeat-containing protein 6	0	0	0	3	2.5831e-06	74.222			0.78208						0.87196						-0.197666				-0.197666		8
ALCASDVSKCLIQELCQCRPGEGNCPCCK	GlyGly (K)	9	ALCASDVSK(0.999)CLIQELCQCRPGEGNCPCCK(0.001)	3583.52	Twsg1	Q9EP52	Twisted gastrulation protein homolog 1	0	1	0	4	0.0041323	53.747			0.33813						0.40968						-1.28743				-1.28743		1
ALCAVYEHWVPK	Unmodified			1471.73	Ugdh	O70475	UDP-glucose 6-dehydrogenase	0	0	0	2;3	2.6775e-07	170.89	0.60702		0.66481				0.73071		0.73817				-0.452629		-0.437975				-0.445302	1.97988	53
ALCDLGPWVKCSAALASR	GlyGly (K)	10	ALCDLGPWVK(1)CSAALASR	2088.02	Vkorc1l1	Q6TEK5;Q0VGU5	Vitamin K epoxide reductase complex subunit 1-like protein 1	0	1	0	3	1.2564e-05	108.49			0.61143	0.57017					0.75726	0.69915					-0.401139	-0.516326			-0.458733	1.09957	5
ALCGKCLSSSQSPGK	GlyGly (K)	5;10	ALCGK(1)CLSSSQSPGK;CLSSSQSPGK(0.982)YSSEK(0.018)	1692.79	Rfwd3	Q8CIK8	E3 ubiquitin-protein ligase RFWD3	0	1	0	3	0.00087019	72.815	0.81626		0.62438	0.63279			0.99731		0.77321	0.73829			-0.00388608		-0.371068	-0.43774			-0.270898	0.739041	13
ALCLDLLELNTTNEVFKQHK	GlyGly (K)	17	ALCLDLLELNTTNEVFK(0.901)QHK(0.099)	2499.28	Utrn	E9Q6R7;A0A1W2P7C0;Q61636		0	1	0	4	0.0080884	43.261		0.85219						0.86166						-0.214809					-0.214809		1
ALCLELLKQCSSCLVAYK	Acetyl (Protein N-term);GlyGly (K)	8	ALCLELLK(1)	2311.14	Dlgap4	B1AZP2-3	Disks large-associated protein 4	1	1	0	2	7.8503e-14	182.02			1.0771	0.5658					1.3073	0.6905					0.38659	-0.534287			-0.0738482	0.0463578	4
ALCPVIPKDFPFTIR	GlyGly (K)	8	ALCPVIPK(1)DFPFTIR	1887.01	Pnpt1	Q8K1R3;Q8K1R3-2	Polyribonucleotide nucleotidyltransferase 1, mitochondrial	0	1	0	3	0.0048085	55.724				0.64016						0.71844						-0.47706			-0.47706		1
ALCTKVPELIR	GlyGly (K)	5	ALCTK(1)VPELIR	1412.78	Bax	A0A1B0GT81;Q07813;A0A1B0GTA4	Apoptosis regulator BAX	0	1	0	3	0.010672	71.555	0.70716			0.94904		1.3861	0.87647			1.1041		1.5241	-0.190223			0.142871		0.607958	0.186868	0.297376	5
ALCVLIHHNLVLYHVHKR	Unmodified			2221.24	Polr3c	Q9D483;Q9D483-2;D3YYS2	DNA-directed RNA polymerase III subunit RPC3	0	0	0	4	0.0011268	63.128					0.96476	1.3384					1.0702	1.4818					0.0978804	0.567351	0.332616	0.407557	3
ALCYLKMQQPEQALADCR	GlyGly (K)	6	ALCYLK(1)MQQPEQALADCR	2308.08	Stub1	Q9WUD1;A0A494BBF6;A0A494BBI6	STIP1 homology and U box-containing protein 1	0	1	0	3	7.5536e-08	143.14			0.56963	0.69334	1.0335	1.0297			0.70991	0.84765	1.1836	1.147			-0.494292	-0.238459	0.243182	0.197865	-0.0729261	0.149469	9
ALDDDNDEKVSGSSDDLAEK	GlyGly (K)	9;11	ALDDDNDEK(1)VSGSSDDLAEK;VSGSSDDLAEK(1)MLLGSGLEQEEHADETAER	2235.96	Ercc5	E9QM61;P35689	DNA repair protein complementing XP-G cells homolog	0	1	0	3	2.013e-05	93.269		0.6466						0.67013						-0.577487					-0.577487		5
ALDDISESIKELQFYR	GlyGly (K)	10	ALDDISESIK(1)ELQFYR	2040.02	Rexo2	Q9D8S4	Oligoribonuclease, mitochondrial	0	1	0	3	1.399e-05	116.79					1.1646						1.3166						0.396817		0.396817		2
ALDDKPPPPPPPVGNRPSMHR	Unmodified			2274.17	Wipf1	Q8K1I7	WAS/WASL-interacting protein family member 1	0	0	0	4;5	5.7381e-05	72.489		0.90831		1.1768				0.91795		1.4047				-0.123513		0.490262			0.183375	0.182359	9
ALDEGDIALLKTYGQSTYSR	GlyGly (K)	11	ALDEGDIALLK(1)TYGQSTYSR	2314.14	Psmc2	P46471;Q8BVQ9	26S protease regulatory subunit 7	0	1	0	2;3	5.7779e-39	209.25	0.6341	0.88384	0.63585	0.74494	0.89812	0.73574	0.74664	0.89436	0.82577	0.8765	1.0065	0.8062	-0.421515	-0.161072	-0.276188	-0.190174	0.00934717	-0.31079	-0.225065	1.87052	45
ALDEVKTAFPR	GlyGly (K)	11	NCLAK(1)ALDEVK(1)TAFPR	1359.71	Bid	P70444	BH3-interacting domain death agonist;BH3-interacting domain death agonist p15;BH3-interacting domain death agonist p13;BH3-interacting domain death agonist p11	0	1	0	2;3	0.00022631	113.63	0.61035	0.68819	0.53545	0.67272	0.61939	0.73212	0.75659	0.69005	0.72183	0.78552	0.69909	0.8023	-0.402416	-0.535227	-0.470269	-0.34828	-0.51645	-0.317786	-0.431738	4.11342	20
ALDFAVSEYNKGSNDAYHSR	GlyGly (K)	11	ALDFAVSEYNK(1)GSNDAYHSR	2357.07	Cst3	P21460;A2APX3	Cystatin-C	0	1	0	3;4	6.2995e-05	75.91	0.54757						0.7312						-0.451662						-0.451662		3
ALDFIASKGVK	GlyGly (K)	8;11	ALDFIASK(0.987)GVK(0.013);ALDFIASK(0.034)GVK(0.966)	1261.7	Actn4;Actn1;Actn3	A0A1L1SV25;E9Q2W9;P57780;A1BN54;Q7TPR4;D3Z0L8;D3Z761;O88990	Alpha-actinin-4;Alpha-actinin-1;Alpha-actinin-3	0	1	0	2;3	0.00070069	90.827	0.49828					0.7828	0.60293					0.8781	-0.729938					-0.187543	-0.45874	0.468654	6
ALDFLWEKR	GlyGly (K)			1290.67	Edem3	A0A087WR24;Q2HXL6;B7ZNP0;A0A087WQK5	alpha-1,2-Mannosidase;ER degradation-enhancing alpha-mannosidase-like protein 3	0	1	0	3	0.021909	65.157			0.69996						0.84139						-0.249153				-0.249153		4
ALDGPEQMELEEGKAGSGLR	Acetyl (Protein N-term);GlyGly (K)	14	ALDGPEQMELEEGK(1)AGSGLR	2242.05	Psmc5	P62196;Q8K1K2	26S protease regulatory subunit 8	1	1	0	2;3	7.1584e-11	136.33		0.88706			0.81275	0.58051		0.91086			0.9112	0.64685		-0.134699			-0.13416	-0.628497	-0.299119	0.675764	21
ALDHAISVASDHNVK	Unmodified			1575.8	Paxbp1	P58501	PAX3- and PAX7-binding protein 1	0	0	0	3	0.030419	41.577						0.89867						0.9839						-0.0234164	-0.0234164		1
ALDIPLVKNWYR	GlyGly (K)	8	ALDIPLVK(1)NWYR	1600.87	Prpf8	Q99PV0;B7ZC27	Pre-mRNA-processing-splicing factor 8	0	1	0	2;3	7.1579e-07	159.83	0.76118	0.95517	0.71029	0.7358	0.82778	0.95839	0.92704	0.95903	0.87873	0.92509	0.92737	1.0602	-0.109297	-0.0603521	-0.186508	-0.112334	-0.108783	0.0843364	-0.0821563	1.10759	26
ALDLDPSKTNVSGGAIALGHPLGGSGSR	GlyGly (K)	8	ALDLDPSK(1)TNVSGGAIALGHPLGGSGSR	2760.42	Acaa2	Q8BWT1	3-ketoacyl-CoA thiolase, mitochondrial	0	1	0	4	9.2342e-07	71.06	0.61035			0.55628			0.72385			0.61221			-0.466237			-0.707901			-0.587069	0.88865	2
ALDLDSSCKEAADGYQR	GlyGly (K)	9	ALDLDSSCK(1)EAADGYQR	2011.89	Stip1	Q60864	Stress-induced-phosphoprotein 1	0	1	0	3	4.0356e-05	94.487		0.99681						1.021						0.0299829					0.0299829		2
ALDLELK	Unmodified			800.464	Anxa1	A0A494BBD8;P10107	Annexin A1	0	0	0	2	0.014162	143.37		0.93961			0.88115			0.94041			0.9851			-0.0886382			-0.0216579		-0.0551481	0.459124	63
ALDLELKGDIEK	GlyGly (K)	7	ALDLELK(1)GDIEK	1456.78	Anxa1	A0A494BBD8;P10107	Annexin A1	0	1	0	3	0.00014791	128.88	0.58543	1.0159	0.53617	0.53987	0.85292	0.71507	0.76629	1.0238	0.69005	0.60068	0.97118	0.79367	-0.384038	0.0339339	-0.535227	-0.735331	-0.0421894	-0.333389	-0.332707	1.41858	23
ALDLIEVLVTK	Unmodified			1212.73	Mybbp1a	Q7TPV4	Myb-binding protein 1A	0	0	0	2;3	1.9781e-10	188.91	0.98249	1.1211	0.92458		1.0107	1.0658	1.1579	1.1094	1.0993		1.116	1.1565	0.211511	0.14978	0.136585		0.158337	0.209765	0.173196	3.4184	79
ALDLLMESNAIIQSMAAKTR	GlyGly (K)	18	ALDLLMESNAIIQSMAAK(1)TR	2289.18	Gcat	O88986;E9PWY6	2-amino-3-ketobutyrate coenzyme A ligase, mitochondrial	0	1	0	3	0.00071933	60.826			0.82209	0.70473					1.0276	0.8619					0.0392788	-0.214408			-0.0875644	0.210879	2
ALDLLNNKLQQHTFWR	GlyGly (K)	8	ALDLLNNK(1)LQQHTFWR	2110.11	Heatr1	G3X9B1;A0A1Y7VNI1		0	1	0	4	0.00033483	77.776	0.85759		0.85249				1.0426		0.99099				0.0601858		-0.0130576				0.0235641	0.196536	4
ALDLLYGMVSK	Unmodified			1208.65	Ap3d1	O54774	AP-3 complex subunit delta-1	0	0	0	2	0.00060435	119.16		0.9444				0.66942		0.92326				0.74738		-0.115191				-0.420086	-0.267639	0.481985	20
ALDLLYGMVSKK	GlyGly (K)	11;12	ALDLLYGMVSK(0.917)K(0.083);ALDLLYGMVSK(0.147)K(0.853)	1450.79	Ap3d1	O54774	AP-3 complex subunit delta-1	0	1	0	3	0.00084807	88.338	0.67878	0.7593	0.45212	0.51274	0.67169	0.8424	0.83091	0.78019	0.56365	0.63406	0.73353	0.93783	-0.267236	-0.358103	-0.827128	-0.657309	-0.447072	-0.0926017	-0.441575	2.01317	13
ALDLVAAKCYYYHAR	GlyGly (K)	8	ALDLVAAK(1)CYYYHAR	1926.94	Psmd3	P14685	26S proteasome non-ATPase regulatory subunit 3	0	1	0	3;4	0.00014598	94.688	0.51025		0.60737	0.82216			0.61701		0.7646	1.0246			-0.696634		-0.387223	0.0350608			-0.349599	0.617982	2
ALDLVSDPEYINLMKNK	GlyGly (K)	17	ALDLVSDPEYINLMK(0.431)NK(0.569)	2076.06	Fam188a	Q9CV28;D6REU0	Protein FAM188A	0	1	0	3	9.7592e-06	107.35		1.0789			0.92692			1.1172			1.0652			0.159887			0.0911243		0.125506	0.768984	2
ALDMSYDHKPEDEVELAR	GlyGly (K)	9	ALDMSYDHK(1)PEDEVELAR	2231.02	Ppm1g	Q61074;A0A0J9YVG0	Protein phosphatase 1G	0	1	0	3;4	0.0013426	58.688		0.7355			0.90238			0.75655			1.0127			-0.402493			0.0182069		-0.192143	0.276727	9
ALDPAFKIEDPYSPR	GlyGly (K)	7	ALDPAFK(1)IEDPYSPR	1831.91	Lamb1	E9QN70;P02469	Laminin subunit beta-1	0	1	0	3	0.00013118	99.927	0.90049	1.1828			0.94315	1.0597	1.0899	1.2052			1.0638	1.1808	0.124196	0.269273			0.0892269	0.239765	0.180615	1.59062	17
ALDQVSGIPGCIFVHASGFIGGHHTR	Unmodified			2732.36	Myg1	Q9JK81;F8WGG3	UPF0160 protein MYG1, mitochondrial	0	0	0	3;4;5	1.7228e-10	96.504			0.98802	1.0407					1.0881	1.2087					0.121811	0.273456			0.197634	0.632242	8
ALDTMNFDVIK	Oxidation (M)			1281.63	Pabpc1;Pabpc6;Pabpc2	P29341;A0A2I3BR37;Q9D4E6;Q62029	Polyadenylate-binding protein 1;Polyadenylate-binding protein	0	0	1	1;2	3.9947e-19	242.12	0.87297		1.0786				0.98184		1.2732				-0.0264402		0.348459				0.161009	0.261051	43
ALDTMNFDVIK	Unmodified			1265.63	Pabpc1;Pabpc6;Pabpc2	P29341;A0A2I3BR37;Q9D4E6;Q62029	Polyadenylate-binding protein 1;Polyadenylate-binding protein	0	0	0	1;2	1.1018e-50	296.25			1.0968	1.012					1.2833	1.1885					0.359858	0.249142			0.3045	0.941242	46
ALDTMNFDVIKGK	GlyGly (K)	11;13	ALDTMNFDVIK(0.966)GK(0.034);ALDTMNFDVIK(0.402)GK(0.598)	1564.79	Pabpc1;Pabpc6;Pabpc2	P29341;A0A2I3BR37;Q9D4E6;Q62029	Polyadenylate-binding protein 1;Polyadenylate-binding protein	0	1	0	3	4.3402e-05	138.89		1.2226			1.0212	0.85841		1.242			1.1578	0.94854		0.312665			0.211386	-0.0762195	0.149277	0.483478	9
ALDTMNFDVIKGKPVR	GlyGly (K)	11;13	ALDTMNFDVIK(0.966)GK(0.034);ALDTMNFDVIK(0.402)GK(0.598)	1917.01	Pabpc1;Pabpc6;Pabpc2	P29341;A0A2I3BR37;Q9D4E6;Q62029	Polyadenylate-binding protein 1;Polyadenylate-binding protein	0	1	0	4	0.00032012	79.875	0.66834						0.79111						-0.33805						-0.33805		1
ALDTVGEKVLR	GlyGly (K)	8	ALDTVGEK(1)VLR	1313.73	Uxt	Q9WTZ0	Protein UXT	0	1	0	2;3	0.0002714	108.7	0.49684	0.54469	0.45315				0.60547	0.55017	0.59052				-0.723873	-0.862051	-0.759942				-0.781955	2.55462	12
ALDYCHSMGIMHR	Unmodified			1589.69	Csnk2a1	Q60737;A2ANR6	Casein kinase II subunit alpha	0	0	0	3;4	6.0825e-06	144.57		1.003			0.92627			1.0009			0.99783			0.00129784			-0.00313405		-0.000918104	0.124971	17
ALEAKAATFEK	GlyGly (K)	5	ALEAK(1)AATFEK	1291.68	Rrbp1	A2AVJ7;Q99PL5	Ribosome-binding protein 1	0	1	0	2;3	0.0003981	98.898	0.41319	1.023	0.69766	0.71256	0.80448	0.70716	0.53862	1.0483	0.88335	0.87342	0.91114	0.81335	-0.89266	0.0680516	-0.178943	-0.195253	-0.134255	-0.298052	-0.271852	1.01138	19
ALEATTEHIRQELAVFCSPEPPAK	Unmodified			2693.35	Tln1	P26039	Talin-1	0	0	0	3;4	1.4622e-56	203.58		0.84596			0.65545			0.84252			0.72005			-0.247217			-0.473831		-0.360524	0.712519	34
ALEAVFGKYGR	GlyGly (K)	8	ALEAVFGK(1)YGR	1323.69	Rbmxl1;Rbmx	Q91VM5;A0A2I3BRL8;Q9WV02;A2AFI3;Q9WV02-2;A2AFI4	RNA binding motif protein, X-linked-like-1;RNA-binding motif protein, X chromosome;RNA-binding motif protein, X chromosome, N-terminally processed	0	1	0	2;3	0.0018298	103.56	0.39927		0.41496	0.5043			0.49552		0.51062	0.62448			-1.01298		-0.969678	-0.679273			-0.887312	1.86466	10
ALEDSSCLKR	GlyGly (K)	9	ALEDSSCLK(1)R	1291.62	Lmo7	E9PYF4;F6VG99		0	1	0	3	0.009755	69.979	0.73585			1.018			0.95091			1.1567			-0.0726193			0.210015			0.0686977	0.147558	2
ALEEAGFKLPCQLHQVIVAR	GlyGly (K)	8	ALEEAGFK(1)LPCQLHQVIVAR	2392.27	Capn2	O08529	Calpain-2 catalytic subunit	0	1	0	3;4	1.1876e-05	99.451	0.84703		0.68106	0.83169		0.64313	1.0354		0.86165	1.0272		0.70637	0.0501882		-0.214826	0.0387171		-0.501504	-0.156856	0.50236	14
ALEEAMEQKAELER	GlyGly (K)	9	ALEEAMEQK(1)AELER	1759.84	Myh9	Q8VDD5	Myosin-9	0	1	0	3	0.00019904	94.551		1.3347			1.0394			1.365			1.1746			0.448901			0.23217		0.340535	0.707444	4
ALEEEKAMYSGR	GlyGly (K)			1496.69	Clasrp	Q8CFC7-2;Q8CFC7-3;Q8CFC7	CLK4-associating serine/arginine rich protein	0	1	0	3	0.04264	44.564			0.82827						0.97875						-0.0309877				-0.0309877		1
ALEEELAGLKNVAEK	GlyGly (K)	10	ALEEELAGLK(0.906)NVAEK(0.094)	1726.91	Smc2	Q8CG48	Structural maintenance of chromosomes protein 2	0	1	0	3	0.00077288	74.649					2.2644						2.5733						1.36362		1.36362		1
ALEEQLLKYSPDPVVVR	GlyGly (K)	8	ALEEQLLK(1)YSPDPVVVR	2069.12	Chic2	Q9D9G3	Cysteine-rich hydrophobic domain-containing protein 2	0	1	0	3	0.0021847	59.003	0.67692		0.49324		0.71887	0.71547	0.83563		0.60821		0.81119	0.7952	-0.259064		-0.717359		-0.301888	-0.33061	-0.40223	1.4925	7
ALEETEEDHEEDPMMYPEMELESEKENK	GlyGly (K)	25;28	ALEETEEDHEEDPMMYPEMELESEK(0.957)ENK(0.043);ALEETEEDHEEDPMMYPEMELESEK(0.474)ENK(0.526)	3524.44	Gjc1	P28229	Gap junction gamma-1 protein	0	1	0	4	1.0081e-11	100.44		2.2019			0.84199	0.98377		2.2795			0.93843	1.1204		1.18872			-0.091679	0.164014	0.420351	0.403372	11
ALEGKAAQLDGLEAR	GlyGly (K)	5	ALEGK(1)AAQLDGLEAR	1654.86	Lamb2	Q61292	Laminin subunit beta-2	0	1	0	2;3	6.0138e-05	133.32			0.39394		0.54522				0.53834		0.6231				-0.89341		-0.682464		-0.787937	1.07204	10
ALEGKMGCLLK	GlyGly (K)	5	ALEGK(1)MGCLLK	1332.69	Ssb	P32067;F6SXM5	Lupus La protein homolog	0	1	0	3	0.0099732	63.076				0.72605						0.88465						-0.176821			-0.176821		1
ALEGSKAELESFLQSPSGNPLNFNK	GlyGly (K)	6	ALEGSK(1)AELESFLQSPSGNPLNFNK	2790.38	Ncapg2	Q6DFV1	Condensin-2 complex subunit G2	0	1	0	3	0.0014679	50.827	0.87202						1.0809						0.112233						0.112233		1
ALEHFTDLYDIK	Unmodified			1463.73	Cltc	Q68FD5;Q5SXR6	Clathrin heavy chain 1;Clathrin heavy chain	0	0	0	2;3	8.1988e-35	277.7		0.95272		0.99241	0.92966	0.83596		0.9637		1.172	1.0483	0.91602		-0.053344		0.228973	0.0680516	-0.126549	0.0292828	0.135832	84
ALEHFTDLYDIKR	GlyGly (K)	12	ALEHFTDLYDIK(1)R	1733.87	Cltc	Q68FD5;Q5SXR6	Clathrin heavy chain 1;Clathrin heavy chain	0	1	0	3;4	0.00024945	106.79	0.58389	0.89215	0.59847	0.67413	0.78562	0.846	0.74842	0.91282	0.79124	0.79885	0.89137	0.9266	-0.41808	-0.131598	-0.337813	-0.324003	-0.165904	-0.109981	-0.247896	2.28759	41
[truncated: 38,709 more rows]
