# Supplementary material for: Ubiquitinome Profiling Reveals in Vivo UBE2D3 Targets and Implicates UBE2D3 in Protein Quality Control
Source: Mol Cell Proteomics. 2023 Apr 13;22(6):100548. doi: 10.1016/j.mcpro.2023.100548 (PMC10209342; doi:10.1016/j.mcpro.2023.100548)
Supplement: Supplemental Table S8 [file mmc14.xlsx]

## Sheet: Sheet1
Table S8: List of diGly modified peptides including sites of modifications within each peptide for SILAC-based diGly proteomics with Ube2d3 sh1
Sequence	Number of GlyGly (K)	GlyGly (K) Probabilities	Proteins	Protein names	Positions within proteins	Position in peptide	Gene names	Normalized H/L ratio exp. 1 (log2)	Normalized H/L ratio exp. 2 (log2)	Normalized H/L ratio exp. 3 (log2)	Normalized H/L ratio exp. 4 (log2)	Normalized H/L ratio exp. 5 (log2)	Normalized H/L ratio exp. 6 (log2)	Mean normalized H/L ratio (log2)	-log10 p-value
AAAAAAAAAAAAAAAGAAGKETPAAGK	1	AAAAAAAAAAAAAAAGAAGK(0.998)ETPAAGK(0.002)	E9QM38;P55012	Solute carrier family 12 member 2	110;109	20	Slc12a2	-1.06685	-0.471129	-1.19677	-0.49824	0.0503276	-0.282281	-0.577491	1.5146
AAAAAAAAAAAAAAAGAAGKETPAAGK	1	AAAAAAAAAAAAAAAGAAGK(0.117)ETPAAGK(0.883)	E9QM38;P55012	Solute carrier family 12 member 2	117;116	27	Slc12a2	-1.01345		-0.801632		-0.110449	1.09336	-0.208043	0.160622
AAAAAAAAATEQQGSNGPVKK	1	AAAAAAAAATEQQGSNGPVK(0.976)K(0.024)	P82349	Beta-sarcoglycan	21	20	Sgcb	-0.997261			-0.950815			-0.974038	1.81886
AAAAAAAAATEQQGSNGPVKK	1	AAAAAAAAATEQQGSNGPVK(0.145)K(0.855)	P82349	Beta-sarcoglycan	22	21	Sgcb	-0.997261		-0.769945	-1.13331			-0.966837	1.92792
AAAAATAATKGNGGGSGR	1	AAAAATAATK(1)GNGGGSGR	Q9D3B1	Very-long-chain (3R)-3-hydroxyacyl-CoA dehydratase 2	11	10	Hacd2	-0.573596	-0.463887	-0.536126	-0.82567	-0.670888	-0.609068	-0.613206	4.15001
AAADYAGKQAHVELAER	1	AAADYAGK(1)QAHVELAER	P52431;D6RFB8	DNA polymerase delta catalytic subunit;DNA polymerase	895;895	8	Pold1			0.0381552				0.0381552
AAAEAAAEAKAR	1	AAAEAAAEAK(1)AR	Q9ER67		494	10	Maged2	-0.422385	-0.117506	-0.620446	-0.779175		-0.434676	-0.474837	1.89206
AAAELLQSQGSQAGGSQTLKR	1	AAAELLQSQGSQAGGSQTLK(1)R	Q9R1T4-2;Q9R1T4-3;Q9R1T4	Septin-6	420;420;420	20	Sept6					0.328147	-0.44601	-0.0589317	0.0439204
AAAFEDQENETVVVKEK	1	AAAFEDQENETVVVK(0.99)EK(0.01)	P26039	Talin-1	2491	15	Tln1		-0.130666					-0.130666
AAAFEQLQKWK	1	AAAFEQLQK(1)WK	Q9CZW5	Mitochondrial import receptor subunit TOM70	171	9	Tomm70a	0.0639171		0.179256	-0.133654	0.353549	0.462995	0.185213	0.813813
AAAKCLDAVVSTR	1	AAAK(1)CLDAVVSTR	Q6ZQ38	Cullin-associated NEDD8-dissociated protein 1	355	4	Cand1	-0.159766	0.0281448		-0.422907	0.123534		-0.107749	0.359705
AAAKDGCGLETAAGNGR	1	AAAK(1)DGCGLETAAGNGR	P61759;Q3TIR6	Prefoldin subunit 3	5;5	4	Vbp1		0.0996319			-0.0217604		0.0389357	0.195933
AAAKVALTK	1	AAAK(1)VALTK	Q9QXX4	Calcium-binding mitochondrial carrier protein Aralar2	5	4	Slc25a13	-0.755235						-0.755235
AAALLTKQAGTEVK	1	AAALLTK(1)QAGTEVK	A0A0R4J078;Q8VCH8	UBX domain-containing protein 4	299;299	7	Ubxn4	-1.14353	-0.441086	-1.01786	-0.65847	-0.39914	-0.264097	-0.65403	2.19293
AAALLTKQAGTEVKR	1	AAALLTKQAGTEVK(1)R	A0A0R4J078;Q8VCH8	UBX domain-containing protein 4	306;306	14	Ubxn4	-1.37752		-1.09413	-0.359583			-0.943742	1.04755
AAALSLSTLASPKGGSGTAGTEPSDIIIPLR	1	AAALSLSTLASPK(1)GGSGTAGTEPSDIIIPLR	P52795	Ephrin-B1	288	13	Efnb1	-0.733291		-1.45225	-1.41781			-1.20112	1.44421
AAAMANNLQKGSAGPMR	1	AAAMANNLQK(1)GSAGPMR	Q8VH51-2;Q8VH51;Q8VH51-3;E9Q8F0;F7AA45;B7ZD61	RNA-binding protein 39	244;244;87;244;106;243	10	Rbm39		0.031254	-0.345418	-0.830999	-0.230787	-0.13005	-0.3012	0.964938
AAAMDVDTPSGTNSGAGKKR	1;2	AAAMDVDTPSGTNSGAGK(1)K(1)R	P62878;A0A2R8W6R3	E3 ubiquitin-protein ligase RBX1;E3 ubiquitin-protein ligase RBX1, N-terminally processed	19;19	18	Rbx1	-0.299809	-0.204798			-0.176463	0.369271	-0.0779497	0.192357
AAAMDVDTPSGTNSGAGKKR	1;2	AAAMDVDTPSGTNSGAGK(1)K(1)R	P62878;A0A2R8W6R3	E3 ubiquitin-protein ligase RBX1;E3 ubiquitin-protein ligase RBX1, N-terminally processed	20;20	19	Rbx1	-0.299809	-0.208661			-0.120357	0.260026	-0.0922003	0.294226
AAAPAPEEEMDECEQALAAEPKAK	1	AAAPAPEEEMDECEQALAAEPK(0.5)AK(0.5)	Q9D8N0	Elongation factor 1-gamma	275	22	Eef1g		0.620586					0.620586
AAAQLLQSQAQQSGAQQTKK	1	AAAQLLQSQAQQSGAQQTK(0.865)K(0.135)	A0A0J9YTY0;A0A0J9YUL3;Q8C1B7-3;Q8C1B7-2;Q8C1B7	Septin-11	418;418;418;418;418	19	Sept11	-0.837403		-1.05322	-0.820132	-0.0950651	-0.295022	-0.620169	1.57373
AAAQLLQSQAQQSGAQQTKK	1	AAAQLLQSQAQQSGAQQTK(0.071)K(0.929)	A0A0J9YTY0;A0A0J9YUL3;Q8C1B7-3;Q8C1B7-2;Q8C1B7	Septin-11	419;419;419;419;419	20	Sept11	-1.07391	-0.0247514	-0.97194	-0.810258	-0.268017	-0.343421	-0.58205	1.68618
AAASFSPEQAALLPLGEPTAVYKVR	1	AAASFSPEQAALLPLGEPTAVYK(1)VR	Q06831	Transcription factor SOX-4	230	23	Sox4				-0.290886			-0.290886
AAASKLGEFAK	1	AAASK(1)LGEFAK	Q3TTF6;H3BKU1;G3UWS4;Q7TNP2;H3BLQ0;H3BLE7;Q76MZ3	Serine/threonine-protein phosphatase 2A 65 kDa regulatory subunit A beta isoform;Serine/threonine-protein phosphatase 2A 65 kDa regulatory subunit A alpha isoform	200;200;200;200;200;136;188	5	Ppp2r1b;Ppp2r1a	0.241962	-0.0116025	0.498557	0.527471	0.15056	0.23131	0.273043	1.6346
AAASTDYYKR	1	AAASTDYYK(1)R	P35486	Pyruvate dehydrogenase E1 component subunit alpha, somatic form, mitochondrial	244	9	Pdha1	-0.129687		0.0104934				-0.0595966	0.258534
AAASVTSPGSLELLQPGFSKTLLGTR	1	AAASVTSPGSLELLQPGFSK(1)TLLGTR	P39429;P39429-2	TNF receptor-associated factor 2	21;21	20	Traf2				-0.534788			-0.534788
AAATASSALKR	1	AAATASSALK(1)R	Q9Z160;Q810S7	Conserved oligomeric Golgi complex subunit 1	11;11	10	Cog1	-1.00009		-0.971912		-0.479935	-0.621577	-0.768378	2.02336
AAATPESQEPQAKGAEASAASK	1	AAATPESQEPQAK(0.999)GAEASAASK(0.001)	P28667	MARCKS-related protein	157	13	Marcksl1		-0.346004	-0.481928		-0.644285	0.411643	-0.265144	0.469802
AAATQPDGKDTPDEPWAFPAR	1	AAATQPDGK(1)DTPDEPWAFPAR	Q78PY7;Q3TJ56;E9Q3E9	Staphylococcal nuclease domain-containing protein 1	71;71;71	9	Snd1	-1.16582						-1.16582
AAAVAAAGAGEPLSPEELLPKAEAEK	1	AAAVAAAGAGEPLSPEELLPK(0.835)AEAEK(0.165)	Q9CPQ3;A0A2R8VHJ4	Mitochondrial import receptor subunit TOM22 homolog	22;22	21	Tomm22		0.0531113			-0.256373	0.242206	0.0129815	0.0282793
AAAVGTANKSTVEGIQASVK	1	AAAVGTANK(1)STVEGIQASVK	Q64727	Vinculin	655	9	Vcl	-0.149985		-0.135998	-0.101614	-0.254702	-0.150433	-0.158546	2.45978
AAAVGWLPLAQQPLPPAPEVKASR	1	AAAVGWLPLAQQPLPPAPEVK(1)ASR	Q03719	Potassium voltage-gated channel subfamily D member 1	34	21	Kcnd1	0.177089		0.0123541				0.0947214	0.341359
AAAVQADDVEVLKVER	1	AAAVQADDVEVLK(1)VER	K3W4P2;A0A0G2JH17;Q6P4S8	Integrator complex subunit 1	722;724;697	13	Ints1					-0.101474		-0.101474
AAAVSLENVLLDVKELGR	1	AAAVSLENVLLDVK(1)ELGR	Q6ZPF4;D3Z7A7;Q6ZPF4-2	Formin-like protein 3	849;849;798	14	Fmnl3		-0.496244					-0.496244
AAAYSKLGNYVGAVQDCER	1	AAAYSK(1)LGNYVGAVQDCER	Q8BJU0;A0A1W2P7I5;Q8BJU0-2;A0A1W2P6P1	Small glutamine-rich tetratricopeptide repeat-containing protein alpha	138;138;137;137	6	Sgta	-0.0667749	0.158854	-0.0874268	-0.18577	0.0626744	0.018919	-0.0165873	0.123368
AACLESAQEPAGAWSNKIRPIK	1	AACLESAQEPAGAWSNK(0.857)IRPIK(0.143)	Q8VDJ3;A0A087WP83;A0A087WS92;A0A087WPC5;A0A087WQY9	Vigilin	67;67;67;67;67	17	Hdlbp	-1.1146						-1.1146
AACLESAQEPAGAWSNKIRPIK	1	AACLESAQEPAGAWSNK(0.466)IRPIK(0.534)	Q8VDJ3;A0A087WP83;A0A087WS92;A0A087WPC5;A0A087WQY9	Vigilin	72;72;72;72;72	22	Hdlbp	-1.26656						-1.26656
AACYLKDGNCTDCIK	1	AACYLK(1)DGNCTDCIK	Q9CYG7;Q9CYG7-2	Mitochondrial import receptor subunit TOM34	63;63	6	Tomm34	-0.385601	0.124857	-0.0530596	-0.0786703	0.3122	0.183963	0.0172816	0.0603952
AADLKYIEACAR	1	AADLK(1)YIEACAR	O70475;D3YXP9	UDP-glucose 6-dehydrogenase	107;107	5	Ugdh	-0.981964	-0.284107	-0.866621	-0.549156	-0.0510404	-0.120482	-0.475562	1.51761
AADTIEALQKAGIK	1	AADTIEALQK(1)AGIK	E9Q3G7;P98197;F6Z4J2	Phospholipid-transporting ATPase;Probable phospholipid-transporting ATPase IH	680;680;133	10	Atp11a	-0.444046	-0.354225	-0.351222	-0.163591	-0.65365		-0.393347	2.10928
AADTIEALQKAGIK	1	AADTIEALQK(0.009)AGIK(0.991)	E9Q3G7;P98197;F6Z4J2	Phospholipid-transporting ATPase;Probable phospholipid-transporting ATPase IH	684;684;137	14	Atp11a				-0.623843			-0.623843
AADTQVSETLKR	1	AADTQVSETLK(1)R	E9PVA8		12	11	Gcn1l1	-0.405012	-0.583852	-0.527512	0.0480967	-0.621488	-0.153928	-0.373949	1.73004
AAEAAASAYYNPGNPHNVYMPTSQPPPPPYYPPEDKKTQ	1;2	AAEAAASAYYNPGNPHNVYMPTSQPPPPPYYPPEDK(1)K(1)TQ	P97765;P97765-2	WW domain-binding protein 2	258;213	36	Wbp2	-1.79681		-1.42651	-1.14003	-0.927524		-1.32272	2.22777
AAEAAASAYYNPGNPHNVYMPTSQPPPPPYYPPEDKKTQ	1;2	AAEAAASAYYNPGNPHNVYMPTSQPPPPPYYPPEDK(1)K(1)TQ	P97765;P97765-2	WW domain-binding protein 2	259;214	37	Wbp2	-1.80965	-0.779992	-1.46805	-1.20699	-1.02251		-1.25744	2.67234
AAEAELKSLMDNASSPFEFAK	1	AAEAELK(1)SLMDNASSPFEFAK	Q8BS45	Intraflagellar transport protein 56	243	7	Ttc26		0.359858			0.0617071		0.210783	0.40684
AAEAKATTVPDFQETRPR	1	AAEAK(1)ATTVPDFQETRPR	Q8R3V5-1;Q8R3V5	Endophilin-B2	185;185	5	Sh3glb2	-0.197153						-0.197153
AAEASHLFPFEKL	1	AAEASHLFPFEK(1)L	P51612	DNA repair protein complementing XP-C cells homolog	929	12	Xpc	-0.373963			-0.229213	-0.23579		-0.279655	1.56359
AAEELSKLR	1	AAEELSK(1)LR	Q9WU78;Q9WU78-3;Q9WU78-2	Programmed cell death 6-interacting protein	48;48;48	7	Pdcd6ip	-0.432065	-0.43907	-0.415923	-0.396612	-0.581562		-0.453046	3.79013
AAEEPQQQKQEPLGSDSEGVNCLAYDEAIMAQQDR	1	AAEEPQQQK(1)QEPLGSDSEGVNCLAYDEAIMAQQDR	Q7TQI3	Ubiquitin thioesterase OTUB1	10	9	Otub1		0.313594			0.131721	-0.546793	-0.033826	0.0414277
AAEHETKELR	1	AAEHETK(1)ELR	A2AVZ9	Solute carrier family 43 member 3	244	7	Slc43a3						-0.28729	-0.28729
AAEILYQLALKQAQK	1	AAEILYQLALK(0.291)QAQK(0.709)	P27046	Alpha-mannosidase 2	540	15	Man2a1	-0.257718						-0.257718
AAEKQIPGGGSGGGGSGSGGGGGGSGGGR	1	AAEK(1)QIPGGGSGGGGSGSGGGGGGSGGGR	Q8BMA6;A2AAN2	Signal recognition particle subunit SRP68	5;5	4	Srp68	-0.482089	-0.472609	-0.706606				-0.553768	1.73191
AAELALKTLSK	1	AAELALK(1)TLSK	Q6PDI5;Q6PDI5-2;A2ALV7	Proteasome-associated protein ECM29 homolog	1224;1224;1224	7	Ecm29;AI314180	-0.99683		-0.843474				-0.920152	1.27631
AAELVEAKNMVMSFR	1	AAELVEAK(1)NMVMSFR	Q9JM05	E3 SUMO-protein ligase PIAS4	9	8	Pias4			-0.186853				-0.186853
AAENGAQSAPLPLEGVDISPKQDEGVLK	1	AAENGAQSAPLPLEGVDISPK(1)QDEGVLK	P30416	Peptidyl-prolyl cis-trans isomerase FKBP4;Peptidyl-prolyl cis-trans isomerase FKBP4, N-terminally processed	28	21	Fkbp4		0.321582			0.184598	-0.13887	0.122436	0.333097
AAEPGYLVTKVVAVDR	1	AAEPGYLVTK(1)VVAVDR	Q6PB90;Q91XZ6;Q91Y06;Q91Y00;Q91VD8;E9Q5G2;Q8CDY9;Q91V48;Q91XZ5;Q91XZ8;Q52KQ3;Q91Y01;Q91Y03;Q91Y04	Protocadherin beta-14	588;587;586;590;588;623;619;587;587;586;329;588;589;588	10	Pcdhb14;Pcdhb4;Pcdhb13;Pcdhb2;Pcdhb17;Pcdhb9;Pcdhb7;Pcdhb21;Pcdhb5;Pcdhb22;Pcdhb19;Pcdhb16;Pcdhb15			0.0243197	-0.242106			-0.108893	0.248925
AAESYSKVVDLAPLHLDAR	1	AAESYSK(1)VVDLAPLHLDAR	Q3TMP1		477	7	Gtf3c3	-0.202024			-0.182197			-0.19211	1.48382
AAETVLKQQGVLALR	1	AAETVLK(1)QQGVLALR	E9QB02;Q68FL6	Methionine--tRNA ligase, cytoplasmic	191;191	7	Mars	-0.174214	-0.708727	-0.433857	-0.649457	-0.22754	0.16337	-0.338404	1.28297
AAEVESVKEQLPAK	1	AAEVESVK(1)EQLPAK	P27546-2;P27546;P27546-3	Microtubule-associated protein 4	233;233;233	8	Map4		-0.271113					-0.271113
AAEVLNKHSLSGR	1	AAEVLNK(1)HSLSGR	Q9D0E1-2;Q9D0E1;B8JK33;B8JK32;A0A3Q4EH91	Heterogeneous nuclear ribonucleoprotein M	133;133;133;133;131	7	Hnrnpm	-0.443732	0.182946	-0.511547	-0.152131	0.790689	-0.152693	-0.0477446	0.0877608
AAEVLNKHSLSGRPLK	1	AAEVLNK(0.21)HSLSGRPLK(0.79)	Q9D0E1-2;Q9D0E1;B8JK33;B8JK32;A0A3Q4EH91	Heterogeneous nuclear ribonucleoprotein M	142;142;142;142;140	16	Hnrnpm			-0.388488		0.76774	0.405121	0.261458	0.280812
AAFGLSEAGFNTACLTKLFPTR	1	AAFGLSEAGFNTACLTK(1)LFPTR	Q8K2B3;A0A1Y7VJ55	Succinate dehydrogenase [ubiquinone] flavoprotein subunit, mitochondrial	92;90	17	Sdha	0.0869196		-0.0386137	-0.720588			-0.224094	0.331628
AAFQNKLSDQLSR	1	AAFQNK(1)LSDQLSR	J3QPN0;B2RRE4	Zinc finger protein 518B	258;253	6	Zfp518b;Znf518b			-0.621289				-0.621289
AAFSKYLTAR	1	AAFSK(1)YLTAR	P55096;A0A0G2JDI9;A0A0G2JGA4	ATP-binding cassette sub-family D member 3	6;6;6	5	Abcd3	-0.694601		-0.928182	-0.451899			-0.691561	1.42792
AAFTCIKNLWNR	1	AAFTCIK(1)NLWNR	A2AFQ0;Q7TMY8;Q7TMY8-3;Q7TMY8-4;Q7TMY8-2;F6XP90	E3 ubiquitin-protein ligase HUWE1	1254;1254;1254;1254;1254;758	7	Huwe1	0.654344						0.654344
AAFVKALQQEQEMEQR	1	AAFVK(1)ALQQEQEMEQR	E9QMN5;Q8CHY6;A0A1I7Q4G8	Transcriptional repressor p66 alpha	463;462;465	5	Gatad2a					0.450063		0.450063
AAGAAAIITEPEHTKER	1	AAGAAAIITEPEHTK(1)ER	Q8BK67;A2AWQ2	Protein RCC2	90;90	15	Rcc2			0.230449				0.230449
AAGDGDVKLSTLGSGGESGGDGSPGGAGATAAR	1	AAGDGDVK(1)LSTLGSGGESGGDGSPGGAGATAAR	Q80UU9	Membrane-associated progesterone receptor component 2	9	8	Pgrmc2	-0.0209698	0.326997	0.622649		0.16633		0.273752	0.85946
AAGFKTVEPLEYYR	1	AAGFK(1)TVEPLEYYR	Q9D753;D3YYN3	Exosome complex component RRP43	6;6	5	Exosc8	-0.217877	-0.065325	-0.160992		0.184978		-0.0648037	0.28461
AAGKAVSCAEIVKR	1;2	AAGK(1)AVSCAEIVK(1)R	Q99JH1	Ribonuclease P protein subunit p25-like protein	66	4	Rpp25l	-0.356107	0.0153548	-0.261933				-0.200895	0.67091
AAGLPVKGIILK	1	AAGLPVK(0.994)GIILK(0.006)	P27790	Major centromere autoantigen B	96	7	Cenpb	-0.851652	-0.500932	-0.676296	-0.811979	-0.541366	-0.787045	-0.694878	4.07153
AAGQYSTSYAQQKR	1	AAGQYSTSYAQQK(1)R	P58281-2;F6U775	Dynamin-like 120 kDa protein, mitochondrial;Dynamin-like 120 kDa protein, form S1	243;130	13	Opa1	0.313246		-0.00843553	-0.100793	0.668391	0.458802	0.266242	0.863603
AAGSGELGVTVKGPK	1	AAGSGELGVTVK(0.966)GPK(0.034)	Q80X90	Filamin-B	492	12	Flnb			-0.688869				-0.688869
AAGSIASAQKPPAGK	1	AAGSIASAQK(0.985)PPAGK(0.015)	A0A0G2JFH2;A0A140T8T5;P27546-2;P27546	Microtubule-associated protein 4	1405;248;959;959	10	Map4					-0.252295	-0.258632	-0.255463	2.10258
AAGSIASAQKPPAGKVQIVSK	1	AAGSIASAQKPPAGK(0.791)VQIVSK(0.209)	A0A0G2JFH2;A0A140T8T5;P27546-2;P27546	Microtubule-associated protein 4	1410;253;964;964	15	Map4				-0.796811	-0.307234		-0.552022	0.575583
AAGSIASAQKPPAGKVQIVSK	1	AAGSIASAQKPPAGK(0.03)VQIVSK(0.97)	A0A0G2JFH2;A0A140T8T5;P27546-2;P27546	Microtubule-associated protein 4	1416;259;970;970	21	Map4	-0.733579						-0.733579
AAGYDLFSAYDYTISPMEKAIVK	1	AAGYDLFSAYDYTISPMEK(0.995)AIVK(0.005)	Q8VCG1;Q9CQ43		99;61	19	Dut		-0.437526			-0.314176		-0.375851	0.984883
AAHACATVGNKGFVFGGR	1	AAHACATVGNK(1)GFVFGGR	Q4G5Y1	Kelch domain-containing protein 2	229	11	Klhdc2			0.36042				0.36042
AAHGGSAASSALKGLIQQFTAITGASESVGK	1	AAHGGSAASSALK(1)GLIQQFTAITGASESVGK	G5E8R8;Q6P5G6	UBX domain-containing protein 7	14;14	13	Ubxn7	-0.71921		-0.622843	-0.117443	0.378955	0.443182	-0.127472	0.202627
AAHSDVFAPVKAHVAELER		AAHSDVFAPVK(1)AHVAELER	Q6IQX7;Q6IQX7-3;Q6IQX7-2	Chondroitin sulfate synthase 2	566;404;106	11	Chpf		0.753433					0.753433
AAIAAAAAAAAAKAK	1	AAIAAAAAAAAAK(0.993)AK(0.007)	Q9CR57	60S ribosomal protein L14	160	13	Rpl14	-0.662848	-0.355738	-0.96089	-0.599659	-0.462475	-0.591266	-0.605479	3.09177
AAIAAAAAAAAAKAK	1	AAIAAAAAAAAAK(0.112)AK(0.888)	Q9CR57	60S ribosomal protein L14	162	15	Rpl14	-0.733315	-0.295712	-0.896576	-0.466536	-0.669946	-0.582771	-0.607476	3.05989
AAIAQLNGKEVK	1	AAIAQLNGK(0.994)EVK(0.006)	Q8C2Q3;E9QL13;Q8C2Q3-2	RNA-binding protein 14	135;135;135	9	Rbm14	-0.290727		-0.478205	-0.613101			-0.460678	1.41128
AAIAQLNGKEVK	1	AAIAQLNGK(0.112)EVK(0.888)	Q8C2Q3;E9QL13;Q8C2Q3-2	RNA-binding protein 14	138;138;138	12	Rbm14	-0.577832			-0.240827			-0.409329	0.604485
AAIDYQKVVR	1	AAIDYQK(1)VVR	Q3THS6;A0A0U1RNT6;A0A0U1RNK6;A0A0U1RQ95	S-adenosylmethionine synthase isoform type-2	81;81;81;65	7	Mat2a	-0.0936635		-0.391002	-0.212384	-0.016439	0.115699	-0.119558	0.623102
AAIKLQELLK	1	AAIK(1)LQELLK	A2AVJ7;Q99PL5	Ribosome-binding protein 1	1423;1564	4	Rrbp1		-0.543972				-0.344868	-0.44442	0.852974
AAIKSLSR	1	AAIK(1)SLSR	Q8BJY1	26S proteasome non-ATPase regulatory subunit 5	147	4	Psmd5	0.680234		1.10635	0.552574	0.333195	0.375623	0.609595	1.92779
AAILKASPK	1	AAILK(1)ASPK	Q9CR57	60S ribosomal protein L14	137	5	Rpl14	-0.420028				-0.0242818	-0.0637559	-0.169355	0.507699
AAILPTSIFLTNKK	1	AAILPTSIFLTNK(0.117)K(0.883)	A0A0R4J049;Q8CIG8;F6QQQ6	Protein arginine N-methyltransferase 5	241;241;38	14	Prmt5	-1.56495			-0.880763			-1.22286	0.760314
AAINQKLIETGER	1	AAINQK(1)LIETGER	A0A2I3BRK6;Q9JIX0;A0A2I3BRR5;A0A2I3BQK0;A0A2I3BQB4;A0A2I3BQ37	Transcription and mRNA export factor ENY2	14;19;19;19;14;19	6	Eny2	-0.504755	-0.0219362	-0.621844	-0.458267	0.042084	0.259423	-0.217549	0.708447
AAIVEKLSSLPFQK	1	AAIVEK(1)LSSLPFQK	P61971	Nuclear transport factor 2	55	6	Nutf2	-0.00254138	0.109695	0.125254	-0.301053	0.2806	0.409364	0.103553	0.458261
AAIVFQKQLR	1	AAIVFQK(1)QLR	F8VQB6;F8VQB6-2;E9Q5G1;D3YXU7;D3YXW4;F6UVU0;D3YZ13;D3Z0V4	Unconventional myosin-X	797;154;51;764;155;115;154;51	7	Myo10	-0.470509						-0.470509
AAIVVNGHGMTPLKVAAESCK	1	AAIVVNGHGMTPLK(1)VAAESCK	Q9Z2G0	Protein fem-1 homolog B	224	14	Fem1b		0.321928			0.210389		0.266158	0.881101
AAIYHAFSHKEAK	1	AAIYHAFSHK(0.998)EAK(0.002)	Q9CR08;A0A0U1RQ13;A0A0U1RP33	Ribonuclease P protein subunit p29	12;12;12	10	Pop4	-1.09197		-0.559537	-0.277691			-0.643066	0.940754
AAIYHAFSHKEAK	1	AAIYHAFSHK(0.371)EAK(0.629)	Q9CR08;A0A0U1RQ13;A0A0U1RP33	Ribonuclease P protein subunit p29	15;15;15	13	Pop4	-1.15894			-0.335991			-0.747468	0.494359
AAKAAGARPLTSPESLSR	1	AAK(1)AAGARPLTSPESLSR	Q3UF95;Q9Z1R2	Large proline-rich protein BAG6	1076;1094	3	Bag6	-1.24076	-0.329867	-1.56935	-1.04958			-1.04739	1.55139
AAKALALGHLSSAFAASQEAVTSSER	1	AAK(1)ALALGHLSSAFAASQEAVTSSER	Q6PD26	GPI transamidase component PIG-S	477	3	Pigs	-0.207711		-0.510889	-0.396688			-0.371763	1.28265
AAKDVFNK	1	AAK(1)DVFNK	Q60931;J3QMG3	Voltage-dependent anion-selective channel protein 3	15;15	3	Vdac3		0.0880059		-0.675881	0.0277203	-0.697546	-0.314425	0.619118
AAKGTVGSILDR	1	AAK(1)GTVGSILDR	P61222	ATP-binding cassette sub-family E member 1	181	3	Abce1	-0.014383	-0.297555	0.0200577	-0.234941	-0.16626	-0.179221	-0.145384	1.4531
AAKISMPDVDLNFK	1	AAK(1)ISMPDVDLNFK	E9Q616		1892	3	Ahnak	-1.03801	0.583519		-0.90247			-0.452319	0.32271
AAKTALNNTLDLANVKEQASR	2	AAK(1)TALNNTLDLANVK(1)EQASR	Q8C2E7	WASH complex subunit strumpellin	311	3	Kiaa0196	-0.565161						-0.565161
AAKVFESIGK	1	AAK(1)VFESIGK	P67778;Q5SQG5	Prohibitin	4;4	3	Phb	-1.02383						-1.02383
AAKVLEQLTGQTPVFSKAR	1;2	AAK(1)VLEQLTGQTPVFSK(1)AR	A2BH06;Q9CXW4	60S ribosomal protein L11	41;38	3	Rpl11	-0.743207	-0.807882	-0.653718	-0.23489			-0.609924	1.74696
AALAALTKGQDESAPK	1	AALAALTK(0.995)GQDESAPK(0.005)	G3X928;Q6NZC7	SEC23-interacting protein	721;721	8	Sec23ip	-0.415095	0.0287106	-0.328163				-0.238183	0.654621
AALAHSEIATTQAASTKALPNGR	1	AALAHSEIATTQAASTK(1)ALPNGR	Q9QXS1;Q9QXS1-2;Q9QXS1-9;Q9QXS1-12;Q9QXS1-11;Q9QXS1-10;Q9QXS1-16;Q9QXS1-4;Q9QXS1-5;Q9QXS1-15;E9Q3W4;A0A3B2W7J8;Q9QXS1-13;Q9QXS1-14;Q9QXS1-3;Q9QXS1-6;Q9QXS1-7;Q9QXS1-8	Plectin	2768;2763;2593;2598;2603;2588;2621;2625;2620;2526;2463;792;2611;2627;2620;2649;2654;2666	17	Plec	-0.936608	0.0844725	-0.394676	-0.509902	0.045443		-0.342254	0.839091
AALDKATVLLSMSK	1	AALDK(1)ATVLLSMSK	Q61823	Programmed cell death protein 4	297	5	Pdcd4				-0.579857		0.160791	-0.209533	0.172499
AALDLKDPNRPR	1	AALDLK(1)DPNRPR	Q9JJC6;A0A0G2JFP1;A0A0G2JES6	RILP-like protein 1	290;69;97	6	Rilpl1				-0.418311			-0.418311
AALDLKQVPSQIAVTR	1	AALDLK(1)QVPSQIAVTR	Q6PB66	Leucine-rich PPR motif-containing protein, mitochondrial	1133	6	Lrpprc	-0.434559			-0.387185			-0.410872	1.4358
AALDVYCKK	1	AALDVYCK(0.891)K(0.109)	Q8BZQ7	Anaphase-promoting complex subunit 2	639	8	Anapc2	0.064331	0.199374				-0.0219362	0.0805896	0.471944
AALEALGSCLNNKYSEGYPGKR	1;2	AALEALGSCLNNK(1)YSEGYPGK(1)R	Q9CZN7-2;Q9CZN7	Serine hydroxymethyltransferase	92;95	13	Shmt2	-0.282053	0.0769695	-1.1235	0.351741	0.0154976		-0.192268	0.309214
AALEKFLVEYK	1	AALEK(1)FLVEYK	Q8BY71;A2ATU9	Histone acetyltransferase type B catalytic subunit	6;6	5	Hat1	0.0567222						0.0567222
AALIKSQGQQQEER	1	AALIK(1)SQGQQQEER	E9Q7G0;A0A1B0GSW3		977;977	5	Numa1						0.631896	0.631896
AALKLEPSNK	1	AALK(1)LEPSNK	O35465;F6WP10;O35465-2	Peptidyl-prolyl cis-trans isomerase FKBP8	324;20;325	4	Fkbp8	-0.473891		-0.248622	-0.305771	-0.233736	-0.35463	-0.32333	2.76323
AALKQLQEIFENYK	1	AALK(1)QLQEIFENYK	F6ZDS4;Q7M739	Nucleoprotein TPR	747;673	4	Tpr	-0.240248	0.239642	-0.584847			0.44159	-0.0359656	0.0522021
AALKTASDFISKMQYPR	1;2	AALK(1)TASDFISK(1)MQYPR	A0A0J9YUQ8;P13020-2;P13020;CON__Q3SX14	Gelsolin	320;309;358;359	4	Gsn	0.61504	0.248778	0.386811	0.118758	0.172616	0.0227584	0.260793	1.52338
AALLGAGGLKR	1	AALLGAGGLK(1)R	O54784	Death-associated protein kinase 3	405	10	Dapk3	-0.1849	-0.167086	0.1038	0.0607392	0.0153548	-0.0112535	-0.0305576	0.253081
AALLKHGLGNR	1	AALLK(1)HGLGNR	P10518	Delta-aminolevulinic acid dehydratase	184	5	Alad				0.678252			0.678252
AALLKSMLNFLK	1	AALLK(1)SMLNFLK	A0A668KL97;A2AFQ0;Q7TMY8;Q7TMY8-3;Q7TMY8-4;Q7TMY8-2;F6XP90	E3 ubiquitin-protein ligase HUWE1	186;509;509;509;509;509;13	5	Huwe1	0.319849		0.1133	0.320658			0.251269	1.16878
AALLNQHYQVNFKGK	1	AALLNQHYQVNFK(0.915)GK(0.085)	Q8CGC7	Bifunctional glutamate/proline--tRNA ligase;Glutamate--tRNA ligase;Proline--tRNA ligase	229	13	Eprs			0.0357647				0.0357647
AALLNQHYQVNFKGK	1	AALLNQHYQVNFK(0.346)GK(0.654)	Q8CGC7	Bifunctional glutamate/proline--tRNA ligase;Glutamate--tRNA ligase;Proline--tRNA ligase	231	15	Eprs	-0.334116		-0.314176				-0.324146	1.70831
AALPLTTSDTKTVSEWISQMATLPQASNLATR	1	AALPLTTSDTK(1)TVSEWISQMATLPQASNLATR	A2AFQ0;Q7TMY8;Q7TMY8-3;Q7TMY8-4;Q7TMY8-2;F6XP90	E3 ubiquitin-protein ligase HUWE1	1508;1508;1508;1508;1508;1012	11	Huwe1			-0.522799	1.10709			0.292143	0.107422
AALQELLSKGLIKLVSK	1;2	AALQELLSK(1)GLIK(0.991)LVSK(0.009)	A0A1L1SQA8;P62852	40S ribosomal protein S25	62;94	9	Rps25	-0.404458	-0.111041	-0.636279	-0.0375028	0.148739	0.0467006	-0.16564	0.63731
AALRPLVKPKIVK	1;2	AALRPLVK(1)PK(0.993)IVK(0.007)	P62911;P17932	60S ribosomal protein L32;Putative 60S ribosomal protein L32'	9;9	8	Rpl32;Rpl32-ps	-1.62153	0.539035	-1.59235	-0.633322	0.196229	-0.38947	-0.583569	0.766874
AALSGANVLTLIEKDIR	1	AALSGANVLTLIEK(1)DIR	A0A0R4J0I9;Q91ZX7	Prolow-density lipoprotein receptor-related protein 1;Low-density lipoprotein receptor-related protein 1 85 kDa subunit;Low-density lipoprotein receptor-related protein 1 515 kDa subunit;Low-density lipoprotein receptor-related protein 1 intracellular domain	2375;2375	14	Lrp1					-0.594901		-0.594901
AALSSFQKVLELEGEK	1	AALSSFQK(1)VLELEGEK	P61202-2;P61202;A2AQE4	COP9 signalosome complex subunit 2	56;56;56	8	Cops2	-1.25171						-1.25171
AALTFVQDENMINFIKGGLK	1	AALTFVQDENMINFIK(0.5)GGLK(0.5)	Q8BYY4;Q8BYY4-2;E0CX38	Tetratricopeptide repeat protein 39B	197;197;167	16	Ttc39b	-0.45688						-0.45688
AALTFVQDENMINFIKGGLK	1	AALTFVQDENMINFIK(0.5)GGLK(0.5)	Q8BYY4;Q8BYY4-2;E0CX38	Tetratricopeptide repeat protein 39B	201;201;171	20	Ttc39b	-0.45688						-0.45688
AALTSAKANGTQP	1	AALTSAK(1)ANGTQP	A0A0R4J115;O70491	Stimulated by retinoic acid gene 6 protein	664;664	7	Stra6						0.719052	0.719052
AALVDINCVKHIIYVDNK	1	AALVDINCVK(0.998)HIIYVDNK(0.002)	Q9QUJ7-2;Q9QUJ7	Long-chain-fatty-acid--CoA ligase 4	182;223	10	Acsl4	-0.299472		-0.290392	-0.179008			-0.25629	1.65595
AALYSFKAAR	1	AALYSFK(1)AAR	A0A0A0MQK3;F6XZS9;Q9WTN3-4;Q9WTN3-2;Q9WTN3-3;Q9WTN3	Sterol regulatory element-binding protein 1;Processed sterol regulatory element-binding protein 1	887;853;845;869;887;911	7	Srebf1	-0.884168		-0.928292				-0.90623	1.80979
AAMDMGDFDHPEEILKGELAR	1	AAMDMGDFDHPEEILK(1)GELAR	Q8VCY6	U3 small nucleolar RNA-associated protein 6 homolog	218	16	Utp6		-0.458604			0.214498		-0.122053	0.108733
AAMEPIVISAKTMLESAGGLIQTAR	1	AAMEPIVISAK(1)TMLESAGGLIQTAR	P26039	Talin-1	1604	11	Tln1			-0.938293	-0.411502			-0.674898	0.625467
AAMSVTLTSVKR	1	AAMSVTLTSVK(1)R	Q3UTJ2;B7ZWM6;A0A0R4J1X5;Q3UTJ2-7;Q3UTJ2-6;Q3UTJ2-2;B9EKP8;D3Z080;Q3UTJ2-5;D3Z4W6;D3YTN2;D3YUT0;D3YY43	Sorbin and SH3 domain-containing protein 2	23;23;23;23;23;23;23;23;23;23;23;23;23	11	Sorbs2	1.09187	0.244156	0.989575		0.705845	0.83058	0.772405	2.1952
AANAIQQQTVVVPASSLANAKLVPK	1	AANAIQQQTVVVPASSLANAK(0.856)LVPK(0.144)	S4R2I9;S4R1H5;Q6NXK2-2;Q6NXK2	Zinc finger protein 532	515;515;515;515	21	Zfp532;Znf532			0.832688				0.832688
AANEAGYFNEEMAPIEVKTK	1	AANEAGYFNEEMAPIEVK(0.88)TK(0.12)	Q8BWT1	3-ketoacyl-CoA thiolase, mitochondrial	209	18	Acaa2		-0.55457				-0.0630323	-0.308801	0.368606
AANEAGYFNEEMAPIEVKTK	1	AANEAGYFNEEMAPIEVK(0.368)TK(0.632)	Q8BWT1	3-ketoacyl-CoA thiolase, mitochondrial	211	20	Acaa2		-0.693178	-0.822452		-0.643743	-0.375983	-0.633839	2.17848
AANGVVLATEKK	1	AANGVVLATEK(0.987)K(0.013)	P49722	Proteasome subunit alpha type-2	50	11	Psma2	0.0920721	0.0758749	0.263876	0.132511	0.159371	0.746313	0.245003	1.18812
AANILVGENLVCKVADFGLAR	1	AANILVGENLVCK(1)VADFGLAR	F8WI90;P05480	Neuronal proto-oncogene tyrosine-protein kinase Src	403;409	13	Src			-0.975425	-0.687776			-0.831601	0.962477
AANMIPAHDSPLAALAFDASGTKLATASEK	1	AANMIPAHDSPLAALAFDASGTK(0.967)LATASEK(0.033)	Q80W47;D3YWK1	WD repeat domain phosphoinositide-interacting protein 2	198;198	23	Wipi2				0.415218			0.415218
AANNISSLLTKSQIK	1	AANNISSLLTK(0.994)SQIK(0.006)	P97770;P97770-2	THUMP domain-containing protein 3	371;370	11	Thumpd3	0.925772		1.11656	0.437654			0.826663	1.26027
AANPVDFLSKASEISIDDEELAQHPATTEDIR	1	AANPVDFLSK(1)ASEISIDDEELAQHPATTEDIR	Q9DBE9	pre-rRNA processing protein FTSJ3	269	10	Ftsj3		0.138683	-0.733363	-0.273709	-0.0449402	0.0617071	-0.170324	0.46994
AANSQGNFDGKFEALDLAELTKK	1;2	AANSQGNFDGK(1)FEALDLAELTK(0.896)K(0.104)	Q9D6K8	FUN14 domain-containing protein 2	12	11	Fundc2	-0.891964	-0.412328	-0.987217	-1.03795	-0.212651	-0.383586	-0.654282	2.18371
AAPDITGHKR	1	AAPDITGHK(1)R	P97300-1;P97300;H3BIX4;Z4YLB7;P97300-3;H3BKA7	Neuroplastin	127;243;126;127;127;39	9	Nptn					-0.681932	-0.206096	-0.444014	0.504241
AAPGKACMLTTATAHDGDVNVISWSR	1	AAPGK(1)ACMLTTATAHDGDVNVISWSR	Q810D6	Glutamate-rich WD repeat-containing protein 1	297	5	Grwd1			-0.0135963				-0.0135963
AAPGSQTKVAEETEEISSNK	1	AAPGSQTK(1)VAEETEEISSNK	O88271	Craniofacial development protein 1	130	8	Cfdp1	-0.982819		-0.876387		-0.534182	0.0280033	-0.591346	1.0944
AAPLCKEEEEDPAQVLAASK	1	AAPLCK(1)EEEEDPAQVLAASK	A0A1L1STF0;Q6PDI6;Q6PDI6-3	Protein FAM63B	198;198;198	6	Fam63b					-1.38771		-1.38771
AAPPQLQALLQAVNKLLR	1	AAPPQLQALLQAVNK(1)LLR	Q9JJW0;A2AKD6	Peroxisomal membrane protein 4	16;16	15	Pxmp4		-0.434071			-0.624154		-0.529113	0.946362
AAPRPSASCVYKR	1	AAPRPSASCVYK(1)R	Q9QYC7	Vitamin K-dependent gamma-carboxylase	346	12	Ggcx				-0.136506			-0.136506
AAPTEPPEAPEATAAGGVTSKQMALVLDR	1	AAPTEPPEAPEATAAGGVTSK(1)QMALVLDR	Q8VC30;Q3UTZ4	Bifunctional ATP-dependent dihydroxyacetone kinase/FAD-AMP lyase (cyclizing);ATP-dependent dihydroxyacetone kinase;FAD-AMP lyase (cyclizing)	372;372	21	Dak	-0.390075		-0.687497	-0.471069	-0.408091		-0.489183	2.2505
AAPWTSFLPPPPPMPGSGLGPGKPGLK	1	AAPWTSFLPPPPPMPGSGLGPGK(0.986)PGLK(0.014)	P97801;B8JJX7	Survival motor neuron protein	204;130	23	Smn1	-0.616658	-0.443065		-0.37486	0.168899		-0.316421	0.798838
AAPWTSFLPPPPPMPGSGLGPGKPGLK	1	AAPWTSFLPPPPPMPGSGLGPGK(0.5)PGLK(0.5)	P97801;B8JJX7	Survival motor neuron protein	208;134	27	Smn1				-0.150305			-0.150305
AAQEEYIKR	1	AAQEEYIK(1)R	A6ZI44;Q9CPQ9;A6ZI46;P05064	Fructose-bisphosphate aldolase;Fructose-bisphosphate aldolase A	384;330;385;330	8	Aldoa;Aldoart1						0.0377336	0.0377336
AAQKAAAFEDQENETVVVK	1	AAQK(1)AAAFEDQENETVVVK	P26039	Talin-1	2476	4	Tln1		-0.492139					-0.492139
AAQKDQQKDAEGEGLSATTLLPK	2	AAQK(1)DQQK(1)DAEGEGLSATTLLPK	Q9Z0S9	Prenylated Rab acceptor protein 1	5	4	Rabac1		-0.810612	-0.855353		-0.253584	-0.258356	-0.544476	1.32794
AAQKDQQKDAEGEGLSATTLLPK	1;2	AAQK(1)DQQK(1)DAEGEGLSATTLLPK	Q9Z0S9	Prenylated Rab acceptor protein 1	9	8	Rabac1	-0.0947569	-0.810612	-0.855353		-0.253584	-0.258356	-0.454532	1.34972
AAQKLLSR	1	AAQK(1)LLSR	Q8BXV2;A0A0G2JGE0	BRI3-binding protein	77;48	4	Bri3bp					0.0164963	-0.147298	-0.0654008	0.243363
AAQKTLFPLR	1	AAQK(1)TLFPLR	A0A0R4J1I3;O88559;D3YZC2;F8WHD9;O88559-2;E9PV51;A0A494BB64	Menin	14;8;8;8;8;8;8	4	Men1	0.409364				-0.0440475	0.120883	0.162066	0.461135
AAQLCGAGMAAVVEKIR	1	AAQLCGAGMAAVVEK(1)IR	G3UVV4;P17710-3;P17710-4;P17710;P17710-2	Hexokinase;Hexokinase-1	843;844;848;900;871	15	Hk1	-0.451386	-0.666118	-0.177816	-0.0375768	-0.375459	-0.54555	-0.375651	1.96115
AAQLLDKDGTFLSTLEHFLSR	1	AAQLLDK(1)DGTFLSTLEHFLSR	Q8VCM8;D3YU17	Nicalin	471;470	7	Ncln	-0.236639		-0.399312	-0.506189			-0.380713	1.39953
AAQNISKTIATSQNR	1	AAQNISK(1)TIATSQNR	O35129;F6QPR1	Prohibitin-2	262;120	7	Phb2	-0.656467		-0.711984	-0.23562			-0.53469	1.14989
AAQQAASSSGQGQQAQTPTGKQTDK	1	AAQQAASSSGQGQQAQTPTGK(0.958)QTDK(0.042)	E9Q4G7;E9PWB2;Q8BK63;E9Q3W1;F6YBC9	Casein kinase I isoform alpha	325;325;325;353;138	21	Csnk1a1	-0.417444		-1.18046	-0.517441			-0.705116	1.00637
AAQQAASSSGQGQQAQTPTGKQTDK	1	AAQQAASSSGQGQQAQTPTGK(0.144)QTDK(0.856)	E9Q4G7;E9PWB2;Q8BK63;E9Q3W1;F6YBC9	Casein kinase I isoform alpha	329;329;329;357;142	25	Csnk1a1			-0.141478				-0.141478
AAQSLLNKLIR	1	AAQSLLNK(1)LIR	Q61655;Q8R3C7;Q8BZY3	ATP-dependent RNA helicase DDX19A	63;64;79	8	Ddx19a;Ddx19b	-0.727356		-0.569436	0.0546401			-0.414051	0.647825
AASAAGASPAATPAAPESGTIPKK	1	AASAAGASPAATPAAPESGTIPK(0.841)K(0.159)	Q8C0I1;A2AL50;A2AL49	Alkyldihydroxyacetonephosphate synthase, peroxisomal	72;98;98	23	Agps	-0.805383	0.103934			0.309991		-0.130486	0.130776
AASAAGASPAATPAAPESGTIPKK	1	AASAAGASPAATPAAPESGTIPK(0.406)K(0.594)	Q8C0I1;A2AL50;A2AL49	Alkyldihydroxyacetonephosphate synthase, peroxisomal	73;99;99	24	Agps	-0.805383	1.04306					0.118841	0.0368795
AASAALILPESPSMKK	1	AASAALILPESPSMK(0.959)K(0.041)	Q8JZY2;A0A3Q4EII3;A0A3Q4EC50;A0A3Q4EHW7;Q3UTM6;A0A3Q4EGT0;A0A3Q4EHG2	COMM domain-containing protein 10	16;16;16;16;16;16;16	15	Commd10		0.31034		-0.436842	0.449324	0.0629506	0.0964431	0.183974
AASAALILPESPSMKK	1	AASAALILPESPSMK(0.117)K(0.883)	Q8JZY2;A0A3Q4EII3;A0A3Q4EC50;A0A3Q4EHW7;Q3UTM6;A0A3Q4EGT0;A0A3Q4EHG2	COMM domain-containing protein 10	17;17;17;17;17;17;17	16	Commd10				0.140386	0.449324	0.0629506	0.217553	0.684872
AASAASSEHFEKLHEIFR	1	AASAASSEHFEK(1)LHEIFR	Q91XH6;O88384;E0CYE5	Vesicle transport through interaction with t-SNAREs homolog 1B	13;13;13	12	Vti1b	-0.63055	-0.729722	-0.317247	-0.643338	-0.304737		-0.525119	2.38266
AASADSTTEGTPTDGFTVLSTKSLFLGQK	1	AASADSTTEGTPTDGFTVLSTK(1)SLFLGQK	Q9QZQ8;Q9QZQ8-2	Core histone macro-H2A.1	189;189	22	H2afy			-0.122193	-0.0840126		0.0798389	-0.0421222	0.246573
AASAIKGLSALR	1	AASAIK(1)GLSALR	Q9D8T7;Q9D8T7-2	SRA stem-loop-interacting RNA-binding protein, mitochondrial	7;7	6	Slirp	-1.08449		-1.5332	-1.51037			-1.37602	1.9563
AASEKSCNCLLLK	1	AASEK(1)SCNCLLLK	P17182;Q6PHC1	Alpha-enolase	335;267	5	Eno1	-0.26427	0.0764223	-0.438601	-0.44387	0.237074	0.200128	-0.105519	0.348184
AASELYTKFAR	1	AASELYTK(1)FAR	D3YZ62;D3Z4J3;D6RFU0;Q99104	Unconventional myosin-Va	9;9;9;9	8	Myo5a	0.227371		-0.605596				-0.189112	0.13748
AASFLKDDGSPPVLSAD	1	AASFLK(1)DDGSPPVLSAD	Q9DBU3;A0A3Q4EGV1	Serine/threonine-protein kinase RIO3	508;145	6	Riok3		-0.374655			-0.00891449		-0.191785	0.314388
AASGEIKLTPWFK	1	AASGEIK(1)LTPWFK	P58044;G3XA48	Isopentenyl-diphosphate Delta-isomerase 1	192;248	7	Idi1			-0.621844	-0.728694	0.545079		-0.268486	0.238013
AASGTKEDPNLVPSISNK	1	AASGTK(1)EDPNLVPSISNK	Q9D881;P19536	Cytochrome c oxidase subunit 5B, mitochondrial	74;73	6	Cox5b			-0.441262				-0.441262
AASIFGGAKPVDTAAR	1	AASIFGGAK(1)PVDTAAR	Q8BGD9;B2RWE8	Eukaryotic translation initiation factor 4B	365;365	9	Eif4b	-0.841922		-1.07997	-0.874772			-0.93222	2.1991
AASITSEVFNKFFK	1	AASITSEVFNK(0.994)FFK(0.006)	G3X956;Q920B9	FACT complex subunit SPT16	196;196	11	Supt16;Supt16h	0.189666		-0.013742	0.0553345			0.0770863	0.486992
AASITSEVFNKFFK	1	AASITSEVFNK(0.354)FFK(0.646)	G3X956;Q920B9	FACT complex subunit SPT16	199;199	14	Supt16;Supt16h	-0.351774						-0.351774
AASLKSNYNLPMHKMMNTDLSR	1;2	AASLK(1)SNYNLPMHK(1)MMNTDLSR	Q9D8E6	60S ribosomal protein L4	274	5	Rpl4	-0.496305	-0.433448	-0.273273	-0.31563	-0.275228	-0.27296	-0.344474	3.48441
AASLVGKK	1	AASLVGK(0.911)K(0.089)	Q9D892	Inosine triphosphate pyrophosphatase	8	7	Itpa					0.0519985	-0.0272191	0.0123897	0.0931248
AASLVGKK	1	AASLVGK(0.344)K(0.656)	Q9D892	Inosine triphosphate pyrophosphatase	9	8	Itpa					0.109829		0.109829
AASPAKPSSLDLVPNLPR	1	AASPAK(1)PSSLDLVPNLPR	E9Q3E2;Q8CC35;Q8CC35-2;Q8CC35-3	Synaptopodin	836;836;597;597	6	Synpo	-1.19572				-0.384245		-0.78998	0.519911
AASQGTQVPTVTEGVAAALLLSKLSVADAQAEAK	1	AASQGTQVPTVTEGVAAALLLSK(1)LSVADAQAEAK	E9PVA8		498	23	Gcn1l1		0.314639	-0.13462	0.504875			0.228298	0.453836
AASSLEQKLSR	1	AASSLEQK(1)LSR	Q8CE90-2;Q8CE90-6;Q8CE90-8;Q8CE90-7;Q8CE90	Dual specificity mitogen-activated protein kinase kinase 7	9;9;9;9;9	8	Map2k7	-0.120373						-0.120373
AASSVKDLAQK	1	AASSVK(1)DLAQK	Q8BX70-3;Q8BX70;Q8BX70-2	Vacuolar protein sorting-associated protein 13C	1702;1742;1742	6	Vps13c				-0.603424			-0.603424
AASSYSAKVPLEVQEADEAK	1	AASSYSAK(1)VPLEVQEADEAK	Q9Z1Q9;G3UY93	Valine--tRNA ligase	1229;1229	8	Vars	-1.0122	-0.178159			-0.276048		-0.488802	0.689448
AASVAENCINYQQGTPHKLFLVQTVQQASK	1	AASVAENCINYQQGTPHK(1)LFLVQTVQQASK	P70202	Latexin	30	18	Lxn	-0.531531		-0.432727	-0.239975		0.0731347	-0.282775	0.907226
AASVDLELKK	1	AASVDLELK(0.995)K(0.005)	Q9CQF7;Q9CWM4;A0A494BBK3	Prefoldin subunit 1	10;10;10	9	Pfdn1	-0.355811	0.00748258	-0.229501	-0.542332	0.0071955	0.00115369	-0.185302	0.970793
AATACFGFPKSFLSGLYEFPLNK	1	AATACFGFPK(0.992)SFLSGLYEFPLNK(0.008)	Q8CE96;Q8CE96-3;Q8CE96-4	tRNA (adenine(58)-N(1))-methyltransferase non-catalytic subunit TRM6	249;66;66	10	Trmt6			0.142479				0.142479
AATALKDVVK	1	AATALK(1)DVVK	Q3TML0;Q922R8	Protein disulfide-isomerase A6	78;73	6	Pdia6					0.252052	0.206018	0.229035	1.19543
AATFFGEVVKAPCR	1	AATFFGEVVK(1)APCR	Q9JK23;A0A3B2WB82;A0A3B2W3V4	Proteasome assembly chaperone 1	11;11;11	10	Psmg1	-1.44709	-1.04689	-1.61502	-1.29725	-1.01083	-0.63767	-1.17579	3.36113
AATGKAILNGIDSINK	1	AATGK(1)AILNGIDSINK	Q9CW03	Structural maintenance of chromosomes protein 3	503	5	Smc3	0.807767		-0.282772				0.262497	0.146076
AATKIQASFR	1	AATK(1)IQASFR	P06837	Neuromodulin	37	4	Gap43					0.135798	0.266397	0.201097	0.699224
AATKQAGGFLGPPPPSGK	1	AATK(1)QAGGFLGPPPPSGK	A0A0A6YVS2;Q921L3	Transmembrane and coiled-coil domain-containing protein 1	184;172	4	Tmco1	0.0201999	-0.0732718	-0.786199	-0.80917	-0.45111		-0.41991	1.13964
AATLPNTEGEQPGPSVGPVGKDK	1	AATLPNTEGEQPGPSVGPVGK(0.379)DK(0.621)	Q9D6T0;Q9D6T0-2;A0A1B0GT07;A0A1B0GS48	Nitric oxide synthase-interacting protein	155;155;153;134	23	Nosip		0.51924			0.509949		0.514595	2.24057
AATSTLSVCDFLGEKIASVLGISTPK	1	AATSTLSVCDFLGEK(1)IASVLGISTPK	Q8BR63	Protein FAM177A1	115	15	Fam177a1			-1.03248				-1.03248
AATTGSGVKVPR	1	AATTGSGVK(1)VPR	Q9CZY3;Q9CZY3-2	Ubiquitin-conjugating enzyme E2 variant 1	10;10	9	Ube2v1	-1.14893	-0.0486211	-1.02134	-0.378063	0.16954	-0.0617519	-0.41486	0.908251
AAVAKAAIAAAAAAAAAK	1	AAVAK(1)AAIAAAAAAAAAK	Q9CR57	60S ribosomal protein L14	147	5	Rpl14	-0.553341		-0.825594	-0.501177			-0.626704	1.60551
AAVASLLQSVQVPEFTPKSGVK	1	AAVASLLQSVQVPEFTPK(0.977)SGVK(0.023)	Q02053	Ubiquitin-like modifier-activating enzyme 1	802	18	Uba1	-0.383341	0.163499	-0.428818	-0.126171	0.293253	0.152638	-0.0548236	0.168779
AAVASLLQSVQVPEFTPKSGVK	1	AAVASLLQSVQVPEFTPK(0.308)SGVK(0.692)	Q02053	Ubiquitin-like modifier-activating enzyme 1	806	22	Uba1	-0.261033	0.137372	-0.414787	-0.195418	0.224411		-0.101891	0.34756
AAVASVTPEKQATELALLQR		AAVASVTPEK(1)QATELALLQR	Q60875;H3BKH9;H3BJX8;Q60875-4;Q60875-5;H3BJ40;H3BJ45;H3BJU7	Rho guanine nucleotide exchange factor 2	798;796;996;771;769;783;781;769	10	Arhgef2					-0.0723311		-0.0723311
AAVKCCPEESLK	1	AAVK(1)CCPEESLK	Q5SSW2	Proteasome activator complex subunit 4	636	4	Psme4		-1.10302	0.68921				-0.206907	0.0677593
AAVKTLNPKAEVAR	1;2	AAVK(1)TLNPK(1)AEVAR	P80317;A0A571BEL9	T-complex protein 1 subunit zeta	5;5	4	Cct6a	-0.501279	-0.0717396	-0.327964	-0.0740006	-0.0826828	-0.147282	-0.200825	1.41252
AAVLKYENNVMNIR	1	AAVLK(1)YENNVMNIR	A0A2I3BPC5;P48455;E0CZ78;P48453-2;P48453;G3X8U7;E9Q6P2;P63328-2;P63328	Serine/threonine-protein phosphatase 2B catalytic subunit gamma isoform;Serine/threonine-protein phosphatase;Serine/threonine-protein phosphatase 2B catalytic subunit beta isoform;Serine/threonine-protein phosphatase 2B catalytic subunit alpha isoform	319;319;332;332;332;332;332;323;323	5	Ppp3cc;Ppp3cb;Ppp3ca			0.211511				0.211511
AAVMHDILDMMPEGIKQNK	1	AAVMHDILDMMPEGIK(0.984)QNK(0.016)	Q99PV0;B7ZC27	Pre-mRNA-processing-splicing factor 8	702;647	16	Prpf8		-0.0565062			-0.466975		-0.261741	0.373312
AAVMHDILDMMPEGIKQNK	1	AAVMHDILDMMPEGIK(0.478)QNK(0.522)	Q99PV0;B7ZC27	Pre-mRNA-processing-splicing factor 8	705;650	19	Prpf8		0.00302648					0.00302648
AAVMVHQLSKK	1	AAVMVHQLSK(0.991)K(0.009)	F6QZ47;Q02248;E9Q6A9	Catenin beta-1	35;180;180	10	Ctnnb1			-0.318632	-0.178551	-0.278934		-0.258705	1.60221
AAVMVHQLSKK	1	AAVMVHQLSK(0.392)K(0.608)	F6QZ47;Q02248;E9Q6A9	Catenin beta-1	36;181;181	11	Ctnnb1	-0.310916					-0.75755	-0.534233	0.598491
AAVPDAVGKCR	1	AAVPDAVGK(1)CR	Q8VCE0;A0A0G2JGX4;Q6PIC6;Q8VDN2;Q6PIE5;D3YYN7	Sodium/potassium-transporting ATPase subunit alpha-3;Sodium/potassium-transporting ATPase subunit alpha-1;Sodium/potassium-transporting ATPase subunit alpha-2	595;608;595;605;602;602	9	Atp1a3;Atp1a1;Atp1a2	-0.240657	-0.301035	-0.221859	-0.155775	-0.497364	-0.409719	-0.304401	2.68375
AAVPSIKFCLDNGAK	1	AAVPSIK(1)FCLDNGAK	P09411;S4R2M7	Phosphoglycerate kinase 1;Phosphoglycerate kinase	48;48	7	Pgk1	-0.466197	0.108759	-0.141478	-0.13584	0.141956	0.152638	-0.0566938	0.228933
AAVVKFHPIQGHR	1	AAVVK(1)FHPIQGHR	Q9CX86	Heterogeneous nuclear ribonucleoprotein A0	159	5	Hnrnpa0	-0.745866		-0.552622	-0.268295		0.0313952	-0.383847	0.963974
AAVVTSPPPTTAPHKER	1	AAVVTSPPPTTAPHK(1)ER	E9Q1K3;D3Z0T1;Q9QYC0;F8WHZ9;F8WGR0;Q9QYC0-2	Alpha-adducin	21;21;21;21;21;21	15	Add1				1.16993			1.16993
AAWPKPAGGYQTITGR	1	AAWPK(1)PAGGYQTITGR	Q80U04-2;Q80U04	E3 ubiquitin-protein ligase Praja-2	23;23	5	Pja2	-0.45332	-0.645142		-1.23104	-0.673256		-0.75069	1.68435
AAYFGIYDTAKGMLPDPK	1	AAYFGIYDTAK(0.984)GMLPDPK(0.016)	P51881	ADP/ATP translocase 2;ADP/ATP translocase 2, N-terminally processed	199	11	Slc25a5	-0.161815						-0.161815
AAYFGVYDTAKGMLPDPK	1	AAYFGVYDTAK(1)GMLPDPK	P48962	ADP/ATP translocase 1	199	11	Slc25a4	-0.649095		-0.563796	-0.722325			-0.645072	2.30061
AAYFGVYDTAKGMLPDPK	1	AAYFGVYDTAK(0.408)GMLPDPK(0.592)	P48962	ADP/ATP translocase 1	206	18	Slc25a4		0.199374					0.199374
AAYKLVLIR	1	AAYK(1)LVLIR	Q9DBJ1	Phosphoglycerate mutase 1	5	4	Pgam1	0.0781999	0.0377336	0.218843	0.316841	0.00748258	0.0328061	0.115318	1.1421
AAYNVTLLNFMDPQKMPYLK	1	AAYNVTLLNFMDPQK(0.995)MPYLK(0.005)	Q8BGW1;Q8BGW1-2;Q8BGW1-3;E9Q1E4;Q8BGW1-4	Alpha-ketoglutarate-dependent dioxygenase FTO	208;208;208;206;208	15	Fto				-0.479673			-0.479673
ACAAQTKATFLK	1	ACAAQTK(1)ATFLK	A0A087WPH7;O88685;A2AGN7;B7ZCF1	26S protease regulatory subunit 6A	229;248;206;248	7	Psmc3	-0.383755	-0.153992	-0.243028	-0.198874	-0.0566112	-0.246173	-0.213739	2.31419
ACAEALGSLKQLDH	1	ACAEALGSLK(1)QLDH	P56873	Sjoegren syndrome/scleroderma autoantigen 1 homolog	195	10	Sssca1	-0.781802	-0.461442	-0.688381	-0.351019	-0.236554	-0.608562	-0.521293	2.77505
ACALSIAESCRPGDKVPSIK	1	ACALSIAESCRPGDK(0.972)VPSIK(0.028)	Q8K2B3	Succinate dehydrogenase [ubiquinone] flavoprotein subunit, mitochondrial	480	15	Sdha		-0.178437					-0.178437
ACASDSQSSISKVSTR	1	ACASDSQSSISK(1)VSTR	B1ATD5;R4GML8;Q8K296;B1ATD4;M0QW74;Q8K296-2	Myotubularin-related protein 3	271;270;271;270;271;271	12	Mtmr3	-0.355922		-0.160943	-0.235093			-0.250653	1.32113
ACFKSIFR	1	ACFK(1)SIFR	Q91VH1;Q8BQS5-2;Q8BQS5	Adiponectin receptor protein 1;Adiponectin receptor protein 2	126;137;137	4	Adipor1;Adipor2		-0.0494719			-0.396707		-0.22309	0.3757
ACFQKTGASVVAIR	1	ACFQK(1)TGASVVAIR	Q3TEA8;Q3TEA8-3;A2AM65;Q3TEA8-2	Heterochromatin protein 1-binding protein 3	177;139;13;164	5	Hp1bp3		-0.489038					-0.489038
ACFVLEKKFGIQLK	1;2	ACFVLEK(1)K(1)FGIQLK	Q9QYH6	Melanoma-associated antigen D1	519	7	Maged1	-0.276013	0.00575927	0.0575542	-0.0770563	-0.122334	0.190425	-0.0369442	0.224163
ACFVLEKKFGIQLK	1;2	ACFVLEK(1)K(1)FGIQLK	Q9QYH6	Melanoma-associated antigen D1	520	8	Maged1	-0.249582	-0.0701939	-0.536901	-0.289492		0.141825	-0.200869	0.819618
ACFVLEKKFGIQLK	2	ACFVLEK(0.397)K(0.61)FGIQLK(0.993)	Q9QYH6	Melanoma-associated antigen D1	526	14	Maged1				-0.42649			-0.42649
ACGCAAAPDVKELLSR	1	ACGCAAAPDVK(1)ELLSR	Q80YX1-2;Q80YX1;Q80YX1-4;Q80YX1-3;Q80YX1-5;Q80YX0	Tenascin	120;120;120;120;120;120	11	Tnc				-0.0444789			-0.0444789
ACGLVASNLNLKPGECLKVR	1;2	ACGLVASNLNLK(1)PGECLK(1)VR	P16045;A0A2R8VHJ0	Galectin-1	13;13	12	Lgals1	-0.536106	0.0535284	-0.960497	-0.992575	0.122739	0.255803	-0.342851	0.710828
ACGQIFCGKCSSK	1	ACGQIFCGK(0.999)CSSK(0.001)	Q3UMA3;Q99LI8;B1ATY9	Hepatocyte growth factor-regulated tyrosine kinase substrate	192;192;176	9	Hgs	-1.35731		-1.23664	-0.706347	-0.158864	0.0326651	-0.685299	1.15811
ACIELPKVK	1	ACIELPK(0.984)VK(0.016)	D3YY33;F6VYM1		8;8	7	Lrrc31		0.045443	-0.155807	-0.17301	0.374733	0.125783	0.0434285	0.16197
ACIEPCASTKGSLDGCEAK	1	ACIEPCASTK(0.998)GSLDGCEAK(0.002)	E9PXF0		1049	10	Pcdh17					0.427392		0.427392
ACIKFYPSISPSDIAQLCR	1	ACIK(1)FYPSISPSDIAQLCR	E9Q3X4;P59438;P59438-2;F6Q7C7;A0A1B0GR75	Hermansky-Pudlak syndrome 5 protein homolog	833;866;701;332;16	4	Hps5			-0.676734	-0.53174			-0.604237	1.11908
ACIPQSFTVDSSKAGLAPLEVR	1	ACIPQSFTVDSSK(1)AGLAPLEVR	Q80X90	Filamin-B	1449	13	Flnb	-0.269338		-0.799069	-0.377145			-0.481851	1.01544
ACKAVGHPFVIQLGR	1	ACK(1)AVGHPFVIQLGR	Q6P5F9;F6YA11	Exportin-1	700;162	3	Xpo1	0.173639		0.457962	0.381948			0.33785	1.23775
ACKDMVKFGGTGR	1;2	ACK(0.951)DMVK(0.049)FGGTGR	J3QNW0;P13864;P13864-2	DNA (cytosine-5)-methyltransferase;DNA (cytosine-5)-methyltransferase 1	555;674;556	3	Dnmt1	-0.593768			-0.229754			-0.411761	0.57682
ACKSSGSSSTSTHLNCAPESIAMI	1	ACK(1)SSGSSSTSTHLNCAPESIAMI	Q91WN2	Transmembrane protein 150A	250	3	Tmem150a			1.19787				1.19787
ACLDDSYASGEGLKR	1	ACLDDSYASGEGLK(1)R	A0A1D5RM83;E9PUA3;Q8R0S2;Q8R0S2-2	IQ motif and SEC7 domain-containing protein 1	1006;902;916;917	14	Iqsec1					-0.961255		-0.961255
ACPDLQLSATSISSGPTKK	1	ACPDLQLSATSISSGPTK(0.879)K(0.121)	Q9R0L6;Q9R0L6-2	Pericentriolar material 1 protein	784;823	18	Pcm1	-1.48314	-1.46813			-1.35144	-0.868937	-1.29291	2.53208
ACPDLQLSATSISSGPTKK	1	ACPDLQLSATSISSGPTK(0.417)K(0.583)	Q9R0L6;Q9R0L6-2	Pericentriolar material 1 protein	785;824	19	Pcm1	-1.69979	-1.39142		-1.51552	-1.4405	-0.743207	-1.35809	2.95144
ACPKEGPAVVGQFIQDVK	1	ACPK(1)EGPAVVGQFIQDVK	Q6ZQ38	Cullin-associated NEDD8-dissociated protein 1	812	4	Cand1	-0.612042	0.174023	-0.310933	-0.0426351	-0.0288961	-0.00536235	-0.137641	0.55028
ACPVTVPSSQSTPAKAPR	1	ACPVTVPSSQSTPAK(1)APR	Q3TLR7;Q3TLR7-2	Denticleless protein homolog	431;431	15	Dtl	-1.30586	-0.373813	-0.459854		0.192573		-0.486738	0.670995
ACSLKTMSTSDPAEVLIK	1	ACSLK(0.999)TMSTSDPAEVLIK(0.001)	F6QHD1;F6ZSG0;Q80WJ7	Protein LYRIC	365;282;488	5	Mtdh						-0.604257	-0.604257
ACSSSDKHALVTPWLK	1	ACSSSDK(1)HALVTPWLK	Q6A009	E3 ubiquitin-protein ligase listerin	728	7	Ltn1	-1.4053			0.762051			-0.321624	0.0881346
ACSVGAVPGVTKFMQEVYLDK	1	ACSVGAVPGVTK(1)FMQEVYLDK	Q6PGG6	Guanine nucleotide-binding protein-like 3-like protein	282	12	Gnl3l	-0.0834775	-0.27694	0.308244	0.437654			0.0963703	0.219303
ACTENPETEGLSGKGR	1	ACTENPETEGLSGK(1)GR	Q8C6P8-2;Q8C6P8	Zinc finger protein 57	394;397	14	Zfp57		-0.0441367					-0.0441367
ACTQQLTAKLDCPGHLR	1	ACTQQLTAK(1)LDCPGHLR	P60330;A0A2R8VHG0;A0A2R8VHV9	Separin	64;64;64	9	Espl1					0.138552		0.138552
ACVDSNENGDLSKCAVLR	1	ACVDSNENGDLSK(1)CAVLR	Q64514;A0A087WRC0;Q05DJ9;Q64514-2	Tripeptidyl-peptidase 2	220;220;220;220	13	Tpp2		-0.00158784					-0.00158784
ACVVHGSDLKDMTSEELDDILR	1	ACVVHGSDLK(1)DMTSEELDDILR	Q8VDN2	Sodium/potassium-transporting ATPase subunit alpha-1	671	10	Atp1a1	-1.11048	-0.616724	-0.173368		-0.506148	-0.406943	-0.562733	1.65243
ADAGLNNCEGAAGSTSEKSR	1	ADAGLNNCEGAAGSTSEK(1)SR	O88878	AN1-type zinc finger protein 5	86	18	Zfand5		-0.204499					-0.204499
ADALKAMK	1	ADALK(1)AMK	O08583;O08583-2;Q9JJW6-2;G3X9I4;Q9JJW6	THO complex subunit 4;Aly/REF export factor 2	160;68;130;130;130	5	Alyref;Alyref2					0.519542	0.543397	0.531469	1.84512
ADALQAGASQFETSAAKLK	1	ADALQAGASQFETSAAK(0.999)LK(0.001)	B0QZN5;P63044;P63024	Vesicle-associated membrane protein 2;Vesicle-associated membrane protein 3	83;83;70	17	Vamp2;Vamp3	-0.444655	-0.443517	-0.250457	-0.346261	-0.279021		-0.352782	3.02381
ADALQAGASQFETSAAKLK	1	ADALQAGASQFETSAAK(0.107)LK(0.893)	B0QZN5;P63044;P63024	Vesicle-associated membrane protein 2;Vesicle-associated membrane protein 3	85;85;72	19	Vamp2;Vamp3	-0.378232		0.183582				-0.097325	0.103655
ADALQLSVKEFVER	1	ADALQLSVK(1)EFVER	Q9ERI5;G3UVU9;Q9ERI5-2;F6VRF7;F6VMC4	Bifunctional arginine demethylase and lysyl-hydroxylase JMJD6	57;57;57;9;14	9	Jmjd6		0.184598			0.449746		0.317172	0.598516
ADCWLRAQHLPDGLDLTALK	1	ADCWLRAQHLPDGLDLTALK(1)	Q3UR50-5;E0CZ01;Q3UR50	von Willebrand factor A domain-containing protein 5B2	275;1219;1219	20	Vwa5b2				-0.359361			-0.359361
ADDGRPFPQVIKSK	1	ADDGRPFPQVIK(0.984)SK(0.016)	A6ZI44;Q9CPQ9;A6ZI46;A0A0U1RPT5;D3YV98;P05064;D3YWI1;D3Z510;A0A0U1RPN8	Fructose-bisphosphate aldolase;Fructose-bisphosphate aldolase A	153;99;154;153;153;99;99;99;99	12	Aldoa;Aldoart1				0.0723116		-0.24395	-0.0858193	0.165291
ADDPPLDGDDGDDEGNLSKGER	1	ADDPPLDGDDGDDEGNLSK(1)GER	Q5SUG2;Q5SUF5;Q5SUG1;Q5SUF8;Q5SUF9;Q5SUG3;E9PWL1;Q5SUG0;Q5SUF6;Q5SUG4;Q5SUF7		1210;1210;1193;1210;1210;1233;1210;1233;1233;1233;1233	19	Cacna1g		-1.05559			-1.13695	-0.67542	-0.955987	1.66902
ADDPSWCKTPSGHIK	1	ADDPSWCK(1)TPSGHIK	Q06831	Transcription factor SOX-4	53	8	Sox4						-0.258408	-0.258408
ADDYEQVKNVADYYPEYK	1	ADDYEQVK(1)NVADYYPEYK	P51863	V-type proton ATPase subunit d 1	265	8	Atp6v0d1		-0.386054			-0.419912	-0.219236	-0.341734	1.5031
ADEAALDHPYLKQIDPVVLK	1	ADEAALDHPYLK(1)QIDPVVLK	Q63829	COMM domain-containing protein 3	52	12	Commd3	-0.384019	-0.508752	-0.659768	-0.189105	-0.124456	-0.548333	-0.402405	2.26436
ADEDPALFHSVKTK	1	ADEDPALFHSVK(0.824)TK(0.176)	Q8JZZ5;P53811	Phosphatidylinositol transfer protein beta isoform	167;167	12	Pitpnb			0.210389			0.183455	0.196922	1.36182
ADEDPALFHSVKTK	1	ADEDPALFHSVK(0.338)TK(0.662)	Q8JZZ5;P53811	Phosphatidylinositol transfer protein beta isoform	169;169	14	Pitpnb	0.191942				-0.02669		0.0826258	0.230653
ADEVTEKQVYDAHTKEIDLVNR	1;2	ADEVTEK(1)QVYDAHTK(1)EIDLVNR	P49817-2;D3Z0J2	Caveolin-1;Caveolin	8;8	7	Cav1	-0.13144	-0.714018	-0.90417	-0.585237	-0.781306	-0.549409	-0.61093	2.59276
ADEWLMKNMDPLNDNVATLLHQSSDR	1	ADEWLMK(1)NMDPLNDNVATLLHQSSDR	Q61879;Q3UH59;Q5SV64	Myosin-10	594;631;604	7	Myh10					0.334339		0.334339
ADFCIIHYAGKVDYK	1	ADFCIIHYAGK(0.955)VDYK(0.045)	Q61879;Q3UH59;Q5SV64;Q8VDD5	Myosin-10;Myosin-9	583;620;593;576	11	Myh10;Myh9	0.0388576	0.1137			0.156655	-0.0170666	0.0730367	0.808956
ADFQKVLQLYPSNK	1	ADFQK(1)VLQLYPSNK	P30416	Peptidyl-prolyl cis-trans isomerase FKBP4;Peptidyl-prolyl cis-trans isomerase FKBP4, N-terminally processed	378	5	Fkbp4						-0.0408827	-0.0408827
ADFSGMSSKQGLFLSK	1	ADFSGMSSK(1)QGLFLSK	Q60854;F8WIV2	Serpin B6	309;330	9	Serpinb6;Serpinb6a	-0.215312	-0.124157	-0.310933	-0.327729	-0.11774	0.100036	-0.165973	1.30437
ADGYVLEGKELEFYLR	1	ADGYVLEGK(1)ELEFYLR	P62242	40S ribosomal protein S8	193	9	Rps8		0.404903					0.404903
ADIFMFDEPSSYLDVKQR	1	ADIFMFDEPSSYLDVK(1)QR	P61222	ATP-binding cassette sub-family E member 1	250	16	Abce1	0.0843364	-0.171775	0.141433	0.0553345	-0.126517	0.00460925	-0.00209652	0.0139805
ADIKQYIGPPSAAAIFK	1	ADIK(1)QYIGPPSAAAIFK	Q3UA06;Q3UA06-2	Pachytene checkpoint protein 2 homolog	316;85	4	Trip13	0.109427		-0.119119	0.174151			0.0548198	0.221479
ADINTKWAATR	1	ADINTK(1)WAATR	Q9CR57	60S ribosomal protein L14	85	6	Rpl14	-0.541345	0.0336521	-0.600993	-0.339655	0.161952	0.148609	-0.18963	0.62204
ADIPLPEGEASPPAPPLKHVLEMQEQLQK	1	ADIPLPEGEASPPAPPLK(1)HVLEMQEQLQK	P15920;A0A0G2JFS2	V-type proton ATPase 116 kDa subunit a isoform 2	92;92	18	Atp6v0a2		-0.687637	-0.222145	-0.466018	-0.60014	-0.661912	-0.52757	2.45664
ADKADKAAASGPASASAPAAEILLTPAR	1;2	ADK(1)ADK(1)AAASGPASASAPAAEILLTPAR	Q91VK4;A0A087WRM2	Integral membrane protein 2C;CT-BRI3	20;20	6	Itm2c	-0.0964064	-0.166794	-1.38956	-0.394183	-0.258822	-0.229551	-0.422554	1.06791
ADKADKAAASGPASASAPAAEILLTPAR	1;2	ADK(1)ADK(1)AAASGPASASAPAAEILLTPAR	Q91VK4;A0A087WRM2	Integral membrane protein 2C;CT-BRI3	17;17	3	Itm2c	-1.09468	0.0615688	-0.662529	-0.655785	-0.693061	-0.294243	-0.556455	1.73931
ADKVTQLYVPASR	1	ADK(1)VTQLYVPASR	Q80U95	Ubiquitin-protein ligase E3C	638	3	Ube3c	-0.853762	-0.353229	-0.566934	-0.110947	-0.214542	-0.00686913	-0.351047	1.38708
ADLAAVEAKVNR	1	ADLAAVEAK(1)VNR	Q9JHU4	Cytoplasmic dynein 1 heavy chain 1	3469	9	Dync1h1	-0.729292	0.2529			0.0532504		-0.141047	0.164781
ADLAEEYSKDR	1	ADLAEEYSK(1)DR	P68037;A0A338P7E5;A0A338P786	Ubiquitin-conjugating enzyme E2 L3	131;99;131	9	Ube2l3		-0.179694					-0.179694
ADLEMPTDPLVLGVKR	1	ADLEMPTDPLVLGVK(1)R	Q3TEX6;B1AW75;Q5XJY6	Fanconi anemia group B protein homolog	41;41;38	15	Fancb	0.669934		-0.0381693	0.0935602	0.253505		0.244708	0.678261
ADLINNLGTIAKSGTK	1	ADLINNLGTIAK(1)SGTK	P07901;B7ZC50;P11499	Heat shock protein HSP 90-alpha;Heat shock protein HSP 90-beta	112;112;107	12	Hsp90aa1;Hsp90ab1	-0.111867	0.185105	-0.308913	0.0899049	-0.00695611	-0.105458	-0.0430305	0.244245
ADLINNLGTIAKSGTK	1	ADLINNLGTIAK(0.053)SGTK(0.947)	P07901;B7ZC50;P11499	Heat shock protein HSP 90-alpha;Heat shock protein HSP 90-beta	116;116;111	16	Hsp90aa1;Hsp90ab1	-0.0681808	0.430713		-0.172002	0.179384	-0.162751	0.0414326	0.13116
ADLLDELIKSGQLLGVK	1	ADLLDELIK(0.995)SGQLLGVK(0.005)	A2A3Z2;Q8BN78	Transcriptional regulator Kaiso	103;103	9	Zbtb33			-0.134509				-0.134509
ADLPTLGFTHFQPAQLTTVGKR	1	ADLPTLGFTHFQPAQLTTVGK(1)R	P54822;E9Q242;E9Q3T7	Adenylosuccinate lyase	170;155;170	21	Adsl			-1.22418				-1.22418
ADLPVITIDPASPQSPESVDLVNEELKGK	1	ADLPVITIDPASPQSPESVDLVNEELK(0.792)GK(0.208)	Q61165	Sodium/hydrogen exchanger 1	742	27	Slc9a1		-0.447033			-0.678441		-0.562737	0.889087
ADLPVITIDPASPQSPESVDLVNEELKGK	1	ADLPVITIDPASPQSPESVDLVNEELK(0.476)GK(0.524)	Q61165	Sodium/hydrogen exchanger 1	744	29	Slc9a1					-0.944665		-0.944665
ADNIKLFEK	1	ADNIK(1)LFEK	H3BJN3;P70403;H3BLJ7	Protein CASP	546;546;340	5	Cux1			-0.647241		-0.528802		-0.588022	1.19451
ADPAECNIKVMCR	1	ADPAECNIK(1)VMCR	Q61768;E9QAK5	Kinesin-1 heavy chain;Kinesin-like protein	10;10	9	Kif5b		-0.139713	-0.122774		-0.00765211	-0.349162	-0.154825	0.929385
ADPDVLTEVPAALKR	1	ADPDVLTEVPAALK(1)R	Q9D0D5	General transcription factor IIE subunit 1	15	14	Gtf2e1	-0.262158	-0.0967612	-0.335663	-0.103209	-0.104434	0.075738	-0.137748	1.17645
ADPEELFTKLEK	1	ADPEELFTK(0.323)LEK(0.677)	Q99KH8	Serine/threonine-protein kinase 24;Serine/threonine-protein kinase 24 35 kDa subunit;Serine/threonine-protein kinase 24 12 kDa subunit	29	12	Stk24		0.705491					0.705491
ADPFSFEGPEIVDCDGCTIDWKK	1	ADPFSFEGPEIVDCDGCTIDWK(0.838)K(0.162)	B7ZNL2;Q78ZA7;A0A140LJB5	Nucleosome assembly protein 1-like 4	255;255;137	22	Nap1l4		-0.163236			-0.145398		-0.154317	1.43471
ADPFSFEGPEIVDCDGCTIDWKK	1	ADPFSFEGPEIVDCDGCTIDWK(0.5)K(0.5)	B7ZNL2;Q78ZA7;A0A140LJB5	Nucleosome assembly protein 1-like 4	256;256;138	23	Nap1l4					-0.107182		-0.107182
ADPMVADYKYDLK	1	ADPMVADYK(0.998)YDLK(0.002)	M1VPI1;Q6GU14;P37238-2;P37238;A0A0N4SVF8;A0A0N4SV67	Peroxisome proliferator-activated receptor gamma	64;94;64;94;64;64	9	Pparg		-1.69694					-1.69694
ADPPYTHTIQKQR	1	ADPPYTHTIQK(1)QR	Q08509	Epidermal growth factor receptor kinase substrate 8	607	11	Eps8	-0.0748968	0.316262	-0.206345	-0.13984	0.325156	0.505688	0.121004	0.438582
ADPSLNPEQLKK	1	ADPSLNPEQLK(0.825)K(0.175)	Q9WVE8;A0A2R8W6S4;Q3UP40	Protein kinase C and casein kinase substrate in neurons protein 2	188;15;188	11	Pacsin2			-0.462177				-0.462177
ADPSLNPEQLKK	1	ADPSLNPEQLK(0.394)K(0.606)	Q9WVE8;A0A2R8W6S4;Q3UP40	Protein kinase C and casein kinase substrate in neurons protein 2	189;16;189	12	Pacsin2					0.0429244		0.0429244
ADPTVESEEAFKSR	1	ADPTVESEEAFK(1)SR	Q9R0Q4;A2AEB4;A2AEB3;A2AEB5	Mortality factor 4-like protein 2	116;116;116;116	12	Morf4l2		-0.581756			-0.273029	-0.32292	-0.392569	1.26289
ADQELMTYSHDNIICGITSVSFSKSGR	1	ADQELMTYSHDNIICGITSVSFSK(1)SGR	P62874	Guanine nucleotide-binding protein G(I)/G(S)/G(T) subunit beta-1	280	24	Gnb1	-0.179989	-0.0875647	-0.205314	-0.316187	-0.125085	-0.104775	-0.169819	2.35566
ADQKAVDLQILPK	1	ADQK(1)AVDLQILPK	P47911	60S ribosomal protein L6	259	4	Rpl6	-0.518494	-0.206212	-0.860373	-0.325449	-0.303027		-0.442711	1.72435
ADQKGVTIIGPATVGGIK	1	ADQK(1)GVTIIGPATVGGIK	Q3V117;Q91V92	ATP-citrate synthase	616;606	4	Acly		-0.0482034				0.40523	0.178513	0.24005
ADSLFPVVSAASIFAKVAR	1	ADSLFPVVSAASIFAK(1)VAR	Q9CWY8;Q05C51;F6RP29	Ribonuclease H2 subunit A;Ribonuclease	184;184;184	16	Rnaseh2a			-0.229924				-0.229924
ADSYVLLEHSVKK	1	ADSYVLLEHSVK(0.445)K(0.555)	A0A0G2JDM7;Q8BTZ4;A0A0G2JE03;Q3TWF7;Q8BTZ4-2;A0A0G2JDE8;A0A0G2JFH0	Anaphase-promoting complex subunit 5	352;352;352;352;352;352;352	13	Anapc5					-0.346555		-0.346555
ADTEVSAAAARPKTGFK	1	ADTEVSAAAARPK(0.65)TGFK(0.35)	Q9QYH6	Melanoma-associated antigen D1	80	13	Maged1	-0.971374			-0.821789			-0.896582	1.27585
ADTLKSVQTGQDLK	1	ADTLK(1)SVQTGQDLK	Q99LC8	Translation initiation factor eIF-2B subunit alpha	258	5	Eif2b1	-0.365444	-0.00257029	-0.379245	-0.0919711	-0.153687	-0.343476	-0.222732	1.70914
ADTLTLKER	1	ADTLTLK(1)ER	P42208;E9Q3V6;F6WYM0;D3YYB1;D3Z3C0	Septin-2	190;150;190;190;190	7	Sept2	-0.307555		-0.46562	-0.442458			-0.405211	1.83947
ADTLTPEECQQFKK	1	ADTLTPEECQQFK(0.987)K(0.013)	E9Q1G8;E9Q9F5;O55131	Septin-7	208;208;207	13	Sept7	-0.298087		0.132774	-0.0765846	0.0494914	0.0411028	-0.0302607	0.150878
ADTLTPEECQQFKK	1	ADTLTPEECQQFK(0.148)K(0.852)	E9Q1G8;E9Q9F5;O55131	Septin-7	209;209;208	14	Sept7	-0.199388		-0.410447	-0.384621		-0.091925	-0.271595	1.42459
ADTQTYQPYNKDWIK	1	ADTQTYQPYNK(0.998)DWIK(0.002)	G3UW85;P84089	Enhancer of rudimentary homolog	103;84	11	Erh				0.349365	0.444137	0.291132	0.361545	1.82769
ADTSFFKVSK	1	ADTSFFK(1)VSK	Q8BNE1;Q8BNE1-2;Q8BNE1-4	TRPM8 channel-associated factor 1	194;194;194	7	Tcaf1	0.317999		0.248292	0.131194	0.0569996	0.281312	0.207159	1.87654
ADVEDGEEPCVLSSHSGSAGSKSGGDK	1	ADVEDGEEPCVLSSHSGSAGSK(0.809)SGGDK(0.191)	Q9WTZ1;D3Z392	RING-box protein 2	23;23	22	Rnf7		-0.369781					-0.369781
ADVFKNMPSK	1	ADVFK(0.999)NMPSK(0.001)	E9QAS4;E9QAS5;Q6PDQ2	Chromodomain-helicase-DNA-binding protein 4	944;964;957	5	Chd4					0.11836	0.0496308	0.0839952	0.6069
ADVFNSKQLTMVEK	1	ADVFNSK(1)QLTMVEK	A2AD03;Q3UR39;Q9QXG2	Rab proteins geranylgeranyltransferase component A 1	294;255;297	7	Chm		-0.755527			-0.809904		-0.782715	1.65552
ADVKGGTLTQYEGK	1	ADVK(1)GGTLTQYEGK	Q91ZJ5;Q91ZJ5-2	UTP--glucose-1-phosphate uridylyltransferase	291;280	4	Ugp2	-0.0463995	-0.374262	0.262794	-0.219556	-0.547974	-0.312832	-0.206371	0.870476
ADVLKILK	1;2	ADVLK(1)ILK	O35648;A0A286YDP0;A0A286YD15;A0A286YDS3;A0A286YCV3	Centrin-3	68;41;15;15;15	5	Cetn3	-0.15674		-0.690614	-0.201941	0.173767	-0.0063039	-0.176366	0.539109
ADYVGKWETLNPVGGNPGSDSASQASR	1	ADYVGK(1)WETLNPVGGNPGSDSASQASR	L0N7N1;E9Q3T3;A0A0J9YUN5	Kinesin-like protein KIF14;Kinesin-like protein	130;130;130	6	Kif14	0.193204		0.53097	0.311503			0.345226	1.13523
AEAEGESLESWLNKATNPSNR	1	AEAEGESLESWLNK(1)ATNPSNR	A2A9W7;Q8BMI3;S4R2D2;A2A9W5	ADP-ribosylation factor-binding protein GGA3	15;15;15;15	14	Gga3		-0.974404			-0.334425		-0.654415	0.538314
AEAEKAEEELEEDDDDELDETLSER	1	AEAEK(1)AEEELEEDDDDELDETLSER	Q9CPQ3;A0A2R8VHJ4	Mitochondrial import receptor subunit TOM22 homolog	27;27	5	Tomm22	0.0113525	-0.328091		0.1333	0.088413	-0.312617	-0.0815283	0.338735
AEAMNIKIEPEEATEAR	1	AEAMNIK(1)IEPEEATEAR	Q80Y84-2;Q80Y84	Lysine-specific demethylase 5B	242;242	7	Kdm5b		-0.374524			-0.292634		-0.333579	1.10929
AEAPLPSPKLEGEIK	1	AEAPLPSPK(1)LEGEIK	E9Q616		4892	9	Ahnak	-0.604082						-0.604082
AEATQDLASGASASSADPMIPGVLGGAEGPMAKK	1	AEATQDLASGASASSADPMIPGVLGGAEGPMAK(0.924)K(0.076)	A0A6I8MX03;A0A0U1RQ37;Q921J4	Ubiquitin-conjugating enzyme E2 S	198;198;198	33	Ube2s					1.01457		1.01457
AEATQDLASGASASSADPMIPGVLGGAEGPMAKK	1	AEATQDLASGASASSADPMIPGVLGGAEGPMAK(0.449)K(0.551)	A0A6I8MX03;A0A0U1RQ37;Q921J4	Ubiquitin-conjugating enzyme E2 S	199;199;199	34	Ube2s		0.560911				1.03633	0.798619	0.734773
AECFIKEGEPR	1	AECFIK(1)EGEPR	Q91YW3	DnaJ homolog subfamily C member 3	200	6	Dnajc3						-0.355941	-0.355941
AECKTLFNS	1	AECK(1)TLFNS	E9Q794;Q3U3A7;Q924K8-2	Metastasis-associated protein MTA3	509;508;507	4	Mta3	-0.264998	0.00733905	-0.0947723	0.208392	-0.0526555	0.0347792	-0.0269858	0.161082
AEDDFKEYVLRPSYNGSFTNPEVR	1	AEDDFK(1)EYVLRPSYNGSFTNPEVR	Q80Z37	E3 ubiquitin-protein ligase Topors	160	6	Topors					-0.177066		-0.177066
AEDGENYAIKK	1	AEDGENYAIK(1)K	P48428;A0A1Y7VJ48	Tubulin-specific chaperone A	51;27	10	Tbca					-0.0142373	0.331361	0.158562	0.277912
AEDIPQMDDAFSQTVKEIFGGNADK	1;2	AEDIPQMDDAFSQTVK(0.998)EIFGGNADK(0.002)	A0A286YDF5;Q69ZN7;E9Q390;Q69ZN7-4;Q69ZN7-2	Myoferlin	382;382;382;382;382	16	Myof		-0.774898			-0.3311		-0.552999	0.614516
AEDKEWIPVTKLGR	1;2	AEDK(1)EWIPVTK(1)LGR	P25444;D3YVC1;D3YWJ3	40S ribosomal protein S2	58;58;58	4	Rps2		1.87755	-0.465122	-0.737062			0.225122	0.0906422
AEDNADTLALVFEAPNQEKVSDYEMK	1	AEDNADTLALVFEAPNQEK(0.997)VSDYEMK(0.003)	P17918	Proliferating cell nuclear antigen	110	19	Pcna		-0.0791427			0.0143553	-0.0697698	-0.0448524	0.568003
AEDQKTHRPMAPK	1	AEDQK(0.998)THRPMAPK(0.002)	Q9CXX9;A0A494BB93;A0A494BAT2	CUE domain-containing protein 2	227;209;216	5	Cuedc2						-0.576282	-0.576282
AEDSGAEQLASEIEPSREESWVSIKK	1	AEDSGAEQLASEIEPSREESWVSIK(0.5)K(0.5)	Q9WTQ5;A0A668KLV9;A0A668KLD3;Q9WTQ5-2	A-kinase anchor protein 12	788;708;708;683	25	Akap12					-0.086002		-0.086002
AEDSGAEQLASEIEPSREESWVSIKK	1	AEDSGAEQLASEIEPSREESWVSIK(0.471)K(0.529)	Q9WTQ5;A0A668KLV9;A0A668KLD3;Q9WTQ5-2	A-kinase anchor protein 12	789;709;709;684	26	Akap12					-0.086002	-0.380803	-0.233402	0.445395
AEDSSKVSSGTPIK	1	AEDSSK(1)VSSGTPIK	Q9QYB5-2;A0A494B9K4;Q9QYB5	Gamma-adducin	476;502;476	6	Add3	-0.147218		-0.374973	-0.359138	0.187388		-0.173485	0.55705
AEDSSKVSSGTPIK	1	AEDSSK(0.271)VSSGTPIK(0.729)	Q9QYB5-2;A0A494B9K4;Q9QYB5	Gamma-adducin	484;510;484	14	Add3			-0.18843				-0.18843
AEEAVELLKTFYK	1	AEEAVELLK(1)TFYK	Q6P6J0	tRNA-specific adenosine deaminase 2	168	9	Adat2	0.164529	0.0641931	-0.697991	-0.101459	0.175684		-0.0790087	0.185542
AEEILEKGLK	1	AEEILEK(0.99)GLK(0.01)	A2BH06;Q9CXW4	60S ribosomal protein L11	88;85	7	Rpl11		0.0443242					0.0443242
AEELKTELLR	1	AEELK(1)TELLR	Q9CQ26	STAM-binding protein	107	5	Stambp		-0.106467	-1.45985		0.0731347		-0.497729	0.38535
AEEPPASPGPKASGSTLNSASGNCPR	1	AEEPPASPGPK(1)ASGSTLNSASGNCPR	Q80T85	DDB1- and CUL4-associated factor 5	803	11	Dcaf5		-0.530031	-0.750421	-0.298229	-0.73135	-0.597998	-0.581606	2.68256
AEEQPQVELFVKAGSDGAK	1	AEEQPQVELFVK(1)AGSDGAK	Q9Z1Q5	Chloride intracellular channel protein 1	13	12	Clic1	0.110898	0.488309	-0.318938	-0.224418		-0.0826064	-0.00535108	0.0123511
AEETPNESVLEKK	1	AEETPNESVLEK(0.881)K(0.119)	B1AU75;Q99MD9;B1AU76;Q99MD9-2	Nuclear autoantigenic sperm protein	487;487;162;135	12	Nasp		0.136585					0.136585
AEEVINNTKTAETSLPEIQK	1	AEEVINNTK(1)TAETSLPEIQK	Q8CG47;E9Q2X6	Structural maintenance of chromosomes protein 4;Structural maintenance of chromosomes protein	975;950	9	Smc4		-0.195319			-0.209995		-0.202657	1.63747
AEEVVSFVKK	1	AEEVVSFVK(0.407)K(0.593)	Q9D6K8	FUN14 domain-containing protein 2	133	10	Fundc2					-0.222818		-0.222818
AEFLNKSVQK	1	AEFLNK(1)SVQK	E9QA15;Q8VCQ8;D3Z6I7;S4R1T7		631;393;417;391	6	Cald1	-1.0386		-1.24965	-0.62291	-0.281071		-0.798057	1.46351
AEGAGTEEEGTPKESEPQAAADATEVK	1	AEGAGTEEEGTPK(1)ESEPQAAADATEVK	Q91XV3	Brain acid soluble protein 1	38	13	Basp1		-0.173059			-0.164674	0.0211954	-0.105513	0.62347
AEGDIEHMTEGFKSHLIR	1	AEGDIEHMTEGFK(1)SHLIR	P28658	Ataxin-10	371	13	Atxn10	-0.0956508	-0.211298		-0.217222	-0.142831	0.276675	-0.0780653	0.354912
AEGEIKVPDVELK	1	AEGEIK(1)VPDVELK	E9Q616		847	6	Ahnak		0.181421			0.274769		0.228095	0.891115
AEGILDVFQTVKSLR	1	AEGILDVFQTVK(1)SLR	Q91V35;P18052-2;P18052	Receptor-type tyrosine-protein phosphatase;Receptor-type tyrosine-protein phosphatase alpha	756;757;792	12	Ptpra	-0.55277		-0.296279	-0.282614			-0.377221	1.29928
AEGKASSTTELPPEYLTSPLSQQSQLPPK	1	AEGK(1)ASSTTELPPEYLTSPLSQQSQLPPK	Q3UMA3;Q99LI8;B1ATY9	Hepatocyte growth factor-regulated tyrosine kinase substrate	226;226;210	4	Hgs	-1.11973	-0.955508	-1.13933	-1.18725	-0.925303	-0.543762	-0.97848	3.78722
AEGLVPLECDPPSSVSDTTQQPSEEQSKSLEK	1	AEGLVPLECDPPSSVSDTTQQPSEEQSK(0.947)SLEK(0.053)	Q9DCH6;A0A140LIM2;A0A140LJF3;A0A140LI56	AN1-type zinc finger protein 6	152;152;152;152	28	Zfand6		-0.349842			-0.0121989		-0.18102	0.320745
AEGLVPLECDPPSSVSDTTQQPSEEQSKSLEK	1	AEGLVPLECDPPSSVSDTTQQPSEEQSK(0.453)SLEK(0.547)	Q9DCH6;A0A140LIM2;A0A140LJF3;A0A140LI56	AN1-type zinc finger protein 6	156;156;156;156	32	Zfand6					-0.424513		-0.424513
AEGPEVSLPKADLDVSGPK	1	AEGPEVSLPK(1)ADLDVSGPK	E9Q616		1277	10	Ahnak	-1.00743		-1.51091	-0.618008			-1.04545	1.25157
AEHDQLLLNYAKK	1	AEHDQLLLNYAK(0.868)K(0.132)	P14733	Lamin-B1	124	12	Lmnb1	0.178492		-0.0226834	0.216982		0.187768	0.14014	1.07718
AEIIADKQSGK	1	AEIIADK(0.997)QSGK(0.003)	Q9CX86	Heterogeneous nuclear ribonucleoprotein A0	133	7	Hnrnpa0					0.216238	-0.147298	0.0344698	0.0551767
AEIQEAKAPSPSINR	1	AEIQEAK(1)APSPSINR	D3Z2L2;D3YWB4		122;122	7	Rabgef1	-0.825006	-0.255202	-0.881693		-0.212852	-0.0295439	-0.440859	1.19881
AEIQGMKQELSTVNMMDEFAR	1	AEIQGMK(1)QELSTVNMMDEFAR	A0A3B2WCW9;Q8K0D7;A0A3B2W7E0	Tail-anchored protein insertion receptor WRB	57;57;57	7	Wrb					-0.219438		-0.219438
AEIVPVTTTVLDDKGDKK	1	AEIVPVTTTVLDDK(0.008)GDK(0.142)K(0.85)	Q921H8;H3BKL5;H3BJZ9	3-ketoacyl-CoA thiolase A, peroxisomal	238;238;205	18	Acaa1a	-0.941448	-0.625155	0.219835				-0.448923	0.488623
AEIYEAFENIYPILKGFR	1	AEIYEAFENIYPILK(1)GFR	P29037;Q91YM5	TATA-box-binding protein	310;254	15	Tbp	-0.199951		-0.102326				-0.151139	0.701421
AEKAVACSGAAQVR	1	AEK(1)AVACSGAAQVR	Q80X82	Symplekin	574	3	Sympk		-0.187132	0.0294175	0.1595	0.103397	-0.656353	-0.110234	0.301394
AEKDQLQLSCTELR	1	AEK(1)DQLQLSCTELR	A0A0J9YUF8;A0A0J9YUR2;Q5SXY1-3;A0A0J9YTU3;Q5SXY1;A0A0J9YV86;Q5SXY1-2	Cytospin-B	591;511;511;591;591;511;591	3	Specc1	-0.834982						-0.834982
AEKLVMFQR	1	AEK(1)LVMFQR	Q6T707		203	3	Scd4	0.148869	-0.364645	-0.012228	-0.404134	-0.340642	-0.0529847	-0.170961	0.896494
AEKRPILSVQR	1	AEK(1)RPILSVQR	A2A6S1;Q3TB48	Transmembrane protein 104	109;109	3	Tmem104		-0.935614			-0.483501	-0.362436	-0.59385	1.11635
AEKSLTPGPPIASGSTGSR	1	AEK(1)SLTPGPPIASGSTGSR	Q91ZR4	Serine/threonine-protein kinase Nek8	279	3	Nek8		0.156914					0.156914
AELAHSPLPAKDVDLDKEFR	1;2	AELAHSPLPAK(1)DVDLDK(1)EFR	Q9DBV4	Matrix-remodeling-associated protein 8	428	11	Mxra8	-1.03878	-0.466317		-0.426703	-0.850585	-0.998875	-0.756251	2.35654
AELAHSPLPAKDVDLDKEFR	1;2	AELAHSPLPAK(1)DVDLDK(1)EFR	Q9DBV4	Matrix-remodeling-associated protein 8	434	17	Mxra8		-0.46927		-0.449139	-1.67475	-1.72194	-1.07878	1.24407
AELDQLPGAQEKK	1	AELDQLPGAQEK(0.78)K(0.22)	S4R2E1;A0A0R4J0B6;Q7TMS5;S4R2M4	ATP-binding cassette sub-family G member 2	358;358;358;44	12	Abcg2		-0.82677					-0.82677
AELEEDICKSK	1	AELEEDICK(0.999)SK(0.001)	E9PYW4;Q80XJ2	E3 ubiquitin-protein ligase RNF168	253;251	9	Rnf168		-0.0630323			-0.600096		-0.331564	0.363136
AELEKHGYKMETS	2	AELEK(1)HGYK(1)METS	P60897	26S proteasome complex subunit DSS1	62	5	Shfm1	0.169412						0.169412
AELEKHGYKMETS	2	AELEK(1)HGYK(1)METS	P60897	26S proteasome complex subunit DSS1	66	9	Shfm1	0.169412						0.169412
AELEYKCASSAK	1	AELEYK(1)CASSAK	P15306	Thrombomodulin	555	6	Thbd	-0.738578	-0.530322	-0.556393	-0.848115	-0.616105	-0.882039	-0.695259	4.02923
AELGTDLLSQLSLEDQKR	1	AELGTDLLSQLSLEDQK(1)R	Q9CW03	Structural maintenance of chromosomes protein 3	795	17	Smc3		-0.282842					-0.282842
AELIKTHHNDTELIR	1	AELIK(1)THHNDTELIR	Q3THK7	GMP synthase [glutamine-hydrolyzing]	389	5	Gmps		0.358171	-0.593072				-0.11745	0.0726932
AELIQKK	1	AELIQK(0.999)K(0.001)	Q03958;A0A3Q4EBT3	Prefoldin subunit 6	7;7	6	Pfdn6	-0.843345	-0.156933	-0.750494	-0.776108	-0.0140188	-0.0232258	-0.427354	1.31998
AELLEIIKR	1	AELLEIIK(1)R	D3Z4E3;Q8BZS9;Q8BZS9-2	Putative pre-mRNA-splicing factor ATP-dependent RNA helicase DHX32	464;597;604	8	Dhx32	-0.481928		-0.612064				-0.546996	1.12277
AELLKQLGDYR	1	AELLK(1)QLGDYR	Q8CFW7;Q8CFW7-2	Coiled-coil and C2 domain-containing protein 2A	1565;1516	5	Cc2d2a			-0.554485				-0.554485
AELLLEEAKR	1	AELLLEEAK(1)R	E9QN70;P02469	Laminin subunit beta-1	1627;1579	9	Lamb1		0.449112			-0.140619	0.341758	0.216751	0.450366
AELLPTIKSLTLR	1	AELLPTIK(1)SLTLR	Q3UUQ7	GPI inositol-deacylase	424	8	Pgap1	-0.0544672		-0.835909				-0.445188	0.338588
AELNGKDGFIPK	1	AELNGK(1)DGFIPK	Q60631;B1AT92;Q60631-2;B1AT95	Growth factor receptor-bound protein 2	44;44;44;44	6	Grb2	0.378955				0.0695647		0.22426	0.415191
AELNTHVNIKEK	1	AELNTHVNIK(0.811)EK(0.189)	E9PZE9;Q91WJ7-2;Q91WJ7	SPATS2-like protein	11;11;11	10	Spats2l		-0.572587					-0.572587
AELNTHVNIKEK	1	AELNTHVNIK(0.009)EK(0.991)	E9PZE9;Q91WJ7-2;Q91WJ7	SPATS2-like protein	13;13;13	12	Spats2l		-0.499198			-0.203635		-0.351416	0.59615
AELSEGKCAELEEELK	1	AELSEGK(1)CAELEEELK	B7ZNL3;F8WID5;G5E8R1;G5E8R0;E9Q455;P58771;E9Q452;E9Q454;P58771-2;Q8BSH3	Tropomyosin alpha-1 chain	189;231;153;153;153;189;189;189;189;189	7	Tpm1		0.436801			0.0754642	0.331591	0.281285	0.92119
AELVQGQSAPVGMKAEGFVDALHR	1	AELVQGQSAPVGMK(1)AEGFVDALHR	A0A0A6YX76;A2AJ71;A2AJ72;A0A0A6YY39;Q3TIX6		15;15;15;15;15	14	Fubp3	-0.470969	-0.259133		-0.25398	-0.311703		-0.323946	2.10964
AEMGSKGVTAGK	1	AEMGSK(0.987)GVTAGK(0.013)	A0A3Q4EBK4;Q6P1B9;O08539-2;O08539	Myc box-dependent-interacting protein 1	7;7;7;7	6	Bin1					-0.282228		-0.282228
AEMKSPTK	1	AEMK(1)SPTK	Q7TPV4	Myb-binding protein 1A	5	4	Mybbp1a					-0.0188634	0.320889	0.151013	0.269718
AEMKSQPSETERLTDDY	1	AEMK(1)SQPSETERLTDDY	Q62470;Q62470-3	Integrin alpha-3;Integrin alpha-3 heavy chain;Integrin alpha-3 light chain	1040;1009	4	Itga3		-0.479372			-0.357271	-0.0329938	-0.289879	0.791891
AENEALAMQKQSEGLTKEYDR	1;2	AENEALAMQK(1)QSEGLTK(1)EYDR	Q61335	B-cell receptor-associated protein 31	213	10	Bcap31	-0.463092	-0.649503	-0.33805	-0.670015	-0.62451	-0.230313	-0.495914	2.93481
AENEALAMQKQSEGLTKEYDR	1;2	AENEALAMQK(1)QSEGLTK(1)EYDR	Q61335	B-cell receptor-associated protein 31	220	17	Bcap31	-0.609002				-1.27157		-0.940284	0.666252
AENGFQDNYSVVVASGLKSQSK	1	AENGFQDNYSVVVASGLK(0.999)SQSK(0.001)	O88738;S4R1L5;S4R2P8;O88738-3;O88738-2;S4R268	Baculoviral IAP repeat-containing protein 6	3944;3915;3931;3929;3935;47	18	Birc6	-0.261587	0.0697022	-0.281719	0.0154976	0.0167816	0.207768	-0.0389262	0.191728
AENGFQDNYSVVVASGLKSQSK	1	AENGFQDNYSVVVASGLK(0.131)SQSK(0.869)	O88738;S4R1L5;S4R2P8;O88738-3;O88738-2;S4R268	Baculoviral IAP repeat-containing protein 6	3948;3919;3935;3933;3939;51	22	Birc6			-0.78344				-0.78344
AENGKLVINGKPITIFQER	1	AENGK(0.999)LVINGK(0.001)PITIFQER	P16858;A0A0A0MQF6;A0A1D5RLD8;S4R257;S4R1W1;S4R1W8	Glyceraldehyde-3-phosphate dehydrogenase	64;90;64;21;64;24	5	Gapdh;Gm3839		0.177982					0.177982
AENGLLMTPCYTANFVAPEVLKR	1	AENGLLMTPCYTANFVAPEVLK(1)R	E9PWV3;Q505N6;F6RQA2;F6Q8A4;P18653;G3UZI3;P18654;B1AXN9;Q9WUT3	Ribosomal protein S6 kinase;Ribosomal protein S6 kinase alpha-1;Ribosomal protein S6 kinase alpha-3;Ribosomal protein S6 kinase alpha-2	571;587;588;593;576;477;591;563;584	22	Rps6ka1;Rps6ka3;Rps6ka2	-0.04497		-0.440087				-0.242529	0.361339
AENLKGCSVCCK	1	AENLK(1)GCSVCCK	O54864;O54864-3	Histone-lysine N-methyltransferase SUV39H1	6;6	5	Suv39h1	-0.19669	0.260026	0.0458623	0.210264			0.0798655	0.306012
AEPEKSEGAAEEQPEPAPAPEQEAAAPGPAAGGEAPK	1	AEPEK(1)SEGAAEEQPEPAPAPEQEAAAPGPAAGGEAPK	Q91XV3	Brain acid soluble protein 1	91	5	Basp1		-0.0997109			-0.884993	0.090718	-0.297995	0.373215
AEPGFEPADCKR	1	AEPGFEPADCK(1)R	P28033;P28033-3	CCAAT/enhancer-binding protein beta	144;123	11	Cebpb	-1.0998	-0.0632434	-0.977497	-0.657764	-0.305503	0.0515809	-0.508705	1.31854
AEPSAPESKHK	1	AEPSAPESK(0.999)HK(0.001)	A0A0R4J0D3;Q3TDQ1	Dolichyl-diphosphooligosaccharide--protein glycosyltransferase subunit STT3B	10;10	9	Stt3b						0.0439044	0.0439044
AEPSDLTLKIYR	1	AEPSDLTLK(1)IYR	D3YY23;A0A182DWE6		237;312	9	Lonrf1					0.206518	0.130536	0.168527	0.850304
AEPTVTNILKTMDADHSK	1	AEPTVTNILK(1)TMDADHSK	Q99K74;A6PW47;Q99K74-2;Q99K74-3	Mediator of RNA polymerase II transcription subunit 24	420;439;389;420	10	Med24	0.103531	0.341644			0.174279		0.206485	1.00122
AEQEEEFISNTLFKK	1	AEQEEEFISNTLFK(0.803)K(0.197)	D3YZP9	Coiled-coil domain-containing protein 6	111	14	Ccdc6					-0.399883		-0.399883
AEQEEEFISNTLFKK	1	AEQEEEFISNTLFK(0.442)K(0.558)	D3YZP9	Coiled-coil domain-containing protein 6	112	15	Ccdc6		-0.101196					-0.101196
AEQEPTAEQLAQIAAENEEDEHSVNYKPPAQK	1	AEQEPTAEQLAQIAAENEEDEHSVNYK(0.949)PPAQK(0.051)	Q99PT1	Rho GDP-dissociation inhibitor 1	28	27	Arhgdia		0.21661			0.227248		0.221929	1.81658
AEQINQAAGEASAVLAKAK	1	AEQINQAAGEASAVLAK(0.76)AK(0.24)	Q99JB2;A2AG39;F6WI02	Stomatin-like protein 2, mitochondrial	250;204;209	17	Stoml2			-0.879276				-0.879276
AESALTQQAKQAK	1	AESALTQQAK(0.911)QAK(0.089)	Q922S8;Q3TTL2	Kinesin-like protein KIF2C;Kinesin-like protein	685;634	10	Kif2c						0.501821	0.501821
AESALTQQAKQAK	1	AESALTQQAK(0.5)QAK(0.5)	Q922S8;Q3TTL2	Kinesin-like protein KIF2C;Kinesin-like protein	688;637	13	Kif2c						0.501821	0.501821
AESEVPIVKTSSMEISSILQELK	1	AESEVPIVK(1)TSSMEISSILQELK	H7BX26;Q6A065;A0A0A6YXK7;A0A0A6YX99;Q6A065-3;A0A0A6YVZ3	Centrosomal protein of 170 kDa	1457;1467;666;225;200;262	9	Cep170		0.901726		-0.448981			0.226372	0.100123
AESQLLECKASWEER	1	AESQLLECK(1)ASWEER	F6ZDS4;Q7M739	Nucleoprotein TPR	1202;1128	9	Tpr					0.458067		0.458067
AETAAKHGEAQVK	1	AETAAK(1)HGEAQVK	Q9DBJ1;O70250	Phosphoglycerate mutase 1;Phosphoglycerate mutase 2	106;106	6	Pgam1;Pgam2						-0.0792037	-0.0792037
AETEEKKLLGAAVI	2	AETEEK(1)K(1)LLGAAVI	Q9DCS1	Transmembrane protein 176A	236	6	Tmem176a	-0.345418	0.0526941	-0.178404				-0.157043	0.513313
AETLEFNDIFQEVKGSMNDGR	1	AETLEFNDIFQEVK(1)GSMNDGR	Q08943-2;Q08943;A2AW05	FACT complex subunit SSRP1	15;15;15	14	Ssrp1	-0.135491	0.216982	-0.339053	0.041243	0.504976	0.476641	0.12755	0.402336
AETNLKTICR	1	AETNLK(1)TICR	Q9WVF7	DNA polymerase epsilon catalytic subunit A	1561	6	Pole	-0.33101		0.161307	-0.657081			-0.275594	0.436206
AETTLSTTPSQSKAFQTV	1	AETTLSTTPSQSK(1)AFQTV	Q8R373	CXADR-like membrane protein	368	13	Clmp					-0.426994		-0.426994
AETVSPLKHFVLAK	1	AETVSPLK(0.999)HFVLAK(0.001)	Q811U4;D3Z5P8;D3Z4L5	Mitofusin-1	9;9;9	8	Mfn1	0.289598		0.125122				0.20736	0.619124
AEVEETLKR	1	AEVEETLK(1)R	P62627;A2AVR9	Dynein light chain roadblock-type 1	9;17	8	Dynlrb1	-0.472689	-0.34806	-0.190075	-0.23489		-0.344117	-0.317966	2.52365
AEVEQKLQLLEEK	1	AEVEQK(1)LQLLEEK	Q8CH18;Q8CH18-3	Cell division cycle and apoptosis regulator protein 1	1050;988	6	Ccar1		0.298189			0.252052		0.275121	1.27364
AEVGDQVLVAGQKQGIVR	1	AEVGDQVLVAGQK(1)QGIVR	B9EHT4	CAP-Gly domain-containing linker protein 3	428	13	Clip3	0.046002	-0.0197407	0.184217	-0.415288	-0.155116	-0.173401	-0.0888877	0.465414
AEVLSEEPILKWYK	1	AEVLSEEPILK(0.998)WYK(0.002)	Q9CQC6;A0A087WQS2	Basic leucine zipper and W2 domain-containing protein 1	379;411	11	Bzw1	0.0241778		-0.271583	0.0441843	0.254594		0.0128432	0.0395268
AEVLWLMGAKSK	1	AEVLWLMGAK(0.977)SK(0.023)	Q91YR7	Pre-mRNA-processing factor 6	616	10	Prpf6	0.218223				0.102322	0.0581086	0.126218	0.927293
AEVLWLMGAKSK	1	AEVLWLMGAK(0.315)SK(0.685)	Q91YR7	Pre-mRNA-processing factor 6	618	12	Prpf6		0.167358		-0.13253			0.0174137	0.0332033
AEVQKLQMEAPHIIVGTPGR	1	AEVQK(1)LQMEAPHIIVGTPGR	P60843	Eukaryotic initiation factor 4A-I	146	5	Eif4a1	-0.186804	0.00748258	-0.234635	0.162339	0.0866479	-0.262054	-0.0711705	0.423115
AEVSELKCGDLEEELK	1	AEVSELK(0.998)CGDLEEELK(0.002)	Q6IRU2;A0A571BEU1	Tropomyosin alpha-4 chain	153;63	7	Tpm4				-0.235824		2.13429	0.949231	0.244081
AEYLASIFGTEKDK	1	AEYLASIFGTEK(0.393)DK(0.607)	E9Q5Y2;Q9D883;G3UW94;Q8BGJ9;E9Q1I7;E9PUZ3;Q8BGJ9-3;E9Q5J3;F8WH71;E9Q809;A0A494BA95;A0A494B9X9;Q8BGJ9-4;Q8BGJ9-2;E9PWM2;E9PWX6	Splicing factor U2AF 35 kDa subunit;Splicing factor U2AF 26 kDa subunit	15;15;15;15;15;15;15;15;15;15;15;15;15;15;15;15	14	U2af1l4;U2af1	-0.64749						-0.64749
AEYSYVKSTK	1	AEYSYVK(0.998)STK(0.002)	P97376	Protein FRG1	8	7	Frg1	-0.222717	0.102457	-0.225835	-0.176104	0.191942		-0.0660516	0.303142
AFANPEDALKR	1	AFANPEDALK(1)R	Q9JM51	Prostaglandin E synthase	53	10	Ptges	-1.28009		-0.704018		-0.418311		-0.800806	1.05924
AFASATNYKNHVR	1	AFASATNYK(1)NHVR	O70230-3;O70230-2;O70230	Zinc finger protein 143	347;374;375	9	Znf143	0.134615		-0.400073	-0.0754592			-0.113639	0.266816
AFCAGQYACKEGR	1	AFCAGQYACK(1)EGR	A0A0N4SW06;Q91WI7;Q91WI7-2	Integrin-alpha FG-GAP repeat-containing protein 2	325;357;357	10	Itfg2	-0.0706635		-0.103317	-0.100422	0.352984		0.0196454	0.0598802
AFCVANKQFMNGIR	1	AFCVANK(1)QFMNGIR	D4AFX6;A0A338P6P6;Q6ZQK5;Q6ZQK5-2;A0A2R8W6H4	Arf-GAP with coiled-coil, ANK repeat and PH domain-containing protein 2	57;57;57;57;57	7	Acap2	0.044604		-0.244002	-0.0737121			-0.0910365	0.408216
AFCYFCNSVQKLPICAQCGK	1	AFCYFCNSVQK(1)LPICAQCGK	Q922H9;Q922H9-2	Zinc finger protein 330	63;63	11	Znf330	-0.332408		-0.804678	-0.471949			-0.536345	1.208
AFEEAEKNAPAIIFIDELDAIAPKR	1;2	AFEEAEK(1)NAPAIIFIDELDAIAPK(1)R	Q01853	Transitional endoplasmic reticulum ATPase	295	7	Vcp		-0.0936943			-0.0900349		-0.0918646	1.89695
AFEGPILLDMRIK	1	AFEGPILLDMRIK(1)	Q9Z2U2-2;Q9Z2U2	Zinc finger protein 292	190;195	13	Zfp292	-0.369986						-0.369986
AFEKMFQQCLELPSQSR	1	AFEK(1)MFQQCLELPSQSR	A2AS98;P28660;P28660-2	Nck-associated protein 1	557;551;529	4	Nckap1		-0.121016	-0.75285				-0.436933	0.399533
AFEKNIFNKTHR	1;2	AFEK(1)NIFNK(1)THR	P61924;A0A2R8VJV3;Q8R3M1	Coatomer subunit zeta-1	46;46;46	4	Copz1	-0.555672	-0.354962	-0.507931	-0.405623	-0.290145	-0.407861	-0.420366	3.87986
AFEQLEAKK	1	AFEQLEAK(1)K	Q9CQU5;A0A1W2P7M1	ZW10 interactor	147;95	8	Zwint	0.145221	0.209141	-0.0356679	-0.105597	0.360982	0.264476	0.139759	0.942667
AFEQLEAKK	1	AFEQLEAK(0.117)K(0.883)	Q9CQU5;A0A1W2P7M1	ZW10 interactor	148;96	9	Zwint	0.0457225		0.210763		0.291721	0.0735461	0.155438	1.12452
AFETLLGQALTKALEDSSCLK	1	AFETLLGQALTK(1)ALEDSSCLK	E9PYF4;F6VG99		154;32	12	Lmo7			-0.798316	-0.664059			-0.731188	1.23446
AFFKGAWSNVLR	1	AFFK(1)GAWSNVLR	P51881	ADP/ATP translocase 2;ADP/ATP translocase 2, N-terminally processed	272	4	Slc25a5	-0.504059		-0.562602	-0.0788532			-0.381838	0.88876
AFFTSKALNMAIPGGPKFEPLVR	1;2	AFFTSK(1)ALNMAIPGGPK(1)FEPLVR	Q99PV0;B7ZC27	Pre-mRNA-processing-splicing factor 8	267;212	6	Prpf8	0.175812	0.262674	0.227371	0.460166	0.584		0.342005	1.93992
AFGAPNVVEDEIDQYLSKQDGK	1	AFGAPNVVEDEIDQYLSK(0.998)QDGK(0.002)	P60670;P60670-2	Nuclear protein localization protein 4 homolog	116;116	18	Nploc4		-0.0741373		-0.623043	-0.247662	0.980391	0.00888709	0.00833817
AFGEFNVQTAKHYGNLGR	1	AFGEFNVQTAK(1)HYGNLGR	Q9DAX9	Amyloid protein-binding protein 2	430	11	Appbp2	-0.0373251	-1.29842	-0.174784	-0.0636805	-0.547658		-0.424374	0.831005
AFGFSHLEALLDDSKELQR	1	AFGFSHLEALLDDSK(1)ELQR	Q7TQI3;D3YWF6;D3Z7K0	Ubiquitin thioesterase OTUB1	109;79;79	15	Otub1		-0.185884			-0.402493		-0.294189	0.648656
AFGPGLEGGLVNKANR	1	AFGPGLEGGLVNK(1)ANR	Q8VHX6;Q8VHX6-2	Filamin-C	1368;1368	13	Flnc	-0.684318		-0.831769	-0.628095			-0.714727	2.14615
AFGQAKHQPTAIIAK	1	AFGQAK(1)HQPTAIIAK	P40142	Transketolase	232	6	Tkt	-0.214157	0.19774	-0.254978	-0.13741	0.202762	0.330099	0.0206762	0.0714165
AFGQASSLTKHK	1	AFGQASSLTK(0.909)HK(0.091)	E9Q8M1		395	10	Zfp358					0.253868		0.253868
AFGSGIDIKPGTPPIGGR	1	AFGSGIDIK(1)PGTPPIGGR	A0A0A0MQ79;Q3TLH4;S4R294;S4R209;Q3TLH4-5;S4R2J9;S4R2L9	Protein PRRC2C	2620;2622;2622;1343;2622;2620;1131	9	Prrc2c	0.0154976	-0.511876			0.0356239	0.217355	-0.0608499	0.140103
AFHITQGLLKECR	1	AFHITQGLLK(1)ECR	Q5SUR0	Phosphoribosylformylglycinamidine synthase	899	10	Pfas			-0.0430215	-0.0705726			-0.056797	0.819644
AFHLDLDFVGKFLK	1	AFHLDLDFVGK(0.997)FLK(0.003)	Q9Z0R9	Fatty acid desaturase 2	84	11	Fads2		-1.031			-0.303632		-0.667317	0.498025
AFILPKAEVCVR	1	AFILPK(1)AEVCVR	Q8R1F1	Niban-like protein 1	330	6	Fam129b	-0.294349	0.0200577	-0.401425	-0.0633338	-0.0110645	0.0810669	-0.111508	0.669392
AFIQKSNLIR	1	AFIQK(1)SNLIR	Q8BQN6	Zinc finger protein OZF	112	5	Znf146	-0.262434		-0.404554	-0.405987			-0.357658	1.76283
AFIQKSSLIR	1	AFIQK(1)SSLIR	Q62513	Zinc finger protein 260	227	5	Znf260	0.204391		-0.184179	-0.238017		0.220701	0.000724237	0.00188642
AFISKVSSHK	1	AFISK(1)VSSHK	Q9CS74	Protein SGT1 homolog	463	5	Ecd					-0.278094	-0.247046	-0.26257	1.42487
AFITNIPFDVKWQSLK	1	AFITNIPFDVK(1)WQSLK	Q9D0E1-2;Q9D0E1;B8JK33;B8JK32;A0A3Q4EH91	Heterogeneous nuclear ribonucleoprotein M	82;82;82;82;80	11	Hnrnpm	-0.41781		-0.501422	0.120485		-0.371068	-0.292454	0.891499
AFKALIAAQYSGAQVR	1	AFK(1)ALIAAQYSGAQVR	Q9D8N0	Elongation factor 1-gamma	17	3	Eef1g	-0.442477		-0.264391	-0.397258			-0.368042	1.68947
AFKDTGKTPVEPEVAIHR	1;2	AFK(1)DTGK(1)TPVEPEVAIHR	P60867	40S ribosomal protein S20	4	3	Rps20	-1.77581	-1.15669	-1.81426	-1.61719	-1.27063	-1.27921	-1.48563	4.27943
AFKLFDDDDSGKISLR	2	AFK(1)LFDDDDSGK(1)ISLR	O35648;A0A286YDP0;A0A286YD15;A0A286YDS3;A0A286YCB3	Centrin-3	108;81;55;55;12	3	Cetn3		-0.629122	-1.29605	-0.447426	0.317651		-0.513736	0.65901
AFKLFDDDDSGKISLR	2	AFK(1)LFDDDDSGK(1)ISLR	O35648;A0A286YDP0;A0A286YD15;A0A286YDS3;A0A286YCB3	Centrin-3	117;90;64;64;21	12	Cetn3		-0.629122	-1.29605	-0.447426	0.317651		-0.513736	0.65901
AFKQQFVNYATEK	1	AFK(1)QQFVNYATEK	Q811U4;F6XRI9	Mitofusin-1	643;291	3	Mfn1	0.00791308	-0.422192	0.127105	0.161952	0.308477		0.0366512	0.106342
AFKSSHNLAVHR	1	AFK(1)SSHNLAVHR	Q62511;Q62511-2;E0CY81	E3 ubiquitin-protein ligase ZFP91	384;267;384	3	Zfp91	0.324926						0.324926
AFLADPSAFAAAAPAAAATTAAPAAAAAPAKAEAK	1	AFLADPSAFAAAAPAAAATTAAPAAAAAPAK(0.522)AEAK(0.478)	P14869	60S acidic ribosomal protein P0	297	31	Rplp0				-0.67708			-0.67708
AFLADPSAFAAAAPAAAATTAAPAAAAAPAKAEAK	1	AFLADPSAFAAAAPAAAATTAAPAAAAAPAK(0.5)AEAK(0.5)	P14869	60S acidic ribosomal protein P0	301	35	Rplp0				-0.782943			-0.782943
AFLDQVFHLKPGLSLR	1	AFLDQVFHLK(1)PGLSLR	Q6DFW0;Q6DFW0-2;A2ANZ2	Protein C9orf72 homolog	388;388;224	10	3110043O21Rik	0.675635	0.0848807					0.380258	0.376298
AFLDRPSQPTQEAKK	1	AFLDRPSQPTQEAK(0.948)K(0.052)	Q8BG60;Q8BG60-2	Thioredoxin-interacting protein	141;140	14	Txnip		-0.0253532		0.116099	-0.485014		-0.131423	0.264278
AFLDRPSQPTQEAKK	1	AFLDRPSQPTQEAK(0.405)K(0.595)	Q8BG60;Q8BG60-2	Thioredoxin-interacting protein	142;141	15	Txnip				-0.0927401		-0.694508	-0.393624	0.38144
AFLDSLPDVKIVK	1	AFLDSLPDVK(0.993)IVK(0.007)	Q8CGY8;Q8CGY8-2	UDP-N-acetylglucosamine--peptide N-acetylglucosaminyltransferase 110 kDa subunit	752;742	10	Ogt	-0.218212	0.229219		0.0166389	0.180784	0.361095	0.113905	0.499189
AFLDSLPDVKIVK	1	AFLDSLPDVK(0.422)IVK(0.578)	Q8CGY8;Q8CGY8-2	UDP-N-acetylglucosamine--peptide N-acetylglucosaminyltransferase 110 kDa subunit	755;745	13	Ogt		0.160275				0.198746	0.17951	1.16776
AFLEMDTKQSSQDSLPQK	1	AFLEMDTK(0.999)QSSQDSLPQK(0.001)	P27046	Alpha-mannosidase 2	627	8	Man2a1			-0.848453				-0.848453
AFLFNKVVNLQYSEVQDR	1	AFLFNK(1)VVNLQYSEVQDR	P62700	Protein yippee-like 5	47	6	Ypel5	-0.0638012		-0.0667597	-0.17555			-0.102037	0.962528
AFLIEEQKIVVK	1	AFLIEEQK(0.999)IVVK(0.001)	Q9D1R9	60S ribosomal protein L34	101	8	Rpl34		1.86481			0.287827		1.07632	0.395224
AFMDHLKHR	1	AFMDHLK(1)HR	Q6WKZ8;Q6WKZ8-2;Q6WKZ8-3	E3 ubiquitin-protein ligase UBR2	450;450;253	7	Ubr2					0.0458623	0.352646	0.199254	0.379168
AFNAEAFKPGSTHKCR	1	AFNAEAFK(0.005)PGSTHK(0.995)CR	Q6NS46	Protein RRP5 homolog	418	14	Pdcd11			-0.297502				-0.297502
AFNLEKQNHTPR	1	AFNLEK(1)QNHTPR	Q99K48;Q99K48-2;B1AXT0	Non-POU domain-containing octamer-binding protein	11;11;11	6	Nono		-0.00465297			0.12075	0.0479571	0.0546847	0.566302
AFNNPTTKTADDETR	1	AFNNPTTK(1)TADDETR	Q8K387;Q8K387-2	Ubiquitin carboxyl-terminal hydrolase 45	328;328	8	Usp45	-0.517172	-0.435885					-0.476529	1.26627
AFPNKQGYVLSSIEGR	1	AFPNK(1)QGYVLSSIEGR	A0A140LHA2;Q9WVA3	Mitotic checkpoint protein BUB3	191;191	5	Bub3	0.0792928	0.0156403	0.0247452	-0.00802926	0.0464212	0.139731	0.0496336	1.15025
AFPSYFSKGIPNVLR	1	AFPSYFSK(1)GIPNVLR	Q9CQ69	Cytochrome b-c1 complex subunit 8	33	8	Uqcrq	-0.165661		-0.40614	-0.358029			-0.309943	1.28523
AFQEQVDKLGR	1	AFQEQVDK(1)LGR	P43136;F7DC78	Nuclear receptor subfamily 2 group F member 6	278;233	8	Nr2f6			-0.221489				-0.221489
AFQFVETHGEVCPANWTPESPTIKPSPTASK	1	AFQFVETHGEVCPANWTPESPTIK(0.993)PSPTASK(0.007)	P20108	Thioredoxin-dependent peroxide reductase, mitochondrial	242	24	Prdx3		-0.904548			-0.709552		-0.80705	1.11612
AFQHLEQKFGR	1	AFQHLEQK(1)FGR	O88852	Testis-specific Y-encoded-like protein 1	198	8	Tspyl1	-0.0866912	-0.156129	-0.361639	-0.156322	-0.117005	-0.0391918	-0.152829	1.69498
AFSAWKQMGEQR	1	AFSAWK(1)QMGEQR	Q543K9;A0A2I3BQH2;Q9D8C9	Purine nucleoside phosphorylase	179;201;194	6	Pnp;Pnp2		0.391438			0.0681893	0.0425043	0.167377	0.561442
AFSEADMERPLQELGLVPSAVLIVAKK	1	AFSEADMERPLQELGLVPSAVLIVAK(0.118)K(0.882)	Q922Y1;A0A498WFS2	UBX domain-containing protein 1	294;259	27	Ubxn1		0.100305					0.100305
AFSKTCAGGLR	1	AFSK(1)TCAGGLR	Q921Y4	Molybdate-anion transporter	234	4	Mfsd5	-0.364496		-0.504141		-0.25367	-0.193024	-0.328833	1.76658
AFSLAKNSQPNR	1	AFSLAK(1)NSQPNR	Q99J95;Q99J95-2;Q99J95-3	Cyclin-dependent kinase 9	178;127;49	6	Cdk9	0.352759	0.125122	0.456596	-0.0115734	0.105142	0.0936954	0.186957	1.30044
AFSQCVQKIR	1	AFSQCVQK(1)IR	Q9R1X5;F8WJ10;A0A338P7E4	Multidrug resistance-associated protein 5	383;383;46	8	Abcc5	-0.162686	-0.211531	0.183709	0.148999	-0.145015	-0.288858	-0.0792304	0.432149
AFSQKENLIIHQR	1	AFSQK(1)ENLIIHQR	Q62513	Zinc finger protein 260	199	5	Znf260				2.27369			2.27369
AFSQKQNFITHQK	1	AFSQK(1)QNFITHQK	Q80W31	Zinc finger protein 569	499	5	Znf569	0.0962619		-0.360342	-0.442497			-0.235526	0.530039
AFSQKQYLIK	1	AFSQK(0.999)QYLIK(0.001)	Q62513	Zinc finger protein 260	171	5	Znf260				-0.763538			-0.763538
AFSQSSDLIKHQR	1	AFSQSSDLIK(1)HQR	A0A0U1RNU4;Q8R0T2	Zinc finger protein 768	331;334	10	Znf768	-0.0397849	0.18612	-0.423468	-0.0356975	0.173895	0.0394192	-0.016586	0.0644256
AFSTSVSKQEAELSPEMISSGSWR	1	AFSTSVSK(1)QEAELSPEMISSGSWR	Q8C0C7;E9PWY9	Phenylalanine--tRNA ligase alpha subunit	187;187	8	Farsa	-0.436959	-0.10642	-0.0213943	1.40425	0.00331439	0.0676387	0.151738	0.232114
AFTGEGQKLGSTAPQVLNTSSPAQQAENEAK	1	AFTGEGQK(1)LGSTAPQVLNTSSPAQQAENEAK	Q9CZ44-3;Q9CZ44;A2AT02;Q9CZ44-2	NSFL1 cofactor p47	261;259;228;261	8	Nsfl1c		-0.229535	-0.565652	-0.542963	-0.193932		-0.38302	1.51195
AFTKELDQWVEQLNECKQLNENQVR	1;2	AFTK(1)ELDQWVEQLNECK(1)QLNENQVR	P62715	Serine/threonine-protein phosphatase 2A catalytic subunit beta isoform	8	4	Ppp2cb		-0.102945			-0.0805608		-0.0917531	1.11196
AFTMSTKGSR	1	AFTMSTK(1)GSR	O35604	Niemann-Pick C1 protein	1179	7	Npc1					-0.320919	-0.582642	-0.45178	0.745961
AFTQSSKLVQHQR	1	AFTQSSK(1)LVQHQR	A0A087WRR7		339	7	Zfp383	-0.0391325			-0.0678481			-0.0534903	0.777425
AFTQSTNLIKHQR	1	AFTQSTNLIK(1)HQR	Q6A085	Zinc finger protein 629	250	10	Znf629	0.160662		-0.465281	-0.182229			-0.162283	0.333023
AFVAGVLPLKVAK	1	AFVAGVLPLK(0.989)VAK(0.011)	Q9D7H3;D3Z263	RNA 3'-terminal phosphate cyclase	205;99	10	RtcA;Rtca	-0.354907						-0.354907
AFVDFFSQCLHEEYKSK	1	AFVDFFSQCLHEEYK(0.952)SK(0.048)	O70503;O70503-2	Very-long-chain 3-oxoacyl-CoA reductase	221;86	15	Hsd17b12	-0.380615						-0.380615
AFVENNPAIKWCPTAGCER	1	AFVENNPAIK(1)WCPTAGCER	Q6ZPS6;A0A0G2JEA0	Ankyrin repeat and IBR domain-containing protein 1	421;421	10	Ankib1		0.245374					0.245374
AFVGQKSSFLVDCSK	1	AFVGQK(1)SSFLVDCSK	Q80X90	Filamin-B	2530	6	Flnb	0.0104934	0.403268	-0.02669	0.235972	0.444667	0.187261	0.209162	1.33337
AFVNIQKELANFSK	1	AFVNIQK(1)ELANFSK	Q0VG62;Q0VG62-1;A0A087WNR7	Uncharacterized protein C8orf59 homolog	59;101;59	7	1810022K09Rik	-0.234992		-0.442967				-0.338979	0.722408
AFVQSGQLKTHQR	1	AFVQSGQLK(1)THQR	Q0VDT2-2;Q0VDT2	Zinc finger protein 367	203;203	9	Znf367	0.324465		-0.0272632	0.452912			0.250038	0.650514
AFVSKTNTSAMPGK	1	AFVSK(0.998)TNTSAMPGK(0.002)	F8VQ93;Q8VDD9	PH-interacting protein	1533;1533	5	Phip				-0.795934		-0.675973	-0.735954	1.28592
AFYGLKQVER	1	AFYGLK(1)QVER	Q80X73	Protein pelota homolog	297	6	Pelo			-0.554294				-0.554294
AGAAALEHLLASKR	1	AGAAALEHLLASK(1)R	B1AXI9;J3QMP9;Q62036	Centrosomal protein of 131 kDa	294;294;294	13	Cep131			-2.25044				-2.25044
AGAESDGQFQFTGIKK	1	AGAESDGQFQFTGIK(0.856)K(0.144)	Q78IK2	Up-regulated during skeletal muscle growth protein 5	16	15	Usmg5	-0.442771		-0.5425		-0.503896		-0.496389	2.46808
AGAIAPCEVTVPAQNTGLGPEKTSFFQALGITTK	1	AGAIAPCEVTVPAQNTGLGPEK(1)TSFFQALGITTK	P14869;S4R1N1	60S acidic ribosomal protein P0	134;95	22	Rplp0	-0.130602		-0.726281	-0.728144			-0.528343	0.930795
AGAIIENMSTKK	1	AGAIIENMSTK(0.389)K(0.611)	Q6DID7;A0A0G2JEH4	Protein wntless homolog	13;13	12	Wls			-0.675166		-0.756648	-0.472269	-0.634694	1.76227
AGAMVKMAAAGGGGGGGR	1	AGAMVK(1)MAAAGGGGGGGR	G5E924;Q8R081	Heterogeneous nuclear ribonucleoprotein L	26;34	6	Hnrnpl	-0.196856						-0.196856
AGATSEGVLANFFNSLLSKK	1	AGATSEGVLANFFNSLLSK(0.827)K(0.173)	Q8R1Q8	Cytoplasmic dynein 1 light intermediate chain 1	454	19	Dync1li1	0.352081						0.352081
AGAVEKGVPLYR	1	AGAVEK(1)GVPLYR	P17182;Q6PHC1;B0QZL1	Alpha-enolase;Enolase	126;58;126	6	Eno1	-0.0252358		-0.655399	-0.368402			-0.349679	0.710224
AGDAFGDTSFLTSKAR	1	AGDAFGDTSFLTSK(1)AR	Q9JM96;A2A6Q2;A2A6Q3	Cdc42 effector protein 4	56;56;56	14	Cdc42ep4	0.153287		-0.528011	-0.516099			-0.296941	0.497624
AGDLETVKQLCSPQNVNCR	1	AGDLETVK(1)QLCSPQNVNCR	Q6PFX9;Q6PFX9-2	Tankyrase-1	660;316	8	Tnks	-0.11984						-0.11984
AGDMLNLALKEQQPK	1	AGDMLNLALK(0.955)EQQPK(0.045)	Q9D0K1	Peroxisomal membrane protein PEX13	306	10	Pex13						3.31169	3.31169
AGDNILAVLKHLATSDTLASSSEYR	1	AGDNILAVLK(1)HLATSDTLASSSEYR	Q3UVK0;F6TQS9	Endoplasmic reticulum metallopeptidase 1	374;187	10	Ermp1	-0.723301			0.0147838			-0.354259	0.289874
AGEEHYNCISALHKAMR	1	AGEEHYNCISALHK(1)AMR	Q91XU0;Q91XU0-2	ATPase WRNIP1	503;503	14	Wrnip1	0.0608775						0.0608775
AGELKVVNGAAASQPPSK	1	AGELK(1)VVNGAAASQPPSK	Q99NB9;G5E866	Splicing factor 3B subunit 1	182;182	5	Sf3b1	-1.03133			-0.136965			-0.584146	0.380964
AGETPYNIDCSHQKSILTQIFGAR	1	AGETPYNIDCSHQK(1)SILTQIFGAR	A0A1Y7VMH7;A0A1Y7VME9;E9Q9B7;A0A1Y7VNF8		374;416;416;246	14	Kidins220	-0.448745						-0.448745
AGEVFIHKDK	1	AGEVFIHK(0.905)DK(0.095)	Q99K48;Q99K48-2	Non-POU domain-containing octamer-binding protein	109;109	8	Nono	0.578311		0.912803				0.745557	0.852375
AGEVFIHKDK	1	AGEVFIHK(0.148)DK(0.852)	Q99K48;Q99K48-2	Non-POU domain-containing octamer-binding protein	111;111	10	Nono				0.783666			0.783666
AGFAGDQIPKYCFPNYVGRPK	1	AGFAGDQIPK(1)YCFPNYVGRPK	P61164;A0A494BB86;Q8R5C5	Alpha-centractin;Beta-centractin	32;32;32	10	Actr1a;Actr1b	-0.5858						-0.5858
AGFLAFTQLPKFR	1	AGFLAFTQLPK(1)FR	G3X922;D4AFX7		450;450	11	Dnajc13	-0.17262		-0.16822	-0.692059			-0.3443	0.729914
AGFLDLKDFLPK	1	AGFLDLK(0.999)DFLPK(0.001)	P26039	Talin-1	263	7	Tln1	-0.766112						-0.766112
AGGKILTFDQLALESPKGR	1;2	AGGK(1)ILTFDQLALESPK(1)GR	P35980;A0A1B0GQU8;A0A1B0GSS8;A0A1B0GSF7	60S ribosomal protein L18	119;90;86;67	4	Rpl18	0.0618453		0.00360224				0.0327238	0.334455
AGGTEIGKTLAEK	1	AGGTEIGK(0.881)TLAEK(0.119)	D3Z4U0;Q9R020	Zinc finger Ran-binding domain-containing protein 2	54;54	8	Zranb2	0.52707						0.52707
AGHQSAAASNLSGLSLQEAQQILNVSKLSPEEVQK	1	AGHQSAAASNLSGLSLQEAQQILNVSK(0.995)LSPEEVQK(0.005)	Q9CQV1;A0A1L1SQA2	Mitochondrial import inner membrane translocase subunit TIM16	67;39	27	Pam16	0.143655		-0.797212				-0.326779	0.212187
AGICHKVSTFAMR	1	AGICHK(1)VSTFAMR	Q8BL86	Metallo-beta-lactamase domain-containing protein 2	256	6	Mblac2			0.990882	0.912573			0.951728	1.5821
AGIVQEDVQPPGLKVWSDPFGR	1	AGIVQEDVQPPGLK(1)VWSDPFGR	D3Z7Q2		60	14	Smim20	-1.05832						-1.05832
AGKDLVSSLTSGLLTIGDR	1	AGK(1)DLVSSLTSGLLTIGDR	Q3V117;Q91V92	ATP-citrate synthase	918;908	3	Acly	-0.133353			-0.522634			-0.327993	0.467301
AGKENNFPPLPPFLPLK	1	AGK(1)ENNFPPLPPFLPLK	Q9JKV5;A0A1Y7VJF7;A0A1Y7VJV8	Secretory carrier-associated membrane protein 4	4;4;4	3	Scamp4				-0.628051			-0.628051
AGKGGPTPQEAIQR	1	AGK(1)GGPTPQEAIQR	Q9D8B3	Charged multivesicular body protein 4b	17	3	Chmp4b	-0.584263		-1.11926	-0.522779			-0.7421	1.2262
AGKIVVNLTGR	1	AGK(1)IVVNLTGR	P62245;F8WJ41;D3Z712;D3YVB4	40S ribosomal protein S15a	60;60;60;60	3	Rps15a	-0.487642	-0.227371	-0.710402	-0.52693	0.0540844	0.164786	-0.288912	1.01442
AGKLDPHLVLDQLR	1	AGK(1)LDPHLVLDQLR	Q61879;Q3UH59;Q5SV64	Myosin-10	689;726;720	3	Myh10		0.494672			0.265197	3.84408	1.53465	0.500617
AGKLDPHLVLDQLR	1	AGK(1)LDPHLVLDQLR	Q8VDD5	Myosin-9	682	3	Myh9	-0.824955	0.494672		0.216238	0.265197	3.84408	0.799047	0.430052
AGKPVICATQMLESMIK	1	AGK(1)PVICATQMLESMIK	P52480;P52480-2	Pyruvate kinase PKM	322;322	3	Pkm	-0.0856192		-0.080454	0.0406821			-0.041797	0.379101
AGKPVICATQMLESMIKK	1	AGKPVICATQMLESMIK(0.794)K(0.206)	P52480;P52480-2	Pyruvate kinase PKM	336;336	17	Pkm	-0.206945						-0.206945
AGKPVICATQMLESMIKK	1	AGKPVICATQMLESMIK(0.1)K(0.9)	P52480;P52480-2	Pyruvate kinase PKM	337;337	18	Pkm	-0.214491			-0.250886			-0.232689	1.30377
AGKSSLFK	1	AGK(1)SSLFK	Q9R0M6;A2AFP5;A2AFP4	Ras-related protein Rab-9A	4;18;4	3	Rab9a;Rab9	-0.452866		0.0179219		-0.456663	-0.474512	-0.34153	1.18572
AGKVDCQAYPQTCQK	1	AGK(1)VDCQAYPQTCQK	Q9DC23	DnaJ homolog subfamily C member 10	725	3	Dnajc10	0.0297002		0.173255	-0.0440028			0.0529843	0.306666
AGLIPKFVSFLGK	1	AGLIPK(1)FVSFLGK	P52293;A2A600;A2A601;A6PW68	Importin subunit alpha-1	123;123;123;142	6	Kpna2	-0.636773		-0.840758	-0.275507			-0.584346	1.14561
AGLKCGPITSTTR	1	AGLK(1)CGPITSTTR	Q6P1H6;Q6P1H6-2;Q6P1H6-3;Q6P1H6-4	Ankyrin repeat and LEM domain-containing protein 2	92;92;92;92	4	Ankle2	-0.873212		-0.656626	-0.608606			-0.712815	1.89323
AGLNCSTETMPIKINLIAPPR	1	AGLNCSTETMPIK(1)INLIAPPR	Q6ZWX6	Eukaryotic translation initiation factor 2 subunit 1	226	13	Eif2s1	-0.341263		-0.908632	-0.348372			-0.532756	0.978045
AGLNSLEAVKR	1	AGLNSLEAVK(1)R	Q6IRU2	Tropomyosin alpha-4 chain	11	10	Tpm4	0.130272	0.228234	0.710702	0.271665	0.260146	0.249142	0.30836	1.85862
AGLSKLPDLK	1	AGLSK(1)LPDLK	Q9DCC8	Mitochondrial import receptor subunit TOM20 homolog	56	5	Tomm20	-0.342013		-0.274756	-0.160298	0.0881416	0.435949	-0.0505954	0.131015
AGLVSKNALGSSFVGAR	1	AGLVSK(1)NALGSSFVGAR	Q03265;D6RJ16	ATP synthase subunit alpha, mitochondrial	23;23	6	Atp5a1	-0.105582						-0.105582
AGMAAVASPISNCDLESFAQTLKK	1	AGMAAVASPISNCDLESFAQTLK(0.466)K(0.534)	Q91VE0	Long-chain fatty acid transport protein 4	571	24	Slc27a4			-1.86166				-1.86166
AGMFVSKFFGGCVPEMALTPDDR	1	AGMFVSK(1)FFGGCVPEMALTPDDR	E9QB02;Q68FL6	Methionine--tRNA ligase, cytoplasmic	665;665	7	Mars			-0.317247				-0.317247
AGNFYVPAEPKLAFVIR	1	AGNFYVPAEPK(1)LAFVIR	P14148;F6XI62	60S ribosomal protein L7	110;136	11	Rpl7	-0.442477		-0.415018	-0.200448			-0.352648	1.35665
AGPAGTTPELVGVNPETFLPVLQKTQLNK	1	AGPAGTTPELVGVNPETFLPVLQK(0.895)TQLNK(0.105)	A0A140LJI3;A0A140LJE2;A0A140LIA1;A0A140LHT5;Q8BWC0	Two pore calcium channel protein 2	352;352;328;352;352	24	Tpcn2	-0.825082		-0.635719	-0.130065			-0.530289	0.903163
AGPGAWKR	1	AGPGAWK(1)R	A2AK40;O35149	Zinc transporter 4	8;8	7	Slc30a4	6.01243				-0.162218	-0.0555013	1.93157	0.35283
AGPGTTYNFPQSPSANEMTNNQPKTAK	1;2	AGPGTTYNFPQSPSANEMTNNQPK(0.999)TAK(0.001)	Q9QYH6	Melanoma-associated antigen D1	178	24	Maged1	-0.758941		-0.485378	-0.758843			-0.667721	1.74141
AGQCVIGLQMGTNKCASQSGMTAYGTR	1	AGQCVIGLQMGTNK(1)CASQSGMTAYGTR	Q08093	Calponin-2	174	14	Cnn2	-0.56077		-0.792157	-0.609046			-0.653991	1.94256
AGQGGLPCDYTANSKGGVTTQALAK	1	AGQGGLPCDYTANSK(0.997)GGVTTQALAK(0.003)	P27790	Major centromere autoantigen B	266	15	Cenpb			-0.454565				-0.454565
AGQLLPVVQFLQKGLQR	1	AGQLLPVVQFLQK(1)GLQR	Q8BU03	Periodic tryptophan protein 2 homolog	850	13	Pwp2	-0.434032		-0.459735	-0.263127			-0.385631	1.60807
AGSDGAKIGNCPFSQR	1	AGSDGAK(1)IGNCPFSQR	Q9Z1Q5	Chloride intracellular channel protein 1	20	7	Clic1	0.158854		-0.0694367	0.133827		0.343465	0.141677	0.716407
AGSEECPEEDVEAADQGEEGDVKR	1	AGSEECPEEDVEAADQGEEGDVK(1)R	Q8BW72;A2A8L9;Q8BW72-2	Lysine-specific demethylase 4A	386;386;386	23	Kdm4a		-0.26067					-0.26067
AGTALKR	1	AGTALK(1)R	P60605;G3UYT0	Ubiquitin-conjugating enzyme E2 G2	7;7	6	Ube2g2					-0.114957	-0.071679	-0.0933178	0.838458
AGTSKLQQTVPADASPDSK	1	AGTSK(1)LQQTVPADASPDSK	Q80Z37	E3 ubiquitin-protein ligase Topors	89	5	Topors	0.810813		0.327342				0.569078	0.592231
AGTTTIEAVKR	1	AGTTTIEAVK(1)R	D3Z2H9;E9Q7Q3;D3Z6I8;P21107-2		11;11;11;11	10	Tpm3-rs7;Tpm3	0.606158	0.368824	1.03386	0.322505	0.430928	0.258941	0.503537	2.1204
AGTVQSTNDSSSLSKR	1	AGTVQSTNDSSSLSK(1)R	Q8BYR1;Q8BYR1-2	tRNA wybutosine-synthesizing protein 4	24;24	15	Lcmt2			0.252416				0.252416
AGTWAAKGVFTSQR	1	AGTWAAK(1)GVFTSQR	Q9QXS1-14	Plectin	8	7	Plec	-0.459635		-0.534391	-0.733987			-0.576005	1.70736
AGVALPFEKSQLTLK	1	AGVALPFEK(1)SQLTLK	Q9DBH0;A0A1D5RM92;A0A1D5RLH0	NEDD4-like E3 ubiquitin-protein ligase WWP2	17;17;17	9	Wwp2	-1.67277		-1.89271	-1.56867			-1.71138	2.50857
AGVGPSCDDEVDLKSR	1	AGVGPSCDDEVDLK(1)SR	Q8BGW1;Q8BGW1-2;Q8BGW1-3;E9Q1E4;Q8BGW1-4	Alpha-ketoglutarate-dependent dioxygenase FTO	191;191;191;189;191	14	Fto	-0.254651	-0.257476	-0.406369	-0.242499	-0.527679	-0.248245	-0.32282	2.94722
AGVNTVTTLVENKK	1	AGVNTVTTLVENK(0.973)K(0.027)	P12970	60S ribosomal protein L7a	150	13	Rpl7a	-0.345949		-0.133654	-0.0836762			-0.18776	0.839778
AGVNTVTTLVENKK	1	AGVNTVTTLVENK(0.15)K(0.85)	P12970	60S ribosomal protein L7a	151	14	Rpl7a	-0.425036	-0.0272191	-0.290656	-0.0588035	-0.243626	-0.0540627	-0.183234	1.41094
AGYNVKQLFR	1	AGYNVK(1)QLFR	P35279;P35279-2;D3YV69	Ras-related protein Rab-6A	164;164;131	6	Rab6a	0.100709		-0.202223	0.32112			0.0732017	0.169364
AGYSLEKVFGIQLK	1	AGYSLEK(1)VFGIQLK	Q9ER67		330	7	Maged2	0.0781999		-0.504857	-0.274756			-0.233805	0.520164
AHALGGDWKQVAPAGAHVAVK	1	AHALGGDWK(1)QVAPAGAHVAVK	Q3TZX8-2;Q3TZX8;Q3TZX8-3;A0A0U1RPV7	Polynucleotide 5'-hydroxyl-kinase NOL9	63;63;63;61	9	Nol9	0.645978		1.00971			0.548437	0.734707	1.4608
AHATTSNTVSKLLEK	1	AHATTSNTVSK(1)LLEK	O54724	Polymerase I and transcript release factor	111	11	Ptrf	-0.196492	-0.261967	0.016211	-0.46168	-0.150433	-0.258356	-0.218786	1.72466
AHATTSNTVSKLLEKVR	1	AHATTSNTVSK(0.002)LLEK(0.998)VR	O54724	Polymerase I and transcript release factor	115	15	Ptrf	-0.464664	-0.258235	-0.360935				-0.361278	1.58262
AHAYGDPNTGLNSQLHYKR	1	AHAYGDPNTGLNSQLHYK(1)R	Q9EPQ8-2;Q9EPQ8	Transcription factor 20	1114;1114	18	Tcf20				-0.649593			-0.649593
AHEILPELVCCSAKNLR	1	AHEILPELVCCSAK(1)NLR	P42932;H3BKG2;H3BLL1	T-complex protein 1 subunit theta	152;98;98	14	Cct8	0.1153	0.052555	0.203264	0.392537	0.158466	-0.281807	0.106719	0.533056
AHHKFSETHADPHNSRR	1	AHHK(1)FSETHADPHNSRR	P13011;A0A494BAV5;P13516;Q6T707	Acyl-CoA desaturase 2;Acyl-CoA desaturase 1	161;161;158;156	4	Scd2;Scd1;Scd4	0.284869	-0.218044		-0.239311	-0.113146	-0.0509208	-0.0673104	0.287565
AHIAQLCEKAGLLQR	1	AHIAQLCEK(1)AGLLQR	Q68FD5;Q5SXR6	Clathrin heavy chain 1;Clathrin heavy chain	619;623	9	Cltc	-0.327222	-0.397752	-0.174475	-0.00948074	-0.304558	-0.262832	-0.246053	2.14805
AHIISDQKVQTK	1	AHIISDQK(1)VQTK	A2A432;E9PXY1;A2A432-2;J3QJX0	Cullin-4B	398;324;398;324	8	Cul4b	-0.549177	-0.587359	-0.378307	-0.0535686		-0.119996	-0.337682	1.44238
AHILSHKESHLY	1	AHILSHK(1)ESHLY	F8VPU2	FERM, RhoGEF and pleckstrin domain-containing protein 1	1043	7	Farp1	-0.164254	-0.241322		-0.194212	-0.422694	-0.118899	-0.228276	1.91364
AHKQIYYSDK	1	AHK(1)QIYYSDK	P56390	Cyclin-dependent kinases regulatory subunit 2	4	3	Cks2	-0.382081		-0.722229		0.248656		-0.285218	0.375123
AHLEKESIAQR	1	AHLEK(1)ESIAQR	Q9DB25	Dolichyl-phosphate beta-glucosyltransferase	202	5	Alg5	-0.287853	-0.296952		-0.363271			-0.316026	2.25111
AHLGTALKANPFGGASHAK	1	AHLGTALK(1)ANPFGGASHAK	P62267	40S ribosomal protein S23	37	8	Rps23	-0.20083	-0.305414	-0.747003	-0.146675	-0.0929094	0.0751903	-0.236273	1.02803
AHLIKSSSTFK	1	AHLIK(1)SSSTFK	Q80TF3;A2AGW4	Protocadherin-19	891;387	5	Pcdh19						0.0912598	0.0912598
AHLIKSSTFK	1	AHLIK(1)SSTFK	E9Q5E1		844	5	Pcdh19	-0.182066		-0.804249	-0.415961	0.21176	0.209391	-0.196225	0.434169
AHLKTGGNFPYLCR	1	AHLK(1)TGGNFPYLCR	Q9CQC8;A0A1L1SST5;Q9CQC8-2	Maspardin	251;251;251	4	Spg21	0.445833	-0.142974	-0.0544223				0.082812	0.157582
AHLQKLMSDK	1	AHLQK(1)LMSDK	Q9CZD3	Glycine--tRNA ligase	214	5	Gars					0.406537	0.386038	0.396288	1.78354
AHLTFPKDYPLRPPK	1	AHLTFPK(1)DYPLRPPK	P62254	Ubiquitin-conjugating enzyme E2 G1;Ubiquitin-conjugating enzyme E2 G1, N-terminally processed	63	7	Ube2g1	-0.0578121						-0.0578121
AHNDVMEVLHKHGAK	1	AHNDVMEVLHK(0.997)HGAK(0.003)	Q6PFX9;Q6PFX9-2	Tankyrase-1	572;228	11	Tnks		0.0328061					0.0328061
AHPFIKEYQAK	1	AHPFIK(0.996)EYQAK(0.004)	O89079;F6YFR7;F6XIG5	Coatomer subunit epsilon	288;204;96	6	Cope	-0.152083			0.0723116	-0.132135		-0.0706356	0.368116
AHPPELKKFMDK	2	AHPPELK(1)K(1)FMDK	P62309	Small nuclear ribonucleoprotein G	10	7	Snrpg	-0.0789903	0.383165		-0.200863	0.438612	0.0773797	0.123861	0.420692
AHPPELKKFMDK	2	AHPPELK(1)K(1)FMDK	P62309	Small nuclear ribonucleoprotein G	11	8	Snrpg	-0.0321084	0.383165		-0.0183081	0.438612	0.0773797	0.169748	0.77763
AHPPVTSAPLSPPQPNDLYKNATSSSEFYK	1	AHPPVTSAPLSPPQPNDLYK(0.627)NATSSSEFYK(0.373)	Q8VHG2;Q8VHG2-2;F6YMV1;B1AXE9	Angiomotin	210;210;29;210	20	Amot	-0.311453						-0.311453
AHPVFYQGTYSQALNDAKR	1	AHPVFYQGTYSQALNDAK(1)R	Q3TDN2;Q3TDN2-2	FAS-associated factor 2	167;148	18	Faf2	0.170951		-0.461065	-0.585713		-0.286744	-0.290643	0.75064
AHPVMLKQNPVLPPTITDQIR	1	AHPVMLK(1)QNPVLPPTITDQIR	O70422	General transcription factor IIH subunit 4	379	7	Gtf2h4	1.02503						1.02503
AHQVVEDGYEFFAKR	1	AHQVVEDGYEFFAK(1)R	P62137;P62141;A0A0J9YUU8;P63087-2;P63087;A0A0G2JFF1	Serine/threonine-protein phosphatase PP1-alpha catalytic subunit;Serine/threonine-protein phosphatase PP1-beta catalytic subunit;Serine/threonine-protein phosphatase PP1-gamma catalytic subunit	260;259;32;260;260;215	14	Ppp1ca;Ppp1cb;Ppp1cc	0.0360461	-0.222734	-0.0215847	-0.00368357	-0.0902653	0.159887	-0.0237223	0.174889
AHSIQIMKVEEIAAGKCR	1;2	AHSIQIMK(1)VEEIAAGK(1)CR	P62717;A0A1D5RM85;A0A1D5RLW5;A0A1D5RME4	60S ribosomal protein L18a	128;128;99;84	8	Rpl18a	-0.548649	-0.218582	-0.66278	-0.424049	0.0881416	0.368377	-0.232923	0.678525
AHSKGVTCLSFSK	1	AHSK(1)GVTCLSFSK	Q3UKJ7;Q3UKJ7-2	WD40 repeat-containing protein SMU1;WD40 repeat-containing protein SMU1, N-terminally processed	308;308	4	Smu1			-0.184736	0.104202			-0.0402668	0.0825198
AHSSMVGVNLPQKAGGFLMK	1	AHSSMVGVNLPQK(1)AGGFLMK	P09411;S4R2M7	Phosphoglycerate kinase 1;Phosphoglycerate kinase	184;184	13	Pgk1	0.587077	-0.17262			-0.199554	-0.402607	-0.0469259	0.0741709
AHVAPCFDASKVK	1	AHVAPCFDASK(0.072)VK(0.928)	B7FAU9;Q8BTM8;B7FAV1	Filamin-A	1164;1164;1140	13	Flna	-0.384904			-0.692502			-0.538703	0.751919
AHVTGASSSSSSSTKGTYFPAILNPPPSPATER	1	AHVTGASSSSSSSTK(1)GTYFPAILNPPPSPATER	A0A0R4J0A9;O88572	Low-density lipoprotein receptor-related protein 6	1477;1477	15	Lrp6	-1.09231	-0.920871	-1.26001	-1.32417	-1.04761	-1.05278	-1.11629	5.05009
AHVTHPELKATFCLPILGVK	1	AHVTHPELK(1)ATFCLPILGVK	Q9CR47	Ribosome biogenesis protein NSA2 homolog	189	9	Nsa2	-0.743086				0.0229004		-0.360093	0.28432
AIAEGLGSELLVGTTKNALLR	1	AIAEGLGSELLVGTTK(1)NALLR	Q8VC03;A0A286YDN1	Echinoderm microtubule-associated protein-like 3	578;577	16	Eml3	0.547154	0.122739	0.489954	0.290188	0.214871	0.0939658	0.293145	1.9007
AIAKGVGIISEGNETVEDIAAR	1	AIAK(1)GVGIISEGNETVEDIAAR	Q8VCE0;A0A0G2JGX4;Q6PIC6;Q8VDN2;Q6PIE5;D3YYN7	Sodium/potassium-transporting ATPase subunit alpha-3;Sodium/potassium-transporting ATPase subunit alpha-1;Sodium/potassium-transporting ATPase subunit alpha-2	619;632;619;629;626;626	4	Atp1a3;Atp1a1;Atp1a2	-0.302991	-0.222633	-0.163123	0.0123541	-0.313567		-0.197992	1.53843
AIANVPPIQEKR	1	AIANVPPIQEK(1)R	P63154	Crooked neck-like protein 1	366	11	Crnkl1	-0.111103		-0.255787		0.673737		0.102282	0.12088
AIAQASKEAGVER	1	AIAQASK(1)EAGVER	A0A0R3P9C8;Q9DC69	NADH dehydrogenase [ubiquinone] 1 alpha subcomplex subunit 9, mitochondrial	153;157	7	Ndufa9	0.0825664		0.00331439				0.0429404	0.323802
AIASLKGFSGLDK	1	AIASLK(0.927)GFSGLDK(0.073)	Q8C3S2-3;Q8C3S2;Q8C3S2-2	Transport and Golgi organization protein 6 homolog	526;526;526	6	Tango6					-0.0982275		-0.0982275
AIATKCGILHPGEDFLCLEGK	1	AIATK(1)CGILHPGEDFLCLEGK	G5E829;A0A1W2P867	Plasma membrane calcium-transporting ATPase 1	721;141	5	Atp2b1	-0.296616	-0.120326	0.0124972	-0.144154	-0.343751	-0.17288	-0.177538	1.71037
AIATVSENTKQEAIDEVK	1	AIATVSENTK(0.99)QEAIDEVK(0.01)	O35551;O35551-3;O35551-6;O35551-2;J3QJV7;O35551-4;Q3U983;O35551-5	Rab GTPase-binding effector protein 1	99;99;99;56;15;99;99;99	10	Rabep1		0.573471					0.573471
AIDIYEQVGTSAMDSPLLKYSAK	1	AIDIYEQVGTSAMDSPLLK(0.878)YSAK(0.122)	Q9DB05	Alpha-soluble NSF attachment protein	199	19	Napa						-0.132183	-0.132183
AIDIYEQVGTSAMDSPLLKYSAK	1	AIDIYEQVGTSAMDSPLLK(0.471)YSAK(0.529)	Q9DB05	Alpha-soluble NSF attachment protein	203	23	Napa		0.122341					0.122341
AIDLFTDAIKLNPR	1	AIDLFTDAIK(1)LNPR	Q99L47;F8WJK8;E9Q1V0	Hsc70-interacting protein	141;132;104	10	St13	-0.795709	-0.110604	-0.893759	-1.00165		0.0524159	-0.54986	1.19318
AIDMFNKAINLAK	1	AIDMFNK(0.999)AINLAK(0.001)	Q9CZW5	Mitochondrial import receptor subunit TOM70	573	7	Tomm70a	-1.17335		-1.22952	0.0669502			-0.77864	0.683852
AIDSSNLKDDYSTAQR	1	AIDSSNLK(1)DDYSTAQR	Q8BFV2	PCI domain-containing protein 2	201	8	Pcid2	0.103531		-0.784061				-0.340265	0.2339
AIECSYTSADGLKHHSK	1	AIECSYTSADGLK(0.909)HHSK(0.091)	A0A140LIT2;O88455	7-dehydrocholesterol reductase	388;385	13	Dhcr7	0.026446						0.026446
AIEINPDSAQPYKWR	1	AIEINPDSAQPYK(1)WR	Q99L47;F8WJK8	Hsc70-interacting protein	185;176	13	St13	-0.359731	-0.211515	-0.151618	-0.523421	-0.0913869	-0.258667	-0.266056	2.06196
AIELSLKEQR	1	AIELSLK(1)EQR	Q3UGN9;P70297;A2ARJ0	Signal transducing adapter molecule 1	185;185;182	7	Stam		-0.349235	-0.565567	-0.377051	-0.134477	-0.0682413	-0.298914	1.5409
AIELSLQEQKQQYTETK	1	AIELSLQEQK(1)QQYTETK	O88811;O88811-2	Signal transducing adapter molecule 2	182;149	10	Stam2		-0.994384			-0.807806	-0.616525	-0.806238	1.74915
AIETALDCLKSANTEPYYR	1	AIETALDCLK(1)SANTEPYYR	A0A1D5RLL4;E9PZA7;E9PWT1;E9QLK7;F7CGG2		952;951;951;951;666	10	Trrap	-0.0351504		-0.0258672	-0.21964		0.396269	0.028903	0.0763756
AIFENTLSTYPKR	1	AIFENTLSTYPK(1)R	Q6NS46	Protein RRP5 homolog	1784	12	Pdcd11	-0.364682				0.476122		0.0557202	0.0380518
AIFLADGKVFTTGFSR	1	AIFLADGK(1)VFTTGFSR	Q9WUM3;A0A494B9Y4	Coronin-1B	233;233	8	Coro1b	0.282618		0.13711	0.190678			0.203469	1.38778
AIFQAIAAKVGTGEPCCDWVGDEGAGHFVK	1	AIFQAIAAK(0.996)VGTGEPCCDWVGDEGAGHFVK(0.004)	Q9DCD0	6-phosphogluconate dehydrogenase, decarboxylating	163	9	Pgd		-0.404057					-0.404057
AIGAQCYLECSALTQKGLK	1	AIGAQCYLECSALTQK(0.99)GLK(0.01)	Q9ER71-2;Q9ER71	Rho-related GTP-binding protein RhoJ	171;181	16	Rhoj			-0.126896				-0.126896
AIGAVPLIQGEYMIPCEKVSSLPTVYLK	1	AIGAVPLIQGEYMIPCEK(0.996)VSSLPTVYLK(0.004)	P18242;F8WIR1;F6Y6L6;A0A1B0GT66	Cathepsin D	329;323;198;130	18	Ctsd	-0.784259		0.709996	0.153027			0.0262547	0.0188806
AIGDHFYKR	1	AIGDHFYK(1)R	Q61074;A0A0J9YVG0	Protein phosphatase 1G	403;296	8	Ppm1g	-0.504878			-0.758453	-0.0850375	0.154972	-0.298349	0.616258
AIGIDPGYSKAYGR	1	AIGIDPGYSK(1)AYGR	Q8BJU0;A0A1W2P7I5;Q8BJU0-2;A0A1W2P6P1	Small glutamine-rich tetratricopeptide repeat-containing protein alpha	161;161;160;160	10	Sgta	-0.468751	-0.0491285	-0.352142	-0.460846	-0.195203	-0.252518	-0.296431	2.17349
AIGIITHILPEDHLLLASSKR	1	AIGIITHILPEDHLLLASSK(1)R	Q9DAX9	Amyloid protein-binding protein 2	379	20	Appbp2	0.167743		0.0915306				0.129637	0.739915
AIGNAAKSQIVTNVR	1	AIGNAAK(1)SQIVTNVR	P48722;P48722-2;E0CY23	Heat shock 70 kDa protein 4L	53;32;53	7	Hspa4l	-0.333989		0.113034	0.437121		0.0240359	0.0600505	0.136649
AIGNIVTGTDEQTQKVIDAGALAVFPSLLTNPKTNIQK	2	AIGNIVTGTDEQTQK(1)VIDAGALAVFPSLLTNPK(0.899)TNIQK(0.101)	P52293	Importin subunit alpha-1	330	15	Kpna2			-1.21294				-1.21294
AIGPHDVLATLLNNLKVQER	1	AIGPHDVLATLLNNLK(1)VQER	Q99NB9;G5E866	Splicing factor 3B subunit 1	1102;1102	16	Sf3b1	-0.297307	-0.130681	-0.480458	-0.706088	-0.105861		-0.344079	1.42094
AIGSASEGAQSSLQEVYHKSMTLK	1	AIGSASEGAQSSLQEVYHK(0.996)SMTLK(0.004)	Q9Z2U1	Proteasome subunit alpha type-5	187	19	Psma5	-0.259651	0.281787	-0.10684	-0.178927	0.0326651	-0.12213	-0.0588492	0.311703
AIGTAYAVLSNPEKR	1	AIGTAYAVLSNPEK(1)R	Q9QYI4;Q8C4C9	DnaJ homolog subfamily B member 12	167;167	14	Dnajb12	-0.265795		-0.806796	-1.29555			-0.789381	0.93015
AIHLPEQLKEDR	1	AIHLPEQLK(1)EDR	Q3URQ0	Testis-expressed sequence 10 protein	45	9	Tex10			-0.0790513		0.0528332		-0.013109	0.0579565
AIHMALDCCGIAGPLEQFISDTCPKK	1	AIHMALDCCGIAGPLEQFISDTCPK(0.843)K(0.157)	P40240	CD9 antigen	167	25	Cd9		-0.246498	-0.0283075				-0.137403	0.369358
AIHMALDCCGIAGPLEQFISDTCPKK	1	AIHMALDCCGIAGPLEQFISDTCPK(0.435)K(0.565)	P40240	CD9 antigen	168	26	Cd9	-0.204532	-0.377838	0.140648	-0.293518	-0.0247514		-0.151998	0.744452
AIHNKVNIVPVIAK	1	AIHNK(1)VNIVPVIAK	P42208;E9Q3V6;F6WYM0;D3YYB1;D3Z3C0	Septin-2	174;134;174;174;174	5	Sept2	-0.141016		-0.600227				-0.370622	0.452105
AIIEEGDREIATKMQELALSEGALPR	1	AIIEEGDREIATK(1)MQELALSEGALPR	G3X922;D4AFX7		599;599	13	Dnajc13		0.00230647			-0.299667		-0.14868	0.296795
AIIEKYQQEDHPDVVTCPEHYR	1	AIIEK(1)YQQEDHPDVVTCPEHYR	D3Z0I5;Q922Y2	Tripartite motif-containing protein 59	85;85	5	Trim59		-0.0078987		-0.181935			-0.0949167	0.32571
AIIIFVPVPQLKSFQK	1	AIIIFVPVPQLK(0.637)SFQK(0.363)	P62082	40S ribosomal protein S7	70	12	Rps7				-0.084655			-0.084655
AIIKPQYVDQIPK	1	AIIK(1)PQYVDQIPK	P61222	ATP-binding cassette sub-family E member 1	169	4	Abce1	0.226509	-0.0504427			-0.224048	0.0536674	0.00142142	0.00483402
AIILAAAPGEKLPLFPEPLHVFAPR	1	AIILAAAPGEK(1)LPLFPEPLHVFAPR	J3QNW0;P13864;P13864-2	DNA (cytosine-5)-methyltransferase;DNA (cytosine-5)-methyltransferase 1	1207;1326;1208	11	Dnmt1	-0.354704		-0.00245467				-0.178579	0.304874
AIILFNPDAKGLSNPGEVEILR	1	AIILFNPDAK(1)GLSNPGEVEILR	Q8VCR0;Q3TWJ1;P28704-2;P28704	Retinoic acid receptor RXR-beta	333;443;329;439	10	Rxrb	0.379732		-0.305592	-0.429654			-0.118505	0.164878
AIKFLEVIK	1	AIK(1)FLEVIK	P61620	Protein transport protein Sec61 subunit alpha isoform 1	4	3	Sec61a1	-0.901473		-1.16062	-0.782744			-0.948279	1.86771
AIKQTQCPADPLQLNK	1	AIK(1)QTQCPADPLQLNK	Q8CEF1	Protein fem-1 homolog C	427	3	Fem1c	-0.189335	-0.679666					-0.4345	0.485397
AILGEVKLCEK	1	AILGEVK(1)LCEK	Q9D8N0	Elongation factor 1-gamma	208	7	Eef1g	-0.248656	0.00877371	0.0968016	-0.787368	0.161307	-0.0408085	-0.134992	0.412155
AILQQLGLNSTCDDSILVKTVCGVVSK	1	AILQQLGLNSTCDDSILVK(1)TVCGVVSK	G3UVV4;P17710-3;P17710-4;P17710;P17710-2	Hexokinase;Hexokinase-1	819;820;824;876;847	19	Hk1			-0.890252				-0.890252
AILSTKPPGTFLLR	1	AILSTK(1)PPGTFLLR	P42227;P42227-2;B7ZC18;P42227-3	Signal transducer and activator of transcription 3;Signal transducer and activator of transcription	601;601;575;601	6	Stat3	0.0363275		0.0478175	-0.052446			0.0105663	0.113252
AIMAQLPQEQKAK	1	AIMAQLPQEQK(0.946)AK(0.054)	P26231	Catenin alpha-1	681	11	Ctnna1		-0.163333	-0.572801	-0.535102	-0.26946	-0.211014	-0.350342	1.83561
AIMAQLPQEQKAK	1	AIMAQLPQEQK(0.022)AK(0.978)	P26231	Catenin alpha-1	683	13	Ctnna1	-0.798818	-0.321459	-0.656103	-0.579706	-0.177343	-0.235297	-0.461455	2.18906
AIMKEVIPFLK	1	AIMK(1)EVIPFLK	Q9R0L6;Q9R0L6-2	Pericentriolar material 1 protein	1600;1639	4	Pcm1	-0.570914	0.206018	-1.16472		-0.418253	-0.173986	-0.424372	0.870342
AIMVKGVDEATIIDILTK	1	AIMVK(1)GVDEATIIDILTK	A0A494BBD8;P10107	Annexin A1	58;58	5	Anxa1		-0.0628816		-0.470209	0.181802	0.0896337	-0.0654137	0.167105
AIMYEETTYSKK	1	AIMYEETTYSK(0.434)K(0.566)	P54276	DNA mismatch repair protein Msh6	850	12	Msh6			-0.270365				-0.270365
AINEAYKEDYHK	1	AINEAYK(0.998)EDYHK(0.002)	F8WIT2;P14824	Annexin;Annexin A6	478;478	7	Anxa6		-0.143437	-0.15396	0.0469799		-0.516821	-0.19181	0.694959
AINEAYKEDYHK	1	AINEAYK(0.281)EDYHK(0.719)	F8WIT2;P14824	Annexin;Annexin A6	483;483	12	Anxa6				-0.272541			-0.272541
AINNKQLFGR	1	AINNK(1)QLFGR	Q9CZ96;Q9CZ96-2	Zinc finger CCHC-type and RNA-binding motif-containing protein 1	74;74	5	Zcrb1	-0.405394		-0.743883	-0.0223611	0.0614306	0.234869	-0.175068	0.42286
AINQKLGDTPGVSYSDIAAR	1	AINQK(1)LGDTPGVSYSDIAAR	G3X8X7;Q920Q4;Q920Q4-2	Vacuolar protein sorting-associated protein 16 homolog	510;510;90	5	Vps16	0.047678	-0.169079	0.275603	0.162855	0.0769695	-0.0102216	0.0639673	0.45775
AINTFFAKNGYR	1	AINTFFAK(1)NGYR	E9Q066;G3X9Q6;Q8BWW4;A0A2R8VKL5;A0A2R8W6Y5	La-related protein 4	275;276;276;217;277	8	Larp4	0.08882		-0.26609				-0.0886352	0.15175
AINTICSLEKKSLLR	1;2	AINTICSLEK(1)K(1)SLLR	D3YU58;Q9WVM3	Anaphase-promoting complex subunit 7	229;229	10	Anapc7	-0.303721	-0.0296322	-0.400073	-0.405547			-0.284743	1.31636
AINTICSLEKKSLLR	1;2	AINTICSLEK(1)K(1)SLLR	D3YU58;Q9WVM3	Anaphase-promoting complex subunit 7	230;230	11	Anapc7	-0.179613	-0.28358	-0.400073	-0.405547	-0.0614357		-0.26605	1.80399
AINTQEVAVKEK	1	AINTQEVAVK(0.993)EK(0.007)	A0A0J9YUX9		22	10						-0.374412		-0.374412
AINVLLEGNPDTHSWEMVGKK	1	AINVLLEGNPDTHSWEMVGK(0.846)K(0.154)	Q80X50;Q80X50-4;Q80X50-3;A0A0H2UH17;A0A0G2JDV6;A0A0G2JG47;Q80X50-2;Q80X50-5	Ubiquitin-associated protein 2-like	101;101;101;101;101;101;101;101	20	Ubap2l		-1.20746					-1.20746
AIPELTKLLNDEDQVVVNK	1	AIPELTK(1)LLNDEDQVVVNK	F6QZ47;Q02248;E9Q6A9;D3YUH4	Catenin beta-1	13;158;158;158	7	Ctnnb1		-1.12683			-0.627404		-0.877118	0.753076
AIPMYKIATK	1	AIPMYK(1)IATK	P50518	V-type proton ATPase subunit E 1	156	6	Atp6v1e1		-0.372337			-0.00572441		-0.189031	0.309615
AIPQVKCNEQPNR	1	AIPQVK(1)CNEQPNR	Q5SQX6;Q7TMB8;Q7TMB8-2;A0A0R4J119;A0A0U1RQ05	Cytoplasmic FMR1-interacting protein 2;Cytoplasmic FMR1-interacting protein 1	97;97;97;97;67	6	Cyfip2;Cyfip1	0.107822						0.107822
AIQAELLKVK	1	AIQAELLK(0.999)VK(0.001)	Q9CR16	Peptidyl-prolyl cis-trans isomerase D	349	8	Ppid				-0.196922			-0.196922
AIQASLAKVCTNR	1	AIQASLAK(1)VCTNR	Q9DC29	ATP-binding cassette sub-family B member 6, mitochondrial	771	8	Abcb6	0.529571		0.326652	0.27453			0.376918	1.39731
AIQLNSNSVQALLLKGAALR	1	AIQLNSNSVQALLLK(1)GAALR	D3YU58;Q9WVM3	Anaphase-promoting complex subunit 7	345;345	15	Anapc7	-0.118132		-0.231871	0.0243197			-0.108561	0.551963
AIQQAVGSSLQGDLPNDKDGAR	1	AIQQAVGSSLQGDLPNDK(1)DGAR	Q5U4C3;Q5U4C3-2	Splicing factor, arginine/serine-rich 19	55;55	18	Scaf1	-0.47917	-0.412021	-0.860242	0.0790196			-0.418103	0.925546
AIQQLFGKIK	1	AIQQLFGK(0.974)IK(0.026)	Q8CCB4;Q8CCB4-2;E9PYD3;E9Q648;F6Z4G7;E9Q3C3	Vacuolar protein sorting-associated protein 53 homolog	110;110;110;110;39;71	8	Vps53	-0.470249						-0.470249
AIRPEKQAPAAALGQDR	1	AIRPEK(1)QAPAAALGQDR	O08579;I7HJS1	Emerin	211;175	6	Emd	-0.149441	-0.729483	-0.525289	-0.585583	-0.511279	-0.445951	-0.491171	2.80908
AISAKGMTLVTPLQLLLFASK	1	AISAK(1)GMTLVTPLQLLLFASK	A0A087WPL5;O70133;O70133-3;E9QNN1;O70133-2	ATP-dependent RNA helicase A	1059;1059;843;1060;1060	5	Dhx9	-0.645254		-0.208728				-0.426991	0.521681
AISEAQESVTKTTNYSAVPQK	1	AISEAQESVTK(1)TTNYSAVPQK	Q8BJ05;Q8BJ05-2;Q8BJ05-3;A0A1Y7VJD9	Zinc finger CCCH domain-containing protein 14	368;368;368;40	11	Zc3h14	-0.379995		-1.18685				-0.783424	0.518932
AISHEHSPSDLEAHFVPLVKR	1	AISHEHSPSDLEAHFVPLVK(1)R	Q76MZ3	Serine/threonine-protein phosphatase 2A 65 kDa regulatory subunit A alpha isoform	133	20	Ppp2r1a		-0.0223464			-0.0822246	-0.298602	-0.134391	0.601396
AISQGVESVKK	1	AISQGVESVK(0.804)K(0.196)	O35857	Mitochondrial import inner membrane translocase subunit TIM44	187	10	Timm44			-0.440616				-0.440616
AITGASLADIMAKR	1	AITGASLADIMAK(1)R	Q8BP67	60S ribosomal protein L24	93	13	Rpl24	0.363227	0.488721	-0.120718	0.122606	0.506297	0.303342	0.277246	1.43658
AITPNPEQVFAECSQKR	1	AITPNPEQVFAECSQK(1)R	E9Q5W5;A0A140LJ04;Q5SSH7-2;Q5SSH7	Zinc finger ZZ-type and EF-hand domain-containing protein 1	2079;2079;2079;2079	16	Zzef1	-0.698506		-0.373309	-0.59068	-0.822222		-0.621179	2.13576
AITSDNIQEFAGCKK	1	AITSDNIQEFAGCK(0.861)K(0.139)	P70424	Receptor tyrosine-protein kinase erbB-2	369	14	Erbb2	-0.20543		-0.257356				-0.231393	1.14793
AITSDNIQEFAGCKK	1	AITSDNIQEFAGCK(0.43)K(0.57)	P70424	Receptor tyrosine-protein kinase erbB-2	370	15	Erbb2	-0.0978261		-0.563284	0.302173			-0.119646	0.167789
AITSNTKVDMTCEEEEELLQLK	1	AITSNTK(1)VDMTCEEEEELLQLK	O35465;O35465-2	Peptidyl-prolyl cis-trans isomerase FKBP8	246;247	7	Fkbp8	-0.576605	-0.172311	-0.273849	-0.713095	-0.470129	-0.09562	-0.383601	1.93488
AITTKVSVK	1	AITTK(1)VSVK	P43275	Histone H1.1	121	5	Hist1h1a					-0.407957		-0.407957
AITVFSPDGHLFQVEYAQEAVKK	1	AITVFSPDGHLFQVEYAQEAVK(0.862)K(0.138)	Q9Z2U0;A0A338P7D7;Q9CWH6;B7ZMS4;A0A3Q4L361;A0A3Q4EHS3;A0A3Q4EG42	Proteasome subunit alpha type-7;Proteasome subunit alpha type-7-like;Proteasome subunit alpha type	27;27;29;29;29;29;29	22	Psma7;Psma8	-0.0243551	0.28558	-0.0748361				0.0621295	0.196049
AITVFSPDGHLFQVEYAQEAVKK	1	AITVFSPDGHLFQVEYAQEAVK(0.224)K(0.776)	Q9Z2U0;A0A338P7D7;Q9CWH6;B7ZMS4;A0A3Q4L361;A0A3Q4EHS3;A0A3Q4EG42	Proteasome subunit alpha type-7;Proteasome subunit alpha type-7-like;Proteasome subunit alpha type	28;28;30;30;30;30;30	23	Psma7;Psma8	-0.0660346		-0.103131				-0.084583	0.861917
AIVAGDQNVEYKGTVWHK	1	AIVAGDQNVEYK(0.827)GTVWHK(0.173)	A2AEX8;A2AEX6;P97447;A2AEY1;A2AEY2;P97447-2	Four and a half LIM domains protein 1	134;147;118;118;118;118	12	Fhl1					-0.195319		-0.195319
AIVKTDIQIAVPSGCYGR	1	AIVK(1)TDIQIAVPSGCYGR	Q8VCG1;Q9CQ43		103;65	4	Dut	0.0359054	0.204141			-0.304594		-0.021516	0.046313
AIVLQKTIDYIQFLHK	1	AIVLQK(1)TIDYIQFLHK	A2BFB1;A2BFB0;O08609-3;O08609;A2BFB2;O08609-2	Max-like protein X	125;179;125;179;95;95	6	Mlx			-0.384866				-0.384866
AIVQLVNKLQPQAR	1	AIVQLVNK(1)LQPQAR	Q61205;D3Z7E6;D3Z2X5;Q8CA83	Platelet-activating factor acetylhydrolase IB subunit gamma	127;75;127;127	8	Pafah1b3	0.253384						0.253384
AIVSCTPVHLIDKLPLPVTIK	1	AIVSCTPVHLIDK(1)LPLPVTIK	E9Q016;E9PXR4;Q8VHQ4	Ras-related protein Rab-40C	192;211;211	13	Rab40c	-0.408665		-0.70329	-0.367304			-0.493086	1.36584
AIYNNMKQFIR	1	AIYNNMK(1)QFIR	B1ATS4;B1ATS5;E9Q559;Q64518-2;Q64518-3;Q64518;O55143;O55143-2;Q8R429	Calcium-transporting ATPase;Sarcoplasmic/endoplasmic reticulum calcium ATPase 3;Sarcoplasmic/endoplasmic reticulum calcium ATPase 2;Sarcoplasmic/endoplasmic reticulum calcium ATPase 1	740;740;758;758;758;758;757;757;758	7	Atp2a3;Atp2a2;Atp2a1	-0.332335	-0.102125	-0.322126	-0.237643	0.161049		-0.166636	0.843516
AIYSSFKDDVDLKQDLR	1;2	AIYSSFK(1)DDVDLK(1)QDLR	Q80W68	Kin of IRRE-like protein 1	608	7	Kirrel	-0.0528201	-0.145127	0.0629506	-0.326842	-0.222953	0.398788	-0.0476671	0.174956
AKAAALAAAAADAPQR	1	AK(1)AAALAAAAADAPQR	F6RT43;M0QWK1;Q91ZP6-2;Q91ZP6	NEDD4 family-interacting protein 2	169;195;168;168	2	Ndfip2	-0.26953	-0.353598	-0.286779	-0.296261	-0.286533	-0.406771	-0.316579	4.57895
AKAADRLPNLASPSAEGPPRPSPGTAPR	1	AK(1)AADRLPNLASPSAEGPPRPSPGTAPR	Q3UDC3;O88746;O88746-2	Target of Myb protein 1	476;452;128	2	Tom1	-1.76803		-1.76121	-1.33606	-0.268434	-1.41897	-1.31054	2.053
AKAAETVPDLPSPPTEAPAPASNTSTR	1	AK(1)AAETVPDLPSPPTEAPAPASNTSTR	Q5SRX1;Q5SRX1-2;Q5SXA5;Q5SXA4;F6ZDJ1;F6RBX1	TOM1-like protein 2	469;449;419;424;161;141	2	Tom1l2	-0.719352						-0.719352
AKADSLFPVVSAASIFAK	1	AK(1)ADSLFPVVSAASIFAK	Q9CWY8;Q05C51;F6RP29	Ribonuclease H2 subunit A;Ribonuclease	168;168;168	2	Rnaseh2a	0.238665		0.287354	0.659194			0.395071	1.01384
AKADWWTNTAHYNR	1	AK(1)ADWWTNTAHYNR	Q99PV0;B7ZC27	Pre-mRNA-processing-splicing factor 8	746;691	2	Prpf8	0.172359	0.220082					0.196221	1.1133
AKAGQGIPAPPEASPTAVPEPSTPFPPVLASGMSHPPPTSR	1	AK(1)AGQGIPAPPEASPTAVPEPSTPFPPVLASGMSHPPPTSR	Q8CAP3;P54726;Q3TN85	UV excision repair protein RAD23 homolog A	80;80;80	2	Rad23a	-0.51548	-0.374748	-0.901715	-1.04582	-0.769502	-0.487662	-0.682488	2.8399
AKAQDGAAMEMQPLK	1	AK(1)AQDGAAMEMQPLK	G5E829;A0A1W2P7C7	Plasma membrane calcium-transporting ATPase 1	324;324	2	Atp2b1	-0.0192727	-0.175419	-0.263317		-0.607265		-0.266319	0.914873
AKASLNGADIYSGCCTLK	1	AK(1)ASLNGADIYSGCCTLK	G5E924;G3UY56;Q8R081;G3UY38	Heterogeneous nuclear ribonucleoprotein L	237;137;245;115	2	Hnrnpl					-0.0600363		-0.0600363
AKDLIITPATVLK	1	AK(1)DLIITPATVLK	P24288;E9Q4K3;Q8CBC8;B2KFA8;B2KFA9	Branched-chain-amino-acid aminotransferase, cytosolic;Branched-chain-amino-acid aminotransferase	28;28;95;27;3	2	Bcat1		0.524365		-0.0718154	0.14991	0.190046	0.198126	0.686671
AKDPFAHLPK	1	AK(1)DPFAHLPK	Q9D8N0	Elongation factor 1-gamma	277	2	Eef1g		-0.0892213			-0.114332		-0.101777	1.10713
AKEAAALGSHGSCSSEVEKETR	2	AK(1)EAAALGSHGSCSSEVEK(1)ETR	Q9CR51	V-type proton ATPase subunit G 1	58	2	Atp6v1g1		-0.212283	-0.140698				-0.176491	0.8949
AKEAAALGSHGSCSSEVEKETR	2	AK(1)EAAALGSHGSCSSEVEK(1)ETR	Q9CR51	V-type proton ATPase subunit G 1	75	19	Atp6v1g1		-0.212283	-0.140698				-0.176491	0.8949
AKEASQGTAVSSSGPK	1	AK(1)EASQGTAVSSSGPK	Q3UC65;Q3UC65-3;Q3UC65-2	Arginine/serine-rich protein 1	216;216;216	2	Rsrp1					0.493852		0.493852
AKEFTNVYIK	1	AK(1)EFTNVYIK	A3KFU5;Q6PHQ9;Q91YZ8;A3KFU8;P29341;Q9D4E6	Polyadenylate-binding protein;Polyadenylate-binding protein 1	188;188;188;188;188;188	2	Pabpc4;Pabpc1;Pabpc6	-0.707949	-0.0388064	-0.629679	-0.325467	-0.00869676	-0.174279	-0.314146	1.30804
AKEIESEEQNLVTKGPAPLGTFQVTTPQR	2	AK(1)EIESEEQNLVTK(1)GPAPLGTFQVTTPQR	Q3U9G9	Lamin-B receptor	188	2	Lbr		-0.344099		-0.751975	-0.470069		-0.522048	1.30604
AKEILQEEEDLAEIVQLVGK	1	AK(1)EILQEEEDLAEIVQLVGK	P50516;P50516-2	V-type proton ATPase catalytic subunit A	480;480	2	Atp6v1a					0.140124		0.140124
AKELGLPVGTAAIAPIIAAVK	1	AK(1)ELGLPVGTAAIAPIIAAVK	Q80Y81-2;Q80Y81;B1ATP7;B1ATP9	Zinc phosphodiesterase ELAC protein 2	256;256;256;39	2	Elac2	-0.173075		-0.0833094	-0.170264			-0.142216	1.39422
AKELLGQGLLLR	1	AK(1)ELLGQGLLLR	Q8R1B4	Eukaryotic translation initiation factor 3 subunit C	641	2	Eif3c	-0.659905	-0.398703	-0.733411	-0.214324	-0.166972	0.0436245	-0.354948	1.46682
AKEQLASQPGSDSAASDGDSESLR	1	AK(1)EQLASQPGSDSAASDGDSESLR	Q9DBU5;E0CYS7;E0CZ82;E0CYZ9;F6VG71	E3 ubiquitin-protein ligase RNF6	75;86;75;86;45	2	Rnf6		-0.982477					-0.982477
AKFDAELLEIK	1	AK(1)FDAELLEIK	Q9CQK7	RWD domain-containing protein 1	157	2	Rwdd1		-0.270278					-0.270278
AKFDAELLEIKK	1	AKFDAELLEIK(0.953)K(0.047)	Q9CQK7	RWD domain-containing protein 1	166	11	Rwdd1	-0.394221	-0.547615	-0.53414		0.0479571	-0.544224	-0.394449	1.58493
AKFEELNMDLFR	1	AK(1)FEELNMDLFR	P20029	78 kDa glucose-regulated protein	327	2	Hspa5		-0.144712			-0.193404		-0.169058	1.0407
AKFENLCK	1	AK(1)FENLCK	P11499	Heat shock protein HSP 90-beta	559	2	Hsp90ab1	-0.00801475	-0.0916175	0.114634	0.259664	0.0399806	-0.040215	0.0457385	0.381453
AKFLQFVTGTSK	1	AK(1)FLQFVTGTSK	A2AFQ0;Q7TMY8;Q7TMY8-3	E3 ubiquitin-protein ligase HUWE1	4299;4298;4283	2	Huwe1	0.359409	0.0761486			-0.0686649		0.122297	0.36327
AKFYPEDVSEELIQDITQR	1	AK(1)FYPEDVSEELIQDITQR	P26041	Moesin	83	2	Msn		0			-0.0838291		-0.0419146	0.30103
AKGEGAESGSAAGLLPTSILQASERPVQVK	1	AK(1)GEGAESGSAAGLLPTSILQASERPVQVK	B1ARS3;Q9DA75	Sodium-dependent lysophosphatidylcholine symporter 1	3;3	2	Mfsd2a			-0.239668	-0.426412			-0.33304	0.759409
AKGLETTFFPMILPTK	1	AK(1)GLETTFFPMILPTK	A2AHQ7;Q8BWJ3	Phosphorylase b kinase regulatory subunit alpha, liver isoform	707;707	2	Phka2	-0.828409		-0.526847				-0.677628	0.855783
AKGPGAGGLSSSPSEILQELGK	1	AK(1)GPGAGGLSSSPSEILQELGK	D3Z7P3;D3Z7P3-2	Glutaminase kidney isoform, mitochondrial	65;65	2	Gls	-1.22942	0.338111	-0.662483	-1.01756	-0.0575568		-0.525782	0.831039
AKHLAAVEER	1	AK(1)HLAAVEER	Q3UNN4;P97496-2;P97496	SWI/SNF complex subunit SMARCC1	881;881;881	2	Smarcc1	0.23131	-0.403866	0.0833836	-0.0563712			-0.0363861	0.0935705
AKIAQGAMYR	1	AK(1)IAQGAMYR	F8WIT2;P14824	Annexin;Annexin A6	3;3	2	Anxa6	1.38245	-0.581907	-0.550043	-0.311596	-0.889931	-0.597387	-0.25807	0.320699
AKIDNYIPIF	1	AK(1)IDNYIPIF	P51863	V-type proton ATPase subunit d 1	343	2	Atp6v0d1	0.446256		0.460271	0.317767	0.0183493		0.310661	1.24891
AKIQDKEGIPPDQQR	1;2;3	AK(1)IQDK(1)EGIPPDQQR	E9QNP0;E9Q4P0;P0CG50;E9Q5F6;P0CG49;A0A0A6YW67;P62983;P62984;E9Q9J0;Q5SX22	Polyubiquitin-C;Ubiquitin;Ubiquitin-related 1;Ubiquitin-related 2;Polyubiquitin-B;Ubiquitin;Ubiquitin-40S ribosomal protein S27a;Ubiquitin;40S ribosomal protein S27a;Ubiquitin-60S ribosomal protein L40;Ubiquitin;60S ribosomal protein L40	133;133;29;29;29;29;29;29;29;29	2	Kxd1;Ubc;Ubb;Gm8797;Rps27a;Uba52	-0.338925	-0.0535686	-0.600709	-0.448331	-0.00174672	-0.0771476	-0.253405	1.28115
AKLAVQKLVQK	2	AK(1)LAVQK(0.999)LVQK(0.001)	Q99KU0	Vacuole membrane protein 1	245	2	Vmp1				-0.587186			-0.587186
AKLDSSETTMVK	1	AK(1)LDSSETTMVK	Q9R1T2;Q9R1T2-2	SUMO-activating enzyme subunit 1;SUMO-activating enzyme subunit 1, N-terminally processed	202;202	2	Sae1		0.0328061					0.0328061
AKLGLKPLEVNAVK	1	AK(1)LGLKPLEVNAVK	Q9Z315;A0A494B9E9	U4/U6.U5 tri-snRNP-associated protein 1	129;54	2	Sart1	-1.12287		-1.34099	-0.715912			-1.05992	1.54379
AKLGMPQFLSPEAQSLLR	1	AK(1)LGMPQFLSPEAQSLLR	P18654;B1AXN9	Ribosomal protein S6 kinase alpha-3	284;256	2	Rps6ka3				0.0893626			0.0893626
AKLIECGWK	1	AK(1)LIECGWK	A0A2I3BRK6;Q9JIX0;A0A2I3BRR5;A0A2I3BQK0	Transcription and mRNA export factor ENY2	31;36;36;36	2	Eny2		0.0856966					0.0856966
AKLVILANNCPALR	1	AK(1)LVILANNCPALR	P62889;A0A2I3BQF4	60S ribosomal protein L30	44;23	2	Rpl30	-0.650657	-0.0958204	-0.768199	-0.310289	0.0201999	0.249021	-0.259291	0.773965
AKMQASIEK	1	AK(1)MQASIEK	Q61937;Q5SQB0;Q9DAY9;Q5SQB5	Nucleophosmin	248;220;248;248	2	Npm1	-0.364533		-0.460528	-0.642955	0.131589	0.00115369	-0.267055	0.857565
AKMTDFDRFK	1	AK(1)MTDFDRFK	Q9CR57	60S ribosomal protein L14	103	2	Rpl14		-0.565012			-0.0732263	-0.102496	-0.246911	0.582981
AKNLIEVMR	1;2	AK(1)NLIEVMR	Q8BGH2	Sorting and assembly machinery component 50 homolog	74	2	Samm50		-0.297608			-0.298939	-0.201294	-0.265947	1.83991
AKNTAIGIDLGTTYSCVGVFQHGK	1	AK(1)NTAIGIDLGTTYSCVGVFQHGK	P17879;Q61696	Heat shock 70 kDa protein 1B;Heat shock 70 kDa protein 1A	3;3	2	Hspa1b;Hspa1a	-0.817282		-0.875487	-0.232159			-0.641643	1.05047
AKPAMPQDSVPSPR	1	AK(1)PAMPQDSVPSPR	Q3V117;Q3TS02		471;471	2	Acly		-0.217306			-0.308341	-0.167215	-0.230954	1.51526
AKPAMPQGKSATLFSR	1	AKPAMPQGK(1)SATLFSR	Q91V92	ATP-citrate synthase	478	9	Acly	-0.0553514			-0.247714			-0.151533	0.443641
AKPLEITKLAEK	1	AKPLEITK(1)LAEK	Q6A009;Q14B86	E3 ubiquitin-protein ligase listerin	651;651	8	Ltn1	-1.38432	0.29443	-1.09194	-0.512205			-0.673509	0.779071
AKPPPGGEQEPPPPAPQDVEMKEEAAAGSGSTGEGDGK	1	AKPPPGGEQEPPPPAPQDVEMK(1)EEAAAGSGSTGEGDGK	P14685	26S proteasome non-ATPase regulatory subunit 3	36	22	Psmd3		0.188021			0.193961	-0.188299	0.0645611	0.180188
AKPPPPDEFVDCFQKFK	1	AKPPPPDEFVDCFQK(0.871)FK(0.129)	Q08509;Q3UGL1	Epidermal growth factor receptor kinase substrate 8	334;334	15	Eps8		-0.114129					-0.114129
AKPPPPDEFVDCFQKFK	1	AKPPPPDEFVDCFQK(0.418)FK(0.582)	Q08509;Q3UGL1	Epidermal growth factor receptor kinase substrate 8	336;336	17	Eps8		-0.287395			0.0167816		-0.135307	0.26992
AKPQYKPPDDK	1	AK(1)PQYKPPDDK	A0A140LIT9;Q7TSJ2-3;Q7TSJ2;D3Z6W1;Q7TSJ2-2	Microtubule-associated protein 6	246;246;449;449;449	2	Map6	-0.268678		-0.780388	-0.536064			-0.528377	1.15435
AKPSHSSYVLQQLNNQR	1	AK(1)PSHSSYVLQQLNNQR	Q91VL9	Zinc finger and BTB domain-containing protein 1	3	2	Zbtb1	-0.333843		-0.904305	-0.95023			-0.729459	1.1767
AKQFLPFLQR	1	AK(1)QFLPFLQR	Q78PY7;Q3TJ56	Staphylococcal nuclease domain-containing protein 1	515;515	2	Snd1	-0.217877		-0.318182	-0.0568213			-0.197627	0.914198
AKQGYVIYR	1	AK(1)QGYVIYR	Q9CZM2;B8JKK2	60S ribosomal protein L15;Ribosomal protein L15	56;56	2	Rpl15		-0.307519			0.109026	0.147828	-0.0168885	0.0369978
AKQILDTVK	1	AK(1)QILDTVK	Q811U4	Mitofusin-1	345	2	Mfn1	-0.00482667		-0.278024				-0.141425	0.310736
AKQLVALLR	1	AK(1)QLVALLR	Q80VP1;Q80VP1-2	Epsin-1	128;128	2	Epn1				-0.374337			-0.374337
AKQVTAPELNSIIR	1	AK(1)QVTAPELNSIIR	P63002;P63002-2	Amino-terminal enhancer of split	112;117	2	Aes	-0.67768	-0.019068	-0.226476	-0.188447	-0.0392066	-0.0767976	-0.204612	1.01223
AKSALPAQSAATLPAR	1	AK(1)SALPAQSAATLPAR	Q62261	Spectrin beta chain, non-erythrocytic 1	2176	2	Sptbn1	-1.27544	-0.263975	-1.39475	-1.30732	-0.517172	-0.630104	-0.898127	2.20865
AKSCVCHVCGIHLNR	1	AK(1)SCVCHVCGIHLNR	Q5DU02	Ubiquitin carboxyl-terminal hydrolase 22	59	2	Usp22			-0.902686	0.331476			-0.285605	0.140236
AKSICLTPSPGGLVAPAFTR	1	AK(1)SICLTPSPGGLVAPAFTR	Q8R4E9	DNA replication factor Cdt1	23	2	Cdt1	0.0807941		-0.324979	0.862749			0.206188	0.211756
AKSILESWVWGR	1	AK(1)SILESWVWGR	Q4U2R1-2;Q4U2R1;A0A0U1RPZ3	E3 ubiquitin-protein ligase HERC2	96;96;96	2	Herc2	0.183709		0.0973411	-0.318578			-0.0125093	0.0254677
AKSLGTIQQTR	1	AK(1)SLGTIQQTR	G3X9B1		1172	2	Heatr1					0.209017		0.209017
AKTASLFEQR	1	AK(1)TASLFEQR	A0A286YDF5;Q69ZN7;E9Q390;Q69ZN7-4;A0A286YCZ3	Myoferlin	1936;1923;1923;1698;1182	2	Myof	0.0716254		0.0184917	-0.303988	-0.00236796	0.141171	-0.0150136	0.0686652
AKTCTIILR	1	AK(1)TCTIILR	P80313;A0A0N4SV00	T-complex protein 1 subunit eta	368;326	2	Cct7	-0.577939		-0.640681	-0.431248	-0.12466		-0.443632	1.51149
AKTGGTYGEDLGADYNLSQVCDGK	1	AK(1)TGGTYGEDLGADYNLSQVCDGK	A0A0U1RNJ1;P19096	Fatty acid synthase;[Acyl-carrier-protein] S-acetyltransferase;[Acyl-carrier-protein] S-malonyltransferase;3-oxoacyl-[acyl-carrier-protein] synthase;3-oxoacyl-[acyl-carrier-protein] reductase;3-hydroxyacyl-[acyl-carrier-protein] dehydratase;Enoyl-[acyl-carrier-protein] reductase;Oleoyl-[acyl-carrier-protein] hydrolase	2440;2442	2	Fasn	-0.526182	0.641916	-0.391399		0.364797		0.0222829	0.0256913
AKTMEQAAAAANK	1	AK(1)TMEQAAAAANK	Q9CQI7;A2CES4	U2 small nuclear ribonucleoprotein B''	111;111	2	Snrpb2	-0.486408						-0.486408
AKTSDFLKVLNR	1;2	AK(1)TSDFLK(1)VLNR	Q9CVB6;D3YXG6	Actin-related protein 2/3 complex subunit 2	269;253	2	Arpc2			-0.138759		-0.23243		-0.185595	0.803085
AKTWMVGTK	1	AK(1)TWMVGTK	Q8BH64	EH domain-containing protein 2	473	2	Ehd2					-0.253739		-0.253739
AKTYDYLFK	1	AK(1)TYDYLFK	P55258;P61028	Ras-related protein Rab-8A;Ras-related protein Rab-8B	3;3	2	Rab8a;Rab8b	-0.147809	2.72179	-0.285249		3.28512		1.39346	0.631334
AKVDEFPLCGHMVSDEYEQLSSEALEAAR	1	AK(1)VDEFPLCGHMVSDEYEQLSSEALEAAR	Q6ZWV3;I7HLV2;P86048;A0A1B0GXC3	60S ribosomal protein L10;60S ribosomal protein L10-like	42;42;42;42	2	Rpl10;Rpl10l		-0.555036			0.274053		-0.140492	0.101286
AKVSVLNVAVLENPSPFHSPFR	1	AK(1)VSVLNVAVLENPSPFHSPFR	Q9DAP7	Histone chaperone ASF1B	3	2	Asf1b			-0.746495				-0.746495
AKWYPEVR	1	AK(1)WYPEVR	P60764;A2AC13;Q3TLP8;P63001	Ras-related C3 botulinum toxin substrate 3;Ras-related C3 botulinum toxin substrate 1	96;89;115;96	2	Rac3;Rac1	-0.211732		-0.22678	-0.247132	0.231064		-0.113645	0.401893
AKYFIRDEFLR	1	AK(1)YFIRDEFLR	P63094;P63094-2;Q6R0H7;Q6R0H7-4;P63094-3;A0A571BEI3;A0A571BEM2;Z4YKV1	Guanine nucleotide-binding protein G(s) subunit alpha isoforms short;Guanine nucleotide-binding protein G(s) subunit alpha isoforms XLas	338;324;1077;1063;306;279;181;323	2	Gnas	-0.590202	-0.564627	-1.06465	-0.69881	-0.414576	-0.244002	-0.596144	2.47509
AKYLATSQPRPDSSGSGH	1	AK(1)YLATSQPRPDSSGSGH	Q6P5F7	Protein tweety homolog 3	508	2	Ttyh3	-0.378251	0.307895	0.398241	-0.350817	0.125122	-0.17384	-0.0119416	0.0296482
AKYLLADCNEAFIK	1	AK(1)YLLADCNEAFIK	Q61550;A0A2I3BS25	Double-strand-break repair protein rad21 homolog	72;72	2	Rad21		0.459327			0.31823		0.388778	0.942036
AKYPDRVPVIVEK	1	AK(1)YPDRVPVIVEK	P60521	Gamma-aminobutyric acid receptor-associated protein-like 2	24	2	Gabarapl2		-0.276607		-0.922401			-0.599504	0.502346
AKYQYGGLNSGRPVTPPR	1	AK(1)YQYGGLNSGRPVTPPR	P62141;A0A0J9YUU8	Serine/threonine-protein phosphatase PP1-beta catalytic subunit	303;76	2	Ppp1cb	-0.250406			-0.333552	0.0133551		-0.190201	0.67665
ALAAGGYDVEKNNSR	1	ALAAGGYDVEK(1)NNSR	P43276	Histone H1.5	75	11	Hist1h1b	-0.753531	0.0551957	-0.802965	-0.315864	-0.41781	-0.148497	-0.397245	1.46827
ALAALKLIFNQK	1	ALAALK(0.99)LIFNQK(0.01)	Q6PB60	Protein BHLHb9	483	6	Bhlhb9			-0.190174				-0.190174
ALADDDFLTVTGKTVR	1	ALADDDFLTVTGK(1)TVR	P49717	DNA replication licensing factor MCM4	857	13	Mcm4	-0.583939		-0.602723	-0.28502	-0.0165704		-0.372063	1.12303
ALAEKQPELQISER	1	ALAEK(1)QPELQISER	Q60710;E9PYG9;Q60710-2;F6TVP2	Deoxynucleoside triphosphate triphosphohydrolase SAMHD1	217;217;217;197	5	Samhd1	1.17498						1.17498
ALAENSGVKANEVISK	1	ALAENSGVK(1)ANEVISK	P42932;H3BL49;H3BJB6	T-complex protein 1 subunit theta	459;400;211	9	Cct8	-0.461581	-0.196707	-0.380502	-0.150737	-0.199057	-0.330683	-0.286545	2.63754
ALAEYVVQQEGAKLNVAIVRPSIVGASWK	1	ALAEYVVQQEGAK(0.999)LNVAIVRPSIVGASWK(0.001)	Q922J9;Q922J9-4;Q922J9-3;Q922J9-2	Fatty acyl-CoA reductase 1	221;221;221;221	13	Far1			-0.96821				-0.96821
ALAEYVVQQEGAKLNVAIVRPSIVGASWK	1	ALAEYVVQQEGAK(0.049)LNVAIVRPSIVGASWK(0.951)	Q922J9;Q922J9-4;Q922J9-3;Q922J9-2	Fatty acyl-CoA reductase 1	237;237;237;237	29	Far1	-0.80435						-0.80435
ALAGCDFLTISPKLLGELLK	1	ALAGCDFLTISPK(0.965)LLGELLK(0.035)	A0A1B0GR11;Q93092	Transaldolase	303;258	13	Taldo1		0.762051		-0.575594	0.00187429	0.387804	0.144034	0.187857
ALAIYKQVLR	1	ALAIYK(1)QVLR	Q62018;Q62018-3;Q62018-2	RNA polymerase-associated protein CTR9 homolog	637;637;637	6	Ctr9	-0.061782		-0.343916	-0.092894			-0.166197	0.690734
ALALQNTKNSK	1	ALALQNTK(0.843)NSK(0.157)	A0A0N4SV80;E9QML5;Q61464-4;Q61464	Zinc finger protein 638	1513;1513;1513;1513	8	Zfml;Znf638					0.136716	0.0812033	0.10896	0.799161
ALAMAESTEKHAR	1	ALAMAESTEK(1)HAR	A2AFQ0;Q7TMY8;Q7TMY8-3;Q7TMY8-4;Q7TMY8-2	E3 ubiquitin-protein ligase HUWE1	2173;2172;2172;2172;2172	10	Huwe1	0.0632268	-0.0881474	0.281075	0.441058	-0.121738	0.023894	0.0998949	0.500902
ALANESGLNFLAIKGPELMNK	1	ALANESGLNFLAIK(0.988)GPELMNK(0.012)	A0A0A0MQ80;Q3UMC0;A0A0G2JFY0	Spermatogenesis-associated protein 5	692;693;693	14	Spata5	0.0827026						0.0827026
ALANSLACQGKYTPSGQSGAAASESLFISNHAY	1	ALANSLACQGK(1)YTPSGQSGAAASESLFISNHAY	A6ZI44;P05064	Fructose-bisphosphate aldolase;Fructose-bisphosphate aldolase A	396;342	11	Aldoa		-0.12367	-0.364831	-0.28988			-0.25946	1.16849
ALAPEYAKAAAK	1	ALAPEYAK(0.997)AAAK(0.003)	P09103	Protein disulfide-isomerase	67	8	P4hb	-0.211999		-0.547278	-0.437115			-0.398798	1.25098
ALAPEYAKAAAK	1	ALAPEYAK(0.363)AAAK(0.637)	P09103	Protein disulfide-isomerase	71	12	P4hb	-0.333498			-0.642144			-0.487821	0.709845
ALAPLLLAFVTKPNGALETCSFAR	1	ALAPLLLAFVTK(1)PNGALETCSFAR	P46061	Ran GTPase-activating protein 1	567	12	Rangap1	-0.695045						-0.695045
ALAQRPDYVKAVVK	1	ALAQRPDYVK(1)AVVK	D3YU58;Q9WVM3	Anaphase-promoting complex subunit 7	443;443	10	Anapc7	-0.307894	-0.212651	-0.422482	-0.623532	-0.219152	0.105008	-0.280117	1.43161
ALASIDSKLNQAK	1	ALASIDSK(1)LNQAK	Q64727	Vinculin	276	8	Vcl			-0.0526106	-0.507829			-0.28022	0.362229
ALASIDSKLNQAK	1	ALASIDSK(0.085)LNQAK(0.915)	Q64727	Vinculin	281	13	Vcl	-0.0665029		-0.328127				-0.197315	0.428643
ALASLMTYKCAVVDVPFGGAK	1	ALASLMTYK(1)CAVVDVPFGGAK	P26443	Glutamate dehydrogenase 1, mitochondrial	171	9	Glud1	-0.0418626						-0.0418626
ALASTCKPELQK	1	ALASTCK(0.999)PELQK(0.001)	Q3UW53	Protein Niban	516	7	Fam129a		-0.389924	-0.806947		-0.276695	-0.462058	-0.483906	1.61831
ALCASDVSKCLIQELCQCRPGEGNCPCCK	1	ALCASDVSK(0.999)CLIQELCQCRPGEGNCPCCK(0.001)	Q9EP52	Twisted gastrulation protein homolog 1	36	9	Twsg1			-1.28743				-1.28743
ALCDLGPWVKCSAALASR	1	ALCDLGPWVK(1)CSAALASR	Q6TEK5;Q0VGU5	Vitamin K epoxide reductase complex subunit 1-like protein 1	57;57	10	Vkorc1l1			-0.401139	-0.516326			-0.458733	1.09957
ALCGKCLSSSQSPGK	1	ALCGK(1)CLSSSQSPGK	Q8CIK8	E3 ubiquitin-protein ligase RFWD3	425	5	Rfwd3	-0.00388608		-0.371068	-0.43774			-0.270898	0.739041
ALCLDLLELNTTNEVFKQHK	1	ALCLDLLELNTTNEVFK(0.901)QHK(0.099)	E9Q6R7;A0A1W2P7C0;Q61636		2889;415;446	17	Utrn		-0.214809					-0.214809
ALCLELLK	1	ALCLELLK(1)	B1AZP2-3	Disks large-associated protein 4	9	8	Dlgap4			0.38659	-0.534287			-0.0738482	0.0463578
ALCPVIPKDFPFTIR	1	ALCPVIPK(1)DFPFTIR	Q8K1R3;Q8K1R3-2	Polyribonucleotide nucleotidyltransferase 1, mitochondrial	464;464	8	Pnpt1				-0.47706			-0.47706
ALCTKVPELIR	1	ALCTK(1)VPELIR	A0A1B0GT81;Q07813;A0A1B0GTA4	Apoptosis regulator BAX	128;128;109	5	Bax	-0.190223			0.142871		0.607958	0.186868	0.297376
ALCYLKMQQPEQALADCR	1	ALCYLK(1)MQQPEQALADCR	Q9WUD1;A0A494BBF6;A0A494BBI6	STIP1 homology and U box-containing protein 1	73;37;46	6	Stub1			-0.494292	-0.238459	0.243182	0.197865	-0.0729261	0.149469
ALDDDNDEKVSGSSDDLAEK	1	ALDDDNDEK(1)VSGSSDDLAEK	E9QM61;P35689	DNA repair protein complementing XP-G cells homolog	402;402	9	Ercc5		-0.577487					-0.577487
ALDDISESIKELQFYR	1	ALDDISESIK(1)ELQFYR	Q9D8S4	Oligoribonuclease, mitochondrial	205	10	Rexo2					0.396817		0.396817
ALDEGDIALLKTYGQSTYSR	1	ALDEGDIALLK(1)TYGQSTYSR	P46471;Q8BVQ9	26S protease regulatory subunit 7	34;76	11	Psmc2	-0.421515	-0.161072	-0.276188	-0.190174	0.00934717	-0.31079	-0.225065	1.87052
ALDFAVSEYNKGSNDAYHSR	1	ALDFAVSEYNK(1)GSNDAYHSR	P21460;A2APX3	Cystatin-C	56;56	11	Cst3	-0.451662						-0.451662
ALDFIASKGVK	1	ALDFIASK(0.987)GVK(0.013)	A0A1L1SV25;E9Q2W9;A1BN54;D3Z0L8;D3Z761;O88990;P57780;Q7TPR4	Alpha-actinin-3;Alpha-actinin-4;Alpha-actinin-1	123;123;103;38;38;116;123;103	8	Actn4;Actn1;Actn3						-0.282772	-0.282772
ALDFIASKGVK	1	ALDFIASK(0.034)GVK(0.966)	A0A1L1SV25;E9Q2W9;A1BN54;D3Z0L8;D3Z761;O88990;P57780;Q7TPR4	Alpha-actinin-3;Alpha-actinin-4;Alpha-actinin-1	126;126;106;41;41;119;126;106	11	Actn4;Actn1;Actn3	-0.729938					-0.092294	-0.411116	0.376823
ALDGPEQMELEEGKAGSGLR	1	ALDGPEQMELEEGK(1)AGSGLR	P62196;Q8K1K2	26S protease regulatory subunit 8	15;15	14	Psmc5		-0.134699			-0.13416	-0.628497	-0.299119	0.675764
ALDIPLVKNWYR	1	ALDIPLVK(1)NWYR	Q99PV0;B7ZC27	Pre-mRNA-processing-splicing factor 8	428;373	8	Prpf8	-0.109297	-0.0603521	-0.186508	-0.112334	-0.108783	0.0843364	-0.0821563	1.10759
ALDLDPSKTNVSGGAIALGHPLGGSGSR	1	ALDLDPSK(1)TNVSGGAIALGHPLGGSGSR	Q8BWT1	3-ketoacyl-CoA thiolase, mitochondrial	340	8	Acaa2	-0.466237			-0.707901			-0.587069	0.88865
ALDLDSSCKEAADGYQR	1	ALDLDSSCK(1)EAADGYQR	Q60864	Stress-induced-phosphoprotein 1	462	9	Stip1		0.0299829					0.0299829
ALDLELKGDIEK	1	ALDLELK(1)GDIEK	A0A494BBD8;P10107	Annexin A1	257;257	7	Anxa1	-0.384038	0.0532504	-0.535227	-0.735331	-0.0421894	-0.333389	-0.329487	1.38093
ALDLLMESNAIIQSMAAKTR	1	ALDLLMESNAIIQSMAAK(1)TR	O88986;E9PWY6	2-amino-3-ketobutyrate coenzyme A ligase, mitochondrial	323;323	18	Gcat			0.0392788	-0.214408			-0.0875644	0.210879
ALDLLNNKLQQHTFWR	1	ALDLLNNK(1)LQQHTFWR	G3X9B1;A0A1Y7VNI1		1625;226	8	Heatr1	0.0601858		-0.0130576				0.0235641	0.196536
ALDLLYGMVSKK	1	ALDLLYGMVSK(0.917)K(0.083)	O54774	AP-3 complex subunit delta-1	370	11	Ap3d1	-0.289404			-0.637558		-0.0926017	-0.339855	0.778488
ALDLLYGMVSKK	1	ALDLLYGMVSK(0.147)K(0.853)	O54774	AP-3 complex subunit delta-1	371	12	Ap3d1	-0.245061	-0.358103	-0.827128	-0.67708	-0.447072		-0.510889	2.06598
ALDLVAAKCYYYHAR	1	ALDLVAAK(1)CYYYHAR	P14685	26S proteasome non-ATPase regulatory subunit 3	205	8	Psmd3	-0.696634		-0.387223	0.0350608			-0.349599	0.617982
ALDLVSDPEYINLMKNK	1	ALDLVSDPEYINLMK(0.431)NK(0.569)	Q9CV28;D6REU0	Protein FAM188A	349;185	17	Fam188a		0.159887			0.0911243		0.125506	0.768984
ALDMSYDHKPEDEVELAR	1	ALDMSYDHK(1)PEDEVELAR	Q61074;A0A0J9YVG0	Protein phosphatase 1G	364;257	9	Ppm1g		-0.402493			0.0182069		-0.192143	0.276727
ALDPAFKIEDPYSPR	1	ALDPAFK(1)IEDPYSPR	E9QN70;P02469	Laminin subunit beta-1	263;215	7	Lamb1	0.124196	0.269273			0.0892269	0.239765	0.180615	1.59062
ALDTMNFDVIKGK	1	ALDTMNFDVIK(0.966)GK(0.034)	P29341;A0A2I3BR37;Q62029;Q9D4E6	Polyadenylate-binding protein 1;Polyadenylate-binding protein	78;78;78;78	11	Pabpc1;Pabpc2;Pabpc6	-0.33805	0.312665			0.211386	-0.170037	0.00399116	0.00833806
ALDTMNFDVIKGK	1	ALDTMNFDVIK(0.402)GK(0.598)	P29341;A0A2I3BR37;Q62029;Q9D4E6	Polyadenylate-binding protein 1;Polyadenylate-binding protein	80;80;80;80	13	Pabpc1;Pabpc2;Pabpc6						0.0176369	0.0176369
ALDTVGEKVLR	1	ALDTVGEK(1)VLR	Q9WTZ0	Protein UXT	16	8	Uxt	-0.723873	-0.862051	-0.759942				-0.781955	2.55462
ALEAKAATFEK	1	ALEAK(1)AATFEK	A2AVJ7;Q99PL5	Ribosome-binding protein 1	920;1061	5	Rrbp1	-0.89266	0.0680516	-0.333643	-0.195253	-0.134255	-0.298052	-0.297635	1.12764
ALEAVFGKYGR	1	ALEAVFGK(1)YGR	Q91VM5;A0A2I3BRL8;A0A2I3BQC0;Q9WV02;A2AFI3;Q9WV02-2;A2AFI4	RNA binding motif protein, X-linked-like-1;RNA-binding motif protein, X chromosome;RNA-binding motif protein, X chromosome, N-terminally processed	30;30;30;30;30;30;30	8	Rbmxl1;Rbmx	-1.01298		-0.969678	-0.679273			-0.887312	1.86466
ALEDSSCLKR	1	ALEDSSCLK(1)R	E9PYF4;F6VG99		163;41	9	Lmo7	-0.0726193			0.210015			0.0686977	0.147558
ALEEAGFKLPCQLHQVIVAR	1	ALEEAGFK(1)LPCQLHQVIVAR	O08529	Calpain-2 catalytic subunit	637	8	Capn2	0.0501882		-0.214826	0.0387171		-0.501504	-0.156856	0.50236
ALEEAMEQKAELER	1	ALEEAMEQK(1)AELER	Q8VDD5	Myosin-9	1492	9	Myh9		0.448901			0.23217		0.340535	0.707444
ALEEELAGLKNVAEK	1	ALEEELAGLK(0.906)NVAEK(0.094)	Q8CG48	Structural maintenance of chromosomes protein 2	706	10	Smc2					1.36362		1.36362
ALEEQLLKYSPDPVVVR	1	ALEEQLLK(1)YSPDPVVVR	Q9D9G3	Cysteine-rich hydrophobic domain-containing protein 2	24	8	Chic2	-0.259064		-0.717359		-0.301888	-0.33061	-0.40223	1.4925
ALEETEEDHEEDPMMYPEMELESEKENK	1	ALEETEEDHEEDPMMYPEMELESEK(0.957)ENK(0.043)	P28229	Gap junction gamma-1 protein	150	25	Gjc1		1.18872			-0.110963	0.164014	0.413923	0.392458
ALEETEEDHEEDPMMYPEMELESEKENK	1	ALEETEEDHEEDPMMYPEMELESEK(0.474)ENK(0.526)	P28229	Gap junction gamma-1 protein	153	28	Gjc1					0.115033		0.115033
ALEGKAAQLDGLEAR	1	ALEGK(1)AAQLDGLEAR	Q61292	Laminin subunit beta-2	1770	5	Lamb2			-0.89341		-0.682464		-0.787937	1.07204
ALEGKMGCLLK	1	ALEGK(1)MGCLLK	P32067;F6SXM5	Lupus La protein homolog	228;44	5	Ssb				-0.176821			-0.176821
ALEGSKAELESFLQSPSGNPLNFNK	1	ALEGSK(1)AELESFLQSPSGNPLNFNK	Q6DFV1	Condensin-2 complex subunit G2	791	6	Ncapg2	0.112233						0.112233
ALEHFTDLYDIKR	1	ALEHFTDLYDIK(1)R	Q68FD5;Q5SXR6	Clathrin heavy chain 1;Clathrin heavy chain	637;641	12	Cltc	-0.41808	-0.131598	-0.337813	-0.324003	-0.165904	-0.109981	-0.247896	2.28759
ALEHLHSKLSVIHR	1	ALEHLHSK(1)LSVIHR	O09110;O09110-2;P70236;A2AGS2	Dual specificity mitogen-activated protein kinase kinase 3;Dual specificity mitogen-activated protein kinase kinase 6	183;150;172;172	8	Map2k3;Map2k6	-0.567318		-0.596667	-0.148193			-0.437393	1.02505
ALELDHKNAQAQQEFK	1	ALELDHK(1)NAQAQQEFK	Q9QYI3;A0A6I8MX00;A0A6I8MWX8;A0A6I8MWZ1;A0A6I8MWY7;A0A6I8MWZ9;A2A5E1	DnaJ homolog subfamily C member 7	128;118;213;72;128;126;112	7	Dnajc7	-0.241253		-0.382664	-0.278566			-0.300828	1.71637
ALELDSNNEKGLFR	1	ALELDSNNEK(1)GLFR	P30416	Peptidyl-prolyl cis-trans isomerase FKBP4;Peptidyl-prolyl cis-trans isomerase FKBP4, N-terminally processed	354	10	Fkbp4	-0.479794		-0.150865				-0.31533	0.514202
ALELEEFQNIGTSLGCDEAEPAAKR	1	ALELEEFQNIGTSLGCDEAEPAAK(1)R	P43247	DNA mismatch repair protein Msh2	871	24	Msh2		0.0152121			-0.141939		-0.0633637	0.245675
ALELFLESLLKK	1	ALELFLESLLK(0.5)K(0.5)	F6T9K1;D3YY09;Q9D6N5;D3YYC2;G3UXH5	Dr1-associated corepressor	51;51;51;31;31	11	Drap1			-0.634643				-0.634643
ALELFLESLLKK	1	ALELFLESLLK(0.094)K(0.906)	F6T9K1;D3YY09;Q9D6N5;D3YYC2;G3UXH5	Dr1-associated corepressor	52;52;52;32;32	12	Drap1	-0.372057	-0.770609	-0.448548				-0.530405	1.30863
ALELTGLKVFGNEIK	1	ALELTGLK(1)VFGNEIK	P09405	Nucleolin	372	8	Ncl	-0.293801	0.257855	-0.558708	0.109829	-0.0482779	-0.0783961	-0.101916	0.366494
ALELYKINA	1	ALELYK(1)INA	A0A140LI50		75	6			0.426748			0.324695	-0.0563712	0.231691	0.592225
ALELYKINAK	1	ALELYK(1)INAK	O08759;O08759-2;O08759-3;A0A0J9YUK0;A0A140LHS2	Ubiquitin-protein ligase E3A	75;54;54;75;75	6	Ube3a	0.189793	0.484396	0.425782	0.170181	0.203013	-0.0870896	0.231013	1.40198
ALEQFLQEYFDGNLKR	1	ALEQFLQEYFDGNLK(1)R	P27773	Protein disulfide-isomerase A3	362	15	Pdia3	-0.616039		-0.732596	-0.593529	-0.320792		-0.565739	2.12948
ALEQFVKPEQLDGENSYK	1	ALEQFVK(1)PEQLDGENSYK	B2RQC2	Ubiquitin carboxyl-terminal hydrolase 42	278	7	Usp42		0.467905					0.467905
ALEQTLKK	1	ALEQTLK(0.992)K(0.008)	Q91ZF0	DnaJ homolog subfamily C member 24	8	7	Dnajc24	-0.404726		-0.266004	-0.130602			-0.26711	1.10968
ALESPERPFLAILGGAKVADK	1	ALESPERPFLAILGGAK(0.988)VADK(0.012)	P09411;S4R2M7	Phosphoglycerate kinase 1;Phosphoglycerate kinase	216;216	17	Pgk1	1.70359	0.6291	-0.0625351	1.58515			0.963827	0.980718
ALESPERPFLAILGGAKVADK	1	ALESPERPFLAILGGAK(0.385)VADK(0.615)	P09411;S4R2M7	Phosphoglycerate kinase 1;Phosphoglycerate kinase	220;220	21	Pgk1		0.686613		-0.0451039			0.320754	0.266193
ALETCSLGGWGPQMLVGPKR	1	ALETCSLGGWGPQMLVGPK(1)R	Q7TQI8	Testis-specific Y-encoded-like protein 2	158	19	Tspyl2	0.0287106		-0.551226				-0.261258	0.273168
ALETLTGALFQRPPLIAAVKR	1	ALETLTGALFQRPPLIAAVK(1)R	Q9ESX5;B7ZCL7;F6S1S5	H/ACA ribonucleoprotein complex subunit 4	191;191;34	20	Dkc1	-0.408512		-0.426276	-0.6716			-0.50213	1.56206
ALETVPKDLR	1	ALETVPK(1)DLR	Q9Z199;P63271;G3UVU8;D6RHM5	Transcription elongation factor SPT4-B;Transcription elongation factor SPT4-A	8;8;8;8	7	Supt4h1b;Supt4h1a;Supt4a	0.235237		0.138945				0.187091	0.794938
ALEYVEAKSSALED	1	ALEYVEAK(1)SSALED	Q6NS46	Protein RRP5 homolog	1856	8	Pdcd11	-1.07321		-0.413038				-0.743125	0.574934
ALFAVPKNYK	1	ALFAVPK(0.991)NYK(0.009)	Q9CQF3;A0A1D5RM23;A0A1D5RLT7	Cleavage and polyadenylation specificity factor subunit 5	189;180;63	7	Nudt21		-0.157174			0.0271541		-0.06501	0.215447
ALFAVPKNYK	1	ALFAVPK(0.153)NYK(0.847)	Q9CQF3;A0A1D5RM23;A0A1D5RLT7	Cleavage and polyadenylation specificity factor subunit 5	192;183;66	10	Nudt21		-0.180626			0.100036		-0.0402952	0.0851347
ALFKSSGASVTTQPTEFK	1	ALFK(1)SSGASVTTQPTEFK	Q3UDD3;Q8BG81	Polymerase delta-interacting protein 3	374;403	4	Poldip3	-0.606694		-0.63055	-0.347509	0.463936		-0.280204	0.450957
ALFSKAEEQLLSK	1	ALFSK(1)AEEQLLSK	Q3TJY1;Q99L90	Microspherule protein 1	198;211	5	Mcrs1	-0.0549767						-0.0549767
ALFVYEKGAR	1	ALFVYEK(1)GAR	Q91XF4	E3 ubiquitin-protein ligase RNF167	156	7	Rnf167	-0.206562		-0.491754	-0.477241	0.662661		-0.128224	0.174485
ALGDYDYKCVDGK	1	ALGDYDYK(0.73)CVDGK(0.27)	P36993;P36993-4;P36993-3;P36993-5;Q99NF7	Protein phosphatase 1B	208;208;208;208;208	8	Ppm1b		0.081476					0.081476
ALGFDVKKADVLK	1;2	ALGFDVK(1)K(1)ADVLK	O35648;A0A286YDP0;A0A286YD15;A0A286YDS3;A0A286YCV3	Centrin-3	62;35;9;9;9	7	Cetn3	-0.323083		-0.900395	-0.543825			-0.589101	1.1383
ALGFPLERPKSMSTDGLMK	1	ALGFPLERPK(0.998)SMSTDGLMK(0.002)	Q9CZU6	Citrate synthase, mitochondrial	450	10	Cs		-1.11145			-0.975283		-1.04336	1.38214
ALGGLACDLPGKFVAR	1	ALGGLACDLPGK(1)FVAR	Q61468;A0A494B9A6	Mesothelin;Megakaryocyte-potentiating factor;Mesothelin, cleaved form	197;201	12	Msln	0.304978	0.111966	-0.361565	-0.175892	-0.0115007	0.772646	0.106772	0.266727
ALGHPAMLSKVLGGSFADQK	1	ALGHPAMLSK(0.998)VLGGSFADQK(0.002)	P70398;Q4FE56	Probable ubiquitin carboxyl-terminal hydrolase FAF-X;Ubiquitin carboxyl-terminal hydrolase	1712;1712	10	Usp9x	0.634965						0.634965
ALGIYQTKLGPDDPNVAK	1	ALGIYQTK(0.003)LGPDDPNVAK(0.997)	A0A5F8MPZ2;Q5UE59;E9Q7C9;Q7TNF4;Q8CD76		382;382;382;382;382	18	Klc1	1.66862						1.66862
ALGNQKATVVEFSNK	1	ALGNQK(1)ATVVEFSNK	F8VPM9;Q03172	Zinc finger protein 40	2018;2018	6	Hivep1		0.348119				-0.166211	0.0909539	0.105916
ALGQAASDSSGPEDMKR	1	ALGQAASDSSGPEDMK(1)R	Q6GQT9	Nodal modulator 1	1203	16	Nomo1	-0.659814	-1.05919	-1.02535	-1.03139	-0.919997	-1.08473	-0.963413	4.60003
ALGQNKAHTPFR	1	ALGQNK(1)AHTPFR	Q922S8;Q3TTL2	Kinesin-like protein KIF2C;Kinesin-like protein	530;479	6	Kif2c	-0.598916			-0.0531195			-0.326018	0.352926
ALGQNPTNAEVLKVLGNPK	1;2	ALGQNPTNAEVLK(1)VLGNPK	Q60605;A0A1W2P7Q9;A0A1W2P6F6;Q60605-2;A0A1W2P6G5	Myosin light polypeptide 6	50;50;50;50;38	13	Myl6	-0.54555	-0.319658	-0.82805	-1.07905	-0.270921	-0.273116	-0.552725	1.99837
ALGQNPTNAEVLKVLGNPK	1	ALGQNPTNAEVLK(1)VLGNPK	Q8CI43	Myosin light chain 6B	106	13	Myl6b	-0.54555	-0.319658	-0.82805	-1.07905	-0.270921	-0.273116	-0.552725	1.99837
ALGSSVTENNKPK	1	ALGSSVTENNK(0.998)PK(0.002)	Q8BI84;Q8BI84-2;A0A0R4J2D3	Melanoma inhibitory activity protein 3	556;556;556	11	Mia3		-0.526494			-0.177735	-0.300111	-0.33478	1.08699
ALGTLGMTTNEKGQVVTK	1	ALGTLGMTTNEK(1)GQVVTK	A2AN08-3;A2AN08;A2AN08-5;A2AN08-2	E3 ubiquitin-protein ligase UBR4	4787;4811;4839;1652	12	Ubr4	0.0436245	-0.485459	-0.580353	0.0880059	-0.107959		-0.208428	0.691665
ALGTPNNEVWPEVESLQDYKNTFPK	1	ALGTPNNEVWPEVESLQDYK(0.999)NTFPK(0.001)	P11440	Cyclin-dependent kinase 1	238	20	Cdk1	-0.315163	0.133827	-0.153575	0.081476	0.21176	-0.0250449	-0.0111201	0.0482132
ALGVKLPETSLFETEETR	1	ALGVK(1)LPETSLFETEETR	Q99MN1;Q8R2P8	Lysine--tRNA ligase	405;434	5	Kars		0.511468			0.318461		0.414965	0.837241
ALHAVPVSYVCKQCGK	1	ALHAVPVSYVCK(0.993)QCGK(0.007)	G5E905;Q80XN4		504;485	12	Zfp871	-0.329921		-0.63283	-0.616171			-0.526308	1.47931
ALHAVPVSYVCKQCGK	1	ALHAVPVSYVCK(0.232)QCGK(0.768)	G5E905;Q80XN4		508;489	16	Zfp871				-0.519363			-0.519363
ALHVPKAPGFAQMLK	1	ALHVPK(1)APGFAQMLK	P42932;H3BL49;H3BKR8	T-complex protein 1 subunit theta	7;7;7	6	Cct8	-0.141796	-0.0918635	-0.15975	-0.0942486	0.0177794	0.105008	-0.0608119	0.689691
ALIDIVSSLKK	1	ALIDIVSSLK(0.97)K(0.03)	Q9Z0R9	Fatty acid desaturase 2	431	10	Fads2	-0.0264989		-0.166033	-0.136997			-0.109843	0.910894
ALIDQEVKNGIPSNR	1	ALIDQEVK(1)NGIPSNR	P97823;J3QP56;P97823-2;D3YUG4;D3Z111;D3Z269	Acyl-protein thioesterase 1	105;105;105;47;105;89	8	Lypla1	-0.0122571	0.874758			0.529771	0.0457225	0.359499	0.730423
ALIGKGHPEFSTNR	1	ALIGK(1)GHPEFSTNR	Q3U4W8;P56399	Ubiquitin carboxyl-terminal hydrolase;Ubiquitin carboxyl-terminal hydrolase 5	423;423	5	Usp5	0.0328061	0.0758749	0.133037	0.220454	0.0776532	0.0768327	0.102776	1.90863
ALILEEIAIDCHNKETEQR	1	ALILEEIAIDCHNK(1)ETEQR	Q9DAX9	Amyloid protein-binding protein 2	396	14	Appbp2		0.166201			0.497842		0.332022	0.530362
ALIPLAKAEELVNTAPLTGVPQR	1	ALIPLAK(1)AEELVNTAPLTGVPQR	Q922P8;D3Z4S6	Transmembrane protein 132A	400;400	7	Tmem132a						-0.817282	-0.817282
ALIPVSQKSSQADACSESR	1	ALIPVSQK(1)SSQADACSESR	Q3TLR7;Q3TLR7-2	Denticleless protein homolog	536;536	8	Dtl	-0.765082	-0.696775					-0.730928	1.52687
ALIQCAKDIAK	1	ALIQCAK(1)DIAK	Q64727	Vinculin	952	7	Vcl	0.301471		-0.00220901				0.149631	0.296997
ALIVVQQGMTPSAKQSLVDMAPK	1	ALIVVQQGMTPSAK(1)QSLVDMAPK	Q80UW8	DNA-directed RNA polymerases I, II, and III subunit RPABC1	115	14	Polr2e	-0.277009	0.00877371	-0.0829273	-0.0419963	0.362891		-0.00605374	0.0193431
ALKALQDMSSTAPPAPLQPSIR	1	ALK(1)ALQDMSSTAPPAPLQPSIR	Q6P549;A0A087WPT7	Phosphatidylinositol 3,4,5-trisphosphate 5-phosphatase 2	284;284	3	Inppl1	-0.139697						-0.139697
ALKDPNAFLFDHLLTLKPVK	1;2	ALK(1)DPNAFLFDHLLTLK(0.945)PVK(0.055)	Q99JX4;A2A702;A2A701	Eukaryotic translation initiation factor 3 subunit M	213;81;30	3	Eif3m	-0.474452		-0.452432	0.0492125			-0.292557	0.639707
ALKDPNQLIR	1	ALK(1)DPNQLIR	Q9Z1T1	AP-3 complex subunit beta-1	125	3	Ap3b1	0.247198			0.0843364			0.165767	0.536572
ALKDYAIEK	1	ALK(1)DYAIEK	Q61881;D3Z6N3	DNA replication licensing factor MCM7	4;4	3	Mcm7		0.0483757			0.529271		0.288823	0.354603
ALKEASMVITESPAALQLR	1	ALK(1)EASMVITESPAALQLR	P54116	Erythrocyte band 7 integral membrane protein	235	3	Stom	-1.0858	-0.645751	-0.993206	-0.517028			-0.810447	2.0231
ALKETEGGCPDTTFIEDAVHVLLK	1	ALK(1)ETEGGCPDTTFIEDAVHVLLK	Q6ZPS6;A0A0G2JEA0	Ankyrin repeat and IBR domain-containing protein 1	635;635	3	Ankib1		-0.485337			-0.3629		-0.424119	1.03971
ALKFGYEGR	1	ALK(1)FGYEGR	Q8CG71	Prolyl 3-hydroxylase 2	511	3	Leprel1	-0.000952493		-0.29244		-0.539624		-0.277672	0.664712
ALKGQEDYIFHFK	1	ALK(1)GQEDYIFHFK	Q6GQU2	Kelch-like protein 23	4	3	Klhl23	-0.245164		-0.458406		0.297485		-0.135362	0.215698
ALKISGVIGPYR	1	ALK(1)ISGVIGPYR	E9QN70;P02469	Laminin subunit beta-1	1256;1208	3	Lamb1	0.582749		0.266876	0.338795			0.39614	1.27095
ALKMVKGSIDR	2	ALK(1)MVK(1)GSIDR	O54774	AP-3 complex subunit delta-1	4	3	Ap3d1			-0.860661	-0.60165			-0.731156	0.952321
ALKMVKGSIDR	2	ALK(1)MVK(1)GSIDR	O54774	AP-3 complex subunit delta-1	7	6	Ap3d1			-0.860661	-0.60165			-0.731156	0.952321
ALKNNSNDIVNAIMELTM	1	ALK(1)NNSNDIVNAIMELTM	P70670;Q60817	Nascent polypeptide-associated complex subunit alpha, muscle-specific form;Nascent polypeptide-associated complex subunit alpha	2172;200	3	Naca		0.105008					0.105008
ALKQIEINTISASFGGLASR	1	ALK(1)QIEINTISASFGGLASR	P51855;Q3UEE2;A2AQN7;A2AQN9	Glutathione synthetase	141;72;99;141	3	Gss	-0.624933		-0.345326				-0.485129	0.74807
ALKQISSNR	1	ALK(1)QISSNR	Q9R0P3;H3BKH6;H3BLJ9;H3BJL6;H3BJP2;H3BK43;H3BJC6	S-formylglutathione hydrolase	4;17;4;4;4;4;4	3	Esd	-0.592006	-0.0422339	-0.418928	-0.242226	0.134484	0.246226	-0.152447	0.520642
ALKSEFLVR	1	ALK(1)SEFLVR	O35295;P42669	Transcriptional activator protein Pur-beta;Transcriptional activator protein Pur-alpha	132;143	3	Purb;Pura					-0.0138876	-0.0704665	-0.0421771	0.424672
ALKSESAASSTMR	1	ALK(1)SESAASSTMR	D3YZ08;O35144;E9QM06;O35144-2	Telomeric repeat-binding factor 2	290;290;290;290	3	Terf2	0.210888	0.0761486	0.606821	0.450274	0.59827	0.454386	0.399465	2.22568
ALKVLDNYLTSPLPEEVDETSAEDEGISQR	1	ALK(1)VLDNYLTSPLPEEVDETSAEDEGISQR	Q9Z1Q5	Chloride intracellular channel protein 1	138	3	Clic1		0.431249			0.20989		0.320569	0.674401
ALKWSSGGSGK	1	ALK(1)WSSGGSGK	Q9D1H7;Q9D1H7-2;D3Z4J5;D3Z7S0	Golgi to ER traffic protein 4 homolog	131;78;130;77	3	Get4					0.117296		0.117296
ALKYEPTNVR	1	ALK(1)YEPTNVR	Q3TMP1		241	3	Gtf3c3	-0.173661	-0.293218			-0.194774	-0.3261	-0.246938	2.16105
ALLAGKDSETGENIR	1	ALLAGK(1)DSETGENIR	P38647	Stress-70 protein, mitochondrial	625	6	Hspa9	-0.120922	0.713168					0.296123	0.216865
ALLATETPEASAPGTSGKK	1	ALLATETPEASAPGTSGK(0.857)K(0.143)	Q8BVY0	Ribosomal L1 domain-containing protein 1	410	18	Rsl1d1	-0.979402		-0.753215	-0.233532	-0.268747		-0.558724	1.25376
ALLATETPEASAPGTSGKK	1	ALLATETPEASAPGTSGK(0.423)K(0.577)	Q8BVY0	Ribosomal L1 domain-containing protein 1	411	19	Rsl1d1	-1.16414	0.304861	-0.773985	-0.235518			-0.467195	0.61883
ALLDLKNSLNEVK	1	ALLDLK(1)NSLNEVK	Q8BWQ4	Cap-specific mRNA (nucleoside-2'-O-)-methyltransferase 2	67	6	Cmtr2			-0.998039		-0.742965		-0.870502	1.03333
ALLEVVQSGGKNIELAVMR	1	ALLEVVQSGGK(1)NIELAVMR	Q9Z2U0;A0A338P7D7	Proteasome subunit alpha type-7	204;204	11	Psma7	-0.97906	0.100574	-0.529427				-0.469304	0.564385
ALLFSNNSQELHPDPFQAEDPFKSDPFK	1	ALLFSNNSQELHPDPFQAEDPFK(0.987)SDPFK(0.013)	Q60902;Q60902-2;Q60902-4	Epidermal growth factor receptor substrate 15-like 1	625;625;594	23	Eps15l1		-1.03981			-0.738505		-0.88916	0.971222
ALLGPALKDAVLELNASNDR	1	ALLGPALK(1)DAVLELNASNDR	Q9WUK4	Replication factor C subunit 2	94	8	Rfc2	-0.536357						-0.536357
ALLIKNNSLPR	1	ALLIK(1)NNSLPR	A0A0G2JFJ6;Q7TPD0	Integrator complex subunit 3	896;896	5	Ints3			0.158208				0.158208
ALLKEFDNSLSNK	1	ALLK(1)EFDNSLSNK	E9Q5G3;A0A1L1SRP4	Kinesin-like protein KIF23	528;542	4	Kif23			-0.433292	-0.712693			-0.572993	0.817462
ALLLELKGLQEEPVEGFR	1	ALLLELK(1)GLQEEPVEGFR	Q8CFI2;A0A1W2P7U1	Ubiquitin-conjugating enzyme E2 R1	18;18	7	Cdc34		0.244035	-1.12872		0.565695		-0.106332	0.0671318
ALLLFSIIPVDGLKNQK	1	ALLLFSIIPVDGLK(0.072)NQK(0.928)	P19091	Androgen receptor	805	17	Ar	0.44869						0.44869
ALLLSSVLSEKGLTSPINPYK	1	ALLLSSVLSEK(0.996)GLTSPINPYK(0.004)	H9H9S3;A0A0M3HEP2;Q9R0G7;A0A0J9YV01;A0A0J9YVF6	Zinc finger E-box-binding homeobox 2	642;687;643;619;672	11	Zeb2	-0.641626						-0.641626
ALLPLALEGTDVGQTKAAQALAK	1	ALLPLALEGTDVGQTK(0.782)AAQALAK(0.218)	Q99KD5;A0A5K1VVS7	Protein unc-45 homolog A	707;851	16	Unc45a			0.129876			-0.0738335	0.0280215	0.0813999
ALLQKYADIDIR	1	ALLQK(1)YADIDIR	A0A1Y7VMH7;A0A1Y7VME9;E9Q9B7;A0A1Y7VNF8		249;291;291;121	5	Kidins220			-0.458525	-0.52195			-0.490237	1.3859
ALLQQQPEDDSKR	1	ALLQQQPEDDSK(1)R	Q8BMA6;A2AAN2	Signal recognition particle subunit SRP68	415;377	12	Srp68		0.128557					0.128557
ALLQTMASKNIPQCMTPEQLMTLCR	1	ALLQTMASK(1)NIPQCMTPEQLMTLCR	Q8BQM4;E9PWH6	HEAT repeat-containing protein 3	528;411	9	Heatr3	-0.54654		-0.688869				-0.617705	1.13655
ALLTKMTVLSTVQSSPNR	1	ALLTK(1)MTVLSTVQSSPNR	F8VPM9;Q03172;A0A1Y7VJI7	Zinc finger protein 40	2242;2242;175	5	Hivep1				0.554442			0.554442
ALLTTNQLPQPDVFPVFKDK	1	ALLTTNQLPQPDVFPVFK(0.5)DK(0.5)	Q9JKX4;Q9JKX4-2;Q9JKX4-3	Protein AATF	231;116;231	18	Aatf				0.00028851			0.00028851
ALLTTNQLPQPDVFPVFKDK	1	ALLTTNQLPQPDVFPVFK(0.469)DK(0.531)	Q9JKX4;Q9JKX4-2;Q9JKX4-3	Protein AATF	233;118;233	20	Aatf			-0.239362	0.00028851			-0.119537	0.300364
ALLVQVINKLGDPQNR	1	ALLVQVINK(1)LGDPQNR	P53569;A0A0R4J046;P53569-2;A0A3B2WCE8	CCAAT/enhancer-binding protein zeta	390;390;390;390	9	Cebpz			-0.227101				-0.227101
ALLVSANQTLKELK	1	ALLVSANQTLK(0.997)ELK(0.003)	Q3V0C5-2;Q3V0C5-5;Q3V0C5;A2ALR9;A2ALR5;F6VSP0;F6TH61;F7ALR2	Ubiquitin carboxyl-terminal hydrolase 48	1001;974;973;957;204;82;48;20	11	Usp48						-0.594944	-0.594944
ALMGLYNGQVLCKK	1	ALMGLYNGQVLCK(0.5)K(0.5)	Q8BMS1	Trifunctional enzyme subunit alpha, mitochondrial;Long-chain enoyl-CoA hydratase;Long chain 3-hydroxyacyl-CoA dehydrogenase	350	13	Hadha	0.162468			-0.159541			0.00146354	0.00252045
ALMGLYNGQVLCKK	1	ALMGLYNGQVLCK(0.097)K(0.903)	Q8BMS1	Trifunctional enzyme subunit alpha, mitochondrial;Long-chain enoyl-CoA hydratase;Long chain 3-hydroxyacyl-CoA dehydrogenase	351	14	Hadha	0.202261		-0.597518	-0.159541			-0.184933	0.294367
ALMLELKSLQEEPVEGFR	1	ALMLELK(1)SLQEEPVEGFR	Q6ZWZ2	Ubiquitin-conjugating enzyme E2 R2	18	7	Ube2r2		0.38084			0.338681	0.618145	0.445889	1.44354
ALMLKSVVSGGVR	1	ALMLK(1)SVVSGGVR	Q8BJW5;Q8BJW5-2	Nucleolar protein 11	252;252	5	Nol11			-0.376714	-0.0133197			-0.195017	0.321027
ALMLQGVDLLADAVAVTMGPKGR	1	ALMLQGVDLLADAVAVTMGPK(1)GR	P63038;D3Z2F2;D3Z7J9	60 kDa heat shock protein, mitochondrial	58;58;58	21	Hspd1	0.200379	0.140779	-0.30075	-0.0750184			-0.00865285	0.024918
ALNAETPKSSPLPAK	1	ALNAETPK(0.988)SSPLPAK(0.012)	Q8K3A9	7SK snRNA methylphosphate capping enzyme	190	8	Mepce					0.117695	0.072586	0.0951405	0.829197
ALNAETPKSSPLPAK	1	ALNAETPK(0.488)SSPLPAK(0.512)	Q8K3A9	7SK snRNA methylphosphate capping enzyme	197	15	Mepce		0.554049					0.554049
ALNALNNLSVNVENQTKIK	1	ALNALNNLSVNVENQTK(0.811)IK(0.189)	Q9D0L7;Q9D0L7-2;D3Z5T2	Armadillo repeat-containing protein 10	137;123;137	17	Armc10					0.0159257	0.47892	0.247423	0.319811
ALNALNNLSVNVENQTKIK	1	ALNALNNLSVNVENQTK(0.444)IK(0.556)	Q9D0L7;Q9D0L7-2;D3Z5T2	Armadillo repeat-containing protein 10	139;125;139	19	Armc10				-0.316097	0.197991		-0.0590529	0.0674052
ALNATKLER	1	ALNATK(1)LER	Q6PAC3	DDB1- and CUL4-associated factor 13	49	6	Dcaf13	0.372172		0.227371				0.299772	0.821408
ALNAVQPQLDVQPTKK		ALNAVQPQLDVQPTK(0.805)K(0.195)	Q8VCM4;D3Z7N1;D3Z093;D3Z2L3	Lipoyltransferase 1, mitochondrial	150;150;150;150	15	Lipt1					-0.0392066		-0.0392066
ALNAVQPQLDVQPTKK	1	ALNAVQPQLDVQPTK(0.455)K(0.545)	Q8VCM4;D3Z7N1;D3Z093;D3Z2L3	Lipoyltransferase 1, mitochondrial	151;151;151;151	16	Lipt1		-0.679735					-0.679735
ALNGADVDDFTWEPPTEAETKVLQAR	1	ALNGADVDDFTWEPPTEAETK(1)VLQAR	P56873;E0CYU9	Sjoegren syndrome/scleroderma autoantigen 1 homolog	22;22	21	Sssca1		-0.0743803	-0.370079	0.36793	0.0787464	-0.559941	-0.111545	0.273418
ALNLKGSIQNGR	1	ALNLK(1)GSIQNGR	O35134;A0A0U1RPM9	DNA-directed RNA polymerase I subunit RPA1	1113;139	5	Polr1a	0.0858325		-0.0521917				0.0168204	0.0717048
ALNMAIPGGPKFEPLVR	1;2	ALNMAIPGGPK(1)FEPLVR	Q99PV0;B7ZC27	Pre-mRNA-processing-splicing factor 8	278;223	11	Prpf8	0.116764	-0.351332	-0.472069	-0.324347	-0.486812		-0.303559	1.29517
ALNVTPDYSPEAEVLLSKAVK	1	ALNVTPDYSPEAEVLLSK(0.908)AVK(0.092)	Q99LG4;Q8BNN3;A0A2I3BRU0	Tetratricopeptide repeat protein 5	94;94;94	18	Ttc5		0.298541					0.298541
ALPEFFNGKNK	1	ALPEFFNGK(0.599)NK(0.401)	Q3UNN4;P97496-2;P97496;Q3UZD0;Q3UID0;Q6PDG5-2;Q6PDG5	SWI/SNF complex subunit SMARCC1;SWI/SNF complex subunit SMARCC2	477;477;477;477;453;453;453	9	Smarcc1;Smarcc2		0.572599					0.572599
ALPFWNEEIVPQIKEGK	1	ALPFWNEEIVPQIK(0.874)EGK(0.126)	Q9DBJ1	Phosphoglycerate mutase 1	176	14	Pgam1	-0.310987	0.319271		-0.165904			-0.0525399	0.0922401
ALPFWNEEIVPQIKEGK	1	ALPFWNEEIVPQIK(0.336)EGK(0.664)	Q9DBJ1	Phosphoglycerate mutase 1	179	17	Pgam1			-0.18531	-0.222717	0.307195		-0.0336106	0.0644236
ALPGNGEGAKPVK	1	ALPGNGEGAK(1)PVK	Q8R138	Transmembrane protein 119	193	10	Tmem119	-0.577164		-0.602416	-0.476378	-0.658105	-0.376807	-0.538174	3.37613
ALPGTSAKLR	1	ALPGTSAK(1)LR	Q9ERU9	E3 SUMO-protein ligase RanBP2	550	8	Ranbp2			-0.452116				-0.452116
ALPLKFQQTSFNNAYTTAEAGIR	1	ALPLK(1)FQQTSFNNAYTTAEAGIR	B9EHX4;Q62388	Serine-protein kinase ATM	1117;1117	5	Atm			0.163756				0.163756
ALPLTKVVQNDAYTAPVLPSSVR	1	ALPLTK(1)VVQNDAYTAPVLPSSVR	Q3UDD3;F6VR84;Q8BG81	Polymerase delta-interacting protein 3	200;168;229	6	Poldip3	0.0635029	0.237441	-0.175762	-0.250955	0.0862403	0.0827026	0.00719509	0.0328308
ALPPLALFTSKECHYSITK	1	ALPPLALFTSK(0.986)ECHYSITK(0.014)	Q9DBE0;A0A2R8VHX0;A0A2R8VHJ2;A0A2R8VK60	Cysteine sulfinic acid decarboxylase	188;188;188;49	11	Csad	0.410341						0.410341
ALPQSKETLLQSYNK	1	ALPQSK(1)ETLLQSYNK	A2ALA4;Q62276-2;Q62276	Mediator of RNA polymerase II transcription subunit 22	11;11;11	6	Med22	-0.386167		-0.62311			0.0615688	-0.315902	0.591381
ALPSFWIPSLTPEAKATK	1	ALPSFWIPSLTPEAK(0.404)ATK(0.596)	Q9D6T0;Q9D6T0-2;A0A1B0GT07;A0A1B0GSR8;A0A1B0GS48	Nitric oxide synthase-interacting protein	175;175;173;202;154	18	Nosip		-0.0354461					-0.0354461
ALPTATEDGSPVLGEGPASLKSSPSGSSGR	1	ALPTATEDGSPVLGEGPASLK(1)SSPSGSSGR	Q91ZV8;J3QMG7	G-protein coupled receptor 124	1115;900	21	Gpr124;Adgra2	-0.793082	-0.846636	-0.827205	-0.949756	-0.780017	-1.09299	-0.881614	5.01681
ALPTCTSASPPQKK	1	ALPTCTSASPPQK(0.451)K(0.549)	I7HIK9;Q80ZA1;A0A158SIS7;P02340	Cellular tumor antigen p53	314;317;314;317	14	Trp53;Tp53					-0.0204721	0.370499	0.175013	0.271532
ALQASALKAWGGK	1	ALQASALK(0.999)AWGGK(0.001)	A6ZI44;Q9CPQ9;A6ZI46;A6ZI47;P05064	Fructose-bisphosphate aldolase;Fructose-bisphosphate aldolase A	366;312;367;312;312	8	Aldoa;Aldoart1;Aldoart2			-0.325485	-0.534391			-0.429938	0.818939
ALQFLEQVKVSK	1	ALQFLEQVK(0.987)VSK(0.013)	P80317;A0A571BEL9	T-complex protein 1 subunit zeta	138;138	9	Cct6a					0.839718		0.839718
ALQFLKEQR	1	ALQFLK(1)EQR	E9PX29;Q91ZE6;Q3UGX2;E9Q397;P15508;Q62261;A0A0A0MQG2;Q62261-2	Spectrin beta chain, erythrocytic;Spectrin beta chain, non-erythrocytic 1	132;132;124;124;124;124;124;111	6	Sptbn4;Sptb;Sptbn1	-0.524106		-0.126171				-0.325138	0.456423
ALQFQKSVCEGSNALK	1	ALQFQK(0.87)SVCEGSNALK(0.13)	P42703	Leukemia inhibitory factor receptor	881	6	Lifr	-0.687962						-0.687962
ALQGFKEGNALFTFPNTPVK	1	ALQGFK(1)EGNALFTFPNTPVK	Q9R112;F6ZKZ3	Sulfide:quinone oxidoreductase, mitochondrial	186;186	6	Sqrdl	-0.716292			-1.40522			-1.06076	0.699201
ALQHSYLHKEESDAE	1	ALQHSYLHK(1)EESDAE	P30285	Cyclin-dependent kinase 4	297	9	Cdk4		-0.286779					-0.286779
ALQQQQQQQQQQKLSGWGNVSK	1	ALQQQQQQQQQQK(1)LSGWGNVSK	G3UYG6;Q6Y7W8;G3UWR2;Q6Y7W8-2	PERQ amino acid-rich with GYF domain-containing protein 2	981;987;987;119	13	Gigyf2	-0.442281	-0.603029	-0.981109	-0.569265	-0.179188		-0.554975	1.88735
ALQQYTLEPSEKPFDLK	1	ALQQYTLEPSEK(0.996)PFDLK(0.004)	Q9QZE5	Coatomer subunit gamma-1	572	12	Copg1	-0.658652						-0.658652
ALQSLACGKPTQR	1	ALQSLACGK(1)PTQR	Q9JLV5;E9Q4T8	Cullin-3	638;572	9	Cul3			-0.273535	-0.304968			-0.289252	1.46146
ALQSVGQIVGEVLKQLTEEK	1	ALQSVGQIVGEVLK(1)QLTEEK	P62334	26S protease regulatory subunit 10B	62	14	Psmc6		0.334568			0.231801		0.283185	0.942064
ALQTKATQQGLK	1	ALQTK(1)ATQQGLK	A0A0U1RNJ1;P19096	Fatty acid synthase;[Acyl-carrier-protein] S-acetyltransferase;[Acyl-carrier-protein] S-malonyltransferase;3-oxoacyl-[acyl-carrier-protein] synthase;3-oxoacyl-[acyl-carrier-protein] reductase;3-hydroxyacyl-[acyl-carrier-protein] dehydratase;Enoyl-[acyl-carrier-protein] reductase;Oleoyl-[acyl-carrier-protein] hydrolase	1152;1152	5	Fasn	-0.474573				-0.0797982	-0.00484114	-0.186404	0.482629
ALQWHPDKNPDNK	1	ALQWHPDK(0.997)NPDNK(0.003)	Q9QYI5;Q9QYI5-1;A0A087WR37;Q9QYI5-2;A0A087WPZ9	DnaJ homolog subfamily B member 2	34;34;34;34;34	8	Dnajb2		-0.166098		-0.328779	-0.0315479	0.107554	-0.104718	0.464349
ALQWHPDKNPDNK	1	ALQWHPDK(0.047)NPDNK(0.953)	Q9QYI5;Q9QYI5-1;A0A087WR37;Q9QYI5-2;A0A087WPZ9	DnaJ homolog subfamily B member 2	39;39;39;39;39	13	Dnajb2				-0.267201		0.0204844	-0.123358	0.260657
ALSALKVAPDAAEER	1	ALSALK(1)VAPDAAEER	Q8BMC4	Nucleolar protein 9	73	6	Nop9	-0.351093	-0.151058	-0.294916	-0.214893	-0.109437	0.121015	-0.16673	1.23644
ALSDADVQKQIK	1	ALSDADVQK(0.996)QIK(0.004)	P50518	V-type proton ATPase subunit E 1	10	9	Atp6v1e1	-0.780612	0.00028851					-0.390161	0.300826
ALSDADVQKQIK	1	ALSDADVQK(0.267)QIK(0.733)	P50518	V-type proton ATPase subunit E 1	13	12	Atp6v1e1	-0.816342	0.155749					-0.330296	0.207596
ALSEVSGENHKGPASGR	1	ALSEVSGENHK(1)GPASGR	Q66JT1	Volume-regulated anion channel subunit LRRC8E	175	11	Lrrc8e	-0.695956		-0.0175339				-0.356745	0.315187
ALSFTGSALAALVKGLPEALQR	1	ALSFTGSALAALVK(1)GLPEALQR	Q4U2R1-2;Q4U2R1	E3 ubiquitin-protein ligase HERC2	3784;3820	14	Herc2	0.138945		-0.103209	-0.243933			-0.0693989	0.223211
ALSGTSVASPVVAGAVTLLVSTVQKR	1	ALSGTSVASPVVAGAVTLLVSTVQK(1)R	Q9WTZ2	Membrane-bound transcription factor site-1 protease	433	25	Mbtps1			-0.0682413	-0.0146162			-0.0414287	0.436903
ALSHSVKER	1	ALSHSVK(1)ER	A8Y5G9;Q8QZX5	U7 snRNA-associated Sm-like protein LSm10	8;8	7	Lsm10	0.310224		0.115832	0.30871	0.0437644	-0.155261	0.124654	0.642853
ALSIKEQLQR	1	ALSIK(1)EQLQR	Q3UZ22;Q91VN7;Q60948	Max dimerization protein 4	106;116;116	5	Mxd4	0.248049	0.0716254	-0.214843	-0.525351	0.125122	0.524164	0.0381277	0.0921311
ALSINSGNTKEK	1	ALSINSGNTK(0.962)EK(0.038)	Q8JZR6-2;Q8JZR6	Electroneutral sodium bicarbonate exchanger 1	1031;1083	10	Slc4a8				0.0166389			0.0166389
ALSINSGNTKEK	1	ALSINSGNTK(0.032)EK(0.968)	Q8JZR6-2;Q8JZR6	Electroneutral sodium bicarbonate exchanger 1	1033;1085	12	Slc4a8	-0.448863			0.235359			-0.106752	0.0928869
ALSKQEMASASSSQR	1	ALSK(1)QEMASASSSQR	P49312;P49312-2;Q5EBP8	Heterogeneous nuclear ribonucleoprotein A1;Heterogeneous nuclear ribonucleoprotein A1, N-terminally processed	183;183;183	4	Hnrnpa1	-0.386657		-1.02994	-0.633703	0.567643		-0.370665	0.449814
ALSKQEMQSAGSQR	1	ALSK(1)QEMQSAGSQR	A2AL12;Q8BG05;A2AL13;V9GX38;Q8BG05-2	Heterogeneous nuclear ribonucleoprotein A3	204;204;19;149;182	4	Hnrnpa3;Gm17190	-0.499789		-0.841766	0.0692897	-0.235501		-0.376942	0.833097
ALSLAKLEDPHVDIIR	1	ALSLAK(1)LEDPHVDIIR	Q9DBS1	Transmembrane protein 43	210	6	Tmem43					-0.138918		-0.138918
ALSMNTENAKVTRPNTSPEK	1	ALSMNTENAK(1)VTRPNTSPEK	D3Y272;I1VGT5;A0A286YCX2;A0A286YCS4;J9RV59;H6WZ45;I1VGT6;F8VQC9;I1VGT4;E3UVT8;H6WZF5;Q8BTY2	Anion exchange protein;Sodium bicarbonate cotransporter 3	1085;1105;1210;1215;1221;1080;1100;1098;1118;1093;1113;1001	10	Slc4a7	-0.77863	-0.511259		0.142348	-0.340057	-0.377313	-0.372982	1.16876
ALSMPLNGLKEEDK	1	ALSMPLNGLK(0.996)EEDK(0.004)	Q9QYB1	Chloride intracellular channel protein 4	11	10	Clic4		-0.693948			-1.03475		-0.86435	0.906869
ALSMTHGSAKSPISNGTFGFEGHMR	1	ALSMTHGSAK(1)SPISNGTFGFEGHMR	Q80UP8	Sodium-dependent phosphate transporter 2	323	10	Slc20a2	-0.280808						-0.280808
ALSTDPASPNLKSQLAAAAR	1	ALSTDPASPNLK(1)SQLAAAAR	P26039	Talin-1	1332	12	Tln1	-0.645977						-0.645977
ALSTGEKGFGYK	1	ALSTGEK(1)GFGYK	A0A1L1SST0;P17742	Peptidyl-prolyl cis-trans isomerase A;Peptidyl-prolyl cis-trans isomerase A, N-terminally processed	36;44	7	Ppia	-0.265657	0.0301242	-0.0638012	0.0200577	0.104202	-0.0947878	-0.0449769	0.36325
ALSTLSSPDPLTFSHATKNNSAK	1	ALSTLSSPDPLTFSHATK(0.452)NNSAK(0.548)	F8VQ93;Q8VDD9	PH-interacting protein	1576;1576	23	Phip						-0.668983	-0.668983
ALSTTASTAAFDKQPQSR	1	ALSTTASTAAFDK(1)QPQSR	Q9JHW4;A0A0N4SUV6;A0A0N4SUU3;A0A0N4SWB3	Selenocysteine-specific elongation factor	38;38;38;38	13	Eefsec	-0.885073		-0.630327	-0.14116	-0.37977		-0.509083	1.29915
ALSTVPEVKPQGLR	1	ALSTVPEVK(1)PQGLR	P30415	NK-tumor recognition protein;Putative peptidyl-prolyl cis-trans isomerase	1249	9	Nktr	0.503247	0.645241			0.32964	-0.0818122	0.349079	0.945516
ALTALFKEQR	1	ALTALFK(1)EQR	P28658	Ataxin-10	34	7	Atxn10	-0.229162	-0.265657	-0.417964	-0.114738	-0.249994	-0.0190096	-0.216087	1.92857
ALTCIPVSELKR	1	ALTCIPVSELK(1)R	Q9JI78;A0A286YCI0;A0A286YCZ7	Peptide-N(4)-(N-acetyl-beta-glucosaminyl)asparagine amidase	201;201;100	11	Ngly1		0.405448			0.0959919		0.25072	0.453455
ALTDAGCNLSPLQYIKQWK	1	ALTDAGCNLSPLQYIK(0.971)QWK(0.029)	Q8BRF7;Q8BRF7-3;A0A1W2P6R7	Sec1 family domain-containing protein 1	491;491;73	16	Scfd1	-0.136077		-0.544666	-0.141526			-0.27409	0.744648
ALTDAGCNLSPLQYIKQWK	1	ALTDAGCNLSPLQYIK(0.453)QWK(0.547)	Q8BRF7;Q8BRF7-3;A0A1W2P6R7	Sec1 family domain-containing protein 1	494;494;76	19	Scfd1	-0.229281						-0.229281
ALTECQGAVGLGCKPVR	1	ALTECQGAVGLGCK(1)PVR	Q80VC6	tRNA selenocysteine 1-associated protein 1	166	14	Trnau1ap			-0.131645				-0.131645
ALTGGIAHLFKQNK	1	ALTGGIAHLFK(0.186)QNK(0.814)	O08749	Dihydrolipoyl dehydrogenase, mitochondrial	146	14	Dld	-0.164771						-0.164771
ALTGHLEEVVLAMLKTPAQFDADELR	1	ALTGHLEEVVLAMLK(1)TPAQFDADELR	A0A494BBD8;P10107	Annexin A1	113;113	15	Anxa1		-0.109016			0.0518593		-0.0285786	0.10642
ALTKDLEGTIR	1	ALTK(1)DLEGTIR	Q3UW53;E9PYV4	Protein Niban	302;302	4	Fam129a		-0.798818	-0.695279		-0.571129	-0.517296	-0.64563	2.69884
ALTLPGSSENEYIMKAIMR	1	ALTLPGSSENEYIMK(1)AIMR	Q9ERK4;E9Q1T9;F6ZEW4	Exportin-2	574;518;261	15	Cse1l	-0.625511		0.171463	0.320542			-0.0445019	0.0489255
ALTPASLQKELNNLLK	1	ALTPASLQK(1)ELNNLLK	A0A0G2JDM7;Q8BTZ4;A0A0G2JE03;Q3TWF7;Q8BTZ4-2;A0A0G2JDE8;A0A0G2JFH0	Anaphase-promoting complex subunit 5	223;223;223;223;223;223;223	9	Anapc5	0.0255958	-0.263092	0.292546	0.0319597			0.0217524	0.065374
ALTPSIEAKDSR	1	ALTPSIEAK(1)DSR	E9QM77;O70305;O70305-2;O70305-3;F7B6X4;F6V8M6;F6U2C2	Ataxin-2	716;716;646;585;248;112;407	9	Atxn2		0.849038			0.156914	0.0859685	0.363974	0.563129
ALTQTGGPHVKAR	1	ALTQTGGPHVK(1)AR	B7FAU9;Q8BTM8;B7FAV1	Filamin-A	1294;1294;1270	11	Flna	-0.279739		-0.623465	-0.188069			-0.363758	0.954479
ALTTPTHYKLTPR	1	ALTTPTHYK(1)LTPR	A0A1B0GSX7;Q6PFD9;B2RQL0;A0A140T8J8;A0A1B0GRB5;A0A1B0GRA7	Nuclear pore complex protein Nup98-Nup96;Nuclear pore complex protein Nup98;Nuclear pore complex protein Nup96	551;551;534;551;534;551	9	Nup98	-0.151138		-0.454644				-0.302891	0.529171
ALTVPELTQQMFDAKNMMAACDPR	1	ALTVPELTQQMFDAK(1)NMMAACDPR	P68372;Q922F4;Q9D6F9;Q9ERD7	Tubulin beta-4B chain;Tubulin beta-6 chain;Tubulin beta-4A chain;Tubulin beta-3 chain	297;297;297;297	15	Tubb4b;Tubb6;Tubb4a;Tubb3	0.0629506	-0.15141	-0.0977952	-0.309574	-0.216351	-0.162283	-0.145744	1.45019
ALTVPELTQQMFDSKNMMAACDPR	1	ALTVPELTQQMFDSK(1)NMMAACDPR	Q7TMM9;Q9CWF2	Tubulin beta-2A chain;Tubulin beta-2B chain	297;297	15	Tubb2a;Tubb2b	0.475085	-0.229416	0.0353424	-0.0957587	0.0199154		0.0410336	0.126949
ALTVPELTQQVFDAKNMMAACDPR	1	ALTVPELTQQVFDAK(1)NMMAACDPR	P99024	Tubulin beta-5 chain	297	15	Tubb5	0.331476	0.0824301	0.143002	-0.135317	-0.117615	-0.0162056	0.0479617	0.271581
ALTYDQAKADSQR	1	ALTYDQAK(1)ADSQR	A0A0N5E9G7;G3X8Z6;Q5U4B1;G3UWX1;P35601-2;P35601	Replication factor C subunit 1	817;818;818;831;817;818	8	Rfc1	-0.410275		-0.662323	-0.628787			-0.567128	1.72429
ALVAYYQKYVDEASK	1	ALVAYYQK(0.982)YVDEASK(0.018)	P14131	40S ribosomal protein S16	98	8	Rps16	-0.689613	0.0632268					-0.313193	0.253206
ALVDHENVISCPHLGASTKEAQSR	1	ALVDHENVISCPHLGASTK(1)EAQSR	Q61753	D-3-phosphoglycerate dehydrogenase	289	19	Phgdh		0.121281	0.66948	0.193078	0.238175	0.238298	0.292062	1.40661
ALVGGAVGGLAGAASKITSAMAK	1	ALVGGAVGGLAGAASK(0.843)ITSAMAK(0.157)	Q5H8C4-2;Q5H8C4;A0A286YCC3	Vacuolar protein sorting-associated protein 13A	2915;2915;711	16	Vps13a	-0.452471			-0.397049			-0.42476	1.38223
ALVLKNRPSETSR	1	ALVLK(1)NRPSETSR	Q3UV55	Nuclear receptor subfamily 1 group D member 1	577	5	Nr1d1	-1.07194		-0.983875	-0.871231			-0.975681	2.45281
ALVPLLKLAR	1	ALVPLLK(1)LAR	A0A5F8MPF5;P0DMN7;D3Z6H8;A0A1L1SV28	S-adenosylmethionine decarboxylase proenzyme 1;S-adenosylmethionine decarboxylase 1 alpha chain;S-adenosylmethionine decarboxylase 1 beta chain;S-adenosylmethionine decarboxylase proenzyme 2;S-adenosylmethionine decarboxylase 2 alpha chain;S-adenosylmethionine decarboxylase 2 beta chain	96;96;96;27	7	Amd1;Amd2	-0.218095		0.188907	0.467697			0.14617	0.268172
ALVQCKEQDNLMLEK	1	ALVQCK(1)EQDNLMLEK	Q3UHH1-3;Q3UHH1;Q3UHH1-2;Q3UHH1-4	Zinc finger SWIM domain-containing protein 8	1381;1388;1354;493	6	Zswim8					-0.0154179		-0.0154179
ALVQLGCVCVVNKQLTR	1	ALVQLGCVCVVNK(1)QLTR	Q9WVF7	DNA polymerase epsilon catalytic subunit A	1448	13	Pole			0.263034				0.263034
ALVQNDTLLQVKGTGANGSFK	1	ALVQNDTLLQVK(0.991)GTGANGSFK(0.009)	Q80ZM5		105	12	H1fx					-0.32791		-0.32791
ALVSEWKEPQGK	1;2	ALVSEWK(1)EPQGK	Q3U1J4;A0A494BBJ6	DNA damage-binding protein 1	491;118	7	Ddb1	-0.619847	0.0352016	0.0954519	-0.199686	-0.305521	0.0999011	-0.149083	0.592774
ALWKGTHQAFQPSK	1	ALWK(1)GTHQAFQPSK	A0A0A6YWX1;J3KMM1;E9Q9M5;Q3UJD6-2;Q3UJD6;A0A0A6YWN9	Ubiquitin carboxyl-terminal hydrolase;Ubiquitin carboxyl-terminal hydrolase 19	600;602;577;601;601;232	4	Usp19	0.122474						0.122474
ALYDFKSENPGEISLR	1	ALYDFK(1)SENPGEISLR	Q8C788;Q91ZR2	Sorting nexin;Sorting nexin-18	12;12	6	Snx18	-0.568559	-0.0814458	-0.116583	-0.435358	-0.116942	0.0563061	-0.21043	1.08108
ALYDTFSAFGNILSCKVVCDENGSK		ALYDTFSAFGNILSCK(0.997)VVCDENGSK(0.003)	A3KFU5;Q6PHQ9;Q91YZ8;A3KFU8;V9GXG3;P29341	Polyadenylate-binding protein;Polyadenylate-binding protein 1	129;129;129;129;129;129	16	Pabpc4;Pabpc1				-0.137743			-0.137743
ALYEQNQSDVNEAKSAGR	1	ALYEQNQSDVNEAK(1)SAGR	Q9CZ15	DNA replication complex GINS protein PSF1	51	14	Gins1		-0.0249128					-0.0249128
ALYFACDNVLWAGKSGLAPR	1	ALYFACDNVLWAGK(1)SGLAPR	Q9Z210;E9PXK7;D6RFQ2	Peroxisomal membrane protein 11B	107;93;107	14	Pex11b	0.32262		-0.213086	-0.254788			-0.048418	0.0867757
ALYLGAKAIQLNSNSVQALLLK	1	ALYLGAK(1)AIQLNSNSVQALLLK	D3YU58;Q9WVM3	Anaphase-promoting complex subunit 7	330;330	7	Anapc7			-0.150481				-0.150481
ALYPPAESQLNNKAAR	1	ALYPPAESQLNNK(1)AAR	O88811;O88811-2	Signal transducing adapter molecule 2	202;169	13	Stam2	-1.56141	-0.906196	-1.38368	-1.25901	-0.66912	-0.628497	-1.06799	2.95602
ALYPSSVGQPFQGAYLEINKNPK	1	ALYPSSVGQPFQGAYLEINK(0.974)NPK(0.026)	Q7TQD7;P46735;E9QNH6;E9Q580;P46735-2	Unconventional myosin-Ib	972;943;914;920;914	20	Myo1b	-0.122743	0.260748	-0.373122	-0.32733	0.180021		-0.0764851	0.232838
ALYPSSVGQPFQGAYLEINKNPK	1	ALYPSSVGQPFQGAYLEINK(0.47)NPK(0.53)	Q7TQD7;P46735;E9QNH6;E9Q580;P46735-2	Unconventional myosin-Ib	975;946;917;923;917	23	Myo1b	-0.0436459						-0.0436459
ALYQLAQKK	1	ALYQLAQK(0.897)K(0.103)	Q8C0C7	Phenylalanine--tRNA ligase alpha subunit	342	8	Farsa			0.140779			0.272262	0.20652	0.707304
ALYTDPKSSETAAFVK	1	ALYTDPK(0.995)SSETAAFVK(0.005)	Q920A5	Retinoid-inducible serine carboxypeptidase	407	7	Scpep1	0.546462						0.546462
AMADEVTEKQVYDAHTK	1;2	AMADEVTEK(1)QVYDAHTK	P49817;H3BKG0;D3Z148	Caveolin-1;Caveolin	39;39;28	9	Cav1	-0.113583	-0.611116	-0.420202	-0.700826	-0.673854	-0.395302	-0.485814	2.50998
AMALPSSGEGLAFFTFPNIDSPTKFK	1	AMALPSSGEGLAFFTFPNIDSPTK(0.85)FK(0.15)	P14901	Heme oxygenase 1	177	24	Hmox1	-0.96311	-0.777616	-1.0488	-1.75258	-0.784359		-1.06529	2.39306
AMALPSSGEGLAFFTFPNIDSPTKFK	1	AMALPSSGEGLAFFTFPNIDSPTK(0.086)FK(0.914)	P14901	Heme oxygenase 1	179	26	Hmox1	-1.36524	-1.00668	-1.34344	-1.34666	-1.52085	-0.608826	-1.19862	3.49757
AMCKLPLEAQGK	1	AMCK(1)LPLEAQGK	O08759;O08759-2;O08759-3	Ubiquitin-protein ligase E3A	310;289;289	4	Ube3a		0.32964	-0.0102651	0.220949	0.108892	0.0961269	0.149069	1.20523
AMDPLKAKTASLFEQR	1;2	AMDPLK(0.998)AK(0.002)TASLFEQR	A0A286YDF5;Q69ZN7;E9Q390;Q69ZN7-4;A0A286YCZ3	Myoferlin	1934;1921;1921;1696;1180	6	Myof	-0.509183	-0.223761	-0.288241	-0.723611	-0.484368	-0.407555	-0.439453	2.75143
AMDVKLDPALQDK	1	AMDVK(1)LDPALQDK	F6RSH1;Q61543;F8WHM5	Golgi apparatus protein 1	19;626;615	5	Glg1			-0.0140042		-0.308234	-0.28051	-0.200916	0.78126
AMEAVAAQGKVK	1	AMEAVAAQGK(0.972)VK(0.028)	Q9DBJ1	Phosphoglycerate mutase 1	251	10	Pgam1		0.77273		1.49575	-0.453676		0.604934	0.398942
AMEAVAAQGKVK	1	AMEAVAAQGK(0.317)VK(0.683)	Q9DBJ1	Phosphoglycerate mutase 1	253	12	Pgam1		-0.17568		2.14418	0.547845	0.839476	0.838954	0.740337
AMELLKVSK	1	AMELLK(1)VSK	Q6ZWZ4;P47964	60S ribosomal protein L36	62;62	6	Rpl36	-0.804048	-0.215496	-0.772727		0.248656	0.105008	-0.287721	0.589993
AMFTGGMKEK	1	AMFTGGMK(0.41)EK(0.59)	Q6ZPT1	Kelch-like protein 9	88	10	Klhl9					0.045443		0.045443
AMGGALPFKDALTQR	1	AMGGALPFK(1)DALTQR	Q99LS3;A0A0J9YVH9;D3Z4T3	Phosphoserine phosphatase	59;59;59	9	Psph		0.282499			0.266996	-0.122695	0.142267	0.402886
AMIENFNAKYVSLHVR	1	AMIENFNAK(1)YVSLHVR	B1AUY7;Q9QY36;B1AUY8;B1AUZ1;B1AUY9;Q3V4D5	N-alpha-acetyltransferase 10	105;105;105;105;105;105	9	Naa10	-0.507583		-0.450834				-0.479208	1.42422
AMKGIGTDEATIIDIVTHR	1	AMK(1)GIGTDEATIIDIVTHR	F8WIT2;P14824	Annexin;Annexin A6	377;377	3	Anxa6		0.647821			-0.0924632		0.277679	0.22896
AMKGLGTDEDSILNLLTSR	1	AMK(1)GLGTDEDSILNLLTSR	P48036;A0A0G2JGQ0	Annexin A5	27;27	3	Anxa5		0.282855		-0.456742	-0.470389		-0.214759	0.319596
AMKQVAGTMK	1	AMK(1)QVAGTMK	Q03265;D3Z6F5	ATP synthase subunit alpha, mitochondrial;ATP synthase subunit alpha	427;377	3	Atp5a1					-0.294863	-0.332117	-0.31349	1.42271
AMKQYNGVPLDGRPMNIQLVTSQIDTQR	1	AMK(1)QYNGVPLDGRPMNIQLVTSQIDTQR	O08583;O08583-2;Q9JJW6-2;G3X9I4;Q9JJW6	THO complex subunit 4;Aly/REF export factor 2	163;71;133;133;133	3	Alyref;Alyref2	-0.0655816		-0.587793	-0.0367922			-0.230056	0.484689
AMLAIEEWQKTVAQQHR	1	AMLAIEEWQK(1)TVAQQHR	E9QP49;Q99MS7;A0A494BA91;Q99MS7-2;A0A494B9G7;G5E8Y6;Q99MS7-3;Q99MS7-4;Q99MS7-5	EH domain-binding protein 1-like protein 1	1651;1649;810;810;695;707;807;692;704	10	Ehbp1l1				0.234624			0.234624
AMLANKNASLLKSYSGDVTAVEQPIVPR	1;2	AMLANK(1)NASLLK(1)SYSGDVTAVEQPIVPR	G3UZ44;P63013-2;P63013	Paired mesoderm homeobox protein 1	160;160;160	6	Prrx1		0.250719		-0.497344		-0.290868	-0.179164	0.29574
AMLKTEETCAPSVSYFK	1;2	AMLK(1)TEETCAPSVSYFK	P25322	G1/S-specific cyclin-D1	33	4	Ccnd1	-0.249171	-0.236045	-0.677495	-0.583982	0.0203422		-0.34527	1.27596
AMLNSNDVSEYLKISPHGLEAR	1	AMLNSNDVSEYLK(1)ISPHGLEAR	Q8BVR6-3;Q8BVR6	RING finger and SPRY domain-containing protein 1	208;332	13	Rspry1		-0.846584	0.291486				-0.277549	0.148069
AMLPCPDYDTDTKTVLDQALR	1	AMLPCPDYDTDTK(1)TVLDQALR	E9PZJ8;E9PZJ8-2	Activating signal cointegrator 1 complex subunit 3	1915;845	13	Ascc3					0.970706		0.970706
AMLSLISTKENGNGPMTGDK	1	AMLSLISTK(0.999)ENGNGPMTGDK(0.001)	E9Q6E7;F8VQD7;Q05909	Protein-tyrosine-phosphatase;Receptor-type tyrosine-protein phosphatase gamma	636;1411;1411	9	Ptprg					-0.460191		-0.460191
AMLSTGFKIPEK	1	AMLSTGFK(1)IPEK	E9QAI5;B2RQC6;G3UWN2;B2RQC6-2	CAD protein;Glutamine-dependent carbamoyl-phosphate synthase;Aspartate carbamoyltransferase;Dihydroorotase	1246;1309;1309;1309	8	Cad	-0.171108	-0.192183	-0.131645	0.239031	-0.102248	-0.200465	-0.0931032	0.63809
AMMVQKNIEMQLQAIR	1	AMMVQK(1)NIEMQLQAIR	Q8C6E0;Q5SNY8	Cilia- and flagella-associated protein 36	116;105	6	Cfap36	0.0354832	0.207268	-0.201029	-0.154795	0.0471195	0.104873	0.00648674	0.0348957
AMNYSAKDEVDGGPAGPPGGAAKTR	1;2	AMNYSAK(1)DEVDGGPAGPPGGAAK(1)TR	Q8VEK0;D3YVV1	Cell cycle control protein 50A	8;8	7	Tmem30a	-0.585388	-0.682997	-0.484308	-0.695466	-0.33579	-0.854205	-0.606359	3.35919
AMPAQLKCMEESHQEATEK	1	AMPAQLK(0.999)CMEESHQEATEK(0.001)	G3XA30		250	7	Nsmce4a					-0.117615		-0.117615
AMPQSPENIAKEIQIPSR	1	AMPQSPENIAK(1)EIQIPSR	Q8BX70-3;Q8BX70;Q8BX70-2	Vacuolar protein sorting-associated protein 13C	2032;2072;2072	11	Vps13c	0.190046	-0.0271015	-0.0854967	-0.567404	-0.346885		-0.167368	0.564853
AMSALTCPSQAITNKQR	1	AMSALTCPSQAITNK(1)QR	Q8CJ27;Q8CJ27-2	Abnormal spindle-like microcephaly-associated protein homolog	1064;1064	15	Aspm	0.349931		0.119688				0.23481	0.537309
AMSTTSVTSSQPGKLR	1	AMSTTSVTSSQPGK(1)LR	Q62418-2;Q62418-3;Q62418	Drebrin-like protein	285;284;288	14	Dbnl	-0.631735	-0.16537		-0.88945			-0.562185	0.929815
AMTAKGGDVSVCEWYR	1	AMTAK(1)GGDVSVCEWYR	P56391	Cytochrome c oxidase subunit 6B1	47	5	Cox6b1	-0.654922						-0.654922
AMTGSTPCSSMSNHTKER	1	AMTGSTPCSSMSNHTK(1)ER	Q91VJ4;A0A3B2WD34;A0A3B2W7T8;A0A3B2WAZ4;A0A3B2WD06;A0A3B2W7M3	Serine/threonine-protein kinase 38	17;17;17;17;17;17	16	Stk38	-0.0336729				-0.346261		-0.189967	0.358244
AMTKDNNLLGK	1	AMTK(1)DNNLLGK	P17156;P63017;Q504P4	Heat shock-related 70 kDa protein 2;Heat shock cognate 71 kDa protein	454;451;432	4	Hspa2;Hspa8	-0.11288	-0.402874	0.0585243	0.221444	-0.188973	-0.016585	-0.0735573	0.356414
AMVKACPHVWFER	1	AMVK(1)ACPHVWFER	Q8C0N2;Q8K2C8	Glycerol-3-phosphate acyltransferase 3;Glycerol-3-phosphate acyltransferase 4	264;283	4	Agpat9;Agpat6	0.0579701		-0.188118	-0.0139605			-0.0480361	0.237778
AMVLELKQSEEDVR	1	AMVLELK(1)QSEEDVR	A0A0G2JGQ4;P54729	NEDD8 ultimate buster 1	184;160	7	Nub1	-0.578542	-0.750494	-0.613498	-1.03925	-0.397277	-0.433701	-0.635461	2.92309
AMVNLQIQKDNPK	1	AMVNLQIQK(0.996)DNPK(0.004)	Q91WS0	CDGSH iron-sulfur domain-containing protein 1	51	9	Cisd1		-0.877447	-0.872287				-0.874867	2.72652
AMVSEFLKQAR	1	AMVSEFLK(1)QAR	A0A494BBD8;P10107	Annexin A1	9;9	8	Anxa1	-0.290339	0.235114	-0.640591	-0.498362	0.157432	-0.26169	-0.216406	0.721851
AMYLPDTLSPADQLKSTLQTLPEIVAK	1	AMYLPDTLSPADQLK(1)STLQTLPEIVAK	Q9Z2I0	LETM1 and EF-hand domain-containing protein 1, mitochondrial	433	15	Letm1			-0.372057				-0.372057
AMYPDYFSKR	1	AMYPDYFSK(1)R	Q9CQJ8	NADH dehydrogenase [ubiquinone] 1 beta subcomplex subunit 9	121	9	Ndufb9	0.0805212		-0.501096				-0.210287	0.220814
ANAAKALGTANFDLPASLR	1	ANAAK(1)ALGTANFDLPASLR	Q3UC65;Q3UC65-3;Q3UC65-2	Arginine/serine-rich protein 1	200;200;200	5	Rsrp1			-0.978719	-0.354114	0.184471	-0.471569	-0.404983	0.72511
ANASEKLGVLTSR	1	ANASEK(1)LGVLTSR	Q6PAC3	DDB1- and CUL4-associated factor 13	359	6	Dcaf13	-0.170004		-0.175843				-0.172924	1.96872
ANCIDSTASAEAVFASEVKK	1	ANCIDSTASAEAVFASEVK(0.864)K(0.136)	P35550	rRNA 2'-O-methyltransferase fibrillarin	290	19	Fbl		0.033793			-0.0301772		0.00180789	0.0158983
ANCIDSTASAEAVFASEVKK	1	ANCIDSTASAEAVFASEVK(0.446)K(0.554)	P35550	rRNA 2'-O-methyltransferase fibrillarin	291	20	Fbl	-0.821636		-0.86331	-0.663374		0.482745	-0.466394	0.619365
ANDLPKAIAAAHTYLLK	1	ANDLPK(1)AIAAAHTYLLK	Q9CYD3	Cartilage-associated protein	162	6	Crtap			-0.60953				-0.60953
ANDLVKYLLAK	1	ANDLVK(1)YLLAK	Q9ER67		288	6	Maged2	-0.66637	-0.0967612	-0.699583	-0.430762	-0.507583	-0.272384	-0.445574	2.27482
ANEDVCQDCMKLVSDVQTAVK	1	ANEDVCQDCMK(0.999)LVSDVQTAVK(0.001)	E9PZ00;Q8BFQ1;K3W4L3;J3QPG5;Q61207	Prosaposin	199;202;202;202;202	11	Psap	0.373063		-0.0481735				0.162445	0.235261
ANEVISKLYSVHQEGNK	1	ANEVISK(1)LYSVHQEGNK	P42932;H3BL49;H3BJB6	T-complex protein 1 subunit theta	466;407;218	7	Cct8	0.0394192	-0.204034	-0.519818		-0.0401853		-0.181154	0.620859
ANFENLAKER	1	ANFENLAK(1)ER	Q60598;Q921L6	Src substrate cortactin	359;322	8	Cttn	-0.328399	-0.0884235	-0.654717				-0.35718	0.791919
ANFSLEDIQHSKGPEPYSSSK	1	ANFSLEDIQHSK(1)GPEPYSSSK	O88736;Q8C5N9	3-keto-steroid reductase	188;188	12	Hsd17b7					0.564037		0.564037
ANFSLPEKCDYMDEVTYGELEK	1	ANFSLPEK(1)CDYMDEVTYGELEK	Q00PI9	Heterogeneous nuclear ribonucleoprotein U-like protein 2	599	8	Hnrnpul2		0.33182			-0.259806		0.0360067	0.0348504
ANGNNSPSLSNGGFKPSRPPR	1	ANGNNSPSLSNGGFK(1)PSRPPR	Q8C863;Q8C863-2	E3 ubiquitin-protein ligase Itchy	208;208	15	Itch	-1.5603	-0.580375					-1.07034	0.563366
ANGTTVHVGIHPSKVVITR	1	ANGTTVHVGIHPSK(1)VVITR	P61255;B1ARA3;B1ARA5	60S ribosomal protein L26	103;103;101	14	Rpl26	-0.221438		-0.207095				-0.214266	1.67161
ANIGLVHSKVPLK	1	ANIGLVHSK(1)VPLK	Q8R2U7;F6UPZ3	Leucine-rich repeat-containing protein 42	290;33	9	Lrrc42	-0.188611		-0.167475	-0.770929			-0.375672	0.703728
ANIIFNTALGTIFGVKK	1	ANIIFNTALGTIFGVK(0.5)K(0.5)	Q9R112;F6ZKZ3;H3BLH2	Sulfide:quinone oxidoreductase, mitochondrial	240;240;22	16	Sqrdl	-0.738216		-1.8412	-1.2545			-1.27797	1.24485
ANIIFNTALGTIFGVKK	1	ANIIFNTALGTIFGVK(0.13)K(0.87)	Q9R112;F6ZKZ3;H3BLH2	Sulfide:quinone oxidoreductase, mitochondrial	241;241;23	17	Sqrdl	-0.738216		-1.8412	-1.50512			-1.36151	1.27614
ANIMKLGDGLFLQCCR	1	ANIMK(1)LGDGLFLQCCR	P70404	Isocitrate dehydrogenase [NAD] subunit gamma 1, mitochondrial	226	5	Idh3g	-1.24503		-1.26026	-0.747124			-1.08414	1.63205
ANIQAVSLKIQTLK	1	ANIQAVSLK(1)IQTLK	Q9DB34	Charged multivesicular body protein 2a	89	9	Chmp2a	-0.28293		-0.471929	0.00977712			-0.248361	0.660878
ANKAAPEINNIIEEATDFIK	1	ANK(1)AAPEINNIIEEATDFIK	Q9DB70;H3BJ77	FUN14 domain-containing protein 1	119;76	3	Fundc1		-0.932802		-0.687916	-0.482976	-0.285935	-0.597407	1.63772
ANKDVASPLK	1	ANK(1)DVASPLK	Q6ZQH8;A2AWI5;F2Z4A7;J3JSA4;F7BCN9	Nucleoporin NUP188 homolog	65;65;65;65;86	3	Nup188;Gm28038	-0.40213	-0.824214	-0.401349		0.0869196		-0.385193	0.884575
ANKITITNDK	1	ANK(1)ITITNDK	P16627;P17879;Q61696	Heat shock 70 kDa protein 1-like;Heat shock 70 kDa protein 1B;Heat shock 70 kDa protein 1A	502;500;500	3	Hspa1l;Hspa1b;Hspa1a						0.592636	0.592636
ANKLDHVVTIIK	1	ANK(1)LDHVVTIIK	A0A140LJ70;A0A140LHS4;A0A140LI33;Q9JIF0-2;Q9JIF0;A0A171KXD3;Q9JIF0-3	Protein arginine N-methyltransferase 1	116;116;113;116;134;81;106	3	Prmt1		-0.110978			-0.148513	-0.00414649	-0.0878792	0.746648
ANKLVKYLMLK	2	ANK(1)LVK(0.984)YLMLK(0.016)	Q9QYH6	Melanoma-associated antigen D1	474	3	Maged1				-0.420067			-0.420067
ANKLVKYLMLK	2	ANK(1)LVK(0.984)YLMLK(0.016)	Q9QYH6	Melanoma-associated antigen D1	477	6	Maged1				-0.420067			-0.420067
ANLFPFVGEQQSEFSTFDKNDSR	1	ANLFPFVGEQQSEFSTFDK(1)NDSR	Q8BHN5	RNA-binding protein 45	237	19	Rbm45	-0.526681	-0.289351					-0.408016	0.744293
ANLLNPPSTKGLEGSPSTPTMNSYFYK	1	ANLLNPPSTK(1)GLEGSPSTPTMNSYFYK	Q80WQ2	Protein VAC14 homolog	512	10	Vac14	-0.512658		-0.99542				-0.754039	0.705025
ANLPDLDQFLGPYPYATLKK	1	ANLPDLDQFLGPYPYATLK(0.5)K(0.5)	Q9D2V5	Protein AAR2 homolog	131	19	Aar2	-0.909011						-0.909011
ANLPDLDQFLGPYPYATLKK	1	ANLPDLDQFLGPYPYATLK(0.5)K(0.5)	Q9D2V5	Protein AAR2 homolog	132	20	Aar2	-0.909011						-0.909011
ANLPQSFQVDTSKAGVAPLQVK	1	ANLPQSFQVDTSK(1)AGVAPLQVK	B7FAU9;Q8BTM8;B7FAV1	Filamin-A	1477;1477;1453	13	Flna	-0.763611	0.0514417	-0.830178		-0.0266165	-0.0359193	-0.320977	0.755985
ANNLSSLSKK	1	ANNLSSLSK(0.993)K(0.007)	O08547	Vesicle-trafficking protein SEC22b	178	9	Sec22b			-0.00544924	-0.505595	-0.584025	-0.536001	-0.407767	1.24556
ANPFGGASHAKGIVLEK	1;2	ANPFGGASHAK(1)GIVLEK	P62267	40S ribosomal protein S23	48	11	Rps23	-0.23399	-0.475174	-0.797388	-0.159589	-0.266472	0.0399806	-0.315439	1.35527
ANPIQGFSAKWDYDK	1	ANPIQGFSAK(0.997)WDYDK(0.003)	P19783	Cytochrome c oxidase subunit 4 isoform 1, mitochondrial	159	10	Cox4i1	-0.200614						-0.200614
ANQDCPALSTSPYHFAMNTEKAR	1	ANQDCPALSTSPYHFAMNTEK(1)AR	A2CGA3;A2CGA5;O08863;E0CZ68	Baculoviral IAP repeat-containing protein 3	170;170;168;170	21	Birc3	-0.892687		-1.18955	-0.961423			-1.01455	2.11183
ANQEQYAEGKMR	1	ANQEQYAEGK(1)MR	P60762-2;P60762;A0A087WQ34	Mortality factor 4-like protein 1	88;127;126	10	Morf4l1	0.528271		0.147046				0.337659	0.485227
ANQHKEQQLGLK	1	ANQHK(1)EQQLGLK	Q9CZ04;Q9CZ04-2;D3Z440	COP9 signalosome complex subunit 7a	199;199;199	5	Cops7a				-0.279897			-0.279897
ANQHTVKEDAGSPSQGSPETMQLK	1	ANQHTVK(1)EDAGSPSQGSPETMQLK	Q8BGK6;A0A1D5RM43;A0A1D5RMA4;A0A1D5RMI7	Y+L amino acid transporter 2	25;25;25;25	7	Slc7a6	-0.01364	-0.330375	-0.033924	-0.0207795	-0.25739	-0.426276	-0.180397	1.23316
ANQLAEEIESSAQYKAR	1	ANQLAEEIESSAQYK(1)AR	A0A286YDU2;E9QM77;O70305;O70305-2;O70305-3;F7B6X4;F6U2C2	Ataxin-2	274;424;424;424;424;26;115	15	Atxn2			-0.250303				-0.250303
ANQNESSNMSFSYGLTIKPK	1	ANQNESSNMSFSYGLTIK(0.958)PK(0.042)	Q64429	Cytochrome P450 1B1	512	18	Cyp1b1		-1.13179		-0.627962	-0.485782	-0.563497	-0.702257	1.76594
ANQTKEGLPVALEK	1	ANQTK(1)EGLPVALEK	Q9CQE8	UPF0568 protein C14orf166 homolog	176	5		-0.0399183	0.0690147	-0.94906	0.326652	0.00518438	-0.279809	-0.144656	0.340183
ANSFVGTAQYVSPELLTEKSACK	1	ANSFVGTAQYVSPELLTEK(0.994)SACK(0.006)	F2Z3X6;Q9Z2A0;Q3TRL2;F2Z3Z9;F2Z400	3-phosphoinositide-dependent protein kinase 1	233;260;260;133;260	19	Pdpk1	-0.263629	-0.157351	-0.315163	-0.336992	-0.261967	0.0809305	-0.209029	1.66935
ANSFVGTAQYVSPELLTEKSACK	1	ANSFVGTAQYVSPELLTEK(0.152)SACK(0.848)	F2Z3X6;Q9Z2A0;Q3TRL2;F2Z3Z9;F2Z400	3-phosphoinositide-dependent protein kinase 1	237;264;264;137;264	23	Pdpk1		0.287472	-0.338123	-0.302084	-0.22302	0.421371	-0.0308766	0.0674224
ANSSVVSVNCKGK	1	ANSSVVSVNCK(0.995)GK(0.005)	Q9EQQ9;Q9EQQ9-3	Protein O-GlcNAcase	597;635	11	Mgea5					0.209391	-0.309073	-0.0498412	0.0559736
ANSSVVSVNCKGK	1	ANSSVVSVNCK(0.244)GK(0.756)	Q9EQQ9;Q9EQQ9-3	Protein O-GlcNAcase	599;637	13	Mgea5					-0.495003	0.100709	-0.197147	0.202195
ANSVKQEFEK	1	ANSVK(1)QEFEK	Q6ZQ38	Cullin-associated NEDD8-dissociated protein 1	1163	5	Cand1	-0.644104		-0.334407	-0.279021			-0.419177	1.17898
ANTFVAELKGLDPAR	1	ANTFVAELK(1)GLDPAR	P08249;A0A0G2JF23	Malate dehydrogenase, mitochondrial	185;162	9	Mdh2	0.0684645		-0.200482	-0.477502	0.651867		0.0105869	0.0142455
ANTKLECTFGCQLK	1	ANTK(1)LECTFGCQLK	Q9QZ04	MAGE-like protein 2	1100	4	Magel2			-0.29221				-0.29221
ANTPVLKSSTPTPR	1	ANTPVLK(1)SSTPTPR	Q5SQA2;E9Q2Q6;Q5SQA4;Q5SQA3;Q62440-2;Q62440;Q62440-3;Q62440-6;Q62440-5;Q62440-4;Q5SQA7	Transducin-like enhancer protein 1	314;314;322;324;240;314;194;314;284;240;61	7	Tle1						0.316493	0.316493
ANVADTKLYDILGVPPGASENELK	1	ANVADTK(1)LYDILGVPPGASENELK	Q9QYJ0	DnaJ homolog subfamily A member 2	8	7	Dnaja2		0.353662			0.369383		0.361522	1.85888
ANVEAIMLAVMKK	1	ANVEAIMLAVMK(0.704)K(0.296)	A0A1W2P7Q6;Q9CRT8;A0A1W2P7V1	Exportin-T	381;382;152	12	Xpot	-0.271635						-0.271635
ANVEAIMLAVMKK	1	ANVEAIMLAVMK(0.389)K(0.611)	A0A1W2P7Q6;Q9CRT8;A0A1W2P7V1	Exportin-T	382;383;153	13	Xpot	-0.191063		-0.345363	-0.00618799			-0.180871	0.685362
ANVFFKNYEIK	1	ANVFFK(1)NYEIK	D3Z2F8;D3Z2F7;Q9JM76;H7BWZ3;A0A0G2JFK7	Actin-related protein 2/3 complex subunit 3	41;39;56;48;38	6	Arpc3	-0.268452		-0.412117	-0.301675			-0.327414	1.76602
ANVKGYLGPEQLPDCLK	1	ANVK(1)GYLGPEQLPDCLK	P08249;A0A0G2JF23	Malate dehydrogenase, mitochondrial	78;55	4	Mdh2	-0.0816748		0.396159	-0.178812			0.0452241	0.0846621
ANVLNKVEYAQQR	1	ANVLNK(1)VEYAQQR	Q9JJR8;D3Z6W5	Transmembrane protein 9B	172;97	6	Tmem9b	0.271545	-1.01101	-0.139156	-0.361713	-0.859666	-0.546035	-0.441005	1.14881
ANVNLAYLGAKPR	1	ANVNLAYLGAK(1)PR	Q62176;G3UWX7;D3Z4I3;G3UXG4	RNA-binding protein 38;RNA-binding protein 24	112;33;91;22	11	Rbm38;Rbm24				-0.575852			-0.575852
ANVPNKVIQCFAETGQVQK	1	ANVPNK(1)VIQCFAETGQVQK	Q68FD5;Q5SXR6	Clathrin heavy chain 1;Clathrin heavy chain	487;491	6	Cltc	-0.610037	-0.159541	-0.637177	-0.460687	-0.285056	-0.143261	-0.382626	2.10651
ANVSKKVSWSGR	2	ANVSK(1)K(1)VSWSGR	F6SUM2;O70496;A0A3B2W4I8	H(+)/Cl(-) exchange transporter 7	6;6;6	5	Clcn7	-0.840061	-1.5206	-0.981679	-0.349824	-0.963729	-0.475475	-0.855229	2.39452
ANVSKKVSWSGR	1;2	ANVSK(1)K(1)VSWSGR	F6SUM2;O70496;A0A3B2W4I8	H(+)/Cl(-) exchange transporter 7	7;7;7	6	Clcn7	-0.774083	-1.5206	-0.951652	-0.482654	-0.963729	-0.475475	-0.861366	2.54403
ANYISALKLNQILK	1	ANYISALK(1)LNQILK	Q8CJF7	Protein ELYS	969	8	Ahctf1	0.415651		0.320542				0.368096	1.08729
APAGASGGPAKTNPNPFEVK	1	APAGASGGPAK(0.998)TNPNPFEVK(0.002)	Q8R3N1	Nucleolar protein 14	26	11	Nop14	-1.16838						-1.16838
APAKAQASAPAQAPK	1	APAK(1)AQASAPAQAPK	P47915	60S ribosomal protein L29	134	4	Rpl29	-0.804778		-1.51713	-0.810713			-1.04421	1.32196
APAPPSKTPLAQTDER	1	APAPPSK(1)TPLAQTDER	B1AZ15;B1AZ14;Q3UMF0-4;Q3UMF0-2;Q3UMF0;Q3UMF0-3	Cordon-bleu protein-like 1	378;378;378;378;410;377	7	Cobll1		-0.0860632			-0.176202	-1.003	-0.421756	0.544824
APAVDIKGPK	1	APAVDIK(0.995)GPK(0.005)	E9Q616		1609	7	Ahnak		-0.447544	-1.1728	-0.668043	-0.604696	-0.640771	-0.706771	2.34735
APAVDIKGPK	1	APAVDIK(0.471)GPK(0.529)	E9Q616		1612	10	Ahnak					-0.61626		-0.61626
APCLTALDTAGKATCTLTYGK	1	APCLTALDTAGK(1)ATCTLTYGK	D3Z7D3;F8WI56;Q8BWT5	Disco-interacting protein 2 homolog A	351;351;312	12	Dip2a			0.87798				0.87798
APDIFMGVLAKSPCPR	1	APDIFMGVLAK(1)SPCPR	Q9D2C2;Q9D2C2-2	Protein SAAL1	104;104	11	Saal1			-0.390642				-0.390642
APDQEETNTLVANTSNSNGLKADQAEPEK	1	APDQEETNTLVANTSNSNGLK(0.997)ADQAEPEK(0.003)	Q60738	Zinc transporter 1	198	21	Slc30a1			-1.08091				-1.08091
APDSLKTLADFDPR	1	APDSLK(1)TLADFDPR	Q03145	Ephrin type-A receptor 2	883	6	Epha2	-0.354833	-0.129434	-0.493175	-0.984388	0.180275		-0.356311	0.8535
APDVDIKGPNVDIK	1	APDVDIK(1)GPNVDIK	E9Q616		1103	7	Ahnak	-0.958336	-0.217239	-1.09894	-0.652312	-0.556202	0.0313952	-0.575272	1.65791
APDVQLNAPDVDVHGPEWNLKMPK	1	APDVQLNAPDVDVHGPEWNLK(0.998)MPK(0.002)	E9Q616		3201	21	Ahnak		-0.200183			-0.132451		-0.166317	0.893192
APEIMLNSKGYTK	1	APEIMLNSK(1)GYTK	P63085;Q63844;D3Z3G6;A0A0U1RPX4;D3Z6D8	Mitogen-activated protein kinase 1;Mitogen-activated protein kinase 3;Mitogen-activated protein kinase	201;221;221;220;106	9	Mapk1;Mapk3	0.168514	0.156138	0.0859685	-0.013975	0.00977712	-0.292316	0.0190176	0.0999055
APEIMLNSKGYTK	1	APEIMLNSK(0.215)GYTK(0.785)	P63085;Q63844;D3Z3G6;A0A0U1RPX4;D3Z6D8	Mitogen-activated protein kinase 1;Mitogen-activated protein kinase 3;Mitogen-activated protein kinase	205;225;225;224;110	13	Mapk1;Mapk3		-0.149169	0.191057	0.0571383		-0.355479	-0.0641131	0.201078
APELLAKYCDNLLK	1	APELLAK(1)YCDNLLK	Q9D4H8;Q9D4H8-2;E0CYT5	Cullin-2	393;393;330	7	Cul2					-0.135428	0.211137	0.0378546	0.0639503
APEPCHPKAPEPCHPVVPEPCPSTVTPSPYQQK	1	APEPCHPK(1)APEPCHPVVPEPCPSTVTPSPYQQK	Q62266	Cornifin-A	115	8	Sprr1a		-1.61352					-1.61352
APEPCHPKAPEPCNPK	1	APEPCHPK(1)APEPCNPK	Q62266	Cornifin-A	67	8	Sprr1a		-1.5626	-2.00029	-1.12526			-1.56272	1.59952
APEPCHPVVPEPCPSTVTPSPYQQKTK	1	APEPCHPVVPEPCPSTVTPSPYQQK(0.963)TK(0.037)	Q62266	Cornifin-A	140	25	Sprr1a		-1.53253				-1.1495	-1.34102	1.04428
APEPCHPVVPEPCPSTVTPSPYQQKTK	1	APEPCHPVVPEPCPSTVTPSPYQQK(0.023)TK(0.977)	Q62266	Cornifin-A	142	27	Sprr1a		-2.02011			-1.42612	-0.794507	-1.41358	1.24164
APESKSGSGSESELSSR	1	APESK(1)SGSGSESELSSR	Q60838	Segment polarity protein dishevelled homolog DVL-2	615	5	Dvl2	-1.07437		-0.64442	-0.972818			-0.897201	1.69296
APEVDVQGPEWSLKMPK	1	APEVDVQGPEWSLK(0.999)MPK(0.001)	E9Q616		1124	14	Ahnak		-0.53247			-0.544372		-0.538421	2.15269
APEVDVQGPEWSLKMPK	1	APEVDVQGPEWSLK(0.434)MPK(0.566)	E9Q616		1127	17	Ahnak		-0.618008					-0.618008
APEYTEPLGGLQQSLKIR	1	APEYTEPLGGLQQSLK(1)IR	Q99N20	Breast cancer metastasis-suppressor 1 homolog	113	16	Brms1		-0.0823467			-0.0166725	0.148348	0.0164431	0.0793815
APFDLFENKK	1	APFDLFENK(0.019)K(0.981)	P11499;E9Q3D6	Heat shock protein HSP 90-beta	348;135	10	Hsp90ab1	-0.44042	0.0813396	-0.434559	-0.362529	-0.0593897	-0.315774	-0.255222	1.46835
APFYKLGETSK	1	APFYK(1)LGETSK	Q8BNE1;Q8BNE1-2;Q8BNE1-3	TRPM8 channel-associated factor 1	641;641;217	5	Tcaf1			-0.150929	-0.068907	-0.407077	-0.626402	-0.313329	1.0459
APGCVLSNPDQKGK	1	APGCVLSNPDQK(0.954)GK(0.046)	P70255-2;A0A1Y7VK55;P70255;P70255-5;P70255-4;P70255-6;P70255-3;P70255-7	Nuclear factor 1 C-type	103;134;112;112;112;112;112;112	12	Nfic			0.0604625			0.139731	0.100097	0.619756
APGDTAKDALFASQEK	1	APGDTAK(1)DALFASQEK	Q8VCI5	Peroxisomal biogenesis factor 19	60	7	Pex19	-0.853997	-0.466995			-0.305878		-0.54229	1.10024
APGFAQMLKDGAK	1	APGFAQMLK(0.997)DGAK(0.003)	P42932;H3BL49;H3BKR8	T-complex protein 1 subunit theta	16;16;16	9	Cct8	4.71501	0.670387	1.39643	0.924556	0.280481	0.197614	1.36408	0.972905
APGMEPTMKTNTYER	1	APGMEPTMK(1)TNTYER	Q8C5L3-2;Q8C5L3;E9Q027;Q8C5L3-3;E9Q8D5	CCR4-NOT transcription complex subunit 2	481;490;449;405;440	9	Cnot2			0.323197		0.308011	-0.0187465	0.204154	0.680521
APGMNTIDQGMAALKLGSTEVASSVPK	1	APGMNTIDQGMAALK(1)LGSTEVASSVPK	Q91YT7	YTH domain-containing family protein 2	193	15	Ythdf2	-0.804048	-0.662255	-0.857391		-0.761213		-0.771227	3.47443
APGPLSKQGSGSSQPMEVQEGYGFGSDDPYSSAEPHVSGMK	1	APGPLSK(1)QGSGSSQPMEVQEGYGFGSDDPYSSAEPHVSGMK	Q62318;Q62318-2	Transcription intermediary factor 1-beta	435;435	7	Trim28		-0.0213065			-0.0915713	-0.431618	-0.181498	0.540084
APGTKTQNTLASDSLAR	1	APGTK(1)TQNTLASDSLAR	A0A571BEI2;Q6PIU9	Uncharacterized protein FLJ45252 homolog	175;19	5				-0.260204				-0.260204
APGTPHSHTKPYVR	1	APGTPHSHTK(1)PYVR	P35980;A0A1B0GQU8;A0A1B0GSS8;A0A1B0GSF7;A0A1B0GS28	60S ribosomal protein L18	164;135;131;112;56	10	Rpl18	1.09889			-1.00526			0.0468151	0.012472
APGVAAAVAEDAGLKK	1	APGVAAAVAEDAGLK(0.428)K(0.572)	Q9CXV9;A0A1N9M8A6	DCN1-like protein 5	24;24	16	Dcun1d5			2.96765				2.96765
APHPLDSKTTSDVLR	1	APHPLDSK(1)TTSDVLR	A0A0J9YUA8;E9QLJ3;Q6JPI3	Mediator of RNA polymerase II transcription subunit 13-like	2166;2157;2157	8	Med13l	0.0959919		0.294547	1.06468			0.485072	0.615658
APIPQKQEILVEPEPLFGAPKR	1;2	APIPQK(1)QEILVEPEPLFGAPK(1)R	G5E8R8	UBX domain-containing protein 7	84	6	Ubxn7	-0.779125	0.0180644	-0.463848	-0.201692	0.101785	0.252537	-0.178713	0.51089
APIPQKQEILVEPEPLFGVR	1	APIPQK(1)QEILVEPEPLFGVR	Q6P5G6	UBX domain-containing protein 7	84	6	Ubxn7	-0.828076	-0.116035	-1.15653	-0.258063	-0.124236		-0.496588	1.10963
APKGGSKQQSEEDLLLQDFSR	2	APK(1)GGSK(1)QQSEEDLLLQDFSR	Q9DCF9-2;Q9DCF9	Translocon-associated protein subunit gamma	4;4	3	Ssr3	-0.703384		-1.07172				-0.887554	0.885215
APKISMPDFDLHLK	1	APK(1)ISMPDFDLHLK	E9Q616		2436	3	Ahnak	-0.595925	0.168	-1.19265	-0.451859			-0.518107	0.794159
APKISMPDIDLNLK	1;2	APK(1)ISMPDIDLNLK	E9Q616		2564	3	Ahnak	-0.915609	-0.114785		-0.465102			-0.498499	0.783966
APKISMPDLHLK	1	APK(1)ISMPDLHLK	E9Q616		1319	3	Ahnak		-0.558665			-0.687428		-0.623047	1.18342
APKISMPDLNLNLK	1	APK(1)ISMPDLNLNLK	E9Q616		2946	3	Ahnak	-0.709127			-0.269304			-0.489215	0.57034
APKISMPDVDLHLK	1	APK(1)ISMPDVDLHLK	E9Q616		816	3	Ahnak		0.00977712			-0.364478	-0.245301	-0.2	0.674262
APKSACGVCPGR	1	APK(1)SACGVCPGR	Q9D1R9;A0A0G2JEY6;A0A0G2JGY8	60S ribosomal protein L34	43;43;43	3	Rpl34	0.40719				0.182946	0.0540844	0.21474	0.762337
APKSVTDYAQQNPAAQLPAR	1	APK(1)SVTDYAQQNPAAQLPAR	E9Q175;E9PVU0		1109;1122	3	Myo6	-0.614514	-0.839932	-0.72211	-0.468052	-0.581691	-0.294367	-0.586778	3.18096
APKSVTDYDFAPFLNNSPQQNPAAQLPAR	1	APK(1)SVTDYDFAPFLNNSPQQNPAAQLPAR	E9Q3L1;E9Q174;Q64331;V9GXM4;V9GX76	Unconventional myosin-VI	1109;1131;1112;1132;1141	3	Myo6	-0.680174	-0.99157	-0.743521	-0.534224			-0.737372	2.34662
APLEPGSKATEGGGEALSGGPECEVPLMGYPGPSLQGVLPAK	1	APLEPGSK(1)ATEGGGEALSGGPECEVPLMGYPGPSLQGVLPAK	Q9CZT5	Vasorin	636	8	Vasn		-0.689241			-0.758038	-0.582642	-0.67664	2.24887
APLGGIHISETKQR	1	APLGGIHISETK(1)QR	D3Z7D3;F8WI56;Q8BWT5	Disco-interacting protein 2 homolog A	905;905;866	12	Dip2a				0.382059	0.0434845		0.212772	0.368706
APMQGVSKSCSPVYLSGSAIPCGIGTNTSQR	1	APMQGVSK(1)SCSPVYLSGSAIPCGIGTNTSQR	Q3UJP5;B1AV75	Protein C8orf37 homolog	104;104	8	2610301B20Rik				-0.537236			-0.537236
APNGPEANPVKQLQPDEEEDYLGVR	1	APNGPEANPVK(1)QLQPDEEEDYLGVR	E9PUQ9;F7AC58;E2JF22	Piezo-type mechanosensitive ion channel component;Piezo-type mechanosensitive ion channel component 1	2387;2388;2388	11	Piezo1		-0.457732			-0.57409	-0.0523114	-0.361378	0.824873
APNQTDVLQKAAQFYK	1	APNQTDVLQK(1)AAQFYK	E9PV48;Q64345	Interferon-induced protein with tetratricopeptide repeats 3	246;246	10	I830012O16Rik;Ifit3			-0.59754		-0.578176	0.149389	-0.342109	0.524943
APPAPPPQAEPATALEMVCKR	1	APPAPPPQAEPATALEMVCK(1)R	Q9QZN1	F-box/LRR-repeat protein 17	199	20	Fbxl17	-0.718545	-0.337722	-1.35505			-0.462137	-0.718365	1.29716
APPDGWELIEPTLDELDQKMR	1	APPDGWELIEPTLDELDQK(1)MR	Q6PGH1;Q6PGH1-2	Protein BUD31 homolog	28;28	19	Bud31		0.374511			0.0419438		0.208227	0.367546
APPEQGKIFISR	1	APPEQGK(1)IFISR	Q61263;A0A087WNN8	Sterol O-acyltransferase 1	110;77	7	Soat1	-0.875195	-0.408321	-0.715865	-0.485721	-0.541387	-0.470329	-0.582803	3.3187
APPNATLEHFYQTSGKQPK	1	APPNATLEHFYQTSGK(1)QPK	Q924Z4;D3YTM0;D3Z0Z2;D3Z4M2	Ceramide synthase 2	93;93;93;93	16	Cers2	-0.270017	-0.101691	-0.288805	-0.04265	0.131458	0.16543	-0.0677125	0.367881
APPPLPPVYSMETETPTAEDIQLLKR	1	APPPLPPVYSMETETPTAEDIQLLK(1)R	Q91V89;Q7TNL5		540;541	25	Ppp2r5d		-0.0974247			-0.330755		-0.21409	0.498065
APPPPCKLTNLQVAQSQVCEASVAAR	1	APPPPCK(1)LTNLQVAQSQVCEASVAAR	Q91ZV8;J3QMG7	G-protein coupled receptor 124	1131;916	7	Gpr124;Adgra2	-0.8847	-0.430684	-0.975085	-0.812536	-0.770068	-0.756331	-0.771567	3.80433
APPTLLSTSSGGKNTITHISNPGTVTR	1	APPTLLSTSSGGK(1)NTITHISNPGTVTR	D3Z3Q3;Q921U8-2;Q921U8;Q921U8-4;Q921U8-3	Smoothelin	504;504;504;50;50	13	Smtn	-0.391891						-0.391891
APPTPGKGPAQAPQA	1	APPTPGK(1)GPAQAPQA	Q8C166;B7ZCP4	Copine-1	528;472	7	Cpne1	0.330558	0.0173518	-0.66068	-0.194064	-0.48217		-0.197801	0.489025
APPTWVKAVASVLGR	1	APPTWVK(1)AVASVLGR	Q8C0M2;Q3U7M5;Q8VD66;A0A0G2JEC8;A0A0G2JDM2	Abhydrolase domain-containing protein 4	168;205;192;168;47	7	Abhd4	0.0947766			0.264957		-0.635719	-0.0919952	0.113056
APQCLGKFIEIAAR	1	APQCLGK(1)FIEIAAR	Q8VEK3;Q8VEK3-2	Heterogeneous nuclear ribonucleoprotein U	541;541	7	Hnrnpu	-0.571665		-0.771151	-0.466257			-0.603024	1.67202
APQHTAVGFKQTVHK	1	APQHTAVGFK(0.939)QTVHK(0.061)	P14685	26S proteasome non-ATPase regulatory subunit 3	321	10	Psmd3					-0.0861091		-0.0861091
APQLKISDDR	1	APQLK(1)ISDDR	Q91X20;E9PU93;D3YYA0	Set1/Ash2 histone methyltransferase complex subunit ASH2	388;299;299	5	Ash2l	-0.073287	0.144699	-0.00714458		0.243303	0	0.0615142	0.460155
APQPPVCLLVLGMAGSGKTTFVQR	1	APQPPVCLLVLGMAGSGK(1)TTFVQR	Q8VCE2;D3Z3X7;D6RCY0	GPN-loop GTPase 1	32;32;32	18	Gpn1	-0.366969		-0.485418				-0.426193	1.056
APQSPTLAPAKVAAPNLSR	1	APQSPTLAPAK(1)VAAPNLSR	P97792	Coxsackievirus and adenovirus receptor homolog	339	11	Cxadr		0.385044		-0.413826	0.389567		0.120262	0.157032
APSCQDTQSSLSCAKPVQNLCK	1	APSCQDTQSSLSCAK(1)PVQNLCK	Q9D8B1-1		243	15						-0.365407		-0.365407
APSDLYQIILKALER	1	APSDLYQIILK(1)ALER	O35350;A0A494BBB0	Calpain-1 catalytic subunit	240;240	11	Capn1			-0.494353				-0.494353
APSFSVSAPQVSIPDVNVNLKGPK	1	APSFSVSAPQVSIPDVNVNLK(1)GPK	E9Q616		4984	21	Ahnak	-1.19367	-0.258701	-1.38304	-0.668249	-0.418755	-0.368328	-0.715123	1.87424
APSFSVSAPQVSIPDVNVNLKGPK	1	APSFSVSAPQVSIPDVNVNLK(0.389)GPK(0.611)	E9Q616		4987	24	Ahnak	-1.19466			-0.77821			-0.986434	0.877986
APSGNEEPCLLKR	1	APSGNEEPCLLK(1)R	Q8VHX6;Q8VHX6-2	Filamin-C	1995;1962	12	Flnc	-0.243745		-0.320378	-0.72392	-0.0679842	-0.26086	-0.323378	1.38889
APSIATIKSLADCNFSYTSSR	1	APSIATIK(1)SLADCNFSYTSSR	Q6QI06;Q6QI06-2	Rapamycin-insensitive companion of mTOR	1311;1159	8	Rictor				-1.23003			-1.23003
APSPVLLSPSSQKS	1	APSPVLLSPSSQK(1)S	P41971;G3UVW8	ETS domain-containing protein Elk-3	408;141	13	Elk3	-0.164108						-0.164108
APSSSSVGISEWLDQKLTK	1	APSSSSVGISEWLDQK(0.996)LTK(0.004)	Q99LC5	Electron transfer flavoprotein subunit alpha, mitochondrial	203	16	Etfa				0.312665			0.312665
APTIVGKSSLNPILFR	1	APTIVGK(1)SSLNPILFR	O54734	Dolichyl-diphosphooligosaccharide--protein glycosyltransferase 48 kDa subunit	174	7	Ddost	-0.045089	-0.0139896	-0.348666	-0.18277	0.044604	0.124593	-0.0702196	0.444871
APTKEFYA	1;2	APTK(1)EFYA	P43407	Syndecan-2	198	4	Sdc2	-0.234363	-0.554273	-1.20055	-1.14159	-0.441458	-0.435749	-0.667997	2.00978
APTLASLENCMKLSQMAVQGLQQFK	1	APTLASLENCMK(1)LSQMAVQGLQQFK	Q8VHE0	Translocation protein SEC63 homolog	368	12	Sec63	-0.544308		-0.174866	-0.575293			-0.431489	1.10495
APTPKFDLLATNFPPLPGSSSR	1	APTPK(1)FDLLATNFPPLPGSSSR	E9Q066;G3X9Q6;Q8BWW4;A0A2R8VKL5;A0A2R8W6Y5	La-related protein 4	470;471;471;412;472	5	Larp4	-0.445323		-0.515645	-0.438796			-0.466588	2.55777
APTVCPVPPEQTKGPLGIDPQK	1	APTVCPVPPEQTK(1)GPLGIDPQK	D3YYN8;E9PVY0;A0A1D5RLQ9;Q3UU96;H7BX44;Q3UU96-2;F6Q5A5;F6S5Z6;F6YZJ7	Non-specific serine/threonine protein kinase;Serine/threonine-protein kinase MRCK alpha	1029;1070;1086;1057;976;872;386;260;286	13	Cdc42bpa		-0.913488			-0.464405		-0.688946	0.697721
APVDIHDAQAAAADEHLSICKQSAR	1	APVDIHDAQAAAADEHLSICK(1)QSAR	Q571K4	TGF-beta-activated kinase 1 and MAP3K7-binding protein 3	674	21	Tab3	-0.659814	-0.783042	-0.782347	-0.18843	-0.489443	0.169027	-0.455675	1.49375
APVGGLGKLK	1	APVGGLGK(0.983)LK(0.017)	O08759;O08759-2;A0A0J9YVG1;A0A0J9YUY4	Ubiquitin-protein ligase E3A	817;796;90;139	8	Ube3a		0.110898	-0.270747	-0.329413	-0.0681052	0.0750534	-0.096463	0.470265
APVGGLGKLK	1	APVGGLGK(0.023)LK(0.977)	O08759;O08759-2;A0A0J9YVG1;A0A0J9YUY4	Ubiquitin-protein ligase E3A	819;798;92;141	10	Ube3a				-0.307876	-0.054692	0.0221902	-0.113459	0.428156
APVNGAEQTQKTITPVYNR	1	APVNGAEQTQK(1)TITPVYNR	B9EHJ3;P39447	Tight junction protein ZO-1	1435;1515	11	Tjp1	-0.121	-0.00601413			-0.0955737	-1.08045	-0.32576	0.540805
APVPASELLDAKILSR	1	APVPASELLDAK(1)ILSR	Q9QXS1;Q9QXS1-2;Q9QXS1-9;Q9QXS1-12;Q9QXS1-11;Q9QXS1-10;Q9QXS1-16;Q9QXS1-4;Q9QXS1-5;Q9QXS1-15;E9Q3W4;A0A3B2W7J8;Q9QXS1-13;Q9QXS1-14;Q9QXS1-3;Q9QXS1-6;Q9QXS1-7;Q9QXS1-8	Plectin	3465;3460;3290;3295;3300;3285;3318;3322;3317;3223;3160;1489;3308;3324;3317;3346;3351;3363	12	Plec	-0.770904	0.00676478	-0.739637	-0.486125	-0.312832	-0.235586	-0.423053	1.72814
APVPASTSVLGTASKAASGSLHK	1	APVPASTSVLGTASK(1)AASGSLHK	A0A0U1RQ85;P22682;A0A0U1RP47	E3 ubiquitin-protein ligase CBL	502;519;519	15	Cbl	-1.61167		-0.863152	-0.985416			-1.15341	1.41902
APVSICGGGENTPKSAEEPVVRPK	1	APVSICGGGENTPK(0.975)SAEEPVVRPK(0.025)	O55176	E3 ubiquitin-protein ligase Praja-1	203	14	Pja1	-1.59723						-1.59723
APVSLANPAGTALPSVDLLQKLR		APVSLANPAGTALPSVDLLQK(1)LR	Q91YD3;A0A286YDC8	mRNA-decapping enzyme 1A	416;360	21	Dcp1a	-0.699724						-0.699724
APVTKVAASVGNAQK	1	APVTK(1)VAASVGNAQK	O70400	PDZ and LIM domain protein 1	244	5	Pdlim1	-0.409182	1.03097		-1.00104	0.531469	-0.0550216	0.0194394	0.0182177
AQADIYKADFQAER	1	AQADIYK(1)ADFQAER	E9Q2Y3;Q7TSS3;O88522;Q8VC91;A3KG44	NF-kappa-B essential modulator	314;320;302;301;168	7	Ikbkg			0.0325241		0.334111		0.183317	0.358305
AQAEVEGLGKGVAR	1	AQAEVEGLGK(1)GVAR	Q9QXS1;Q9QXS1-2;Q9QXS1-9;Q9QXS1-12;Q9QXS1-11;Q9QXS1-10;Q9QXS1-16;Q9QXS1-4;Q9QXS1-5;Q9QXS1-15;E9Q3W4;A0A3B2W7J8;Q9QXS1-13;Q9QXS1-14;Q9QXS1-3;Q9QXS1-6;Q9QXS1-7;Q9QXS1-8	Plectin	1183;1178;1008;1013;1018;1003;1036;1040;1035;941;878;334;1026;1042;1035;1064;1069;1081	10	Plec	-0.717501	0.0801119	-0.466815	-0.835445	-0.231125	-0.153126	-0.387317	1.37265
AQAISPCVQNFCSALDSKLK	1	AQAISPCVQNFCSALDSK(0.8)LK(0.2)	Q9Z160	Conserved oligomeric Golgi complex subunit 1	521	18	Cog1	0.0560285						0.0560285
AQAKISAK	1	AQAK(1)ISAK	Q91YN9;A0A087WNX9	BAG family molecular chaperone regulator 2	5;5	4	Bag2					-1.4314	-1.39578	-1.41359	2.09572
AQALTQKTNDSLR	1	AQALTQK(1)TNDSLR	O88967	ATP-dependent zinc metalloprotease YME1L1	227	7	Yme1l1		-0.0525209				0.183328	0.0654034	0.16901
AQASAPAQAPKGAQAPK	1	AQASAPAQAPK(1)GAQAPK	P47915	60S ribosomal protein L29	145	11	Rpl29	-0.948642	0.0988238	-1.40683	-1.04811	-0.127226	-0.336009	-0.627999	1.31652
AQATAQDPVFQKLK	1	AQATAQDPVFQK(0.997)LK(0.003)	A0A1D5RLL4;E9PZA7;E9PWT1;E9QLK7;F7CGG2;Q80YV3	Transformation/transcription domain-associated protein	3415;3385;3414;3403;3143;2121	12	Trrap	0.0330882		0.416624	0.0623981			0.170703	0.522431
AQATAQDPVFQKLK	1	AQATAQDPVFQK(0.279)LK(0.721)	A0A1D5RLL4;E9PZA7;E9PWT1;E9QLK7;F7CGG2;Q80YV3	Transformation/transcription domain-associated protein	3417;3387;3416;3405;3145;2123	14	Trrap		-0.150657		0.122341			-0.0141579	0.0295582
AQAVLKAGNVR	1	AQAVLK(1)AGNVR	P51943;D6RIK7	Cyclin-A2	45;45	6	Ccna2	-0.291892		-1.00277		-0.299312	-0.624644	-0.554655	1.33826
AQAWCYSKNNIPYFETSAK	1	AQAWCYSK(1)NNIPYFETSAK	P51150	Ras-related protein Rab-7a	146	8	Rab7a	-0.323299		-0.701506	-0.545571			-0.523459	1.38459
AQAYQTGKDISTNYYASQK	1	AQAYQTGK(1)DISTNYYASQK	P08113;F7C312	Endoplasmin	671;347	8	Hsp90b1	-0.32657	0.297602	0.413269	0.0776532	-0.0738791	-0.0682413	0.0533057	0.187508
AQCETLSPDGLPEEQPQTTKLK	1	AQCETLSPDGLPEEQPQTTK(0.995)LK(0.005)	A2AFQ0;Q7TMY8;Q7TMY8-3;Q7TMY8-4	E3 ubiquitin-protein ligase HUWE1	3677;3676;3676;3676	20	Huwe1	-0.0562662	0.0295589	-0.149793	0.383829	0.164143	0.237074	0.101424	0.578097
AQCETLSPDGLPEEQPQTTKLK	1	AQCETLSPDGLPEEQPQTTK(0.147)LK(0.853)	A2AFQ0;Q7TMY8;Q7TMY8-3;Q7TMY8-4	E3 ubiquitin-protein ligase HUWE1	3679;3678;3678;3678	22	Huwe1	-0.226679	0.0409625	-0.0844562	0.355806	0.0992279	0.318461	0.0838871	0.3922
AQCNTKQCPCYLAVR	1	AQCNTK(1)QCPCYLAVR	Q61188;D3Z774;Q61188-2;Q6AXH7	Histone-lysine N-methyltransferase EZH2	569;530;527;565	6	Ezh2	-0.427479		-0.216418				-0.321948	0.695402
AQDGAAMEMQPLKSEEGGDGDEK	1	AQDGAAMEMQPLK(1)SEEGGDGDEK	G5E829;A0A1W2P7C7	Plasma membrane calcium-transporting ATPase 1	337;337	13	Atp2b1		-0.232633	0.0328061	-1.0667	-0.406541	-0.334262	-0.401466	1.03461
AQDGAAMEMQPLKSEEGGDGDEK	1	AQDGAAMEMQPLK(0.111)SEEGGDGDEK(0.889)	G5E829;A0A1W2P7C7	Plasma membrane calcium-transporting ATPase 1	347;347	23	Atp2b1						-0.294314	-0.294314
AQDQGEKENPMR	1	AQDQGEK(1)ENPMR	Q9CXW4	60S ribosomal protein L11	8	7	Rpl11		0.626112					0.626112
AQEAILKHQASISELK	1	AQEAILK(1)HQASISELK	A0A1W2P7I2;O70318	Band 4.1-like protein 2	42;626	7	Epb41l2				0.384492	-0.0304424	0.139731	0.164594	0.515621
AQEIAPGDKAIQAELLK	1	AQEIAPGDK(1)AIQAELLK	Q9CR16	Peptidyl-prolyl cis-trans isomerase D	341	9	Ppid	1.13534		1.54562	0.914871			1.19861	1.63906
AQELKTLEK	1	AQELK(1)TLEK	A2AN61;Q8VEH2;Q3UUV0;F7AT58		637;661;607;68	5	Ciz1	-0.641761			-1.08339		-0.488026	-0.737724	1.26902
AQEMAKMAEMLVQLVR	1	AQEMAK(1)MAEMLVQLVR	Q9CQL7	MORF4 family-associated protein 1	107	6	Mrfap1	-0.285425		-0.351663	-0.188595			-0.275228	1.54754
AQENLNPLVVLNLFKR	1	AQENLNPLVVLNLFK(1)R	B2RXC6;Q7TSI4	DNA-directed RNA polymerase	228;228	15	Polr3a	-0.41523			-0.0721794			-0.243705	0.408455
AQEPSAAIPKVMQQQQQATQQQLPQK	1	AQEPSAAIPK(1)VMQQQQQATQQQLPQK	Q8K4Z5	Splicing factor 3A subunit 1	115	10	Sf3a1		0.55218					0.55218
AQEWKSLAPMDAPR	1	AQEWK(1)SLAPMDAPR	Q6ZPT1	Kelch-like protein 9	328	5	Klhl9	-0.310611	-0.136125			-0.0948802		-0.180539	0.950679
AQFEGIVTDLIKR	1	AQFEGIVTDLIK(1)R	P38647	Stress-70 protein, mitochondrial	360	12	Hspa9	-0.0376065	0.225768	-0.0297795	-0.106995	0.17645	0.10541	0.0555413	0.451863
AQFGDKPSEGRPR	1	AQFGDK(1)PSEGRPR	Q80UW8	DNA-directed RNA polymerases I, II, and III subunit RPABC1	47	6	Polr2e			-0.639557				-0.639557
AQGEDERPYNYASLLACGGKSSR	1	AQGEDERPYNYASLLACGGK(1)SSR	Q8K2X1;Q8K2X1-2;Q8BU62	Probable phospholipid-transporting ATPase VD	39;39;92	20	Atp10d	-0.589876	-0.469709			-0.392573		-0.484053	1.86091
AQGETEVLKVIR	1	AQGETEVLK(1)VIR	Q9CR47;A0A286YCS8	Ribosome biogenesis protein NSA2 homolog	134;134	9	Nsa2		-0.0757481			-0.111789	-0.152147	-0.113228	1.44437
AQGGNLNYSAKQR	1	AQGGNLNYSAK(1)QR	Q9DC37	Major facilitator superfamily domain-containing protein 1	453	11	Mfsd1	-0.39498		-0.125069		-0.114988		-0.211679	0.831825
AQGKPVSGQESSQSPYER	1	AQGK(1)PVSGQESSQSPYER	Q3UPL0;Q3UPL0-2;S4R256;S4R1Y8;S4R2A9	Protein transport protein Sec31A	791;752;103;16;492	4	Sec31a	-0.42777	0.198243	-0.529718	-0.556988			-0.329058	0.791656
AQGKVGQAQDILR	1	AQGK(1)VGQAQDILR	P97465	Docking protein 1	257	4	Dok1				-0.0691189	0.256407		0.093644	0.175466
AQGLPTQKAAAQVK	1	AQGLPTQK(1)AAAQVK	A0A286YDA2;A0A286YDT3;E9Q5C9;A0A286YDV7;E9Q5C9-2;A0A286YCD1		106;107;107;107;107;112	8	Nolc1		0.777367	-0.81891	-1.03324	0.292546		-0.19556	0.16507
AQGLPTQKAAAQVK	1	AQGLPTQK(0.06)AAAQVK(0.94)	A0A286YDA2;A0A286YDT3;E9Q5C9;A0A286YDV7;E9Q5C9-2;A0A286YCD1		112;113;113;113;113;118	14	Nolc1			-0.988647				-0.988647
AQGNVYHLKCFTCSTCR	1	AQGNVYHLK(1)CFTCSTCR	P61969;A0A0G2JDX9	LIM domain transcription factor LMO4	111;111	9	Lmo4	-0.676849		-0.883209	-0.327783			-0.62928	1.21896
AQGPALDLICSKNK	1	AQGPALDLICSK(0.019)NK(0.981)	Q6ZPF4;D3Z7A7;Q6ZPF4-2	Formin-like protein 3	627;627;576	14	Fmnl3		-0.3961			-0.422095	-0.647151	-0.488449	1.5916
AQGVEEGATETLVLVKSLQSR	1	AQGVEEGATETLVLVK(1)SLQSR	Q8BKG3	Inactive tyrosine-protein kinase 7	822	16	Ptk7	0.33308	0.43082	0.454071	0.31034	-0.119557	0.197614	0.267728	1.57595
AQHDFAPAWLNFPTPPSSTKSSLNFEK	1	AQHDFAPAWLNFPTPPSSTK(0.137)SSLNFEK(0.863)	Q6NXH3;Q6NXH3-2;A0A2R8W6M1;D6RCY3	Vasculin	28;28;28;28	27	Gpbp1	-0.0101198						-0.0101198
AQHEDQVEQYKK	1	AQHEDQVEQYK(0.976)K(0.024)	P48678;P48678-2;P48678-3	Prelamin-A/C;Lamin-A/C	260;260;148	11	Lmna			-0.283913				-0.283913
AQIAGYLYGVSPPDNPQVKEIR	1	AQIAGYLYGVSPPDNPQVK(1)EIR	Q99PV0	Pre-mRNA-processing-splicing factor 8	2140	19	Prpf8	0.184217	0.17479			0.223052	0.427713	0.252443	1.62308
AQIDPVLLKNSSQQEDSSR	1	AQIDPVLLK(1)NSSQQEDSSR	E9PWW9		220	9	Rsf1	-0.489484	-0.41448	-0.0917558	-0.240998	-0.412347	-0.535332	-0.364066	2.51158
AQIITEKTSPK	1	AQIITEK(1)TSPK	Q99P72;Q99P72-3	Reticulon-4	487;371	7	Rtn4		-0.684202			-0.786423	-0.538388	-0.669671	1.94487
AQILTGKELR	1	AQILTGK(1)ELR	Q61500	Integral membrane protein 2A	37	7	Itm2a	0.345396	0.165301	0.966652	0.898092	-0.195368	0.147437	0.387918	1.03528
AQIPKMEQELK	1	AQIPK(1)MEQELK	Q9QZ73;Q3UT23;A0A140T8R8;A0A0G2JGV7;A0A1Y7VP24	DCN1-like protein 1;DCN1-like protein	143;128;128;128;143	5	Dcun1d1	0.331934	0.221444	0.485633	0.382501	0.257493	0.15017	0.304863	2.79719
AQISNNSEFKQCSSSHPEPIR	1	AQISNNSEFK(1)QCSSSHPEPIR	F8VPL2;Q61194;Q61194-2;A0A0U1RNH9	Phosphatidylinositol 4-phosphate 3-kinase C2 domain-containing subunit alpha	11;11;11;11	10	Pik3c2a			-1.07379				-1.07379
AQKANVSINNENLMK	1	AQK(1)ANVSINNENLMK	P70700;A2AP84	DNA-directed RNA polymerase I subunit RPA2	406;406	3	Polr1b		0.699285			0.301588		0.500436	0.618375
AQKAVASLSAK	1	AQK(1)AVASLSAK	F6ZDS4;Q7M739	Nucleoprotein TPR	523;449	3	Tpr					0.112367	0.301471	0.206919	0.564047
AQLEALELKK	1	AQLEALELK(0.5)K(0.5)	A2AAU5;Q6DFV5-3;Q6DFV5;Q6DFV5-2	Probable helicase with zinc finger domain	414;1096;1095;1095	9	Helz					-0.424823		-0.424823
AQLEALELKK	1	AQLEALELK(0.399)K(0.601)	A2AAU5;Q6DFV5-3;Q6DFV5;Q6DFV5-2	Probable helicase with zinc finger domain	415;1097;1096;1096	10	Helz			0.671746		-0.424823		0.123462	0.0660073
AQLEPVASPAKK	1	AQLEPVASPAK(0.986)K(0.014)	Q9QXS1;Q9QXS1-2;Q9QXS1-9;Q9QXS1-12;Q9QXS1-11;Q9QXS1-10;Q9QXS1-16;Q9QXS1-4;Q9QXS1-5;Q9QXS1-15;E9Q3W4;A0A3B2W7J8;Q9QXS1-13;Q9QXS1-14;Q9QXS1-3;Q9QXS1-6;Q9QXS1-7;Q9QXS1-8	Plectin	1446;1441;1271;1276;1281;1266;1299;1303;1298;1204;1141;597;1289;1305;1298;1327;1332;1344	11	Plec		0.461948			-0.3629	-0.187576	-0.0295093	0.0375757
AQLEPVASPAKK	1	AQLEPVASPAK(0.417)K(0.583)	Q9QXS1;Q9QXS1-2;Q9QXS1-9;Q9QXS1-12;Q9QXS1-11;Q9QXS1-10;Q9QXS1-16;Q9QXS1-4;Q9QXS1-5;Q9QXS1-15;E9Q3W4;A0A3B2W7J8;Q9QXS1-13;Q9QXS1-14;Q9QXS1-3;Q9QXS1-6;Q9QXS1-7;Q9QXS1-8	Plectin	1447;1442;1272;1277;1282;1267;1300;1304;1299;1205;1142;598;1290;1306;1299;1328;1333;1345	12	Plec	-0.597736						-0.597736
AQLGWKSFLLR	1	AQLGWK(1)SFLLR	Q5SWK7	RING finger protein 145	507	6	Rnf145	-0.00652127		0.0511633	0.0147838			0.0198086	0.443042
AQLKAIEPQK	1	AQLK(1)AIEPQK	P70452	Syntaxin-4	102	4	Stx4		-0.310361			-0.361935	-0.47281	-0.381702	1.81245
AQLKPPATSDA	1	AQLK(1)PPATSDA	P11688	Integrin alpha-5;Integrin alpha-5 heavy chain;Integrin alpha-5 light chain	1046	4	Itga5		-0.347325	-0.31502	-0.0193458	-0.281614	-0.56322	-0.305305	1.61054
AQLKTDSECSPPGGCPPSK	1	AQLK(1)TDSECSPPGGCPPSK	Q99LI2;A2AEM2	Chloride channel CLIC-like protein 1	507;512	4	Clcc1	-0.68302	-0.385884	-0.537089	-0.580655		-0.451386	-0.527607	3.29243
AQLNIGNVLPVGTMPEGTIVCCLEEKPGDR	1	AQLNIGNVLPVGTMPEGTIVCCLEEK(1)PGDR	P62918	60S ribosomal protein L8	119	26	Rpl8		0.0600474					0.0600474
AQLPLKVEVEEITVPEGFVQK	1	AQLPLK(0.99)VEVEEITVPEGFVQK(0.01)	Q7TMC8;Q7TMC8-2		907;907	6	Fuk					0.303342		0.303342
AQLQKGMVK	1	AQLQK(1)GMVK	Q68FD5;Q5SXR6	Clathrin heavy chain 1;Clathrin heavy chain	1118;1122	5	Cltc					0.0180644	0.0377336	0.027899	0.666039
AQLSDYSDIVTTLDLAPPTKK	1	AQLSDYSDIVTTLDLAPPTK(0.5)K(0.5)	Q61550	Double-strand-break repair protein rad21 homolog	358	20	Rad21	-0.347399						-0.347399
AQLSDYSDIVTTLDLAPPTKK	1	AQLSDYSDIVTTLDLAPPTK(0.453)K(0.547)	Q61550	Double-strand-break repair protein rad21 homolog	359	21	Rad21	-0.347399	0.196355	-0.852771	-0.657286	0.168	-0.0864001	-0.26325	0.705988
AQLSKQSSFASLLNTNMPIGNK	1	AQLSK(1)QSSFASLLNTNMPIGNK	F6WJB7;Q6ZQ93;Q6ZQ93-2;Q6ZQ93-3;Q6ZQ93-4	Ubiquitin carboxyl-terminal hydrolase;Ubiquitin carboxyl-terminal hydrolase 34	504;484;333;333;333	5	Usp34	-0.552728		-0.583679		0.118626		-0.33926	0.557775
AQLSNPEVKYNYTEDPTILR	1	AQLSNPEVK(1)YNYTEDPTILR	P70206	Plexin-A1	1039	9	Plxna1	0.316493		-0.352345				-0.0179257	0.0150641
AQLSSVSSKAAGVR	1	AQLSSVSSK(1)AAGVR	D3Z5I1;Q3UPF5;Q3UPF5-2;G3X9X5	Zinc finger CCCH-type antiviral protein 1	311;311;311;311	9	Zc3hav1	-0.20553		0.26123	0.344033			0.133244	0.286037
AQMGIGLGSENAAGPCNWDEADIGPWAKAR	1	AQMGIGLGSENAAGPCNWDEADIGPWAK(1)AR	Q9ER67		528	28	Maged2		-0.180986			-0.857887	-0.469869	-0.502914	0.905462
AQMTKYLQSNSNNWR	1	AQMTK(1)YLQSNSNNWR	A2AFQ0;Q7TMY8;Q7TMY8-3;Q7TMY8-4;Q7TMY8-2;F6XP90	E3 ubiquitin-protein ligase HUWE1	1608;1608;1608;1608;1608;1112	5	Huwe1	-0.13193	0.0462815	-0.120561	0.109829			-0.0240951	0.144613
AQNLKDLAGRLPAGPR	1	AQNLK(1)DLAGRLPAGPR	O35129	Prohibitin-2	6	5	Phb2	-1.12453	0.16337	-1.03573	-0.325106	0.0102069	-0.291274	-0.433844	0.986329
AQNLNPMVDVKVDTEDVEK	1	AQNLNPMVDVK(1)VDTEDVEK	Q9R1T2;Q9R1T2-2	SUMO-activating enzyme subunit 1;SUMO-activating enzyme subunit 1, N-terminally processed	113;113	11	Sae1		0.766383					0.766383
AQPGKILK	1	AQPGK(1)ILK	E0CZE0;Q8VBW6	NEDD8-activating enzyme E1 regulatory subunit	6;6	5	Nae1	-0.210529	-0.0404227	-0.456148	0.0506062	0.0187766	-0.166163	-0.13398	0.84947
AQPSQAAEEPAEKADEPMEH	1	AQPSQAAEEPAEK(1)ADEPMEH	Q9R1P4;A0A1B0GS70	Proteasome subunit alpha type-1	256;231	13	Psma1		-0.869675			-0.669304	-0.705194	-0.748058	2.17191
AQPTPSSSATQSKPTPVKPNYALK	1	AQPTPSSSATQSK(0.999)PTPVK(0.001)PNYALK	P61965	WD repeat-containing protein 5	27	13	Wdr5	-0.451327	0.0344975	-0.855666	-1.12381	-0.101892	0.134221	-0.393996	0.933203
AQPTPSSSATQSKPTPVKPNYALK	1	AQPTPSSSATQSK(0.08)PTPVK(0.918)PNYALK(0.002)	P61965	WD repeat-containing protein 5	32	18	Wdr5	-0.43224				-0.0936943		-0.262967	0.438772
AQPVQSKPQKALTPPADPPR	1	AQPVQSK(0.008)PQK(0.992)ALTPPADPPR	Q3TJD7;Q8BVJ7;B8JJB3;Q3TJD7-3;B8JJB2	PDZ and LIM domain protein 7	93;93;93;93;93	10	Pdlim7				-0.73274			-0.73274
AQQAADKYLYVDK	1	AQQAADK(1)YLYVDK	Q8VDD5;F2Z494	Myosin-9	8;8	7	Myh9	-0.782099	-0.376133	-0.973412				-0.710548	1.24963
AQQEFATGVMSNKTVQTAAANAASTAATSAAQNAFK	1	AQQEFATGVMSNK(1)TVQTAAANAASTAATSAAQNAFK	Q8K021;Q3TSA8	Secretory carrier-associated membrane protein 1	311;259	13	Scamp1	0.342669	-0.633188	0.141302	-0.167248	-0.289439	-0.724421	-0.221721	0.598599
AQQLLSSGNLKLVQDQVGSGLLSSR	1	AQQLLSSGNLK(1)LVQDQVGSGLLSSR	Q80Y84-2;Q80Y84	Lysine-specific demethylase 5B	1276;1276	11	Kdm5b	-0.183982	-0.119887	-0.581734	-0.343659	-0.737158	-0.47293	-0.406558	2.07437
AQQMTGTKAALADR	1	AQQMTGTK(1)AALADR	O88839-2	Disintegrin and metalloproteinase domain-containing protein 15	760	8	Adam15			-0.778308				-0.778308
AQQNKLDTINK	1	AQQNK(1)LDTINK	Q8CG47;E9Q2X6	Structural maintenance of chromosomes protein 4;Structural maintenance of chromosomes protein	903;878	5	Smc4						0.16877	0.16877
AQQNNVEHKVETFSGVYK	1	AQQNNVEHK(1)VETFSGVYK	P62082	40S ribosomal protein S7	169	9	Rps7	-0.393539	0.0529723				-0.62959	-0.323386	0.606411
AQQQLNGKLQQQR	1	AQQQLNGK(1)LQQQR	O54988-2;O54988	STE20-like serine/threonine-protein kinase	849;849	8	Slk	-0.929803		-0.638995	-0.342378	0.256044	0.184852	-0.294056	0.568461
AQRPSTTTTTTTTTTALATPAGCSSKQPTADTEASEQR	1	AQRPSTTTTTTTTTTALATPAGCSSK(1)QPTADTEASEQR	Q6ZQH8	Nucleoporin NUP188 homolog	1543	26	Nup188		-0.163413	-0.591332	-0.465699	0.0443242	0.0608775	-0.223049	0.776925
AQSEPANTVSVKASTTAAATK	1	AQSEPANTVSVK(0.889)ASTTAAATK(0.111)	Q3V1H1	Cytoskeleton-associated protein 2	225	12	Ckap2	-0.668409						-0.668409
AQSLEPYGTGLKALTTSGGPENTLVFR	1	AQSLEPYGTGLK(1)ALTTSGGPENTLVFR	Q8BX02;Q8BX02-2	KN motif and ankyrin repeat domain-containing protein 2	367;367	12	Kank2				-0.540694			-0.540694
AQSTDSLGTSSSLQSKALGYNYK	1	AQSTDSLGTSSSLQSK(0.999)ALGYNYK(0.001)	O35551;O35551-3;O35551-6;O35551-2;J3QJV7;O35551-5	Rab GTPase-binding effector protein 1	420;380;420;377;336;420	16	Rabep1	-0.480579						-0.480579
AQSTGGSSDPVLHEKIR	1	AQSTGGSSDPVLHEK(1)IR	E9QP99;A0A0R4J1H6;P55937;P55937-1	Golgin subfamily A member 3	1039;999;1039;999	15	Golga3		0.828307	0.257011	0.900104	0.545277	0.204767	0.547093	1.73541
AQTALPYAMNSEFSSVLAAQLKHHSENK	1	AQTALPYAMNSEFSSVLAAQLK(0.947)HHSENK(0.053)	P70280	Vesicle-associated membrane protein 7	115	22	Vamp7					-0.0286459		-0.0286459
AQTEGINISEEALNHLGEIGTKTTLR	1	AQTEGINISEEALNHLGEIGTK(1)TTLR	P60122	RuvB-like 1	400	22	Ruvbl1		-0.250697		-0.690801	0.160791	0.120485	-0.165056	0.331528
AQTKEQADFAVEALAK	1	AQTK(1)EQADFAVEALAK	Q61879;Q3UH59;Q5SV64	Myosin-10	414;451;424	4	Myh10		0.624522					0.624522
AQTKVMLNDPLPGQK	1	AQTK(1)VMLNDPLPGQK	A0A1L1SSC7;E9Q723;A0A338P6N2;D3YVV0;Q3UMK4		395;342;266;288;266	4	Ttc13					-0.664951		-0.664951
AQTLPTSVVTITSESSPGKR	1	AQTLPTSVVTITSESSPGK(1)R	Q62261	Spectrin beta chain, non-erythrocytic 1	2343	19	Sptbn1	-1.93457	-0.40379	-1.48088	-1.36528	-0.341446	-0.653695	-1.02994	1.92283
AQTMANSGIK	1	AQTMANSGIK(1)	P31230;Q3UZG4	Aminoacyl tRNA synthase complex-interacting multifunctional protein 1;Endothelial monocyte-activating polypeptide 2	310;319	10	Aimp1					0.147307	0.111165	0.129236	1.05333
AQTPVPGKGPFGRDELLR	1	AQTPVPGK(1)GPFGRDELLR	Q60875;H3BKH9;H3BJX8;Q60875-4;Q60875-5;H3BJ40;H3BJ45;H3BJU7;Q60875-3;Q60875-2	Rho guanine nucleotide exchange factor 2	461;459;659;434;432;446;444;432;453;461	8	Arhgef2	-0.222279	-0.175696	-0.376676	-0.383849	-0.0496958	-0.186639	-0.232473	2.16646
AQTVDTEIAKHCAYSLPGVALTLGR		AQTVDTEIAK(1)HCAYSLPGVALTLGR	E9PX53;E9QPR5;Q8K2V1;Q8K2V1-2	Serine/threonine-protein phosphatase 4 regulatory subunit 1	627;644;644;295	10	Ppp4r1			0.0253123				0.0253123
AQVAAEKAIK	1	AQVAAEK(1)AIK	E9QN70;P02469	Laminin subunit beta-1	1659;1611	7	Lamb1					-0.0495913	0.319965	0.135187	0.223378
AQVAAEKAIK	1	AQVAAEK(0.173)AIK(0.827)	E9QN70;P02469	Laminin subunit beta-1	1662;1614	10	Lamb1						0.10017	0.10017
AQVAQPGGDTIFGKIIR	1	AQVAQPGGDTIFGK(1)IIR	P70349;B0R1E3	Histidine triad nucleotide-binding protein 1	21;21	14	Hint1	0.605494		0.446786	0.315566			0.455949	1.4925
AQVCLISSSKSGER	1	AQVCLISSSK(1)SGER	Q3TMP1		576	10	Gtf3c3	5.31248		4.23611	4.06841	-0.184671	1.16723	2.91991	1.31905
AQVPAEQKELNIICK	1	AQVPAEQK(0.999)ELNIICK(0.001)	Q8R086	Sulfite oxidase, mitochondrial	503	8	Suox					-0.332335		-0.332335
AQVPFSSCLEAYGAPEQVDDFWSTALQAKSVAVK	1	AQVPFSSCLEAYGAPEQVDDFWSTALQAK(0.999)SVAVK(0.001)	Q3U4W8;P56399	Ubiquitin carboxyl-terminal hydrolase;Ubiquitin carboxyl-terminal hydrolase 5	553;553	29	Usp5	-0.138124	-0.451228	-0.279792	-0.248142	-0.320955	0.139208	-0.216505	1.33095
AQVPLVIKALQR	1	AQVPLVIK(1)ALQR	Q6ZQ73	Cullin-associated NEDD8-dissociated protein 2	438	8	Cand2	-0.202124			0.292782			0.045329	0.053223
AQVQQFLKEGYLR	1	AQVQQFLK(1)EGYLR	Q8C2E7	WASH complex subunit strumpellin	346	8	Kiaa0196	-0.421612	-0.352676	-0.406101	-0.370284	-0.251006	-0.247371	-0.341509	3.97812
AQVSKELGILSK	1	AQVSK(1)ELGILSK	E9QK83;Q5XG71	Small subunit processome component 20 homolog	1331;1331	5	Utp20					-0.00552165	0.316377	0.155428	0.291486
AQVVSNLKGISMSSSK	1	AQVVSNLK(1)GISMSSSK	P26039	Talin-1	1306	8	Tln1	-0.721135	-0.689311	-0.778036	-0.563476	-0.941088	-0.966433	-0.77658	4.20481
AQWLPGYSKSSSGSR	1	AQWLPGYSK(1)SSSGSR	P33896	Interferon alpha/beta receptor 1	268	9	Ifnar1	0.418244						0.418244
AQYKGAASEAGR	1	AQYK(1)GAASEAGR	Q9WV03	Protein FAM50A	5	4	Fam50a	-1.03845	-0.195682	-0.683205	-0.486368		0.0582472	-0.469092	1.16006
ARDDYKTLINAEDPPMIVVR	1	ARDDYK(1)TLINAEDPPMIVVR	Q9JKF1	Ras GTPase-activating-like protein IQGAP1	856	6	Iqgap1		-0.481505			-0.17384		-0.327673	0.553728
ARDTKVLIEDTDDEANT	1	ARDTK(1)VLIEDTDDEANT	D3Z2B4;Q9Z0U0	Xenotropic and polytropic retrovirus receptor 1	618;683	5	Xpr1			-0.354741	-0.262884		-0.154426	-0.25735	1.32734
ARGDLEEAVHMLVEGKEEGPPGWDGPSQDLPR	1	ARGDLEEAVHMLVEGK(1)EEGPPGWDGPSQDLPR	Q9CXX9;A0A494BB93;A0A494BAT2	CUE domain-containing protein 2	183;165;172	16	Cuedc2		-0.280282			-0.342141		-0.311211	1.20023
ARPEPNPVIEGDLKPAK	1	ARPEPNPVIEGDLK(0.995)PAK(0.005)	Q9DCJ5	NADH dehydrogenase [ubiquinone] 1 alpha subcomplex subunit 8	159	14	Ndufa8	-0.46339		-0.794207	-0.907441	-0.0120243		-0.544266	1.13553
ARPLEEALDVIVSTFHKYSGK	1;2	ARPLEEALDVIVSTFHK(1)YSGK	A0A0G2JGD2;P07091	Protein S100-A4	18;18	17	S100a4		-0.15917		0.133037	-0.209161	-0.282439	-0.129433	0.601377
ARPLEEALDVIVSTFHKYSGKEGDK	1;2	ARPLEEALDVIVSTFHK(0.783)YSGK(0.841)EGDK(0.376)	A0A0G2JGD2;P07091	Protein S100-A4	22;22	21	S100a4		-0.317049					-0.317049
ARPVVTVNAGLEVYPSILNQDNKICPLPGTALK	1	ARPVVTVNAGLEVYPSILNQDNK(0.982)ICPLPGTALK(0.018)	A2AKI5;P43406	Integrin alpha-V;Integrin alpha-V heavy chain;Integrin alpha-V light chain	453;489	23	Itgav			-0.416693				-0.416693
ASAALLDKLYAMGLVPTR	1	ASAALLDK(1)LYAMGLVPTR	Q921Y2	U3 small nucleolar ribonucleoprotein protein IMP3	82	8	Imp3	-0.450932		-0.940008				-0.69547	0.667058
ASADEQFFPLGQTMSNSLHSIKSVR	1	ASADEQFFPLGQTMSNSLHSIK(1)SVR	A2AHQ7;Q8BWJ3	Phosphorylase b kinase regulatory subunit alpha, liver isoform	1035;1035	22	Phka2	-0.982363		-1.09031	-0.845806			-0.972827	2.28013
ASAELALGENNEVLKSGR	1	ASAELALGENNEVLK(1)SGR	P05202	Aspartate aminotransferase, mitochondrial	122	15	Got2	-0.243831	0.240009	-0.0650835	-0.915963	-0.126691		-0.222312	0.510003
ASAELQTLLMNQLTVKGLK	1	ASAELQTLLMNQLTVK(0.995)GLK(0.005)	Q91W96;A0A0G2JF77	Anaphase-promoting complex subunit 4	328;125	16	Anapc4	-0.206462	0.157432	0.332851	0.301705	0.0179219	-0.0634242	0.0900039	0.46059
ASAELQTLLMNQLTVKGLK	1	ASAELQTLLMNQLTVK(0.465)GLK(0.535)	Q91W96;A0A0G2JF77	Anaphase-promoting complex subunit 4	331;128	19	Anapc4						-0.0915099	-0.0915099
ASAGPQPLLVQSCKAVAEQIPLLVQGVR	1	ASAGPQPLLVQSCK(1)AVAEQIPLLVQGVR	P26039;F6S1V7	Talin-1	957;85	14	Tln1	-0.914847		-0.86899	-0.124188			-0.636009	0.882243
ASALAKFALSSNSQDEVR	1	ASALAK(1)FALSSNSQDEVR	Q01237;F2Z470;E9PY17	3-hydroxy-3-methylglutaryl-coenzyme A reductase;3-hydroxy-3-methylglutaryl coenzyme A reductase	142;142;142	6	Hmgcr	0.0600474	-0.21739	-0.0939406	-0.390226	-0.236232		-0.175548	1.09479
ASASGAMAKHEQILVLDPPSDLK	1	ASASGAMAK(1)HEQILVLDPPSDLK	Q9WV55	Vesicle-associated membrane protein-associated protein A	10	9	Vapa		-0.274407	-1.09413	-0.682464	-0.112163		-0.54079	1.04076
ASAYNNLKGNLQNLER	1	ASAYNNLK(1)GNLQNLER	Q9Z1G3	V-type proton ATPase subunit C 1	147	8	Atp6v1c1	-1.06241		-0.950286	-0.224115			-0.745605	0.978867
ASCFTGLNPSVVEEYSKR	1	ASCFTGLNPSVVEEYSK(1)R	Q8CG46	Structural maintenance of chromosomes protein 5	895	17	Smc5					-0.129118		-0.129118
ASCILQLVKHVQK	1	ASCILQLVK(0.998)HVQK(0.002)	O54774	AP-3 complex subunit delta-1	580	9	Ap3d1	-0.640546		-0.744052	-0.855092			-0.746564	2.16655
ASCKNILACR	1	ASCK(1)NILACR	Q60769	Tumor necrosis factor alpha-induced protein 3	707	4	Tnfaip3	-0.594835		-0.455752				-0.525294	1.0768
ASCTDGKLFNHLETIWR	1	ASCTDGK(1)LFNHLETIWR	G5E8J7;A0A0R4J066;Q3THF9-2;Q3THF9	Coenzyme Q-binding protein COQ10 homolog B, mitochondrial	110;160;108;158	7	Coq10b	-0.0126064		-0.571536				-0.292071	0.313399
ASDLEYKIHR	1	ASDLEYK(1)IHR	Q8VCY6	U3 small nucleolar RNA-associated protein 6 homolog	43	7	Utp6			0.28155	-0.38677			-0.0526101	0.0454745
ASEAGGIGGGGGGGKIR	1	ASEAGGIGGGGGGGK(1)IR	E9Q3G8		16	15	Nup153	0.265437	-0.242891	-0.183753	-0.197451	0.0947766	-0.135285	-0.0665277	0.341671
ASEEHLKQHYIDLK	1	ASEEHLK(1)QHYIDLK	E9PZF0;Q01768	Nucleoside diphosphate kinase;Nucleoside diphosphate kinase B	164;49	7	Gm20390;Nme2	-0.143484		0.0784732	0.396488			0.110492	0.256659
ASEGLKSINPEEDIAPSMR	1	ASEGLK(1)SINPEEDIAPSMR	Q4R1J7;Q9DCZ9	Putative gamma-secretase subunit APH-1C	52;102	6	Aph1c		0.000144262			-0.0433783	0.0809305	0.0125655	0.117488
ASEGLKSINPEETAPSMR	1	ASEGLK(1)SINPEETAPSMR	F8WHK7;Q8C7N7-2;Q8C7N7	Gamma-secretase subunit APH-1B	102;102;102	6	Aph1b		0.00144197	-0.332571		-0.0327281	-0.0107011	-0.0936396	0.486641
ASEGPSSAASPAGTVKR	1	ASEGPSSAASPAGTVK(1)R	E9PU96;Q571H0;Q571H0-2	Nucleolar pre-ribosomal-associated protein 1	23;23;23	16	Urb1			0.097476				0.097476
ASEICLDDVATTEKELDTVEVLKAIQK	1;2	ASEICLDDVATTEK(1)ELDTVEVLK(0.975)AIQK(0.025)	Q80TM9;Q80TM9-3;Q80TM9-6;F6ZL69	Nischarin	447;202;447;104	14	Nisch		-0.0821024			0.00992041	-0.0680447	-0.0467422	0.612548
ASETSPSFSKADNK	1	ASETSPSFSK(0.967)ADNK(0.033)	E9QM77;O70305;O70305-2;O70305-3;F7B6X4;F6V8M6;F6U2C2	Ataxin-2	746;746;676;615;278;142;437	10	Atxn2	-0.994442		-1.10333				-1.04889	1.48128
ASETSPSFSKADNK	1	ASETSPSFSK(0.324)ADNK(0.676)	E9QM77;O70305;O70305-2;O70305-3;F7B6X4;F6V8M6;F6U2C2	Ataxin-2	750;750;680;619;282;146;441	14	Atxn2	-1.20038			-2.57081			-1.88559	0.653847
ASEVKEAEANAALEEEK	1	ASEVK(1)EAEANAALEEEK	E9Q8I7		845	5	Nfxl1		-0.230685			-0.275594	0.208268	-0.0993373	0.232261
ASFAEKTAQLER	1	ASFAEK(1)TAQLER	Q9QXS1;Q9QXS1-2;Q9QXS1-9;Q9QXS1-12;Q9QXS1-11;Q9QXS1-10;Q9QXS1-16;Q9QXS1-4;Q9QXS1-5;Q9QXS1-15;E9Q3W4;Q9QXS1-13;Q9QXS1-14;Q9QXS1-3;Q9QXS1-6;Q9QXS1-7;Q9QXS1-8	Plectin	1733;1728;1558;1563;1568;1553;1586;1590;1585;1491;1428;1576;1592;1585;1614;1619;1631	6	Plec	-0.884674		-0.340532	-0.819368			-0.681525	1.2373
ASFCLEDSTCDFGNLKR	1	ASFCLEDSTCDFGNLK(1)R	A0A0R4J0Q4;P97873	Lysyl oxidase homolog 1	526;526	16	Loxl1	-0.0396366	0.215119	-0.542752	-0.164432	0.133827		-0.0795749	0.234442
ASFTKSLQGIR	1	ASFTK(1)SLQGIR	Q02788;D3Z7D5	Collagen alpha-2(VI) chain	135;135	5	Col6a2	-0.812866	-0.427751	-1.15637	-0.772456	-0.655717	-0.0349583	-0.643353	2.04481
ASGADSKGDDLSTAILK	1;2	ASGADSK(1)GDDLSTAILK	Q01853	Transitional endoplasmic reticulum ATPase	8	7	Vcp	-0.669189	-0.381761	-0.704606	-0.790235	-0.528532	-0.496977	-0.595217	3.68402
ASGADSKGDDLSTAILKQK	1;2	ASGADSKGDDLSTAILK(0.177)QK(0.823)	Q01853	Transitional endoplasmic reticulum ATPase	20	19	Vcp	-0.611204	-0.136664	-0.866121	-0.838461	-0.288364		-0.548163	1.70208
ASGANPETSGLASEVTVPDPDAPTKSLAGSSTER	1	ASGANPETSGLASEVTVPDPDAPTK(1)SLAGSSTER	A0A140LHV3;Q91XA5	snRNA-activating protein complex subunit 2	134;214	25	Snapc2		-0.116176			-0.0125336	-0.503609	-0.210773	0.53187
ASGCDVKLSSGQISGPEIK	1	ASGCDVK(1)LSSGQISGPEIK	E9Q616		5285	7	Ahnak	-1.34942	-0.318704	-1.16362	-0.755503	-0.495105	-0.17262	-0.709162	1.85185
ASGDMLKGNSSVSR	1	ASGDMLK(1)GNSSVSR	Q5PRF0;Q5PRF0-2	HEAT repeat-containing protein 5A	295;295	7	Heatr5a			-0.03811				-0.03811
ASGKFELLDR	1	ASGK(1)FELLDR	A0A0R4J170;Q3TKT4;Q3TKT4-2;G3UX35;Q6DIC0;H3BLH0;F2Z4A9;H3BJK2;E9QAB8	Transcription activator BRG1;Probable global transcription activator SNF2L2	1081;1081;1081;886;1056;1062;1062;1004;1062	4	Smarca4;Smarca2	-0.0513244	0.098689	-0.0360672		-0.0282486	-0.0734084	-0.0180719	0.235315
ASGKVDPTYGLESSCIAGTGPDEPEK	1	ASGK(1)VDPTYGLESSCIAGTGPDEPEK	Q3UNN4;P97496-2;P97496	SWI/SNF complex subunit SMARCC1	749;749;749	4	Smarcc1		0.279174			-0.0547069		0.112234	0.205379
ASGNLETKYK	1	ASGNLETK(0.997)YK(0.003)	Q60931;J3QMG3	Voltage-dependent anion-selective channel protein 3	61;62	8	Vdac3			-0.462634				-0.462634
ASGNYATVISHNPETKK	1	ASGNYATVISHNPETK(0.864)K(0.136)	P62918	60S ribosomal protein L8	144	16	Rpl8	-0.817155		-0.690498	-0.514079		-0.181869	-0.5509	1.55196
ASGNYATVISHNPETKK	1	ASGNYATVISHNPETK(0.158)K(0.842)	P62918	60S ribosomal protein L8	145	17	Rpl8	-0.861998		-0.826924	-0.625333	-0.162622	-0.117975	-0.51897	1.50129
ASGPPVSELITKAVAASK	1	ASGPPVSELITK(1)AVAASK	P15864;P43277	Histone H1.2;Histone H1.3	46;47	12	Hist1h1c;Hist1h1d	-0.77327	0.160146	-0.594138	-0.324654	-0.242635	-0.063952	-0.306417	1.10224
ASGPPVSELITKAVAASKER	1	ASGPPVSELITK(0.017)AVAASK(0.983)ER	P15864;P43277	Histone H1.2;Histone H1.3	52;53	18	Hist1h1c;Hist1h1d	-0.89325						-0.89325
ASGQGPGPPKVGCDESPSPSEQQVAQDTEEVFR	1	ASGQGPGPPK(1)VGCDESPSPSEQQVAQDTEEVFR	O08734;F7CUQ1;Q91WX5	Bcl-2 homologous antagonist/killer	11;11;11	10	Bak1		-0.404745					-0.404745
ASGSGTKNLDFR	1	ASGSGTK(1)NLDFR	Q9CPW7	Zinc finger matrin-type protein 2	8	7	Zmat2	-0.804879		-1.22405	-1.00381	-0.0141936		-0.761734	1.20097
ASGSLVDTSYKTLR	1	ASGSLVDTSYK(1)TLR	Q8VCB1	Nucleoporin NDC1	627	11	Ndc1	-0.166632		0.00360224				-0.081515	0.28924
ASGVAVSDGVIKVFNDMKVR	1;2	ASGVAVSDGVIK(1)VFNDMK(1)VR	P18760;F8WGL3;A0A494B9A7	Cofilin-1	13;13;13	12	Cfl1	-1.17104	0.304161		-0.397315	0.311387		-0.238203	0.261453
ASGVEGADVVKLLNK	1	ASGVEGADVVK(0.961)LLNK(0.039)	G3UVV4;P17710-3;P17710-4;P17710;P17710-2;D3YYR4;D3Z365	Hexokinase;Hexokinase-1	186;187;191;243;191;173;171	11	Hk1			-0.196575	-0.166179	0.367818		0.00168831	0.00283809
ASGVEGADVVKLLNK	1	ASGVEGADVVK(0.432)LLNK(0.568)	G3UVV4;P17710-3;P17710-4;P17710;P17710-2;D3YYR4;D3Z365	Hexokinase;Hexokinase-1	190;191;195;247;195;177;175	15	Hk1			0.695638				0.695638
ASHGYGGKFGVEQDR	1	ASHGYGGK(1)FGVEQDR	Q60598;Q921L6	Src substrate cortactin	87;87	8	Cttn	-0.35124	0.231187	-0.0506518		0.1038	0.649937	0.116606	0.28502
ASHSANSQPSATTVTAITPAPIQQPVKSMR	1	ASHSANSQPSATTVTAITPAPIQQPVK(1)SMR	Q8BYR2	Serine/threonine-protein kinase LATS1	498	27	Lats1	-1.15345						-1.15345
ASINSLLSDKR	1	ASINSLLSDK(1)R	A2AG68;Q64430	Copper-transporting ATPase 1	1463;1462	10	Atp7a	-0.381047	-0.167248	-0.309288	-0.467474	-0.34529	-0.221977	-0.315387	3.06871
ASIPFSVVGSNQLIEAKGK	1	ASIPFSVVGSNQLIEAK(0.962)GK(0.038)	P42208;E9Q3V6	Septin-2	249;209	17	Sept2	-0.466636	-0.197815	-0.299898	-0.19808	-0.303739	-0.480961	-0.324522	2.85216
ASIPFSVVGSNQLIEAKGK	1	ASIPFSVVGSNQLIEAK(0.414)GK(0.586)	P42208;E9Q3V6	Septin-2	251;211	19	Sept2	-0.445067				-0.364886	-0.692338	-0.500764	1.43638
ASIVEGPLSKWTNVMK	1	ASIVEGPLSK(0.995)WTNVMK(0.005)	F6UHR6;E9PXZ2;A2A8Z1;A0A0A6YXH3;F8VQE8	Oxysterol-binding protein;Oxysterol-binding protein-related protein 9	11;11;11;11;11	10	Osbpl9	0.0794293		0.507516	0.662479			0.416475	0.855395
ASKEMFEDTVEER	1	ASK(1)EMFEDTVEER	Q60973;A2AFI9;A2AFJ1	Histone-binding protein RBBP7	4;4;4	3	Rbbp7		-0.0815222			-0.0537033	0.198871	0.0212153	0.0787643
ASKLTQVLR	1	ASK(1)LTQVLR	E0CZ72;P28740;P28740-1;F8VQ42;P28740-2	Kinesin-like protein;Kinesin-like protein KIF2A	507;507;480;491;461	3	Kif2a			-0.441145				-0.441145
ASKNSPPGNSPAPL	1	ASK(1)NSPPGNSPAPL	Q7TN75-2	Retrotransposon-derived protein PEG10	365	3	Peg10	0.373286	0.527571	0.400975	0.511266	0.329411	0.79859	0.490183	3.05615
ASKTASVAAPLSGK	1	ASK(1)TASVAAPLSGK	P14719	Interleukin-1 receptor-like 1	548	3	Il1rl1		0.191563	-0.862287	-0.466138	-0.0838597	0.0608775	-0.231969	0.531553
ASKTLETKPESK	1	ASK(1)TLETKPESK	A0A2I3BQS6;E9Q2H1;Q80TP3	E3 ubiquitin-protein ligase UBR5	590;584;584	3	Ubr5					-0.140921	-0.221304	-0.181112	0.856917
ASKTVENATSGETLEENGAGD	1	ASK(1)TVENATSGETLEENGAGD	P50580;P50580-2	Proliferation-associated protein 2G4	376;322	3	Pa2g4		-0.658515					-0.658515
ASKVETTTSLENGGLPSSAETK	1	ASK(1)VETTTSLENGGLPSSAETK	A0A0R4J140;Q5SW19;Z4YLI8;Q5SW19-3;Q5SW19-2	Clustered mitochondria protein homolog	673;635;673;635;635	3	Cluh	-0.464305	-0.279827					-0.372066	0.810492
ASLGQASIQNGKDSTAPQR	1	ASLGQASIQNGK(1)DSTAPQR	E9Q9N6;Q05512-4;Q05512-3;A0A0R4J0B1;A0A0R4J227;E9PYX3;F7A3Q3;F6UY70	Serine/threonine-protein kinase MARK2	500;500;500;500;500;500;116;42	12	Mark2	-0.312079						-0.312079
ASLISAVSDKLR	1	ASLISAVSDK(1)LR	Q61187;A0A1B0GS09	Tumor susceptibility gene 101 protein	238;100	10	Tsg101	-0.633233	-0.0364371	-1.51033	-1.56141	0.172103	0.334568	-0.539124	0.753809
ASLKGTPLAMSNEAR	1	ASLK(1)GTPLAMSNEAR	Q8VDU3		241	4	Apol9a				0.0617071			0.0617071
ASLKVQQSEVK	1	ASLK(1)VQQSEVK	P43883	Perilipin-2	416	4	Plin2				-0.614249	-1.01783	-0.60349	-0.745188	1.49636
ASLLKSQEPISNDQK	1	ASLLK(1)SQEPISNDQK	F6QHD1;A0A2I3BRF4;F6ZSG0;Q80WJ7;F6QFT1	Protein LYRIC	288;32;205;411;295	5	Mtdh						-0.0145724	-0.0145724
ASLLKVDQEVK	1	ASLLK(1)VDQEVK	P61290	Proteasome activator complex subunit 3	6	5	Psme3	-0.363494	-0.3394	-0.388639	-0.524127	-0.320198	-0.399026	-0.389147	4.34561
ASLNGADIYSGCCTLKIEYAK	1	ASLNGADIYSGCCTLK(0.992)IEYAK(0.008)	G5E924;G3UY56;Q8R081;G3UY38	Heterogeneous nuclear ribonucleoprotein L	253;153;261;131	16	Hnrnpl		0.330099			0.551491		0.440795	0.805114
ASLPKFFIR	1	ASLPK(1)FFIR	O35075	Down syndrome critical region protein 3 homolog	175	5	Dscr3	-0.200134			0.0333701			-0.0833817	0.218114
ASLPMLSPTGSPQEVEVGKILQGK	1	ASLPMLSPTGSPQEVEVGK(0.975)ILQGK(0.025)	Q91V08	C-type lectin domain family 2 member D	24	19	Clec2d		0.291132					0.291132
ASLQDLKTVVISK	1	ASLQDLK(1)TVVISK	Q80TM9;Q80TM9-3;Q80TM9-2	Nischarin	1009;764;856	7	Nisch	-0.0846856	0.151859	-0.15226	-0.108752	0.0629506	0.246347	0.0192433	0.107981
ASLQELDLSSNKLGNAGIAALCPGLLLPSCK	1	ASLQELDLSSNK(1)LGNAGIAALCPGLLLPSCK	Q91VI7;A0A1B0GSG5	Ribonuclease inhibitor	233;269	12	Rnh1	-0.40484		-0.658538	0.272979			-0.263466	0.353243
ASLQETHFDSAQAKQDSR	1	ASLQETHFDSAQAK(1)QDSR	G5E8R8;Q6P5G6	UBX domain-containing protein 7	309;287	14	Ubxn7			-1.09949				-1.09949
ASLQPITTLGKSEFGEVFLAK	1	ASLQPITTLGK(1)SEFGEVFLAK	Q8BKG3	Inactive tyrosine-protein kinase 7	796	11	Ptk7				-0.264634			-0.264634
ASLSKLGDVYVNDAFGTAHR	1	ASLSK(1)LGDVYVNDAFGTAHR	P09411;S4R2M7	Phosphoglycerate kinase 1;Phosphoglycerate kinase	156;156	5	Pgk1		0.101381			0.426962	0.0546401	0.194328	0.621826
ASLSLAPVNIFKAGADEERAETAR	1	ASLSLAPVNIFK(1)AGADEERAETAR	P80314;A0A1W2P7B7;A0A1W2P6Q3	T-complex protein 1 subunit beta	13;13;13	12	Cct2	0.14991	-0.076326	-0.243438	-0.0182058	-0.377407		-0.113093	0.548578
ASLVAQPSTSSQSVQTSGAKAEPAAATPK	1	ASLVAQPSTSSQSVQTSGAK(0.998)AEPAAATPK(0.002)	Q8K190	SAYSvFN domain-containing protein 1	34	20	Saysd1	-0.964742	-0.624466	-1.20496	-1.00457	0.210139		-0.71772	1.34251
ASLVAQPSTSSQSVQTSGAKAEPAAATPK	1	ASLVAQPSTSSQSVQTSGAK(0.281)AEPAAATPK(0.719)	Q8K190	SAYSvFN domain-containing protein 1	43	29	Saysd1			-1.25346	-1.0961			-1.17478	1.37084
ASLVPLKEK	1	ASLVPLK(0.863)EK(0.137)	P56135	ATP synthase subunit f, mitochondrial	8	7	Atp5j2	-1.09792				-0.125667		-0.611793	0.369116
ASLVPLKEK	1	ASLVPLK(0.349)EK(0.651)	P56135	ATP synthase subunit f, mitochondrial	10	9	Atp5j2	-0.416288				0.217603		-0.0993427	0.0933236
ASMGVHKALQILR	1	ASMGVHK(1)ALQILR	Q3UVG3	Protein FAM91A1	638	7	Fam91a1	-0.0591642		-0.109032				-0.0840981	0.736381
ASMKGLGTDEDSLIEIICSR	1	ASMK(1)GLGTDEDSLIEIICSR	P07356;B0V2N7;B0V2N8	Annexin A2;Annexin	119;119;119	4	Anxa2		0.344033			0.0196308		0.181832	0.33375
ASMSTKCNLEDQIK	1	ASMSTK(1)CNLEDQIK	J3KMG3;J3KMH5;Q8BI84-3;Q8BI84	Melanoma inhibitory activity protein 3	434;363;363;1512	6	Mia3	-0.366857	0.519039	-0.0714061	-0.186574	-0.105334	-0.221102	-0.072039	0.228486
ASMTNLVKMGFPSK	1	ASMTNLVK(1)MGFPSK	Q924C1	Exportin-5	407	8	Xpo5					0.136191	0.566572	0.351382	0.456156
ASNAVKAEIR	1	ASNAVK(1)AEIR	Q3TTF6;H3BKU1;G3UWS4;Q7TNP2;H3BLQ0;H3BLE7	Serine/threonine-protein phosphatase 2A 65 kDa regulatory subunit A beta isoform	175;175;175;175;175;111	6	Ppp2r1b						0.191815	0.191815
ASNEDVTKAVDITTPK	1	ASNEDVTK(1)AVDITTPK	A2BI12;Q99JF8;Q99JF8-2	PC4 and SFRS1-interacting protein	135;135;135	8	Psip1		-0.0631529	-2.61723			-0.202423	-0.960936	0.436351
ASNKTTLQK	1	ASNK(1)TTLQK	Q9DCC5;P23198;D3Z313;D3Z1A9	Chromobox protein homolog 3	5;5;5;5	4	Cbx3					-0.0749272	-0.0771171	-0.0760222	2.0377
ASNLENSTYDLYTIPKDADSQNPDAPEGKR	1;2	ASNLENSTYDLYTIPK(1)DADSQNPDAPEGK(1)R	Q8CIE6;F8WHL2	Coatomer subunit alpha;Xenin;Proxenin;Coatomer subunit alpha	398;398	16	Copa		0.306146	-0.361379				-0.0276169	0.0234468
ASNLENSTYDLYTIPKDADSQNPDAPEGKR	2	ASNLENSTYDLYTIPK(1)DADSQNPDAPEGK(1)R	Q8CIE6;F8WHL2	Coatomer subunit alpha;Xenin;Proxenin;Coatomer subunit alpha	411;411	29	Copa			-0.361379				-0.361379
ASNLQDLVYKNGQAGITK	1	ASNLQDLVYK(0.999)NGQAGITK(0.001)	Q8CG48;B1AWH6	Structural maintenance of chromosomes protein 2	68;68	10	Smc2	-0.400111						-0.400111
ASNMGMGTDSGTQETKR	1	ASNMGMGTDSGTQETK(1)R	Q8R4U7	Leucine zipper protein 1	450	16	Luzp1	-0.318344	0.77905	-0.639535				-0.0596096	0.0446387
ASNMKAPGEQTVPALNLQNAFR	1	ASNMK(1)APGEQTVPALNLQNAFR	G3X956;Q920B9	FACT complex subunit SPT16	606;606	5	Supt16;Supt16h	-0.31901						-0.31901
ASNPDLKLWEIGK	1	ASNPDLK(1)LWEIGK	O54941	SWI/SNF-related matrix-associated actin-dependent regulator of chromatin subfamily E member 1	92	7	Smarce1	-0.638771	-0.214257	-0.491673	-0.544561	-0.304826	-0.283457	-0.412924	2.73125
ASNSPEQSSCLEGLDSEVPGPTEDLKTDLGK	1	ASNSPEQSSCLEGLDSEVPGPTEDLK(0.987)TDLGK(0.013)	Q3UZ39;Q3UZ39-3	Leucine-rich repeat flightless-interacting protein 1	370;131	26	Lrrfip1					-0.527408		-0.527408
ASNVTNKTDPR	1	ASNVTNK(1)TDPR	A0A2I3BQW7;Q9Z204;Q9Z204-5;Q9Z204-2;Q9Z204-4;Q9Z204-3;A0A2I3BRM6;A0A2I3BQH3	Heterogeneous nuclear ribonucleoproteins C1/C2	8;8;8;8;8;8;8;8	7	Hnrnpc	-0.366578	0.421371	-0.356439	-0.210429	0.349592	-0.18295	-0.0575722	0.151729
ASPALVAKDPGTVATK	1	ASPALVAK(1)DPGTVATK	Q3UGN9;P70297;A2ARJ0	Signal transducing adapter molecule 1	162;162;159	8	Stam	-0.132641	-0.518701	-0.18007	-0.346078	-0.268678	-0.378513	-0.304114	2.49006
ASPDQNASTHTPQSSAKPSVPSSK	1	ASPDQNASTHTPQSSAK(0.999)PSVPSSK(0.001)	Q5SUH6;Q5SUH7;Q99KN9;Q99KN9-2	Clathrin interactor 1	314;314;322;322	17	Clint1	-0.79621	-0.115082	-0.643991		0.0285692	-0.568559	-0.419055	1.23495
ASPSGSKASADLDLR	1	ASPSGSK(1)ASADLDLR	Q9JKL1	Prokineticin receptor 1	369	7	Prokr1			-0.410793	-0.85985			-0.635321	0.665013
ASPVNDIFCQSLPGSPFKPLTLR	1	ASPVNDIFCQSLPGSPFK(1)PLTLR	Q8VEH8;F6Z458	Endoplasmic reticulum lectin 1	270;77	18	Erlec1	-0.586341		-0.699255	-0.863021			-0.716206	1.90854
ASQLVSEKVGGAEGTK	1	ASQLVSEK(1)VGGAEGTK	Q62419;A0A3B2W7K0	Endophilin-A2	20;20	8	Sh3gl1	-1.14274	-0.685269	-0.926536	-0.724921	-0.724111		-0.840715	3.20184
ASQLVSEKVGGAEGTK	1	ASQLVSEK(0.15)VGGAEGTK(0.85)	Q62419;A0A3B2W7K0	Endophilin-A2	28;28	16	Sh3gl1		-0.394771			-0.891081		-0.642926	0.629848
ASQSQGIQQLLQAEKR	1	ASQSQGIQQLLQAEK(1)R	Q9CR51	V-type proton ATPase subunit G 1	16	15	Atp6v1g1	-0.290939	0.140517	-0.433935	-0.639175	0.0201999		-0.240666	0.77236
ASSDIQVKELEK	1	ASSDIQVK(1)ELEK	P54227;D3Z5N2;D3Z1Z8	Stathmin	9;9;9	8	Stmn1		0.695459			0.360533	0.332164	0.462719	1.23598
ASSEGGAATGAGLDSLHKNSVSQISVLSGGK	1	ASSEGGAATGAGLDSLHK(0.882)NSVSQISVLSGGK(0.118)	Q91Z25;Q9WV32;F6THG2	Actin-related protein 2/3 complex subunit 1B	330;326;55	18	Arpc1b			-0.771889				-0.771889
ASSELFNQKTK	1	ASSELFNQK(0.992)TK(0.008)	Q8JZK9	Hydroxymethylglutaryl-CoA synthase, cytoplasmic	330	9	Hmgcs1					-0.554739		-0.554739
ASSPQLALPGPQAKGPGLGVDFISR	1	ASSPQLALPGPQAK(1)GPGLGVDFISR	Q7TSV9	Enkurin domain-containing protein 1	193	14	Enkd1	0.0729976						0.0729976
ASSSGGSDSEPDSPAFEDSQVKAQR	1	ASSSGGSDSEPDSPAFEDSQVK(1)AQR	A0A0A0MQK3;F6XZS9;Q9WTN3-4;Q9WTN3-2;Q9WTN3-3;Q9WTN3	Sterol regulatory element-binding protein 1;Processed sterol regulatory element-binding protein 1	437;403;395;419;437;461	22	Srebf1		-0.806291	-0.421515	-0.722229	-0.497832	-0.366801	-0.562934	2.55378
ASSSGSKAEFIVGGK	1;2	ASSSGSK(1)AEFIVGGK	E9Q4G7;E9PWB2;Q8BK63;E9Q3W1;H7BXB1;Q8BK63-2;E9Q2U6	Casein kinase I isoform alpha	8;8;8;8;8;8;8	7	Csnk1a1	-0.297413	-0.287589	-0.167231	-0.461442	-0.147458	-0.242516	-0.267275	2.66365
ASSSGSKAEFIVGGKYKLVR	2	ASSSGSK(0.061)AEFIVGGK(0.969)YK(0.969)LVR	E9Q4G7;E9PWB2;Q8BK63;E9Q3W1;H7BXB1;Q8BK63-2;E9Q2U6	Casein kinase I isoform alpha	16;16;16;16;16;16;16	15	Csnk1a1			-0.752704				-0.752704
ASSSGSKAEFIVGGKYKLVR	1;2	ASSSGSK(0.061)AEFIVGGK(0.969)YK(0.969)LVR	E9Q4G7;E9PWB2;Q8BK63;E9Q3W1;H7BXB1;Q8BK63-2;E9Q2U6	Casein kinase I isoform alpha	18;18;18;18;18;18;18	17	Csnk1a1			-0.26356		0.114634	-0.118508	-0.0891446	0.298137
ASSTCQLTFENVKVPETNILGK	1	ASSTCQLTFENVK(0.999)VPETNILGK(0.001)	Q9DBL1;E9Q5L3	Short/branched chain specific acyl-CoA dehydrogenase, mitochondrial	269;269	13	Acadsb			-0.275909				-0.275909
ASSTPSEASSTALVQKPVTR	1	ASSTPSEASSTALVQK(1)PVTR	Q9NWG9	Melanoma-associated antigen H1	76	16	Mageh1	0.16877	0.0963968	-0.0454017	0.00446544	0.0565835	0.163885	0.0741166	1.05338
ASSVGNVADSTEPTKR	1	ASSVGNVADSTEPTK(1)R	Q8CGY8	UDP-N-acetylglucosamine--peptide N-acetylglucosaminyltransferase 110 kDa subunit	16	15	Ogt	-0.0102361	-0.186081	0.0618453	-0.247714	0.0816123	-0.0128247	-0.0522331	0.414575
ASSVLKSSDELFNQFR	1	ASSVLK(1)SSDELFNQFR	Q91Y44	Bromodomain testis-specific protein	829	6	Brdt	-0.663191						-0.663191
ASTIFLSKSQTDVR	1	ASTIFLSK(1)SQTDVR	E9Q226;D3YUJ3;A0A087WPI4;A0A3Q4EBW6;Q8BGU5	Cyclin-Y	24;100;24;72;72	8	Ccnyl1;Ccny	0.224534		-0.152404	0.214249			0.0954598	0.282501
ASTPSQVNGITGAKSPAPSNPTLSPSTPAK	1	ASTPSQVNGITGAK(1)SPAPSNPTLSPSTPAK	Q7TPV4	Myb-binding protein 1A	1243	14	Mybbp1a	-1.31115		-1.45391	-0.694391	-0.279616	-0.345308	-0.816875	1.55157
ASTSSSSSSSSNQQTEKEGSTPK	1	ASTSSSSSSSSNQQTEK(0.999)EGSTPK(0.001)	P52482	Ubiquitin-conjugating enzyme E2 E1	24	17	Ube2e1					0.0855606		0.0855606
ASVDAVKYFGK	1	ASVDAVK(1)YFGK	Q04857	Collagen alpha-1(VI) chain	120	7	Col6a1	-0.355055	-0.0731656	-1.15608	-0.788739	-0.900826	0.326997	-0.491145	1.07612
ASVDFKTYVDQACR	1	ASVDFK(1)TYVDQACR	Q9QZV9	NTF2-related export protein 1	7	6	Nxt1	0.295723	0.369048	-0.0479796	0.494569	0.416516	0.0659858	0.265644	1.55495
ASVGTLAFDEYGRPFLIIKDQDR	1	ASVGTLAFDEYGRPFLIIK(1)DQDR	P80316	T-complex protein 1 subunit epsilon	20	19	Cct5		-0.169858	-0.451761	-0.0716941			-0.231104	0.745612
ASVIMGDVLPIVMNK	1	ASVIMGDVLPIVMNK(1)				15			-0.0154763					-0.0154763
ASVLFANEKYK	1	ASVLFANEK(0.996)YK(0.004)	A2A6Q5-3;A2A6Q5;A2A6Q5-2	Cell division cycle protein 27 homolog	725;719;724	9	Cdc27	-0.130208		-0.11602	-0.148481	0.0590783	0.209516	-0.0252228	0.133646
ASVLFANEKYK	1	ASVLFANEK(0.008)YK(0.992)	A2A6Q5-3;A2A6Q5;A2A6Q5-2	Cell division cycle protein 27 homolog	727;721;726	11	Cdc27	-0.0404524						-0.0404524
ASVPTIQDQASAMQLSQCAKNLGTALAELR	1	ASVPTIQDQASAMQLSQCAK(1)NLGTALAELR	P26039	Talin-1	1025	20	Tln1	-1.07994	-0.286691	-0.564755				-0.643794	0.961266
ASVQIKLLAALK	1	ASVQIK(1)LLAALK(1)	Q8BQM4;E9PWH6	HEAT repeat-containing protein 3	630;513	12	Heatr3	-0.292016		-0.109219	0.0319597			-0.123092	0.495217
ASVTDGKTGIK	1;2	ASVTDGK(1)TGIK	Q9CZT8;A2A7Z6	Ras-related protein Rab-3B	8;8	7	Rab3b	-1.3976	-1.15319	-1.37658	-1.05011	-0.793557	-0.676826	-1.07464	3.5207
ASVTDGKTGIKDASDQNFDYMFK	1;2	ASVTDGK(1)TGIK(1)DASDQNFDYMFK	Q9CZT8;A2A7Z6	Ras-related protein Rab-3B	12;12	11	Rab3b	-0.518804	-1.21297					-0.865887	0.614932
ASVWHSETKDFQK	1	ASVWHSETK(0.994)DFQK(0.006)	E9Q577;A0A0R4J073;Q5U5Q9;E9PWM5;Q5U5Q9-2	BRCA1-A complex subunit RAP80	374;374;374;374;374	9	Uimc1				-0.626313			-0.626313
ASYFQCVQKEIK	1	ASYFQCVQK(0.434)EIK(0.566)	P30282;S4R240;S4R2N5;S4R1D9;S4R2N1	G1/S-specific cyclin-D3	53;53;53;53;53	12	Ccnd3					-0.0779849		-0.0779849
ATAAAAAAAAAASVASASSSSTAGSPTVLTKK	1	ATAAAAAAAAAASVASASSSSTAGSPTVLTK(0.847)K(0.153)	Q9WU62-2;Q9WU62;A0A494BAW4	Inner centromere protein	153;153;153	31	Incenp		-0.012519					-0.012519
ATAAAAAAAAAASVASASSSSTAGSPTVLTKK	1	ATAAAAAAAAAASVASASSSSTAGSPTVLTK(0.462)K(0.538)	Q9WU62-2;Q9WU62;A0A494BAW4	Inner centromere protein	154;154;154	32	Incenp		0.279768					0.279768
ATAAGVKQTESTSFLEK	1	ATAAGVK(1)QTESTSFLEK	Q9QUM9;E0CXB1	Proteasome subunit alpha type-6	171;152	7	Psma6	1.04271	0.112367	0.706464	0.15056	0.227125		0.447846	1.15033
ATAGAYIASQTVKK	1	ATAGAYIASQTVK(1)K	O55234	Proteasome subunit beta type-5	91	13	Psmb5	0.169027	-0.00408862	0.364909	0.40163	-0.0125918	-0.00518859	0.152283	0.960532
ATAGAYIASQTVKK	1	ATAGAYIASQTVK(0.188)K(0.812)	O55234	Proteasome subunit beta type-5	92	14	Psmb5	0.201759	-0.0133925	0.441271	0.401412			0.257762	1.0444
ATAGMEPPSLFGSTKLQQESPFSFHGNK	1	ATAGMEPPSLFGSTK(1)LQQESPFSFHGNK	Q9JIH2	Nuclear pore complex protein Nup50	229	15	Nup50	-0.832026	0.432746					-0.19964	0.0940277
ATAHHLGLLKAR	1	ATAHHLGLLK(1)AR	P32233	Developmentally-regulated GTP-binding protein 1	32	10	Drg1				-0.706865			-0.706865
ATAMGKNYVNGK	1;2	ATAMGK(1)NYVNGK	P49722;Q8BKE0	Proteasome subunit alpha type-2	165;114	6	Psma2	-0.278076				0.0271541	0.253142	0.000740008	0.00147896
ATAQDNPKSATEQSGTGIR	1	ATAQDNPK(1)SATEQSGTGIR	B1AU25;Q9Z0X1	Apoptosis-inducing factor 1, mitochondrial	513;517	8	Aifm1	0.0553345						0.0553345
ATAVLAKWQNSHSIK	1	ATAVLAK(1)WQNSHSIK	E9PY39;Q9CZY3;B7ZBY7;Q9CZY3-2	Ubiquitin-conjugating enzyme E2 variant 1	334;110;136;68	7	Gm20431;Ube2v1	-0.757038		-0.587381	-0.190651		3.29765	0.440644	0.169185
ATAVLAKWQNSHSIK	1	ATAVLAK(0.302)WQNSHSIK(0.698)	E9PY39;Q9CZY3;B7ZBY7;Q9CZY3-2	Ubiquitin-conjugating enzyme E2 variant 1	342;118;144;76	15	Gm20431;Ube2v1					4.00027		4.00027
ATAVMPDGQFKDISLSEYK	1	ATAVMPDGQFK(0.961)DISLSEYK(0.039)	P35700;B1AXW5;B1AXW6;B1AXW4	Peroxiredoxin-1	27;27;27;27	11	Prdx1					-0.146451		-0.146451
ATAVVVNIGKK	1	ATAVVVNIGK(0.987)K(0.013)	Q9DCL9;D3Z6P1;D6RCU8	Multifunctional protein ADE2;Phosphoribosylaminoimidazole-succinocarboxamide synthase;Phosphoribosylaminoimidazole carboxylase	11;11;11	10	Paics		-0.0873961		-0.453024	-0.0700273	-0.101737	-0.178046	0.829581
ATAVVVNIGKK	1	ATAVVVNIGK(0.132)K(0.868)	Q9DCL9;D3Z6P1;D6RCU8	Multifunctional protein ADE2;Phosphoribosylaminoimidazole-succinocarboxamide synthase;Phosphoribosylaminoimidazole carboxylase	12;12;12	11	Paics	-0.590462	-0.0723917	-0.448351	-0.158172		-0.125211	-0.278918	1.28661
ATAYYPSSFPEKK	1	ATAYYPSSFPEK(0.999)K(0.001)	Q8R138	Transmembrane protein 119	130	12	Tmem119	-0.688171	-0.135174	-0.429926	-0.611072	-0.534475	-0.571107	-0.494988	2.79445
ATAYYPSSFPEKK	1	ATAYYPSSFPEK(0.12)K(0.88)	Q8R138	Transmembrane protein 119	131	13	Tmem119	-0.72311	-0.121424	-0.351663	-0.635674	-0.531823	-0.619115	-0.497135	2.55248
ATCIGNNSAAAVSMLKQDYK	1	ATCIGNNSAAAVSMLK(1)QDYK	Q9R1P0;E9PW69	Proteasome subunit alpha type-4;Proteasome subunit alpha type	176;176	16	Psma4	-0.183294	-0.187888	-0.245232	-0.0867678	-0.151602	-0.206362	-0.176858	3.32117
ATDFDVLSYKK	1	ATDFDVLSYK(0.882)K(0.118)	A0A5F8MPK9;Q9EP69	Phosphatidylinositide phosphatase SAC1	101;101	10	Sacm1l					0.1141		0.1141
ATDISESSGADCKGDTK	1;2	ATDISESSGADCK(1)GDTK	Q9CQJ6;E9Q0G1	Density-regulated protein	14;14	13	Denr	-0.210563	0.0461418	-0.855666	-0.774009	-0.03484		-0.365787	0.906002
ATDISESSGADCKGDTKNSAK	1;2	ATDISESSGADCK(0.689)GDTK(0.847)NSAK(0.463)	Q9CQJ6;E9Q0G1	Density-regulated protein	18;18	17	Denr	-0.210563		-0.898404		-0.244275		-0.45108	0.741143
ATEDGEEDEEMIESIENLEDLKGHSVR	1	ATEDGEEDEEMIESIENLEDLK(1)GHSVR	A0A0N4SVY2;P97310	DNA replication licensing factor MCM2	34;178	22	Mcm2		0.0923428			0.0736832		0.083013	1.14721
ATEEPSGTGSDELIKSDQVNGVLVLSLLDK	1	ATEEPSGTGSDELIK(1)SDQVNGVLVLSLLDK	O54724	Polymerase I and transcript release factor	47	15	Ptrf		-0.326516	-0.156418	-0.39352	-0.253137		-0.282398	1.93888
ATEGIEDIKEK	1	ATEGIEDIK(1)EK	A2A791;A2A791-2;F6VYE2	Zinc finger MYM-type protein 4	1035;946;695	9	Zmym4		-0.0702241			0.33308		0.131428	0.199089
ATEGMVVADKNCSK	1	ATEGMVVADK(0.297)NCSK(0.703)	P70195	Proteasome subunit beta type-7	76	14	Psmb7		0.394404					0.394404
ATEKILAEVLPR	1	ATEK(1)ILAEVLPR	Q80VQ0	Aldehyde dehydrogenase family 3 member B1	148	4	Aldh3b1		-0.783241			-0.347435		-0.565338	0.630402
ATEKLLEYLR	1	ATEK(1)LLEYLR	Q7TPV4	Myb-binding protein 1A	54	4	Mybbp1a	0.0122111			0.0237521			0.0179816	0.704015
ATEKVLDPASSDFTR	1	ATEK(1)VLDPASSDFTR	Q6P5B0	RRP12-like protein	740	4	Rrp12	0.546561						0.546561
ATEKVPSSPLER	1	ATEK(1)VPSSPLER	A0A0R4J0H7;Q8K2Z4;Q8K2Z4-2	Condensin complex subunit 1	753;753;753	4	Ncapd2			0.263635				0.263635
ATEPASPLVPFLQKFAEPR	1	ATEPASPLVPFLQK(1)FAEPR	G3UX33;Q8BHY8;G3UXB6;G3UX13	Sorting nexin-14	348;348;304;348	14	Snx14	-0.373477		-0.483319	-0.313674			-0.390157	1.80057
ATEQYYAMKILDK	1	ATEQYYAMK(1)ILDK	P68181;P68181-2;P68181-3;P68181-4;H6TMF5;A0A0G2JFT9	cAMP-dependent protein kinase catalytic subunit beta	73;60;61;120;98;15	9	Prkacb	0.220578				-0.269512		-0.0244673	0.0284251
ATFCLPILGVKK	1	ATFCLPILGVK(0.846)K(0.154)	Q9CR47	Ribosome biogenesis protein NSA2 homolog	200	11	Nsa2	-0.256115						-0.256115
ATFCLPILGVKK	1	ATFCLPILGVK(0.125)K(0.875)	Q9CR47	Ribosome biogenesis protein NSA2 homolog	201	12	Nsa2	-0.41085		-0.705759	-0.393425			-0.503345	1.41771
ATFDAISKTYSYLTPDLWK	1	ATFDAISK(1)TYSYLTPDLWK	P25444;D3YVC1;D3YWJ3	40S ribosomal protein S2	246;246;246	8	Rps2	-0.716813		-0.969113	-0.222751			-0.636226	0.995569
ATFIKVPQNPHGK	1;2	ATFIK(1)VPQNPHGK	P09405	Nucleolin	514	5	Ncl	-0.642527	0.178237	-0.434481	-0.126029	0.0254541	-0.130902	-0.188375	0.729743
ATFIKVPQNPHGKPK	2	ATFIK(1)VPQNPHGK(0.718)PK(0.282)	P09405	Nucleolin	522	13	Ncl				0.113034			0.113034
ATFLKLAGPQLVQMFIGDGAK	1	ATFLK(1)LAGPQLVQMFIGDGAK	A0A087WPH7;O88685;A2AGN7;B7ZCF1	26S protease regulatory subunit 6A	234;253;211;253	5	Psmc3	-0.132815		-0.1176	-0.0345445			-0.0949864	1.04731
ATFLVISHYQCKEQR	1	ATFLVISHYQCK(1)EQR	Q6NTA4;Q80X95	Ras-related GTP-binding protein B;Ras-related GTP-binding protein A	281;220	12	Rragb;Rraga	-0.568837	-0.613211	-0.440048			0.135535	-0.37164	0.917529
ATFSGFQKEQR	1	ATFSGFQK(1)EQR	P15037;A0A3B2WCY8	Protein C-ets-2	92;92	8	Ets2	-0.919397				-0.167458		-0.543428	0.414197
ATFSGFTKEQQR	1	ATFSGFTK(1)EQQR	E9PWI8;A0A5F8MPR7;P27577;V9GX28	Protein C-ets-1	58;102;58;58	8	Ets1		-0.0209112			0.0280033	0.142871	0.0499876	0.385792
ATFVELSTKAK	1	ATFVELSTK(0.875)AK(0.125)	P21300;P45377	Aldose reductase-related protein 1;Aldose reductase-related protein 2	10;10	9	Akr1b7;Akr1b8	0.0822938			0.328147		0.0210533	0.143831	0.576683
ATFVELSTKAK	1	ATFVELSTK(0.293)AK(0.707)	P21300;P45377	Aldose reductase-related protein 1;Aldose reductase-related protein 2	12;12	11	Akr1b7;Akr1b8			0.0444641				0.0444641
ATFYGEQVDYYKSYIK	1	ATFYGEQVDYYK(1)SYIK	Q9JKF1	Ras GTPase-activating-like protein IQGAP1	1528	12	Iqgap1	-0.486428	-0.335244			-0.795484	-0.615508	-0.558166	1.97358
ATFYLNVLEQKQK	1	ATFYLNVLEQK(0.976)QK(0.024)	Q9QZE5	Coatomer subunit gamma-1	538	11	Copg1	-0.121565		-0.461561			-0.328127	-0.303751	1.03776
ATFYLNVLEQKQK	1	ATFYLNVLEQK(0.156)QK(0.844)	Q9QZE5	Coatomer subunit gamma-1	540	13	Copg1		-0.563412			-0.398399		-0.480905	0.965898
ATGAAAAEAKAR	1	ATGAAAAEAK(1)AR	Q6P542	ATP-binding cassette sub-family F member 1	422	10	Abcf1						-0.0402002	-0.0402002
ATGANATPLDFPSKK	1	ATGANATPLDFPSK(0.991)K(0.009)	D3YZC9;D3YZD0;Q64213;E9Q4Q2;Q64213-2;Q64213-3;F8WHF9	Splicing factor 1	15;15;15;15;15;15;15	14	Sf1	-1.21163	-0.134509		-0.791358	-0.25972		-0.599305	1.02149
ATGANATPLDFPSKK	1	ATGANATPLDFPSK(0.416)K(0.584)	D3YZC9;D3YZD0;Q64213;E9Q4Q2;Q64213-2;Q64213-3;F8WHF9	Splicing factor 1	16;16;16;16;16;16;16	15	Sf1	-1.58606	-0.0750184	-1.07218	-0.85035	0.194213		-0.677879	0.972265
ATGATQQDANASSLLDIYSFWLKSTK	1	ATGATQQDANASSLLDIYSFWLK(0.994)STK(0.006)	A0A286YDA2		59	23		-0.46917		-1.04296	-0.537424			-0.683185	1.1969
ATGFDGGNKADQLDYENFR	1	ATGFDGGNK(1)ADQLDYENFR	B1AZI6;E9Q5E2	THO complex subunit 2	1084;1084	9	Thoc2;BC005561		0.619084					0.619084
ATGGFTPDELLKVWK	1	ATGGFTPDELLK(1)VWK	P56183-3;P56183;P56183-2	Ribosomal RNA processing protein 1 homolog A	54;54;54	12	Rrp1	-0.345399	-0.199388	-0.687242	-0.177849	0.458907	0.877116	-0.0123092	0.0176941
ATGPPVSELITKAVSASK	1	ATGPPVSELITK(1)AVSASK	P43276	Histone H1.5	46	12	Hist1h1b	-0.878878	0.0237521	-1.15396	-0.348941	-0.249822	-0.0676364	-0.445914	1.17168
ATGPPVSELITKAVSASK	1	ATGPPVSELITK(0.078)AVSASK(0.922)	P43276	Histone H1.5	52	18	Hist1h1b					-0.263109		-0.263109
ATGTASSLKAAQNQEDSK	1	ATGTASSLK(1)AAQNQEDSK	Q56A08;F6XU64	G patch domain and KOW motifs-containing protein	326;73	9	Gpkow	-0.104806	0.207143	-0.146052	0.207893	-0.0176799	0.2444	0.0651497	0.394164
ATIAGGGVIPHIHKSLIGK	1	ATIAGGGVIPHIHK(0.995)SLIGK(0.005)	P0C0S6;Q3THW5;Q8R029;Q3UA95	Histone H2A.Z;Histone H2A.V;Histone H2A	116;116;78;93	14	H2afz;H2afv	-0.021365	0.0231844	-0.226932	-0.000302998	0.0905825	-0.00950978	-0.0240572	0.217716
ATIEDILFKAK	1	ATIEDILFK(0.997)AK(0.003)	Q9JIB4;Q91YN8;S4R2R0	General transcription factor IIH subunit 2	40;40;40	9	Gtf2h2	0.0807941	0.29443			0.24123		0.205485	1.0689
ATIELKALR	1	ATIELK(1)ALR	A0A0R4J170;Q3TKT4;Q3TKT4-2;G3UX35	Transcription activator BRG1	405;405;405;210	6	Smarca4	0.221692		0.23352	0.0709388	-0.031371	-0.0737576	0.0842043	0.596742
ATIGADFLTKEVMVDDR	1	ATIGADFLTK(1)EVMVDDR	P51150;A0A0N4SVG9;A0A0N4SVR6	Ras-related protein Rab-7a	48;48;48	10	Rab7a		-0.353266			-0.0368958		-0.195081	0.36276
ATIGVGLGLPSFKPGFAEQSLMK	1	ATIGVGLGLPSFK(1)PGFAEQSLMK	A2AES3;A2AES5;A2AES4;Q3U2S4-2;Q3U2S4	OTU domain-containing protein 5	308;351;356;308;351	13	Otud5	-0.520604		-0.758087	-0.24035			-0.506347	1.11165
ATIISEQQAKSLLK	1	ATIISEQQAK(0.993)SLLK(0.007)	P42230;B2C3G8;P42232	Signal transducer and activator of transcription 5A;Signal transducer and activator of transcription;Signal transducer and activator of transcription 5B	380;380;380	10	Stat5a;Stat5b				-0.824929			-0.824929
ATISNDGATILKLLDVVHPAAK	1	ATISNDGATILK(1)LLDVVHPAAK	P80313;A0A0N4SV00	T-complex protein 1 subunit eta	67;67	12	Cct7	-0.304309	-0.523732	-0.338305	-0.291486	-0.366169	-0.426432	-0.375072	3.87215
ATKEKLQCLK	1;2	ATK(1)EK(1)LQCLK	O35316;A0A0U1RQA5;A0A0U1RP20;A0A0U1RQA0	Sodium- and chloride-dependent taurine transporter	4;4;4;4	3	Slc6a6	-0.916154	-1.44254	-0.948614	-0.425191	-0.944554	-1.17452	-0.975262	3.0666
ATKEKLQCLK	1;2	ATK(1)EK(1)LQCLK	O35316;A0A0U1RQA5;A0A0U1RP20;A0A0U1RQA0	Sodium- and chloride-dependent taurine transporter	6;6;6;6	5	Slc6a6	-0.926427	-1.44254	-0.717359	-0.938265	-0.764101	-1.17452	-0.993869	3.53474
ATKFFQSTK	1	ATK(1)FFQSTK	Q99PV0;B7ZC27	Pre-mRNA-processing-splicing factor 8	480;425	3	Prpf8					0.283566	0.369606	0.326586	1.07894
ATKSDLQMTVLSFEK	1	ATK(1)SDLQMTVLSFEK	Q8C7R4;D3Z061	Ubiquitin-like modifier-activating enzyme 6	839;808	3	Uba6						0.24732	0.24732
ATKVQDIKNNLK	1;2	ATK(1)VQDIK(1)NNLK	P63094;P63094-2;Q6R0H7;Q6R0H7-4;P63094-3;A0A571BEI3;A0A571BE25;A0A571BEG2	Guanine nucleotide-binding protein G(s) subunit alpha isoforms short;Guanine nucleotide-binding protein G(s) subunit alpha isoforms XLas	91;77;830;816;59;32;32;32	3	Gnas	-0.388847	-0.825952	-0.576971	-0.515913	-0.0965298	-0.222094	-0.437718	2.03001
ATKVQDIKNNLK	1;2	ATK(1)VQDIK(1)NNLK	Z4YKV1		76	3	Gnas	-0.617078		-0.663237	-0.563028	-0.0965298		-0.484968	1.46485
ATLKDQLIVNLLK	1;2	ATLK(1)DQLIVNLLK	P06151;A0A1B0GSX0;A0A1B0GSR9;D3YZQ9;A0A1B0GQX5;A0A1B0GT41;A0A1B0GSL7;A0A1B0GRW9;A0A1B0GS79;A0A1B0GRC1;A0A1B0GRS2	L-lactate dehydrogenase A chain;L-lactate dehydrogenase	5;34;5;5;5;5;5;5;5;5;5	4	Ldha	-0.36589		-1.01144	0.0401209			-0.445737	0.54865
ATLPVIATVFDKLNHEYK	1	ATLPVIATVFDK(0.5)LNHEYK(0.5)	Q8VC42	Uncharacterized protein C18orf8 homolog	415	12	Mic1	-0.254875						-0.254875
ATLPVIATVFDKLNHEYK	1	ATLPVIATVFDK(0.458)LNHEYK(0.542)	Q8VC42	Uncharacterized protein C18orf8 homolog	421	18	Mic1	-0.35452						-0.35452
ATLQESEVKVDGEQK	1	ATLQESEVK(1)VDGEQK	Q99MN1	Lysine--tRNA ligase	10	9	Kars					-0.553786		-0.553786
ATLSKHQAVQLPR	1	ATLSK(1)HQAVQLPR	G8JL74;G3UXA6;Q8BHD7;G3UZ01;G3UXZ8;Q8BHD7-2	Polypyrimidine tract-binding protein 3	430;433;402;336;164;399	5	Ptbp3	-0.530031			0.231432			-0.149299	0.117994
ATLVKPTPVNVPVSQK	1	ATLVK(1)PTPVNVPVSQK	Q9WU78;Q9WU78-3	Programmed cell death 6-interacting protein	339;344	5	Pdcd6ip	-0.676918	0.288063	-0.672727	-0.113504			-0.293772	0.523572
ATLVKPTPVNVPVSQKFTDLFEK	1	ATLVKPTPVNVPVSQK(1)FTDLFEK	Q9WU78;Q9WU78-3	Programmed cell death 6-interacting protein	350;355	16	Pdcd6ip	-0.712622	-0.389168	-0.485883	-0.242789	-0.517358	-0.344978	-0.4488	2.96655
ATLWYVPLSLKNVDK	1	ATLWYVPLSLK(0.976)NVDK(0.024)	E9PYH2;Q91V12;Q91V12-3;Q91V12-2;Q91V12-4	Cytosolic acyl coenzyme A thioester hydrolase	172;169;138;126;167	11	Acot7	-0.559749		-0.403256	-0.323011	-0.213956	0.1137	-0.277254	1.15552
ATLWYVPLSLKNVDK	1	ATLWYVPLSLK(0.35)NVDK(0.65)	E9PYH2;Q91V12;Q91V12-3;Q91V12-2;Q91V12-4	Cytosolic acyl coenzyme A thioester hydrolase	176;173;142;130;171	15	Acot7	-0.632674		-0.484429	-0.570657			-0.562587	2.23754
ATMKTSTVTTAHTSK	1	ATMK(1)TSTVTTAHTSK	F8WHN4;A2ACC6;E9Q0J2;Q8BQZ4;A2ACC7;Q8BQZ4-2	Ral GTPase-activating protein subunit beta	397;397;397;397;85;397	4	Ralgapb				-0.521101			-0.521101
ATNAAPLDKILHGSVGYLTPR	1	ATNAAPLDK(1)ILHGSVGYLTPR	Q925J9;Q925J9-4;B1AQH6;Q925J9-3;Q925J9-2	Mediator of RNA polymerase II transcription subunit 1	202;187;202;202;202	9	Med1	0.00575927						0.00575927
ATNAQFDSPEILKR	1	ATNAQFDSPEILK(1)R	P58854	Gamma-tubulin complex component 3	617	13	Tubgcp3	0.177982	0.225275	0.265077	0.345851	0.232292	0.581689	0.304694	2.41916
ATNDAVLKR	1	ATNDAVLK(1)R	P31230;Q3UZG4;A0A0G2JDW6;A0A0G2JEU9;A0A0G2JDH0	Aminoacyl tRNA synthase complex-interacting multifunctional protein 1;Endothelial monocyte-activating polypeptide 2	9;18;9;9;9	8	Aimp1	-0.536545		-0.164027	-0.486307	-0.0213504	-0.12133	-0.265912	1.21108
ATNPLNKELNWASINSFCEQLNEDFEGPPLATR	1	ATNPLNK(1)ELNWASINSFCEQLNEDFEGPPLATR	A0A2R8VI72;Q8R0H9	ADP-ribosylation factor-binding protein GGA1	23;23	7	Gga1		-0.471809			-0.0138148		-0.242812	0.317526
ATNVVMNYSEIESKVR	1	ATNVVMNYSEIESK(1)VR	Q5SUH6;Q5SUH7		27;27	14	Clint1	-0.587403			-0.883768			-0.735586	0.897729
ATPATAAGFEDEAKSSAR	1	ATPATAAGFEDEAK(1)SSAR	Q3U1N2;Q3U1N2-2	Sterol regulatory element-binding protein 2;Processed sterol regulatory element-binding protein 2	649;609	14	Srebf2	0.490878	-0.572952	-0.454664	-0.751101	-0.605376		-0.378643	0.785287
ATPEASGSGEKVEGSEPSVTYYR	1	ATPEASGSGEK(1)VEGSEPSVTYYR	Q9CQX2	Cytochrome b5 type B	12	11	Cyb5b	0.889551	-0.290798	0.346645	-0.132546	-0.114707	0.0243197	0.120411	0.278485
ATPEIVDNKDGTVTVR	1	ATPEIVDNK(1)DGTVTVR	Q80X90	Filamin-B	1780	9	Flnb		-0.40924			-0.833439		-0.621339	0.678982
ATPQIPETKQHFSFPLDDR	1	ATPQIPETK(1)QHFSFPLDDR	Q7TPV4	Myb-binding protein 1A	496	9	Mybbp1a	-0.175696	-0.290409	-0.14299	0.0396999	-0.0932941	-0.267548	-0.15504	1.58904
ATPSCPAAMKK	1	ATPSCPAAMK(0.934)K(0.066)	Q8BM55;D3Z6S1;Q8BM55-3;Q8BM55-2	Transmembrane protein 214	382;337;69;79	10	Tmem214					-0.0205014		-0.0205014
ATPSCPAAMKK	1	ATPSCPAAMK(0.5)K(0.5)	Q8BM55;D3Z6S1;Q8BM55-3;Q8BM55-2	Transmembrane protein 214	383;338;70;80	11	Tmem214					-0.13462		-0.13462
ATPSGKAAPPNPQVSK	1	ATPSGK(1)AAPPNPQVSK	Q8CG46;Q8CG46-2	Structural maintenance of chromosomes protein 5	7;7	6	Smc5	-0.695699		-0.602438				-0.649069	1.34048
ATQKGDPVAILK	1	ATQK(1)GDPVAILK	A2AVJ7;Q99PL5	Ribosome-binding protein 1	753;894	4	Rrbp1		-0.297945	-0.372785	-0.443144			-0.371292	1.90276
ATQPEVDLPQSSGNFKK	1	ATQPEVDLPQSSGNFK(0.982)K(0.018)	Q91WA6;Q91WA6-2	Sharpin	168;168	16	Sharpin				-0.36857	0.149259		-0.109655	0.127867
ATQPEVDLPQSSGNFKK	1	ATQPEVDLPQSSGNFK(0.424)K(0.576)	Q91WA6;Q91WA6-2	Sharpin	169;169	17	Sharpin	-0.0920326	-0.177229			0.0371713	0.172616	-0.0148687	0.0663829
ATQQGLKAAMLGQEDPPQHGLPR	1	ATQQGLK(1)AAMLGQEDPPQHGLPR	A0A0U1RNJ1;P19096	Fatty acid synthase;[Acyl-carrier-protein] S-acetyltransferase;[Acyl-carrier-protein] S-malonyltransferase;3-oxoacyl-[acyl-carrier-protein] synthase;3-oxoacyl-[acyl-carrier-protein] reductase;3-hydroxyacyl-[acyl-carrier-protein] dehydratase;Enoyl-[acyl-carrier-protein] reductase;Oleoyl-[acyl-carrier-protein] hydrolase	1159;1159	7	Fasn		0.223299			0.0504669	0.0107798	0.0948486	0.547927
ATQTGDASKCLATGPGIAPTVK	1	ATQTGDASK(1)CLATGPGIAPTVK	Q80X90	Filamin-B	1616	9	Flnb	-0.37917		-0.669694	-0.349456	-0.0762043		-0.368631	1.2523
ATQTLQTLGEAQSKGEHQK	1	ATQTLQTLGEAQSK(1)GEHQK	Q7TPV4	Myb-binding protein 1A	1073	14	Mybbp1a	-0.292988	0.182057	-0.140015	0.143132	0.0877344	-0.0120243	-0.00535058	0.0243069
ATQTLQTLGEAQSKGEHQK	1	ATQTLQTLGEAQSK(0.088)GEHQK(0.912)	Q7TPV4	Myb-binding protein 1A	1078	19	Mybbp1a	-0.176006	0.0219061	-0.482734	0.127369	0.283211	-0.189434	-0.0692814	0.25254
ATQVSKGIR	1	ATQVSK(1)GIR	A0A0J9YUQ8;P13020-2;P13020;CON__Q3SX14;A6PWS5	Gelsolin	205;194;243;244;194	6	Gsn						-0.0712848	-0.0712848
ATSDESDISFGKYGK	1	ATSDESDISFGK(0.877)YGK(0.123)	Q9Z0S5	Claudin-15	220	12	Cldn15		-1.71947					-1.71947
ATSLLTQSGLASSAPAKSPGAQK	1	ATSLLTQSGLASSAPAK(0.997)SPGAQK(0.003)	Q8BVY0;A0A2R8VHW2	Ribosomal L1 domain-containing protein 1	325;209	17	Rsl1d1	-1.06034	0.191815	-0.885153	-0.00131345	0.216486	-0.204931	-0.290572	0.594938
ATSLLTQSGLASSAPAKSPGAQK	1	ATSLLTQSGLASSAPAK(0.409)SPGAQK(0.591)	Q8BVY0;A0A2R8VHW2	Ribosomal L1 domain-containing protein 1	331;215	23	Rsl1d1				-0.185704			-0.185704
ATSLSKASPESQEPLIQLVQAFVR	1	ATSLSK(1)ASPESQEPLIQLVQAFVR	Q6ZQH8	Nucleoporin NUP188 homolog	1737	6	Nup188	-0.503855	-0.285407	-0.500871	-0.336592			-0.406681	2.26362
ATSNLLKNK	1	ATSNLLK(0.995)NK(0.005)	Q9D5V5;G3X914;E9PV12;F8VQI6	Cullin-5	8;83;83;12	7	Cul5	-1.10141					-0.0589237	-0.580168	0.331638
ATSNVFAMFDQSQIQEFKEAFNMIDQNR	1	ATSNVFAMFDQSQIQEFK(1)EAFNMIDQNR	Q3THE2;D3Z249;Q6ZWQ9;D3YV37;Q9CQ19	Myosin regulatory light chain 12B;Myosin regulatory light polypeptide 9	35;35;35;35;35	18	Myl12b;Myl12a;Myl9		-0.212033	-0.797513	-0.0925863	0.031254		-0.26772	0.618767
ATSPQKSPLVPK	1	ATSPQK(1)SPLVPK	Q9EPC1;D6RHM9	Alpha-parvin	7;7	6	Parva	-0.994011	-0.103751			-0.326263		-0.474675	0.661602
ATSTAQDKGQVGPGTGPLELEGVKAPLEPGSK	1;2	ATSTAQDK(1)GQVGPGTGPLELEGVK(1)APLEPGSK	Q9CZT5	Vasorin	612	8	Vasn	-0.653219	-0.55807	-0.262279	-0.114145	-0.685176	-0.514037	-0.464488	2.38576
ATSTAQDKGQVGPGTGPLELEGVKAPLEPGSK	1;2	ATSTAQDK(1)GQVGPGTGPLELEGVK(1)APLEPGSK	Q9CZT5	Vasorin	628	24	Vasn	-0.74589	-0.781082	-0.348556	-0.390945	-0.732308	-0.671393	-0.611696	3.26526
ATSTEPSNSASSSKSEK	1	ATSTEPSNSASSSK(0.859)SEK(0.141)	A0A0R4J078;Q8VCH8	UBX domain-containing protein 4	457;457	14	Ubxn4						-0.453854	-0.453854
ATSTSDMLLKLAR	1	ATSTSDMLLK(1)LAR	Q8BHS3	Pre-mRNA-splicing factor RBM22	149	10	Rbm22	0.303459		0.1038	-0.304719			0.0341801	0.0623919
ATSTSPNSQSSKMNSVVYQK	1	ATSTSPNSQSSK(1)MNSVVYQK	A0A0A0MQ79;Q3TLH4;S4R294;S4R209;Q3TLH4-5;S4R2J9;S4R2L9	Protein PRRC2C	2651;2653;2653;1374;2653;2651;1162	12	Prrc2c	-0.731398						-0.731398
ATTAQQSPQPVAGKR	1	ATTAQQSPQPVAGK(1)R	Q99J36	THUMP domain-containing protein 1	15	14	Thumpd1	-0.818656		-0.533389				-0.676022	0.878182
ATTASQAKAVLSAEK	1	ATTASQAK(1)AVLSAEK	P19324;A0A140LHR4;A0A140LHK0	Serpin H1	93;93;93	8	Serpinh1	-0.00166005	-0.0724676	-0.292122	-0.331754	-0.0255735	0.131985	-0.0985987	0.62825
ATTKDASLQPR	1	ATTK(1)DASLQPR	Q9ET26	E3 ubiquitin-protein ligase RNF114	127	4	Rnf114		0.303576	0.428464		0.480679	0.686881	0.4749	2.02231
ATTLSNAVSSLASTGLSLTKVDER	1	ATTLSNAVSSLASTGLSLTK(1)VDER	A0A140LHQ8;Q7M6Y3-6;Q7M6Y3;Q7M6Y3-4;A0A1L1SUR7;Q7M6Y3-5;Q7M6Y3-2;Q7M6Y3-3	Phosphatidylinositol-binding clathrin assembly protein	202;318;318;318;94;318;318;318	20	Picalm	-0.994931	-0.731757	-1.00364	-0.781058	-0.793657	-1.09798	-0.900504	4.57834
ATTTSPQTVATTTGKPSASK	1	ATTTSPQTVATTTGK(0.742)PSASK(0.258)	Q6P3Y5-3;Q6P3Y5;Q6P3Y5-2	Zinc finger protein 280C	571;580;580	15	Znf280c						-0.362918	-0.362918
ATVAATTKVPEIR	1	ATVAATTK(1)VPEIR	Q9WTM5;A0A1B0GRW3;A0A1B0GSR4	RuvB-like 2	9;9;9	8	Ruvbl2	0.178364	0.174023	0.248535	0.42191	0.00432161	-0.111867	0.152548	0.990858
ATVASSSQKFQDLGVKNSEPAAR	1;2	ATVASSSQK(1)FQDLGVK(1)NSEPAAR	A2A6U3;Q80UG5-3;Q80UG5	Septin-9	44;55;62	9	Sept9	0.323197	0.29125	0.0945063	-0.109966	0.42417	0.431249	0.242401	1.42409
ATVFNLKCDPVFDFGTGPR	1	ATVFNLK(1)CDPVFDFGTGPR	Q8BJW6;Q8BJW6-2	Eukaryotic translation initiation factor 2A;Eukaryotic translation initiation factor 2A, N-terminally processed	305;211	7	Eif2a	-0.0287342		0.0680516	-0.200283			-0.0536551	0.248216
ATVHDPETGKLTTAQYR	1	ATVHDPETGK(1)LTTAQYR	Q60715-2;E9Q7B0	Prolyl 4-hydroxylase subunit alpha-1	372;292	10	P4ha1				0.371392			0.371392
ATVLDLSCNKLSTLPSDFCGLTHLVK	1	ATVLDLSCNK(1)LSTLPSDFCGLTHLVK	Q922Q8	Leucine-rich repeat-containing protein 59	50	10	Lrrc59	-0.48752		-0.650589	-0.488795			-0.542302	2.0078
ATVLLSMSKGGK	1	ATVLLSMSK(0.886)GGK(0.114)	Q61823	Programmed cell death protein 4	306	9	Pdcd4					0.0457225	0.141302	0.0935123	0.521763
ATVLLSMSKGGK	1	ATVLLSMSK(0.388)GGK(0.612)	Q61823	Programmed cell death protein 4	309	12	Pdcd4					-0.103829	0.237197	0.0666838	0.117661
ATVLQKTPFSLVGNVFELNFK	1	ATVLQK(1)TPFSLVGNVFELNFK	A2ACG7;Q9DBG6	Dolichyl-diphosphooligosaccharide--protein glycosyltransferase subunit 2	290;322	6	Rpn2			-0.485176				-0.485176
ATVMDVKPVDFR	1	ATVMDVK(1)PVDFR	Q5SWN2;Q8VEE4	Replication protein A 70 kDa DNA-binding subunit;Replication protein A 70 kDa DNA-binding subunit, N-terminally processed	625;604	7	Rpa1	-0.487723	-0.465938	-0.100144				-0.351268	0.967468
ATVNLLGDEKK	1	ATVNLLGDEK(0.996)K(0.004)	G3X8R0;A0A494BBE3	Receptor expression-enhancing protein	186;100	10	Reep5	-0.41108	-0.342744	-0.606694	-0.40276	-0.391815	-0.237422	-0.398752	3.33372
ATVNLLGDEKK	1	ATVNLLGDEK(0.021)K(0.979)	G3X8R0;A0A494BBE3	Receptor expression-enhancing protein	187;101	11	Reep5	-0.557072	-0.591201	-1.15444	-0.327222	-0.408723	-0.0783047	-0.519494	1.77141
ATVPKTEIR	1	ATVPK(1)TEIR	P62849-2;P62849-3;P62849;A0A286YEB7	40S ribosomal protein S24	37;37;37;25	5	Rps24	0.0854247	-0.182671	-0.610279	-0.0912793	-0.130792	-0.0936789	-0.170546	0.873763
ATVPLQSNVIEASPDMKR	1	ATVPLQSNVIEASPDMK(1)R	G3X922;D4AFX7;A0A087WRC9		969;974;67	17	Dnajc13	-0.259893	-0.485762	-0.0298237	-0.335153	-0.736749	-0.368532	-0.369319	1.91801
ATVSAPFGKFQGR	1	ATVSAPFGK(1)FQGR	Q9QXS1;Q9QXS1-2;Q9QXS1-9;Q9QXS1-12;Q9QXS1-11;Q9QXS1-10;Q9QXS1-16;Q9QXS1-4;Q9QXS1-5;Q9QXS1-15;E9Q3W4;A0A3B2W7J8;Q9QXS1-13;Q9QXS1-14;Q9QXS1-3;Q9QXS1-6;Q9QXS1-7;Q9QXS1-8	Plectin	3060;3055;2885;2890;2895;2880;2913;2917;2912;2818;2755;1084;2903;2919;2912;2941;2946;2958	9	Plec	-0.535123	0.142871	-0.70038	-0.514326	-0.481223	-0.287712	-0.395982	1.66185
ATVSAPSLLYKHIVGK	1	ATVSAPSLLYK(0.991)HIVGK(0.009)	Q9D8Z1	Activating signal cointegrator 1 complex subunit 1	70	11	Ascc1	-0.300324						-0.300324
ATVTELKAVLK	1	ATVTELK(1)AVLK	Q9CZS3;D3Z644	LisH domain-containing protein FOPNL	8;8	7	Fopnl	-0.492789	-0.422752	-0.588964	-0.392421		0.45386	-0.288613	0.697182
ATWETILDGKR	1	ATWETILDGK(1)R	E9PW15;Q80U70	Polycomb protein Suz12	320;343	10	Suz12	-0.27228	0.0614306	-0.46965	-0.0748361	0.110898	-0.0143539	-0.109799	0.55602
ATWGDGGDNSPSNVVSKQPSR	1	ATWGDGGDNSPSNVVSK(1)QPSR	Q9D3L3;O09044;B0R030	Synaptosomal-associated protein;Synaptosomal-associated protein 23	128;117;117	17	Snap23	-0.254685	-0.613741	-0.391285	-0.567233	-0.253601	-0.3413	-0.403641	2.8574
ATWKSNYFLK	1	ATWK(1)SNYFLK	D3YVM5;P14869	60S acidic ribosomal protein P0	10;10	4	Rplp0	-0.85862		-0.722682	-0.262763			-0.614688	1.11744
ATYDKLCK	1	ATYDK(1)LCK	A0A1L1SQA8;P62852	40S ribosomal protein S25	25;57	5	Rps25	-0.0415656		-0.201958		-0.187806	0.258217	-0.0432779	0.147172
ATYIGPSTVFGSSGKLANVEQWR	1	ATYIGPSTVFGSSGK(1)LANVEQWR	Q61666;Q61666-2;Q61666-3	Protein HIRA	114;114;70	15	Hira			0.25544				0.25544
ATYINLKPAR	1	ATYINLK(1)PAR	Q9CXX9;A0A494BB93;A0A494BAT2	CUE domain-containing protein 2	276;258;265	7	Cuedc2				-1.07012		-0.334607	-0.702363	0.51276
AVAEAAEASKGAATYCTACGK	1	AVAEAAEASK(1)GAATYCTACGK	Q91VY9	Zinc finger protein 622	65	10	Znf622	-0.795083		-1.16275				-0.978917	0.927469
AVAELKAR	1	AVAELK(1)AR	Q9CZD3	Glycine--tRNA ligase	89	6	Gars			0.493647	0.68912	0.204266	0.127897	0.378733	1.20854
AVAFKGQRPESFR	1	AVAFK(1)GQRPESFR	Q8VD00	Transmembrane protein 97	130	5	Tmem97	-0.199073		-0.493581	-0.429984		-0.306127	-0.357191	1.91642
AVAGAKR	1	AVAGAK(1)R	Q9Z127	Large neutral amino acids transporter small subunit 1	7	6	Slc7a5					-0.682349	-0.280317	-0.481333	0.598857
AVAGGDEQAAIKYATWLAEQR	1	AVAGGDEQAAIK(1)YATWLAEQR	Q9WUB0	RanBP-type and C3HC4-type zinc finger-containing protein 1	29	12	Rbck1	-0.200531	-0.705429	0.568421	-0.0993553	0.0728604		-0.0728068	0.129751
AVAGNISDPGLQKSFLDSGYR	1	AVAGNISDPGLQK(1)SFLDSGYR	Q64727	Vinculin	815	13	Vcl	-0.520976	-0.536294	-0.220648	-0.53199	-0.794132	-0.622599	-0.537773	3.05633
AVAISLPKGVVEVTHDLQK	1	AVAISLPK(1)GVVEVTHDLQK	P19324	Serpin H1	307	8	Serpinh1	-0.617787		-0.81863	-0.659312			-0.698576	2.11972
AVAQPGLQLKAVTSISGPGEHLR	1	AVAQPGLQLK(1)AVTSISGPGEHLR	Q05895;E9PWF0	Thrombospondin-3	833;796	10	Thbs3	0.396817	0.0326651	0.180021		0.327227	0.0263043	0.192607	1.20312
AVASEIFKGK	1	AVASEIFK(0.994)GK(0.006)	Q9WTI7-2;Q9WTI7-3;Q9WTI7;Q9WTI7-4	Unconventional myosin-Ic	847;863;882;882	8	Myo1c	-0.3531	-0.374804			-0.10869	-0.0824384	-0.229758	1.22294
AVASEIFKGK	1	AVASEIFK(0.412)GK(0.588)	Q9WTI7-2;Q9WTI7-3;Q9WTI7;Q9WTI7-4	Unconventional myosin-Ic	849;865;884;884	10	Myo1c						-0.217558	-0.217558
AVASLPPEQMFELMKQMK	1	AVASLPPEQMFELMK(0.999)QMK(0.001)	A2AEK1;Q8BIQ5;Q8BIQ5-2;A2AEJ8;Q8C7E9	Cleavage stimulation factor subunit 2;Cleavage stimulation factor subunit 2 tau variant	145;145;145;129;145	15	Cstf2;Cstf2t	-0.207461	0.109294	-0.253618	0.038998	-0.00977121		-0.0645118	0.383577
AVASLSAKLEQAMK	1	AVASLSAK(0.998)LEQAMK(0.002)	F6ZDS4;Q7M739	Nucleoprotein TPR	531;457	8	Tpr	-0.0808659		-0.66779	0.19774			-0.183639	0.262534
AVASPKASTMPEK	1	AVASPK(0.984)ASTMPEK(0.016)	Q8CIA9	Hippocampus abundant transcript-like protein 1	20	6	Hiatl1	0.107018						0.107018
AVASQLDCNFLKVVSSSIVDKYIGESAR	1;2	AVASQLDCNFLK(1)VVSSSIVDK(1)YIGESAR	P62334	26S protease regulatory subunit 10B	197	12	Psmc6	0.163241	0.340163	0.0918014	-0.0602017	0.278698	0.176833	0.165089	1.45189
AVASQLDCNFLKVVSSSIVDKYIGESAR	2	AVASQLDCNFLK(1)VVSSSIVDK(1)YIGESAR	P62334	26S protease regulatory subunit 10B	206	21	Psmc6	-0.412347		-0.355867	-0.755746			-0.507987	1.25563
AVATGKMDENQFVAVTSTNAAK	1	AVATGK(1)MDENQFVAVTSTNAAK	E9PWE8;Q3TT92		487;372	6	Dpysl3		-0.00714458					-0.00714458
AVAVKVAEGQHK	1	AVAVK(0.999)VAEGQHK(0.001)	Q9DBN5;Q9DBN5-2;Q9DBN5-3;Q8BK80	Lon protease homolog 2, peroxisomal	578;578;436;158	5	Lonp2	0.254352		0.457227				0.355789	0.752488
AVAVVVDPIQSVKGKVVIDAFR	1;2	AVAVVVDPIQSVK(1)GK(1)VVIDAFR	O35593	26S proteasome non-ATPase regulatory subunit 14	152	13	Psmd14	-0.186639	-0.0256028	0.0909889	-0.0503082	0.0747794	0.101247	0.000744071	0.00542408
AVCCLSVVKDYVLFR	1	AVCCLSVVK(1)DYVLFR	Q99J36	THUMP domain-containing protein 1	254	9	Thumpd1	0.424707		0.855432	0.38228			0.55414	1.1739
AVCGEDLPPLTYDQLKDLNLLDR	1	AVCGEDLPPLTYDQLK(1)DLNLLDR	Q8K0C4	Lanosterol 14-alpha demethylase	358	16	Cyp51a1					-0.0578421		-0.0578421
AVCVLKGDGPVQGTIHFEQK	1	AVCVLK(1)GDGPVQGTIHFEQK	P08228	Superoxide dismutase [Cu-Zn]	10	6	Sod1						0.457332	0.457332
AVDCFTAALSVRPNDYLMWNKLGATLANGNQSEEAVAAYR	1	AVDCFTAALSVRPNDYLMWNK(1)LGATLANGNQSEEAVAAYR	O09012;D3Z600;O09012-2	Peroxisomal targeting signal 1 receptor	527;520;490	21	Pex5			-0.525143				-0.525143
AVDDGVNTFKVLTR	1	AVDDGVNTFK(1)VLTR	P42932;H3BL49;H3BJB6	T-complex protein 1 subunit theta	400;341;159	10	Cct8		-0.354815			-0.157303		-0.256059	0.630156
AVDFCNFIPDNSQLEYTQECKTK	1	AVDFCNFIPDNSQLEYTQECK(0.989)TK(0.011)	Q8VC42;A0A3Q4EG84	Uncharacterized protein C18orf8 homolog	107;107	21	Mic1					-0.498912		-0.498912
AVDFCNFIPDNSQLEYTQECKTK	1	AVDFCNFIPDNSQLEYTQECK(0.47)TK(0.53)	Q8VC42;A0A3Q4EG84	Uncharacterized protein C18orf8 homolog	109;109	23	Mic1		0.0514417					0.0514417
AVDIPGLKADTPYR	1	AVDIPGLK(1)ADTPYR	Q80YX1-2;Q80YX1	Tenascin	1317;1317	8	Tnc	0.211635		-0.472489		0.160533		-0.0334403	0.0490787
AVDIPHMDIEALKK	1	AVDIPHMDIEALK(0.981)K(0.019)	A0A3B2WDD2;A0A3B2WBL1;Q5XJF6;P53026;A0A3B2W824;A0A3B2W820	Ribosomal protein;60S ribosomal protein L10a	64;90;91;91;91;91	13	Rpl10a	-0.290656	0.135272	-0.902659	0.0524159	-0.0525657	-0.611138	-0.278222	0.807771
AVDIPHMDIEALKK	1	AVDIPHMDIEALK(0.423)K(0.577)	A0A3B2WDD2;A0A3B2WBL1;Q5XJF6;P53026;A0A3B2W824;A0A3B2W820	Ribosomal protein;60S ribosomal protein L10a	65;91;92;92;92;92	14	Rpl10a	-0.698389	0.0492125	-0.678718	-0.616835	-0.0444491	-0.293218	-0.380399	1.42376
AVDLKLYHDPDLLLGPGCVYPAASVAR	1	AVDLK(1)LYHDPDLLLGPGCVYPAASVAR	Q6VVW5-2;Q6VVW5;B1AWI7;Q6VVW5-3	Atrial natriuretic peptide receptor 2	88;88;88;88	5	Npr2	-0.160766		-0.70842				-0.434593	0.446197
AVDPLSSKALK	1	AVDPLSSK(0.999)ALK(0.001)	O54791;A0A2R8VHY0	Transcription factor MafF	9;9	8	Maff	-1.28993						-1.28993
AVECLLDSKWAK	1	AVECLLDSK(0.993)WAK(0.007)	Q8BU14	Translocation protein SEC62	60	9	Sec62	-0.22896	-0.179972	-0.12904	-0.107368	-0.136648	-0.380897	-0.193814	2.26648
AVECLLDSKWAK	1	AVECLLDSK(0.442)WAK(0.558)	Q8BU14	Translocation protein SEC62	63	12	Sec62			-0.172327				-0.172327
AVEELQSIIKR	1	AVEELQSIIK(1)R	Q8BZM1;Q3T9A5;D6RGR3;D3Z0L3	Glomulin	11;11;11;11	10	Glmn	-0.786547		-0.715202	-0.321874			-0.607874	1.28306
AVEEVKLAIK	1	AVEEVK(1)LAIK	A6H619;A6H619-2;F7ANA1;F6WXS6;Q5U4C3	PHD and RING finger domain-containing protein 1;Splicing factor, arginine/serine-rich 19	1608;1449;699;257;1166	6	Phrf1;Scaf1		0.129745			0.279174	0.161049	0.189989	1.27699
AVEFKVVETDPSPYCIVAPDTVIHCEGEPIK	1	AVEFK(1)VVETDPSPYCIVAPDTVIHCEGEPIK	Q01853	Transitional endoplasmic reticulum ATPase	164	5	Vcp		-0.272541			-0.0210137		-0.146777	0.345812
AVEILKDAFK	1	AVEILK(0.998)DAFK(0.002)	A0A5F8MPP4;P57080	Ubiquitin carboxyl-terminal hydrolase 25	250;250	6	Usp25		-0.108565		0.0651587	-0.315145	-0.211949	-0.142625	0.752438
AVELAANTKGICFIR	1	AVELAANTK(1)GICFIR	P40142;A0A286YE28	Transketolase	465;344	9	Tkt			-0.572587	-0.119134			-0.345861	0.432496
AVELLKAAQGK	1	AVELLK(1)AAQGK	O88952	Protein lin-7 homolog C	161	6	Lin7c		0.0473988			-0.0684531	-0.259323	-0.093459	0.39184
AVELNMISLKGHR	1	AVELNMISLK(1)GHR	Q99K85;Q3U6K9	Phosphoserine aminotransferase	333;330	10	Psat1	0.391108	0.354678	0.332622	0.141564	0.351063	0.424062	0.332516	3.36214
AVENIQINEEDNEISMLQQKER	1	AVENIQINEEDNEISMLQQK(1)ER	A0A1W2P773;P20826-2;P20826	Kit ligand;Soluble KIT ligand	49;238;266	20	Kitlg		-0.366597			-0.42744	-0.796135	-0.530057	1.23267
AVEPGLVQKFSLR	1	AVEPGLVQK(1)FSLR	Q3UU43		723	9	Chpf2			-0.530739				-0.530739
AVEQKELIAR	1	AVEQK(1)ELIAR	H3BJN3;P70403;H3BJ26;H3BLJ7	Protein CASP	439;439;439;233	5	Cux1	-0.158188	-0.0752616	-0.706112	-0.98553	-0.544414	-0.0444789	-0.418997	1.34679
AVETTDIISKHLPGVSR	1	AVETTDIISK(1)HLPGVSR	Q8BX10-2;Q8BX10;A0A0G2JG95	Serine/threonine-protein phosphatase PGAM5, mitochondrial	161;161;125	10	Pgam5		0.352646			0.61504	0.138552	0.368746	0.936085
AVEVLLTAPTGKAAGLLR	1	AVEVLLTAPTGK(1)AAGLLR	Q6NVF4;D6RGT6	DNA helicase B	523;523	12	Helb	-0.064495		-0.695839				-0.380167	0.355402
AVEYNALFKK	1	AVEYNALFK(0.972)K(0.028)	Q8CBB7;P22892	AP-1 complex subunit gamma-1	574;571	9	Ap1g1	-0.546372	-0.0107156	-0.518164		0.0363275		-0.259731	0.702865
AVEYNALFKK	1	AVEYNALFK(0.354)K(0.646)	Q8CBB7;P22892	AP-1 complex subunit gamma-1	575;572	10	Ap1g1	-0.452333		-0.579555	0.00891709			-0.34099	0.706193
AVFQANQENLPILKR	1	AVFQANQENLPILK(1)R	Q8VDN2	Sodium/potassium-transporting ATPase subunit alpha-1	444	14	Atp1a1	-0.463589	-0.174752	-0.546583	-0.340642	-0.341007	-0.263317	-0.354982	2.88705
AVFWDIKNR	1	AVFWDIK(1)NR	Q99PV0	Pre-mRNA-processing-splicing factor 8	1158	7	Prpf8	0.0251706	0.0306892	0.00331439	-0.0521917	-0.116864	0.1956	0.0142863	0.123677
AVGDFQTTKLNGFEVFAR	1	AVGDFQTTK(1)LNGFEVFAR	A2AKI5;P43406	Integrin alpha-V;Integrin alpha-V heavy chain;Integrin alpha-V light chain	324;360	9	Itgav	0.0017302	0.0104934	-0.320252	-0.0542874	0.0575542	0.317767	0.00216761	0.0086288
AVGDGILCNTYIDSYKGTVDCVQAR	1	AVGDGILCNTYIDSYK(1)GTVDCVQAR	Q61823	Programmed cell death protein 4	283	16	Pdcd4		0.125651	-1.11866	-0.71826	-0.124534	-0.0905571	-0.385273	0.768873
AVGKVIPELNGK	1	AVGK(1)VIPELNGK	P16858;A0A0A0MQF6;A0A1D5RLD8;S4R257;S4R1W1	Glyceraldehyde-3-phosphate dehydrogenase	217;243;217;174;217	4	Gapdh;Gm3839	-0.760724	0.269632	-0.527491	0.172359	0.364124	0.246226	-0.0393124	0.0714303
AVGPAAATPYGVFCKGLSR	1	AVGPAAATPYGVFCK(1)GLSR	E9Q3K4;A0A087WPM1;A0A087WNQ7		28;28;28	15	2700089E24Rik	-0.824035	-1.59575	-1.33319	-0.984331	-0.85726		-1.11891	2.76881
AVGPEITKTDLVPAFQNLMK	1	AVGPEITK(1)TDLVPAFQNLMK	Q76MZ3	Serine/threonine-protein phosphatase 2A 65 kDa regulatory subunit A alpha isoform	280	8	Ppp2r1a	-0.174035		-0.360564	0.00417776			-0.176807	0.628658
AVGTQALSGAGLLKMFNK	1	AVGTQALSGAGLLK(0.98)MFNK(0.02)	Q6NZD2;Q9WV80	Sorting nexin-1	285;286	14	Snx1	-0.345363		-0.573574	-0.326407			-0.415115	1.45957
AVGTQALSGAGLLKMFNK	1	AVGTQALSGAGLLK(0.394)MFNK(0.606)	Q6NZD2;Q9WV80	Sorting nexin-1	289;290	18	Snx1			-0.358084				-0.358084
AVIAPSGVEKK	1	AVIAPSGVEK(0.09)K(0.91)	O09111	NADH dehydrogenase [ubiquinone] 1 beta subcomplex subunit 11, mitochondrial	44	11	Ndufb11			-1.09681				-1.09681
AVIEKLGGK	1	AVIEK(1)LGGK	Q921K2;P11103	Poly [ADP-ribose] polymerase 1	415;414	5	Parp1	-1.06688		-0.995189		-0.868648	-0.898753	-0.957368	3.63219
AVIFCLSADKK	1	AVIFCLSADK(0.016)K(0.984)	Q9R0P5	Destrin	45	11	Dstn		0.803971		0.0237521			0.413862	0.317677
AVIKNADMSEDMQQDAVDCATQAMEK	1	AVIK(1)NADMSEDMQQDAVDCATQAMEK	Q9D0M5;D6RIN4	Dynein light chain 2, cytoplasmic	9;9	4	Dynll2		0.408386			0.0352016		0.221794	0.351386
AVIKNADMSEEMQQDSVECATQALEK	1	AVIK(1)NADMSEEMQQDSVECATQALEK	P63168	Dynein light chain 1, cytoplasmic	9	4	Dynll1		0.146916			0.0347792	-0.0644648	0.0390767	0.230837
AVIPEAVVEVVDHKTLISDPCDIK	1	AVIPEAVVEVVDHK(0.999)TLISDPCDIK(0.001)	Q922H1-2;Q922H1	Protein arginine N-methyltransferase 3	407;407	14	Prmt3		-0.045893			0.285343		0.119725	0.220749
AVIPSHLAYGKR	1	AVIPSHLAYGK(1)R	Q9D1M7	Peptidyl-prolyl cis-trans isomerase FKBP11	121	11	Fkbp11	-1.0375		-1.06706	-0.954529			-1.0197	2.96283
AVISQGMLKCVGSSIFLK	1	AVISQGMLK(1)CVGSSIFLK	Q8K448;A2AEP5	ATP-binding cassette sub-family A member 5	692;692	9	Abca5	-0.6739						-0.6739
AVITPVEKSK	1	AVITPVEK(0.791)SK(0.209)	Q922R5	Serine/threonine-protein phosphatase 4 regulatory subunit 3B	702	8	Smek2						-0.0580674	-0.0580674
AVITVQRPGKIPASSR	1	AVITVQRPGK(1)IPASSR	E9QN70;P02469	Laminin subunit beta-1	684;636	10	Lamb1	0.0586628		-0.225683	-0.461541			-0.209521	0.525487
AVIYNPATQADWTAKK	1	AVIYNPATQADWTAK(0.877)K(0.123)	Q61879;Q3UH59;Q5SV64;Q8BXF2	Myosin-10	33;70;33;33	15	Myh10		-0.171628			0.467593	-0.117459	0.0595018	0.0976624
AVIYNPATQADWTAKK	1	AVIYNPATQADWTAK(0.137)K(0.863)	Q61879;Q3UH59;Q5SV64;Q8BXF2	Myosin-10	34;71;34;34	16	Myh10				0.340847		-0.03552	0.152664	0.247104
AVKDTLSNPQSPQPSPYNSPK	1;2	AVK(1)DTLSNPQSPQPSPYNSPK	A0A494B9F0;A0A494B953;A0A494BAG2;A0A494BA39;A0A494BAE4;A0A494BAX0;Q8CFI0-3;Q8CFI0	E3 ubiquitin-protein ligase NEDD4-like	408;452;472;368;5;500;480;500	3	Nedd4l	-0.535311	-0.362993	-0.609508	-0.6092	-0.389867	-0.235246	-0.457021	3.1436
AVKLNPDFNDAKENFYR	1;2	AVK(1)LNPDFNDAK(1)ENFYR	F8WIU7;Q3U3W5;A0A1B0GT44;Q3U3W5-2	Putative protein arginine N-methyltransferase 9	129;129;129;129	3	Prmt10;Prmt9	-0.355332	-0.417174	-0.253257				-0.341921	1.72166
AVKLNPDFNDAKENFYR	2	AVK(1)LNPDFNDAK(1)ENFYR	F8WIU7;Q3U3W5;A0A1B0GT44;Q3U3W5-2	Putative protein arginine N-methyltransferase 9	138;138;138;138	12	Prmt10;Prmt9	-0.0444491						-0.0444491
AVKLYNSGDFR	1	AVK(1)LYNSGDFR	Q8K2B0	Synaptonemal complex protein SC65	219	3	Leprel4	-0.0498452		-0.538492	0.141433	-0.097363	0.594166	0.00997972	0.0180604
AVKWSQQVER	1	AVK(1)WSQQVER	Q8K1A5;Q8K1A5-3;Q8K1A5-2	Transmembrane protein 41B	185;100;118	3	Tmem41b	-0.0136255	-0.327529	-0.170735	-0.0407343	-0.219337	-0.120137	-0.148683	1.58035
AVKYVECSALTQK	1;2	AVK(1)YVECSALTQK	P60766	Cell division control protein 42 homolog	153	3	Cdc42	-0.0873501	0.340505	0.14496	-0.215814	0.246226	-0.00611554	0.0704018	0.346363
AVLAAGLYDSVGKIMCTK	1	AVLAAGLYDSVGK(0.988)IMCTK(0.012)	Q6PGC1	ATP-dependent RNA helicase Dhx29	1226	13	Dhx29	-0.243592		0.339023				0.0477159	0.0473818
AVLCPPPVKK	1	AVLCPPPVK(0.996)K(0.004)	P60764;A2AC13	Ras-related C3 botulinum toxin substrate 3	183;176	9	Rac3	-0.584652	0.371615	-0.217256	-0.523857	0.388355	0.218967	-0.0578048	0.118009
AVLCPPPVKK	1	AVLCPPPVK(0.082)K(0.918)	P60764;A2AC13	Ras-related C3 botulinum toxin substrate 3	184;177	10	Rac3	-0.78019	0.339479	-0.351903	-1.07528	0.360083	0.259062	-0.208124	0.346366
AVLCPPPVKKR	1;2	AVLCPPPVK(1)K(1)R	Q3TLP8;P63001	Ras-related C3 botulinum toxin substrate 1	202;183	9	Rac1	-0.584652	0.371615	-0.217256	-0.523857	0.388355	0.218967	-0.0578048	0.118009
AVLCPPPVKKR	1;2	AVLCPPPVK(1)K(1)R	Q3TLP8;P63001	Ras-related C3 botulinum toxin substrate 1	203;184	10	Rac1	-0.78019	0.339479	-0.351903	-1.07528	0.360083	0.259062	-0.208124	0.346366
AVLDALLAGKR	1	AVLDALLAGK(1)R	Q8C052	Microtubule-associated protein 1S;MAP1S heavy chain;MAP1S light chain	914	10	Map1s	-0.489504	-0.207045	-0.3961	0.0911243	-0.107726	-0.0444789	-0.192288	1.07581
AVLDKAVQADGQVK	1	AVLDK(1)AVQADGQVK	Q9WU78;Q9WU78-3	Programmed cell death 6-interacting protein	501;506	5	Pdcd6ip	0.537048	-0.381536	-0.0566412	-0.20425	-0.747584	-0.730249	-0.263869	0.626775
AVLFCLSEDKK	1	AVLFCLSEDK(0.571)K(0.429)	P18760;F8WGL3;A0A494B9A7	Cofilin-1	44;44;44	10	Cfl1			-1.19654				-1.19654
AVLFCLSEDKK	1	AVLFCLSEDK(0.097)K(0.903)	P18760;F8WGL3;A0A494B9A7	Cofilin-1	45;45;45	11	Cfl1	-1.11272	-0.152131		-0.686452			-0.650436	0.841357
AVLKFAAATGATPIAGR	1	AVLK(1)FAAATGATPIAGR	P14206;A0A1L1SRW0	40S ribosomal protein SA	89;5	4	Rpsa	-0.0934172		-0.372374	-0.172783	0.00805655		-0.157629	0.837445
AVLKQAPDNEISVK	1	AVLK(1)QAPDNEISVK	Q08288	Cell growth-regulating nucleolar protein	329	4	Lyar	-1.03638	-0.170004	-1.04618	-0.245694	-0.0664274	-0.117756	-0.447073	1.18859
AVLLEKAGQVR	1	AVLLEK(1)AGQVR	G3UXZ2;Q8CFU8-2;Q8CFU8	Tumor protein p53-inducible nuclear protein 2	126;138;166	6	Trp53inp2;Tp53inp2	-0.683854	-0.753677	-0.756892	-0.634755	-0.846532	0.0309716	-0.607456	2.24776
AVLLGPPGAGKGTQAPK	1	AVLLGPPGAGK(0.99)GTQAPK(0.01)	Q9WTP6;Q9WTP6-2;F7BP55	Adenylate kinase 2, mitochondrial;Adenylate kinase 2, mitochondrial, N-terminally processed	28;28;25	11	Ak2	-1.08629	-0.401844	-0.737326	-0.993551	-0.12636		-0.669075	1.68555
AVLLGPPGAGKGTQAPK	1	AVLLGPPGAGK(0.221)GTQAPK(0.779)	Q9WTP6;Q9WTP6-2;F7BP55	Adenylate kinase 2, mitochondrial;Adenylate kinase 2, mitochondrial, N-terminally processed	34;34;31	17	Ak2	-0.87644			-0.445775		-0.0105848	-0.444266	0.662585
AVLLKLGVLCSGQGAR	1	AVLLK(1)LGVLCSGQGAR	Q9CXV1	Succinate dehydrogenase [ubiquinone] cytochrome b small subunit, mitochondrial	6	5	Sdhd	-0.324148		-0.258442	-0.041922			-0.208171	0.870707
AVLLYEYVGKR	1	AVLLYEYVGK(1)R	Q9DBW3	Protein NATD1	47	10	Natd1				0.332393			0.332393
AVLNPTPIKR	1	AVLNPTPIK(1)R	P84096	Rho-related GTP-binding protein RhoG	183	9	Rhog	0.223793			-0.259651			-0.0179289	0.0209676
AVLNSPVKTVR	1	AVLNSPVK(1)TVR	G3X972;A0A286YDI8		867;791	8	Sec24c	0.269632		0.361656		-0.803393		-0.0573684	0.0495592
AVLSAEKLR	1	AVLSAEK(1)LR	P19324;A0A140LHR4;A0A140LHK0	Serpin H1	100;100;100	7	Serpinh1	0.17594		-0.351406	-0.337375	-0.0833552	0.27453	-0.0643333	0.191967
AVLSCIAPSAKTLSK	1	AVLSCIAPSAK(0.986)TLSK(0.014)	E9PWG6		208	11	Ncapg	-0.493743		-0.300111	-0.0372659		0.82546	-0.00141502	0.00155483
AVLSCIAPSAKTLSK	1	AVLSCIAPSAK(0.006)TLSK(0.994)	E9PWG6		212	15	Ncapg					0.644779	0.566377	0.605578	1.3856
AVLTELQAKIAR	1	AVLTELQAK(1)IAR	Q7TT18;A0A087WR75;A0A0N4SVP5;A0A087WQB3	Activating transcription factor 7-interacting protein 1	679;687;325;84	9	Atf7ip						-0.0356975	-0.0356975
AVNCTQKEAIGFATTVDR	1	AVNCTQK(1)EAIGFATTVDR	Q6WKZ8;Q6WKZ8-2;Q6WKZ8-3	E3 ubiquitin-protein ligase UBR2	255;255;58	7	Ubr2		-0.0156804	-0.0421003	-0.131598	0.149259	0.854714	0.162919	0.38325
AVNQGKIFK	1	AVNQGK(1)IFK	Q9D8N0	Elongation factor 1-gamma	434	6	Eef1g	0.0486547		-0.605157		0.0240359	-0.201327	-0.183448	0.505319
AVNYFSKVK	1	AVNYFSK(1)VK	Q68FD5;Q5SXR6	Clathrin heavy chain 1;Clathrin heavy chain	1441;1445	7	Cltc	-0.456108	0.178874	-0.371385	-0.509368	-0.168998	-0.28488	-0.268644	1.32983
AVPKEDIHAGGGGAR	1	AVPK(1)EDIHAGGGGAR	Q9CX86	Heterogeneous nuclear ribonucleoprotein A0	176	4	Hnrnpa0			-0.724611	-0.165515			-0.445063	0.447287
AVPLNASKQDGPLPK	1	AVPLNASK(1)QDGPLPK	A0A3B2W837		141	8		-0.971544	-0.273884	-0.835548	-0.456623	-0.299134	-0.325142	-0.526979	2.10494
AVPLNASKQDGPLPK	1	AVPLNASK(1)QDGPLPK	Q9WV55	Vesicle-associated membrane protein-associated protein A	154	8	Vapa	-0.971544	-0.273884	-0.835548	-0.456623	-0.299134	-0.325142	-0.526979	2.10494
AVPPTYADLGKSAR	1	AVPPTYADLGK(1)SAR	Q60932-2;Q60932;F2Z471	Voltage-dependent anion-selective channel protein 1	12;25;12	11	Vdac1	-0.658515			-0.567276			-0.612895	1.32515
AVPTEPPVQKV	1	AVPTEPPVQK(1)V	Q91ZN5-2;Q91ZN5	Adenosine 3'-phospho 5'-phosphosulfate transporter 1	381;430	10	Slc35b2	-0.521225	-0.541912	-0.481969	-0.920625	-0.437076	-0.281404	-0.530702	2.77249
AVQCLNTSSKEGK	1	AVQCLNTSSK(0.966)EGK(0.034)	A2AN08-3;A2AN08;A2AN08-5;F6SSP6;Z4YLP1	E3 ubiquitin-protein ligase UBR4	2569;2558;2558;1281;17	10	Ubr4	-0.0912486						-0.0912486
AVQEGIPAFTCEEYVKSLTANPELIDR	1	AVQEGIPAFTCEEYVK(1)SLTANPELIDR	Q9CSH3;A0A2I3BR78	Exosome complex exonuclease RRP44	199;199	16	Dis3		0.255078					0.255078
AVQISKKR	1;2	AVQISK(1)K(1)R	P62908;D3YV43;A0A140LI77	40S ribosomal protein S3	7;7;7	6	Rps3	0.000144262		-0.40133	0.375623	0.325041	0.958212	0.251538	0.487325
AVQISKKR	1;2	AVQISK(1)K(1)R	P62908;D3YV43;A0A140LI77	40S ribosomal protein S3	8;8;8	7	Rps3	-0.164933		-0.24168	0.194591	0.141433		-0.0176471	0.05476
AVQKTSDLIVLGLPWK	1;2	AVQK(1)TSDLIVLGLPWK	Q8BLD4;A0A087WRZ5;Q6VYI5;Q6VYI4;A0A087WQA5;A0A087WSE4;Q8R0B4;Q921F2;A0A087WR97	TAR DNA-binding protein 43	102;102;102;102;18;102;102;102;102	4	Tardbp	-0.0947569		-0.0880247	0.296546	0.550704	0.0335111	0.139596	0.486711
AVQLESELENFSKQFLHPSSGES	1	AVQLESELENFSK(1)QFLHPSSGES	Q811U4	Mitofusin-1	731	13	Mfn1	0.329755	0.162597	0.172103	-0.0431999	0.107554	0.051024	0.129972	1.27704
AVQQNGAPATTKVK	1	AVQQNGAPATTK(0.991)VK(0.009)	Q9JLJ5;Q4V9V3	Elongation of very long chain fatty acids protein 1;Elongation of very long chain fatty acids protein	275;198	12	Elovl1	-0.322253		-0.535374	-0.480498			-0.446042	1.70101
AVQQNGAPATTKVK	1	AVQQNGAPATTK(0.066)VK(0.934)	Q9JLJ5;Q4V9V3	Elongation of very long chain fatty acids protein 1;Elongation of very long chain fatty acids protein	277;200	14	Elovl1	0.00762609		-0.427266	-0.610631			-0.343424	0.694853
AVQSLKQIHQQLCDR	1	AVQSLK(1)QIHQQLCDR	Q8BYA0	Tubulin-specific chaperone D	658	6	Tbcd	0.183963		0.243182	-0.00138565			0.14192	0.712488
AVRPKVLMR	1	AVRPK(1)VLMR	Q9D1R9;A0A0G2JEY6	60S ribosomal protein L34	62;62	5	Rpl34	-0.0507863		-0.616636	-0.332553	-0.00394394	0.120617	-0.17666	0.595578
AVSAVKNINLPEIPR	1	AVSAVK(1)NINLPEIPR	Q8BSZ2	AP-3 complex subunit sigma-2	166	6	Ap3s2	-0.494983	-0.964151	-0.77972	-0.329486			-0.642085	1.69393
AVSAVKNMNLPEIPR	1	AVSAVK(1)NMNLPEIPR	Q9DCR2	AP-3 complex subunit sigma-1	166	6	Ap3s1	-0.599877	-0.662186	-0.853214	-0.288241	-0.299045	-0.135634	-0.473033	2.08482
AVSCAEIVKR	1;2	AVSCAEIVK(1)R	Q99JH1	Ribonuclease P protein subunit p25-like protein	75	9	Rpp25l		-0.350817	-0.614138				-0.482478	0.770588
AVSDASAGDYGSAIETLVTAISLIKQSK	1	AVSDASAGDYGSAIETLVTAISLIK(0.979)QSK(0.021)	H3BJ30;H3BJW3;Q6NVF9;H3BKW0	Cleavage and polyadenylation specificity factor subunit 6	456;493;456;86	25	Cpsf6		0.781318					0.781318
AVSDKFSPEAASR	1	AVSDK(1)FSPEAASR	Q99M96-7;Q99M96-9;Q99M96-4;Q99M96-6;Q99M96-8;Q99M96-5;Q99M96-3;Q99M96-2;Q99M96;D3YUM7;D3YUN2	Suppressor of tumorigenicity 7 protein	315;318;335;338;341;358;361;384;384;361;361	5	St7	-0.416						-0.416
AVSESQLKK	1	AVSESQLK(0.997)K(0.003)	Q61187;A0A1B0GS10;A0A1B0GRX2;D3Z2V5	Tumor susceptibility gene 101 protein	9;9;9;9	8	Tsg101	-0.485701		0.0615688	-0.744052	0.382059	0.0281448	-0.151596	0.303695
AVSESQLKKMMSK	1	AVSESQLK(0.139)K(0.858)MMSK(0.003)	Q61187;A0A1B0GS10;A0A1B0GRX2;D3Z2V5	Tumor susceptibility gene 101 protein	10;10;10;10	9	Tsg101	-0.439305		0.111566				-0.16387	0.181557
AVSKTVYGDQSLHR	1	AVSK(1)TVYGDQSLHR	Q9CUB6	OTU domain-containing protein 1	300	4	Otud1	-0.219623		-0.211849	0.124593	0.396927	-0.0389546	0.0102187	0.0297462
AVSLPFSVVCPDAKTQCPDDSTCCELPTGK	1	AVSLPFSVVCPDAK(1)TQCPDDSTCCELPTGK	Q3U9N4;P28798	Granulins;Acrogranin;Granulin-1;Granulin-2;Granulin-3;Granulin-4;Granulin-5;Granulin-6;Granulin-7	224;211	14	Grn		-0.527928		-0.395454	-0.257632	-0.406618	-0.396908	2.25459
AVSSKVFQLPEPGAR	1	AVSSK(1)VFQLPEPGAR	E9Q4C1;Q8BGY4-3;Q8BGY4-2;Q8BGY4	Kelch-like protein 26	259;239;286;320	5	Klhl26	0.412619	0.162468	0.362891	0.234133	-0.100871	0.259423	0.221777	1.51431
AVSSLATAKGGPSEVR	1	AVSSLATAK(1)GGPSEVR	Q9JLM8-2;Q80VB6;A0A0G2JGQ6;Q9JLM8	Serine/threonine-protein kinase DCLK1	170;170;170;170	9	Dclk1	-0.108705	-0.198295	-0.428818	-0.343659	0.0963968	0.0776532	-0.150905	0.833614
AVSTGVKVPR	1	AVSTGVK(1)VPR	Q9D2M8;Q9D2M8-2	Ubiquitin-conjugating enzyme E2 variant 2	8;8	7	Ube2v2	-0.540275		-0.612924			0.399226	-0.251324	0.282904
AVTALVKNFPK	1	AVTALVK(0.996)NFPK(0.004)	E9QKZ2;Q91YE6;E0CXB2	Importin-9	277;277;277	7	Ipo9						-0.092048	-0.092048
AVTCKSTAEQEAEELEK	1	AVTCK(1)STAEQEAEELEK	A2APB8	Targeting protein for Xklp2	384	5	Tpx2	0.444985	0.549718	0.0443242	0.107554	0.779302		0.385177	1.31022
AVTDKFLSAIVSSVDK	1	AVTDK(1)FLSAIVSSVDK	Q9JKF1	Ras GTPase-activating-like protein IQGAP1	1144	5	Iqgap1		0.125122					0.125122
AVTGYKDPYSGK	1	AVTGYK(1)DPYSGK	Q9QXS1;Q9QXS1-2;Q9QXS1-9;Q9QXS1-12;Q9QXS1-11;Q9QXS1-10;Q9QXS1-16;Q9QXS1-4;Q9QXS1-5;Q9QXS1-15;E9Q3W4;Q9QXS1-13;Q9QXS1-14;Q9QXS1-3;Q9QXS1-6;Q9QXS1-7;Q9QXS1-8	Plectin	4159;4154;3984;3989;3994;3979;4012;4016;4011;3917;3854;4002;4018;4011;4040;4045;4057	6	Plec	0.0499095	0.312317	0.592732		0.238175	0.00733905	0.240095	1.07629
AVTGYKDPYSGNTISLFQAMK	1	AVTGYK(1)DPYSGNTISLFQAMK	Q9QXS1;Q9QXS1-2;Q9QXS1-9;Q9QXS1-12;Q9QXS1-11;Q9QXS1-10;Q9QXS1-16;Q9QXS1-4;Q9QXS1-5;Q9QXS1-15;E9Q3W4;A0A3B2W7J8;Q9QXS1-13;Q9QXS1-14;Q9QXS1-3;Q9QXS1-6;Q9QXS1-7;Q9QXS1-8	Plectin	3581;3576;3406;3411;3416;3401;3434;3438;3433;3339;3276;1605;3424;3440;3433;3462;3467;3479	6	Plec	-0.454644		0.0387171	-0.43263			-0.282852	0.655896
AVTHQVKFGQQNPR	1	AVTHQVK(1)FGQQNPR	Q3TIV5;Q3TIV5-3	Zinc finger CCCH domain-containing protein 15	51;51	7	Zc3h15				-0.17119			-0.17119
AVTKYTSAK	1	AVTK(1)YTSAK	Q8CGP1	Histone H2B type 1-K	121	4	Hist1h2bk	0.135535		0.0901759	0.162468	0.0835197	0.345169	0.163374	1.57338
AVTKYTSSK	1;2	AVTK(1)YTSSK	P10854;P70696;Q64475;Q6ZWY9;Q64478;Q64525;Q9D2U9;Q8CGP0;Q8CGP2;Q8CGP2-2	Histone H2B type 1-M;Histone H2B type 1-A;Histone H2B type 1-B;Histone H2B type 1-C/E/G;Histone H2B type 1-H;Histone H2B type 2-B;Histone H2B type 3-A;Histone H2B type 3-B;Histone H2B type 1-P	121;122;121;121;121;121;121;121;121;121	4	Hist1h2bm;Hist1h2ba;Hist1h2bb;Hist1h2bc;Hist1h2bh;Hist2h2bb;Hist3h2ba;Hist3h2bb;Hist1h2bp	0.666393	0.434241	0.167743	0.266637	0.22231	0.405339	0.360444	2.32819
AVTQKSSNSLVFQTLPR	1	AVTQK(1)SSNSLVFQTLPR	Q9D4G5;Q8K205		125;125	5	Pop1	-0.838873		-1.10681	-0.395815			-0.780499	1.19473
AVTQQIKVVQMLR	1	AVTQQIK(1)VVQMLR	Q6WKZ8;Q6WKZ8-2;Q6WKZ8-3	E3 ubiquitin-protein ligase UBR2	1255;1255;1058	7	Ubr2	-0.0825148		-0.0664123	0.00633393			-0.047531	0.64947
AVTSPGQALSAIVKPLLQNTVHR	1	AVTSPGQALSAIVK(1)PLLQNTVHR	G3X963;Q8CDM1;Q8CDM1-2	ATPase family AAA domain-containing protein 2	685;361;160	14	Atad2	3.27217			0.0911243			1.68165	0.316705
AVVAESLNNTSIKGFYTSGAAPSVSAR	1	AVVAESLNNTSIK(1)GFYTSGAAPSVSAR	A0A0N5E9G7;G3X8Z6;Q5U4B1;G3UWX1;P35601-2;P35601	Replication factor C subunit 1	683;684;684;697;683;684	13	Rfc1	-0.538011		-0.845443	-0.815631			-0.733028	1.76022
AVVDKVFLSR	1	AVVDK(1)VFLSR	P55096;A0A0G2JDI9	ATP-binding cassette sub-family D member 3	61;61	5	Abcd3		-0.158413			-0.291804		-0.225109	0.736665
AVVEEMQSLLKR	1	AVVEEMQSLLK(1)R	Q9R099	Transducin beta-like protein 2	412	11	Tbl2	-0.300306	-0.094033	-0.40855	-0.365723	-0.0986291	0.0343566	-0.205481	1.43972
AVVKEGSVSPK	1	AVVK(1)EGSVSPK	Q8C0L0	Thioredoxin-related transmembrane protein 4	299	4	Tmx4					-0.406847	0.191057	-0.107895	0.108184
AVVKKAELLSR	1;2	AVVK(1)K(1)AELLSR	D3YU58;Q9WVM3	Anaphase-promoting complex subunit 7	447;447	4	Anapc7	-0.023915		-0.705712	-0.504817	-0.27439		-0.377208	1.08157
AVVKKAELLSR	2	AVVK(1)K(1)AELLSR	D3YU58;Q9WVM3	Anaphase-promoting complex subunit 7	448;448	5	Anapc7	-0.023915		-0.705712	-0.504817			-0.411481	0.747343
AVVKTFHETLNCCGSNALTTLTTTILR	1	AVVK(1)TFHETLNCCGSNALTTLTTTILR	P35762;A0A140LJL0	CD81 antigen	148;77	4	Cd81	-0.365871		-0.324365				-0.345118	1.41752
AVVNEKVLQNIIK	1	AVVNEK(1)VLQNIIK	B9EKJ3;Q80TL7-2;Q80TL7	Protein MON2 homolog	1426;1425;1432	6	Mon2	-1.11563						-1.11563
AVVPAKYLDEDTIYHLQPSGR	1	AVVPAK(1)YLDEDTIYHLQPSGR	Q3THS6;A0A0U1RNT6;A0A0U1RNK6;A0A0U1RQ95;Q91X83	S-adenosylmethionine synthase isoform type-2;S-adenosylmethionine synthase isoform type-1	234;234;234;170;235	6	Mat2a;Mat1a	-0.170638	0.153287	0.0385767	0.0344975	-0.0532392	0.321928	0.0540687	0.327176
AVVPGVKPQDWISAAR	1	AVVPGVK(1)PQDWISAAR	Q9EP72	ER membrane protein complex subunit 7	56	7	Emc7	-0.865674	-0.859876	-0.920434		-0.42167		-0.766913	2.15326
AVVQVFEGTSGIDAKK	1	AVVQVFEGTSGIDAK(0.837)K(0.163)	P62814	V-type proton ATPase subunit B, brain isoform	108	15	Atp6v1b2						-0.178861	-0.178861
AVVQVFEGTSGIDAKK	1	AVVQVFEGTSGIDAK(0.414)K(0.586)	P62814	V-type proton ATPase subunit B, brain isoform	109	16	Atp6v1b2		-0.191343			-0.190783	-0.265466	-0.215864	1.8879
AVVVCPKDEDYK	1	AVVVCPK(1)DEDYK	Q8VEK3;Q8VEK3-2	Heterogeneous nuclear ribonucleoprotein U	585;585	7	Hnrnpu	-0.102109	0.301705	0.0783366	0.064331	0.0867838	-0.150978	0.0463449	0.291117
AVVVCPKDEDYK	1	AVVVCPK(0.235)DEDYK(0.765)	Q8VEK3;Q8VEK3-2	Heterogeneous nuclear ribonucleoprotein U	590;590	12	Hnrnpu	-0.348023		0.098689	0.276199		0.0182069	0.0112679	0.0282458
AVWLPAVKAK	1	AVWLPAVK(0.061)AK(0.939)	Q9DBG3;Q9DBG3-2;H3BIY9;H3BKM0	AP-2 complex subunit beta;AP complex subunit beta	721;735;735;697	10	Ap2b1					-0.124409	-0.383228	-0.253818	0.52264
AVWMMDSEKR	1	AVWMMDSEK(1)R	A0A571BDN7;P46935	E3 ubiquitin-protein ligase NEDD4	1055;806	9	Nedd4		0.156008			-0.128551		0.0137288	0.027445
AVYIAPLKALVR	1	AVYIAPLK(1)ALVR	E9PZJ8;E9PZJ8-2	Activating signal cointegrator 1 complex subunit 3	1383;313	8	Ascc3	-0.305093		-0.441086	0.103531			-0.214216	0.493864
AVYPAFDKNNPSNK	1;2	AVYPAFDK(1)NNPSNK	Q9JHZ2	Progressive ankylosis protein	305	8	Ankh	-0.45111	-0.0182204	-0.646248	-0.265171	-0.363512	-0.0769345	-0.303533	1.5997
AVYQGPGSSPVKS	1	AVYQGPGSSPVK(1)S	O88587;O88587-2	Catechol O-methyltransferase	264;221	12	Comt	-0.526369	-0.214341	-0.22233	-0.355202	-0.496427	-0.155679	-0.328391	2.43994
AVYTSGKASSAAGLTAAVVR	1	AVYTSGK(1)ASSAAGLTAAVVR	P97311;Q3ULG5	DNA replication licensing factor MCM6;DNA helicase	422;422	7	Mcm6	-0.389073	-0.0513543	-0.311435	-0.20307	-0.0226248	0.101112	-0.146074	0.943192
AVYVGVHVPFSKESR	1	AVYVGVHVPFSK(1)ESR	D3Y272;I1VGT5;A0A286YCX2;A0A286YCS4;J9RV59;H6WZ45;I1VGT6;J9RDH0;A0A286YD46;A0A286YDJ7;E3UVT9;A0A286YCX8;A0A286YDK8;F8VQC9;I1VGT4;E3UVT8;D3Y273;H6WZF5;Q8BTY2	Anion exchange protein;Sodium bicarbonate cotransporter 3	58;58;58;58;58;53;53;58;58;58;53;63;53;58;58;53;58;53;58	12	Slc4a7			-0.946055	-0.0740158	-0.802034		-0.607368	0.814423
AWDDDYVLKR	1	AWDDDYVLK(1)R	F8WIE5;Q69ZR2	E3 ubiquitin-protein ligase HECTD1	1768;1773	9	Hectd1		-0.151074	0.624709		-0.0644346	-0.373383	0.0089544	0.0134787
AWDGQSFKENQPESPSAR	1	AWDGQSFK(1)ENQPESPSAR	A2BE28-2;A2BE28	Ribosomal biogenesis protein LAS1L	14;14	8	Las1l		-0.225228			0.0163537	-0.294863	-0.167912	0.663676
AWEKADINTK	1	AWEK(1)ADINTK	Q9CR57	60S ribosomal protein L14	79	4	Rpl14	-0.6517	-0.0526106			-0.19631	0.181929	-0.179673	0.418503
AWIGGVGDCKLGGNYGPTVAVQR	1	AWIGGVGDCK(1)LGGNYGPTVAVQR	O35855;O88374;A0A1B0GX27;A0A1B0GQY4	Branched-chain-amino-acid aminotransferase, mitochondrial;Branched-chain-amino-acid aminotransferase	230;190;225;50	10	Bcat2	-0.0495465						-0.0495465
AWKMQGVGEK	1	AWK(1)MQGVGEK	Q5DU02	Ubiquitin carboxyl-terminal hydrolase 22	137	3	Usp22		0.180275			0.222063		0.201169	1.18122
AWKYFINR	1	AWK(1)YFINR	Q3TH73-2;Q3TH73	Protein tweety homolog 2	415;415	3	Ttyh2		-0.649639			-0.509266	-0.425094	-0.528	1.82275
AWMNQKGLGSR	1	AWMNQK(1)GLGSR	Q3UPH7;S4R189;Q3UPH7-3;Q3UPH7-6;Q3UPH7-2;S4R2U9;S4R1S6	Rho guanine nucleotide exchange factor 40	292;292;292;292;292;292;292	6	Arhgef40		0.108892		-0.209612	-0.144744	-0.248091	-0.123388	0.653601
AWNDTTKVPGADAQTQNVNQAK	1;2	AWNDTTK(1)VPGADAQTQNVNQAK	Q9QYH6	Melanoma-associated antigen D1	188	7	Maged1	-0.678395	-1.25943	-0.997838	-0.534746	-0.987617	-0.825159	-0.88053	3.39873
AWPQDTIGSLKR	1	AWPQDTIGSLK(1)R	D3Z108;E9QN77;A0A571BDL1;Q9JMG3-2;Q9JMG3	Transmembrane and ubiquitin-like domain-containing protein 1	128;143;128;73;128	11	Tmub1	-0.298247	-0.127888	-0.599637	-0.42281	-0.224857	-0.159202	-0.30544	2.06494
AWQKIQEPYTFPAILK	1	AWQK(1)IQEPYTFPAILK	Q8BFR4;A0A1W2P8D3	N-acetylglucosamine-6-sulfatase	117;46	4	Gns	0.346531		-0.11327	0.212009			0.148423	0.408453
AWSYAMQLKQEANTEPR	1	AWSYAMQLK(1)QEANTEPR	Q8BMA6;A2AAN2	Signal recognition particle subunit SRP68	141;103	9	Srp68	0.0861044	-0.751149	0.220949	0.112367	-0.743376		-0.215021	0.419396
AWTDIKPVKPIK	1	AWTDIK(1)PVKPIK	A0A140LIT9;Q7TSJ2-3;Q7TSJ2;D3Z6W1;Q7TSJ2-2	Microtubule-associated protein 6	238;238;441;441;441	6	Map6	-0.0894515	-0.135966	-0.558389	-0.535541			-0.329837	1.10305
AWTDIKPVKPIK	1	AWTDIK(0.003)PVK(0.988)PIK(0.009)	A0A140LIT9;Q7TSJ2-3;Q7TSJ2;D3Z6W1;Q7TSJ2-2	Microtubule-associated protein 6	241;241;444;444;444	9	Map6	-0.154008						-0.154008
AWVPVNNCYLMSKEIPFSVK	1	AWVPVNNCYLMSK(0.999)EIPFSVK(0.001)	A2A484;A2A482;A2A481;Q3U1M7;Q3UH28;A2A483;E9Q8D1;A2A485;A2A480		330;301;301;321;301;326;346;321;321	13	Zmynd8	-0.300182		-0.628318				-0.46425	0.665018
AYDATTHFETTCDDIKDIYK	1	AYDATTHFETTCDDIK(1)DIYK	Q61598;Q61598-2	Rab GDP dissociation inhibitor beta	418;382	16	Gdi2		-0.0410757			-0.0888223		-0.064949	0.64928
AYDIAGSTKDVK	1	AYDIAGSTK(0.99)DVK(0.01)	Q01320	DNA topoisomerase 2-alpha	250	9	Top2a	0.385376		0.204141				0.294758	0.721526
AYDKAVASFK	1	AYDK(1)AVASFK	P97801	Survival motor neuron protein	42	4	Smn1					-0.0463548	-0.0676062	-0.0569805	0.930449
AYECNECGKAFNQSSALTR	1	AYECNECGK(1)AFNQSSALTR	Q7TNK4		341	9	Zfp397	-0.186442		-0.312635	-0.62271			-0.373929	0.991044
AYELEQNVVKLMR	1	AYELEQNVVK(1)LMR	A2AHQ7;Q8BWJ3;Q6PE66;A2AHQ8	Phosphorylase b kinase regulatory subunit alpha, liver isoform	83;83;83;83	10	Phka2	-0.728933		-1.07254	-0.613123	0.390117		-0.50612	0.686815
AYESQSYETKSHESEAHLGHCGR	1	AYESQSYETK(1)SHESEAHLGHCGR	Q9D666;Q9D666-3	SUN domain-containing protein 1	279;279	10	Sun1		-2.64467		-0.264547	-1.03336	-0.896039	-1.20965	1.01319
AYGGSMCAKCVR	1	AYGGSMCAK(1)CVR	Q9D1R9;A0A0G2JEY6	60S ribosomal protein L34	85;85	9	Rpl34	-0.197153	0.103531	-0.4281		0.436162	0.571822	0.0972524	0.19978
AYGKSEWNAVER	1	AYGK(1)SEWNAVER	Q5SQ20;Q9EQ61	Pescadillo homolog	98;98	4	Pes1	-0.213889		-0.141987				-0.177938	0.896487
AYGLALAKLGHASDR	1	AYGLALAK(1)LGHASDR	P40142;A0A286YE28	Transketolase	327;206	8	Tkt	-0.699068						-0.699068
AYGPGIEPTGNMVKK	1	AYGPGIEPTGNMVK(0.952)K(0.048)	B7FAU9;Q8BTM8;B7FAV1;F6XC15	Filamin-A	299;299;275;287	14	Flna					0.134747		0.134747
AYGPGIEPTGNMVKK	1	AYGPGIEPTGNMVK(0.426)K(0.574)	B7FAU9;Q8BTM8;B7FAV1;F6XC15	Filamin-A	300;300;276;288	15	Flna	-0.207378						-0.207378
AYGSPWCNKQITR	1	AYGSPWCNK(1)QITR	B7ZWL1;A0A1D5RMJ8;Q6ZQ08-2;Q6ZQ08;Q6ZQ08-4	CCR4-NOT transcription complex subunit 1	1703;1701;1703;1707;1708	9	Cnot1	-0.396859	-0.205613	-0.316187	-0.384979	0.0695647	-0.0109337	-0.207501	1.30417
AYHEQLSVAEITNACFEPANQMVKCDPR	1	AYHEQLSVAEITNACFEPANQMVK(1)CDPR	A0A0A0MQA5;P68368;P05213;P68369;P05214	Tubulin alpha-4A chain;Tubulin alpha-1B chain;Tubulin alpha-1A chain;Tubulin alpha-3 chain	333;304;304;304;304	24	Tuba4a;Tuba1b;Tuba1a;Tuba3a	0.430178	0.00906047	0.608242	0.063779	-0.18043	-0.0158555	0.152496	0.56961
AYHEQLTVAEITNACFEPANQMVKCDPR	1	AYHEQLTVAEITNACFEPANQMVK(1)CDPR	P68373	Tubulin alpha-1C chain	304	24	Tuba1c	0.0705267	-0.228858	0.161823	-0.461363	-0.540023	-0.825287	-0.303863	0.973958
AYHLQKSTCGK	1	AYHLQK(1)STCGK	Q9D823	60S ribosomal protein L37	31	6	Rpl37	-2.07856			-0.953858	-0.240725	-0.220547	-0.873423	0.85656
AYHSAYGVHGSKHR	1	AYHSAYGVHGSK(1)HR	A0A494B8Y8;Q91XB7;A0A494BA88;A0A494BA71	Protein YIF1A	13;13;13;13	12	Yif1a				-1.11794			-1.11794
AYIKDCVTPNEYTAACSR	1	AYIK(1)DCVTPNEYTAACSR	Q9D1C8;A0A2R8VKS6	Vacuolar protein sorting-associated protein 28 homolog	58;20	4	Vps28	-0.476799		-0.493865	-0.314374			-0.428346	1.76025
AYIKIYQGEDLPHPK	1	AYIK(1)IYQGEDLPHPK	Q91YH5;E9PYT3;Q91YH5-2	Atlastin-3	330;325;166	4	Atl3	-0.565503	-0.57409	-0.95302	-0.759698	-0.506189	0.122474	-0.539337	1.82414
AYIKLNQLEK	1	AYIK(1)LNQLEK	Q8CG71	Prolyl 3-hydroxylase 2	156	4	Leprel1	-0.265397		-0.501974		-0.0563562		-0.274576	0.778495
AYILNLVKQIK	1	AYILNLVK(1)QIK	P80315;G5E839	T-complex protein 1 subunit delta	288;258	8	Cct4	-0.0503978	0.100574	-0.0813237	0.234379	0.276675	-0.0138003	0.0776844	0.577494
AYILNLVKQIK	1	AYILNLVK(0.11)QIK(0.89)	P80315;G5E839	T-complex protein 1 subunit delta	291;261	11	Cct4			-0.326787				-0.326787
AYIPISKVK	1	AYIPISK(1)VK	Q99P91;Q8BVA0	Transmembrane glycoprotein NMB	225;225	7	Gpnmb	0.271426	0.0851527	0.335598	0.263996	0.0813396	0.169925	0.201239	2.26033
AYKPIGNCPR	1	AYK(1)PIGNCPR	Q99P91	Transmembrane glycoprotein NMB	530	3	Gpnmb					-0.405815	-0.384414	-0.395114	1.76356
AYLESEVAISEELVQKYSNSALGHVNSTIK	1	AYLESEVAISEELVQK(1)YSNSALGHVNSTIK	Q99P72;Q99P72-3;Q99P72-4;Q99P72-1;Q99P72-5	Reticulon-4	1060;944;273;97;254	16	Rtn4		-1.36721	-0.731973				-1.04959	0.727992
AYLGDTSEAKEFAK	1	AYLGDTSEAK(1)EFAK	G3UYG6;Q6Y7W8;Q6Y7W8-2	PERQ amino acid-rich with GYF domain-containing protein 2	1185;1191;323	10	Gigyf2		-0.759991					-0.759991
AYLGDTSEAKEFAK	1	AYLGDTSEAK(0.352)EFAK(0.648)	G3UYG6;Q6Y7W8;Q6Y7W8-2	PERQ amino acid-rich with GYF domain-containing protein 2	1189;1195;327	14	Gigyf2	0.679874						0.679874
AYLGMSTLGDLIFKRPSR	1	AYLGMSTLGDLIFK(1)RPSR	Q80X82	Symplekin	705	14	Sympk	-0.177865		-0.280545				-0.229205	0.853
AYLKLAEEK	1	AYLK(1)LAEEK	P23116;A0A494B9I0	Eukaryotic translation initiation factor 3 subunit A	95;23	4	Eif3a	-0.411176	-0.0120971	-0.373383	-0.401997	-0.148705	0.162855	-0.197417	1.00572
AYLLGKEEATR	1	AYLLGK(1)EEATR	Q64337;D3YZJ1;Q64337-2	Sequestosome-1	13;13;13	6	Sqstm1	-0.504346	-0.714728	-0.507419	-0.56796	-0.369557	-0.47706	-0.523512	4.01254
AYPAAITILETAQKIAK	1	AYPAAITILETAQK(0.994)IAK(0.006)	A0A2I3BQS6;E9Q2H1		1138;1132	14	Ubr5	-1.08271		-0.702797	-1.21907			-1.00153	1.63884
AYPLADAHLTKK	1	AYPLADAHLTK(0.928)K(0.072)	Q9D0T1	NHP2-like protein 1;NHP2-like protein 1, N-terminally processed	20	11	Nhp2l1		0.0182069	-0.71345		0.047678	0.114367	-0.1333	0.265847
AYPPTSMSKSPPTVLVICGPGNNGGDGLVCAR	1	AYPPTSMSK(1)SPPTVLVICGPGNNGGDGLVCAR	Q8K4Z3	NAD(P)H-hydrate epimerase	100	9	Apoa1bp	-0.460727		-1.07665				-0.768686	0.615138
AYQALKATQAK	1	AYQALK(1)ATQAK	Q9D8M4	60S ribosomal protein L7-like 1	28	6	Rpl7l1					0.105142		0.105142
AYQDYILADCKASEVK	1	AYQDYILADCK(1)ASEVK	Q9Z179	SHC SH2 domain-binding protein 1	94	11	Shcbp1	-0.33219		-0.590289	-0.254393	0.0193461	0.520548	-0.127395	0.269999
AYQDYILADCKASEVK	1	AYQDYILADCK(0.295)ASEVK(0.705)	Q9Z179	SHC SH2 domain-binding protein 1	99	16	Shcbp1	-0.593637		-0.745164				-0.669401	1.14419
AYQKQPTIFQNK	1;2	AYQK(1)QPTIFQNK	P62281;A0A1B0GRR3	40S ribosomal protein S11	12;12	4	Rps11	-0.349254	-0.465022	-0.928128	-0.0847774	-0.0680749	0.0840643	-0.301865	1.00121
AYSDQAIVNLLKMR	1	AYSDQAIVNLLK(1)MR	E9PVA8		2621	12	Gcn1l1	0.0377336		-0.438835	-0.0227567			-0.141286	0.351499
AYSLAKEQR	1	AYSLAK(1)EQR	Q9WUD1;A0A494BBF6;A0A494BBI6	STIP1 homology and U box-containing protein 1	126;90;99	6	Stub1					-0.0739095	-0.0625953	-0.0682524	1.27864
AYSTPDKIFR	1	AYSTPDK(1)IFR	Q8VCX5;Q8VCX5-3;Q8VCX5-2;E9Q9E0	Calcium uptake protein 1, mitochondrial	128;128;128;95	7	Micu1	-0.520707	-0.366987	-0.700662	-0.216418	-0.00859516	-0.11951	-0.322147	1.54499
AYSYPLNSYELKAN	1	AYSYPLNSYELK(1)AN	Q9CYC3-2;Q9CYC3;F6QHF9	Transmembrane protein 39A	416;484;143	12	Tmem39a	0.0321008	-0.130018	-0.263906	-0.0664576	-0.426432	-0.35089	-0.200934	1.41924
AYTNGESEVAIKIPIK	1	AYTNGESEVAIK(0.998)IPIK(0.002)	Q8VD29;Q99PD7	Sodium/potassium/calcium exchanger 3	323;373	12	Slc24a3		-1.13334			-1.06136	-0.864045	-1.01958	2.20933
AYVGQKSNFTVDCSK	1	AYVGQK(1)SNFTVDCSK	B7FAU9;Q8BTM8;B7FAV1	Filamin-A	2567;2575;2511	6	Flna	-1.14545	0.432853	-0.721611	-0.513111	0.208642	0.10541	-0.27221	0.484075
AYVKDHYSNGFCTVYAK	1	AYVK(0.998)DHYSNGFCTVYAK(0.002)	Q5RKN9;P47753	F-actin-capping protein subunit alpha-1	133;133	4	Capza1				-0.733579			-0.733579
AYVKEHYPNGVCTVYGK	1	AYVK(1)EHYPNGVCTVYGK	P47754;D6RCW7	F-actin-capping protein subunit alpha-2	133;133	4	Capza2	-0.999567	-0.229213	-1.09062	-0.281474	0.00129784	0.1137	-0.414312	0.984852
AYVKKFSYQSVTTDDWK	2	AYVK(0.786)K(0.214)FSYQSVTTDDWK(1)	P24527	Leukotriene A-4 hydrolase	413	4	Lta4h					0.419215		0.419215
AYVKKFSYQSVTTDDWK	2	AYVK(0.786)K(0.214)FSYQSVTTDDWK(1)	P24527	Leukotriene A-4 hydrolase	426	17	Lta4h					0.419215		0.419215
AYVPTAWKNLPATSETFPATSR	1	AYVPTAWK(1)NLPATSETFPATSR	Q9QZ04	MAGE-like protein 2	819	8	Magel2	-0.845054		-0.410121				-0.627588	0.672941
AYYIAKEVSTTER	1	AYYIAK(1)EVSTTER	F8VPU2	FERM, RhoGEF and pleckstrin domain-containing protein 1	548	6	Farp1	-0.163462	0.247685	-0.0757785	0.0230424			0.00787166	0.0292966
CAASGSSSSGSAAAALDADCSLKQNLR	1	CAASGSSSSGSAAAALDADCSLK(1)QNLR	Q99LR1;D6RFU2;D6RI21	Monoacylglycerol lipase ABHD12	37;37;37	23	Abhd12	-1.06997	-1.1176	-1.22371	-0.610918	-0.511896	-0.477382	-0.835245	2.75522
CAGYKGTLDCLLQTWK	1	CAGYK(1)GTLDCLLQTWK	Q9CR58	Kidney mitochondrial carrier protein 1	243	5	Slc25a30	-0.127384						-0.127384
CALSEALPQVKEAHR	1	CALSEALPQVK(1)EAHR	Q9CQU5;A0A1W2P7M1	ZW10 interactor	128;76	11	Zwint	-0.356587			-0.148625	0.267596	-0.0719671	-0.0773958	0.22702
CAMTALSSKLISQQK	1	CAMTALSSK(1)LISQQK	P80313;A0A0N4SV00	T-complex protein 1 subunit eta	166;124	9	Cct7	-0.350412	0.278936	-0.347344	-0.146292	0.136323	0.418676	-0.00168548	0.00417562
CANLFEALVGTLKAAK	1	CANLFEALVGTLK(1)AAK	Q4KML4;A0A1W2P7X0;E9QMV2	Costars family protein ABRACL	51;51;51	13	Abracl	0.27608		-0.0532242	0.225645		-0.544561	-0.0240151	0.0426583
CANLFEALVGTLKAAK	1	CANLFEALVGTLK(0.426)AAK(0.574)	Q4KML4;A0A1W2P7X0;E9QMV2	Costars family protein ABRACL	54;54;54	16	Abracl	-0.016118						-0.016118
CAPMKSISSSLK	1	CAPMK(1)SISSSLK	A0A2R8VI00;A0A2I3BQI5;Q8BG09	Transmembrane protein 184B	201;341;334	5	Tmem184b	-0.304077	-0.733028	-0.741686	-0.632718	-0.464544	-0.431637	-0.551282	3.19664
CAPPASPAPPVNPATADAAGSGSGKK	1	CAPPASPAPPVNPATADAAGSGSGK(0.843)K(0.157)	Q8BQ30;Q8BQ30-2;A0A087WRI9	Phostensin	483;483;55	25	Ppp1r18	-0.454486						-0.454486
CAQAKQWGWTQGR	1	CAQAK(1)QWGWTQGR	Q6ZWZ7;Q9CPR4	60S ribosomal protein L17	74;74	5	Rpl17	-0.303597	0.0333701	-0.521059	-0.231041	0.118227	0.0935602	-0.13509	0.593462
CAQIEAKFYEEVHDLER	1	CAQIEAK(1)FYEEVHDLER	P28656;Q3TF41;Q8BSH9	Nucleosome assembly protein 1-like 1	94;94;94	7	Nap1l1					0.208018		0.208018
CASSAKEVVLQHVR	1	CASSAK(1)EVVLQHVR	P15306	Thrombomodulin	561	6	Thbd		-0.513996	-0.497445	-0.679296	-0.656422	-0.581108	-0.585653	4.05221
CATSTPAFFAEKLYEAMK	1	CATSTPAFFAEK(1)LYEAMK	A0A494BBD8;P10107	Annexin A1	281;281	12	Anxa1		0.0515809					0.0515809
CATSTPAFFAEKLYEAMK	1	CATSTPAFFAEK(0.473)LYEAMK(0.527)	A0A494BBD8		287	18				0.0568609				0.0568609
CAVIKTSTR	1	CAVIK(1)TSTR	A0A087WPH7;F6Q2E3;O88685;A2AGN7;B7ZCF1	26S protease regulatory subunit 6A	109;111;128;86;128	5	Psmc3	0.0851527				0.0436245	-0.470649	-0.113957	0.229864
CAVSSKYQTVEK	1	CAVSSK(1)YQTVEK	Q9CWX9;A0A0N4SVT1;F6QKD2;A0A0N4SVK2;A0A0N4SWC5;D3YWF9	Probable ATP-dependent RNA helicase DDX47	231;207;228;168;140;49	6	Ddx47	-0.275193		0.27608	0.41186	-0.653105	0.428786	0.0376855	0.0607801
CAVVDVPFGGAKAGVK	1	CAVVDVPFGGAK(0.996)AGVK(0.004)	P26443	Glutamate dehydrogenase 1, mitochondrial	183	12	Glud1	-0.552283		-0.688799				-0.620541	1.15648
CAVVDVPFGGAKAGVK	1	CAVVDVPFGGAK(0.448)AGVK(0.552)	P26443	Glutamate dehydrogenase 1, mitochondrial	187	16	Glud1			-1.02865				-1.02865
CCEPLKTLYGTYEK	1	CCEPLK(1)TLYGTYEK	Q60766-2;Q60766	Immunity-related GTPase family M protein 1	246;262	6	Irgm1		1.82863	0.141302				0.984967	0.345915
CCPGNAGTKAVIPSGAHPVAR	1	CCPGNAGTK(1)AVIPSGAHPVAR	Q9CR70;J3JS94	EKC/KEOPS complex subunit Lage3	30;30	9	Lage3	-0.103302		-1.20158				-0.652439	0.351247
CCSGAIIVLTKSGR	1	CCSGAIIVLTK(1)SGR	P52480	Pyruvate kinase PKM	433	11	Pkm	-0.0119371	-0.533472	-0.196327	0.24987	-0.0628515	-0.250835	-0.134259	0.575757
CDDAIITKASIK	1	CDDAIITK(1)ASIK	Q5DU02	Ubiquitin carboxyl-terminal hydrolase 22	501	8	Usp22	0.394185	-0.113489	0.491597	0.681854	0.184344	0.196859	0.305892	1.3667
CDDAIITKASIK	1	CDDAIITK(0.356)ASIK(0.644)	Q5DU02	Ubiquitin carboxyl-terminal hydrolase 22	505	12	Usp22						0.128293	0.128293
CDDFVVNDTKLGLVQK	1	CDDFVVNDTK(1)LGLVQK	Q91W36;E9Q8W9;G3UZF0	Ubiquitin carboxyl-terminal hydrolase 3;Ubiquitin carboxyl-terminal hydrolase	107;107;63	10	Usp3	-0.994586	0.452806	-0.373458		0.151469	-0.00542028	-0.153838	0.244215
CDDLEALKK	1	CDDLEALK(0.4)K(0.6)	P09055;P09055-2	Integrin beta-1	72;72	9	Itgb1		-0.193651			0.123931		-0.0348601	0.0642799
CDENILWLDYKNICK	1	CDENILWLDYK(0.992)NICK(0.008)	P52480;A0A1L1SU37;A0A1L1SQV8;A0A1L1SSN6;A0A1L1STV8;P52480-2	Pyruvate kinase PKM	162;162;162;162;162;162	11	Pkm				-0.38579		0.266637	-0.0595765	0.0530562
CDLCQEVLADIGFVKNAGR	1	CDLCQEVLADIGFVK(1)NAGR	A0A0R4J005;E9QP62;Q9D7B2;A0A5F8MPJ3;Q99JW4	LIM and senescent cell antigen-like-containing domain protein 1	123;173;173;148;111	15	Lims1		0.0304067		-0.686986	0.125519	0.566474	0.00885335	0.0110202
CDPAGYYCGFKATAAGVK	1	CDPAGYYCGFK(1)ATAAGVK	Q9QUM9;E0CXB1	Proteasome subunit alpha type-6	164;145	11	Psma6	0.0779266	0.0892269	0.10916	0.354452	0.555522		0.237257	1.17996
CDPYAGKEDIVPQLK	1	CDPYAGK(1)EDIVPQLK	A0A286YDF5;Q69ZN7;E9Q390	Myoferlin	1408;1395;1395	7	Myof	-0.108503		0.125651				0.00857403	0.0206971
CDQPLTLLKDIR	1	CDQPLTLLK(1)DIR	Q9EPL4;A0A140LJ45	Methyltransferase-like protein 9	223;112	9	Mettl9	-0.3866		-0.519818				-0.453209	1.03199
CDTAVGTPDYISPEVLKSQGGDGYYGR	1	CDTAVGTPDYISPEVLK(1)SQGGDGYYGR	P70335;P70335-2;A0A3Q4EGR2;A0A3Q4L2X0	Rho-associated protein kinase 1	247;247;177;247	17	Rock1					-0.658037		-0.658037
CEACAPGHFGDPSKPGGR	1	CEACAPGHFGDPSK(1)PGGR	Q61292	Laminin subunit beta-2	979	14	Lamb2		-0.807654	-0.509409				-0.658532	0.848417
CEELLEKTVK	1	CEELLEK(1)TVK	Q9QZQ8;Q9QZQ8-2	Core histone macro-H2A.1	292;289	7	H2afy		0.60739			1.00238		0.804884	0.814795
CEIKVAQPK	1	CEIK(1)VAQPK	D3YTQ3;F6VQH5;Q9Z130	Heterogeneous nuclear ribonucleoprotein D-like	306;209;187	4	Hnrnpdl	-0.0499049	0.0765591	-0.479191		0.197991	0.384602	0.0260114	0.0622103
CEIKVAQPK	1	CEIK(1)VAQPK	Q99020;Q20BD0;Q80XR6	Heterogeneous nuclear ribonucleoprotein A/B	232;232;232	4	Hnrnpab	-0.0499049	0.0765591	-0.479191		0.197991	0.384602	0.0260114	0.0622103
CELLYEGPPDDEAAMGIKSCDPK	1	CELLYEGPPDDEAAMGIK(1)SCDPK	P58252	Elongation factor 2	386	18	Eef2		0.0942361	-0.474833	-0.0445235	-0.0107011	0.28948	-0.0292683	0.0823371
CEMNKYSQSQSQQMR	1	CEMNK(1)YSQSQSQQMR	Q5XF89;Q5XF89-2	Probable cation-transporting ATPase 13A3	124;124	5	Atp13a3	0.0144981		-0.238613	-0.0706029	-0.38896	-0.186705	-0.174076	1.17665
CESAPGCGVWQRPMIDNPNYKGK	1	CESAPGCGVWQRPMIDNPNYK(0.913)GK(0.087)	P35564	Calnexin	381	21	Canx		-0.491287			-0.527887	-0.664151	-0.561108	2.06191
CESAPGCGVWQRPMIDNPNYKGK	1	CESAPGCGVWQRPMIDNPNYK(0.427)GK(0.573)	P35564	Calnexin	383	23	Canx		-0.416866			-0.323606		-0.370236	1.09821
CESGGFLSKLIR	1	CESGGFLSK(1)LIR	P70227	Inositol 1,4,5-trisphosphate receptor type 3	1646	9	Itpr3	-0.406216		-0.502219	-0.742845	-0.510313	-0.570015	-0.546321	3.21768
CESPLSKVK	1	CESPLSK(0.997)VK(0.003)	P27641	X-ray repair cross-complementing protein 5	532	7	Xrcc5					0.321235	0.426748	0.373992	1.04956
CETDGTSILTPWYKNCIER	1	CETDGTSILTPWYK(1)NCIER	Q3UYV9	Nuclear cap-binding protein subunit 1	741	14	Ncbp1	-0.242038		-0.290409	-0.180659			-0.237702	1.75985
CEVFDDEEESKLTYTEIHQEYK	1	CEVFDDEEESK(1)LTYTEIHQEYK	Q8C6E0	Cilia- and flagella-associated protein 36	47	11	Cfap36		-0.489787			-0.255219	-0.0881627	-0.277723	0.854117
CFAQPNFKVDGVLK	1	CFAQPNFK(1)VDGVLK	A0A1D5RLL4;E9PZA7;E9PWT1;E9QLK7;F7CGG2;Q80YV3	Transformation/transcription domain-associated protein	3765;3735;3764;3753;3493;2471	8	Trrap	-0.0100182						-0.0100182
CFCLEEPQNSKVDAQLMGR	1	CFCLEEPQNSK(1)VDAQLMGR	E9Q0X4;Q8BLX7	Collagen alpha-1(XVI) chain	288;288	11	Col16a1					-0.97228		-0.97228
CFDVKDVQMLQDAISK	1	CFDVK(1)DVQMLQDAISK	Q61081	Hsp90 co-chaperone Cdc37;Hsp90 co-chaperone Cdc37, N-terminally processed	313	5	Cdc37					0.509138	0.432959	0.471049	1.28932
CFGFVTYSNVEEADAAMAASPHAVDGNTVELKR	1	CFGFVTYSNVEEADAAMAASPHAVDGNTVELK(1)R	Q9CX86	Heterogeneous nuclear ribonucleoprotein A0	80	32	Hnrnpa0					0.640806		0.640806
CFGGLQKVFEHSSVELK	1	CFGGLQK(1)VFEHSSVELK	Q9R0P3;H3BKH6;H3BLJ9;H3BJL6;H3BJP2;H3BK43;H3BJC6	S-formylglutathione hydrolase	17;30;17;17;17;17;17	7	Esd	-0.0973167	-0.0518627	-0.104527	-0.0314447	-0.0482183		-0.0666738	2.00384
CFGPTAQAAQLESSKK	1	CFGPTAQAAQLESSK(0.88)K(0.12)	Q64737;Q64737-2;D6RCG1;A0A338P6X4	Trifunctional purine biosynthetic protein adenosine-3;Phosphoribosylamine--glycine ligase;Phosphoribosylformylglycinamidine cyclo-ligase;Phosphoribosylglycinamide formyltransferase	107;107;107;107	15	Gart	0.496922						0.496922
CFGPTAQAAQLESSKK	1	CFGPTAQAAQLESSK(0.198)K(0.802)	Q64737;Q64737-2;D6RCG1;A0A338P6X4	Trifunctional purine biosynthetic protein adenosine-3;Phosphoribosylamine--glycine ligase;Phosphoribosylformylglycinamidine cyclo-ligase;Phosphoribosylglycinamide formyltransferase	108;108;108;108	16	Gart	-0.127447						-0.127447
CFIVGADNVGSKQMQQIR	1	CFIVGADNVGSK(1)QMQQIR	D3YVM5;P14869	60S acidic ribosomal protein P0	38;38	12	Rplp0	-0.604279	-0.0751248	-0.633793	-0.125998	-0.261846	-0.0638313	-0.294145	1.39738
CFSFGIGEGASTSLIKNLAR	1	CFSFGIGEGASTSLIK(1)NLAR	Q8BGF0		431	16	AW551984	0.746657		0.400757	0.383276			0.51023	1.30282
CFSQKSALTKHGR	1;2	CFSQK(1)SALTK(1)HGR	Q8BJ90	Zinc finger protein 771	103	5	Znf771	0.208642		-0.199902	-0.960244	0.741143	0.75873	0.109674	0.124736
CFSQKSALTKHGR	2	CFSQK(1)SALTK(1)HGR	Q8BJ90	Zinc finger protein 771	108	10	Znf771	-0.272785			-0.960244			-0.616515	0.489734
CFTCGKIVGNK	1	CFTCGK(1)IVGNK	P62876	DNA-directed RNA polymerases I, II, and III subunit RPABC5	12	6	Polr2l	-0.659381		-0.153639		0.369718		-0.147767	0.175081
CFTPKGSSLK	1	CFTPK(0.971)GSSLK(0.029)	E9QA15;Q8VCQ8;D3Z6I7;S4R1T7		616;378;402;376	5	Cald1				-0.693924			-0.693924
CFVEHILCTKPLPCR	1	CFVEHILCTK(1)PLPCR	Q8CEC0;Q8CEC0-2;Q8CEC0-3	Nuclear pore complex protein Nup88	457;457;457	10	Nup88	-0.211866		-0.133084				-0.172475	0.844837
CGDCGKAFTQSSTLR	1	CGDCGK(1)AFTQSSTLR	Q8BY46	Zinc finger protein 574	561	6	Znf574			-0.453162				-0.453162
CGEDYKLHFIFR	1	CGEDYK(1)LHFIFR	P35564	Calnexin	200	6	Canx		0.153546		-0.152949		0.0119249	0.00417391	0.0147115
CGETGHVAINCSKTSEVNCYR	1	CGETGHVAINCSK(1)TSEVNCYR	A0A0N4SVS6;P53996;P53996-2;P53996-3	Cellular nucleic acid-binding protein	146;153;145;152	13	Cnbp	0.0230424		0.215989	0.281669			0.173567	0.810169
CGGAGHIASDCKFQRPGDPQSAQDK	1	CGGAGHIASDCK(1)FQRPGDPQSAQDK	D3YZC9;D3YZD0;Q64213;E9Q4Q2;Q64213-2;Q64213-3;D3YVH4	Splicing factor 1	293;293;293;293;293;293;267	12	Sf1	-0.349382			-0.69626			-0.522821	0.690546
CGKHFGTILNYLR	1	CGK(1)HFGTILNYLR	O70479;Q922M3;F8WGQ9	BTB/POZ domain-containing adapter for CUL3-mediated RhoA degradation protein 2;BTB/POZ domain-containing adapter for CUL3-mediated RhoA degradation protein 3	78;82;82	3	Tnfaip1;Kctd10	-0.602898		-0.474212				-0.538555	1.1209
CGNQAAIMELDDTLKYSFLQFDPAPR	1	CGNQAAIMELDDTLK(1)YSFLQFDPAPR	P62715;P63330	Serine/threonine-protein phosphatase 2A catalytic subunit beta isoform;Serine/threonine-protein phosphatase 2A catalytic subunit alpha isoform	283;283	15	Ppp2cb;Ppp2ca		-0.203568	-0.760626				-0.482097	0.476876
CGVCEVCQQPECGKCK	1;2	CGVCEVCQQPECGK(1)CK	J3QNW0;P13864;P13864-2	DNA (cytosine-5)-methyltransferase;DNA (cytosine-5)-methyltransferase 1	550;669;551	14	Dnmt1	-0.670796	-0.373963	-0.569522	-0.518846	-0.18182	-0.301764	-0.436118	2.68719
CGVCEVCQQPECGKCKACK	1;2	CGVCEVCQQPECGK(0.989)CK(0.991)ACK(0.02)	J3QNW0;P13864;P13864-2	DNA (cytosine-5)-methyltransferase;DNA (cytosine-5)-methyltransferase 1	552;671;553	16	Dnmt1	-0.40924		-0.36816	-0.28372			-0.353707	1.96914
CICKPGFQLASDGR	1	CICK(1)PGFQLASDGR	Q61554	Fibrillin-1	601	4	Fbn1			-0.61699	-0.657172	-0.0707695		-0.44831	0.85009
CIDHYTKQCVENADLPEGEK	1	CIDHYTK(1)QCVENADLPEGEK	Q3TXS7	26S proteasome non-ATPase regulatory subunit 1	110	7	Psmd1		-0.207195	-0.156997		-0.104759		-0.156317	1.46882
CIDSGLWVPNSKSGEAK	1	CIDSGLWVPNSK(0.997)SGEAK(0.003)	Q61081	Hsp90 co-chaperone Cdc37;Hsp90 co-chaperone Cdc37, N-terminally processed	348	12	Cdc37	-0.34639		-0.0707089	0.183455			-0.0778813	0.179586
CIESLIAVFQKYSGK	1;2	CIESLIAVFQK(1)YSGK	P50543	Protein S100-A11	18	11	S100a11	-0.382081	-0.481102	-0.633748	-0.25577	-0.280597	-0.260204	-0.38225	2.79584
CIESNMLTDMTLQGIEQISKVYMHLPQTDNK	1	CIESNMLTDMTLQGIEQISK(0.974)VYMHLPQTDNK(0.026)	A0A0R4J0V5;P08775	DNA-directed RNA polymerase II subunit RPB1	1306;1306	20	Polr2a		-0.725303					-0.725303
CIGKPGGSLDNSEQK	1	CIGK(0.999)PGGSLDNSEQK(0.001)	P62075;A0A1W2P7H2	Mitochondrial import inner membrane translocase subunit Tim13	53;38	4	Timm13		-0.00560854					-0.00560854
CIGTTLGAASSKEVVR	1	CIGTTLGAASSK(1)EVVR	E0CZ22;D3Z624		661;661	12	Mroh1					-0.178992		-0.178992
CIIPNHEKK	1	CIIPNHEK(0.871)K(0.129)	Q8VDD5	Myosin-9	678	8	Myh9		0.564817				-0.162267	0.201275	0.168707
CIIPNHEKR	1	CIIPNHEK(1)R	A0A2R8VHF9;E9QPE7;A0A338P6K2;O08638-2;O08638;Q61879;Q3UH59;Q5SV64	Myosin-11;Myosin-10	685;685;692;685;685;685;722;716	8	Myh11;Myh10					0.0900404	-0.278671	-0.0943153	0.155551
CIIPSVIKR	1	CIIPSVIK(1)R	Q9QZB7	Actin-related protein 10	44	8	Actr10	-0.22398	-0.098243	-0.367732	-0.219203	0.100036		-0.161824	0.969946
CINITKQTPTFWILAR	1	CINITK(1)QTPTFWILAR	E0CZE0;Q8VBW6	NEDD8-activating enzyme E1 regulatory subunit	275;299	6	Nae1	-0.072058		-0.246464				-0.159261	0.496318
CISELKDIR	1	CISELK(1)DIR	Q9QXS1;Q9QXS1-2;Q9QXS1-9;Q9QXS1-12;Q9QXS1-11;Q9QXS1-10;Q9QXS1-16;Q9QXS1-4;Q9QXS1-5;Q9QXS1-15;E9Q3W4;A0A3B2W7J8;Q9QXS1-13;Q9QXS1-14;Q9QXS1-3;Q9QXS1-6;Q9QXS1-7;Q9QXS1-8	Plectin	1135;1130;960;965;970;955;988;992;987;893;830;286;978;994;987;1016;1021;1033	6	Plec		-0.13435	-0.403656		-0.183753	-0.27439	-0.249037	1.61158
CITDPQTGLCLLPLKEK	1	CITDPQTGLCLLPLK(0.829)EK(0.171)	Q9QXS1;Q9QXS1-2;Q9QXS1-9;Q9QXS1-12;Q9QXS1-11;Q9QXS1-10;Q9QXS1-16;Q9QXS1-4;Q9QXS1-5;Q9QXS1-15;E9Q3W4;Q9QXS1-13;Q9QXS1-14;Q9QXS1-3;Q9QXS1-6;Q9QXS1-7;Q9QXS1-8	Plectin	4266;4261;4091;4096;4101;4086;4119;4123;4118;4024;3961;4109;4125;4118;4147;4152;4164	15	Plec	-1.03233	-0.0566412	-1.1741	-0.590441	-0.750931		-0.720889	1.67904
CITDPQTGLCLLPLKEK	1	CITDPQTGLCLLPLK(0.433)EK(0.567)	Q9QXS1;Q9QXS1-2;Q9QXS1-9;Q9QXS1-12;Q9QXS1-11;Q9QXS1-10;Q9QXS1-16;Q9QXS1-4;Q9QXS1-5;Q9QXS1-15;E9Q3W4;Q9QXS1-13;Q9QXS1-14;Q9QXS1-3;Q9QXS1-6;Q9QXS1-7;Q9QXS1-8	Plectin	4268;4263;4093;4098;4103;4088;4121;4125;4120;4026;3963;4111;4127;4120;4149;4154;4166	17	Plec			-1.01911	-0.237507			-0.628309	0.450707
CITDTLQELVNQSKAAPQSPSVPK	1	CITDTLQELVNQSK(0.996)AAPQSPSVPK(0.004)	Q99P88;A0A2R8VHH1	Nuclear pore complex protein Nup155	987;987	14	Nup155			-0.382739				-0.382739
CIYNLLQSSSPAVKYEAAGTLVTLSSAPTAIK	1	CIYNLLQSSSPAVK(1)YEAAGTLVTLSSAPTAIK	Q9JIF7	Coatomer subunit beta	261	14	Copb1			-0.575809	0.0309716			-0.272419	0.272288
CKACFCDEHTR	1	CK(1)ACFCDEHTR	Q922H9;Q922H9-2	Zinc finger protein 330	190;190	2	Znf330	-0.239294		-0.541408	-0.53529			-0.438664	1.31902
CKDISSAVQANPALTELSLR	1	CK(1)DISSAVQANPALTELSLR	Q91VI7;A0A1B0GSG5;A0A1B0GRG4;A0A1B0GRY7	Ribonuclease inhibitor	41;77;41;41	2	Rnh1			-0.0383174	-0.0726041			-0.0554608	0.719301
CKELGITALHIKLR	1;2	CK(1)ELGITALHIK(1)LR	P62264;D3YVF4;D3Z7I1	40S ribosomal protein S14	86;86;86	2	Rps14	-0.432708	0.128425			0.331705		0.00914098	0.0124524
CKLCDSYNTAQAGGR	1	CK(1)LCDSYNTAQAGGR	Q9CR50;G3UWD8	RING finger and CHY zinc finger domain-containing protein 1	241;201	2	Rchy1	-0.514635		-0.759014	-0.543278	-0.31802	0.102053	-0.406579	1.31233
CKNTDPGYNCLPCPPR	1	CK(1)NTDPGYNCLPCPPR	P35441;Q80YQ1	Thrombospondin-1	609;610	2	Thbs1	-0.827103	-0.865937	-1.38919	-1.38139	-1.58104	-1.54924	-1.26565	3.60715
CKQLICDPSYVK	1	CK(1)QLICDPSYVK	Q61598;Q61598-2;A0A1Y7VL99	Rab GDP dissociation inhibitor beta	278;242;268	2	Gdi2	-0.22597	0.321351	-0.323841		0.154972	0.69537	0.124376	0.267924
CLALATHDNPLKR	1	CLALATHDNPLK(1)R	O55143;O55143-2	Sarcoplasmic/endoplasmic reticulum calcium ATPase 2	571;571	12	Atp2a2	-0.643203		-0.32	-0.486408			-0.483204	1.45186
CLDLSETCLQLKK	1	CLDLSETCLQLK(0.912)K(0.088)	Q4VBD9;A2ASL5	GDNF-inducible zinc finger protein 1	129;129	12	Gzf1			-0.323552	-0.0531644	0.638954		0.0874126	0.102822
CLHNTEGPHCGYCKPGFHGQAAR	1	CLHNTEGPHCGYCK(1)PGFHGQAAR	Q61292	Laminin subunit beta-2	1024	14	Lamb2		-0.768396			-0.609244		-0.68882	1.13537
CLICKEQVQSR	1	CLICK(1)EQVQSR	Q80SY4;F6ZBL2;F6YFW9	E3 ubiquitin-protein ligase MIB1	854;489;113	5	Mib1	-0.203984		-0.574197				-0.38909	0.548685
CLKCLYHTEGDHCQLCQYGYYGDALR	1	CLK(1)CLYHTEGDHCQLCQYGYYGDALR	E9QN70;P02469	Laminin subunit beta-1	1047;999	3	Lamb1	-0.0348105						-0.0348105
CLKDEDPYVR	1	CLK(1)DEDPYVR	Q5SVG5;Q5SVG4;O35643;Q9DBG3;Q9DBG3-2;H3BIY9;H3BJ06	AP-1 complex subunit beta-1;AP-2 complex subunit beta;AP complex subunit beta	131;131;131;131;131;131;131	3	Ap1b1;Ap2b1		-0.541345					-0.541345
CLKNENCSIVR	1	CLK(1)NENCSIVR	Q3UV55	Nuclear receptor subfamily 1 group D member 1	172	3	Nr1d1						-1.54086	-1.54086
CLKSLCEDSNDLQDPVLSSAQAQR	1	CLK(1)SLCEDSNDLQDPVLSSAQAQR	A2AGH8;A2AGH9;A2AGH6-2;A2AGH6	Mediator of RNA polymerase II transcription subunit 12	1299;1299;1299;1299	3	Med12					-0.241015		-0.241015
CLLKQLER	1	CLLK(1)QLER	Q4U2R1-2;Q4U2R1	E3 ubiquitin-protein ligase HERC2	1661;1661	4	Herc2		0.616734			0.425674	0.678162	0.573523	1.76649
CLNLKSPTAPPDLYFQDSGLSR	1	CLNLK(1)SPTAPPDLYFQDSGLSR	Q9QXM0	Abhydrolase domain-containing protein 2	36	5	Abhd2	-0.722682		-0.868858	-0.295323			-0.628954	1.17153
CLNPSFNPPEKK	1	CLNPSFNPPEK(0.414)K(0.586)	Q62356	Follistatin-related protein 1	230	12	Fstl1			-0.835471		-0.4345		-0.634986	0.710644
CLNYILAQKPDR	1	CLNYILAQK(1)PDR	Q3U0V2	Tumor necrosis factor receptor type 1-associated DEATH domain protein	143	9	Tradd	0.0342157		-0.215999	-0.000952493	0.0282862	0.388355	0.0467811	0.183705
CLPTPKCHTPPLYR	1	CLPTPK(1)CHTPPLYR	A0A1D5RM79;A0A1D5RMC7;P62717;A0A1D5RM85	60S ribosomal protein L18a	21;21;21;21	6	Rpl18a	-0.604016	-0.211398	-0.925878	-0.556818	-0.0195652	0.278223	-0.339909	0.935374
CLPVLLEKGR	1	CLPVLLEK(1)GR	Q8C0P7	Zinc finger protein 451	746	8	Znf451		-0.46544		-0.495532	-0.135998		-0.365657	1.06295
CLQKPNLTSDTK	1	CLQK(1)PNLTSDTK	Q80Y84-2;Q80Y84	Lysine-specific demethylase 5B	196;196	4	Kdm5b		-0.368477					-0.368477
CLSAAEEKYSQK	1	CLSAAEEK(1)YSQK	D3Z2H9;E9Q5J9;P21107-2		177;214;177	8	Tpm3-rs7;Tpm3		0.454492					0.454492
CLSKLGNALGDFTCVNIR	1	CLSK(1)LGNALGDFTCVNIR	Q8BIA4;Q8BIA4-4	F-box/WD repeat-containing protein 8	427;427	4	Fbxw8	0.128161	-0.171628	0.13711				0.0312143	0.103795
CLSSATDPQTKR	1	CLSSATDPQTK(1)R	Q3UPL0;Q3UPL0-2;S4R256;S4R1T5;Q3UPL0-3;S4R2A9	Protein transport protein Sec31A	1150;1111;337;184;227;854	11	Sec31a	-0.524625		-0.130887	-0.305557			-0.320356	0.972305
CLSSSQSPGKYSSEK	1	CLSSSQSPGK(0.982)YSSEK(0.018)	Q8CIK8	E3 ubiquitin-protein ligase RFWD3	435	10	Rfwd3	0.239276		0.238298				0.238787	2.88478
CLTQSGIAGGYKPFNLETCR	1	CLTQSGIAGGYK(1)PFNLETCR	Q6P069-2;Q6P069	Sorcin	53;68	12	Sri	-0.163559			-0.247457			-0.205508	0.892151
CLTTIVKCATSTPAFFAEK	1	CLTTIVK(1)CATSTPAFFAEK	A0A494BBD8;P10107	Annexin A1	269;269	7	Anxa1	-0.122099	0.172999	-0.21927		0.353775	0.182692	0.0736196	0.279626
CLTVLSLQESGLKVNQPASFAIR	1	CLTVLSLQESGLK(1)VNQPASFAIR	Q80X90	Filamin-B	2301	13	Flnb	-0.458128			-0.461243			-0.459686	2.66616
CLVFPLIVKGQR	1	CLVFPLIVK(1)GQR	Q8BGA9	Mitochondrial inner membrane protein OXA1L	156	9	Oxa1l	-0.470929		-1.04668				-0.758806	0.636684
CLVGVIMKSSDVVR	1	CLVGVIMK(1)SSDVVR	Q6DFV1	Condensin-2 complex subunit G2	1049	8	Ncapg2			-0.140285				-0.140285
CLVKWLEVR	1	CLVK(1)WLEVR	A0A0R4J0G8;Q8BP31;Q8BGI1	RING finger protein 122;RING finger protein 24	121;122;107	4	Rnf122;Rnf24	-0.124818	-0.151987	0.137504	0.104337	-0.088899	-0.059044	-0.0304846	0.246478
CLYVFPAKVEPAK	1	CLYVFPAK(0.999)VEPAK(0.001)	Q6ZPJ3	E2/E3 hybrid ubiquitin-protein ligase UBE2O	355	8	Ube2o	-0.0327576	0.286171		0.259062	-0.170037		0.0856096	0.301768
CMDVYTPKSSR	1	CMDVYTPK(1)SSR	G3UXU2;P67871;G3UXG7;G3UZJ5	Casein kinase II subunit beta	51;147;96;168	8	Csnk2b	-0.035387		-0.597976		0.205768		-0.142532	0.214507
CMMKSSDCVIK	1	CMMK(1)SSDCVIK	Q922H9;Q922H9-2	Zinc finger protein 330	78;78	4	Znf330	-0.137822		-0.480478	-0.55368	0.0768327	0.360645	-0.146901	0.357915
CMQLTDFILKFPHSAR	1	CMQLTDFILK(1)FPHSAR	Q9CR57	60S ribosomal protein L14	63	10	Rpl14	-0.36316		-0.257925	-0.215999			-0.279028	1.62457
CMVYYKEAFWK	1	CMVYYK(1)EAFWK	Q64133	Amine oxidase [flavin-containing] A	311	6	Maoa				-0.407402			-0.407402
CNEEDLKAIQDMFPNMDREVIR	1	CNEEDLK(1)AIQDMFPNMDREVIR	Q9QZ06;F7AT44;A9JEI5	Toll-interacting protein	235;231;166	7	Tollip		-0.635786			-0.348666		-0.492226	0.743133
CNEIISWLDKNQTAEK	1	CNEIISWLDK(1)NQTAEK	P63017;Q504P4	Heat shock cognate 71 kDa protein	583;564	10	Hspa8	-0.471349	-0.299809	-0.5884	-0.138997	-0.378344	-1.35531	-0.538702	1.56225
CNEIISWLDKNQTAEK	1	CNEIISWLDK(0.088)NQTAEK(0.912)	P63017;Q504P4	Heat shock cognate 71 kDa protein	589;570	16	Hspa8					-0.601124		-0.601124
CNICKECPIVGFR	1	CNICK(1)ECPIVGFR	E9Q6R7;A0A1W2P7C0;Q61636		3072;598;629	5	Utrn		-0.164642		0.154972	-0.152949	-0.337302	-0.12498	0.509448
CNKSCEAGYSPSYK	1	CNK(1)SCEAGYSPSYK	P10605	Cathepsin B;Cathepsin B light chain;Cathepsin B heavy chain	209	3	Ctsb	0.181421						0.181421
CNNSNQPPSSGPASSTACPGNAYHKQLAGLNCSVR	1	CNNSNQPPSSGPASSTACPGNAYHK(1)QLAGLNCSVR	Q9JIH2	Nuclear pore complex protein Nup50	157	25	Nup50	-0.890118	0.160404			-0.480317		-0.403344	0.497824
CNSLEEIKALR	1	CNSLEEIK(1)ALR	A3KGU7;A3KGU9;P16546;P16546-2	Spectrin alpha chain, non-erythrocytic 1	2132;2132;2127;2107	8	Sptan1					-0.503098		-0.503098
CNSLPAKFK	1	CNSLPAK(0.996)FK(0.004)	D3Z645;Q9QZ88;Q9QZ88-2;D3YYD5;D3YW98	Vacuolar protein sorting-associated protein 29	21;21;25;30;21	7	Vps29	-0.101289		-0.370751		0.0628125	0.0936954	-0.0788828	0.290907
CNTDDTIGDLKK	1	CNTDDTIGDLK(0.988)K(0.012)	E0CY91;E0CYW1;E0CY38;A0A1Y7VKT9;E0CZB3;Q9EPV8	Ubiquitin-like protein 5	28;28;28;28;28;28	11	Ubl5			1.95435	2.22555	0.0756011		1.4185	0.767639
CNTNTAIELKLVR	1	CNTNTAIELK(1)LVR	Q8BY71;A2ATU9	Histone acetyltransferase type B catalytic subunit	33;33	10	Hat1					-0.693621		-0.693621
CNTPTYCDLGKAAK	1	CNTPTYCDLGK(0.993)AAK(0.007)	Q60931;J3QMG3	Voltage-dependent anion-selective channel protein 3	12;12	11	Vdac3	-0.574004	-0.0816901	-0.452728	-0.404134	-0.0770715	-0.0731352	-0.277127	1.52457
CNTSFLPTPENKEQAR	1	CNTSFLPTPENK(1)EQAR	P04768;P04095;A0A1Y7VJW8;A0A1Y7VLI3;A0A1Y7VL52	Prolactin-2C3;Prolactin-2C2	98;98;96;96;105	12	Prl2c3;Prl2c2	-0.963251		-1.34073				-1.15199	0.985544
CPCAQKICPDPGSDPEGSLR	1	CPCAQK(1)ICPDPGSDPEGSLR	Q8K284;A0A0U1RPD8;Q8K284-2	General transcription factor 3C polypeptide 1	1056;1056;1056	6	Gtf3c1					-0.619603		-0.619603
CPCNCLLICKDTSR	1	CPCNCLLICK(1)DTSR	Q9CZX7	Type 2 phosphatidylinositol 4,5-bisphosphate 4-phosphatase	108	10	Tmem55a	-0.368477	-0.150049	-0.444419	-0.416019	-0.12411	-0.426955	-0.321671	2.5378
CPCNCLLICKVTSQR	1	CPCNCLLICK(1)VTSQR	E0CYE6;E0CZF6;E0CZ18;F8WHW3;Q3TWL2	Type 1 phosphatidylinositol 4,5-bisphosphate 4-phosphatase	141;134;141;134;141	10	Tmem55b			-0.527471				-0.527471
CPEALFQPSFLGMESCGIHETTFNSIMKCDVDIR	1	CPEALFQPSFLGMESCGIHETTFNSIMK(1)CDVDIR	P60710;E9Q1F2;F8WGM8;P63260	Actin, cytoplasmic 1;Actin, cytoplasmic 1, N-terminally processed;Actin, cytoplasmic 2;Actin, cytoplasmic 2, N-terminally processed	284;204;39;284	28	Actb;Actg1		-0.426005	-0.273884		-0.238953		-0.312947	1.49408
CPEEVKQMLHILSLEDK	1	CPEEVK(1)QMLHILSLEDK	Q6AXE3;Q8R420	ATP-binding cassette sub-family A member 3	646;646	6	Abca3					-0.103782		-0.103782
CPFGALSIVNLPSNLEKETTHR	1	CPFGALSIVNLPSNLEK(1)ETTHR	P61222	ATP-binding cassette sub-family E member 1	81	17	Abce1	-0.0354313		0.0413832				0.00297593	0.0219241
CPFYAAQPDKGTLGGSNCPFQTTVAVLR	1	CPFYAAQPDK(1)GTLGGSNCPFQTTVAVLR	O70252	Heme oxygenase 2	273	10	Hmox2	-0.275594		-0.882997	-0.964348			-0.707646	1.0822
CPKCNIVVHQTQPLYNIR	1	CPK(1)CNIVVHQTQPLYNIR	Q99NA9;A0A494B9Z3	Polycomb group RING finger protein 6	174;174	3	Pcgf6	-0.514697		-0.507726				-0.511212	2.36249
CPNLTYLNLSGNKIK	1	CPNLTYLNLSGNK(0.966)IK(0.034)	P97822-2;P97822;E9Q5H2;E9PZF5	Acidic leucine-rich nuclear phosphoprotein 32 family member E	99;99;51;51	13	Anp32e			-0.040304	0.55031	0.296193	0.263756	0.267489	0.943303
CPNLTYLNLSGNKIK	1	CPNLTYLNLSGNK(0.5)IK(0.5)	P97822-2;P97822;E9Q5H2;E9PZF5	Acidic leucine-rich nuclear phosphoprotein 32 family member E	101;101;53;53	15	Anp32e			0.0783366				0.0783366
CPQKTDCALCVR	1	CPQK(1)TDCALCVR	A0A0N4SW88;Q8K4C2-2;Q8K4C2-1;Q8K4C2-4;Q8K4C2-5;Q8K4C2	Interleukin-17 receptor C	18;77;77;77;77;77	4	Il17rc	-0.33559		-0.506332				-0.420961	0.894901
CPQLQYTGVQKPGPVR	1	CPQLQYTGVQK(1)PGPVR	Q61810;Q61810-2;A0A494BAW3	Latent-transforming growth factor beta-binding protein 3	326;326;104	11	Ltbp3	-0.410313	-0.30545		-0.881374	-0.946082	-0.926235	-0.693891	2.12779
CPSCSFPALLDSDVKR	1	CPSCSFPALLDSDVK(1)R	P58283;P58283-2;P58283-3	E3 ubiquitin-protein ligase RNF216	607;664;607	15	Rnf216	-0.154827	-0.077315	-0.423971	-0.299898	0.164658	-0.00410308	-0.132576	0.736735
CPTDYQEKMGR	1	CPTDYQEK(1)MGR	Q8C561;Q8C561-2	LMBR1 domain-containing protein 2	282;282	8	Lmbrd2	0.256769	-0.557136	-0.216334	-0.638816	-0.55131	-0.541513	-0.374723	1.35906
CPTVDIDTPDVNIEVPEGKLK	1	CPTVDIDTPDVNIEVPEGK(0.986)LK(0.014)	E9Q616		4219	19	Ahnak					-0.471029		-0.471029
CPTVDIDTPDVNIEVPEGKLK	1	CPTVDIDTPDVNIEVPEGK(0.468)LK(0.532)	E9Q616		4221	21	Ahnak		-0.207844					-0.207844
CPVVLAPLLYPEKR	1	CPVVLAPLLYPEK(1)R	B7ZWL1;A0A1D5RMJ8;Q6ZQ08-2;Q6ZQ08;Q6ZQ08-4;A0A1D5RMD8	CCR4-NOT transcription complex subunit 1	231;229;231;231;231;231	13	Cnot1			0.337882	-0.026352			0.155765	0.259992
CQFQTKFPAELENR	1	CQFQTK(1)FPAELENR	Q91W53;Q91W53-2	Golgin subfamily A member 7	29;29	6	Golga7	-0.367453	1.0844	-0.331772	-0.0145433	1.03808		0.281744	0.362667
CQFTLKPISDSVGVFLR	1	CQFTLK(1)PISDSVGVFLR	Q3UMR5	Calcium uniporter protein, mitochondrial	101	6	Mcu	-0.828844		-0.912727	-1.01246			-0.918011	2.47815
CQKMCPSVCGK	1	CQK(1)MCPSVCGK	E9QNX9;Q60751	Tyrosine-protein kinase receptor;Insulin-like growth factor 1 receptor;Insulin-like growth factor 1 receptor alpha chain;Insulin-like growth factor 1 receptor beta chain	213;213	3	Igf1r					0.0697022		0.0697022
CQLEINFNTLQTKLR	1	CQLEINFNTLQTK(1)LR	A0A1L1SV25;E9Q2W9;A1BN54;O88990;P57780;Q7TPR4;Q9JI91	Alpha-actinin-3;Alpha-actinin-4;Alpha-actinin-1;Alpha-actinin-2	364;364;344;357;364;344;351	13	Actn4;Actn1;Actn3;Actn2	-1.29662						-1.29662
CQNIHKSLQGVSGLK	1	CQNIHK(1)SLQGVSGLK	O35704	Serine palmitoyltransferase 1	375	6	Sptlc1	-0.818707	-0.580526	-0.563902	-0.63536	-0.895046	-0.811827	-0.717561	4.22595
CQNIYLTTGYAGSKNGSR	1	CQNIYLTTGYAGSK(1)NGSR	A0A668KL68;Q8BY02	NF-kappa-B-repressing factor	353;259	14	Nkrf	-0.539855		-0.196145				-0.368	0.555739
CQQPIGTKSFIPK	1;2	CQQPIGTK(1)SFIPK	O70433	Four and a half LIM domains protein 2	139	8	Fhl2	0.127897	0.417704	-0.122005	0.243791	0.218967	0.0600474	0.157734	1.05324
CQQPIGTKSFIPKENQNFCVPCYEK	2	CQQPIGTK(0.995)SFIPK(0.995)ENQNFCVPCYEK(0.009)	O70433	Four and a half LIM domains protein 2	144	13	Fhl2	-0.167637						-0.167637
CQTGQGIFAFKCAR	1	CQTGQGIFAFK(1)CAR	Q8C180	Fibroblast growth factor receptor substrate 2	90	11	Frs2		-0.379977	-0.543593	0.00518438	-0.473971	-0.171222	-0.312716	1.43659
CQVADMKNIYESLDEVTIK	1	CQVADMK(0.999)NIYESLDEVTIK(0.001)	F6WJB7;Q6ZQ93;Q6ZQ93-2;Q6ZQ93-3;Q6ZQ93-4;Z4YLQ1	Ubiquitin carboxyl-terminal hydrolase;Ubiquitin carboxyl-terminal hydrolase 34	2096;2076;1925;1925;1925;317	7	Usp34					0.0839282		0.0839282
CQYVTEKVLAAVYK	1	CQYVTEK(1)VLAAVYK	A6ZI44;Q9CPQ9;A6ZI46;A6ZI47;P05063;P05064;D3YWI1	Fructose-bisphosphate aldolase;Fructose-bisphosphate aldolase C;Fructose-bisphosphate aldolase A	262;208;263;208;208;208;208	7	Aldoa;Aldoart1;Aldoart2;Aldoc					0.407407	0.108892	0.25815	0.476605
CREPGLTKEDDALLQR	1	CREPGLTK(1)EDDALLQR	A0A0J9YVB2;G5E8L6;Q3UM83;A0A0J9YTT0	Killer cell lectin-like receptor subfamily G member 2	207;207;207;20	8	Klrg2					0.0880059	-0.210413	-0.0612034	0.123671
CRPVTPSCKELADLMTR	1	CRPVTPSCK(1)ELADLMTR	B1ASP2;P52332	Tyrosine-protein kinase;Tyrosine-protein kinase JAK1	817;817	9	Jak1		0.00532812					0.00532812
CRVLTSGIFETK	1	CRVLTSGIFETK(1)	P63094;P63094-2;Q6R0H7;Q6R0H7-4;P63094-3;A0A571BEI3;A0A571BEM2;A0A571BE25;Z4YKV1	Guanine nucleotide-binding protein G(s) subunit alpha isoforms short;Guanine nucleotide-binding protein G(s) subunit alpha isoforms XLas	211;197;950;936;179;152;54;152;196	12	Gnas	-0.143883	-0.359453	-0.649141	-0.316133	-0.243506	-0.087994	-0.300018	1.84986
CSAVWSEDGCIYPATITSIDFKR	1	CSAVWSEDGCIYPATITSIDFK(1)R	P97801;B8JJX7	Survival motor neuron protein	116;42	22	Smn1				-0.214441			-0.214441
CSCKPGVMGDKCDR	2	CSCK(1)PGVMGDK(1)CDR	F8VQJ3;P02468	Laminin subunit gamma-1	417;417	4	Lamc1	0.201759		-0.211983				-0.00511162	0.00688451
CSCKPGVMGDKCDR	2	CSCK(1)PGVMGDK(1)CDR	F8VQJ3;P02468	Laminin subunit gamma-1	424;424	11	Lamc1	0.201759		-0.211983				-0.00511162	0.00688451
CSEVFCFKCR	1	CSEVFCFK(1)CR	Q9Z1K6;A0A0A6YXB0;A0A0A6YXA7	E3 ubiquitin-protein ligase ARIH2	258;258;25	8	Arih2			0.203138		0.217107		0.210123	1.67464
CSGCHSYQESTKQLTMK	1	CSGCHSYQESTK(1)QLTMK	Q5DU02	Ubiquitin carboxyl-terminal hydrolase 22	394	12	Usp22					0.837297		0.837297
CSKEVATAIR	1	CSK(1)EVATAIR	P25444;D3YVC1;D3YWJ3	40S ribosomal protein S2	145;145;145	3	Rps2	0.0136409		-0.16524				-0.0757997	0.257719
CSKTLTQGGVTYR	1	CSK(1)TLTQGGVTYR	Q9R059;F2Z455	Four and a half LIM domains protein 3	167;167	3	Fhl3	-0.0927863	0.719403	0.159887	0.128821	0.387583	0.33754	0.273408	1.21927
CSLDMIPDLKAMDPLK	1;2	CSLDMIPDLK(1)AMDPLK	A0A286YDF5;Q69ZN7;E9Q390;Q69ZN7-4;A0A286YCZ3	Myoferlin	1928;1915;1915;1690;1174	10	Myof	0.167872	-0.252827	0.336512	-0.18577	-0.229027	-0.246789	-0.0683383	0.267139
CSLLPVVNNSGAICNSWKLDPATLR	1	CSLLPVVNNSGAICNSWK(1)LDPATLR	Q80YQ2;Q80YQ2-2;F8WJB0;E9QNV2;H3BJ42	Mediator of RNA polymerase II transcription subunit 23	242;242;245;245;75	18	Med23	0.121015		0.266996	-0.229754			0.0527524	0.122238
CSNHLQDKIQK	1	CSNHLQDK(1)IQK	Q02614	SAP30-binding protein	134	8	Sap30bp		0.148348	-0.145238	0.144177			0.0490957	0.178112
CSNQLPQSITKMQCCCDLGR	1	CSNQLPQSITK(1)MQCCCDLGR	Q61554	Fibrillin-1	355	11	Fbn1		-0.229433	-0.665317	-0.116113	-0.192365	0.117562	-0.217133	0.787438
CSPIGVYTSGKGSSAAGLTASVIRDPSSR	1	CSPIGVYTSGK(1)GSSAAGLTASVIRDPSSR	P49718	DNA replication licensing factor MCM5	407	11	Mcm5	-0.739083	-0.321099	-0.898592		-0.453617	-0.129829	-0.508444	1.66432
CSSILLHGKEQPLDEELK	1	CSSILLHGK(1)EQPLDEELK	Q8VDN2	Sodium/potassium-transporting ATPase subunit alpha-1	526	9	Atp1a1	-0.399197	-0.594596	-0.310486	-0.365054	-0.470809	-0.407153	-0.424549	3.87954
CSSKYSTIPK	1	CSSK(1)YSTIPK	Q3UMA3;Q99LI8;B1ATY9	Hepatocyte growth factor-regulated tyrosine kinase substrate	196;196;180	4	Hgs			-1.23559	-0.81525	-0.137537		-0.729458	0.823477
CSVASIKTGFQAVTGK	1	CSVASIK(1)TGFQAVTGK	Q99L45	Eukaryotic translation initiation factor 2 subunit 2	313	7	Eif2s2	-0.37589	0.28759	-0.502096	0.0762854	0.36233	0.229957	0.0130294	0.0298096
CSVCPDYDLCSVCEGKGLHR	1	CSVCPDYDLCSVCEGK(1)GLHR	Q64337;D3YZJ1;Q64337-2	Sequestosome-1	157;157;157	16	Sqstm1	-0.473871	-0.860897		-0.726305	-0.452945	-0.530281	-0.60886	2.80876
CSWQDLKDFMR	1	CSWQDLK(1)DFMR	Q3TWW8	Serine/arginine-rich splicing factor 6	127	7	Srsf6					0.230203	0.145743	0.187973	0.851744
CSYISYSNNKDGETSLMAEEADEGR	1	CSYISYSNNK(1)DGETSLMAEEADEGR	Q80T85	DDB1- and CUL4-associated factor 5	678	10	Dcaf5		-0.315056					-0.315056
CSYPYGFFLEPKSTK	1	CSYPYGFFLEPK(0.229)STK(0.771)	Q6ZPS6;A0A0G2JEA0	Ankyrin repeat and IBR domain-containing protein 1	677;677	15	Ankib1		-0.703924					-0.703924
CTDDFNGAQCKAVCVEAGMIALR	1	CTDDFNGAQCK(1)AVCVEAGMIALR	O88685;A2AGN7	26S protease regulatory subunit 6A	400;358	11	Psmc3	-0.355461	-0.128141	-0.096576	-0.1176	-0.0572866	-0.410371	-0.194239	1.61492
CTFTSPKTPEHEGR	1	CTFTSPK(1)TPEHEGR	Q6DID7;Q6DID7-2	Protein wntless homolog	168;68	7	Wls		-0.090296	-0.0429472	0.350384			0.0723803	0.183137
CTGPLANCLSEKTR	1	CTGPLANCLSEK(1)TR	B9EKI5;Q3TTA7-2;Q3TTA7	E3 ubiquitin-protein ligase CBL-B	696;544;696	12	Cblb	-0.911886		-1.73312	-0.847414			-1.16414	1.25909
CTIERDQYKNEVQLLEIEK	1	CTIERDQYK(1)NEVQLLEIEK	F7BJB9		837	9	Morc3					-0.0447765		-0.0447765
CTKIINADSEDPK	1	CTK(1)IINADSEDPK	P46471;Q8BVQ9	26S protease regulatory subunit 7	100;142	3	Psmc2		0.16633					0.16633
CTKLFVEALGQIGPAPPLK	1	CTK(1)LFVEALGQIGPAPPLK	E9QAI5;B2RQC6;G3UWN2;B2RQC6-2	CAD protein;Glutamine-dependent carbamoyl-phosphate synthase;Aspartate carbamoyltransferase;Dihydroorotase	1371;1434;1434;1434	3	Cad	-0.376676	0.32435	-0.00186228	0.470615	-0.0847621	-0.433974	-0.0170516	0.0394805
CTLAEKLGGSAVISLEGKPL	1	CTLAEK(1)LGGSAVISLEGKPL	P18760;F8WGL3	Cofilin-1	152;152	6	Cfl1		0.139993					0.139993
CTLPLTGKQCVNR	1	CTLPLTGK(1)QCVNR	Q9D0K2;Q3UJQ9	Succinyl-CoA:3-ketoacid coenzyme A transferase 1, mitochondrial;Succinyl-CoA:3-ketoacid-coenzyme A transferase	463;463	8	Oxct1		0.562963			0.168642	0.1153	0.282302	0.736254
CTLTSVPQTQALLNKAK	1	CTLTSVPQTQALLNK(0.741)AK(0.259)	A2AA71;A2AA72;Q3U2P1;Q3U2P1-2	Protein transport protein Sec24A	399;399;399;399	15	Sec24a	-0.151138						-0.151138
CTLTSVPQTQALLNKAK	1	CTLTSVPQTQALLNK(0.447)AK(0.553)	A2AA71;A2AA72;Q3U2P1;Q3U2P1-2	Protein transport protein Sec24A	401;401;401;401	17	Sec24a	0		-0.0170958				-0.00854792	0.30103
CTNSSAESSCTNKSASSFK	1	CTNSSAESSCTNK(1)SASSFK	Q7TT36	Probable G-protein coupled receptor 125	1090	13	Gpr125	-0.322361	-0.361138	-0.233227	0.132511	-0.294916		-0.215826	1.13352
CTNTDIPESKQAMK	1	CTNTDIPESK(1)QAMK	Q3UVY1	Probable G-protein coupled receptor 149	483	10	Gpr149		-0.172132	-0.210329	0.556993	-0.0438392	0.0439044	0.0349194	0.0899389
CTNTDIPESKQAMK	1	CTNTDIPESK(0.113)QAMK(0.887)	Q3UVY1	Probable G-protein coupled receptor 149	487	14	Gpr149			0.0720372	0.0395596	0.257011		0.122869	0.675099
CTPSVISFGSKNR	1	CTPSVISFGSK(1)NR	Q61699;Q61699-2;E9Q0U7;D3Z027	Heat shock protein 105 kDa	44;44;44;44	11	Hsph1				0.199876		0.0539454	0.126911	0.478628
CTQDLGNSTKAVSSAIAK	1	CTQDLGNSTK(1)AVSSAIAK	P26039	Talin-1	1096	10	Tln1	-0.719661		-0.614735	-0.410045	-0.335153	-0.356292	-0.487177	2.50984
CTTEAEQEVEEEKVEK	1	CTTEAEQEVEEEK(0.993)VEK(0.007)	Q8K2J7-2;Q8K2J7	RELT-like protein 1	31;101	13	Rell1		-1.51585			-0.0359785	-0.72578	-0.759203	0.662035
CTTEAEQEVEEEKVEK	1	CTTEAEQEVEEEK(0.121)VEK(0.879)	Q8K2J7-2;Q8K2J7	RELT-like protein 1	34;104	16	Rell1						-0.414634	-0.414634
CTVCNEATPIKTPPTGK	1	CTVCNEATPIK(1)TPPTGK	Q9CZX7	Type 2 phosphatidylinositol 4,5-bisphosphate 4-phosphatase	88	11	Tmem55a	0.0220482	-0.725565	-0.247525	-0.707878	0.0382957	-0.241799	-0.310404	1.12898
CVCKDNVEGFNCER	1	CVCK(1)DNVEGFNCER	F8VQJ3;P02468	Laminin subunit gamma-1	464;464	4	Lamc1		-0.127242			0.669208		0.270983	0.207876
CVDPWLTKTK	1	CVDPWLTK(0.999)TK(0.001)	O54965	E3 ubiquitin-protein ligase RNF13	273	8	Rnf13	-0.681284	-0.649684	-0.592114	-0.540715	-0.614514	-0.593877	-0.612031	6.15249
CVDPWLTKTK	1	CVDPWLTK(0.059)TK(0.941)	O54965	E3 ubiquitin-protein ligase RNF13	275	10	Rnf13	-0.59861	-0.439774	-0.504632				-0.514339	2.10014
CVEVVKTFNLPLLMLGGGGYTIR	1	CVEVVK(1)TFNLPLLMLGGGGYTIR	A0A0R4J008		290	6				0.41846				0.41846
CVICGGPGVSDAYYCKECTIQEK	1	CVICGGPGVSDAYYCK(1)ECTIQEK	P83870	PHD finger-like domain-containing protein 5A	73	16	Phf5a		0.178874			0.0311128		0.104993	0.408529
CVICQDQSKTVLLLPCR	1	CVICQDQSK(1)TVLLLPCR	A0A1L1SQ68;Q8BUH7;H9KV16;E9PVG0	Ring finger protein 26	258;379;19;379	9	Rnf26;Gm9008	-0.249153		-0.337375	-0.270469			-0.285666	2.06831
CVIEEKQGLK	1	CVIEEK(1)QGLK	Q5SUR0;F6RUL9	Phosphoribosylformylglycinamidine synthase	1031;136	6	Pfas	-0.183703	0.0601858			0.174662		0.0170481	0.0522424
CVIMCQGSKK	1	CVIMCQGSK(0.986)K(0.014)	Q6P4T2	U5 small nuclear ribonucleoprotein 200 kDa helicase	1710	9	Snrnp200					-0.380071		-0.380071
CVIMCQGSKK	1	CVIMCQGSK(0.5)K(0.5)	Q6P4T2	U5 small nuclear ribonucleoprotein 200 kDa helicase	1711	10	Snrnp200					-0.49983		-0.49983
CVLDPKNSDILIQTELRPVK	1	CVLDPK(1)NSDILIQTELRPVK	P70227	Inositol 1,4,5-trisphosphate receptor type 3	660	6	Itpr3		-0.00216567			-0.12042		-0.0612927	0.311089
CVLKIGEHTPSALAIMENANVLAR	1	CVLK(1)IGEHTPSALAIMENANVLAR	A6ZI44;P05064;D3YWI1;D3Z510;A0A0U1RPN8	Fructose-bisphosphate aldolase;Fructose-bisphosphate aldolase A	207;153;153;153;153	4	Aldoa	0.0736832		0.171591	0.345623			0.196966	0.880804
CVLKVHSFTHEAPNQR	1	CVLK(1)VHSFTHEAPNQR	Q99ME2	WD repeat-containing protein 6	919	4	Wdr6	-0.419488		-0.600446	-0.490355			-0.50343	1.96821
CVNLIGKYQCACNPGYHPTHDR	1	CVNLIGK(1)YQCACNPGYHPTHDR	Q61554	Fibrillin-1	1179	7	Fbn1			0.162726				0.162726
CVNNYQGMLKVACAEEWQESR	1	CVNNYQGMLK(1)VACAEEWQESR	Q8BH58	TIP41-like protein	84	10	Tiprl		0.130536			-0.0131158		0.0587099	0.248912
CVQDAKGGSFYR	1	CVQDAK(1)GGSFYR	Q80SY4	E3 ubiquitin-protein ligase MIB1	222	6	Mib1	-1.45036		-1.65159		-1.02139	-0.626781	-1.18753	1.85894
CVQEWSKNK	1	CVQEWSK(0.999)NK(0.001)	Q80Z37	E3 ubiquitin-protein ligase Topors	134	7	Topors						0.400647	0.400647
CVQEWSKNK	1	CVQEWSK(0.398)NK(0.602)	Q80Z37	E3 ubiquitin-protein ligase Topors	136	9	Topors					0.00891709		0.00891709
CVQKDIQPYMR	1	CVQK(1)DIQPYMR	P30280;A0A0J9YU51;Q9D8L9	G1/S-specific cyclin-D2	48;48;48	4	Ccnd2				-1.05059	0.0817487		-0.484422	0.260082
CVSGCWEVQTTPSCPVCKER	1	CVSGCWEVQTTPSCPVCK(1)ER	A0A0R4J031;Q8C006;F6U6G6;Q8C006-2	Tripartite motif-containing protein 35	76;61;70;61	18	Trim35				0.356257			0.356257
CVTAPGCVNGVCKEPWQCICK	1	CVTAPGCVNGVCK(0.998)EPWQCICK(0.002)	Q925U3;Q09163;B4YB48;Q09163-2;Q9DAU5;E9PVN3;G3UWU8;B4YB46;Q09163-6;Q09163-5;Q09163-4;Q09163-3;G3UX30	Protein delta homolog 1;Fetal antigen 1	69;69;69;69;69;69;69;69;69;69;69;69;68	13	Dlk1			-0.894376		0.0329472		-0.430714	0.281132
CVTKLESMGFR	1	CVTK(1)LESMGFR	Q9D289;A0A1W2P7S5;A0A1W2P836	Trafficking protein particle complex subunit 6B	35;35;35	4	Trappc6b		0.433387	0.939979		0.379843	0.465086	0.554574	1.62941
CVVAECIGKLVFVNPPYLLPR	1	CVVAECIGK(1)LVFVNPPYLLPR	Q6ZQ73	Cullin-associated NEDD8-dissociated protein 2	961	9	Cand2	0.13606		0.466236	0.19232			0.264872	0.914507
CVVSEAGKALDMSYDHKPEDEVELAR	1	CVVSEAGK(0.999)ALDMSYDHK(0.001)PEDEVELAR	Q61074;A0A0J9YVG0	Protein phosphatase 1G	355;248	8	Ppm1g		-0.0900656			-0.418658	-0.0342046	-0.180976	0.568081
CWAQSEVAAPCALKSEEICQWK	1	CWAQSEVAAPCALK(1)SEEICQWK	F6YX19;A0A087WSN5;F7DFD7;Q99LV7;Q99LV7-2	Phosphatidylinositol-glycan biosynthesis class X protein	191;191;193;193;89	14	Pigx					-0.302564		-0.302564
CYDFDVHTMKTLK	1	CYDFDVHTMK(0.998)TLK(0.002)	Q8R349	Cell division cycle protein 16 homolog	553	10	Cdc16				0.301002	0.101381	0.579373	0.327252	0.847331
CYECGEKGHYAYDCHR	1	CYECGEK(1)GHYAYDCHR	A0A3Q4L393;Q8BL97-4;Q8BL97-2;A0A3Q4EH04;A0A3Q4L335;Q8BL97-3;Q8BL97;A0A3Q4EGP0	Serine/arginine-rich splicing factor 7	112;112;112;112;112;112;141;28	7	Srsf7			0.0152121	0.586404			0.300808	0.315613
CYLEQKAVCGEDLPPLTYDQLK	1	CYLEQK(1)AVCGEDLPPLTYDQLK	Q8K0C4	Lanosterol 14-alpha demethylase	342	6	Cyp51a1	0.302524	-0.0830954	-0.0745474	-0.127762	-0.398931	0.131985	-0.041638	0.162566
CYPDIPNPYKSSILSLIK	1	CYPDIPNPYK(0.997)SSILSLIK(0.003)	A0A0R4J268;G3X8V6;O70458-2;O70458	Oncostatin-M-specific receptor subunit beta	775;776;775;776	10	Osmr	-1.52516		-1.6953	-0.94561			-1.38869	1.59045
CYQMVISKESPDVEEEDLYER	1	CYQMVISK(1)ESPDVEEEDLYER	E9PV48;Q64345	Interferon-induced protein with tetratricopeptide repeats 3	351;351	8	I830012O16Rik;Ifit3						-0.0575268	-0.0575268
CYSCGEFGHIQKDCTK	1	CYSCGEFGHIQK(1)DCTK	A0A0N4SVS6;P53996;P53996-2;P53996-3	Cellular nucleic acid-binding protein	124;131;123;130	12	Cnbp	0.255078		0.0103502	-0.11774			0.0492292	0.156955
[truncated: 15,598 more rows]
