# Supplementary material for: Ubiquitinome Profiling Reveals in Vivo UBE2D3 Targets and Implicates UBE2D3 in Protein Quality Control
Source: Mol Cell Proteomics. 2023 Apr 13;22(6):100548. doi: 10.1016/j.mcpro.2023.100548 (PMC10209342; doi:10.1016/j.mcpro.2023.100548)
Supplement: Supplemental Table S9 [file mmc15.xlsx]

## Sheet: Ubiquitination Up
Table S9: List of diGly modified peptides increased or decreased in ubiquitination in SILAC-based diGly proteomics with Ube2d3 sh1
Sequence	Modifications	Position in peptide	GG sites probabilities	Proteins	Protein Names	Gene Names	Normalized H/L ratio exp. 1 (log2)	Normalized H/L ratio exp. 2 (log2)	Normalized H/L ratio exp. 3 (log2)	Normalized H/L ratio exp. 4 (log2)	Normalized H/L ratio exp. 5 (log2)	Normalized H/L ratio exp. 6 (log2)	Mean normalized H/L ratio (log2)	-log10 p-value
MPLSKVTYSEENR	GlyGly (K)	5	MPLSK(1)VTYSEENR	Q8VHL0;Q8VHL0-2	Urea transporter 1	Slc14a1	2.155	2.77897	2.13333	2.09562	2.21198	2.09717	2.24535	5.31856
VILKNSQGEEVAQR	GlyGly (K)	4	VILK(1)NSQGEEVAQR	P14733	Lamin-B1	Lmnb1	0.828225	0.727006	0.955685	0.751121	0.495797	0.540523	0.716393	3.78962
EMMKETFK	GlyGly (K)	4	EMMK(1)ETFK	Q8BHC4;B0QZX9	Dephospho-CoA kinase domain-containing protein	Dcakd		0.548733	0.666302		0.542506	0.658371	0.603978	3.41939
HMCKETVSFPLNSPGQQSGLK	GlyGly (K)	4	HMCK(1)ETVSFPLNSPGQQSGLK	Q6PB60	Protein BHLHb9	Bhlhb9	0.562865	0.441802	0.951513	0.689746	0.458907	0.614945	0.619963	3.33246
VHEQDQLYSVKACDDAFIALLPVRPR	GlyGly (K)	11	VHEQDQLYSVK(1)ACDDAFIALLPVRPR	A0A5F8MPW9;Q3URU2;Q3URU2-2	Paternally-expressed gene 3 protein	Peg3	0.748204	0.568713	0.744506	0.628167			0.672397	3.20413
GWLTKQYEDGQWK	GlyGly (K)	5	GWLTK(1)QYEDGQWK	F6RND9;F6S5I0;P97434;P97434-2;P97434-4;P97434-3;Q5SWZ5	Myosin phosphatase Rho-interacting protein	Mprip	0.854315	0.472592	0.902652	0.605779	0.687956	0.341644	0.644156	3.11445
LDDINPTVLIKR	GlyGly (K)	11	LDDINPTVLIK(1)R	Q05769	Prostaglandin G/H synthase 2	Ptgs2	0.788268	0.845751	0.394404	1.12724	1.00777	0.544683	0.784686	3.02775
QKASIHEAWTDGK	GlyGly (K)	2	QK(1)ASIHEAWTDGK	A0A1L1SV25;E9Q2W9;P57780;A1BN54;Q7TPR4	Alpha-actinin-4;Alpha-actinin-1	Actn4;Actn1	0.980976	0.558659	0.836974		0.726918	0.502432	0.721192	2.91634
KLDEAVAEAHLGK	GlyGly (K)	1	K(1)LDEAVAEAHLGK	P50247	Adenosylhomocysteinase	Ahcy	0.73014	0.607579	0.943359	0.754032			0.758777	2.78597
NVPIAVQAVAKASIDQSR	GlyGly (K)	11	NVPIAVQAVAK(1)ASIDQSR	Q05769	Prostaglandin G/H synthase 2	Ptgs2	0.693855	0.966504	0.939678	1.65113	0.84141	0.547055	0.939939	2.74051
LPPVLAIQLKR	GlyGly (K)	10	LPPVLAIQLK(1)R	P70398;Q4FE56	Probable ubiquitin carboxyl-terminal hydrolase FAF-X;Ubiquitin carboxyl-terminal hydrolase	Usp9x	0.652785		0.651683	0.740021			0.681496	2.73546
GADFLVTEVENGGSLGSKK	GlyGly (K)	18;19	GADFLVTEVENGGSLGSK(0.967)K(0.033);GADFLVTEVENGGSLGSK(0.026)K(0.974)	P52480;A0A1L1SU37;P52480-2	Pyruvate kinase PKM	Pkm	0.9151	0.371949	0.959918	0.506703	0.408277	0.538439	0.616731	2.69933
VLSKEFHLNESGDPSSK	GlyGly (K)	13;4	EFHLNESGDPSSK(1)STEIK;VLSK(1)EFHLNESGDPSSK	Q9EQU5;A2BE93;Q9EQU5-2	Protein SET	Set	0.772055	0.458592	0.91288	0.611645	0.451013		0.641237	2.69135
INAFNWAKVR	GlyGly (K)	8	INAFNWAK(1)VR	F8VPU2	FERM, RhoGEF and pleckstrin domain-containing protein 1	Farp1	0.965618		1.07854	1.14078			1.06165	2.63383
VLLQHVHEGYEKDLWEYIED	GlyGly (K)	12	VLLQHVHEGYEK(1)DLWEYIED	Q9Z1K5;H9KV21	E3 ubiquitin-protein ligase ARIH1	Arih1		0.704872			0.699463		0.702167	2.61046
ELPDSKEVLEK	GlyGly (K)	6	ELPDSK(1)EVLEK	Q05769	Prostaglandin G/H synthase 2	Ptgs2		0.86671	0.737168		0.856388		0.820089	2.59188
IQGQNKEMLAAACQMFLGK	GlyGly (K)	6	IQGQNK(1)EMLAAACQMFLGK	O08917;G3UZZ5;G3UWW8	Flotillin-1	Flot1	1.01436			0.92729	1.04327	0.60739	0.898077	2.53576
MEDSPTMVKVDRGENQILSCR	Acetyl (Protein N-term);GlyGly (K)	9	MEDSPTMVK(1)VDRGENQILSCR	Q8VHL0	Urea transporter 1	Slc14a1		2.28868		1.25199	1.93421	1.6727	1.7869	2.41764
LSVLHAKCTR	GlyGly (K)	7	LSVLHAK(1)CTR	Q7TQI7	Ankyrin repeat and BTB/POZ domain-containing protein 2	Abtb2	0.820567		0.929791	0.699374	0.309642	0.489851	0.649845	2.35633
QLGSILKTNVR	GlyGly (K)	7	QLGSILK(1)TNVR	Q6P5F9;F6YA11	Exportin-1	Xpo1	1.59665	0.488926	0.99769	1.29655	0.637564	0.498864	0.919373	2.35584
EGSPVLLNCLMYKMCYYR	GlyGly (K)	13	EGSPVLLNCLMYK(1)MCYYR	P46978	Dolichyl-diphosphooligosaccharide--protein glycosyltransferase subunit STT3A	Stt3a	0.551295		0.541911	0.664756			0.585987	2.34602
QQQAKFDQCVLDK	GlyGly (K)	5	QQQAK(1)FDQCVLDK	Q9DCJ5	NADH dehydrogenase [ubiquinone] 1 alpha subcomplex subunit 8	Ndufa8	0.699019	0.655627	0.770702	1.21928	0.324926	0.309409	0.66316	2.32896
YDDYPEHGVDIVKAK	GlyGly (K)	13;15	YDDYPEHGVDIVK(1)AK;YDDYPEHGVDIVK(0.427)AK(0.573)	Q8VDF2;Q8VDF2-2	E3 ubiquitin-protein ligase UHRF1	Uhrf1	0.509442	0.473112	0.868608	0.183709	0.74992	1.11263	0.649571	2.32667
ILVNSITSLVNTFVPSGKLMK	GlyGly (K)	18	ILVNSITSLVNTFVPSGK(0.992)LMK(0.008)	Q9WV54;D3Z505	Acid ceramidase;Acid ceramidase subunit alpha;Acid ceramidase subunit beta	Asah1			0.636451	0.646716			0.641583	2.29305
VVLTKEEFDR	GlyGly (K)	5	VVLTK(1)EEFDR	Q8CJF7	Protein ELYS	Ahctf1			0.632268	0.850639	0.68437	0.41846	0.646434	2.2671
WATAKLQR	GlyGly (K)	5	WATAK(1)LQR	Q7TN75-2;Q7TN75;E9Q3F7	Retrotransposon-derived protein PEG10	Peg10	0.361768		0.680594	0.792772	0.417272	1.0256	0.655601	2.23243
MEDSPTMVKVDR	Acetyl (Protein N-term);GlyGly (K)	9	MEDSPTMVK(1)VDRGENQILSCR	Q8VHL0	Urea transporter 1	Slc14a1		2.23554			1.90227	1.70474	1.94752	2.20301
MSMKEVDEQMLNVQNK	2 Oxidation (M);GlyGly (K)	12;4	EVDEQMLNVQNK(1)NSSYFVEWIPNNVK(1)TAVCDIPPR;MSMK(1)EVDEQMLNVQNK	P68372;P99024;Q7TMM9;Q9CWF2	Tubulin beta-4B chain;Tubulin beta-5 chain;Tubulin beta-2A chain;Tubulin beta-2B chain	Tubb4b;Tubb5;Tubb2a;Tubb2b	0.652234		0.665393				0.658813	2.19671
AAMSVTLTSVKR	GlyGly (K)	11	AAMSVTLTSVK(1)R	Q3UTJ2;B7ZWM6;A0A0R4J1X5;Q3UTJ2-7;Q3UTJ2-6;Q3UTJ2-2;B9EKP8;D3Z080;Q3UTJ2-5;D3Z4W6;D3YTN2;D3YUT0;D3YY43	Sorbin and SH3 domain-containing protein 2	Sorbs2	1.09187	0.244156	0.989575		0.705845	0.83058	0.772405	2.1952
TQYNEQINKVK	GlyGly (K)	9	TQYNEQINK(0.996)VK(0.004)	E9QNZ2;Q7TPV2-2;Q7TPV2;Q7TPV2-3	E3 ubiquitin-protein ligase DZIP3	Dzip3	1.32331			1.32354		1.02744	1.22476	2.19199
TLKLATPTYGDLNHLVSATMSGVTTSLR	GlyGly (K)	3	TLK(1)LATPTYGDLNHLVSATMSGVTTSLR	Q9ERD7	Tubulin beta-3 chain	Tubb3			1.3927	1.36379			1.37824	2.17538
LQAAAKHIADTYR	GlyGly (K)	6	LQAAAK(1)HIADTYR	Q8BTX9;A0A1D5RLG0;A0A1D5RM62	Inactive hydroxysteroid dehydrogenase-like protein 1	Hsdl1	1.39939		0.264596	0.828875	1.00676	0.948003	0.889526	2.08048
SAAKESLYCAQR	GlyGly (K)	4	SAAK(1)ESLYCAQR	Q3U1N2;Q3U1N2-2	Sterol regulatory element-binding protein 2;Processed sterol regulatory element-binding protein 2	Srebf2	1.82847		1.75549	2.33087			1.97161	2.08038
ITTFKDLVIR	GlyGly (K)	5	ITTFK(1)DLVIR	Q99P88;A0A2R8VHH1	Nuclear pore complex protein Nup155	Nup155	1.23057		0.607768		0.716947	0.752663	0.826988	2.03118
VFSANSTAACTELAKR	GlyGly (K)	15	VFSANSTAACTELAK(1)R	B1AT82;Q9D0M1;B1AT83	Phosphoribosyl pyrophosphate synthase-associated protein 1	Prpsap1	0.857344	0.311271	1.15004	0.992841	0.316493	0.221568	0.641593	1.93464
ELPQSIVYKYMSIR	GlyGly (K)	9	ELPQSIVYK(1)YMSIR	Q8BPB5;F6ZFS0	EGF-containing fibulin-like extracellular matrix protein 1	Efemp1					0.649018	0.625364	0.637191	1.92757
IAFNTPTAVQKEEAR	GlyGly (K)	11	IAFNTPTAVQK(1)EEAR	Q61500	Integral membrane protein 2A	Itm2a	0.349365	0.501719	0.650948	0.856866			0.589725	1.91546
LSAELQLTKLK	GlyGly (K)	9;11	LSAELQLTK(1)LK;LSAELQLTK(0.03)LK(0.97)	Q9WU62-2;Q9WU62	Inner centromere protein	Incenp	-0.0562362	0.569686	0.427284	0.967095	0.908506	1.01035	0.637781	1.89261
ETGYTYILPKNVLK	GlyGly (K)	10;14	ETGYTYILPK(0.997)NVLK(0.003);ETGYTYILPK(0.067)NVLK(0.933)	Q99PV0	Pre-mRNA-processing-splicing factor 8	Prpf8	0.673195	0.789854	0.733615	0.0464212	0.825134		0.613644	1.88345
LNFSGQKNICTLSTIQK	GlyGly (K)	7;10	LNFSGQK(1)NICTLSTIQK;NICTLSTIQK(1)LPR	Q8R3E3-2;Q8R3E3	WD repeat domain phosphoinositide-interacting protein 1	Wipi1	0.535555		0.740021	0.524465			0.600014	1.87395
SDLELQFKCYHHEDR	GlyGly (K)	8	SDLELQFK(1)CYHHEDR	Q6P1E1-2;Q6P1E1	Zinc finger MIZ domain-containing protein 1	Zmiz1		0.760519	1.1503		0.665484	0.429643	0.751486	1.8148
KYAEALDYHR	GlyGly (K)	1	K(1)YAEALDYHR	Q8R349	Cell division cycle protein 16 homolog	Cdc16	0.950394		0.835601	0.605115			0.797037	1.80026
AGEVFIHKDK	GlyGly (K)	8;10	AGEVFIHK(0.905)DK(0.095);AGEVFIHK(0.148)DK(0.852)	Q99K48;Q99K48-2	Non-POU domain-containing octamer-binding protein	Nono	0.578311		0.912803	0.783666			0.75826	1.79318
KHIPLYECK	GlyGly (K)	9;1	K(1)HIPLYECK(1)DCGQSFLDDTVIAER;K(1)HIPLYECK(1)DCGQSFLDDTVIAER	A0A5F8MPW9;Q3URU2	Paternally-expressed gene 3 protein	Peg3		0.860049			0.66257	0.552672	0.691764	1.783
SPSPLVSLQAVKDSVSSFVR	GlyGly (K)	12	SPSPLVSLQAVK(1)DSVSSFVR	E9Q3X4;P59438;P59438-2;F6Q7C7	Hermansky-Pudlak syndrome 5 protein homolog	Hps5			0.810978	0.768841			0.789909	1.77017
ETFKYFLR	GlyGly (K)			Q8BHC4;B0QZX9	Dephospho-CoA kinase domain-containing protein	Dcakd		0.522859	0.452595		0.690194	1.09221	0.689464	1.7679
FLKVEFPAR	GlyGly (K)	3	FLK(1)VEFPAR	F8WIE1;Q91W89;E9PZ88;E9PYM7	Alpha-mannosidase;Alpha-mannosidase 2C1	Man2c1	0.606253		0.813361		0.52085		0.646821	1.75565
LKLTFSPFQVR	GlyGly (K)	2	LK(1)LTFSPFQVR	F8WIE1;Q91W89;E9PZ88	Alpha-mannosidase;Alpha-mannosidase 2C1	Man2c1	0.736302		0.696706				0.716504	1.75483
TMDVSKLSAEK	GlyGly (K)	6	TMDVSK(1)LSAEK	Q9R1P0;E9PW69	Proteasome subunit alpha type-4;Proteasome subunit alpha type	Psma4		0.725959	1.43445	2.21092		1.39298	1.44108	1.75089
TDPLWKGLSER	GlyGly (K)	6	TDPLWK(1)GLSER	Q5SRY7;Q5SRY7-2;Q5SRY7-4;Q5SRY7-3	F-box/WD repeat-containing protein 11	Fbxw11		0.744506	0.5065		0.824401		0.691802	1.73235
QAGVIYLKNMITQYWPDR	GlyGly (K)	8	QAGVIYLK(1)NMITQYWPDR	Q9EPL8	Importin-7	Ipo7		1.38388	0.452068		0.780814	1.04432	0.915273	1.72186
FNECGHVLYADIKMENGK	GlyGly (K)	13;18	FNECGHVLYADIK(0.996)MENGK(0.004);FNECGHVLYADIK(0.074)MENGK(0.926)	Q9D0E1-2;Q9D0E1	Heterogeneous nuclear ribonucleoprotein M	Hnrnpm		0.508226			0.756084	0.50518	0.58983	1.71463
QSVLKSIQEVQR	GlyGly (K)	5	QSVLK(1)SIQEVQR	Q9CZU3	Superkiller viralicidic activity 2-like 2	Skiv2l2	0.819668		0.814181			0.505383	0.713077	1.68694
KEYNIGVLR	GlyGly (K)	1	K(1)EYNIGVLR	P70398;Q4FE56	Probable ubiquitin carboxyl-terminal hydrolase FAF-X;Ubiquitin carboxyl-terminal hydrolase	Usp9x		0.627046			0.669662		0.648354	1.67955
DFTGAITLLEFKR	GlyGly (K)	12	DFTGAITLLEFK(1)R	Q8BS45;E0CYE0;E0CX73;E0CXQ7	Intraflagellar transport protein 56	Ttc26			0.834226	0.780142			0.807184	1.67122
MWDPHNDPNAQGDAFKTLFVAR	GlyGly (K)	16	MWDPHNDPNAQGDAFK(1)TLFVAR	Q62376;A0A1B0GRR8;Q62376-2;A0A1B0GR44;A0A1B0GR69	U1 small nuclear ribonucleoprotein 70 kDa	Snrnp70		0.835196	0.895613				0.865405	1.65339
TVKNCLALADDR	GlyGly (K)	3	TVK(1)NCLALADDR	Q9QZQ8;Q9QZQ8-2	Core histone macro-H2A.1	H2afy	1.27405	0.721241	1.23652	0.291839	0.314407		0.767613	1.64213
AQEIAPGDKAIQAELLK	GlyGly (K)	8;9	AIQAELLK(0.999)VK(0.001);AQEIAPGDK(1)AIQAELLK	Q9CR16	Peptidyl-prolyl cis-trans isomerase D	Ppid	1.13534		1.54562	0.914871			1.19861	1.63906
GTVCAANDFNPDADAKALR	GlyGly (K)	16	GTVCAANDFNPDADAK(1)ALR	F8WIT2;P14824	Annexin;Annexin A6	Anxa6		0.999351				1.07704	1.03819	1.62328
LCLAVKDYIR	GlyGly (K)	6	LCLAVK(1)DYIR	Q9D8W5;B1AT36;Q3TRH2	26S proteasome non-ATPase regulatory subunit 12	Psmd12	3.9542		3.7615	3.77157		0.904657	3.09798	1.61659
GSGNLEAIHVIKK	GlyGly (K)	12;13	GSGNLEAIHVIK(0.969)K(0.031);GSGNLEAIHVIK(0.411)K(0.589)	P80314;A0A1W2P7B7	T-complex protein 1 subunit beta	Cct2	-0.137949	5.78644	1.64676	1.54315	4.63198	4.47398	2.99073	1.61411
AGICHKVSTFAMR	GlyGly (K)	6	AGICHK(1)VSTFAMR	Q8BL86	Metallo-beta-lactamase domain-containing protein 2	Mblac2			0.990882	0.912573			0.951728	1.5821
GDLDSGLDHLKPSFPQKGLTEQQK	2 GlyGly (K)	11;6	GDLDSGLDHLK(1)PSFPQK(0.998)GLTEQQK(0.002);PSFPQK(1)GLTEQQK	P27641	X-ray repair cross-complementing protein 5	Xrcc5	1.51475	1.00267		0.529771	0.350497	0.398788	0.759295	1.57643
TELIQKAK	GlyGly (K)	6	TELIQK(1)AK	P68254;P68254-2	14-3-3 protein theta	Ywhaq			1.98565	1.01314	1.14261	0.593975	1.18384	1.56889
ELETGPKASHGYGGK	GlyGly (K)	8;7	ASHGYGGK(1)FGVEQDR;ELETGPK(0.999)ASHGYGGK(0.001)	Q60598;Q921L6	Src substrate cortactin	Cttn	0.582171		0.664119	0.994			0.746763	1.56462
AEATQDLASGASASSADPMIPGVLGGAEGPMAKK	GlyGly (K)	33;34	AEATQDLASGASASSADPMIPGVLGGAEGPMAK(0.924)K(0.076);AEATQDLASGASASSADPMIPGVLGGAEGPMAK(0.449)K(0.551)	A0A6I8MX03;A0A0U1RQ37;Q921J4	Ubiquitin-conjugating enzyme E2 S	Ube2s		0.560911			0.89033	1.03633	0.829189	1.55956
PTAAPPLAEAGAAKGLR	GlyGly (K)	20	PVSAIK(1)PTAAPPLAEAGAAK(1)GLR	Q9D2G2	Dihydrolipoyllysine-residue succinyltransferase component of 2-oxoglutarate dehydrogenase complex, mitochondrial	Dlst	1.49672		0.855352	1.01557			1.12255	1.54926
DVQIGDIVTVGECRPLSKTVR	GlyGly (K)	18	DVQIGDIVTVGECRPLSK(1)TVR	A0A1B0GSE8;P62281	40S ribosomal protein S11	Rps11	1.25023	1.03019	0.697151	-0.197567	2.2154	2.82	1.30257	1.49885
YNKTTAQVLIR	GlyGly (K)	3	YNK(1)TTAQVLIR	P45376	Aldose reductase	Akr1b1	1.83054	0.309409	1.57754	1.93059			1.41202	1.48463
EVVCTHCPTGTAGKR	GlyGly (K)	14	EVVCTHCPTGTAGK(1)R	F8VQJ3;P02468	Laminin subunit gamma-1	Lamc1	0.685806	1.17779	0.214125	0.967685	0.16543		0.642167	1.48293
AHALGGDWKQVAPAGAHVAVK	GlyGly (K)	9	AHALGGDWK(1)QVAPAGAHVAVK	Q3TZX8-2;Q3TZX8;Q3TZX8-3;A0A0U1RPV7	Polynucleotide 5'-hydroxyl-kinase NOL9	Nol9	0.645978		1.00971			0.548437	0.734707	1.4608
LFSFVTFESVGESKAPR	GlyGly (K)	14	LFSFVTFESVGESK(1)APR	Q924C1	Exportin-5	Xpo5	0.89243		0.41738	0.756938			0.688916	1.40251
AAIKSLSR	GlyGly (K)	4	AAIK(1)SLSR	Q8BJY1	26S proteasome non-ATPase regulatory subunit 5	Psmd5	0.680234		1.10635		0.333195	0.375623	0.62385	1.40241
FHIGCEKGGANLIK	GlyGly (K)	7;14	FHIGCEK(0.993)GGANLIK(0.007);FHIGCEK(0.092)GGANLIK(0.908)	P70398;Q4FE56	Probable ubiquitin carboxyl-terminal hydrolase FAF-X;Ubiquitin carboxyl-terminal hydrolase	Usp9x		0.743558			0.643579		0.693569	1.33908
EYDQALADLKK	GlyGly (K)	10;11	EYDQALADLK(0.995)K(0.005);EYDQALADLK(0.418)K(0.582)	Q9CR16	Peptidyl-prolyl cis-trans isomerase D	Ppid	0.700173		1.06984	0.485427			0.751813	1.31999
GDVKGPQMAVK	GlyGly (K)	4	GDVK(1)GPQMAVK	E9Q616		Ahnak					1.36014	1.58193	1.47103	1.31965
AQVCLISSSKSGER	GlyGly (K)	10	AQVCLISSSK(1)SGER	Q3TMP1		Gtf3c3	5.31248		4.23611	4.06841	-0.184671	1.16723	2.91991	1.31905

## Sheet: Ubiquitination Down
Table S9: List of diGly modified peptides increased or decreased in ubiquitination in SILAC-based diGly proteomics with Ube2d3 sh1
Sequence	Modifications	Position in peptide	GG sites probabilities	Proteins	Protein Names	Gene Names	Normalized H/L ratio exp. 1 (log2)	Normalized H/L ratio exp. 2 (log2)	Normalized H/L ratio exp. 3 (log2)	Normalized H/L ratio exp. 4 (log2)	Normalized H/L ratio exp. 5 (log2)	Normalized H/L ratio exp. 6 (log2)	Mean normalized H/L ratio (log2)	-log10 p-value
SDQLLDMSSAFSKTTK	GlyGly (K)	13;3	SDQLLDMSSAFSK(0.999)TTK(0.001);TTK(1)TLAQQK	A0A0U1RP87;Q9Z2P8	Vesicle-associated membrane protein 5	Vamp5	-0.867936	-0.720802	-0.700919	-0.80498	-0.747391	-0.792757	-0.772464	6.16191
DVFTKGYGFGLIK	GlyGly (K)	5	DVFTK(1)GYGFGLIK	Q60932-2;Q60932;F2Z471	Voltage-dependent anion-selective channel protein 1	Vdac1	-0.861736	-0.800701	-0.819165	-0.652266	-0.725327	-0.735331	-0.765754	5.69683
SIGSNQPFPIKPLSESK	GlyGly (K)	11;17	SIGSNQPFPIK(1)PLSESK(1)NR;SIGSNQPFPIK(1)PLSESK(1)NR	Q5Y5T1-2;Q5Y5T1	Probable palmitoyltransferase ZDHHC20	Zdhhc20	-1.00512	-1.01494	-1.05451	-1.02732	-0.809322	-0.88478	-0.965998	5.67464
CVDPWLTKTK	GlyGly (K)	8;10	CVDPWLTK(0.999)TK(0.001);CVDPWLTK(0.059)TK(0.941)	O54965	E3 ubiquitin-protein ligase RNF13	Rnf13	-0.670911	-0.629322	-0.504632	-0.540715	-0.614514	-0.593877	-0.592329	5.62379
KVQFSQHPAAAKLPLEQSEDPAGLIR	GlyGly (K)	1;11	K(1)VQFSQHPAAAK;VQFSQHPAAAK(1)LPLEQSEDPAGLIR	Q9JI78;A0A286YCI0;A0A286YCZ7	Peptide-N(4)-(N-acetyl-beta-glucosaminyl)asparagine amidase	Ngly1	-1.22391	-0.953635	-1.03673	-0.99094	-1.1689	-0.992431	-1.06109	5.60774
HYLQLNLAGPAEQETKLDLIREEPK	GlyGly (K)	16;25	HYLQLNLAGPAEQETK(1)LDLIR;HYLQLNLAGPAEQETK(0.108)LDLIREEPK(0.892)	Q9JIM1-2	Equilibrative nucleoside transporter 1	Slc29a1		-0.966263	-0.893544	-0.888915	-0.889022	-0.792657	-0.88608	5.25122
AFKDTGKTPVEPEVAIHR	Acetyl (Protein N-term);2 GlyGly (K)	3;4	AFK(1)DTGK(1)TPVEPEVAIHR;DTGK(1)TPVEPEVAIHR	P60867	40S ribosomal protein S20	Rps20	-1.40068	-1.37221	-1.81426	-1.81274	-1.43316	-1.49675	-1.55497	5.08548
RPINKLDSSDPLK	GlyGly (K)	8;5	LDSSDPLK(1)LNDPFQPFPGNDSPK;RPINK(1)LDSSDPLK	P42567;H3BK65;F6W2Q5;A0A0R4J0A0;P42567-2	Epidermal growth factor receptor substrate 15	Eps15	-0.687242	-0.706724	-0.592615	-0.612836	-0.832591	-0.620667	-0.675446	5.08176
AHVTGASSSSSSSTKGTYFPAILNPPPSPATER	GlyGly (K)	15	AHVTGASSSSSSSTK(1)GTYFPAILNPPPSPATER	A0A0R4J0A9;O88572	Low-density lipoprotein receptor-related protein 6	Lrp6	-1.09231	-0.920871	-1.26001	-1.32417	-1.04761	-1.05278	-1.11629	5.05009
ALPTATEDGSPVLGEGPASLKSSPSGSSGR	GlyGly (K)	21	ALPTATEDGSPVLGEGPASLK(1)SSPSGSSGR	Q91ZV8;J3QMG7	G-protein coupled receptor 124	Gpr124;Adgra2	-0.793082	-0.846636	-0.827205	-0.949756	-0.780017	-1.09299	-0.881614	5.01681
VQFSQHPAAAKLPLEQSEDPAGLIR	GlyGly (K)	11	VQFSQHPAAAK(1)LPLEQSEDPAGLIR	Q9JI78;A0A286YCI0;A0A286YCZ7	Peptide-N(4)-(N-acetyl-beta-glucosaminyl)asparagine amidase	Ngly1	-1.35199	-0.940506	-1.0017	-0.967786	-1.07948	-1.04246	-1.06399	4.94104
TKEGAVLKPELK	GlyGly (K)	2	TK(1)EGAVLKPELK	Q6PDI5;Q6PDI5-2;A2ALV7;A2ALV6;A2ALV8;A2ALW1	Proteasome-associated protein ECM29 homolog	Ecm29;AI314180	-0.741469	-0.645029	-0.668364	-0.501198	-0.592528	-0.547679	-0.616044	4.93627
GSSQPNLSTSYSEQEYGKAGGSPASYHGSTSPR	GlyGly (K)	18	GSSQPNLSTSYSEQEYGK(1)AGGSPASYHGSTSPR	Q8CHU3;Q8CHU3-2;Q5NCM6	Epsin-2	Epn2	-1.19757	-0.76901	-0.923496	-0.98436	-0.936138	-1.04023	-0.975133	4.87094
SHDTTSNTLTQLLAKAER	GlyGly (K)	15	SHDTTSNTLTQLLAK(1)AER	Q91VJ2	Protein kinase C delta-binding protein	Prkcdbp	-0.629255	-0.558049	-0.449552	-0.647467	-0.650771	-0.703713	-0.606468	4.82455
GKQATESPAYGIPLK	GlyGly (K)	2	GK(1)QATESPAYGIPLK	A0A1W2P8A8;Q99KK1	Receptor expression-enhancing protein 3	Reep3	-0.853658	-0.901257	-1.06001	-0.687521	-0.81919	-1.00185	-0.887247	4.80072
LEILQIHTKNMK	GlyGly (K)	9;12	LEILQIHTK(1)NMK;LEILQIHTK(0.02)NMK(0.98)	Q01853	Transitional endoplasmic reticulum ATPase	Vcp	-0.787891	-0.700216	-0.780042	-0.659563	-0.577896	-0.539121	-0.674122	4.77473
GKKPTEDPANDTVDFPK	GlyGly (K)	2;3;15	GK(0.971)K(0.029)PTEDPANDTVDFPK;GK(0.461)K(0.539)PTEDPANDTVDFPK;KPTEDPANDTVDFPK(1)R	E9Q8Z5;P30999-2;P30999-3;E9Q903;E9Q906;G3X9V2;E9Q8Z6;E9Q8Z8;P30999;E9Q8Z4;E9Q8Z9;D3Z2H2;E9Q901;E9Q904;E9Q986;D3Z7H6;E9Q907;E9Q905;D3Z2H7	Catenin delta-1	Ctnnd1		-0.692222	-0.686754	-0.561643	-0.602898	-0.600993	-0.628902	4.77311
SLAFGHYSEHWKTQR	GlyGly (K)	12	SLAFGHYSEHWK(1)TQR	Q64429;Q3UTK2	Cytochrome P450 1B1	Cyp1b1	-0.785651	-0.630573	-0.828101	-0.922128	-0.644713	-0.689055	-0.750037	4.75809
SLPVELKIK	GlyGly (K)	7	SLPVELK(0.997)IK(0.003)	E9QPX6;E9QAK8;Q6NZK5	Uncharacterized protein KIAA1328	AW554918;Kiaa1328	-1.2064	-1.26934	-1.25673		-1.32949		-1.26549	4.75473
EQGNIYKPNNKAMADEVTEK	Oxidation (M);GlyGly (K)	9;7;4	AMADEVTEK(1)QVYDAHTK;EQGNIYK(1)PNNK;PNNK(1)AMADEVTEK	P49817;H3BKG0	Caveolin-1	Cav1	-0.533618	-0.685315	-0.708727	-0.750276	-0.529114	-0.559175	-0.627704	4.71498
GTVPGSSPCDSSSGTCFCKR	GlyGly (K)	19	GTVPGSSPCDSSSGTCFCK(1)R	Q61292	Laminin subunit beta-2	Lamb2	-0.636706	-0.69612	-0.729866	-0.554655	-0.658287	-0.461283	-0.622819	4.67971
MSDSMDTDPSVLGASKTTR	GlyGly (K)	16	MSDSMDTDPSVLGASK(1)TTR	Q9CZT8;A2A7Z6	Ras-related protein Rab-3B	Rab3b	-1.11992	-1.09317	-1.12992	-1.39981	-0.830101	-1.06332	-1.10604	4.60908
DVIEEYFKCK	GlyGly (K)	8;10	DVIEEYFK(1)CK;DVIEEYFK(0.181)CK(0.819)	Q6ZWZ6;F7AEH4;A0A1W2P7A1;P63323	40S ribosomal protein S12	Rps12	-0.736533	-0.90018	-1.11813	-1.09409	-1.00211	-1.18965	-1.00678	4.60128
ATTLSNAVSSLASTGLSLTKVDER	GlyGly (K)	20	ATTLSNAVSSLASTGLSLTK(1)VDER	Q7M6Y3-6;Q7M6Y3;Q7M6Y3-4;A0A1L1SUR7;Q7M6Y3-5;Q7M6Y3-2;Q7M6Y3-3;A0A140LHQ8	Phosphatidylinositol-binding clathrin assembly protein	Picalm	-0.994931	-0.731757	-1.00364	-0.781058	-0.793657	-1.09798	-0.900504	4.57834
NPSLPSKLDPFESSDPFSSSSISSK	GlyGly (K)	7	NPSLPSK(1)LDPFESSDPFSSSSISSK	Q60902;Q60902-2;Q60902-4	Epidermal growth factor receptor substrate 15-like 1	Eps15l1	-0.720232	-0.699068	-0.770141	-0.460628	-0.614956	-0.632763	-0.649631	4.56926
HEVSGETVVFQGGGLGKTPDGQGLSTYK	GlyGly (K)	17;11	HEVSGETVVFQGGGLGK(1)TPDGQGLSTYK;TPDGQGLSTYK(1)ELCSLASDLSQPDLVYK	Q6PDI5;Q6PDI5-2;A2ALV7	Proteasome-associated protein ECM29 homolog	Ecm29;AI314180	-1.12497	-1.05394	-1.07203	-0.955928	-0.860504		-1.01348	4.56233
GRSDPYHATTGPLSPSKDCGSPK	GlyGly (K)	6;15	DCGSPK(1)YAYFNGCSSPTAPLSPMSPPGYK(1)LVTGDR;SDPYHATTGPLSPSK(1)DCGSPK	P23242	Gap junction alpha-1 protein	Gja1		-0.810587	-0.762999	-0.98396	-0.786149	-0.855745	-0.839888	4.55373
DAFALAKEK	GlyGly (K)	7;2	DAFALAK(1)EK;EK(1)APSIIFIDELDAIGTK(1)R	A0A087WPH7;O88685;A2AGN7;B7ZCF1	26S protease regulatory subunit 6A	Psmc3	-0.69094	-0.927194	-0.625556	-1.00234	-0.898108	-0.865122	-0.834877	4.48253
MASSMKQVSNPLPK	GlyGly (K)	6;8	MASSMK(1)QVSNPLPK;QVSNPLPK(1)VLSR	Q8VD75	Huntingtin-interacting protein 1	Hip1	-0.944388	-0.748554	-1.10448	-0.844328	-0.690218	-0.795584	-0.854592	4.47036
ALGQAASDSSGPEDMKR	GlyGly (K)	16	ALGQAASDSSGPEDMK(1)R	Q6GQT9	Nodal modulator 1	Nomo1	-0.635652	-1.05919	-0.948085	-1.04782	-0.919997	-1.08473	-0.949246	4.46475
DTGKTPVEPEVAIHR	GlyGly (K)	4	DTGK(1)TPVEPEVAIHR	P60867	40S ribosomal protein S20	Rps20	-1.52421	-1.13578	-1.53889	-1.25936	-1.00341	-1.0885	-1.25836	4.40837
DLPIYTTSASKAIR	GlyGly (K)	11	DLPIYTTSASK(1)AIR	Q5Y5T1-2;Q5Y5T1	Probable palmitoyltransferase ZDHHC20	Zdhhc20	-0.601715	-0.858489	-0.587294	-0.780364	-0.633904	-0.878348	-0.723352	4.3898
HSVATAADLELKSK	GlyGly (K)	12;2	HSVATAADLELK(0.996)SK(0.004);SK(1)QSLIDWNNPAIINK	Q6PDI5;Q6PDI5-2;A2ALV7;A2ALV6;A2ALV8;A2ALW1	Proteasome-associated protein ECM29 homolog	Ecm29;AI314180	-0.699185	-0.688404	-0.62171	-0.757477	-0.466796	-0.511608	-0.624197	4.3849
VEEILSSKLFDR	GlyGly (K)	8	VEEILSSK(1)LFDR	Q922J9;Q922J9-4;Q922J9-3;Q922J9-2;D3Z4N9;D3Z5W6	Fatty acyl-CoA reductase 1	Far1	-0.918715	-0.737398	-0.889182	-0.904629	-0.820336	-0.533911	-0.800695	4.37281
NFVVVMVTKAK	GlyGly (K)	2;9	AK(1)AGQGIPAPPEASPTAVPEPSTPFPPVLASGMSHPPPTSR;NFVVVMVTK(0.997)AK(0.003)	Q8CAP3;P54726;Q3TN85	UV excision repair protein RAD23 homolog A	Rad23a	-1.05107	-0.749523	-1.03171	-1.11229	-0.953579	-0.690614	-0.931464	4.35612
TDAPQPDVKDEEGKEEEK	GlyGly (K)	9;14;18	TDAPQPDVK(1)DEEGKEEEK;TDAPQPDVK(0.999)DEEGK(0.971)EEEK(0.03);TDAPQPDVK(0.008)DEEGK(0.181)EEEK(0.811)	P35564	Calnexin	Canx	-0.486287	-0.586449	-0.587294	-0.80294	-0.7166	-0.551564	-0.621856	4.33583
LFLKQGECASVHPK	GlyGly (K)	4	LFLK(1)QGECASVHPK	Q62179	Semaphorin-4B	Sema4b	-0.734875	-0.536754	-0.932251	-0.845702	-0.652675	-0.776182	-0.746407	4.32652
GTYTEFLKSGVDFGSLLK	GlyGly (K)	8	GTYTEFLK(1)SGVDFGSLLK	E9Q236;E9Q467		Abcc4	-0.774725	-0.837506	-0.746713	-0.525995	-0.705806	-0.528906	-0.686608	4.29979
WACMVTGSKYTEFNSSTTGTGTSQTR	GlyGly (K)	9	WACMVTGSK(1)YTEFNSSTTGTGTSQTR	Q9DC42;A0A0D9SEG8;E9QMJ5;E9QJS7;Q9Z0M6-2;Q9Z0M6-3;Q9Z0M6	CD97 antigen	Adgre5;Cd97	-1.60705	-1.40901	-1.79296	-1.51132	-1.00182	-1.24804	-1.42837	4.24958
EEGVTFPSAGSQTVAAAAKNGTSLNK	GlyGly (K)	19;26	EEGVTFPSAGSQTVAAAAK(0.993)NGTSLNK(0.007);EEGVTFPSAGSQTVAAAAK(0.5)NGTSLNK(0.5)	O88811;O88811-2	Signal transducing adapter molecule 2	Stam2	-0.816596	-1.01319	-0.865832	-0.824418	-0.616857	-0.609398	-0.791048	4.23646
CQNIHKSLQGVSGLK	GlyGly (K)	6	CQNIHK(1)SLQGVSGLK	O35704	Serine palmitoyltransferase 1	Sptlc1	-0.818707	-0.580526	-0.563902	-0.63536	-0.895046	-0.811827	-0.717561	4.22595
NPSVSEHLPDEKVQLFSK	GlyGly (K)	12	NPSVSEHLPDEK(1)VQLFSK	Q9R0L6;Q9R0L6-2	Pericentriolar material 1 protein	Pcm1	-1.57214	-1.47903	-2.1612	-1.67636	-1.62616	-1.18027	-1.61586	4.21423
QLSQMLKSSAPAQEEEEDPLAYYENHTSQIEIVR	GlyGly (K)	7	QLSQMLK(1)SSAPAQEEEEDPLAYYENHTSQIEIVR	P70227	Inositol 1,4,5-trisphosphate receptor type 3	Itpr3		-0.844328	-1.05901	-1.20636	-1.13052	-1.06453	-1.06095	4.21024
NIKQEPFSAR	GlyGly (K)	3	NIK(1)QEPFSAR	Q61263	Sterol O-acyltransferase 1	Soat1	-0.984645	-1.27432	-1.138	-0.681886	-0.983047	-1.15162	-1.03559	4.20774
GPAVQATKAAAGTK	GlyGly (K)	8;14;8;14	GPAVQATK(1)AAAGTK;GPAVQATK(0.002)AAAGTK(0.998);GPAVQATK(1)AAAGTK;GPAVQATK(0.002)AAAGTK(0.998)	E9Q175;E9PVU0;E9Q3L1;E9Q174;V9GXM4;V9GX76		Myo6	-0.834082	-1.11391	-1.00428	-1.17338	-0.903522	-0.663374	-0.948758	4.20765
AQVVSNLKGISMSSSK	GlyGly (K)	8	AQVVSNLK(1)GISMSSSK	P26039	Talin-1	Tln1	-0.721135	-0.689311	-0.778036	-0.563476	-0.941088	-0.966433	-0.77658	4.20481
TDHSITYKTSHYTNGAPLAVEPTLTIK	GlyGly (K)	8	TDHSITYK(1)TSHYTNGAPLAVEPTLTIK	O35375-5;O35375-6	Neuropilin-2	Nrp2		-1.35568		-1.37381	-1.42558	-1.55525	-1.42758	4.16055
AAAAATAATKGNGGGSGR	Acetyl (Protein N-term);GlyGly (K)	10	AAAAATAATK(1)GNGGGSGR	Q9D3B1	Very-long-chain (3R)-3-hydroxyacyl-CoA dehydratase 2	Hacd2	-0.573596	-0.463887	-0.536126	-0.82567	-0.670888	-0.609068	-0.613206	4.15001
LLALNPDAVELFKK	GlyGly (K)	13;14	LLALNPDAVELFK(0.899)K(0.101);LLALNPDAVELFK(0.079)K(0.921)	Q8VDI7;F6UMH9;F6Z1E7	Ubiquitin-associated domain-containing protein 1	Ubac1	-1.49423	-1.19902	-1.50787	-1.43234	-0.97727	-0.940811	-1.25859	4.14455
GFGDPFSGKDPFAPSSSAKPPK	GlyGly (K)	10;9	DPFAPSSSAK(1)PPK;GFGDPFSGK(1)DPFAPSSSAKPPK	Q60902;Q60902-3	Epidermal growth factor receptor substrate 15-like 1	Eps15l1	-0.647422	-0.752947		-0.596601	-0.580073	-0.53711	-0.622831	4.13606
EQGNIYKPNNKAMADEVTEK	GlyGly (K)	9;7;4	AMADEVTEK(1)QVYDAHTK;EQGNIYK(1)PNNK;PNNK(1)AMADEVTEK	P49817;H3BKG0	Caveolin-1	Cav1	-0.503425	-0.706582	-0.76295	-0.762461	-0.662163	-0.453024	-0.641768	4.11523
TAAKGEATAERPGEAAVASSPSK	GlyGly (K)	19;4	GEATAERPGEAAVASSPSK(1)ANGQENGHVK;TAAK(1)GEATAERPGEAAVASSPSK	P26645	Myristoylated alanine-rich C-kinase substrate	Marcks	-0.890091	-0.606452	-1.08366	-0.918742	-0.706017	-0.746567	-0.825255	4.10491
IAWTHITIPESLKQGQVEDEWYSLSGR	GlyGly (K)	13	IAWTHITIPESLK(1)QGQVEDEWYSLSGR	Q9QZ06;F7AT44;A9JEI5;Q8C5G6	Toll-interacting protein	Tollip	-0.959374	-0.83457	-0.906278	-0.577014	-0.664059	-0.629925	-0.76187	4.10361
LGPGQLTWKNSER	GlyGly (K)	9	LGPGQLTWK(1)NSER	Q8BP97;Q8BP97-2	Rhomboid domain-containing protein 3	Rhbdd3	-0.463868	-0.730632	-0.841663	-0.546161	-0.636347	-0.726615	-0.657548	4.10023
LKSLASMDSR	GlyGly (K)	2	LK(1)SLASMDSR	P97946	Vascular endothelial growth factor D	Figf	-0.555121	-0.72311	-0.670268	-0.982791	-0.648033	-0.628965	-0.701381	4.07377
AAGLPVKGIILK	GlyGly (K)	7	AAGLPVK(0.994)GIILK(0.006)	P27790	Major centromere autoantigen B	Cenpb	-0.851652	-0.500932	-0.676296	-0.811979	-0.541366	-0.787045	-0.694878	4.07153
CASSAKEVVLQHVR	GlyGly (K)	6	CASSAK(1)EVVLQHVR	P15306	Thrombomodulin	Thbd		-0.513996	-0.497445	-0.679296	-0.656422	-0.581108	-0.585653	4.05221
SDMDQIVTSKNFLTGK	GlyGly (K)	10	SDMDQIVTSK(1)NFLTGK	Q3UW53;E9PYV4	Protein Niban	Fam129a	-0.711819		-0.754723	-0.802638	-0.686406		-0.738896	4.04461
HTNSVICKAASGDTK	GlyGly (K)	8	HTNSVICK(1)AASGDTK	Q9WTP2	Protein sprouty homolog 4	Spry4	-0.746567	-0.527637	-0.437135	-0.595249	-0.715367	-0.783191	-0.634191	4.03824
ESNFSDTTTNWSSKYTR	GlyGly (K)	21	NVHPDPK(1)ESNFSDTTTNWSSK(1)YTR	Q8C561;Q8C561-2;Q8C561-3	LMBR1 domain-containing protein 2	Lmbrd2	-0.907522	-0.782447	-0.734635	-0.700216	-0.550169	-0.502137	-0.696188	4.0349
AELEYKCASSAK	GlyGly (K)	6;6	AELEYK(1)CASSAK;CASSAK(1)EVVLQHVR	P15306	Thrombomodulin	Thbd	-0.738578	-0.530322	-0.556393	-0.848115	-0.616105	-0.882039	-0.695259	4.02923
MQTNQTPPTYNKTNK	GlyGly (K)	12;15	MQTNQTPPTYNK(0.992)TNK(0.008);MQTNQTPPTYNK(0.14)TNK(0.86)	K3W4T3;Q9Z1G4-3;Q9Z1G4-2;Q9Z1G4	V-type proton ATPase subunit a;V-type proton ATPase 116 kDa subunit a isoform 1	Atp6v0a1	-0.82718	-1.3237	-1.2874	-1.35421	-1.22881	-0.825338	-1.1411	4.02225
NDPFTSDPFTKNPSLPSK	GlyGly (K)	11;7	NDPFTSDPFTK(1)NPSLPSK;NPSLPSK(1)LDPFESSDPFSSSSISSK	Q60902;Q60902-2;Q60902-4	Epidermal growth factor receptor substrate 15-like 1	Eps15l1	-0.969565	-0.853241	-0.901257	-0.627895	-0.665317	-0.562218	-0.763249	4.01392
GAGSKSLQNTDGKFN	2 GlyGly (K)	11;8	LLEHAK(1)GAGSK(1)SLQNTDGK(1)FN;SLQNTDGK(1)FN	Q91YN9	BAG family molecular chaperone regulator 2	Bag2	-1.76714	-1.55173	-1.81583	-0.894081	-1.36442	-1.64341	-1.5061	3.93469
FIPPWLKKQR	2 GlyGly (K)	7;8	FIPPWLK(1)K(1)QR;FIPPWLK(1)K(1)QR	O70318;Q8C928;A0A1W2P6I5;A0A1W2P7I4;A0A1W2P7H7;A0A1W2P896;Q80UE5;Q80UE4	Band 4.1-like protein 2	Epb41l2;Epb4.1l2	-1.43788	-1.65254	-1.31829	-1.26899	-2.09937	-1.17772	-1.49246	3.92175
ESDPFHSSSSDDFFKK	GlyGly (K)	15;1	ESDPFHSSSSDDFFK(0.989)K(0.011);K(0.616)QTK(0.384)NDPFTSDPFTK	Q60902;Q60902-2;Q60902-4	Epidermal growth factor receptor substrate 15-like 1	Eps15l1	-0.755454	-1.02706	-0.8373	-0.506845	-0.713734	-0.686406	-0.754466	3.91107
QINKLSDQAASTNSVFTK	GlyGly (K)	14;4	LSDQAASTNSVFTK(0.818)K(0.182);QINK(1)LSDQAASTNSVFTK	Q3UKC1	Tax1-binding protein 1 homolog	Tax1bp1	-1.00932	-0.754212	-0.809828		-0.707595	-0.725923	-0.801376	3.896
FSGFYSMQKQNHLQADNFYQTV	GlyGly (K)	9	FSGFYSMQK(1)QNHLQADNFYQTV	Q9JLL0;A0A3Q4EIC0	Cysteine-rich motor neuron 1 protein	Crim1	-0.795709	-0.806771	-0.851209	-0.638501	-0.595489		-0.737536	3.89194
VGTPTRPCPPPPGKR	GlyGly (K)	14	VGTPTRPCPPPPGK(1)R	P42567;H3BK65;F6W2Q5;A0A0R4J0A0;P42567-2	Epidermal growth factor receptor substrate 15	Eps15	-0.677933	-0.891402	-0.741083	-0.760969		-0.586514	-0.73158	3.88928
SAVPPGADKKAEAGAGSATEFQFR	2 GlyGly (K)	10;9	SAVPPGADK(1)K(1)AEAGAGSATEFQFR;SAVPPGADK(1)K(1)AEAGAGSATEFQFR	P63325	40S ribosomal protein S10	Rps10	-1.58719	-1.35712	-2.29527	-2.13606	-1.38768	-1.52745	-1.71513	3.86858
TSGTVEDDLIIFPDDCEFKR	GlyGly (K)	19	TSGTVEDDLIIFPDDCEFK(1)R	Q9JKV1;A0A0A6YVU8;D3YUD8	Proteasomal ubiquitin receptor ADRM1	Adrm1;Gm9774	-1.25116	-0.752777	-1.01415	-1.05619	-0.674591	-0.821024	-0.928316	3.86826
TDSKYFTTNK	Acetyl (Protein N-term);GlyGly (K)	4	TDSK(1)YFTTNK	Q9DBG3;Q9DBG3-2;H3BIY9;H3BKM0;H3BJ06;Q5SWR0	AP-2 complex subunit beta;AP complex subunit beta	Ap2b1	-1.10516	-0.790484	-0.817079	-0.56625	-0.650567	-0.791358	-0.786817	3.86245
MSLKGTTVTPDK	GlyGly (K)	4;12	MSLK(1)GTTVTPDK(1)R;MSLK(1)GTTVTPDK(1)R	Q9JKV1;A0A0A6YVU8;D3YUD8	Proteasomal ubiquitin receptor ADRM1	Adrm1;Gm9774	-1.17534	-0.681053	-0.917216	-0.675904	-0.763587	-0.718711	-0.821968	3.83893
VATSSCIIDKNR	GlyGly (K)	10	VATSSCIIDK(1)NR	Q9Z0U9	Sphingosine 1-phosphate receptor 3	S1pr3	-0.786995	-0.892687	-0.970922	-1.28226	-0.636683	-1.07245	-0.940334	3.81528
KFYGPEGPYGVFAGR	GlyGly (K)	1	K(1)FYGPEGPYGVFAGR	O55022	Membrane-associated progesterone receptor component 1	Pgrmc1	-0.50498	-0.574906	-0.88526	-0.890412	-0.584112	-0.724087	-0.693959	3.81454
APPPPCKLTNLQVAQSQVCEASVAAR	GlyGly (K)	7	APPPPCK(1)LTNLQVAQSQVCEASVAAR	Q91ZV8;J3QMG7	G-protein coupled receptor 124	Gpr124;Adgra2	-0.8847	-0.430684	-0.975085	-0.812536	-0.770068	-0.756331	-0.771567	3.80433
QTKNDPFTSDPFTK	GlyGly (K)	3;11	QTK(1)NDPFTSDPFTK;NDPFTSDPFTK(1)NPSLPSK	Q60902;Q60902-2;Q60902-4	Epidermal growth factor receptor substrate 15-like 1	Eps15l1	-0.738602	-0.753239	-0.664997	-0.437877	-0.484913	-0.474392	-0.592337	3.80123
LVPVKTMSSK	GlyGly (K)	5	LVPVK(1)TMSSK	Q8VCF0	Mitochondrial antiviral-signaling protein	Mavs					-0.624221	-0.62391	-0.624065	3.79921
FLNEQFQEPYTPELKPVEK	GlyGly (K)	15;19	FLNEQFQEPYTPELK(0.999)PVEK(0.001);FLNEQFQEPYTPELK(0.182)PVEK(0.818)	E9PZJ8;A0A1W2P6I6	Activating signal cointegrator 1 complex subunit 3	Ascc3	-1.31215	-1.13933	-1.28395	-0.779422	-0.783887	-0.840293	-1.02317	3.76364
VAQTDGVNVEMHLKQIEIKK	GlyGly (K)	14;19;20	VAQTDGVNVEMHLK(1)QIEIK;VAQTDGVNVEMHLK(0.119)QIEIK(0.881);VAQTDGVNVEMHLK(0.875)QIEIK(0.531)K(0.594)	P23242	Gap junction alpha-1 protein	Gja1	-1.08961	-0.761702	-1.10656	-0.719091	-0.801632	-0.593311	-0.845317	3.75797
VFKKDPQAWPSR	2 GlyGly (K)	3;4	VFK(1)K(1)DPQAWPSR;VFK(1)K(1)DPQAWPSR	P25233	Necdin	Ndn	-0.823754		-0.807882	-0.786796			-0.806144	3.75383
FKYGIEEHGK	GlyGly (K)	2;8	FK(1)YGIEEHGK;YGIEEHGK(1)VK	P23242	Gap junction alpha-1 protein	Gja1	-0.925769	-0.831974	-1.08617	-0.481807	-1.03845	-0.828947	-0.86552	3.7344
SPVAKDVDLEFLAK	GlyGly (K)	5	SPVAK(1)DVDLEFLAK	Q01853	Transitional endoplasmic reticulum ATPase	Vcp	-0.702515	-0.463748	-0.95168	-0.7434	-0.57467	-0.603336	-0.673225	3.72347
TRDPIPTQPALQSYPSSLEKGRPK	GlyGly (K)	20;4	TRDPIPTQPALQSYPSSLEK(0.992)GRPK(0.008);GRPK(1)PGSSQHLGSSLPASCGDPEK	Q924T7-2;Q924T7;F6XVP7	E3 ubiquitin-protein ligase RNF31	Rnf31	-1.26704	-1.35398	-1.24206	-0.838486	-1.17387		-1.17509	3.72193
LVEEPPTTKPR	GlyGly (K)	9	LVEEPPTTK(1)PR	Q9CZE3	Ras-related protein Rab-32	Rab32	-1.25415	-1.39164	-1.14691	-1.27708	-0.879728	-0.658675	-1.10137	3.70675
DDREQFYKIAK	GlyGly (K)	8;3	DDREQFYK(1)IAK;IAK(1)QIVQK	P60605	Ubiquitin-conjugating enzyme E2 G2	Ube2g2	-0.948252	-0.744125	-1.17641	-1.33548	-0.754261	-0.82161	-0.963357	3.70354
AIGLAHVAMKCAESK	GlyGly (K)			Q8CD92-2;Q8CD92;A0A3Q4EGI6	Tetratricopeptide repeat protein 27	Ttc27			-0.981337	-0.981964			-0.981651	3.692
HYLQLNLAGPAEQETKLDLISK	GlyGly (K)	16;6	HYLQLNLAGPAEQETK(1)LDLISK;LDLISK(1)GEEPK	Q9JIM1;E9PXM6;E9PWY7	Equilibrative nucleoside transporter 1	Slc29a1		-0.750931	-0.467873	-0.68103	-0.591723	-0.587554	-0.615822	3.67774
YAYFNGCSSPTAPLSPMSPPGYKLVTGDR	GlyGly (K)	23	YAYFNGCSSPTAPLSPMSPPGYK(1)LVTGDR	P23242	Gap junction alpha-1 protein	Gja1	-1.6549	-1.09182	-1.46622	-1.16773	-0.958168	-0.846506	-1.19756	3.66658
QEIAQEFKTLFGR	GlyGly (K)	8	QEIAQEFK(1)TLFGR	P48036;A0A0G2JGQ0	Annexin A5	Anxa5	-0.591006	-0.566335	-0.942363	-0.71085	-0.822325	-0.468711	-0.683598	3.65981
YVNYIKTSEVVR	GlyGly (K)	6	YVNYIK(1)TSEVVR	Q9EP72	ER membrane protein complex subunit 7	Emc7	-0.9218	-0.904683	-1.24848	-0.797338		-1.0638	-0.987221	3.65185
SDPYHATTGPLSPSKDCGSPK	GlyGly (K)	6;15	DCGSPK(1)YAYFNGCSSPTAPLSPMSPPGYK(1)LVTGDR;SDPYHATTGPLSPSK(1)DCGSPK	P23242	Gap junction alpha-1 protein	Gja1	-1.32713	-0.847518	-0.726114	-0.715912	-0.832385	-0.809777	-0.876473	3.64702
ASGADSKGDDLSTAILK	Acetyl (Protein N-term);GlyGly (K)	7;10	ASGADSK(1)GDDLSTAILK;GDDLSTAILK(1)QK	Q01853	Transitional endoplasmic reticulum ATPase	Vcp	-0.693994	-0.381761	-0.719519	-0.790235	-0.528532	-0.496977	-0.601836	3.64146
AVIEKLGGK	GlyGly (K)	5	AVIEK(1)LGGK	Q921K2;P11103	Poly [ADP-ribose] polymerase 1	Parp1	-1.06688		-0.995189		-0.868648	-0.898753	-0.957368	3.63219
YSPTSPTYSPTSPKYSPTSPTYSPTSPK	GlyGly (K)	14	YSPTSPTYSPTSPK(1)YSPTSPTYSPTSPK	A0A0R4J0V5;P08775	DNA-directed RNA polymerase II subunit RPB1	Polr2a		-1.04475			-1.04552		-1.04513	3.62756
PQLMKQSYGVENR	GlyGly (K)	18	SPTDYPVEDAFCK(1)PQLMK(1)QSYGVENR	G5E8C3;Q8BHL4	Retinoic acid-induced protein 3	Gprc5a	-0.895985	-0.702445	-0.987703	-0.706535	-0.499096	-0.551458	-0.72387	3.6251
IDSPGLKPASQQVYR	GlyGly (K)	7	IDSPGLK(1)PASQQVYR	B9EHJ3;A0A0U1RPW2		Tjp1	-0.643991			-0.608452	-0.687544	-0.759625	-0.674903	3.61049
CKNTDPGYNCLPCPPR	GlyGly (K)	2	CK(1)NTDPGYNCLPCPPR	P35441;Q80YQ1	Thrombospondin-1	Thbs1	-0.827103	-0.865937	-1.38919	-1.38139	-1.58104	-1.54924	-1.26565	3.60715
GKLDALWVLLR	GlyGly (K)	2	GK(1)LDALWVLLR	A0A0N4SV16;Q9CZ52-2;Q9CZ52	Anthrax toxin receptor 1	Antxr1	-0.682187	-0.754529	-0.648666	-0.411982	-0.38178	-0.702069	-0.596869	3.5936
GPHAASDFSQAAPTGKSAK	GlyGly (K)	16;19	GPHAASDFSQAAPTGK(0.999)SAK(0.001);GPHAASDFSQAAPTGK(0.845)SAK(0.845)K(0.31)	Q9QYH6	Melanoma-associated antigen D1	Maged1	-0.842077	-1.42059	-1.3882	-0.684782	-1.03077	-1.13587	-1.08371	3.56236
GGVTGSPEASISGSKGDLK	GlyGly (K)	15;19	GGVTGSPEASISGSK(0.999)GDLK(0.001);GGVTGSPEASISGSK(0.325)GDLK(0.675)	E9Q616		Ahnak	-1.05748	-0.676595	-0.92832	-0.649344	-0.480317	-0.846506	-0.773094	3.55177
SPHVQTMQGPLGCPPKR	GlyGly (K)	16	SPHVQTMQGPLGCPPK(1)R	Q9QXS1;Q9QXS1-2;A0A0R4J218	Plectin	Plec	-0.947417	-0.568987	-1.29782	-1.31244	-0.95221	-0.976191	-1.00918	3.54871
SYNLVVAKDGGDK	GlyGly (K)	8;13	SYNLVVAK(1)DGGDK;SYNLVVAK(0.988)DGGDK(0.966)K(0.046)	O70318;Q8C928;A0A1W2P6I5;A0A1W2P7I4;A0A1W2P7H7;Q80UE5;Q80UE4	Band 4.1-like protein 2	Epb41l2;Epb4.1l2	-0.343147	-0.689008	-0.793707	-0.715036	-0.778358	-0.521805	-0.640177	3.54122
LKTEGSDLCDR	GlyGly (K)	2	LK(1)TEGSDLCDR	Q91YQ5	Dolichyl-diphosphooligosaccharide--protein glycosyltransferase subunit 1	Rpn1		-0.720778	-0.648507	-0.818274	-0.541387	-0.886593	-0.723108	3.53816
DCGSPKYAYFNGCSSPTAPLSPMSPPGYK	GlyGly (K)	6;23	DCGSPK(1)YAYFNGCSSPTAPLSPMSPPGYK(1)LVTGDR;YAYFNGCSSPTAPLSPMSPPGYK(1)LVTGDR	P23242	Gap junction alpha-1 protein	Gja1	-1.57738	-0.942557	-1.33406	-0.880152	-0.93429	-0.853579	-1.087	3.53618
MSLKGTTVTPDKR	GlyGly (K)	4;12	MSLK(1)GTTVTPDK(1)R;MSLK(1)GTTVTPDK(1)R	Q9JKV1;A0A0A6YVU8;D3YUD8	Proteasomal ubiquitin receptor ADRM1	Adrm1;Gm9774	-1.20457	-0.690964	-1.06498	-0.684016	-0.729029	-0.68096	-0.842419	3.53005
LSSKLSAVSLR	GlyGly (K)			Q8BVL3	Sorting nexin-17	Snx17	-0.820336		-0.821101				-0.820718	3.52799
ASVTDGKTGIK	Acetyl (Protein N-term);GlyGly (K)	7;11	ASVTDGK(1)TGIK;ASVTDGK(1)TGIK(1)DASDQNFDYMFK	Q9CZT8;A2A7Z6	Ras-related protein Rab-3B	Rab3b	-1.3976	-1.15319	-1.37658	-1.05011	-0.793557	-0.676826	-1.07464	3.5207
DCGSPKYAYFNGCSSPTAPLSPMSPPGYK	Oxidation (M);GlyGly (K)	6;23	DCGSPK(1)YAYFNGCSSPTAPLSPMSPPGYK(1)LVTGDR;YAYFNGCSSPTAPLSPMSPPGYK(1)LVTGDR	P23242	Gap junction alpha-1 protein	Gja1	-1.61356	-0.881667	-1.08559	-0.96044	-0.919888	-0.833619	-1.04913	3.52047
VTFNSALAQKEAKKDEPK	3 GlyGly (K)	5;1;10;13	K(1)DEPK(1)SSEEALIVPPDAVAVDCK(1)DPGDVVPVGQR;K(1)DEPK(1)SSEEALIVPPDAVAVDCK(1)DPGDVVPVGQR;VTFNSALAQK(1)EAK;VTFNSALAQK(1)EAK(0.999)K(0.992)DEPK(0.009)	O89051;A0A2I3BQ30	Integral membrane protein 2B;BRI2, membrane form;BRI2 intracellular domain;BRI2C, soluble form;Bri23 peptide	Itm2b	-1.1003	-0.690824	-1.2326	-1.0287	-1.18705	-0.588856	-0.971389	3.51902
KYGLFKEQNPYEK	GlyGly (K)	7;1;5	EQNPYEK(1)F;K(0.983)YGLFK(0.016)EQNPYEKF;YGLFK(1)EQNPYEK	Q8R143;F6TFF2;E0CY65	Pituitary tumor-transforming gene 1 protein-interacting protein	Pttg1ip	-1.1654	-0.964686	-1.02216	-0.920107			-1.01809	3.50246
VEVPVGSFKGR	GlyGly (K)	9	VEVPVGSFK(1)GR	Q9QXS1;Q9QXS1-2;Q9QXS1-9;Q9QXS1-12;Q9QXS1-11;Q9QXS1-10;Q9QXS1-16;Q9QXS1-4;Q9QXS1-5;Q9QXS1-15;E9Q3W4;A0A3B2W7J8;Q9QXS1-13;Q9QXS1-14;Q9QXS1-3;Q9QXS1-6;Q9QXS1-7;Q9QXS1-8	Plectin	Plec	-0.631846	-0.637872	-0.894134	-0.4808	-0.567639	-0.407631	-0.603321	3.50132
AMALPSSGEGLAFFTFPNIDSPTKFK	GlyGly (K)	24;26	AMALPSSGEGLAFFTFPNIDSPTK(0.85)FK(0.15);AMALPSSGEGLAFFTFPNIDSPTK(0.086)FK(0.914)	P14901	Heme oxygenase 1	Hmox1	-1.36524	-0.892151	-1.12372	-1.38904	-1.31358	-0.608826	-1.11543	3.50003
GSVAYVPQQAWIQNCTLQENVLFGQPMNPKR	GlyGly (K)	30	GSVAYVPQQAWIQNCTLQENVLFGQPMNPK(1)R	B2RX12-3;B2RX12-2;B2RX12;A0A0R4J015;J3QML2	Canalicular multispecific organic anion transporter 2	Abcc3	-2.26008		-2.14918	-2.13682			-2.18203	3.4916
VAQTDGVNVEMHLKQIEIK	GlyGly (K)	14;19	VAQTDGVNVEMHLK(1)QIEIK;VAQTDGVNVEMHLK(0.119)QIEIK(0.881)	P23242	Gap junction alpha-1 protein	Gja1	-1.04385	-0.705006	-0.821636	-0.497893	-0.679319	-0.532491	-0.713367	3.48084
APGMNTIDQGMAALKLGSTEVASSVPK	GlyGly (K)	15	APGMNTIDQGMAALK(1)LGSTEVASSVPK	Q91YT7	YTH domain-containing family protein 2	Ythdf2	-0.804048	-0.662255	-0.857391		-0.761213		-0.771227	3.47443
LFCLHPVKQVMMENK	GlyGly (K)	8	LFCLHPVK(1)QVMMENK	A0A1L1SV73;Q8BY87-2;Q8BY87	Ubiquitin carboxyl-terminal hydrolase 47	Usp47		-0.826386			-0.815123	-0.866515	-0.836008	3.45861
PYPKPTPSSGKDYV	2 GlyGly (K)	11;4	PYPK(1)PTPSSGK(1)DYV;PYPK(1)PTPSSGK(1)DYV	O88551	Claudin-1	Cldn1		-0.788539	-0.710897	-1.00222	-0.612439	-0.680012	-0.758822	3.45768
SFSNVTKQDNYNEEVADLK	GlyGly (K)	12;7	QDNYNEEVADLK(0.95)LK(0.05);SFSNVTK(1)QDNYNEEVADLK	E9PZJ8;A0A1W2P6I6;A0A1W2P891	Activating signal cointegrator 1 complex subunit 3	Ascc3	-1.58338	-0.872604	-1.38142	-1.01575	-0.899803	-0.820489	-1.09557	3.44907
LDLISKGEEPK	GlyGly (K)	6	LDLISK(1)GEEPK	Q9JIM1;E9PXM6;E9PWY7	Equilibrative nucleoside transporter 1	Slc29a1	-1.25646	-0.764028	-0.740047	-0.717714	-0.691779	-0.618739	-0.798128	3.4309
SDPFKGADPFK	GlyGly (K)	5;6	SDPFK(1)GADPFK;GADPFK(1)GDPFQSDPFSEQQTAATDPFGGDPFK	Q60902;Q60902-2;Q60902-4	Epidermal growth factor receptor substrate 15-like 1	Eps15l1	-1.0531	-0.82105	-0.926399	-0.533075	-0.630528	-0.5346	-0.749793	3.42095
VEVVSPLSSWKR	GlyGly (K)	11	VEVVSPLSSWK(1)R	Q3TAA8;Q8K358	Phosphatidylinositol glycan anchor biosynthesis class U protein	Pigu	-0.871627	-0.691849		-0.722706	-0.54924	-0.540736	-0.675232	3.41432
AWNDTTKVPGADAQTQNVNQAK	GlyGly (K)	7	AWNDTTK(1)VPGADAQTQNVNQAK	Q9QYH6	Melanoma-associated antigen D1	Maged1	-0.678395	-1.25943	-0.997838	-0.534746	-0.987617	-0.825159	-0.88053	3.39873
PFESSSSLGAEKQR	GlyGly (K)	12	PFESSSSLGAEK(1)QR	Q9R0L6;Q9R0L6-2	Pericentriolar material 1 protein	Pcm1	-1.46017	-1.38873	-2.08375	-1.28613	-1.45585		-1.53493	3.39613
KPSELNGEASKSQEMVHLVNK	GlyGly (K)	14;11;10	LVINGGNGTVEDRK(1)PSELNGEASK;KPSELNGEASK(1)SQEMVHLVNK;SQEMVHLVNK(1)EPSETPDQCMTADETR	A2APM2;A2APM4;A2APM1;Q3U8S1;E9QKM8;Q80X37;A2APM3;A2APM5;P15379-6;P15379-11;P15379-5;P15379-3;P15379-10;P15379-9;P15379-4;P15379-8;P15379-7;P15379;P15379-2	CD44 antigen	Cd44	-0.771939	-0.493947		-0.744777	-0.504857	-0.675742	-0.638252	3.38734
TLVPGPKGSSRPLK	GlyGly (K)	7	TLVPGPK(1)GSSRPLK	O35465;O35465-2	Peptidyl-prolyl cis-trans isomerase FKBP8	Fkbp8	-0.885873		-0.940534	-0.943305			-0.923237	3.38724
QACAEPFEAFEKCLR	GlyGly (K)	12	QACAEPFEAFEK(1)CLR	Q9CQP3	Coiled-coil-helix-coiled-coil-helix domain-containing protein 5	Chchd5	-1.46769		-1.53504	-1.57497			-1.5259	3.37614
GIFIKHVLEDSPAGK	GlyGly (K)	5	GIFIK(1)HVLEDSPAGK	D3YUX2;B2RQR2;Q8VBX6-2;Q8VBX6;Q8VBX6-4;F7D0H8;A3KG82	Multiple PDZ domain protein	Mpdz		-0.52423		-0.693061	-0.65724	-0.635405	-0.627484	3.37085
GPSTVTDLEETKR	GlyGly (K)	12	GPSTVTDLEETK(1)R	P17427	AP-2 complex subunit alpha-2	Ap2a2	-0.773072	-0.736485	-0.290886	-0.583787	-0.795008	-0.776404	-0.659274	3.3653
AATFFGEVVKAPCR	Acetyl (Protein N-term);GlyGly (K)	10	AATFFGEVVK(1)APCR	Q9JK23;A0A3B2WB82;A0A3B2W3V4	Proteasome assembly chaperone 1	Psmg1	-1.44709	-1.04689	-1.61502	-1.29725	-1.01083	-0.63767	-1.17579	3.36113
SKQSLIDWNNPAIINK	GlyGly (K)	2	SK(1)QSLIDWNNPAIINK	Q6PDI5;Q6PDI5-2;A2ALV7;A2ALV6;A2ALV8;A2ALW1	Proteasome-associated protein ECM29 homolog	Ecm29;AI314180	-1.00755	-0.885233	-1.05868	-0.818045			-0.942378	3.35989
LAEPSQMLKHAVVNLINYQDDAELATR	GlyGly (K)	9	LAEPSQMLK(1)HAVVNLINYQDDAELATR	Q02248;E9Q6A9;D3YUH4	Catenin beta-1	Ctnnb1	-0.862418	-0.605157	-1.06127	-0.741011	-0.573725	-1.20151	-0.840848	3.35581
NLQSVDMKIGV	GlyGly (K)	8	NLQSVDMK(1)IGV	A2APM2;A2APM4;A2APM1;Q3U8S1;E9QKM8;Q80X37;A2APM3;A2APM5;P15379-6;P15379-11;P15379-5;P15379-3;P15379-10;P15379-9;P15379-4;P15379-8;P15379-7;P15379;P15379-2	CD44 antigen	Cd44	-0.886806	-0.663625	-0.44387	-0.71461	-0.417579	-0.511197	-0.606281	3.35296
SNTQPSSCSSEVSKPDGAGEGPAQSLTEQMKK	GlyGly (K)	14;31;32	SNTQPSSCSSEVSK(1)PDGAGEGPAQSLTEQMK(0.472)K(0.528);SNTQPSSCSSEVSKPDGAGEGPAQSLTEQMK(0.954)K(0.046);SNTQPSSCSSEVSKPDGAGEGPAQSLTEQMK(0.438)K(0.562)	Q64337;D3YZJ1;F6VD69;Q64337-2	Sequestosome-1	Sqstm1	-0.560239	-1.03724	-1.0796	-1.11553	-0.690009	-0.612285	-0.849151	3.34926
NINSINFDNPVYQKTTEDELHICR	GlyGly (K)	14	NINSINFDNPVYQK(1)TTEDELHICR	P35951;A0A1L1SRE8	Low-density lipoprotein receptor	Ldlr	-0.734923	-0.868674	-1.01054	-0.822988	-0.766627	-0.333516	-0.756212	3.33433
VGKENWLPR	GlyGly (K)	3	VGK(1)ENWLPR	Q8C863	E3 ubiquitin-protein ligase Itchy	Itch	-1.24866	-0.701506	-1.02609	-0.995765	-0.845935		-0.96359	3.33093
VINLKGQTPISR	GlyGly (K)	5	VINLK(1)GQTPISR	A0A0R4J1W1;Q91ZT9	Ankyrin repeat and SOCS box protein 8	Asb8	-0.901365	-1.00552	-1.12469	-0.736485	-0.615022	-0.474011	-0.809516	3.32484
MAPSTCASTGSLQWSKQFSGR	GlyGly (K)	16	MAPSTCASTGSLQWSK(1)QFSGR	O35598	Disintegrin and metalloproteinase domain-containing protein 10	Adam10	-0.580245	-0.336519	-0.890626	-0.516677	-0.608914	-0.595097	-0.588013	3.31743
VNELKLDDNEALIEK	GlyGly (K)	5	VNELK(1)LDDNEALIEK	P14576	Signal recognition particle 54 kDa protein	Srp54		-0.84337	-0.611072	-0.496712	-0.845909	-0.767315	-0.712876	3.30905
VALSPKTNQTLQLK	GlyGly (K)	6	VALSPK(1)TNQTLQLK	A2ABV5;A2BDP0	Mediator of RNA polymerase II transcription subunit 14	Med14	-0.557943	-0.721325	-0.788041	-0.542269	-0.673624	-0.276642	-0.593307	3.30794
IESKSISAPVIFDR	GlyGly (K)	4	IESK(1)SISAPVIFDR	Q9CWK8	Sorting nexin-2	Snx2	-1.06924	-0.528261	-0.841146	-0.569758	-0.695489	-0.522903	-0.704466	3.30133
SPPSYSTLYPSSDPKPSHLKGQVAPANK	GlyGly (K)	13;5;15	PSHLK(1)GQVAPANK(1)TGILEESMAR;PSHLK(1)GQVAPANK(1)TGILEESMAR;SPPSYSTLYPSSDPK(0.703)PSHLK(0.297)	E9Q3E2;Q8CC35;Q8CC35-2;Q8CC35-3	Synaptopodin	Synpo	-1.22891	-0.862759	-1.59309	-1.16014	-1.37381		-1.24374	3.30086
GAGDSVAEQNFCKR	GlyGly (K)	13	GAGDSVAEQNFCK(1)R	E9QPX6;E9QAK8;Q6NZK5;Q6NZK5-2	Uncharacterized protein KIAA1328	AW554918;Kiaa1328	-1.1632	-0.987303	-1.53116	-0.87044	-1.18236		-1.14689	3.28952
MTSVATAKGYTSDVNYDSEPVPPPPTPR	GlyGly (K)	8	MTSVATAK(1)GYTSDVNYDSEPVPPPPTPR	A0A0R4J0A9;O88572	Low-density lipoprotein receptor-related protein 6	Lrp6	-1.4922	-1.04633	-1.49765	-1.25508	-0.887847		-1.23582	3.28916
ASQLVSEKVGGAEGTK	GlyGly (K)	8;16	ASQLVSEK(1)VGGAEGTK;ASQLVSEK(0.15)VGGAEGTK(0.85)	Q62419;A0A3B2W7K0	Endophilin-A2	Sh3gl1	-1.14274	-0.677357	-0.93868	-0.724921	-0.79932		-0.856603	3.28176
ELSQATIDSKTGDLGDINAEQLPGR	GlyGly (K)	10	ELSQATIDSK(1)TGDLGDINAEQLPGREHLSEPGTR	P27612	Phospholipase A-2-activating protein	Plaa	-0.770511	-0.391815	-0.805459	-0.614315	-0.360249	-0.661365	-0.600619	3.26611
GQVGPGTGPLELEGVKAPLEPGSK	GlyGly (K)	8;24	APLEPGSK(1)ATEGGGEALSGGPECEVPLMGYPGPSLQGVLPAK;ATSTAQDK(1)GQVGPGTGPLELEGVK(1)APLEPGSK	Q9CZT5	Vasorin	Vasn	-0.74589	-0.781082	-0.348556	-0.390945	-0.732308	-0.671393	-0.611696	3.26526
DDTDSSVPFSKQDSK	GlyGly (K)	16;15	NDLERDDTDSSVPFSK(0.999)QDSK(0.001);DDTDSSVPFSK(0.043)QDSK(0.957)	Q924S8	Sprouty-related, EVH1 domain-containing protein 1	Spred1	-0.843448	-0.600971	-0.752607	-0.596012		-0.474593	-0.653526	3.26461
WVTHAGNKSSTEPMPPR	GlyGly (K)	8	WVTHAGNK(1)SSTEPMPPR	Q91V98	Endosialin	Cd248	-0.526722	-0.700497	-1.18148	-1.25023	-0.877579	-0.808917	-0.890904	3.26108
SYYVDHNSKTTTWSKPTMQDDPR	GlyGly (K)	9;6	SYYVDHNSK(1)TTTWSK;TTTWSK(1)PTMQDDPR	A0A571BDN7;P46935	E3 ubiquitin-protein ligase NEDD4	Nedd4	-0.964066	-0.670658	-1.05544	-0.668432	-0.526681	-0.496651	-0.730322	3.25269
TPLATIADQQQLQLSPLKR	GlyGly (K)	18	TPLATIADQQQLQLSPLK(1)R	P11157	Ribonucleoside-diphosphate reductase subunit M2	Rrm2	-1.00714	-0.64548	-0.980312	-0.815504	-0.616835		-0.813055	3.25011
YKVSTSPLTR	GlyGly (K)	2	YK(1)VSTSPLTR	Q9D710;D3Z2J6	Thioredoxin-related transmembrane protein 2	Tmx2	-0.615818	-0.618761	-0.802915	-0.412769	-0.613299		-0.612712	3.23784
EASLGEASKLQQFLR	GlyGly (K)	9	EASLGEASK(1)LQQFLR	Q62261;A0A0A0MQG2;Q62261-2	Spectrin beta chain, non-erythrocytic 1	Sptbn1	-0.931646	-0.675835	-1.25732	-1.15098	-0.893973	-0.492728	-0.900413	3.23554
HYLQLNLAGPAEQETKLDLIR	GlyGly (K)	16	HYLQLNLAGPAEQETK(1)LDLIR	Q9JIM1-2	Equilibrative nucleoside transporter 1	Slc29a1	-0.24631	-0.66422	-0.705617	-0.783713	-0.681539	-0.816012	-0.649568	3.23341
ACPDLQLSATSISSGPTKK	GlyGly (K)	18;19	ACPDLQLSATSISSGPTK(0.879)K(0.121);ACPDLQLSATSISSGPTK(0.417)K(0.583)	Q9R0L6;Q9R0L6-2	Pericentriolar material 1 protein	Pcm1	-1.51079	-1.44721		-1.51552	-1.42515	-0.801757	-1.34009	3.22887
SVIAEETMKMEEDKSR	2 GlyGly (K)	9;14	SVIAEETMK(1)MEEDK(1)SR;SVIAEETMK(1)MEEDK(1)SR	Q9EPT5;Q9EPT5-2	Solute carrier organic anion transporter family member 2A1	Slco2a1		-1.42094	-1.13606		-1.08979	-1.37419	-1.25524	3.19828
SSILLIDKVSAPPSAASTFSR	GlyGly (K)	8	SSILLIDK(1)VSAPPSAASTFSR	E9Q3E2;Q8CC35;Q8CC35-2;Q8CC35-3	Synaptopodin	Synpo	-0.928814	-0.888675	-1.18998	-0.912673	-1.16152	-0.372561	-0.909037	3.19818
KVAAGHELQPLAIVDQRPSSR	GlyGly (K)	1	K(1)VAAGHELQPLAIVDQRPSSR	P23242	Gap junction alpha-1 protein	Gja1	-1.8483	-1.30429	-1.34092	-0.972789	-1.00822	-0.736124	-1.20177	3.19714
GDLSQHATPLPTPAVLPGDSPITPTPEQIGKLR	GlyGly (K)	31	GDLSQHATPLPTPAVLPGDSPITPTPEQIGK(1)LR	Q3UDC3;O88746;A0A1D5RM45	Target of Myb protein 1	Tom1	-1.32565	-1.77685	-1.38556	-1.5519			-1.50999	3.18732
NSVAYMDQQTGNLKK	GlyGly (K)	14;15	NSVAYMDQQTGNLK(0.936)K(0.064);NSVAYMDQQTGNLK(0.095)K(0.905)	P11087;P11087-2;CON__Q862S4	Collagen alpha-1(I) chain	Col1a1	-0.56258		-1.06703	-1.06821	-0.946166	-0.852172	-0.899232	3.1866
FISTKDSTSSAR	GlyGly (K)	5	FISTK(1)DSTSSAR	A0A0B4J1E4;Q5U431	G-protein coupled receptor 39	Gpr39	-1.63693		-1.26361		-1.23759	-1.46933	-1.40187	3.18501
APKSVTDYAQQNPAAQLPAR	GlyGly (K)	3	APK(1)SVTDYAQQNPAAQLPAR	E9Q175;E9PVU0		Myo6	-0.614514	-0.839932	-0.72211	-0.468052	-0.581691	-0.294367	-0.586778	3.18096
SILPSNLLTVCQEGTLKR	GlyGly (K)	17	SILPSNLLTVCQEGTLK(1)R	A0A140T8I9;E9Q3L2		Pi4ka	-0.588444		-0.613454	-0.643112			-0.615003	3.18084
VTTMSENDFKHTK	GlyGly (K)	10;13	VTTMSENDFK(0.987)HTK(0.013);VTTMSENDFK(0.233)HTK(0.767)	A0A338P721;Q9JI59	Junctional adhesion molecule B	Jam2			-0.93727	-1.24732	-1.14586	-0.977298	-1.07694	3.17769
ISAPVSQKMHR	GlyGly (K)	8	ISAPVSQK(1)MHR	A0A087WPB2;A0A087WRH9;Q8BX65;Q8BX65-2	MyoD family inhibitor domain-containing protein	Mdfic	-0.835214		-0.747923	-0.780438	-1.00474		-0.842079	3.16907
LLEHAEPAPVQPQPSSPQTVLPVKSLLK	GlyGly (K)	24;28	LLEHAEPAPVQPQPSSPQTVLPVK(0.954)SLLK(0.046);LLEHAEPAPVQPQPSSPQTVLPVK(0.475)SLLK(0.525)	Q9ES34	Ubiquitin-protein ligase E3B	Ube3b	-0.940949		-0.861238	-0.917297			-0.906495	3.16802
TEDIQLDYKNNILK	GlyGly (K)	9;14	TEDIQLDYK(1)NNILK(1)ER;TEDIQLDYK(1)NNILK(1)ER	Q9DBV4	Matrix-remodeling-associated protein 8	Mxra8	-0.405987	-0.446934	-0.560941	-0.721991	-0.943999	-0.810688	-0.648423	3.16788
ASPAAAEEAVPEWASCLKSPR	GlyGly (K)	20	DRASPAAAEEAVPEWASCLK(1)SPR	E9Q3E2;Q8CC35;Q8CC35-2;Q8CC35-3	Synaptopodin	Synpo	-0.764788	-0.776306	-1.02829	-0.828281	-1.08003	-0.337649	-0.802557	3.16658
KPSSAAYQKAPTK	GlyGly (K)	4;1;9	APTK(1)EFYA;K(1)PSSAAYQK;KPSSAAYQK(1)APTK	P43407	Syndecan-2	Sdc2	-1.02342		-0.951094	-1.06561	-0.705029	-0.601059	-0.869242	3.16178
LPVEVAYKR	GlyGly (K)	8	LPVEVAYK(1)R	Q9QXS1;Q9QXS1-2;Q9QXS1-9;Q9QXS1-12;Q9QXS1-11;Q9QXS1-10;Q9QXS1-16;Q9QXS1-4;Q9QXS1-5;Q9QXS1-15;E9Q3W4;Q9QXS1-13;Q9QXS1-14;Q9QXS1-3;Q9QXS1-6;Q9QXS1-7;Q9QXS1-8	Plectin	Plec	-0.64609	-0.461124	-0.817486	-0.451228	-0.779893	-1.05322	-0.701507	3.15983
WETVPVSQSLQTNKGPQPGR	GlyGly (K)	14	WETVPVSQSLQTNK(1)GPQPGR	Q91XD6	Vacuolar protein-sorting-associated protein 36	Vps36	-1.24107	-0.912238	-0.929858	-0.505554	-0.802814	-0.551458	-0.823831	3.15677
GLVPFTTESLELIENHIAKK	GlyGly (K)	19;20	GLVPFTTESLELIENHIAK(0.861)K(0.139);GLVPFTTESLELIENHIAK(0.139)K(0.861)	B1AYL1	Sodium channel protein	Scn7a	-0.751611	-0.68859	-0.738385				-0.726195	3.15657
FPGTKTYIDPETYEDPNR	GlyGly (K)	5	FPGTK(1)TYIDPETYEDPNR	Q61772-2;Q61772	Ephrin type-A receptor 7	Epha7	-0.942363	-1.13018	-1.17749	-1.37363	-0.40358	-1.25068	-1.04632	3.15386
RKPDQTLDEDDPGAAPLKGSGTHMNDK	GlyGly (K)	1;17;27	K(1)PDQTLDEDDPGAAPLK;KPDQTLDEDDPGAAPLK(1)GSGTHMNDK;RKPDQTLDEDDPGAAPLK(0.11)GSGTHMNDK(0.89)	K3W4Q8;P18572-2;P18572	Basigin	Bsg		-0.773023	-0.453913	-0.770806	-0.927633	-0.831358	-0.751347	3.15291
MPLLDIKT	GlyGly (K)	7	MPLLDIK(1)T	A0A338P7F5;A0A338P7F9;Q8R043	Uncharacterized protein C6orf1 homolog		-0.423758	-0.880046	-0.871918	-0.673095	-0.601737	-0.388204	-0.639793	3.14984
SGGKYVDSEGHLYTVPIR	Acetyl (Protein N-term);GlyGly (K)	4	SGGK(1)YVDSEGHLYTVPIR	P49817;H3BKG0	Caveolin-1	Cav1	-1.05916	-0.595032	-0.688009	-0.779521	-0.670957		-0.758537	3.14669
GVKYEAPQTTDGLAGALDAR	GlyGly (K)	3	GVK(1)YEAPQTTDGLAGALDAR	Q3UDC3;O88746;O88746-2	Target of Myb protein 1	Tom1	-1.2941	-1.28023	-1.27635	-0.676895	-1.04317		-1.11415	3.14188
QKSALLSPEEPPASHR	GlyGly (K)	5	STK(1)QK(1)SALLSPEEPPASHR	Q9EPE9	Manganese-transporting ATPase 13A1	Atp13a1	-0.321441	-0.620446	-0.914902	-0.756185	-1.01287	-0.752437	-0.729713	3.14036
KGEGLPNFDNNNIK	GlyGly (K)	1	K(1)GEGLPNFDNNNIK	Q99KV1;A0A338P778	DnaJ homolog subfamily B member 11	Dnajb11	-1.17143		-1.10613	-1.0683			-1.11529	3.13748
LDSSDPLKLNDPFQPFPGNDSPK	GlyGly (K)	8	LDSSDPLK(1)LNDPFQPFPGNDSPK	P42567;H3BK65;F6W2Q5;A0A0R4J0A0;P42567-2	Epidermal growth factor receptor substrate 15	Eps15	-0.577186	-0.793332		-0.71959	-0.785875		-0.718996	3.13497
EQSELDQDLEDVEEVEEEETGEETKIK	GlyGly (K)	25;27	EQSELDQDLEDVEEVEEEETGEETK(1)IK(1)AR;EQSELDQDLEDVEEVEEEETGEETK(1)IK(1)AR	P28656;Q3TF41;Q8BSH9	Nucleosome assembly protein 1-like 1	Nap1l1	-0.853632	-0.572823	-1.09894	-0.699045	-0.484066	-0.518205	-0.704451	3.12507
AANSQGNFDGKFEALDLAELTKK	Acetyl (Protein N-term);2 GlyGly (K)	11;11;12	AANSQGNFDGK(1)FEALDLAELTK(0.896)K(0.104);FEALDLAELTK(0.992)K(0.008);FEALDLAELTK(0.099)K(0.901)	Q9D6K8	FUN14 domain-containing protein 2	Fundc2	-0.891964	-0.967617	-0.987217	-1.03795	-0.552939	-0.383586	-0.803545	3.1244
ATKEKLQCLK	Acetyl (Protein N-term);2 GlyGly (K)	3;5;5	ATK(1)EK(1)LQCLK;ATK(1)EK(1)LQCLK;LQCLK(1)DFHK	O35316;A0A0U1RQA5;A0A0U1RP20;A0A0U1RQA0	Sodium- and chloride-dependent taurine transporter	Slc6a6	-0.558942	-1.44254	-0.683599	-0.938265	-0.944554	-1.17452	-0.95707	3.11973
AAIAAAAAAAAAKAK	GlyGly (K)	13;15	AAIAAAAAAAAAK(0.993)AK(0.007);AAIAAAAAAAAAK(0.112)AK(0.888)	Q9CR57	60S ribosomal protein L14	Rpl14	-0.655671	-0.325051	-0.95548	-0.552918	-0.563284	-0.591266	-0.607278	3.11815
SPYQEFTDHLVKTHTR	GlyGly (K)	12	SPYQEFTDHLVK(1)THTR	P25444	40S ribosomal protein S2	Rps2	-0.840242	-0.515728	-1.04112	-0.739589	-0.375066	-0.892901	-0.734108	3.10878
ETINGLNKQR	GlyGly (K)	8	ETINGLNK(1)QR	Q9JI78;A0A286YCI0	Peptide-N(4)-(N-acetyl-beta-glucosaminyl)asparagine amidase	Ngly1	-0.713663		-0.449513	-0.777121	-0.795609	-0.937906	-0.734762	3.10389
VADAMKQMQEK	GlyGly (K)	6;11	VADAMK(1)QMQEK;VADAMK(0.128)QMQEK(0.872)	Q62465	Synaptic vesicle membrane protein VAT-1 homolog	Vat1	-0.430509	-0.551966	-0.523504	-0.939344	-0.429323	-0.780364	-0.609168	3.10145
TKTETITGFQVDAIPANGQTPVQR	GlyGly (K)	2	TK(1)TETITGFQVDAIPANGQTPVQR	A0A087WR50;P11276;Q3UHL6;A0A087WS56;A0A087WSN6;B9EHT6;B7ZNJ1	Fibronectin;Anastellin	Fn1	-0.749232	-0.563859	-0.986388	-0.557157	-0.795559		-0.730439	3.09857
SVFGKLFGAGGGK	Acetyl (Protein N-term);GlyGly (K)	5	SVFGK(1)LFGAGGGK	Q9D8B3	Charged multivesicular body protein 4b	Chmp4b	-0.569843	-0.639917	-1.08479	-0.713521	-0.610169	-0.401139	-0.669897	3.09013
LAITKEELYR	GlyGly (K)	5	LAITK(1)EELYR	Q8BLF9;Q6NXZ5;Q9D4P0	ADP-ribosylation factor-like protein 5B	Arl5b	-1.29184	-0.712055	-0.86899	-0.728359	-0.599528	-0.545298	-0.791011	3.08861
MSDSMDTDPSVLGASKTTR	Oxidation (M);GlyGly (K)	16	MSDSMDTDPSVLGASK(1)TTR	Q9CZT8;A2A7Z6	Ras-related protein Rab-3B	Rab3b	-1.49382	-1.0706	-1.14816	-0.89561	-0.804678		-1.08258	3.08425
SGPEGDSKVSFPK	GlyGly (K)	8	SGPEGDSK(1)VSFPK	Q8BH48;Q8BH48-2	Ubiquitin-associated protein 1	Ubap1	-0.927853	-0.706159	-0.565652	-0.585626	-0.519404	-0.306234	-0.601821	3.07842
TEDIQLDYKNNILKER	2 GlyGly (K)	9;14	TEDIQLDYK(1)NNILK(1)ER;TEDIQLDYK(1)NNILK(1)ER	Q9DBV4	Matrix-remodeling-associated protein 8	Mxra8			-0.647241	-0.836527	-0.678926	-0.605859	-0.692138	3.07803
NNLCLPICPPNIESMEILGTKVNVK	GlyGly (K)	21;25	NNLCLPICPPNIESMEILGTK(0.901)VNVK(0.099);NNLCLPICPPNIESMEILGTK(0.393)VNVK(0.607)	P05533	Lymphocyte antigen 6A-2/6E-1	Ly6a		-1.43444	-1.02847	-1.41561	-1.37452		-1.31326	3.07639
LDVPKQSSQR	GlyGly (K)	5	LDVPK(1)QSSQR	Q91Z25;Q9WV32;F6THG2	Actin-related protein 2/3 complex subunit 1B	Arpc1b	-0.328906	-0.620911	-0.560536	-0.592419	-0.757306	-0.991284	-0.641894	3.07575
KHNTGTDFSNSSIK	GlyGly (K)	1	K(1)HNTGTDFSNSSIK	A0A0R4J0M9;Q8CDG3	Deubiquitinating protein VCIP135	Vcpip1		-0.79001		-0.614492	-0.664768	-0.842516	-0.727947	3.07568
QIVDLDTKR	GlyGly (K)	8	QIVDLDTK(1)R	P59048	p53 and DNA damage-regulated protein 1	Pdrg1	-0.970158	-0.543741	-0.857783	-0.484792	-0.385111	-0.713001	-0.659098	3.06857
SMEQIVFPVPAICQFLTEETKHR	GlyGly (K)	21	SMEQIVFPVPAICQFLTEETK(1)HR	P70227	Inositol 1,4,5-trisphosphate receptor type 3	Itpr3	-0.436783	-0.371404	-0.707996	-0.994931	-0.729076	-0.656172	-0.649394	3.06319
IQAVQKACPDLQLSATSISSGPTK	GlyGly (K)	18;6	ACPDLQLSATSISSGPTK(0.879)K(0.121);IQAVQK(1)ACPDLQLSATSISSGPTK	Q9R0L6;Q9R0L6-2	Pericentriolar material 1 protein	Pcm1	-2.08192	-1.42663	-3.21518	-2.12658	-1.71113	-1.32009	-1.98025	3.05004
SAVPPGADKK	GlyGly (K)	9;10;10;9	SAVPPGADK(0.96)K(0.04);SAVPPGADK(0.378)K(0.622);SAVPPGADK(1)K(1)AEAGAGSATEFQFR;SAVPPGADK(1)K(1)AEAGAGSATEFQFR	P63325;A0A338P7K4;A0A3B2W864	40S ribosomal protein S10	Rps10	-1.38221				-1.2843	-1.25202	-1.30618	3.04728
ATSTAQDKGQVGPGTGPLELEGVKAPLEPGSK	2 GlyGly (K)	8;8;24	APLEPGSK(1)ATEGGGEALSGGPECEVPLMGYPGPSLQGVLPAK;ATSTAQDK(1)GQVGPGTGPLELEGVK(1)APLEPGSK;ATSTAQDK(1)GQVGPGTGPLELEGVK(1)APLEPGSK	Q9CZT5	Vasorin	Vasn	-1.4469	-0.8847	-0.887153	-0.454308	-0.837197	-0.967166	-0.912903	3.0469
DVAKQLKEQQMVMR	2 GlyGly (K)	4;3	DVAK(1)QLK(1)EQQMVMR;QLK(1)EQQMVMR	P61620;Q9JLR1;Q9CYJ6	Protein transport protein Sec61 subunit alpha isoform 1;Protein transport protein Sec61 subunit alpha isoform 2	Sec61a1;Sec61a2	-0.495105	-0.767315	-0.689241	-0.905142	-0.48657	-0.320792	-0.610694	3.02958
VKHEVSGETVVFQGGGLGK	GlyGly (K)	17;2	HEVSGETVVFQGGGLGK(1)TPDGQGLSTYK;VK(1)HEVSGETVVFQGGGLGK	Q6PDI5;Q6PDI5-2;A2ALV7	Proteasome-associated protein ECM29 homolog	Ecm29;AI314180	-0.966658	-1.01031	-1.08605	-0.799219	-0.522716		-0.87699	3.02609
SILSPKNVEPSK	GlyGly (K)	6;12	SILSPK(1)NVEPSK;SILSPK(0.33)NVEPSK(0.67)	Q09143;E9Q3N1	High affinity cationic amino acid transporter 1	Slc7a1	-0.939731	-0.658014	-0.552474		-0.531531	-0.581087	-0.652567	3.01911
LDSTYQTNGNTKTNER	GlyGly (K)	12	LDSTYQTNGNTK(1)TNER	Q921T2-2;Q921T2;Q921T2-3;E9PWW2;J3QQ40;Q3UE61;D3YZP0;D3YZJ9	Torsin-1A-interacting protein 1	Tor1aip1	-1.20138	-0.628073	-1.06646	-0.806544	-0.391531	-0.897113	-0.831849	3.01852
SELKPGDVKPLSK	GlyGly (K)	4;4;9	PLSK(1)DDLGLHAYR;SELK(1)PGDVKPLSK;SELKPGDVK(1)PLSK	Q9QXV8	Protein sprouty homolog 2	Spry2	-0.885633	-0.939925	-0.735307	-0.436861	-0.542605	-0.39208	-0.655402	3.01088
TDLKGDDLEEGVTSEEFDK	GlyGly (K)	4	TDLK(1)GDDLEEGVTSEEFDK	Q5SRX1;Q5SXA5;Q5SXA4;F6ZDJ1	TOM1-like protein 2	Tom1l2	-0.533764	-0.857364	-1.13106	-0.723706	-0.678996	-0.398741	-0.720605	3.00836
PLLSVNKSTSTPTSPGPR	GlyGly (K)	7	PLLSVNK(1)STSTPTSPGPR	Q7TQH0;Q7TQH0-2;A0A0U1RPL0;Q7TQH0-3	Ataxin-2-like protein	Atxn2l	-1.12067	-0.420665	-0.984131	-0.92843	-0.713426	-0.5113	-0.779771	3.00288
HKATAYYPSSFPEK	GlyGly (K)	12;2	ATAYYPSSFPEK(0.999)K(0.001);HK(1)ATAYYPSSFPEK	Q8R138	Transmembrane protein 119	Tmem119	-0.73044	-0.577681		-0.719804	-1.11039	-0.965925	-0.820847	2.99714
FLTNGFLGKK	GlyGly (K)	9;10	FLTNGFLGK(0.996)K(0.004);FLTNGFLGK(0.385)K(0.615)	Q8R1S9;A0A2R8VHR9	Sodium-coupled neutral amino acid transporter 4	Slc38a4	-0.789486	-0.568709	-0.851027	-0.821993	-0.436627	-0.311954	-0.629966	2.99563
ACARPLISVYSEKGESSGK	Acetyl (Protein N-term);GlyGly (K)	9;6	PLISVYSEK(1)GESSGK;GESSGK(1)NVTLPAVFK	Q9D8E6	60S ribosomal protein L4	Rpl4	-1.01473	-0.628006	-1.27157	-0.619071	-0.496122	-0.859928	-0.814904	2.99259
GKGTQASPMQPALDPSR	Oxidation (M);GlyGly (K)	2	GK(1)GTQASPMQPALDPSR	Q9Z0U9	Sphingosine 1-phosphate receptor 3	S1pr3	-0.737711	-1.08936	-0.592419	-1.29952	-0.761947	-1.49708	-0.99634	2.992
AFKDTGK	Acetyl (Protein N-term);GlyGly (K)	3;4	AFK(1)DTGK(1)TPVEPEVAIHR;DTGK(1)TPVEPEVAIHR	P60867	40S ribosomal protein S20	Rps20		-1.15669			-1.27063	-1.27921	-1.23551	2.99144
PALKSSVETQPAEEVR	GlyGly (K)	4	PALK(1)SSVETQPAEEVR	O70318;Q8C928;A0A1W2P6I5;Q80UE5;Q80UE4	Band 4.1-like protein 2	Epb41l2;Epb4.1l2	-1.15345	-0.527512	-1.15258	-0.661091	-0.747778	-0.53975	-0.797026	2.97744
NYDIGAALDTIQYSKHPPPL	GlyGly (K)	15	NYDIGAALDTIQYSK(1)HPPPL	Q64337;F6VD69;Q64337-2	Sequestosome-1	Sqstm1	-0.970922	-1.14759	-1.01173	-0.754139	-0.444164	-0.488755	-0.802883	2.97477
PLTPLAAPKSAETLGR	GlyGly (K)	9	PLTPLAAPK(1)SAETLGR	A2AQV2;Q80V53	Carbohydrate sulfotransferase 14	Chst14	-0.602679	-0.856607	-0.923195	-0.615795	-0.486529		-0.696961	2.96655
AVIPSHLAYGKR	GlyGly (K)	11	AVIPSHLAYGK(1)R	Q9D1M7	Peptidyl-prolyl cis-trans isomerase FKBP11	Fkbp11	-1.0375		-1.06706	-0.954529			-1.0197	2.96283
ALYPPAESQLNNKAAR	GlyGly (K)	13	ALYPPAESQLNNK(1)AAR	O88811;O88811-2	Signal transducing adapter molecule 2	Stam2	-1.56141	-0.906196	-1.38368	-1.25901	-0.66912	-0.628497	-1.06799	2.95602
NLQSVDMKIGV	Oxidation (M);GlyGly (K)	8	NLQSVDMK(1)IGV	A2APM2;A2APM4;A2APM1;Q3U8S1;E9QKM8;Q80X37;A2APM3;A2APM5;P15379-6;P15379-11;P15379-5;P15379-3;P15379-10;P15379-9;P15379-4;P15379-8;P15379-7;P15379;P15379-2	CD44 antigen	Cd44	-0.913325	-0.704136	-0.264963	-0.674498	-0.457633	-0.711157	-0.620952	2.9539
PKPNQNLSEASGKGAELYAR	GlyGly (K)	2;11	PK(1)PNQNLSEASGK(1)GAELYAR;PNQNLSEASGK(1)GAELYAR	E9Q3E2;Q8CC35;Q8CC35-2;Q8CC35-3	Synaptopodin	Synpo	-0.976645	-0.736653	-1.11347	-0.92714	-1.15656	-0.294332	-0.867468	2.94604
PQSKLAQENMDLFK	GlyGly (K)	4	PQSK(1)LAQENMDLFK	P26231;A0A494BBB4	Catenin alpha-1	Ctnna1		-0.693808		-0.921581	-0.741614	-0.643	-0.750001	2.9437
HTAAQLGEKLLRPSLAELHDELEK	GlyGly (K)	9;15	HTAAQLGEK(1)LLRPSLAELHDELEK;LLRPSLAELHDELEK(1)EPFEDGFANGEESTPTR	E9QM38;P55012	Solute carrier family 12 member 2	Slc12a2		-0.865201		-0.937353	-0.906196	-0.636975	-0.836431	2.93451
LPPPKPLPGTLKR	GlyGly (K)	5;12	LPPPK(1)PLPGTLK;LPPPKPLPGTLK(1)R	O35598	Disintegrin and metalloproteinase domain-containing protein 10	Adam10	-0.625556		-0.657696	-0.58422			-0.62249	2.93365
DSKSTWVILHHK	GlyGly (K)	3	DSK(1)STWVILHHK	G5E850;P56395;A0A494B9D8	Cytochrome b5	Cyb5a	-0.81492	-0.554782	-0.819419	-0.928484	-0.497303	-0.297112	-0.652003	2.92897
SPTDYPVEDAFCKPQLMK	GlyGly (K)	18;13	SPTDYPVEDAFCK(1)PQLMK(1)QSYGVENR;SPTDYPVEDAFCK(1)PQLMK(1)QSYGVENR	G5E8C3;Q8BHL4	Retinoic acid-induced protein 3	Gprc5a	-0.984131	-0.753628	-0.887687	-0.556245	-0.52282		-0.740902	2.9228
ESKGPIVPLNVADQK	GlyGly (K)	3;12	ESK(1)GPIVPLNVADQK;GPIVPLNVADQK(1)LLEASTQFQK	E9QM38;P55012	Solute carrier family 12 member 2	Slc12a2	-0.403695	-0.722658	-0.447839	-0.765352	-0.623754		-0.592659	2.91982
ELKNHYLK	GlyGly (K)	3;5	ELK(1)NHYLK;NHYLK(1)DIER	Q9QUJ7-2;Q9QUJ7	Long-chain-fatty-acid--CoA ligase 4	Acsl4		-0.77554			-0.8072	-0.872208	-0.818316	2.91835
TGQYSGIYGCAKK	GlyGly (K)	13	TGQYSGIYGCAK(0.419)K(0.581)	Q8BMD8	Calcium-binding mitochondrial carrier protein SCaMC-1	Slc25a24	-0.843577		-0.846843				-0.84521	2.91014
KINFDALLK	GlyGly (K)	1	K(1)INFDALLK	E0CZE8;E0CXR0;E0CX98;Q9D2C7	Bax inhibitor 1	Tmbim6	-0.170313	-0.698412	-0.823013	-0.630573	-0.773985	-0.757452	-0.642291	2.90278
VTFNSALAQKEAKK	2 GlyGly (K)	1;10;13	K(1)DEPK(1)SSEEALIVPPDAVAVDCK(1)DPGDVVPVGQR;VTFNSALAQK(1)EAK;VTFNSALAQK(1)EAK(0.999)K(0.992)DEPK(0.009)	O89051;A0A2I3BQ30	Integral membrane protein 2B;BRI2, membrane form;BRI2 intracellular domain;BRI2C, soluble form;Bri23 peptide	Itm2b	-0.842568	-0.345986	-1.03839	-0.934124	-0.720683	-0.46337	-0.724187	2.90255
VYSEVHLTLAKPASVVNR	GlyGly (K)	11	VYSEVHLTLAK(1)PASVVNR	E9Q3E2;Q8CC35;Q8CC35-2;Q8CC35-3	Synaptopodin	Synpo	-1.14746	-0.657127	-1.40457	-1.07166		-0.866594	-1.02948	2.90253
VLSPPHTKADFNPADFECEEDPFDNLELK	GlyGly (K)	8	VLSPPHTK(1)ADFNPADFECEEDPFDNLELK	Q8BH48;Q8BH48-2	Ubiquitin-associated protein 1	Ubap1		-0.771939	-1.22881	-0.757623	-0.689567	-0.684898	-0.826567	2.89824
GKGTQASPMQPALDPSR	GlyGly (K)	2	GK(1)GTQASPMQPALDPSR	Q9Z0U9	Sphingosine 1-phosphate receptor 3	S1pr3	-0.624888	-0.989994	-0.627159	-1.18367	-0.973412	-1.63115	-1.00505	2.89714
GQVAPANKTGILEESMAR	Oxidation (M);GlyGly (K)	13	PSHLK(1)GQVAPANK(1)TGILEESMAR	E9Q3E2;Q8CC35;Q8CC35-2;Q8CC35-3	Synaptopodin	Synpo	-0.661045	-0.685756	-0.78692	-0.844406	-0.969593	-0.212317	-0.69334	2.89332
AEGKASSTTELPPEYLTSPLSQQSQLPPK	GlyGly (K)	4;25	AEGK(1)ASSTTELPPEYLTSPLSQQSQLPPK;ASSTTELPPEYLTSPLSQQSQLPPK(1)R	Q3UMA3;Q99LI8;B1ATY9	Hepatocyte growth factor-regulated tyrosine kinase substrate	Hgs	-1.11973	-0.845572		-1.19902	-0.895207		-1.01488	2.88965
VTPNPDLLDLVQTADEKR	GlyGly (K)	17	VTPNPDLLDLVQTADEK(1)RR	E9Q3E2;Q8CC35;Q8CC35-2;Q8CC35-3	Synaptopodin	Synpo	-0.786522	-0.654535	-1.1145	-0.813145	-1.09169	-0.305236	-0.794273	2.88581
FIPPWLKK	GlyGly (K)	7;8	FIPPWLK(1)K(1)QR;FIPPWLK(1)K(1)QR	O70318;Q8C928;A0A1W2P6I5;A0A1W2P7I4;A0A1W2P7H7;A0A1W2P896;Q80UE5;Q80UE4	Band 4.1-like protein 2	Epb41l2;Epb4.1l2	-1.21478	-0.539876	-1.13911	-1.13704	-1.04716	-0.413211	-0.915196	2.88288
SSFSHYSGLKHEDK	GlyGly (K)	10;14	SSFSHYSGLK(1)HEDK;SSFSHYSGLK(0.061)HEDK(0.939)	Q9CY58;Q9CY58-4;Q9CY58-2	Plasminogen activator inhibitor 1 RNA-binding protein	Serbp1	-1.13372	-0.824571		-0.648575	-0.683391	-0.595184	-0.777088	2.88203
LNNDLVGSTENLLKEDSCTASSK	GlyGly (K)	14;24	LNNDLVGSTENLLK(1)EDSCTASSK(0.446)NYK(0.554);RLNNDLVGSTENLLK(0.135)EDSCTASSK(0.865)	Q7TQE6	Macoilin	Tmem57	-0.747463	-1.11357	-1.39711	-0.795634	-1.34348		-1.07945	2.88174
EGLLAIFKSGGIPALVK	GlyGly (K)	8	EGLLAIFK(1)SGGIPALVK	Q02248;E9Q6A9	Catenin beta-1	Ctnnb1	-1.24684	-0.750882	-1.5355	-0.846584	-0.482815	-1.12318	-0.997634	2.87778
IAQKAMALPSSGEGLAFFTFPNIDSPTK	GlyGly (K)	24;4	AMALPSSGEGLAFFTFPNIDSPTK(0.85)FK(0.15);IAQK(1)AMALPSSGEGLAFFTFPNIDSPTK	P14901	Heme oxygenase 1	Hmox1	-1.53157	-1.02521	-1.44469	-1.25974			-1.3153	2.87619
LCNSPSPQMNGKPCEGEAR	GlyGly (K)	12	LCNSPSPQMNGK(1)PCEGEAR	P35441;Q80YQ1	Thrombospondin-1	Thbs1	-0.840526	-1.0803	-0.864176	-0.415268	-1.49309	-1.29477	-0.998023	2.86985
EASIDILHSIVKR	GlyGly (K)	12	EASIDILHSIVK(1)R	Q8BG32;G3UYI4;G3UYL3;G3UYL8;G3UX15;G3UX67;G3UWV7	26S proteasome non-ATPase regulatory subunit 11	Psmd11	-0.583463	-0.299614	-0.764444	-0.740505	-1.0435	-0.530114	-0.660273	2.86691
SKLNPQQFEVLFR	GlyGly (K)	2	SK(1)LNPQQFEVLFR	P46978	Dolichyl-diphosphooligosaccharide--protein glycosyltransferase subunit STT3A	Stt3a	-0.610962		-0.603556	-0.541786			-0.585434	2.85384
MSYAANLKNVMNMQNR	GlyGly (K)	8	MSYAANLK(1)NVMNMQNR	A0A2I3BQS6;E9Q2H1;Q80TP3	E3 ubiquitin-protein ligase UBR5	Ubr5	-1.2731		-1.16816	-1.12243			-1.18789	2.85179
GQNSTKAGPGTTYNFPQSPSANEMTNNQPK	GlyGly (K)	24;6	AGPGTTYNFPQSPSANEMTNNQPK(0.999)TAK(0.001);GQNSTK(1)AGPGTTYNFPQSPSANEMTNNQPK	Q9QYH6	Melanoma-associated antigen D1	Maged1	-0.958729	-1.59109	-1.49098	-0.781182		-1.21267	-1.20693	2.84972
RWETVPVSQSLQTNKGPQPGR	GlyGly (K)	14	WETVPVSQSLQTNK(1)GPQPGR	Q91XD6	Vacuolar protein-sorting-associated protein 36	Vps36	-1.47887	-1.28969	-1.20536	-0.621488	-1.06724		-1.13253	2.8487
ALGFPLERPKSMSTDGLMK	GlyGly (K)	10;9	ALGFPLERPK(0.998)SMSTDGLMK(0.002);SMSTDGLMK(0.975)FVDSK(0.025)	Q9CZU6	Citrate synthase, mitochondrial	Cs		-1.11145			-0.975283	-1.05613	-1.04762	2.84734
SEMAFKGQNSTK	GlyGly (K)	6;6	GQNSTK(1)AGPGTTYNFPQSPSANEMTNNQPK;SEMAFK(1)GQNSTK	Q9QYH6	Melanoma-associated antigen D1	Maged1	-0.630662		-1.32576	-0.777319	-1.16314	-1.05035	-0.989446	2.83925
YTCAQCGKAFR	GlyGly (K)	8	YTCAQCGK(1)AFR	L7N232;Q80XR7		Zfp955b;Zfp955a	-0.749208		-0.752656				-0.750932	2.83524
SNQYVYGIGGGTGCPTHKDR	GlyGly (K)	18	SNQYVYGIGGGTGCPTHK(1)DR	Q6PFX9;Q6PFX9-2;A0A1B0GRH5;A0A1B0GRK1	Tankyrase-1	Tnks	-0.849154	-0.854466	-0.834236	-0.429537	-0.254634	-0.753191	-0.662536	2.83422
QIQELVEAIVLPMNHKEK	GlyGly (K)	16;18	QIQELVEAIVLPMNHK(0.954)EK(0.046);QIQELVEAIVLPMNHK(0.084)EK(0.916)	A0A087WPH7;O88685;A2AGN7;B7ZCF1	26S protease regulatory subunit 6A	Psmc3	-1.23749	-0.410217	-0.999827	-0.992575	-0.580893	-0.638793	-0.809966	2.83326
KASSEGGAATGAGLDSLHK	GlyGly (K)	18;1	ASSEGGAATGAGLDSLHK(0.882)NSVSQISVLSGGK(0.118);K(1)ASSEGGAATGAGLDSLHK	Q91Z25;Q9WV32;F6THG2	Actin-related protein 2/3 complex subunit 1B	Arpc1b	-0.657172	-0.572351	-0.654831	-0.856424			-0.685194	2.83313
NYNKQASEQNWANYSAEQNR	GlyGly (K)	4	NYNK(1)QASEQNWANYSAEQNR	P23242	Gap junction alpha-1 protein	Gja1	-1.74545	-1.00645	-1.13914	-0.831974	-0.84983	-0.585063	-1.02632	2.83182
RNPGNLYDKAGK	GlyGly (K)	9	RNPGNLYDK(1)AGK	A0A0R4J0D3;Q3TDQ1	Dolichyl-diphosphooligosaccharide--protein glycosyltransferase subunit STT3B	Stt3b	-0.542248		-0.833182	-0.970356	-0.519611	-0.59647	-0.692373	2.83067
IIRPIFLKHESQVDSVVK	GlyGly (K)	10;8	HESQVDSVVK(0.998)DVK(0.002);IIRPIFLK(1)HESQVDSVVK	G3X8R0;A0A494BBE3	Receptor expression-enhancing protein	Reep5	-0.559749		-0.817155	-0.794983	-0.638164		-0.702513	2.83015
TPPPGSVKMPNVPNTQPAIMKPTEEHPAYTQITK	GlyGly (K)	13;13;8	MPNVPNTQPAIMK(1)PTEEHPAYTQITK;PTEEHPAYTQITK(1)EHALAQAELLK;TPPPGSVK(1)MPNVPNTQPAIMK	Q8K021	Secretory carrier-associated membrane protein 1	Scamp1		-1.02321	-0.804325	-0.477804	-0.718094	-0.593398	-0.723366	2.82842
DLYSALIKLNK	GlyGly (K)	8;11	DLYSALIK(1)LNK;DLYSALIK(0.025)LNK(0.975)	Q80W54	CAAX prenyl protease 1 homolog	Zmpste24	-0.678718	-1.00784	-0.312223	-0.624332	-0.585583	-0.441889	-0.608431	2.82585
GDIKYADIESPSYMAPYDNYVPSAPER	GlyGly (K)	4	GDIK(1)YADIESPSYMAPYDNYVPSAPER	E9QN12;P05622;P05622-2	Platelet-derived growth factor receptor beta	Pdgfrb		-0.795859		-0.943805	-1.21846	-1.04913	-1.00181	2.82356
MKDVPAFLQQSQSSGPGQAAVWHR	GlyGly (K)	2	MK(1)DVPAFLQQSQSSGPGQAAVWHR	Q9WVJ2;E9Q5I9;E9Q0U1;E9PY93	26S proteasome non-ATPase regulatory subunit 13	Psmd13	-0.856946	-0.507952	-0.78829	-0.480861	-0.496122		-0.626034	2.81926
LGGSPFGPAGTGKTESVK	GlyGly (K)	13;18	LGGSPFGPAGTGK(0.815)TESVK(0.185);LGGSPFGPAGTGK(0.175)TESVK(0.825)	Q9JHU4	Cytoplasmic dynein 1 heavy chain 1	Dync1h1	-0.925248		-0.929666				-0.927457	2.81925
CSVCPDYDLCSVCEGKGLHR	GlyGly (K)	16	CSVCPDYDLCSVCEGK(1)GLHR	Q64337;D3YZJ1;Q64337-2	Sequestosome-1	Sqstm1	-0.473871	-0.860897		-0.726305	-0.452945	-0.530281	-0.60886	2.80876
SASSLLEQRPKGQGNK	Acetyl (Protein N-term);GlyGly (K)	11;16	SASSLLEQRPK(0.999)GQGNK(0.001);SASSLLEQRPK(0.114)GQGNK(0.886)	Q91YT7;E9PW90	YTH domain-containing family protein 2	Ythdf2	-0.979373	-0.738048	-1.08369	-0.872393	-0.489301	-0.316654	-0.746577	2.79819
TEEVSNLKTLPK	GlyGly (K)	8	TEEVSNLK(1)TLPK	Z4YJT3;Q6ZQ58	La-related protein 1	Larp1	-0.95249	-0.360471	-0.671209	-0.778729	-0.310218	-0.67701	-0.625021	2.79798
AELSKQNGSSASQISSAEGR	GlyGly (K)	6	RAELSK(1)QNGSSASQISSAEGR	O55176;O55176-4;O55176-5	E3 ubiquitin-protein ligase Praja-1	Pja1	-1.34946	-1.88257	-1.79897	-1.33625			-1.59181	2.79294
VAQTDGVNVEMHLKQIEIK	Oxidation (M);GlyGly (K)	14;19	VAQTDGVNVEMHLK(1)QIEIK;VAQTDGVNVEMHLK(0.119)QIEIK(0.881)	P23242	Gap junction alpha-1 protein	Gja1	-1.07975	-0.769526	-0.635764	-0.263283	-0.74773	-0.569736	-0.677632	2.79285
WYASLQKPSWHPPR	GlyGly (K)	7	WYASLQK(1)PSWHPPR	A0A140LIU9;P50637	Translocator protein	Tspo	-0.66326		-0.816113	-0.647942	-0.517833		-0.661287	2.77371
GQLQSKDPQDPSQEPGPDSPGGSSPPR	GlyGly (K)	6	GQLQSK(1)DPQDPSQEPGPDSPGGSSPPRR	E9PUQ9;F6PYU5;F7AC58;E2JF22	Piezo-type mechanosensitive ion channel component;Piezo-type mechanosensitive ion channel component 1	Piezo1		-0.826028			-0.840862	-0.940119	-0.869003	2.77102
AVGPAAATPYGVFCKGLSR	GlyGly (K)	15	AVGPAAATPYGVFCK(1)GLSR	E9Q3K4;A0A087WPM1;A0A087WNQ7		2700089E24Rik	-0.824035	-1.59575	-1.33319	-0.984331	-0.85726		-1.11891	2.76881
FHSGNKSPEVLR	GlyGly (K)	6	FHSGNK(1)SPEVLR	Q99LI2;A2AEM2	Chloride channel CLIC-like protein 1	Clcc1	-0.547215	-0.600643		-1.08599	-0.8405	-1.04192	-0.823253	2.76539
ALGQAASDSSGPEDMKR	Oxidation (M);GlyGly (K)	16	ALGQAASDSSGPEDMK(1)R	Q6GQT9	Nodal modulator 1	Nomo1	-0.829972	-0.730488	-1.10265	-1.02327			-0.921595	2.76528
MSLKGTTVTPDK	Oxidation (M);GlyGly (K)	4;12	MSLK(1)GTTVTPDK(1)R;MSLK(1)GTTVTPDK(1)R	Q9JKV1;A0A0A6YVU8;D3YUD8	Proteasomal ubiquitin receptor ADRM1	Adrm1;Gm9774	-1.18856	-0.696564	-1.01173	-0.655876	-0.378438	-0.550233	-0.746901	2.76441
HTLDELNPQKSK	GlyGly (K)	10;12	HTLDELNPQK(0.989)SK(0.011);HTLDELNPQK(0.255)SK(0.745)	Q3TUQ7;Q5EG47	5'-AMP-activated protein kinase catalytic subunit alpha-1	Prkaa1	-0.954445	-1.1489	-0.68701	-0.720374	-1.38274		-0.978693	2.76219
QTNFMTKLGFVSCK	GlyGly (K)	7	QTNFMTK(1)LGFVSCK	A2A7S7;Q91WQ3	Tyrosine--tRNA ligase;Tyrosine--tRNA ligase, cytoplasmic;Tyrosine--tRNA ligase, cytoplasmic, N-terminally processed	Yars	-1.86591	-0.905629	-1.8349	-1.14989	-1.09099	-0.627962	-1.24588	2.75759
CAASGSSSSGSAAAALDADCSLKQNLR	GlyGly (K)	23	CAASGSSSSGSAAAALDADCSLK(1)QNLR	Q99LR1;D6RFU2;D6RI21	Monoacylglycerol lipase ABHD12	Abhd12	-1.06997	-1.1176	-1.22371	-0.610918	-0.511896	-0.477382	-0.835245	2.75522
ELPSFLGKR	GlyGly (K)	8	ELPSFLGK(1)R	A0A0G2JGD2;P07091	Protein S100-A4	S100a4	-0.930518	-0.261569	-0.877394	-0.66779	-0.488572	-0.526639	-0.625414	2.75397
AQNATTKGPNDYSQAR	GlyGly (K)	11	TGFK(1)AQNATTK(1)GPNDYSQAR	Q9QYH6	Melanoma-associated antigen D1	Maged1	-1.05637	-1.84146	-1.6766	-0.748966	-0.64609	-1.20563	-1.19585	2.75211
LGDVISIQPCPDVKYGKR	GlyGly (K)	14;17	LGDVISIQPCPDVK(1)YGK(1)R;LGDVISIQPCPDVK(1)YGK(1)R	Q01853	Transitional endoplasmic reticulum ATPase	Vcp	-0.62756		-0.726377	-0.68499			-0.679642	2.75144
GQVAPANKTGILEESMAR	GlyGly (K)	13	PSHLK(1)GQVAPANK(1)TGILEESMAR	E9Q3E2;Q8CC35;Q8CC35-2;Q8CC35-3	Synaptopodin	Synpo	-0.510478	-0.688288	-1.10408	-0.779571	-1.06978	-0.337904	-0.74835	2.74885
LSSLKDSVVFK	GlyGly (K)	6;5	DSVVFK(1)TQPPSLK;LSSLK(1)DSVVFK	Q924S8	Sprouty-related, EVH1 domain-containing protein 1	Spred1	-1.05721	-0.742434	-1.05376	-0.592506	-0.743859	-0.256597	-0.741062	2.7404
SAIAVQGGLTELPWDGGLKR	GlyGly (K)	19	SAIAVQGGLTELPWDGGLK(1)R	Q8C0N2	Glycerol-3-phosphate acyltransferase 3	Agpat9	-0.665867	-1.05439	-0.99634	-0.884594			-0.900298	2.73445
TTNTFFKPPCVNVFR	GlyGly (K)	7	TTNTFFK(1)PPCVNVFR	P97946	Vascular endothelial growth factor D	Figf	-0.595097		-0.599222	-0.678049			-0.624122	2.72937
FADYISKAR	GlyGly (K)	7	FADYISK(1)ARE	Q8R5J9	PRA1 family protein 3	Arl6ip5	-0.869359	-0.48748	-1.07582	-1.04961	-0.403542	-0.516512	-0.73372	2.72634
LQEALNLFKSIWNNR	GlyGly (K)	9	LQEALNLFK(1)SIWNNR	P63094;P63094-2;Q6R0H7;Q6R0H7-4;P63094-3;A0A571BEI3;A0A571BEM2;Z4YKV1	Guanine nucleotide-binding protein G(s) subunit alpha isoforms short;Guanine nucleotide-binding protein G(s) subunit alpha isoforms XLas	Gnas	-0.477382	-0.742362	-1.01141	-0.610653	-0.410006	-0.350596	-0.600402	2.72545
THSPSSKDEQSIGLK	GlyGly (K)	8;7	DEQSIGLK(1)DSLLAHSSDPVEMR;THSPSSK(1)DEQSIGLK	A2A8L5;F6Y3V0;F6S1X8	Receptor-type tyrosine-protein phosphatase F	Ptprf		-0.760064	-0.537424	-1.16511	-0.848219	-0.628698	-0.787903	2.72132
PVYHAITKHSPK	GlyGly (K)	8	PVYHAITK(0.855)HSPK(0.145)	Q6P4T2	U5 small nuclear ribonucleoprotein 200 kDa helicase	Snrnp200	-1.39263		-1.40099				-1.39681	2.72021
LDLIQKGIVR	GlyGly (K)	6	LDLIQK(1)GIVR	B9EKI5;Q3TTA7-2;Q3TTA7	E3 ubiquitin-protein ligase CBL-B	Cblb	-0.803897	-1.79887	-1.76773	-0.728527	-1.19998	-0.828281	-1.18788	2.7161
IQQLVKEFFNGK	GlyGly (K)	6;6	EFFNGK(1)EPSR;IQQLVK(1)EFFNGK	P20029	78 kDa glucose-regulated protein	Hspa5	-0.692898		-0.60654	-0.611469			-0.636969	2.71515
LEGPHLSLKGPGVDLPSVDLSMPK	GlyGly (K)	9	LEGPHLSLK(1)GPGVDLPSVDLSMPK	E9Q616		Ahnak	-0.972591	-0.442458	-0.799445	-0.401197	-0.595729	-0.358676	-0.595016	2.71414
VSKSPLVMDVLNIQGVQR	GlyGly (K)	3	VSK(1)SPLVMDVLNIQGVQR	Q9JHU4	Cytoplasmic dynein 1 heavy chain 1	Dync1h1	-0.849934		-0.838538	-0.538157	-0.757501		-0.746033	2.71219
QVMALLKDEER	GlyGly (K)	7	QVMALLK(1)DEER	Q91W69	Epsin-3	Epn3		-1.81985			-1.76312	-1.56914	-1.71737	2.71046
ERPTKSACDTGNLAVVSK	GlyGly (K)	5;13	ERPTK(1)SACDTGNLAVVSK;SACDTGNLAVVSK(1)SSR	B1AY10;B1AY10-2;B1AY10-3	Transcriptional repressor NF-X1	Nfx1	-2.43028	-1.41719	-1.73884	-1.32662	-1.15708		-1.614	2.69942
ALTKDLEGTIR	GlyGly (K)	4	ALTK(1)DLEGTIR	Q3UW53;E9PYV4	Protein Niban	Fam129a		-0.798818	-0.695279		-0.571129	-0.517296	-0.64563	2.69884
SLKNHGLQNQPWQK	GlyGly (K)	11;3	NHGLQNQPWQK(1)AR;SLK(1)NHGLQNQPWQK	B1AY10;B1AY10-2;B1AY10-3	Transcriptional repressor NF-X1	Nfx1	-1.51837	-1.1186	-1.55521	-0.841043	-0.787244		-1.16409	2.69865
KHIDEVVYPPPVDPK	GlyGly (K)	1	K(1)HIDEVVYPPPVDPK(0.137)K(0.863)	Q922J9;Q922J9-4;Q922J9-3;Q922J9-2;D3Z4N9;D3Z5W6	Fatty acyl-CoA reductase 1	Far1	-0.875434		-0.898189	-0.774281			-0.849301	2.69802
MSLKGTTVTPDKR	Oxidation (M);GlyGly (K)	4;12	MSLK(1)GTTVTPDK(1)R;MSLK(1)GTTVTPDK(1)R	Q9JKV1;A0A0A6YVU8;D3YUD8	Proteasomal ubiquitin receptor ADRM1	Adrm1;Gm9774	-1.21665		-0.765033	-0.572694	-0.678487	-0.728957	-0.792365	2.6924
SHSATNGSIPSSSSKNEK	GlyGly (K)	15;18	SHSATNGSIPSSSSK(0.914)NEK(0.086);SHSATNGSIPSSSSK(0.5)NEK(0.5)	Q7TQE6	Macoilin	Tmem57	-1.14886		-1.60788	-1.05622		-1.17827	-1.24781	2.69223
VVTIAPGLFATPLLTTLPEKVR	GlyGly (K)	20	VVTIAPGLFATPLLTTLPEK(1)VR	Q99N15;A2AFQ2;O08756	3-hydroxyacyl-CoA dehydrogenase type-2	Hsd17b10	-0.286814	-1.00697	-0.877367	-0.461502	-0.583074	-0.597321	-0.635508	2.68873
PFFKTGFTESVEK	GlyGly (K)	4	PFFK(1)TGFTESVEK	Q9R0L6;Q9R0L6-2	Pericentriolar material 1 protein	Pcm1	-2.43753	-1.2256	-2.76024	-1.69787	-1.41223	-0.874402	-1.73464	2.68006
VDCKGAGTNGLPTK	GlyGly (K)	10;4	GAGTNGLPTK(1)GPTEVSDK;VDCK(1)GAGTNGLPTK	Q91WE4	UPF0729 protein C18orf32 homolog		-0.82805	-0.446738	-0.755795	-1.25822	-0.488127	-0.544814	-0.72029	2.67
RAVKDTLSNPQSPQPSPYNSPK	GlyGly (K)	3;18	AVK(1)DTLSNPQSPQPSPYNSPK;DTLSNPQSPQPSPYNSPK(0.983)PQHK(0.017)	A0A494B9F0;A0A494B953;A0A494BAG2;A0A494BA39;A0A494BAX0;Q8CFI0-3;Q8CFI0	E3 ubiquitin-protein ligase NEDD4-like	Nedd4l	-0.638973			-0.643293			-0.641133	2.66862
MNESKAWEVDTCR	GlyGly (K)	5	MNESK(1)AWEVDTCR	Q8CIE6;F8WHL2;F6XJN3	Coatomer subunit alpha;Xenin;Proxenin;Coatomer subunit alpha	Copa	-0.825798	-0.483924	-0.875434		-0.503139	-0.470789	-0.631817	2.66715
VSLGNGDMGVSAHLQPCKSGTTR	GlyGly (K)	18	VSLGNGDMGVSAHLQPCK(1)SGTTR	Q6ZPT1	Kelch-like protein 9	Klhl9		-0.810561	-1.04737	-0.440577	-0.594639	-0.697102	-0.718049	2.66215
AAEAAASAYYNPGNPHNVYMPTSQPPPPPYYPPEDKK	GlyGly (K)	36;37	AAEAAASAYYNPGNPHNVYMPTSQPPPPPYYPPEDK(1)K(1)TQ;AAEAAASAYYNPGNPHNVYMPTSQPPPPPYYPPEDK(1)K(1)TQ	P97765;P97765-2	WW domain-binding protein 2	Wbp2	-1.80965	-0.813195	-1.46805	-1.16644	-0.975028		-1.24647	2.65923
ATKVQDIKNNLK	2 GlyGly (K)	3;5;3;5	ATK(1)VQDIK(1)NNLK;VQDIK(1)NNLK;ATK(1)VQDIK(1)NNLK;VQDIK(1)NNLK	P63094;P63094-2;Q6R0H7;Q6R0H7-4;P63094-3;A0A571BEI3;A0A571BE25;A0A571BEG2;Z4YKV1	Guanine nucleotide-binding protein G(s) subunit alpha isoforms short;Guanine nucleotide-binding protein G(s) subunit alpha isoforms XLas	Gnas	-0.617078		-0.663237	-0.563028			-0.614448	2.65489
IIFKLPNDSR	GlyGly (K)	4	IIFK(1)LPNDSR	Q3TDN2;Q3TDN2-2	FAS-associated factor 2	Faf2	-0.769477		-0.878878	-0.761286			-0.803214	2.65369
EEGLNAFYKGVAPLWMR	GlyGly (K)	9	EEGLNAFYK(1)GVAPLWMR	Q8VEM8;G5E902	Phosphate carrier protein, mitochondrial	Slc25a3	-1.09974	-0.452136	-1.01701	-0.545698	-0.52614	-0.471689	-0.685402	2.65061
PSPGKSPGTRPEDEADGKPPQR	GlyGly (K)	5;13	PSPGK(1)SPGTRPEDEADGKPPQR;SPGTRPEDEADGK(1)PPQR	O35316;A0A0U1RQA5;A0A0U1RP20;A0A0U1RQA0	Sodium- and chloride-dependent taurine transporter	Slc6a6		-1.09585	-0.743956	-0.613564	-0.765425	-1.32236	-0.908231	2.64899
VAGIFPCPTFKDKSTYIESSTK	2 GlyGly (K)	11;13;22	VAGIFPCPTFK(1)DK(1)STYIESSTK;VAGIFPCPTFK(1)DK(1)STYIESSTK;VAGIFPCPTFK(0.985)DK(0.027)STYIESSTK(0.988)	Q8VBZ3	Cleft lip and palate transmembrane protein 1 homolog	Clptm1	-0.725589		-0.767609	-0.650544			-0.714581	2.64055
LAMQLEEQASKQINSK	Oxidation (M);2 GlyGly (K)	11;16	LAMQLEEQASK(1)QINSK(1);LAMQLEEQASK(1)QINSK(1)	Q922S8;Q3TTL2	Kinesin-like protein KIF2C;Kinesin-like protein	Kif2c	-3.59958			-3.57366			-3.58662	2.63806
THTMGGDFSGKNQDCSK	GlyGly (K)			E0CZ72;P28740;P28740-1;F8VQ42;P28740-2	Kinesin-like protein;Kinesin-like protein KIF2A	Kif2a	-0.734395		-0.739782				-0.737088	2.63336
SMFTFVEKPK	GlyGly (K)	8;2	SMFTFVEK(0.999)PK(0.001);PK(1)VTPNPDLLDLVQTADEK(1)R	E9Q3E2;Q8CC35;Q8CC35-2;Q8CC35-3	Synaptopodin	Synpo	-0.685014	-0.601934	-1.11404	-0.788514	-0.994988	-0.219421	-0.733984	2.62939
FIIDNTKGQTLGLGNTSFSDPFTGGGR	GlyGly (K)	7	FIIDNTK(1)GQTLGLGNTSFSDPFTGGGR	P27612	Phospholipase A-2-activating protein	Plaa	-1.39521	-0.587164	-1.28135	-0.959542	-0.534517	-0.567832	-0.887602	2.6246
PSAKQLADIGYK	GlyGly (K)	4	PSAK(1)QLADIGYK	Q8BH51	Cytochrome c oxidase assembly protein COX14	Cox14	-0.873635		-0.819929	-0.968548			-0.887371	2.62181
IGGTVDNSVRPKLE	GlyGly (K)	12	IGGTVDNSVRPK(1)LE	A0A2I3BPX3;Q6P9J9;Q6P9J9-2	Anoctamin-6	Ano6	-0.617764	-0.878428	-1.03786	-0.793107			-0.831789	2.60711
VAVDPVVTEQPSTSSATKAFVSK	GlyGly (K)	5;18	AFVSK(0.998)TNTSAMPGK(0.002);VAVDPVVTEQPSTSSATK(0.999)AFVSK(0.001)	F8VQ93;Q8VDD9	PH-interacting protein	Phip	-1.23216	-0.336847	-1.05925	-0.817537	-0.49657	-0.690265	-0.772105	2.6041
LCEPEEELLQQFKR	GlyGly (K)	13	LCEPEEELLQQFK(1)R	E9QP59;D3YU56;Q9WU40;Q9WU40-2	Inner nuclear membrane protein Man1	Lemd3	-1.1387	-0.557922	-0.928896		-0.527824	-0.737495	-0.778167	2.60091
SACDTGNLAVVSKSSR	GlyGly (K)	13	SACDTGNLAVVSK(1)SSR	B1AY10;B1AY10-2;B1AY10-3	Transcriptional repressor NF-X1	Nfx1	-0.285337	-1.45064	-0.775787	-0.751757	-1.07534	-1.09348	-0.905389	2.59791
LNVIDDDVEEIKK	GlyGly (K)	12;13	LNVIDDDVEEIK(0.986)K(0.014);LNVIDDDVEEIK(0.428)K(0.572)	O88811;O88811-2	Signal transducing adapter molecule 2	Stam2		-1.29743	-0.949282	-1.46184	-0.877632	-0.596427	-1.03652	2.59341
ADEVTEKQVYDAHTK	Acetyl (Protein N-term);GlyGly (K)	7;8	ADEVTEK(1)QVYDAHTK(1)EIDLVNR;QVYDAHTK(1)EIDLVNR	P49817-2;D3Z0J2	Caveolin-1;Caveolin	Cav1	-0.13144	-0.714018	-0.90417	-0.585237	-0.781306	-0.549409	-0.61093	2.59276
GVWKGLFAR	GlyGly (K)	4	GVWK(1)GLFAR	Q8VEM8;G5E902	Phosphate carrier protein, mitochondrial	Slc25a3	-0.851365	-0.667859	-0.881082		-0.54867		-0.737244	2.591
VEPAVSSIVNSIQVLASKSAILEATPK	GlyGly (K)	18;27	VEPAVSSIVNSIQVLASK(1)SAILEATPK;VEPAVSSIVNSIQVLASK(0.157)SAILEATPK(0.843)	A2AVJ7;Q99PL5;Q99PL5-3;Q99PL5-2;Q99PL5-4;Q99PL5-5;Q99PL5-8;Q99PL5-7;Q99PL5-6;Q99PL5-9;Q99PL5-10;Q99PL5-11;Q99PL5-12	Ribosome-binding protein 1	Rrbp1	-0.89835	-0.441223	-1.38281	-0.802814	-0.720826	-0.463728	-0.784959	2.58995
NFVVVMVTKPK	GlyGly (K)	9;11	NFVVVMVTK(0.997)PK(0.003);NFVVVMVTKPK(1)	P54728	UV excision repair protein RAD23 homolog B	Rad23b	-1.45811	-0.893384	-1.88833	-1.47742	-0.870625	-0.475154	-1.17717	2.58879
VTGKTTAPSTGPGGSL	GlyGly (K)	4	VTGK(1)TTAPSTGPGGSL	Q9DB91	Mediator of RNA polymerase II transcription subunit 29	Med29	-0.660954		-0.569972	-0.672129			-0.634351	2.58657
ERAELAHSPLPAKDVDLDK	GlyGly (K)	11;17	AELAHSPLPAK(1)DVDLDK(1)EFR;AELAHSPLPAK(1)DVDLDK(1)EFR	Q9DBV4	Matrix-remodeling-associated protein 8	Mxra8	-1.03878	-0.71997		-0.426703	-1.13762	-0.998875	-0.864388	2.58154
EENQTGPTTTPSDTQDLDMKK	GlyGly (K)	20;21	EENQTGPTTTPSDTQDLDMK(0.98)K(0.02);EENQTGPTTTPSDTQDLDMK(0.153)K(0.847)	Q9Z0P4;Q9Z0P4-2	Paralemmin-1	Palm		-0.742917	-0.537424		-0.859745	-0.902443	-0.760632	2.58137
VIKGAEILEVLHSLPAVR	GlyGly (K)	3	VIK(1)GAEILEVLHSLPAVR	Q99JI4;A0A286YDW8	26S proteasome non-ATPase regulatory subunit 6	Psmd6	-0.775243		-0.903495	-0.779299			-0.819346	2.58027
SEGTTSTSYKSLANQTR	GlyGly (K)	10	SEGTTSTSYK(1)SLANQTR	Q8VDZ4;Q8VDZ4-2	Palmitoyltransferase ZDHHC5	Zdhhc5	-1.03555		-0.870757	-0.708962	-1.1879	-0.453577	-0.85135	2.58019
EAIQAYSESLMSPAAKGTVLQEAK	GlyGly (K)	16;8	EAIQAYSESLMSPAAK(1)GTVLQEAK;GTVLQEAK(1)L	Q61009	Scavenger receptor class B member 1	Scarb1	-1.07555	-0.323642	-0.924317	-0.746229	-0.799445	-0.332916	-0.70035	2.57936
GPAGSIEQGPYDKMHASK	GlyGly (K)	13;18	GPAGSIEQGPYDK(1)MHASK;GPAGSIEQGPYDK(0.455)MHASK(0.545)	Q99LI2;A2AEM2	Chloride channel CLIC-like protein 1	Clcc1		-0.737158		-0.57351	-0.454723	-0.72578	-0.622793	2.57336
GAGTPGQPGQVSQQELDTVVKSQQEILR	GlyGly (K)	21	GAGTPGQPGQVSQQELDTVVK(1)SQQEILR	Q9D0F3	Protein ERGIC-53	Lman1	-0.616879	-0.777072		-0.844458	-1.04698		-0.821347	2.56893
DPQFSLISATIKSMK	GlyGly (K)	12;15	DPQFSLISATIK(0.997)SMK(0.003);DPQFSLISATIK(0.388)SMK(0.612)	O88811;O88811-2	Signal transducing adapter molecule 2	Stam2	-1.15399	-0.677818	-1.04633	-0.889904	-0.433136	-0.31946	-0.753439	2.56873
QPCQPPPQEPCAPKTK	GlyGly (K)	14;2	QPCQPPPQEPCAPK(0.839)TK(0.161);TK(1)DPCHPVPEPCNPK	Q62266	Cornifin-A	Sprr1a	-1.26022	-2.3384	-1.63388	-1.36016	-1.62549	-0.38069	-1.43314	2.56493
ISMPDVGLNLKGPK	GlyGly (K)	11;14	ISMPDVGLNLK(0.99)GPK(0.01);ISMPDVGLNLK(0.346)GPK(0.654)	E9Q616		Ahnak	-0.899318		-0.891563				-0.89544	2.55956
TPDGQGLSTYKELCSLASDLSQPDLVYK	GlyGly (K)	11	TPDGQGLSTYK(1)ELCSLASDLSQPDLVYK	Q6PDI5;Q6PDI5-2;A2ALV7	Proteasome-associated protein ECM29 homolog	Ecm29;AI314180		-1.09554	-0.625689	-0.920543	-0.922839		-0.891154	2.55756
HLAQLLQKR	GlyGly (K)	8	HLAQLLQK(1)R	Q99J23	GH3 domain-containing protein	Ghdc	-1.15717	-0.448745	-1.41342	-1.1677	-0.860792	-0.423526	-0.911894	2.55694
ALDTVGEKVLR	GlyGly (K)	8	ALDTVGEK(1)VLR	Q9WTZ0	Protein UXT	Uxt	-0.723873	-0.862051	-0.759942				-0.781955	2.55462
LLEASKAGDLETVK	GlyGly (K)	8;6	AGDLETVK(1)QLCSPQNVNCR;LLEASK(1)AGDLETVK	Q6PFX9;Q6PFX9-2	Tankyrase-1	Tnks	-0.914983	-0.884514	-0.621533	-0.479231	-1.15149	-1.68696	-0.956452	2.55448
ASGADSKGDDLSTAILKQK	Acetyl (Protein N-term);2 GlyGly (K)	7;10;19	ASGADSK(1)GDDLSTAILK;GDDLSTAILK(1)QK;ASGADSKGDDLSTAILK(0.177)QK(0.823)	Q01853	Transitional endoplasmic reticulum ATPase	Vcp	-0.672957	-0.724445	-1.08302	-0.891027			-0.842862	2.55259
LLPSPSNPSAQELPQKR	GlyGly (K)	16	LLPSPSNPSAQELPQK(1)R	Q640N1	Adipocyte enhancer-binding protein 1	Aebp1	-1.44144	-0.791008	-1.61052	-1.05682	-0.921882	-0.334062	-1.02596	2.55159
VTLMNGALMKPSHVIVETMM	GlyGly (K)	10	VTLMNGALMK(1)PSHVIVETMM	O35316	Sodium- and chloride-dependent taurine transporter	Slc6a6	-0.278461	-0.757891	-0.570871	-0.341976	-0.585843	-0.991943	-0.587831	2.54974
KLQWMAGGTFTGEALQYTR	GlyGly (K)	1	K(1)LQWMAGGTFTGEALQYTR	Q04857	Collagen alpha-1(VI) chain	Col6a1			-1.11782	-1.10796			-1.11289	2.54973
ISKGANPVEIR	GlyGly (K)	3	ISK(1)GANPVEIR	P63038;D3Z2F2;D3Z7J9	60 kDa heat shock protein, mitochondrial	Hspd1	-1.38953	-0.902821	-1.02897	-0.5272	-0.772431	-0.341647	-0.827099	2.5482
LSSKSIMDPNQNVK	GlyGly (K)	4;10	LSSK(1)SIMDPNQNVK;SIMDPNQNVK(0.996)CK(0.004)	P61588;E9Q8D7	Rho-related GTP-binding protein RhoE	Rnd3	-0.305129		-0.880179	-0.562367	-0.647083	-0.60799	-0.60055	2.5466
NISGKQSSLPAMSKVR	2 GlyGly (K)	5;9	NISGK(1)QSSLPAMSK(1)VR;QSSLPAMSK(1)VR	Q6DID7;Q6DID7-2	Protein wntless homolog	Wls	-0.929006		-1.14484	-0.452886	-0.605903	-0.820158	-0.790558	2.54504
KPVVDPCVCR	GlyGly (K)	1	K(1)PVVDPCVCR	B1AY10;B1AY10-2;B1AY10-3	Transcriptional repressor NF-X1	Nfx1	-1.10811	-0.760455	-1.64688	-1.026	-0.758599		-1.06001	2.5443
QGLNLAAAAAVTAAVKSQGAITER	GlyGly (K)	16	QGLNLAAAAAVTAAVK(1)SQGAITER	A0A1W2P8A8;Q99KK1	Receptor expression-enhancing protein 3	Reep3	-0.862628		-1.00416	-1.02873			-0.965174	2.54306
SPTKATPLPAEGK	GlyGly (K)	4	SPTK(1)ATPLPAEGK	O70318;Q8C928;Q80UE5;Q80UE4	Band 4.1-like protein 2	Epb41l2;Epb4.1l2	-1.19406	-0.302333	-0.78834	-0.640816	-0.639108	-0.478668	-0.673888	2.54165
ENLYTIQTLKDFQYIDRDGK	GlyGly (K)	10	ENLYTIQTLK(1)DFQYIDRDGK	Q91W69	Epsin-3	Epn3		-1.21327			-1.20231		-1.20779	2.53919
TNLPNPSVDVKGMGEEQYSPETHK	GlyGly (K)	11	TNLPNPSVDVK(1)GMGEEQYSPETHK	Q5XF89;Q5XF89-2	Probable cation-transporting ATPase 13A3	Atp13a3		-0.661752	-1.00222	-0.695746	-0.544498	-0.38862	-0.658568	2.53883
SKDVNGPEPLNSR	GlyGly (K)	2	SK(1)DVNGPEPLNSR	P61022;B0R091;B0R092	Calcineurin B homologous protein 1	Chp1		-0.921718	-0.913352				-0.917535	2.53726
IEEVPELPLVVEDKVEGYKK	2 GlyGly (K)	14;19;20	IEEVPELPLVVEDK(0.999)VEGYK(0.816)K(0.184);IEEVPELPLVVEDK(0.953)VEGYK(0.969)K(0.079);IEEVPELPLVVEDK(0.146)VEGYK(0.927)K(0.927)	Q9D8E6	60S ribosomal protein L4	Rpl4	-0.626513	-1.48718	-0.46172	-0.733723	-1.03993	-0.625356	-0.82907	2.53539
GTEITHAVVIKK	GlyGly (K)	11;12	GTEITHAVVIK(0.97)K(0.03);GTEITHAVVIK(0.125)K(0.875)	Q8R1B4	Eukaryotic translation initiation factor 3 subunit C	Eif3c	-0.787144	-0.618251	-0.962801	-1.04722			-0.853854	2.53119
DVIQDPPEDLKPR	GlyGly (K)	11	DVIQDPPEDLK(1)PR	E9PUQ9;F7AC58;E2JF22	Piezo-type mechanosensitive ion channel component;Piezo-type mechanosensitive ion channel component 1	Piezo1	-1.26521	-1.15515	-0.762926	-0.608034		-0.630372	-0.884337	2.53092
QGGGKLNFDELR	GlyGly (K)	5	QGGGK(1)LNFDELR	O35245-3;O35245;O35245-5	Polycystin-2	Pkd2	-0.966517		-0.844147	-0.809575			-0.873413	2.52898
LDLADTKSIR	GlyGly (K)	7	LDLADTK(1)SIR	Q9R1R8;Q9QYF1	Retinol dehydrogenase 11	Rdh11		-1.22908	-0.65145	-0.923359	-1.5307	-0.779769	-1.02287	2.51968
LHLAKVGDCMGDSGDK	GlyGly (K)	5;16	LHLAK(1)VGDCMGDSGDK;LHLAK(0.408)VGDCMGDSGDK(0.592)	Q61609	Sodium-dependent phosphate transporter 1	Slc20a1		-0.943416			-0.934483		-0.93895	2.51877
LEDLNFPEIKR	GlyGly (K)	10	LEDLNFPEIK(1)R	J3QK52;Q9WV70	Nucleolar complex protein 2 homolog	Noc2l	-1.20207		-1.12004	-1.10647	-0.429945	-0.769477	-0.925601	2.51669
YATALYSAASKEKK	2 GlyGly (K)	14;11;13	YATALYSAASK(0.11)EK(0.082)K(0.808);YATALYSAASK(1)EK(0.859)K(0.141);YATALYSAASK(0.919)EK(0.883)K(0.199)	Q9DB20;A0A338P776;F6XVM5	ATP synthase subunit O, mitochondrial	Atp5o	-0.718782		-0.870915	-0.791508			-0.793735	2.5158
TLTGKTITLEVEPSDTIENVKAKIQDK	3 GlyGly (K)	2;4;16;5;5;16	AK(1)IQDK(1)EGIPPDQQR;IQDK(1)EGIPPDQQR;TITLEVEPSDTIENVK(1)AK(0.999)IQDK(0.001);TLTGK(1)TITLEVEPSDTIENVKAK;TLTGK(1)TITLEVEPSDTIENVKAK;TITLEVEPSDTIENVK(1)AK(0.999)IQDK(0.001)	E9QNP0;E9Q4P0;P0CG50;E9Q5F6;P0CG49;A0A0A6YW67;P62983;P62984;E9Q9J0;Q5SX22	Polyubiquitin-C;Ubiquitin;Ubiquitin-related 1;Ubiquitin-related 2;Polyubiquitin-B;Ubiquitin;Ubiquitin-40S ribosomal protein S27a;Ubiquitin;40S ribosomal protein S27a;Ubiquitin-60S ribosomal protein L40;Ubiquitin;60S ribosomal protein L40	Kxd1;Ubc;Ubb;Gm8797;Rps27a;Uba52			-0.916589	-0.767757		-0.794207	-0.826184	2.51361
AGVALPFEKSQLTLK	GlyGly (K)	9	AGVALPFEK(1)SQLTLK	Q9DBH0;A0A1D5RM92;A0A1D5RLH0	NEDD4-like E3 ubiquitin-protein ligase WWP2	Wwp2	-1.67277		-1.89271	-1.56867			-1.71138	2.50857
TPPPGSVKMPNVPNTQPAIMK	GlyGly (K)	13;8	MPNVPNTQPAIMK(1)PTEEHPAYTQITK;TPPPGSVK(1)MPNVPNTQPAIMK	Q8K021	Secretory carrier-associated membrane protein 1	Scamp1		-0.826054		-0.710189	-0.562112	-0.497975	-0.649082	2.50821
ELSQATIDSKTGDLGDINAEQLPGREHLSEPGTR	GlyGly (K)	10	ELSQATIDSK(1)TGDLGDINAEQLPGREHLSEPGTR	P27612	Phospholipase A-2-activating protein	Plaa		-0.741662			-0.748941		-0.745302	2.50739
PSLYALSPVKEPAK	GlyGly (K)	10	PSLYALSPVK(0.999)EPAK(0.001)	E9Q3E2;Q8CC35;Q8CC35-2;Q8CC35-3	Synaptopodin	Synpo	-0.984959	-0.774947	-1.90482	-1.23637	-1.14143	-0.433117	-1.07927	2.50735
TILPKNNPPTIVHDK	GlyGly (K)	5	TILPK(1)NNPPTIVHDK	Q3UDC3;O88746	Target of Myb protein 1	Tom1	-1.70581	-1.07458	-1.37146	-0.914684	-0.774528	-0.340258	-1.03022	2.4992
YVPLTYNKVYR	GlyGly (K)	8	YVPLTYNK(1)VYR	O35316	Sodium- and chloride-dependent taurine transporter	Slc6a6	-0.582382		-0.706159		-0.62687		-0.63847	2.49498
LTGLHKMWEVLESTTQTK	GlyGly (K)	6;12	LTGLHK(1)MWEVLESTTQTK;MWEVLESTTQTK(1)AQR	Q62261;A0A0A0MQG2;Q62261-2	Spectrin beta chain, non-erythrocytic 1	Sptbn1		-1.02488			-0.897409	-0.848972	-0.923755	2.49352
SSKASLGSLEGEVEAEASSPK	GlyGly (K)	3	SSK(1)ASLGSLEGEVEAEASSPK	E9Q616		Ahnak	-0.870625	-0.696658	-1.03401	-0.441811	-0.488856		-0.706392	2.48795
SLQNTDGKFN	GlyGly (K)	8	SLQNTDGK(1)FN	Q91YN9	BAG family molecular chaperone regulator 2	Bag2		-1.12011	-1.31524	-0.388393	-1.10234	-1.06163	-0.997541	2.48778
DAVVGRPPADKK	GlyGly (K)	11;12	DAVVGRPPADK(0.856)K(0.144);DAVVGRPPADK(0.428)K(0.572)	Q91YH5;E9PYT3;Q91YH5-2	Atlastin-3	Atl3	-1.06691		-0.996139	-0.861474		-0.603775	-0.882075	2.48674
DCEIKQPVFGANFIK	GlyGly (K)	5;10	DCEIK(1)QPVFGANFIK;QPVFGANFIK(0.974)GIVK(0.026)	P97765;P97765-2	WW domain-binding protein 2	Wbp2	-1.97602	-0.931948	-1.30237	-1.02324	-0.948057		-1.23633	2.48632
PKVTPNPDLLDLVQTADEKR	2 GlyGly (K)	2;17	PK(1)VTPNPDLLDLVQTADEK(1)R;VTPNPDLLDLVQTADEK(1)RR	E9Q3E2;Q8CC35;Q8CC35-2;Q8CC35-3	Synaptopodin	Synpo	-0.762094	-0.491937	-1.26538	-0.730751	-1.04219	-0.289016	-0.763561	2.48562
KLEGQSPQQVSR	GlyGly (K)	1	K(1)LEGQSPQQVSR	Q3UKC1	Tax1-binding protein 1 homolog	Tax1bp1	-0.423313	-1.41692	-1.31179	-0.547173	-0.67791	-1.24469	-0.936966	2.48509
GPDIDIKGPK	GlyGly (K)	7	GPDIDIK(0.998)GPK(0.002)	E9Q616		Ahnak	-1.03552	-0.408187	-1.33435	-0.568794	-0.569843	-0.626135	-0.757139	2.48381
YGLFKEQNPYEK	GlyGly (K)	7;5	EQNPYEK(1)F;YGLFK(1)EQNPYEK	Q8R143;F6TFF2;E0CY65	Pituitary tumor-transforming gene 1 protein-interacting protein	Pttg1ip	-1.15917	-0.41781	-0.885127	-0.835111	-0.384508	-0.437995	-0.68662	2.48364
GLCQPASDKVQQGSR	GlyGly (K)	9	GLCQPASDK(1)VQQGSR	Q5NCQ5	Diphthamide biosynthesis protein 1	Dph1	-0.590897		-0.630483	-0.922839	-0.301479	-0.725303	-0.6342	2.48283
SNTQPSSCSSEVSKPDGAGEGPAQSLTEQMKK	Oxidation (M);GlyGly (K)	14;31;32	SNTQPSSCSSEVSK(1)PDGAGEGPAQSLTEQMK(0.472)K(0.528);SNTQPSSCSSEVSKPDGAGEGPAQSLTEQMK(0.954)K(0.046);SNTQPSSCSSEVSKPDGAGEGPAQSLTEQMK(0.438)K(0.562)	Q64337;D3YZJ1;F6VD69;Q64337-2	Sequestosome-1	Sqstm1		-1.08427		-0.911804		-0.920844	-0.972307	2.48071
CQFTLKPISDSVGVFLR	GlyGly (K)	6	CQFTLK(1)PISDSVGVFLR	Q3UMR5	Calcium uniporter protein, mitochondrial	Mcu	-0.828844		-0.912727	-1.01246			-0.918011	2.47815
AMNYSAKDEVDGGPAGPPGGAAKTR	Acetyl (Protein N-term);2 GlyGly (K)	7;16	AMNYSAK(1)DEVDGGPAGPPGGAAK(1)TR;DEVDGGPAGPPGGAAK(1)TR	Q8VEK0;D3YVV1	Cell cycle control protein 50A	Tmem30a	-0.488613	-0.96016	-0.484308	-0.199073	-0.562431	-0.854205	-0.591465	2.47539
AKYFIRDEFLR	GlyGly (K)	2	AK(1)YFIRDEFLR	P63094;P63094-2;Q6R0H7;Q6R0H7-4;P63094-3;A0A571BEI3;A0A571BEM2;Z4YKV1	Guanine nucleotide-binding protein G(s) subunit alpha isoforms short;Guanine nucleotide-binding protein G(s) subunit alpha isoforms XLas	Gnas	-0.590202	-0.564627	-1.06465	-0.69881	-0.414576	-0.244002	-0.596144	2.47509
LPFKPTTPVIMVGPGTGVAPFMGFIQER	GlyGly (K)	4	LPFK(1)PTTPVIMVGPGTGVAPFMGFIQER	P37040;Q05DV1	NADPH--cytochrome P450 reductase	Por	-1.20603		-1.19337				-1.1997	2.47384
MESISMMGSPKSLETFLPNGINGIK	Acetyl (Protein N-term);GlyGly (K)	11;14	MESISMMGSPK(1)SLETFLPNGINGIK(1)DAR;SLETFLPNGINGIK(1)DAR	Q8BWB6;D3Z1C4;D3YUM6	Metalloreductase STEAP2	Steap2		-0.723944	-0.68265	-1.08015	-0.713355		-0.800025	2.47052
LLFSSEKSSWR	GlyGly (K)	7	LLFSSEK(1)SSWR	Q9CV28;Q9CV28-2;D6REU0;D6RCI2;D6RGU8;D6RG90;D6RGT9;F6S1I0	Protein FAM188A	Fam188a	-0.931618	-0.694438	-0.640974		-0.543614		-0.702661	2.4692
LLTYETWPLSFLSPAKLAK	GlyGly (K)	16;19	LLTYETWPLSFLSPAK(0.961)LAK(0.039);LLTYETWPLSFLSPAK(0.056)LAK(0.944)	A2CGA3;A2CGA5;O08863	Baculoviral IAP repeat-containing protein 3	Birc3	-1.09888		-0.904251	-1.06468			-1.0226	2.46545
MFSFEGDFKTRPK	Acetyl (Protein N-term);GlyGly (K)	9;4	MFSFEGDFK(0.998)TRPK(0.002);TRPK(1)VSLGGASR	Q80U95;A0A0G2JDR9	Ubiquitin-protein ligase E3C	Ube3c	-0.573961	-1.02935	-1.26323	-0.647829	-0.288734	-0.644533	-0.741273	2.46519
NYKNASGVVNSSPR	GlyGly (K)	3	NYK(1)NASGVVNSSPR	Q7TQE6	Macoilin	Tmem57	-1.27111		-1.78036	-1.00645	-1.40057		-1.36462	2.46221
LSSTNLQEKAYR	GlyGly (K)	9	LSSTNLQEK(1)AYR	J3QK52;Q9WV70	Nucleolar complex protein 2 homolog	Noc2l	-0.911913		-0.752048	-0.587099	-0.88977	-0.309485	-0.690063	2.46119
IQPEEKPVEVSPAVTR	GlyGly (K)	6	IQPEEK(1)PVEVSPAVTR	Q8R1X6;D3Z3F8;Q8R1X6-2	Spartin	Spg20	-0.843034	-0.554104	-0.785328	-1.0108			-0.798317	2.45945
QEIPEDFLDKPTLLSPEELKAASR	GlyGly (K)	10;20	QEIPEDFLDK(1)PTLLSPEELK(1)AASR;QEIPEDFLDK(1)PTLLSPEELK(1)AASR	A0A1L1SSN4;H9KV17;Q9CZW6	E3 ubiquitin-protein ligase RNF146	Rnf146		-0.85564		-0.741565	-0.868806	-1.24674	-0.928187	2.45726
MAAAGGTVSGPSSACKPGR	GlyGly (K)	16	MAAAGGTVSGPSSACK(1)PGR	F8WIE5;Q69ZR2	E3 ubiquitin-protein ligase HECTD1	Hectd1	-0.729746	-0.191277	-0.80917	-0.984874	-0.380427	-0.599987	-0.615914	2.45651
MKDDFAEEEEVQSFGYKR	Acetyl (Protein N-term);Oxidation (M);2 GlyGly (K)	17;2	MK(1)DDFAEEEEVQSFGYK(1)R;MK(1)DDFAEEEEVQSFGYK(1)R	Q8K4Q8;A0A452J8C7	Collectin-12	Colec12	-0.952797		-1.1882		-0.78493	-1.36131	-1.07181	2.45612
ALVLKNRPSETSR	GlyGly (K)	5	ALVLK(1)NRPSETSR	Q3UV55	Nuclear receptor subfamily 1 group D member 1	Nr1d1	-1.07194		-0.983875	-0.871231			-0.975681	2.45281
LNWQKLPSNVAR	GlyGly (K)	5	LNWQK(1)LPSNVAR	E9QLA5;Q0GNC1;Q0GNC1-3;A0A1Y7VM80	Inverted formin-2	Inf2	-0.752534	-0.262573		-0.533827	-0.815986	-0.627026	-0.598389	2.45226
MPKFSMPSLK	GlyGly (K)	7;3	FSMPSLK(1)GEGPELDVNMPK;MPK(1)FSMPSLK	E9Q616		Ahnak	-0.815631	-0.276485	-0.802688	-0.525517	-0.72292		-0.628648	2.45096
FADYISKARE	GlyGly (K)	7	FADYISK(1)ARE	Q8R5J9	PRA1 family protein 3	Arl6ip5	-0.95062		-1.08556	-1.17056			-1.06891	2.4474
FSMPTLKGEGPDVDVSLPK	GlyGly (K)	7	FSMPTLK(1)GEGPDVDVSLPK	E9Q616		Ahnak	-1.10986	-0.237541	-1.60218	-0.845572	-0.825363	-0.984103	-0.934102	2.44417
YLGDLSGGQVLKK	GlyGly (K)	12;13	YLGDLSGGQVLK(0.99)K(0.01);YLGDLSGGQVLK(0.397)K(0.603)	P14901	Heme oxygenase 1	Hmox1	-1.35181	-0.804854		-0.908036	-0.725446	-0.501341	-0.858298	2.44128
WGKQDGGEGHVGTVR	GlyGly (K)	3	WGK(1)QDGGEGHVGTVR	Q80SY4	E3 ubiquitin-protein ligase MIB1	Mib1	-1.30786		-1.61061	-1.43214			-1.4502	2.43764
GLDLGGKGGIR	GlyGly (K)	7	GLDLGGK(1)GGIR	E9Q616;A0A494BBD5		Ahnak	-1.31362	-0.301426	-1.31592	-1.0632	-0.671278	-0.591462	-0.87615	2.43674
QTSPVSAMLVLVKSLSGPR	GlyGly (K)	13	QTSPVSAMLVLVK(1)SLSGPR	Q8BPB5;F6ZFS0	EGF-containing fibulin-like extracellular matrix protein 1	Efemp1	-0.271984		-0.716529	-0.77216	-0.96207	-0.752607	-0.69507	2.43621
DPQQEPMEETENLKK	GlyGly (K)	14;15	DPQQEPMEETENLK(0.965)K(0.035);DPQQEPMEETENLK(0.076)K(0.924)	Q9R0L6;Q9R0L6-2	Pericentriolar material 1 protein	Pcm1	-1.08247	-0.98456	-1.56388		-0.981053		-1.15299	2.43555
HNELTGDNVGPLILKK	GlyGly (K)	15;16	HNELTGDNVGPLILK(0.817)K(0.183);HNELTGDNVGPLILK(0.206)K(0.794)	Q9CQB5	CDGSH iron-sulfur domain-containing protein 2	Cisd2	-1.07024	-0.510539	-0.471049		-0.595489	-0.627026	-0.654868	2.43395
MEESFSSKYVPK	Oxidation (M);GlyGly (K)	8;4	MEESFSSK(1)YVPK;YVPK(1)YAPLADVK	Q61029;Q61029-3;Q61029-2;Q61029-4	Lamina-associated polypeptide 2, isoforms beta/delta/epsilon/gamma	Tmpo	-0.924016	-0.753118	-0.888621				-0.855252	2.43327
SAASKTVNIYFPK	GlyGly (K)	5	SAASK(1)TVNIYFPK	P27612;F7D1R5	Phospholipase A-2-activating protein	Plaa	-1.06028	-0.242123	-0.975737	-0.774009	-0.514161	-0.451051	-0.66956	2.43304
GKGSSGLNLGNFFASR	GlyGly (K)	2	GK(1)GSSGLNLGNFFASR	E9Q704;F8VQA4;P97467;F7D4K4	Peptidyl-glycine alpha-amidating monooxygenase;Peptidylglycine alpha-hydroxylating monooxygenase;Peptidyl-alpha-hydroxyglycine alpha-amidating lyase	Pam	-0.684758		-0.778284	-0.846843			-0.769962	2.43163
GTVLQEAKL	GlyGly (K)	8	GTVLQEAK(1)L	Q61009	Scavenger receptor class B member 1	Scarb1	-1.14083	-0.592832	-0.585453	-0.463171	-0.561111	-0.277814	-0.603534	2.43127
EKGSTASQVLQR	GlyGly (K)	2	EK(1)GSTASQVLQR	Q8VEM8;G5E902	Phosphate carrier protein, mitochondrial	Slc25a3	-0.885287	-0.411387	-1.07841	-0.518618	-0.462038	-0.343989	-0.616622	2.43042
SFKLSGFSFK	GlyGly (K)	3	SFK(1)LSGFSFK	P26645	Myristoylated alanine-rich C-kinase substrate	Marcks	-0.807856		-1.00009	-0.903738			-0.903894	2.42622
DRDLEVDTTLKSLSQQIENIR	GlyGly (K)	11	DRDLEVDTTLK(1)SLSQQIENIR	P11087;P11087-2	Collagen alpha-1(I) chain	Col1a1		-0.790759		-0.929199	-0.975624		-0.898527	2.42055
FMAQGKTGSSSPPGGLSK	GlyGly (K)	6	FMAQGK(1)TGSSSPPGGLSK	Q8VI36-2;A0A0J9YV30	Paxillin	Pxn		-0.55686			-0.667905	-0.681284	-0.63535	2.41678
FLKSGDAAIVDMVPGKPMCVESFSDYPPLGR	2 GlyGly (K)	3;13	FLK(1)SGDAAIVDMVPGK(1)PMCVESFSDYPPLGR;SGDAAIVDMVPGK(1)PMCVESFSDYPPLGR	P10126	Elongation factor 1-alpha 1	Eef1a1	-0.891348		-0.98533	-0.793157			-0.889945	2.41297
FNALFAQGNYSEAAKVAANAPK	GlyGly (K)	15;7	FNALFAQGNYSEAAK(1)VAANAPK;VAANAPK(1)GILR	Q68FD5;Q5SXR6	Clathrin heavy chain 1;Clathrin heavy chain	Cltc	-0.773442	-0.301373	-0.950063		-0.560111	-0.826079	-0.682214	2.4043
YIKTPPGVAAPSDPLLCK	GlyGly (K)	3	YIK(1)TPPGVAAPSDPLLCK	Q8VC70;E9Q7G6;A0A5F8MPX7	RNA-binding motif, single-stranded-interacting protein 2	Rbms2	-0.596383		-1.01721	-0.756428		-0.650839	-0.755216	2.40261
LSKSGHIQTLLR	GlyGly (K)	3	LSK(1)SGHIQTLLR	Q9CXE7	Transmembrane emp24 domain-containing protein 5	Tmed5	-1.01261	-0.558283	-1.00804	-0.86352			-0.860613	2.40168
IIPVIGQGGKIR	GlyGly (K)	10	IIPVIGQGGK(1)IR	O88502	High affinity cAMP-specific and IBMX-insensitive 3',5'-cyclic phosphodiesterase 8A	Pde8a	-0.776404	-0.248536	-0.526951	-0.796887		-0.628831	-0.595522	2.40105
TVAMQISQKNS	GlyGly (K)	9	TVAMQISQK(1)NS	O35945	Aldehyde dehydrogenase, cytosolic 1	Aldh1a7					-1.39248	-1.41016	-1.40132	2.39616
KPCPDDLKSVDLFK	GlyGly (K)	8	KPCPDDLK(1)SVDLFK	V9GX00;Q00560	Interleukin-6 receptor subunit beta	Il6st		-0.946777			-0.896039	-0.761702	-0.868173	2.39575
ANVSKKVSWSGR	Acetyl (Protein N-term);2 GlyGly (K)	5;6	ANVSK(1)K(1)VSWSGR;ANVSK(1)K(1)VSWSGR	F6SUM2;O70496;A0A3B2W4I8	H(+)/Cl(-) exchange transporter 7	Clcn7	-0.840061	-1.5206	-0.981679	-0.349824	-0.963729	-0.475475	-0.855229	2.39452
IEDSEPHIPLIDDTDAEDDAPTKR	GlyGly (K)	23	IEDSEPHIPLIDDTDAEDDAPTK(1)R	G5E829;A0A1W2P772	Plasma membrane calcium-transporting ATPase 1	Atp2b1	-0.995189	-0.459021	-0.461601		-0.845417	-0.522716	-0.656789	2.39242
SKVIYQSLEGAVQAGQLK	GlyGly (K)	2	SK(1)VIYQSLEGAVQAGQLK	Q9QXS1;Q9QXS1-2;Q9QXS1-9;Q9QXS1-12;Q9QXS1-11;Q9QXS1-10;Q9QXS1-16;Q9QXS1-4;Q9QXS1-5;Q9QXS1-15;E9Q3W4;A0A0R4J218;A0A0R4J223;E9PW24;Q9QXS1-13;Q9QXS1-14;Q9QXS1-3;Q9QXS1-6;Q9QXS1-7;Q9QXS1-8;A0A0R4J221;E9Q9J6	Plectin	Plec	-1.33807		-1.48374	-1.188			-1.3366	2.39198
QQYTETKALYPPAESQLNNK	GlyGly (K)	7;13	QQYTETK(1)ALYPPAESQLNNK;ALYPPAESQLNNK(1)AAR	O88811;O88811-2	Signal transducing adapter molecule 2	Stam2	-1.87007	-0.904197	-1.3288	-1.12907	-0.69115	-0.399578	-1.05381	2.3889
SIDFPLTKVYVVEGSK	GlyGly (K)	8;8	SIDFPLTK(1)VYVVEGSK;VYVVEGSK(1)R	Q80W54	CAAX prenyl protease 1 homolog	Zmpste24	-0.716742		-0.579404	-0.698272			-0.664806	2.38052
SKGIFVQSVMPYLVATK	GlyGly (K)	2;15	SK(1)GIFVQSVMPYLVATK;GIFVQSVMPYLVATK(0.992)LAK(0.008)	O70503;O70503-2	Very-long-chain 3-oxoacyl-CoA reductase	Hsd17b12	-0.580914		-0.727618	-0.653627			-0.654053	2.38023
IIKQQGLVDGLFLLR	GlyGly (K)	3	IIK(1)QQGLVDGLFLLR	Q60760-2;Q60760;Q5SUW3;Q60760-3	Growth factor receptor-bound protein 10	Grb10	-0.964207		-0.865332	-0.769133			-0.866224	2.37676
MCDPAKGAAGQR	GlyGly (K)	6	MCDPAK(1)GAAGQR	Q6PDI5;Q6PDI5-2;A2ALV7	Proteasome-associated protein ECM29 homolog	Ecm29;AI314180	-0.891643		-1.04976	-1.11594			-1.01911	2.37308
DAESVECPDADSLNIPDVDEEGFSIKPEANQNDTK	GlyGly (K)	26	DAESVECPDADSLNIPDVDEEGFSIK(0.996)PEANQNDTK(0.004)	Q3UQN2;J3QPQ1;Q3UQN2-3;A0A286YDL7;Q3UQN2-2	F-BAR domain only protein 2	Fcho2		-0.902093			-0.890091		-0.896092	2.37028
QKHSATTVFGANTPIVSCNFDR	GlyGly (K)	2	QK(1)HSATTVFGANTPIVSCNFDR	A0A286YDF5;Q69ZN7;E9Q390;Q69ZN7-4;A0A286YCZ3	Myoferlin	Myof	-0.695536		-0.856502	-0.722872			-0.758303	2.36925
TLLVNCQNKSLSQSFENLLDEPAYGLIQK	GlyGly (K)	20;9	SLSQSFENLLDEPAYGLIQK(0.993)IK(0.007);TLLVNCQNK(1)SLSQSFENLLDEPAYGLIQK	Q9CXF4	TBC1 domain family member 15	Tbc1d15	-0.41252	-0.95915	-1.14022	-0.713355	-0.579965		-0.761042	2.36816
QAAAVALTDEPDFDGAALKYYK	GlyGly (K)	19;22	QAAAVALTDEPDFDGAALK(0.991)YYK(0.009);QAAAVALTDEPDFDGAALK(0.5)YYK(0.5)	Q9JI13;Q9JI13-2	Something about silencing protein 10	Utp3	-0.670452		-0.808892	-0.758453	-0.2768	-0.436803	-0.59028	2.36795
KPLEEKPSQPYSAR	GlyGly (K)	1;5	K(1)PLEEKPSQPYSAR;PLEEK(1)PSQPYSAR	F2Z4A3;A0A087WRT4;A0A1L1SQU7;A0A087WPU4		Fat1	-1.1126	-0.633569	-0.612637		-0.584393	-0.426432	-0.673926	2.36572
TKDPCHPVPEPCNPK	GlyGly (K)	13;2	DPCHPVPEPCNPK(1)GPEPCHPK;TK(1)DPCHPVPEPCNPK	Q62266	Cornifin-A	Sprr1a		-2.03718	-2.0651				-2.05114	2.36321
LKSVAHLPWR	GlyGly (K)	2	LK(1)SVAHLPWR	Q8VBZ3	Cleft lip and palate transmembrane protein 1 homolog	Clptm1	-0.568067		-0.607573	-0.707501			-0.627713	2.36243
SELFYTLNGSSVDSQQSKSK	GlyGly (K)	18;2	SELFYTLNGSSVDSQQSK(0.974)SK(0.026);SK(1)NPWYIDEVAEDPAK	Z4YJJ5;Q80TQ2;Q80TQ2-2;A0A1B0GSE5	Ubiquitin carboxyl-terminal hydrolase CYLD	Cyld	-1.06836	-0.697991	-0.799546		-0.598238		-0.791034	2.36103
TLKSPSSPQQQQQVLNILK	GlyGly (K)	3	TLK(1)SPSSPQQQQQVLNILK	F8VPR5;P45481;A0A0U1RQB6	CREB-binding protein	Crebbp		-0.800902	-1.42333	-0.976617	-0.965728		-1.04165	2.35903
QEAPPSFLPPEASQLKTDRPQFQNR	GlyGly (K)	16	QEAPPSFLPPEASQLK(1)TDRPQFQNR	Q8VDM6;Q8VDM6-2;Q8VDM6-3	Heterogeneous nuclear ribonucleoprotein U-like protein 1	Hnrnpul1		-1.02918			-0.816545	-0.929638	-0.92512	2.3586
ELHQKAQEVSDEGADQEEEAYLRED	GlyGly (K)	12	LAEAQTK(1)ELHQK(1)AQEVSDEGADQEEEAYLRED	Q9JIQ3	Diablo homolog, mitochondrial	Diablo	-0.877182	-0.87856	-1.14752	-0.78076	-1.03156	-0.0321674	-0.791292	2.3568
QLVALLKDEER	GlyGly (K)	7	QLVALLK(1)DEER	Q8CHU3;Q8CHU3-2;Q5NCM6;J3QNT7;Q5NCM5;F7CUV7	Epsin-2	Epn2	-1.57265	-0.701741	-1.16223	-0.674729	-0.818859		-0.986043	2.35326
TPESTKPGPVCQPPVSQNR	GlyGly (K)	6	TPESTK(1)PGPVCQPPVSQNR	Q5SUE8-2;Q5SUE8-3;Q5SUE8	Ankyrin repeat domain-containing protein 40	Ankrd40	-0.555651	-0.910122		-0.559898	-0.281141	-0.750543	-0.611471	2.35305
TFITQQGIKSQHQTK	GlyGly (K)	6;9	SQHQTK(1)EEQSQITSQVTGQIGWR;TFITQQGIK(1)SQHQTK	P84091;A0A338P6T4	AP-2 complex subunit mu	Ap2m1	-0.395663	-0.694905	-0.343989	-1.24616	-0.655081	-0.557009	-0.6488	2.35198
SEDSIKGLQPEDVNLLVTCR	GlyGly (K)	6	SEDSIK(1)GLQPEDVNLLVTCR	Q9JKZ2	Sodium/myo-inositol cotransporter	Slc5a3	-1.27799	-0.537005	-0.440753	-0.53887	-0.526223	-0.488451	-0.634882	2.34984
SSCVSLGESAAGYYGSGKMFR	GlyGly (K)	18	SSCVSLGESAAGYYGSGK(1)MFR	E9QLQ3;Q61409	cGMP-inhibited 3',5'-cyclic phosphodiesterase B	Pde3b		-0.639962	-0.565695	-1.00428		-0.772604	-0.745634	2.34936
HNEETGDNVGPLIIKK	GlyGly (K)	15;16	HNEETGDNVGPLIIK(0.88)K(0.12);HNEETGDNVGPLIIK(0.397)K(0.603)	Q91WS0	CDGSH iron-sulfur domain-containing protein 1	Cisd1	-0.820005	-0.80768	-1.03012	-0.933325	-0.411234	-0.133068	-0.689238	2.34933
DEPKSSEEALIVPPDAVAVDCKDPGDVVPVGQR	2 GlyGly (K)	5;18	K(1)DEPK(1)SSEEALIVPPDAVAVDCK(1)DPGDVVPVGQR;SSEEALIVPPDAVAVDCK(1)DPGDVVPVGQRR	O89051	Integral membrane protein 2B;BRI2, membrane form;BRI2 intracellular domain;BRI2C, soluble form;Bri23 peptide	Itm2b		-1.11182			-1.0357	-0.881428	-1.00965	2.34917
KPLEAAAPGTAEKLSSK	GlyGly (K)	13;4	KPLEAAAPGTAEK(1)LSSK(1)ATTLAER;LSSK(1)ATTLAER	A0A140LHD6;P19324;A0A140LHR4;A0A140LHK0	Serpin H1	Serpinh1	-0.479452	-0.379845	-0.877579	-1.1234	-0.400892	-0.442026	-0.617199	2.3476
APKSVTDYDFAPFLNNSPQQNPAAQLPAR	GlyGly (K)	3	APK(1)SVTDYDFAPFLNNSPQQNPAAQLPAR	E9Q3L1;E9Q174;Q64331;V9GXM4;V9GX76	Unconventional myosin-VI	Myo6	-0.680174	-0.99157	-0.743521	-0.534224			-0.737372	2.34662
LKVGLQVVAVK	GlyGly (K)	2;9	LK(1)VGLQVVAVK;VGLQVVAVK(1)APGFGDNR	P63038	60 kDa heat shock protein, mitochondrial	Hspd1	-0.787891		-0.782099	-0.636481			-0.735491	2.34631
SSILPFTPPIVKR	Acetyl (Protein N-term);GlyGly (K)	12	SSILPFTPPIVK(1)R	Q8BUN5	Mothers against decapentaplegic homolog 3	Smad3				-0.593572		-0.585215	-0.589394	2.3455
AAAAAAAAATEQQGSNGPVKK	Acetyl (Protein N-term);GlyGly (K)	20;21	AAAAAAAAATEQQGSNGPVK(0.976)K(0.024);AAAAAAAAATEQQGSNGPVK(0.145)K(0.855)	P82349	Beta-sarcoglycan	Sgcb	-0.997261		-1.00378	-1.21907			-1.07337	2.33936
STTNYVDFYSTKRPSYR	GlyGly (K)	12	STTNYVDFYSTK(1)RPSYR	Q68FH0-2;Q68FH0;A2AS45;A2AS47	Plakophilin-4	Pkp4	-0.707619		-0.589246	-0.573488			-0.623451	2.33932
DLFSDGHSEFLKAASNLR	GlyGly (K)	12	DLFSDGHSEFLK(1)AASNLR	P27773	Protein disulfide-isomerase A3	Pdia3	-1.11453	-0.382814	-1.17762	-1.00703	-0.650023		-0.866404	2.33509
VSAVAVAPTSVHSSVGHTPIATVPAMPQEKLASSPK	GlyGly (K)	30;36	VSAVAVAPTSVHSSVGHTPIATVPAMPQEK(0.951)LASSPK(0.049);VSAVAVAPTSVHSSVGHTPIATVPAMPQEK(0.391)LASSPK(0.609)	A2AVJ7;Q99PL5;Q99PL5-3;Q99PL5-2;Q99PL5-4;Q99PL5-5;Q99PL5-8;Q99PL5-7;Q99PL5-6;Q99PL5-9;Q99PL5-10;Q99PL5-11;Q99PL5-12	Ribosome-binding protein 1	Rrbp1	-1.04901		-1.03363	-0.713852	-0.817689	-0.295606	-0.781957	2.3281
ESSSPESFGTEEGDEPSLKQGSR	GlyGly (K)	19	ESSSPESFGTEEGDEPSLK(1)QGSR	Q9D074;Q9D074-4;Q9D074-3;Q9D074-5;Q9D074-2	E3 ubiquitin-protein ligase MGRN1	Mgrn1	-1.04701	-0.700075	-0.670084	-0.881295	-0.202273	-0.323426	-0.637361	2.32663
GNEIEPGNNAYGSQSDTDASELTSEESKSPLIR	GlyGly (K)	28	GNEIEPGNNAYGSQSDTDASELTSEESK(1)SPLIR	P06795	Multidrug resistance protein 1B	Abcb1b		-0.332789	-0.995535	-0.734155	-0.475014	-0.690125	-0.645524	2.32128
VTAIKSLSIEIGHEVK	GlyGly (K)	11;5	SLSIEIGHEVK(0.924)NQNK(0.076);VTAIK(1)SLSIEIGHEVK	O35623	BET1 homolog	Bet1		-0.95929			-0.755746	-0.834519	-0.849852	2.31637
NNSDSAKLPISSGSTSSSR	GlyGly (K)	7	NNSDSAK(1)LPISSGSTSSSR	Q8K209	G-protein coupled receptor 56;GPR56 N-terminal fragment;GPR56 C-terminal fragment	Gpr56	-0.533785	-1.02926	-0.326643	-0.471189	-1.33181	-1.10575	-0.79974	2.31222
GTQNIPAGKTSLQTSSTR	GlyGly (K)	9	GTQNIPAGK(1)TSLQTSSTR	E9QMN5;Q8CHY6;A0A1I7Q4G8	Transcriptional repressor p66 alpha	Gatad2a	-0.67985		-0.541933	-0.668157			-0.62998	2.31192
PNNKAMADEVTEK	GlyGly (K)	9;4	AMADEVTEK(1)QVYDAHTK;PNNK(1)AMADEVTEK	P49817;H3BKG0;D3Z148	Caveolin-1;Caveolin	Cav1		-0.603468			-0.594247		-0.598858	2.30972
QSSSPSSTGCFGSVLGSKSR	GlyGly (K)	18	QSSSPSSTGCFGSVLGSK(1)SR	Q91XX3		Pcdhgb7	-0.935255	-0.326914	-0.878003	-1.0716	-0.297147	-0.462575	-0.661916	2.30518
ISMPDFDLNLKGPK	GlyGly (K)	11;14	ISMPDFDLNLK(0.998)GPK(0.002);ISMPDFDLNLK(0.36)GPK(0.64)	E9Q616		Ahnak	-0.702656	-0.287167	-1.2868	-0.546203	-0.459378	-0.761531	-0.673955	2.30412
IPFIRPADQYKDPQNK	GlyGly (K)	11;16	IPFIRPADQYK(0.998)DPQNK(0.002);IPFIRPADQYK(0.291)DPQNK(0.709)	E9Q175;E9PVU0;E9Q3L1;E9Q174;Q64331;V9GXM4;V9GX76	Unconventional myosin-VI	Myo6		-0.936028	-0.995535	-1.07756	-0.732764	-0.274966	-0.80337	2.29735
NSNYCLPSYTAYKNYDYSEPGR	GlyGly (K)	13;13	NSNYCLPSYTAYK(1)NYDYSEPGR;NSNYCLPSYTAYK(1)NYDYSEPGR	Q8R5H1;Q8R5H1-5;Q8R5H1-2	Ubiquitin carboxyl-terminal hydrolase 15	Usp15	-0.53529	-0.970696		-0.795183	-0.607485		-0.727163	2.29639
RPDADLKTYFTDK	GlyGly (K)	7	RPDADLK(1)TYFTDK	P35564	Calnexin	Canx		-0.69108			-0.864071	-0.863441	-0.806197	2.29596
GDQFSSHLINLLNPKGK	GlyGly (K)	15;2	GDQFSSHLINLLNPK(0.957)GK(0.043);GK(1)PANQLLALR	P27612	Phospholipase A-2-activating protein	Plaa	-0.600293			-0.609927			-0.60511	2.2952
RGQCVKPLFGAVTK	GlyGly (K)	6	RGQCVK(1)PLFGAVTK	Q61554	Fibrillin-1	Fbn1	-0.584328		-0.695022	-0.550719			-0.610023	2.29517
TVEALYKFVVPK	GlyGly (K)	7	TVEALYK(1)FVVPK	Q8VEM8;G5E902	Phosphate carrier protein, mitochondrial	Slc25a3	-1.12598	-0.405318	-1.02491	-0.562005	-0.463529	-0.339053	-0.653467	2.29473
MPAEENLKEGVSSTCEPFGK	GlyGly (K)	8;20	MPAEENLK(1)EGVSSTCEPFGK(1)EGVVITVPAIISER;MPAEENLK(1)EGVSSTCEPFGK(1)EGVVITVPAIISER	Q8R570;B2FDF6;Q8R570-2	Synaptosomal-associated protein 47	Snap47		-0.657991		-0.751368	-0.71189	-0.378513	-0.624941	2.29368
LMYQELKVPVEEPAGELPLNEIEAWK	GlyGly (K)	7	LMYQELK(1)VPVEEPAGELPLNEIEAWK	O35405;D6RCG9;D3Z179;D3YY25	Phospholipase D3	Pld3	-0.933298	-0.0276603	-0.742772	-0.696751	-0.71551	-0.52048	-0.606078	2.29311
SQHQTKEEQSQITSQVTGQIGWR	GlyGly (K)	6	SQHQTK(1)EEQSQITSQVTGQIGWR	P84091;A0A338P6T4	AP-2 complex subunit mu	Ap2m1		-0.7607		-1.21742	-0.674015	-0.860714	-0.878213	2.28522
LAAVQLLQFLAPKIR	GlyGly (K)	13	LAAVQLLQFLAPK(1)IR	Q3URQ0;F6ZZ61	Testis-expressed sequence 10 protein	Tex10	-0.470969		-0.755819	-0.852042	-0.543467		-0.655574	2.28472
ASADEQFFPLGQTMSNSLHSIKSVR	GlyGly (K)	22	ASADEQFFPLGQTMSNSLHSIK(1)SVR	A2AHQ7;Q8BWJ3	Phosphorylase b kinase regulatory subunit alpha, liver isoform	Phka2	-0.982363		-1.09031	-0.845806			-0.972827	2.28013
DWAAKGPFLLGIK	GlyGly (K)	5	DWAAK(1)GPFLLGIK	P28271	Cytoplasmic aconitate hydratase	Aco1	-0.638209		-0.627716				-0.632963	2.27765
FYFLEAYNSKTK	GlyGly (K)	10;12	FYFLEAYNSK(0.651)TK(0.349);FYFLEAYNSK(0.047)TK(0.953)	J3QNW0;P13864;P13864-2	DNA (cytosine-5)-methyltransferase;DNA (cytosine-5)-methyltransferase 1	Dnmt1	-0.753215		-0.590962	-0.63675			-0.660309	2.27513
FPVPTYAAKQPAQFPSRPPPPQPK	GlyGly (K)	9	FPVPTYAAK(1)QPAQFPSRPPPPQPK	A0A140LHU0;Q61072	Disintegrin and metalloproteinase domain-containing protein 9	Adam9	-1.24246		-1.37336	-1.06299			-1.22627	2.27253
VLSTVHTHSSVKNVPENLVK	GlyGly (K)	12	VLSTVHTHSSVK(1)NVPENLVK	Q8R010;Q8R3V2	Aminoacyl tRNA synthase complex-interacting multifunctional protein 2	Aimp2	-0.68455		-0.666393	-0.537529			-0.629491	2.27072
VSLPPIPTVSNIKSLSFPK	GlyGly (K)	13	VSLPPIPTVSNIK(1)SLSFPK	Q8BH48;Q8BH48-2	Ubiquitin-associated protein 1	Ubap1	-1.1982		-1.26268	-0.874402		-0.674337	-1.0024	2.26464
HINAGPKTNMSPIPK	GlyGly (K)	7;8	HINAGPK(1)TNMSPIPK;TNMSPIPK(1)DNLR	B1AY10;B1AY10-2;B1AY10-3	Transcriptional repressor NF-X1	Nfx1		-1.48463	-2.19833	-1.22705	-1.34512		-1.56378	2.25346
GGIMLPEKSQGK	GlyGly (K)	8;4	GGIMLPEK(1)SQGK;SQGK(1)VLQATVVAVGSGGK	Q64433;Q9JI95	10 kDa heat shock protein, mitochondrial	Hspe1;Cpn10-rs1	-0.884381	-1.07695	-0.113348	-0.950592	-0.847388	-0.388903	-0.71026	2.25191
AAALLTKQAGTEVK	GlyGly (K)	7;14	AAALLTK(1)QAGTEVK;AAALLTKQAGTEVK(1)R	A0A0R4J078;Q8VCH8	UBX domain-containing protein 4	Ubxn4	-1.1145	-0.441086	-0.93658	-0.623087	-0.39914	-0.264097	-0.629749	2.25086
AVLLEKAGQVR	GlyGly (K)	6	AVLLEK(1)AGQVR	G3UXZ2;Q8CFU8-2;Q8CFU8	Tumor protein p53-inducible nuclear protein 2	Trp53inp2;Tp53inp2	-0.683854	-0.753677	-0.756892	-0.634755	-0.846532	0.0309716	-0.607456	2.24776
STGEIFKAQSAGVTR	GlyGly (K)	7	STGEIFK(1)AQSAGVTR	P51125-6;Q8CE80;P51125;P51125-2;P51125-3;P51125-7;Q8C281;A0A338P6J9;Q921U7;Q8CE04	Calpastatin	Cast	-0.891911		-0.806367	-0.337193	-0.832745	-0.378251	-0.649293	2.24767
FAQIVQKGGQ	GlyGly (K)	7	FAQIVQK(1)GGQ	P62077	Mitochondrial import inner membrane translocase subunit Tim8 B	Timm8b	-0.768568	-0.798291	-1.40411	-1.14191	-0.390283	-0.303882	-0.801174	2.24682
WKPPMIDNPNYQGIWKPR	GlyGly (K)	16	WKPPMIDNPNYQGIWK(1)PR	P35564	Calnexin	Canx	-0.702022	-0.25877	-1.08271	-1.10889	-0.403466	-0.491551	-0.674569	2.24673
QIHKGDITLVPTINGTLPIR	GlyGly (K)	4	QIHK(1)GDITLVPTINGTLPIR	A0A0A6YXT8;A0A0A6YXH7;Q8VHR0	Protocadherin 18	Pcdh18	-0.668524	-0.401959	-0.816063	-1.31707	-0.329558	-0.535855	-0.678171	2.24291
RPDQQLQGDGKLIDR	GlyGly (K)	11	RPDQQLQGDGK(1)LIDR	Q3UMP4;A0A0N4SV32;A0A0N4SWH2;A0A0N4SUQ1;A0A0N4SUN8;A0A0N4SV40;A0A0N4SVK5;Q9CY58;Q9CY58-4;Q9CY58-2	Plasminogen activator inhibitor 1 RNA-binding protein	Serbp1	-0.698272	-0.559473	-1.1862	-1.12233	-0.450025		-0.80326	2.24272
KAEAGAGSATEFQFR	GlyGly (K)	10	SAVPPGADK(1)K(1)AEAGAGSATEFQFR	P63325	40S ribosomal protein S10	Rps10	-1.06377	-0.690521	-1.4295	-1.15287			-1.08416	2.2415
KPLPDHVSIVEPKDEILPTTPISEQK	GlyGly (K)	13;1;13	DEILPTTPISEQK(0.592)GGK(0.408)PEPPAMPQPVPTA;K(1)PLPDHVSIVEPK;KPLPDHVSIVEPK(1)DEILPTTPISEQK	P62908	40S ribosomal protein S3	Rps3		-0.690917		-1.33628	-0.870994	-1.12876	-1.00674	2.23948
SKQGTLAGTGPQLQLR	GlyGly (K)	2	SK(1)QGTLAGTGPQLQLR	A0A0B4J1E4;Q5U431	G-protein coupled receptor 39	Gpr39	-1.48596		-1.93666	-1.79676			-1.7398	2.23587
VLYAYGYYTGDPSKR	GlyGly (K)	14	VLYAYGYYTGDPSK(1)R	Q9CPU4	Microsomal glutathione S-transferase 3	Mgst3	-1.04585	-0.826233	-1.41538	-0.78697			-1.01861	2.23585
SVLNNKHIVK	GlyGly (K)	6	SVLNNK(0.995)HIVK(0.005)	Q9DBR0	A-kinase anchor protein 8	Akap8	-0.678788		-0.862628	-0.704253			-0.748556	2.23282
GAGENLGGSAVDDPAPLTKR	GlyGly (K)	19	GAGENLGGSAVDDPAPLTK(1)R	O70176	Pituitary adenylate cyclase-activating polypeptide;PACAP-related peptide;Pituitary adenylate cyclase-activating polypeptide 27;Pituitary adenylate cyclase-activating polypeptide 38	Adcyap1		-0.79621				-0.811017	-0.803613	2.23175
YAYFNGCSSPTAPLSPMSPPGYKLVTGDR	Oxidation (M);GlyGly (K)	23	YAYFNGCSSPTAPLSPMSPPGYK(1)LVTGDR	P23242	Gap junction alpha-1 protein	Gja1	-1.65758	-0.815047	-1.16017	-0.842258	-0.560792		-1.00717	2.22911
IAQKAMALPSSGEGLAFFTFPNIDSPTK	Oxidation (M);GlyGly (K)	24;4	AMALPSSGEGLAFFTFPNIDSPTK(0.85)FK(0.15);IAQK(1)AMALPSSGEGLAFFTFPNIDSPTK	P14901	Heme oxygenase 1	Hmox1	-1.24801		-0.988934	-1.27017			-1.16904	2.22835
QLMKAVNEECPTITR	GlyGly (K)	4	QLMK(1)AVNEECPTITR	Q640N1;Q640N1-2	Adipocyte enhancer-binding protein 1	Aebp1	-0.500769		-0.835059	-0.950676	-0.604849		-0.722838	2.22391
VQIPIMLVGNKK	GlyGly (K)	11;12	VQIPIMLVGNK(0.811)K(0.189);VQIPIMLVGNK(0.396)K(0.604)	Q921J2	GTP-binding protein Rheb	Rheb	-0.761727		-0.628542	-0.592636			-0.660968	2.22178
GPQGALGEPGKQGSR	GlyGly (K)	11	GPQGALGEPGK(1)QGSR	Q02788;D3Z7D5	Collagen alpha-2(VI) chain	Col6a2		-0.870598	-0.858933		-1.02868	-0.48223	-0.810109	2.22054
LQKDLEGLSQR	GlyGly (K)	3	LQK(1)DLEGLSQR	Q8VDD5	Myosin-9	Myh9	-0.610279	-0.591375	-0.752413				-0.651356	2.21947
APAVDIKGPK	GlyGly (K)	7;10	APAVDIK(0.995)GPK(0.005);APAVDIK(0.471)GPK(0.529)	E9Q616		Ahnak		-0.447544	-1.1728	-0.668043	-0.49543	-0.640771	-0.684917	2.21907
YTGTRPSNLAKNTILVK	GlyGly (K)	11	YTGTRPSNLAK(0.999)NTILVK(0.001)	D3YZE6;D3Z7G0;G3UZC9;Q63886;Q64435;K9J7B2;B2RT14;E9PXN7;D3Z748;Q62452;P70691;Q6ZQM8;D3YZ96	UDP-glucuronosyltransferase 1-1;UDP-glucuronosyltransferase 1-6;UDP-glucuronosyltransferase 1-9;UDP-glucuronosyltransferase 1-2;UDP-glucuronosyltransferase 1-7C	Ugt1a6a;Ugt1a10;Ugt1a1;Ugt1a6;Ugt1a6b;Ugt1a5;Ugt1a8;Ugt1a9;Ugt1a2;Ugt1a7c	-1.00546		-1.30672	-1.25605			-1.18941	2.21647
SLPSSTSTAAKTPPGSSSAGTQSSTSNR	GlyGly (K)	11	SLPSSTSTAAK(1)TPPGSSSAGTQSSTSNR	Q9DBR7;Q9DBR7-2	Protein phosphatase 1 regulatory subunit 12A	Ppp1r12a	-0.406025	-0.825006	-0.906981	-0.732021		-0.2955	-0.633106	2.21076
ISTYGLPAGGIQPHPQTKAIK	GlyGly (K)	18;21	ISTYGLPAGGIQPHPQTK(0.87)AIK(0.13);ISTYGLPAGGIQPHPQTK(0.449)AIK(0.551)	Q9JLQ0	CD2-associated protein	Cd2ap	-1.48265		-1.57807	-1.2044			-1.42171	2.21051
EVVNKLIPDSIGK	GlyGly (K)	5;8	EVVNK(1)LIPDSIGK;LIPDSIGK(1)DIEK	P97351	40S ribosomal protein S3a	Rps3a	-0.59281		-0.604411				-0.598611	2.20984
AYTNGESEVAIKIPIK	GlyGly (K)	12;4	AYTNGESEVAIK(0.998)IPIK(0.002);IPIK(1)HTVENGTGPSSAPDR	Q8VD29;Q99PD7	Sodium/potassium/calcium exchanger 3	Slc24a3		-1.13334			-1.06136	-0.864045	-1.01958	2.20933
AKSALPAQSAATLPAR	GlyGly (K)	2	AK(1)SALPAQSAATLPAR	Q62261	Spectrin beta chain, non-erythrocytic 1	Sptbn1	-1.27544	-0.263975	-1.39475	-1.30732	-0.517172	-0.630104	-0.898127	2.20865
GVGYETILKEQTGQSMFVENK	GlyGly (K)	12;9	EQTGQSMFVENK(1)AFSMDEPASAK;GVGYETILK(1)EQTGQSMFVENK	J3JS84;I7HPW4;Q8K3J9	G-protein coupled receptor family C group 5 member C	Gprc5c				-0.867805	-1.09477	-0.873635	-0.945404	2.2086
AMELLKVSK	Oxidation (M);GlyGly (K)	6	AMELLK(1)VSK	Q6ZWZ4;P47964	60S ribosomal protein L36	Rpl36	-0.804048		-0.788415				-0.796231	2.20416
AQIITEKTSPK	GlyGly (K)	7	AQIITEK(1)TSPK	Q99P72;Q99P72-3	Reticulon-4	Rtn4		-0.684202			-0.786423	-0.596972	-0.689199	2.20406
DDFAEEEEVQSFGYKR	GlyGly (K)	17	MK(1)DDFAEEEEVQSFGYK(1)R	Q8K4Q8;A0A452J8C7	Collectin-12	Colec12	-0.681978	-0.25953	-0.656285	-1.17994	-0.347325	-1.13327	-0.709722	2.20368
DESIDYVPMLDMKGDIK	GlyGly (K)	13;4	DESIDYVPMLDMK(0.999)GDIK(0.001);GDIK(1)YADIESPSYMAPYDNYVPSAPER	E9QN12;P05622;P05622-2	Platelet-derived growth factor receptor beta	Pdgfrb		-0.643338	-1.22894		-0.900584	-0.746906	-0.879943	2.20261
AASIFGGAKPVDTAAR	GlyGly (K)	9	AASIFGGAK(1)PVDTAAR	Q8BGD9;B2RWE8	Eukaryotic translation initiation factor 4B	Eif4b	-0.841922		-1.07997	-0.874772			-0.93222	2.1991
INAWNSPTLPIYEPGLKEVVESCR	GlyGly (K)	17	INAWNSPTLPIYEPGLK(1)EVVESCR	O70475;D3YXP9	UDP-glucose 6-dehydrogenase	Ugdh	-0.788514	-0.857626	-0.974574	-0.662711	-0.204399		-0.697565	2.19654
RGPAVQATKAAAGTK	GlyGly (K)	8;14	GPAVQATK(1)AAAGTK;GPAVQATK(0.002)AAAGTK(0.998)	E9Q175;E9Q3L1		Myo6	-1.20148		-0.910719	-1.12655			-1.07958	2.19012
LQTAQPEVDGSPQVPSFSNNVGGLKR	GlyGly (K)	25	LQTAQPEVDGSPQVPSFSNNVGGLK(1)R	Q6P1D7	Structure-specific endonuclease subunit SLX4	Slx4	-1.29043	-0.740047	-1.16453	-0.962154	-0.53996	-0.105489	-0.800434	2.19
LVKGQDLSSPAFR	GlyGly (K)	3	LVK(1)GQDLSSPAFR	P35441;Q80YQ1	Thrombospondin-1	Thbs1	-0.779175	-0.997175	-1.52044	-1.39263			-1.17235	2.18987
NILVNSNLVCKVSDFGLSR	GlyGly (K)	11	NILVNSNLVCK(1)VSDFGLSR	Q03145;G1K381;Q62413;E0CYA3;P54754;E9PWK7;Q8C8K1;P54761;P54763;P54763-4;P54763-2;Q61772-2;Q61772;A2BDQ4;Q61772-3;Q8CBF3-2;Q8CBF3	Ephrin type-A receptor 2;Receptor protein-tyrosine kinase;Ephrin type-A receptor 6;Ephrin type-B receptor 3;Ephrin type-B receptor 4;Ephrin type-B receptor 2;Ephrin type-A receptor 7;Ephrin type-B receptor 1	Epha2;Epha6;Ephb3;Ephb4;Ephb2;Epha7;Ephb1	-0.426276	-1.6472	-0.46949	-0.88614	-0.716789	-0.729531	-0.81257	2.18759
LTSLNVKYNNDK	GlyGly (K)	7;12	LTSLNVK(0.999)YNNDK(0.001);LTSLNVK(0.064)YNNDK(0.936)	Q8BGJ5;Q922I7;Q8CB58;P17225;E9QMW9;F7AXP1;G8JL74;G3UXA6;Q8BHD7;G3UZ01;G3UY95;Q8BHD7-2	Polypyrimidine tract-binding protein 1;Polypyrimidine tract-binding protein 3	Ptbp1;Ptbp3	-1.77191	-2.22465	-1.62691	-1.06169	-0.955984	-0.207145	-1.30805	2.18719
EVANSTANLVKTIK	GlyGly (K)	11;14	EVANSTANLVK(0.999)TIK(0.001);EVANSTANLVK(0.052)TIK(0.948)	P26039;E9PUM4;A0A1L1SQ51;Q71LX4;Q8CDM9;A0A1L1SRI1	Talin-1;Talin-2	Tln1;Tln2		-0.778333	-0.833028	-0.620889	-0.622376	-0.170751	-0.605076	2.18495
QLLPAKSVDHEETPVR	GlyGly (K)	6	QLLPAK(1)SVDHEETPVR	Q91ZV3	Discoidin, CUB and LCCL domain-containing protein 2	Dcbld2	-0.358158	-1.14669	-0.46037	-0.267479	-0.574713	-0.883263	-0.615112	2.18365
RPTSLPLNTKNSTK	GlyGly (K)	10	RPTSLPLNTK(0.999)NSTK(0.001)	O35607	Bone morphogenetic protein receptor type-2	Bmpr2	-1.44109		-2.36602	-1.8761	-0.903549	-0.868121	-1.49097	2.18352
TNMSPIPKDNLR	GlyGly (K)	8	TNMSPIPK(1)DNLR	B1AY10;B1AY10-2;B1AY10-3	Transcriptional repressor NF-X1	Nfx1	-2.02474	-1.54292			-1.68613		-1.75126	2.18125
PLISVYSEKGESSGK	GlyGly (K)	9;6	PLISVYSEK(1)GESSGK;GESSGK(1)NVTLPAVFK	Q9D8E6	60S ribosomal protein L4	Rpl4	-0.902362	-0.620246	-1.12343	-0.413576	-0.45336		-0.702596	2.17689
SLSPPQSQSKLSDSYSNTLPVR	GlyGly (K)	10	SLSPPQSQSK(1)LSDSYSNTLPVR	B1AZ46;Q8BKX1-3;Q8BKX1-2;Q8BKX1	Brain-specific angiogenesis inhibitor 1-associated protein 2	Baiap2	-1.08464	-0.623865		-0.876413	-0.368756	-0.461879	-0.683111	2.1755
KWPTVDASYYGGR	GlyGly (K)	1;1	K(1)WPTVDASYYGGR;K(1)WPTVDASYYGGR	Q6DFX2;A0A0G2JE26;A0A0N4SV16;Q9CZ52-2;Q9CZ52	Anthrax toxin receptor 2;Anthrax toxin receptor 1	Antxr2;Antxr1	-0.838203	-0.257752	-1.01054	-0.736918	-0.4834	-0.208844	-0.589276	2.17206
QPVFGANFIKGIVK	GlyGly (K)	10	QPVFGANFIK(0.974)GIVK(0.026)	P97765;P97765-2	WW domain-binding protein 2	Wbp2	-1.20191		-1.22759				-1.21475	2.17201
AQPSQAAEEPAEKADEPMEH	GlyGly (K)	13	AQPSQAAEEPAEK(1)ADEPMEH	Q9R1P4;A0A1B0GS70	Proteasome subunit alpha type-1	Psma1		-0.869675			-0.669304	-0.705194	-0.748058	2.17191
VASGSAAAAAGPSCSLKAGR	GlyGly (K)	17	VASGSAAAAAGPSCSLK(1)AGR	A2AHY3;P20067-2;P20067	DNA-binding protein inhibitor ID-1	Id1	-2.00139		-1.66109	-1.51874			-1.72707	2.16731
VAKVTGGAASKLSK	2 GlyGly (K)	3;11	VAK(1)VTGGAASK(0.984)LSK(0.016);VAK(1)VTGGAASK(0.995)LSK(0.005)	Q6ZWV7	60S ribosomal protein L35	Rpl35			-0.847414	-0.695139	-0.646496		-0.729683	2.16696
ASCILQLVKHVQK	GlyGly (K)	9	ASCILQLVK(0.998)HVQK(0.002)	O54774	AP-3 complex subunit delta-1	Ap3d1	-0.640546		-0.74485	-0.855092			-0.746829	2.16693
NHGLQNQPWQKAR	GlyGly (K)	11	NHGLQNQPWQK(1)AR	B1AY10;B1AY10-2;B1AY10-3	Transcriptional repressor NF-X1	Nfx1	-1.9694	-0.686568	-1.5832	-1.50766	-0.523961	-0.530593	-1.13356	2.1605
GDDLSTAILKQK	GlyGly (K)	10;19	GDDLSTAILK(1)QK;ASGADSKGDDLSTAILK(0.177)QK(0.823)	Q01853	Transitional endoplasmic reticulum ATPase	Vcp	-1.11901	-0.250183	-1.0598	-0.813804	-0.420067	-0.378532	-0.673565	2.1602
SPTDYPVEDAFCKPQLMKQSYGVENR	2 GlyGly (K)	18;13	SPTDYPVEDAFCK(1)PQLMK(1)QSYGVENR;SPTDYPVEDAFCK(1)PQLMK(1)QSYGVENR	G5E8C3;Q8BHL4	Retinoic acid-induced protein 3	Gprc5a		-0.917052			-0.696775	-0.75251	-0.788779	2.15774
MAAAGGTVSGPSSACKPGR	Oxidation (M);GlyGly (K)	16	MAAAGGTVSGPSSACK(1)PGR	F8WIE5;Q69ZR2	E3 ubiquitin-protein ligase HECTD1	Hectd1	-0.914385		-0.733028	-0.703337			-0.783583	2.15419
APLEPGSKATEGGGEALSGGPECEVPLMGYPGPSLQGVLPAK	GlyGly (K)	8	APLEPGSK(1)ATEGGGEALSGGPECEVPLMGYPGPSLQGVLPAK	Q9CZT5	Vasorin	Vasn		-0.761458			-0.758038	-0.582642	-0.700712	2.15333
FIDTGFSLPFYKR	GlyGly (K)	12	FIDTGFSLPFYK(1)R	Q8BZZ3;Q8C863;Q8C863-2	NEDD4-like E3 ubiquitin-protein ligase WWP1;E3 ubiquitin-protein ligase Itchy	Wwp1;Itch	-0.962857		-0.941836				-0.952346	2.15331
AVVPGVKPQDWISAAR	GlyGly (K)	7	AVVPGVK(1)PQDWISAAR	Q9EP72	ER membrane protein complex subunit 7	Emc7	-0.865674	-0.859876	-0.920434		-0.42167		-0.766913	2.15326
KSPNELVDDLFKGAK	GlyGly (K)	3;1;11	GAK(1)EHGAVAVER;K(1)SPNELVDDLFK(0.978)GAK(0.022);SPNELVDDLFK(1)GAK	Q9CZ44-3;Q9CZ44;A2AT02;Q9CZ44-2	NSFL1 cofactor p47	Nsfl1c	-1.12167	-0.251316	-0.705876	-0.707265	-0.720446		-0.701316	2.15307
YPAESSKSASPFNLAEKPK	GlyGly (K)	10;7	SASPFNLAEK(0.895)PK(0.105);YPAESSK(1)SASPFNLAEKPK	Q6PDI5;Q6PDI5-2;A2ALV7;A2ALV6;A2ALV8;A2ALW1;A2ALV9	Proteasome-associated protein ECM29 homolog	Ecm29;AI314180	-0.96965		-0.844147	-0.721991			-0.845263	2.15006
KLNQNTMLVGK	Acetyl (Protein N-term);2 GlyGly (K)			Q3UG98	N-acetyltransferase 9	Nat9		-4.01338			-3.10284	-3.18626	-3.43416	2.14965
EQNILKQIFGILK	GlyGly (K)	6;7	EQNILK(1)QIFGILK;QIFGILK(1)APFR	P70227	Inositol 1,4,5-trisphosphate receptor type 3	Itpr3	-0.825594		-1.01739	-0.774602			-0.872528	2.14879
LVGATATPPPPPKAR	GlyGly (K)	13	LVGATATPPPPPK(1)AR	Q91Z49;Q91Z49-2	UAP56-interacting factor	Fyttd1	-1.07741		-1.43479	-1.20015			-1.23745	2.14864
QEALFKPQAK	GlyGly (K)	6;10	QEALFK(1)PQAK;QEALFKPQAK(1)DDINR	Q8C2D3;A2AR76;A2AR78;P70347-2;P70347;P70347-4;P70347-3	TRAF family member-associated NF-kappa-B activator	Tank	-1.96016	-1.31459			-1.30604	-0.951596	-1.3831	2.14662
AFGPGLEGGLVNKANR	GlyGly (K)	13	AFGPGLEGGLVNK(1)ANR	Q8VHX6;Q8VHX6-2	Filamin-C	Flnc	-0.684318		-0.831769	-0.628095			-0.714727	2.14615
VMKHEAYGECYK	GlyGly (K)	3	VMK(1)HEAYGECYK	Q02788;D3Z7D5	Collagen alpha-2(VI) chain	Col6a2	-0.545824	-0.264287	-1.00567	-0.633457	-0.561132		-0.602073	2.14478
WIQPSASCDKTLVIPSK	GlyGly (K)	10	WIQPSASCDK(1)TLVIPSK	E9QP59;D3YU56;Q9WU40;Q9WU40-2	Inner nuclear membrane protein Man1	Lemd3	-1.37318	-0.37301	-0.915827	-0.878215	-0.352658	-0.44385	-0.72279	2.14038
TFVPQFQEAAFANGKL	GlyGly (K)	15	TFVPQFQEAAFANGK(1)L	Q8K3W0;Q8K3W0-1;Q8K3W0-5;Q8K3W0-6;Q8K3W0-4	BRCA1-A complex subunit BRE	Bre		-1.20038	-1.48762	-1.2596	-0.656876		-1.15112	2.13876
SYYVDHNSKTTTWSKPTMQDDPR	Oxidation (M);GlyGly (K)	9;6	SYYVDHNSK(1)TTTWSK;TTTWSK(1)PTMQDDPR	A0A571BDN7;P46935	E3 ubiquitin-protein ligase NEDD4	Nedd4	-0.940755		-0.602898	-0.695839	-0.449966		-0.672365	2.13848
FIYGNQDLFATSQNKEFDPLGPLPPGWEK	GlyGly (K)	14;15	EFDPLGPLPPGWEK(1)R;FIYGNQDLFATSQNK(1)EFDPLGPLPPGWEK	Q8C863;Q8C863-2	E3 ubiquitin-protein ligase Itchy	Itch	-1.27579	-0.465759	-1.06404	-0.988218	-0.437369		-0.846235	2.13745
AITPNPEQVFAECSQKR	GlyGly (K)	16	AITPNPEQVFAECSQK(1)R	E9Q5W5;A0A140LJ04;Q5SSH7-2;Q5SSH7	Zinc finger ZZ-type and EF-hand domain-containing protein 1	Zzef1	-0.698506		-0.373309	-0.59068	-0.822222		-0.621179	2.13576
ISMPDIDLNLKGPK	Oxidation (M);GlyGly (K)	11;14	ISMPDIDLNLK(1)GPK;ISMPDIDLNLK(0.32)GPK(0.68)	E9Q616		Ahnak	-0.969339	-0.539184	-0.783663	-0.515542			-0.701932	2.13341
YYKVDENGKISR	GlyGly (K)	3;9	YYK(1)VDENGK(1)ISR;YYK(1)VDENGK(1)ISR	P62983	Ubiquitin-40S ribosomal protein S27a;Ubiquitin;40S ribosomal protein S27a	Rps27a	-0.884674	-0.391777	-0.794307	-0.71997			-0.697682	2.13053
FQPLLMETMTKSK	GlyGly (K)	11;13	FQPLLMETMTK(0.822)SK(0.178);FQPLLMETMTK(0.26)SK(0.74)	D3Z2R5		Sepn1		-1.46682			-1.08326	-1.32424	-1.29144	2.12912
VTFNSALAQKEAKKDEPK	GlyGly (K)	5;1;10;13	K(1)DEPK(1)SSEEALIVPPDAVAVDCK(1)DPGDVVPVGQR;K(1)DEPK(1)SSEEALIVPPDAVAVDCK(1)DPGDVVPVGQR;VTFNSALAQK(1)EAK;VTFNSALAQK(1)EAK(0.999)K(0.992)DEPK(0.009)	O89051;A0A2I3BQ30	Integral membrane protein 2B;BRI2, membrane form;BRI2 intracellular domain;BRI2C, soluble form;Bri23 peptide	Itm2b	-1.5391		-1.63352	-1.21481			-1.46248	2.12881
CPQLQYTGVQKPGPVR	GlyGly (K)	11	CPQLQYTGVQK(1)PGPVR	Q61810;Q61810-2;A0A494BAW3	Latent-transforming growth factor beta-binding protein 3	Ltbp3	-0.410313	-0.30545		-0.881374	-0.946082	-0.926235	-0.693891	2.12779
NHIQLVKSQVQEVR	GlyGly (K)	7	NHIQLVK(1)SQVQEVR	Q9JIQ3	Diablo homolog, mitochondrial	Diablo	-0.641851	-0.806973	-1.025	-0.531677	-0.926317	0.00547185	-0.654391	2.12497
TKIPHTFPHSR	GlyGly (K)	2	TK(1)IPHTFPHSR	Q9R0L6;A0A1B0GT33;Q9R0L6-2	Pericentriolar material 1 protein	Pcm1	-2.17449		-2.39722	-1.76798			-2.11323	2.12418
VWAYDVHGSGPTVSSCGVPIKAIPESSSTLVPR	GlyGly (K)	21	VWAYDVHGSGPTVSSCGVPIK(1)AIPESSSTLVPR	Q501J2;Q91VW0;A0A494BBC9	Protein FAM173A	Fam173a	-0.950063		-0.917543	-1.19982			-1.02247	2.12381
LIEIQEKIQAVQK	GlyGly (K)	6;7	IQAVQK(1)ACPDLQLSATSISSGPTK;LIEIQEK(1)IQAVQK	Q9R0L6;Q9R0L6-2	Pericentriolar material 1 protein	Pcm1	-1.39878	-1.43323			-1.82067		-1.55089	2.12379
SIEYSPQLEDASAKEFR	GlyGly (K)	14	SIEYSPQLEDASAK(1)EFR	E9PZ16;B1B0C7;Q05793	Basement membrane-specific heparan sulfate proteoglycan core protein;Endorepellin;LG3 peptide	Hspg2	-0.516244	-1.11113	-0.557985		-0.57424	-1.29018	-0.809957	2.12284
LDLPPYKSYEQLK	GlyGly (K)	7;6	LDLPPYK(1)SYEQLK;SYEQLK(0.912)EK(0.088)	Q9DBH0;A0A1D5RM92;Q3TXI7;Q8BZZ3;Q8C863	NEDD4-like E3 ubiquitin-protein ligase WWP2;NEDD4-like E3 ubiquitin-protein ligase WWP1;E3 ubiquitin-protein ligase Itchy	Wwp2;Wwp1;Itch	-1.11845	-0.279616	-1.07595	-0.880976	-0.386242	-0.347435	-0.681443	2.12073
AVAISLPKGVVEVTHDLQK	GlyGly (K)	8;11	AVAISLPK(1)GVVEVTHDLQK;GVVEVTHDLQK(1)HLAGLGLTEAIDK	P19324	Serpin H1	Serpinh1	-0.617787		-0.81863	-0.659312			-0.698576	2.11972
INKELSDLAR	GlyGly (K)	3	INK(1)ELSDLAR	A0A0G2JE32;A0A0G2JGL0;A0A0G2JF40;Q05CK8;A0A0G2JGZ3;P61079	Ubiquitin-conjugating enzyme E2 D3	Ube2d3	-1.88145		-1.92714				-1.9043	2.11713
TQWKRPSPDDDLTDEDNDDMQLQAQR	GlyGly (K)	4	TQWK(1)RPSPDDDLTDEDNDDMQLQAQR	A0A571BDN7;P46935;A0A571BEP7	E3 ubiquitin-protein ligase NEDD4	Nedd4	-1.07412	-0.772555			-0.477723	-0.815834	-0.785058	2.11693
LKETIDNNSVSSPLQSLQQR	GlyGly (K)	2	LK(1)ETIDNNSVSSPLQSLQQR	P60229	Eukaryotic translation initiation factor 3 subunit E	Eif3e	-0.53414	-0.949505	-0.730799	-0.628742	-0.204216		-0.609481	2.11664
PNQNLSEASGKGAELYAR	GlyGly (K)	11	PNQNLSEASGK(1)GAELYAR	E9Q3E2;Q8CC35;Q8CC35-2;Q8CC35-3	Synaptopodin	Synpo	-0.883289	-0.717833	-1.14264	-0.886593	-1.06477	0.0703893	-0.770789	2.11522
QSVLNVAGETGGKQK	GlyGly (K)	13	QSVLNVAGETGGK(0.996)QK(0.004)	A0A0R4J087;Q8BJI1;E9Q4S9	Sodium-dependent neutral amino acid transporter SLC6A17;Transporter	Slc6a17		-0.541366	-0.732524		-0.687544		-0.653811	2.11355
DPRPGFESGTKQGSPGAYDR	GlyGly (K)	8	PGFESGTK(1)QGSPGAYDR	Q9DBH0;A0A1D5RM92;Q3TXI7	NEDD4-like E3 ubiquitin-protein ligase WWP2	Wwp2	-0.856084	-0.527554	-0.93327		-0.391588	-0.326444	-0.606988	2.11214
ANQDCPALSTSPYHFAMNTEKAR	GlyGly (K)	21	ANQDCPALSTSPYHFAMNTEK(1)AR	A2CGA3;A2CGA5;O08863;E0CZ68	Baculoviral IAP repeat-containing protein 3	Birc3	-0.892687		-1.18955	-0.961423			-1.01455	2.11183
SLVSKGTLVQTKGTGASGSFK	GlyGly (K)	9;7;5	GTGASGSFK(1)LNK;GTLVQTK(1)GTGASGSFK;SLVSK(1)GTLVQTK	P43276;P43274;P43277	Histone H1.5;Histone H1.4;Histone H1.3	Hist1h1b;Hist1h1e;Hist1h1d	-0.640681		-0.75183	-0.553468			-0.64866	2.11126
LLNDEDQVVVNKAAVMVHQLSK	GlyGly (K)	10;12	AAVMVHQLSK(0.991)K(0.009);LLNDEDQVVVNK(1)AAVMVHQLSK	Q02248;E9Q6A9;F6QZ47	Catenin beta-1	Ctnnb1	-1.11707	-1.01333	-1.32623		-0.576691		-1.00833	2.1092
GLTGPIGPPGPAGAPGDKGEAGPSGPPGPTGAR	GlyGly (K)	18	GLTGPIGPPGPAGAPGDK(1)GEAGPSGPPGPTGAR	P11087;P11087-2	Collagen alpha-1(I) chain	Col1a1		-1.61591			-1.74125	-1.28121	-1.54612	2.10819
YATALYSAASKEKK	GlyGly (K)	14;11;13	YATALYSAASK(0.11)EK(0.082)K(0.808);YATALYSAASK(1)EK(0.859)K(0.141);YATALYSAASK(0.919)EK(0.883)K(0.199)	Q9DB20;A0A338P776;F6XVM5	ATP synthase subunit O, mitochondrial	Atp5o	-0.791832		-1.04228	-0.823779			-0.885963	2.10799
TPPASLYHGYLPENGVLRPEPTKQQPYQMR	GlyGly (K)	23	TPPASLYHGYLPENGVLRPEPTK(1)QQPYQMR	E9Q3E2;Q8CC35;Q8CC35-2;Q8CC35-3	Synaptopodin	Synpo	-0.802462	-1.25649			-1.49655	-0.81241	-1.09198	2.10605
QPKNQCPTDTVNPVAR	GlyGly (K)	3	QPK(1)NQCPTDTVNPVAR	Q60760-2;Q60760;Q5SUW3;Q5SUW0	Growth factor receptor-bound protein 10	Grb10	-0.819496	-0.66173	-0.837249		-0.162945	-0.549705	-0.606225	2.10586
TPVTSTPAKPSSPPPEFSFNTPGK	GlyGly (K)	9	TPVTSTPAK(1)PSSPPPEFSFNTPGK	Q8BJM5;J3QMX8	Zinc transporter 6	Slc30a6	-0.834107		-0.912401	-0.668685			-0.805064	2.1041
MSLKGTTVTPDKR	2 GlyGly (K)	4;12	MSLK(1)GTTVTPDK(1)R;MSLK(1)GTTVTPDK(1)R	Q9JKV1;A0A0A6YVU8;D3YUD8	Proteasomal ubiquitin receptor ADRM1	Adrm1;Gm9774	-1.40978		-1.49724	-1.10312			-1.33671	2.10254
SPCGSPTGSPKSSPCMVR	GlyGly (K)	11	SPCGSPTGSPK(1)SSPCMVR	B9EKI5;Q3TTA7-2;Q3TTA7	E3 ubiquitin-protein ligase CBL-B	Cblb	-0.8775			-0.855954			-0.866727	2.10169
SPNELVDDLFKGAK	GlyGly (K)	3;11	GAK(1)EHGAVAVER;SPNELVDDLFK(1)GAK	Q9CZ44-3;Q9CZ44;A2AT02;Q9CZ44-2	NSFL1 cofactor p47	Nsfl1c	-1.007	-0.231193	-0.912727	-1.01479	-0.359527	-0.342287	-0.644588	2.1
KLSPTEPR	GlyGly (K)	1	K(1)LSPTEPR	E9Q855;Q3UXS0;O35609	Secretory carrier-associated membrane protein 3	Scamp3	-0.687172		-1.09727	-0.598916	-0.608452		-0.747953	2.099
LSQTPESLDFLKVPDQGVAGVR	GlyGly (K)	12	LSQTPESLDFLK(1)VPDQGVAGVR	E9Q634	Unconventional myosin-Ie	Myo1e	-1.22337	-0.409815	-1.50091	-1.43651	-0.694858		-1.05309	2.09876
DLIGVQNLLKK	GlyGly (K)	10;11	DLIGVQNLLK(0.659)K(0.341);DLIGVQNLLK(0.41)K(0.59)	A3KGU7;A3KGU9;P16546;P16546-2	Spectrin alpha chain, non-erythrocytic 1	Sptan1	-0.584306		-0.5992				-0.591753	2.09631
AQAKISAK	Acetyl (Protein N-term);GlyGly (K)	4	AQAK(1)ISAK	Q91YN9;A0A087WNX9	BAG family molecular chaperone regulator 2	Bag2					-1.4314	-1.39578	-1.41359	2.09572
HSAQTEEPVQAKLFSR	GlyGly (K)	12	HSAQTEEPVQAK(1)LFSR	Q9R0L6;Q9R0L6-2	Pericentriolar material 1 protein	Pcm1	-1.07978		-1.96866	-0.983275	-0.698412	-0.802311	-1.10649	2.09569
LLQTKNYDIGAALDTIQYSK	GlyGly (K)	5;15	LLQTK(1)NYDIGAALDTIQYSK;NYDIGAALDTIQYSK(1)HPPPL	Q64337;F6VD69;Q64337-2	Sequestosome-1	Sqstm1	-0.654831	-1.18669	-0.546245	-0.584761	-0.349548	-0.197054	-0.586521	2.08738
LKPYGALVDKVK	GlyGly (K)	2;10;12	LK(1)PYGALVDK;LKPYGALVDK(0.993)VK(0.007);LKPYGALVDK(0.003)VK(0.997)	Q04857	Collagen alpha-1(VI) chain	Col6a1		-0.982107	-1.32518	-1.07072			-1.126	2.08431
ENSNKIDTGVNEKTR	2 GlyGly (K)	5;8	ENSNK(1)IDTGVNEK(1)TR;IDTGVNEK(1)TR	Q9R0L6;Q9R0L6-2	Pericentriolar material 1 protein	Pcm1	-2.11635		-2.17208				-2.14422	2.08231
GDDLSTAILKQKNRPNR	GlyGly (K)	10;19	GDDLSTAILK(1)QK;ASGADSKGDDLSTAILK(0.177)QK(0.823)	Q01853	Transitional endoplasmic reticulum ATPase	Vcp	-1.14191			-1.17205			-1.15698	2.08131
SAAETVTKGGIMLPEK	Oxidation (M);GlyGly (K)	8;8	GGIMLPEK(1)SQGK;SAAETVTK(1)GGIMLPEK	Q64433;Q9JI95	10 kDa heat shock protein, mitochondrial	Hspe1;Cpn10-rs1	-1.3396		-1.25195	-0.97639			-1.18931	2.07781
YTFAPSASLNKTARPFGAPPPTDSTLR	GlyGly (K)	11	YTFAPSASLNK(1)TARPFGAPPPTDSTLR	Q3TJD7;Q8BVJ7;B8JJB3;Q3TJD7-3	PDZ and LIM domain protein 7	Pdlim7	-0.708727		-0.941836	-0.955116			-0.86856	2.07681
HNLGINNNNILQPVDSKIQEIEYMENHINSK	GlyGly (K)	17	HNLGINNNNILQPVDSK(1)IQEIEYMENHINSK	Q7TQE6	Macoilin	Tmem57		-0.594814		-0.585431	-1.00344	-0.527783	-0.677866	2.07074
VSFEQILSLPELKANPFKER	2 GlyGly (K)	13;18	VSFEQILSLPELK(1)ANPFK(1)ER;VSFEQILSLPELK(1)ANPFK(1)ER	Q9Z0F4	Calcium and integrin-binding protein 1	Cib1	-0.626892		-0.643901				-0.635397	2.06953
KPTTVPLPQAKQQK	GlyGly (K)	11;14	KPTTVPLPQAK(0.997)QQK(0.003);KPTTVPLPQAK(0.142)QQK(0.858)	Q8VHE0	Translocation protein SEC63 homolog	Sec63	-1.28778	-0.211849	-1.21444	-0.89183	-0.521411	-0.416943	-0.757376	2.06936
GSSLPGKPSSPHSGQDPPAPPVD	GlyGly (K)	7	GSSLPGK(1)PSSPHSGQDPPAPPVD	Q91VT8	Small integral membrane protein 14	Smim14		-0.350909	-1.28002	-0.836682	-0.533201	-0.793957	-0.758953	2.06883
ESALKNSASVGIIQR	GlyGly (K)	5	ESALK(1)NSASVGIIQR	Q8C0N2	Glycerol-3-phosphate acyltransferase 3	Agpat9	-0.880524		-1.01859	-0.973922	-1.68761		-1.14016	2.06736
EKPQALVTSPATPLPAGSGIKR	GlyGly (K)	2;21	EK(1)PQALVTSPATPLPAGSGIK;EKPQALVTSPATPLPAGSGIK(1)R	O88271	Craniofacial development protein 1	Cfdp1	-1.12233			-1.09185			-1.10709	2.05726
ELHQKAQEVSDEGADQEEEAYLR	GlyGly (K)	12	LAEAQTK(1)ELHQK(1)AQEVSDEGADQEEEAYLRED	Q9JIQ3	Diablo homolog, mitochondrial	Diablo	-1.16968		-1.13698	-0.856189			-1.05428	2.05606
SIGSNQPFPIKPLSESKNR	GlyGly (K)	11;17	SIGSNQPFPIK(1)PLSESK(1)NR;SIGSNQPFPIK(1)PLSESK(1)NR	Q5Y5T1-2;Q5Y5T1	Probable palmitoyltransferase ZDHHC20	Zdhhc20	-1.08329		-1.38018	-1.02468			-1.16272	2.05363
AKAADRLPNLASPSAEGPPRPSPGTAPR	GlyGly (K)	2	AK(1)AADRLPNLASPSAEGPPRPSPGTAPR	Q3UDC3;O88746;O88746-2	Target of Myb protein 1	Tom1	-1.76803		-1.76121	-1.33606	-0.268434	-1.41897	-1.31054	2.053
SFIKQTYQKQDK	GlyGly (K)	4;9;12	SFIK(1)QTYQK;SFIKQTYQK(0.975)QDK(0.025);SFIKQTYQK(0.441)QDK(0.559)	E9PV45;B1AY13	Ubiquitin carboxyl-terminal hydrolase;Ubiquitin carboxyl-terminal hydrolase 24	Usp24	-0.970102		-1.01226	-0.736052			-0.906137	2.05212
VPFLVLECPNLKLK	GlyGly (K)	12;14	VPFLVLECPNLK(1)LK;VPFLVLECPNLK(0.322)LK(0.678)	Q78XF5	Oligosaccharyltransferase complex subunit OSTC	Ostc	-1.01917		-1.42063	-1.28058			-1.24013	2.05162
LLVGNKSDLTTK	GlyGly (K)	6;12	LLVGNK(1)SDLTTK;LLVGNK(0.229)SDLTTK(0.771)	Q9D1G1;A0A494B945;A0A494BBL7	Ras-related protein Rab-1B	Rab1b	-0.794032		-0.785253	-0.584285			-0.72119	2.05055
KPFNFLPMQINTNK	GlyGly (K)	1;14	K(1)PFNFLPMQINTNK;KPFNFLPMQINTNK(1)SK	Q9R0L6;Q9R0L6-2	Pericentriolar material 1 protein	Pcm1	-2.32243			-2.38843			-2.35543	2.04972
ISVVSATKGVQAGNSDTEGGQPGR	GlyGly (K)	8	ISVVSATK(1)GVQAGNSDTEGGQPGR	Q9JIX8-4;Q9JIX8;F6RJ39;B8JJ91;Q9JIX8-3;Q9JIX8-2;B8JJ90	Apoptotic chromatin condensation inducer in the nucleus	Acin1	-1.28247		-1.01368	-0.944138			-1.0801	2.0458
NTSDVISAAKK	GlyGly (K)	10	NTSDVISAAK(0.976)K(0.024)	P26231	Catenin alpha-1	Ctnna1	-1.067		-1.03721				-1.0521	2.0451
ASFTKSLQGIR	GlyGly (K)	5	ASFTK(1)SLQGIR	Q02788;D3Z7D5	Collagen alpha-2(VI) chain	Col6a2	-0.812866	-0.427751	-1.15637	-0.772456	-0.655717	-0.0349583	-0.643353	2.04481
VYYVDHVEKR	GlyGly (K)	9	VYYVDHVEK(1)R	Q8C863;Q8C863-2	E3 ubiquitin-protein ligase Itchy	Itch	-1.40163	-0.400378	-0.714562	-0.865464	-0.368886	-0.369744	-0.686778	2.04406
MPEINIKAPK	GlyGly (K)	7	MPEINIK(1)APK	E9Q616		Ahnak	-0.958112	-0.201676	-1.15602	-0.552114	-0.380014	-0.450301	-0.616372	2.04253
DGTVLCKLINSLYPEGQAPVK	GlyGly (K)	7;14	DGTVLCK(1)LINSLYPEGQAPVK;LINSLYPEGQAPVK(0.899)K(0.101)	Q9WVA4;A0A0A6YXG6	Transgelin-2	Tagln2	-0.521142		-0.72609	-0.681539			-0.642924	2.03431
FLQKILAR	GlyGly (K)	4	FLQK(1)ILAR	Q9R0L6;Q9R0L6-2	Pericentriolar material 1 protein	Pcm1	-1.89143		-2.627	-1.8135	-1.10886		-1.8602	2.03162
KSMFTFVEK	GlyGly (K)	1;8	K(1)SMFTFVEK;SMFTFVEK(0.999)PK(0.001)	E9Q3E2;Q8CC35;Q8CC35-2;Q8CC35-3	Synaptopodin	Synpo		-0.845106	-0.472249	-0.593637	-1.06857	-0.278619	-0.651637	2.02818
NLKVPSGQNAETQK	GlyGly (K)	3	NLK(1)VPSGQNAETQK	Q6PGB6-2;Q6PGB6;Q6PGB6-4;Q6PGB6-3	N-alpha-acetyltransferase 50	Naa50	-0.663145		-0.828691	-0.600227			-0.697354	2.02635
LCGFPKQTYSTMSNPAIQR	GlyGly (K)	6	LCGFPK(1)QTYSTMSNPAIQR	Q9JHR7	Insulin-degrading enzyme	Ide	-0.862024	-0.608342	-0.423817		-0.465879		-0.590015	2.0259
YQPALQLQKQQLVNGYR	GlyGly (K)	9	YQPALQLQK(1)QQLVNGYR	Q6IQX7;Q6IQX7-3	Chondroitin sulfate synthase 2	Chpf	-0.821075	-0.408187	-1.00046	-0.929473			-0.789799	2.0253
AAATASSALKR	Acetyl (Protein N-term);GlyGly (K)	10	AAATASSALK(1)R	Q9Z160;Q810S7	Conserved oligomeric Golgi complex subunit 1	Cog1	-1.00009		-0.971912		-0.479935	-0.621577	-0.768378	2.02336
ALKEASMVITESPAALQLR	GlyGly (K)	3	ALK(1)EASMVITESPAALQLR	P54116	Erythrocyte band 7 integral membrane protein	Stom	-1.0858	-0.645751	-0.993206	-0.517028			-0.810447	2.0231
YTGNTYKVGDTYERPK	GlyGly (K)	7	YTGNTYK(1)VGDTYERPK	A0A087WR50;P11276;Q3UHL6;A0A087WS56;Q4KL80;A0A087WSN6;B9EHT6;B7ZNJ1	Fibronectin;Anastellin	Fn1	-0.809069		-0.995017	-0.714539			-0.839542	2.02257
LKPYGALVDKVK	2 GlyGly (K)	2;10;12	LK(1)PYGALVDK;LKPYGALVDK(0.993)VK(0.007);LKPYGALVDK(0.003)VK(0.997)	Q04857	Collagen alpha-1(VI) chain	Col6a1			-1.54785	-1.50222			-1.52503	2.02123
ESGVGEPDWSGAEAGEFLKSR	GlyGly (K)	19	ESGVGEPDWSGAEAGEFLK(1)SR	P58871;Z4YJL4	182 kDa tankyrase-1-binding protein	Tnks1bp1	-0.26866		-0.92038	-0.912673	-0.364273	-0.806392	-0.654476	2.02008
LQKLNEVQK	GlyGly (K)	3	LQK(1)LNEVQK	Q9R0L6;Q9R0L6-2	Pericentriolar material 1 protein	Pcm1	-1.00329		-1.8365	-1.19631	-0.912157		-1.23707	2.01966
QNVYIPGSNATLTNAAGKR	GlyGly (K)	18	QNVYIPGSNATLTNAAGK(1)R	Q91XX3;Q91XX4;Q91XX8;Q91XY6;Q91XY8;Q91XY3;Q91XY7;Q91XY0;Q91XY2;Q91XZ0;Q91XY4;A0A0A6YVS5;Q91XX5;O88689-3;Q91XX6;Q91XX0;Q6DD96;Q91XW9;Q91XX1;Q91XX7;Q91XX9;Q91XY5;Q91XY9	Protocadherin gamma-A4	Pcdhgb7;Pcdhgb6;Pcdhgb1;Pcdhga2;Pcdhga11;Pcdhga5;Pcdhga12;Pcdhga8;Pcdhga6;Pcdhga1;Pcdhga4;Pcdhgc5;Pcdhgb5;Pcdhgb4;Pcdhgc4;Pcdhga7;Pcdhgc3;Pcdhgb2;Pcdhga9;Pcdhga3;Pcdhga10	-1.00958	-0.764763	-1.16734	-0.894724	-0.148481	-0.222902	-0.7013	2.0187
GSRPQFQPNNSEGTIVPIKGK	GlyGly (K)	19;21	GSRPQFQPNNSEGTIVPIK(0.948)GK(0.052);GSRPQFQPNNSEGTIVPIK(0.154)GK(0.846)	Q8BWJ4	Low-density lipoprotein receptor class A domain-containing protein 4	Ldlrad4	-1.65836	-0.685872	-1.59122	-1.31901	-0.329033	-0.394373	-0.996311	2.01494
DLQSSTSSVSLPSVKK	GlyGly (K)	15;16	DLQSSTSSVSLPSVK(0.935)K(0.065);DLQSSTSSVSLPSVK(0.074)K(0.926)	P50636;A0A2I3BRK4	E3 ubiquitin-protein ligase RNF19A	Rnf19a	-0.982876		-0.64273	-0.530239		-1.11688	-0.818181	2.0142
KEEELKVAQTDGVNVEMHLK	GlyGly (K)	1;6;14	K(0.924)EEELK(0.076)VAQTDGVNVEMHLK;KEEELK(1)VAQTDGVNVEMHLK;VAQTDGVNVEMHLK(1)QIEIK	P23242	Gap junction alpha-1 protein	Gja1		-0.857861			-0.850845	-0.622443	-0.77705	2.0106
KPVLTSQLER	GlyGly (K)	2	RK(1)PVLTSQLER	A0A1B0GSU0;Q571I9;D3Z0B9;A0A1B0GSN3	Aldehyde dehydrogenase family 16 member A1	Aldh16a1		-0.665752			-0.505165	-0.712811	-0.627909	2.00554
VPLLLPNVSALESQIEMGNIVKPK	GlyGly (K)	22	VPLLLPNVSALESQIEMGNIVK(0.967)PK(0.033)	Q99P72;Q99P72-3	Reticulon-4	Rtn4	-0.706135		-0.966404	-0.744511			-0.805684	2.00061
SKESLQEAGKSDANTDLIGGSPK	2 GlyGly (K)	8;13;2	ESLQEAGK(1)SDANTDLIGGSPK;SDANTDLIGGSPK(0.967)GEK(0.033);SK(1)ESLQEAGK(1)SDANTDLIGGSPK	P53986	Monocarboxylate transporter 1	Slc16a1		-0.933077	-0.137203	-1.10374	-0.965953	-1.19017	-0.866029	2.00041
VKTSAAPGGVPLQPQDLEFTKLPNGLVIASLENYAPLSR	GlyGly (K)	2	VK(1)TSAAPGGVPLQPQDLEFTK	Q9DB77	Cytochrome b-c1 complex subunit 2, mitochondrial	Uqcrc2	-0.721183		-0.698717				-0.70995	1.99689
QLDQHLEILKHSNFLGAYDSIR	GlyGly (K)	10	QLDQHLEILK(1)HSNFLGAYDSIR	Q61292	Laminin subunit beta-2	Lamb2	-0.731997		-0.96356		-0.71		-0.801852	1.99672
FALKYQPIDSIR	GlyGly (K)	4	FALK(1)YQPIDSIR	Q8BH79;Q8BH79-4;A0A1L1SS60;Q8BH79-3	Anoctamin-10	Ano10	-0.43821	-1.00749	-0.516739	-0.31423	-0.956236		-0.646581	1.99538
MTAKSASADLSR	GlyGly (K)			A0A0G2JFH2;A0A140T8T5;A0A0G2JG35;A0A0G2JFT4;P27546-2;P27546;P27546-3;E9PZ43;A0A0G2JDN7;P27546-4	Microtubule-associated protein 4;Microtubule-associated protein	Map4	-0.672382		-0.939897	-0.746882			-0.786387	1.99486
GSSTIATAAADKIPGLLGVFQK	GlyGly (K)	12	GSSTIATAAADK(1)IPGLLGVFQK	Q9ERK4;E9Q1T9;F6ZEW4	Exportin-2	Cse1l	-0.916344		-0.660657	-0.716197			-0.764399	1.99306
SRPSLLRPVSAPAKVGLQLK	GlyGly (K)	14	SRPSLLRPVSAPAK(1)VGLQLK	Q62141-2	Paired amphipathic helix protein Sin3b	Sin3b	-0.8497		-1.16657	-0.893598			-0.969955	1.98792
MMVGNNLKDTQLQQIVDK	GlyGly (K)	8	MMVGNNLK(1)DTQLQQIVDK	Q63810-2;Q63810	Calcineurin subunit B type 1	Ppp3r1	-1.10436		-1.00289	-0.602569	-0.54332		-0.813283	1.98628
FYEAKLQQQQR	GlyGly (K)	5	FYEAK(1)LQQQQR	Q9R0L6;Q9R0L6-2	Pericentriolar material 1 protein	Pcm1	-1.51787		-2.43565	-1.62901	-1.05074		-1.65832	1.98344
INSQLVAQQVAQQYATPPPPKK	GlyGly (K)	21;22	INSQLVAQQVAQQYATPPPPK(0.957)K(0.043);INSQLVAQQVAQQYATPPPPK(0.132)K(0.868)	Q8CCI5	RING1 and YY1-binding protein	Rybp	-1.15085	-0.15343	-1.13407	-0.778878		-0.949979	-0.83344	1.9833
LDLKLFDSPQK	GlyGly (K)	4	LDLK(1)LFDSPQK	A6H8H2-2;A6H8H2;E9Q449	DENN domain-containing protein 4C	Dennd4c	-0.740505		-0.549367	-0.876228	-0.372057		-0.634539	1.98234
DMQTPDIQLVHHSSIQKSTK	GlyGly (K)	17;21	DMQTPDIQLVHHSSIQK(0.986)STK(0.014);RDMQTPDIQLVHHSSIQK(0.16)STK(0.84)	F6WKE4;F6R6P2;O70258;O70258-2	Epsilon-sarcoglycan	Sgce		-0.455317		-0.879064	-0.42585	-0.646632	-0.601716	1.98141
LTLLQLKGLEDSYEGR	GlyGly (K)	7	LTLLQLK(1)GLEDSYEGR	Q3TCN2;Q3TCN2-2	Putative phospholipase B-like 2;Putative phospholipase B-like 2 28 kDa form;Putative phospholipase B-like 2 40 kDa form;Putative phospholipase B-like 2 15 kDa form	Plbd2		-0.59671	-0.787344		-0.575744		-0.653266	1.98085
YLTTAVITNKDVR	GlyGly (K)	10	YLTTAVITNK(1)DVR	P60229	Eukaryotic translation initiation factor 3 subunit E	Eif3e	-0.93951	-1.1678	-0.898673	-0.664791	-0.171628		-0.76848	1.97945
KSLAAAGYDVEK	GlyGly (K)	1;11	K(1)SLAAAGYDVEK;SLAAAGYDVEK(1)NNSR	P43275	Histone H1.1	Hist1h1a	-1.1135		-0.782	-1.04677			-0.980759	1.97939
ISAKTLTDEVNSPDSDRR	GlyGly (K)	4	ISAK(1)TLTDEVNSPDSDRR	Q3UID0;Q6PDG5-2;Q6PDG5	SWI/SNF complex subunit SMARCC2	Smarcc2		-0.727762			-0.647897	-0.506045	-0.627235	1.97817
QEALFKPQAKDDINR	GlyGly (K)	6;10	QEALFK(1)PQAK;QEALFKPQAK(1)DDINR	Q8C2D3;A2AR76;A2AR78;P70347-2;P70347;P70347-4;P70347-3	TRAF family member-associated NF-kappa-B activator	Tank		-0.451879	-1.69222	-1.69652	-1.07461	-0.747681	-1.13258	1.97808
NCKFTSPSTLPLISFMQR	GlyGly (K)	3	NCK(1)FTSPSTLPLISFMQR	J3QK52;Q9WV70	Nucleolar complex protein 2 homolog	Noc2l	-1.04478		-1.08006				-1.06242	1.97594
NLESAVKFIVR	GlyGly (K)	7	NLESAVK(1)FIVR	A2AS98;P28660;P28660-2	Nck-associated protein 1	Nckap1	-0.216753	-1.00656	-0.881773	-0.446993	-0.698014		-0.65002	1.97512
TFSWASVTSKNLPPSGAVPVTGTPPHVVK	GlyGly (K)	10	TFSWASVTSK(1)NLPPSGAVPVTGTPPHVVK	P97855	Ras GTPase-activating protein-binding protein 1	G3bp1	-1.03077		-0.805535	-1.1604			-0.998899	1.97468
QPLSKGRPGPVAGHSQMPR	GlyGly (K)	5	QPLSK(1)GRPGPVAGHSQMPR	Q3UPL0;Q3UPL0-2;S4R256;S4R1Y8;S4R2A9	Protein transport protein Sec31A	Sec31a	-0.750761	-0.24255		-1.08143	-0.586796	-0.494292	-0.631166	1.97464
LETCFLKYDDEECTLPIAGR	GlyGly (K)	7	LETCFLK(1)YDDEECTLPIAGR	Q61554	Fibrillin-1	Fbn1	-0.573381	-0.252106	-0.971516	-0.977497	-0.460826		-0.647065	1.97105
GPQVPAGEPTQEASGATATKAGMNR	GlyGly (K)	20	GPQVPAGEPTQEASGATATK(1)AGMNR	P48410;A2ALN0	ATP-binding cassette sub-family D member 1	Abcd1				-0.854414	-0.657127	-0.946777	-0.819439	1.97088
KLFTAESLIGLK	GlyGly (K)	1;11	K(1)LFTAESLIGLK;LFTAESLIGLK(0.989)NPEK(0.011)	Q5XJY5	Coatomer subunit delta	Arcn1	-1.26268	-0.623976	-0.968972	-0.632964			-0.872147	1.97085
AMVLELKQSEEDVR	GlyGly (K)	7	AMVLELK(1)QSEEDVR	A0A0G2JGQ4;P54729	NEDD8 ultimate buster 1	Nub1	-0.578542		-0.613498	-1.03925	-0.227101	-0.493175	-0.590313	1.96695
VKVTFNSALAQKEAK	GlyGly (K)	2;10;13	VK(1)VTFNSALAQK;VTFNSALAQK(1)EAK;VTFNSALAQK(1)EAK(0.999)K(0.992)DEPK(0.009)	O89051;A0A2I3BQ30	Integral membrane protein 2B;BRI2, membrane form;BRI2 intracellular domain;BRI2C, soluble form;Bri23 peptide	Itm2b	-1.34296		-1.13191	-0.93104			-1.13531	1.96676
NLSDVATKQEGLESVLK	GlyGly (K)	8	NLSDVATK(1)QEGLESVLK	Q02257	Junction plakoglobin	Jup		-0.458446	-1.16052	-1.53024	-0.484469	-0.937215	-0.914179	1.95874
MAYNNIQKSNFGNQSPSTSR	GlyGly (K)	8	MAYNNIQK(1)SNFGNQSPSTSR	Q921T2-2;Q921T2;E9PWW2;D3YZP0;D3YZJ9	Torsin-1A-interacting protein 1	Tor1aip1	-1.15557	-0.462316	-1.49626		-0.565545	-0.694578	-0.874854	1.9584
TSPYPGSKVER	GlyGly (K)	8	TSPYPGSK(1)VER	Q8BVU5;A2AH27;A2AH28;A2AH29;A2AH30	ADP-ribose pyrophosphatase, mitochondrial	Nudt9	-1.29156		-1.29495	-0.921336			-1.16928	1.95641
AASAIKGLSALR	Acetyl (Protein N-term);GlyGly (K)	6	AASAIK(1)GLSALR	Q9D8T7;Q9D8T7-2	SRA stem-loop-interacting RNA-binding protein, mitochondrial	Slirp	-1.08449		-1.5332	-1.51037			-1.37602	1.9563
KPISTHTVDFAFNKFNK	GlyGly (K)	1;14	K(1)PISTHTVDFAFNK;K(0.001)PISTHTVDFAFNK(0.976)FNK(0.023)	Q6PE70;O70309;A0A338P795	Integrin beta;Integrin beta-5	Itgb5			-0.697687	-0.673808			-0.685747	1.95534
LSKWSGIPQLLLK	GlyGly (K)	3	LSK(1)WSGIPQLLLK	Q9JLV2;Q9JLV2-2	Short transient receptor potential channel 4-associated protein	Trpc4ap	-0.845572		-0.707642	-0.582382			-0.711866	1.95045
LGPCLQVYAPEVSPESIMECATGKR	GlyGly (K)	24	LGPCLQVYAPEVSPESIMECATGK(1)R	Q9ESY9	Gamma-interferon-inducible lysosomal thiol reductase	Ifi30			-0.919779	-0.8879			-0.90384	1.94979
RLIPDGCGVKYIPNR	GlyGly (K)	10	RLIPDGCGVK(1)YIPNR	Q6ZWV3	60S ribosomal protein L10	Rpl10	-0.838203		-1.00277	-0.690312			-0.843762	1.94899
SSGASVTTQPTEFKIK	GlyGly (K)	14;16	SSGASVTTQPTEFK(0.908)IK(0.092);SSGASVTTQPTEFK(0.052)IK(0.948)	Q3UDD3;Q8BG81	Polymerase delta-interacting protein 3	Poldip3	-0.795559		-0.623976	-0.558177			-0.659237	1.94596
GGDSIGETPTPGASKR	GlyGly (K)	15	GGDSIGETPTPGASK(1)R	Q99NB9;G5E866	Splicing factor 3B subunit 1	Sf3b1	-1.19558		-1.09369	-0.822478			-1.03725	1.94588
AGQCVIGLQMGTNKCASQSGMTAYGTR	GlyGly (K)	14	AGQCVIGLQMGTNK(1)CASQSGMTAYGTR	Q08093	Calponin-2	Cnn2	-0.56077		-0.792157	-0.609046			-0.653991	1.94256
MNNQKQQKPTLSGQR	Acetyl (Protein N-term);GlyGly (K)	5	MNNQK(1)QQKPTLSGQR	Q9CQC6;A0A087WPF9;A0A087WS48	Basic leucine zipper and W2 domain-containing protein 1	Bzw1	-0.759844		-0.961845	-0.40093	-0.567832		-0.672613	1.93864
AIVPESKNGGSPALNNNPR	GlyGly (K)	10	YDK(1)AIVPESK(1)NGGSPALNNNPR	Q99JY8	Lipid phosphate phosphohydrolase 3	Ppap2b	-1.09844	-0.177441	-1.15027	-1.15534	-0.434929	-0.334134	-0.725094	1.93844
GYPGLKGDEGEVGDPGEDNNDISPR	GlyGly (K)	6	GYPGLK(1)GDEGEVGDPGEDNNDISPR	Q04857	Collagen alpha-1(VI) chain	Col6a1	-0.479774	-0.792732	-1.31804		-1.02644	-0.333153	-0.790027	1.93804
VPDVELKSAK	GlyGly (K)	7;10	VPDVELK(1)SAK;VPDVELK(0.169)SAK(0.831)	E9Q616		Ahnak	-0.967081	-0.149905	-1.2466	-0.682789	-0.459021	-0.364533	-0.644988	1.93764
SLASGSVPAAPHKRPAAATATAR	GlyGly (K)	13	SLASGSVPAAPHK(1)RPAAATATAR	A0A140T8T5			-1.15117			-1.19383			-1.1725	1.93626
MMVGNNLKDTQLQQIVDK	Oxidation (M);GlyGly (K)	8	MMVGNNLK(1)DTQLQQIVDK	Q63810-2;Q63810	Calcineurin subunit B type 1	Ppp3r1	-0.704136		-0.787468	-0.537487			-0.676364	1.93555
GPSFNVASPESDFGVSLKGPK	GlyGly (K)	18;21	GPSFNVASPESDFGVSLK(0.981)GPK(0.019);GPSFNVASPESDFGVSLK(0.15)GPK(0.85)	E9Q616		Ahnak	-1.37381	-0.332535	-1.43468	-0.831692	-0.423604	-0.385149	-0.796911	1.93413
DLTKNMGIIAER	GlyGly (K)	4	DLTK(1)NMGIIAER	A0A2I3BPX3;Q6P9J9;Q6P9J9-2	Anoctamin-6	Ano6	-0.297449	-0.66763			-0.72192	-0.812131	-0.624782	1.93225
APTKEFYA	GlyGly (K)	4	APTK(1)EFYA	P43407	Syndecan-2	Sdc2		-0.554273	-1.20055	-1.14159	-0.441458	-0.435749	-0.754723	1.93208
ISFQPAVAGIKADKADK	GlyGly (K)	6;3;11	ADK(1)ADK(1)AAASGPASASAPAAEILLTPAR;ADK(1)ADK(1)AAASGPASASAPAAEILLTPAR;ISFQPAVAGIK(1)ADK(0.994)ADK(0.006)	Q91VK4;A0A087WRM2	Integral membrane protein 2C;CT-BRI3	Itm2c	-1.2492		-0.856215	-1.02471			-1.04338	1.93204
IIPTSASKTEAPAAAK	GlyGly (K)	8;8	IIPTSASK(1)TEAPAAAK;TEAPAAAK(1)SLTSPLDDTEVK	Q8BH80;Q9QY76	Vesicle-associated membrane protein-associated protein B	Vapb	-1.05568	-0.350835	-0.984731	-0.783936	-0.300484	-0.159331	-0.605833	1.9295
GFGDVGEAKGGSTTGSQFLEQFK	GlyGly (K)	9	GFGDVGEAK(1)GGSTTGSQFLEQFK	Q80X50;Q80X50-4;Q80X50-3;A0A0H2UH17;A0A0G2JDV6;Q80X50-5;Q80X50-2	Ubiquitin-associated protein 2-like	Ubap2l	-0.820565			-0.790609			-0.805587	1.92682
SDLAQQKAEMELSDLIR	GlyGly (K)	7	SDLAQQK(1)AEMELSDLIR	O35245-3;O35245;O35245-5	Polycystin-2	Pkd2		-0.8879			-0.855379		-0.87164	1.92537
AQTLPTSVVTITSESSPGKR	GlyGly (K)	19	AQTLPTSVVTITSESSPGK(1)R	Q62261	Spectrin beta chain, non-erythrocytic 1	Sptbn1	-1.93457	-0.40379	-1.48088	-1.36528	-0.341446	-0.653695	-1.02994	1.92283
ASGADSKGDDLSTAILKQK	Acetyl (Protein N-term);GlyGly (K)	7;10;19	ASGADSK(1)GDDLSTAILK;GDDLSTAILK(1)QK;ASGADSKGDDLSTAILK(0.177)QK(0.823)	Q01853	Transitional endoplasmic reticulum ATPase	Vcp	-0.915201	-0.152628	-0.909147	-1.01672	-0.327493	-0.295854	-0.60284	1.9209
DNIKYASWAANQINR	GlyGly (K)	4	DNIK(1)YASWAANQINR	Q9CRD2	ER membrane protein complex subunit 2	Emc2	-0.684921		-0.775367	-0.524666			-0.661651	1.91895
QAAASATQTIAAAQHAASAPKASAGPQPLLVQSCK	GlyGly (K)	14;21	ASAGPQPLLVQSCK(1)AVAEQIPLLVQGVR;QAAASATQTIAAAQHAASAPK(1)ASAGPQPLLVQSCK	P26039	Talin-1	Tln1	-1.29046		-1.35133	-0.928347			-1.19005	1.91775
NLSALENYNFELVDGVKLK	GlyGly (K)	17;19	NLSALENYNFELVDGVK(0.977)LK(0.023);NLSALENYNFELVDGVK(0.442)LK(0.558)	P97333	Neuropilin-1	Nrp1		-0.512205		-0.740794	-0.721397		-0.658132	1.91583
NPSSLKTPLGTCSR	GlyGly (K)	6	NPSSLK(1)TPLGTCSR	Q61772-2;Q61772;A2BDQ4;Q61772-3	Ephrin type-A receptor 7;Receptor protein-tyrosine kinase	Epha7		-1.37288		-1.46929	-0.540023	-1.39988	-1.19552	1.91557
MVALLNKTNVK	GlyGly (K)	7	MVALLNK(0.99)TNVK(0.01)	Q02248;E9Q6A9	Catenin beta-1	Ctnnb1	-1.34692		-1.68288	-1.99568			-1.67516	1.911
ASPVNDIFCQSLPGSPFKPLTLR	GlyGly (K)	18	ASPVNDIFCQSLPGSPFK(1)PLTLR	Q8VEH8;F6Z458	Endoplasmic reticulum lectin 1	Erlec1	-0.586341		-0.699255	-0.863021			-0.716206	1.90854
MFAKGTEITHAVVIK	GlyGly (K)	11;4	GTEITHAVVIK(0.97)K(0.03);MFAK(1)GTEITHAVVIK	Q8R1B4	Eukaryotic translation initiation factor 3 subunit C	Eif3c	-1.06154	-0.465381	-0.970526	-0.925851	-0.0502036	-0.344776	-0.63638	1.906
HVSVENHKISAPVSQK	GlyGly (K)	8;8	HVSVENHK(1)ISAPVSQK;ISAPVSQK(1)MHR	A0A087WPB2;A0A087WRH9;Q8BX65;Q8BX65-2	MyoD family inhibitor domain-containing protein	Mdfic					-0.831153	-0.799345	-0.815249	1.90596
APSFSVSAPQVSIPDVNVNLKGPK	GlyGly (K)	21;24	APSFSVSAPQVSIPDVNVNLK(1)GPK;APSFSVSAPQVSIPDVNVNLK(0.389)GPK(0.611)	E9Q616		Ahnak	-1.19466	-0.266247	-1.38304	-0.723229	-0.418755	-0.368328	-0.725709	1.90571
FLKASVGFGGSCFQK	GlyGly (K)	3	FLK(1)ASVGFGGSCFQK	O70475	UDP-glucose 6-dehydrogenase	Ugdh	-0.809853		-0.563199	-0.61741			-0.663487	1.90362
PYQCSECGKAFSQK	GlyGly (K)	9;9	PYQCSECGK(1)AFSQK;PYQCSECGK(1)AFSQK	Q8BQN6;Q62513	Zinc finger protein OZF;Zinc finger protein 260	Znf146;Znf260			-0.681446	-0.709104			-0.695275	1.89755
GSLLPVPGKNFVR	GlyGly (K)	9	GSLLPVPGK(1)NFVR	A2A8S2;Q91VU1;A2A8S3	Protein YIPF;Protein YIPF1	Yipf1	-0.850533	-1.05514		-1.26684			-1.0575	1.8972
PKGPEGERPAR	GlyGly (K)	2	PK(1)GPEGERPAR	P63325;A0A338P7K4;Q3UW83;A0A3B2W864	40S ribosomal protein S10	Rps10	-0.829434				-0.595446	-0.878242	-0.767707	1.89693
VSTNGSEDPEVAASGENKR	GlyGly (K)	18	VSTNGSEDPEVAASGENK(1)R	Q8C863;Q8C863-2	E3 ubiquitin-protein ligase Itchy	Itch	-1.33683	-0.546646	-1.11101	-0.431871	-0.321513	-0.316995	-0.677477	1.89579
KAEIQEAKAPSPSINR	GlyGly (K)	7	AEIQEAK(1)APSPSINR	D3Z2L2;D3YWB4		Rabgef1	-0.86899		-0.834776				-0.851883	1.89339
AGLKCGPITSTTR	GlyGly (K)	4	AGLK(1)CGPITSTTR	Q6P1H6;Q6P1H6-2;Q6P1H6-3;Q6P1H6-4	Ankyrin repeat and LEM domain-containing protein 2	Ankle2	-0.873212		-0.656626	-0.608606			-0.712815	1.89323
NAKALACSSLQER	GlyGly (K)	3	NAK(1)ALACSSLQER	Q3TIZ5;E9QPX0;Q9DBR4;E9PWH3;Q9DBR4-3;Q9DBR4-2;Q3TDW6	Amyloid beta A4 precursor protein-binding family B member 2	Apbb2	-1.0727		-0.801179	-0.581108		-0.451623	-0.726651	1.89165
KYGLFKEQNPYEKF	GlyGly (K)	7;1;5	EQNPYEK(1)F;K(0.983)YGLFK(0.016)EQNPYEKF;YGLFK(1)EQNPYEK	Q8R143;F6TFF2;E0CY65	Pituitary tumor-transforming gene 1 protein-interacting protein	Pttg1ip	-1.05406		-1.01232				-1.03319	1.89076
VVHGWQSSYQHKR	GlyGly (K)	12	VVHGWQSSYQHK(1)R	A0A338P7F5;A0A338P7F9;Q8R043	Uncharacterized protein C6orf1 homolog		-0.536398		-0.794232	-0.751587			-0.694072	1.88739
YLSQLKDAHR	GlyGly (K)	6	YLSQLK(1)DAHR	O89079;F6YFR7;F6XIG5	Coatomer subunit epsilon	Cope	-1.39339	-0.753239	-0.606079	-1.4566	-0.380972		-0.918056	1.88422
QQFVQSSSTFKDPER	GlyGly (K)	11	QQFVQSSSTFK(1)DPER	E9PXF0		Pcdh17		-0.871839	-1.22452	-1.29311			-1.12982	1.88337
TLQAAVACEPSASKADPGVSK	GlyGly (K)	14;21	TLQAAVACEPSASK(0.998)ADPGVSK(0.002);TLQAAVACEPSASK(0.217)ADPGVSK(0.783)	Q9CZH8-2;Q9CZH8	Coiled-coil domain-containing protein 77	Ccdc77		-0.867226			-0.581303	-0.702844	-0.717124	1.88322
IFQDSAELESKAPTNPSVEDEPLLR	GlyGly (K)	11	IFQDSAELESK(1)APTNPSVEDEPLLR	P11157	Ribonucleoside-diphosphate reductase subunit M2	Rrm2		-1.14462	-1.40645		-0.941032		-1.16403	1.88179
ELLAQVQKASQVPVAVLGTWCHR	GlyGly (K)	8	ELLAQVQK(1)ASQVPVAVLGTWCHR	Q9QYT7;A0A140LHE9;Q3TD14;A0A140LIE2;D3YZX1;D3Z1K3;D3Z0A4	Phosphatidylinositol N-acetylglucosaminyltransferase subunit Q	Pigq	-0.937878		-0.899803				-0.918841	1.87981
WKQPLTVIVTPTSK	GlyGly (K)	2	WK(1)QPLTVIVTPTSK	Q8C863;Q8C863-2	E3 ubiquitin-protein ligase Itchy	Itch	-1.73332	-0.366318	-1.09133	-0.929995	-0.445028	-0.389924	-0.825984	1.87891
TDKAEVVNGYEAK	GlyGly (K)	3	TDK(1)AEVVNGYEAK	Q80UP5;F7B209	Ankyrin repeat domain-containing protein 13A	Ankrd13a	-0.72769	-0.697991					-0.712841	1.87746
ISMPDVDLNMKGPK	GlyGly (K)	11	ISMPDVDLNMK(0.997)GPK(0.003)	E9Q616		Ahnak	-0.947445		-1.39418	-0.728646	-0.59955		-0.917456	1.87361
QLSQKAETKLAEAQTK	GlyGly (K)	7;5	LAEAQTK(1)ELHQK(1)AQEVSDEGADQEEEAYLRED;QLSQK(1)AETKLAEAQTK	Q9JIQ3	Diablo homolog, mitochondrial	Diablo	-0.94611			-0.986816			-0.966463	1.87274
YRPGYSSSSTSAAMPHSSSAKLSR	GlyGly (K)	21	YRPGYSSSSTSAAMPHSSSAK(1)LSR	Q8VDZ4;Q8VDZ4-2	Palmitoyltransferase ZDHHC5	Zdhhc5	-1.44697		-0.983019	-1.11023			-1.18007	1.87033
ISSPCSKADSGACGPDSCPYCAR	GlyGly (K)	7	ISSPCSK(1)ADSGACGPDSCPYCAR	Q5SUG2;Q5SUF5;Q5SUG1;Q5SUF8;Q5SUF9;Q5SUG3;E9PWL1;Q5SUG0;Q5SUF6;Q5SUG4;Q5SUF7		Cacna1g			-1.38983	-1.53496	-0.853684	-0.651382	-1.10746	1.86998
DAVAITKQFLK	GlyGly (K)	7	DAVAITK(0.999)QFLK(0.001)	P97390	Vacuolar protein sorting-associated protein 45	Vps45	-0.911071		-0.746882	-0.604674			-0.754209	1.86971
LTRPGLWTKTTAR	GlyGly (K)	6	PGLWTK(1)TTAR	Q60760-2;Q60760;Q5SUW3;Q5SUW0	Growth factor receptor-bound protein 10	Grb10	-0.53755		-0.813525	-0.683715			-0.678263	1.86862
AIKFLEVIK	GlyGly (K)	3;6	AIK(1)FLEVIK;FLEVIK(1)PFCVILPEIQK(1)PER	P61620	Protein transport protein Sec61 subunit alpha isoform 1	Sec61a1	-0.901473		-1.16062	-0.782744			-0.948279	1.86771
ILISLRPQELVDVIKK	GlyGly (K)	16	ILISLRPQELVDVIK(0.438)K(0.562)	P70227	Inositol 1,4,5-trisphosphate receptor type 3	Itpr3					-0.847959	-0.812562	-0.830261	1.86745
SSCTLSQLSSVCPKR	GlyGly (K)	14	SSCTLSQLSSVCPK(1)R	Q6PCN7;G3UVU1;E9PVX5	Helicase-like transcription factor	Hltf	-1.68348	-0.606606	-1.52695	-0.673003	-0.597081		-1.01742	1.86737
ALEAVFGKYGR	GlyGly (K)	8	ALEAVFGK(1)YGR	Q91VM5;A0A2I3BRL8;Q9WV02;A2AFI3;Q9WV02-2;A2AFI4	RNA binding motif protein, X-linked-like-1;RNA-binding motif protein, X chromosome;RNA-binding motif protein, X chromosome, N-terminally processed	Rbmxl1;Rbmx	-1.01298		-0.969678	-0.679273			-0.887312	1.86466
ENIKLIGGK	GlyGly (K)	4	ENIK(1)LIGGK	F6WJB7;Q6ZQ93;Q6ZQ93-2	Ubiquitin carboxyl-terminal hydrolase;Ubiquitin carboxyl-terminal hydrolase 34	Usp34	-0.728574			-0.760773			-0.744674	1.86134
LWTHTSDQQVSAISNPSPCASVTAEGKTVR	GlyGly (K)	27	LWTHTSDQQVSAISNPSPCASVTAEGK(1)TVR	Q8VCB1	Nucleoporin NDC1	Ndc1	-1.29807	-0.595293	-1.09832	-0.630126			-0.905452	1.86034
CVQDAKGGSFYR	GlyGly (K)	6	CVQDAK(1)GGSFYR	Q80SY4	E3 ubiquitin-protein ligase MIB1	Mib1	-1.45036		-1.65159		-1.02139	-0.626781	-1.18753	1.85894
VIMITGDNKGTAVAICR	GlyGly (K)	9	VIMITGDNK(1)GTAVAICR	O55143;O55143-2	Sarcoplasmic/endoplasmic reticulum calcium ATPase 2	Atp2a2	-0.80498	-1.07424	-0.723682	-0.377557			-0.745116	1.85692
FSMPGFKGEGPEVDVNLPK	GlyGly (K)	7;12	FSMPGFK(1)GEGPEVDVNLPK;GEGPEVDVNLPK(0.85)ADLDVSGPK(0.15)	E9Q616		Ahnak	-1.48475	-0.12433	-1.48997	-0.823805	-0.56026	-0.530197	-0.835552	1.85672
LLQTKNYDIGAALDTIQYSKHPPPL	GlyGly (K)	5;15	LLQTK(1)NYDIGAALDTIQYSK;NYDIGAALDTIQYSK(1)HPPPL	Q64337;F6VD69;Q64337-2	Sequestosome-1	Sqstm1	-0.95506		-1.15014	-0.756307			-0.953837	1.85662
TSLFSPKLSTPNVSSPFGTPFGSSVVNR	GlyGly (K)	7	TSLFSPK(1)LSTPNVSSPFGTPFGSSVVNR	Q8VCB1;J3QPB5	Nucleoporin NDC1	Ndc1	-0.990452	-0.409891	-1.22773	-0.959542			-0.896903	1.85569
DLQEMKEEGR	GlyGly (K)	6	DLQEMK(1)EEGR	P17809	Solute carrier family 2, facilitated glucose transporter member 1	Slc2a1		-0.680035			-0.539373	-0.821661	-0.680356	1.85249
IVPEITAMKADASR	GlyGly (K)	9	IVPEITAMK(1)ADASR	Q64511	DNA topoisomerase 2-beta	Top2b		-0.67821			-0.833799	-0.549135	-0.687048	1.85246
ASGCDVKLSSGQISGPEIK	GlyGly (K)	7;12	ASGCDVK(1)LSSGQISGPEIK;LSSGQISGPEIK(1)GDLK	E9Q616		Ahnak	-1.34942	-0.318704	-1.16362	-0.755503	-0.495105	-0.17262	-0.709162	1.85185
LVSSGIYKAAFPLHDCR	GlyGly (K)	8	LVSSGIYK(1)AAFPLHDCR	A0A2I3BPX3;Q6P9J9;A0A2I3BPY8	Anoctamin-6	Ano6	-0.71902		-0.812815	-0.532136			-0.68799	1.85153
IFGSNKWTTEQQQR	GlyGly (K)	6	IFGSNK(1)WTTEQQQR	Q9JKW0	ADP-ribosylation factor-like protein 6-interacting protein 1	Arl6ip1	-1.03212	-0.423468	-0.871337	-0.924618	-0.18922	-0.134414	-0.595863	1.84935
NKSVSPTVNPMSTAMQNER	GlyGly (K)	2	NK(1)SVSPTVNPMSTAMQNER	O35607	Bone morphogenetic protein receptor type-2	Bmpr2		-0.826873			-0.952964	-0.62251	-0.800782	1.84923
FILSKVPSEAPSPMPTHR	GlyGly (K)	5	FILSK(1)VPSEAPSPMPTHR	A0A0R4J087;Q8BJI1;A0A0R4J252	Sodium-dependent neutral amino acid transporter SLC6A17	Slc6a17	-0.591506		-0.866647	-0.642302			-0.700151	1.84574
LKPYGALVDK	GlyGly (K)	2;10	LK(1)PYGALVDK;LKPYGALVDK(0.993)VK(0.007)	Q04857	Collagen alpha-1(VI) chain	Col6a1	-0.853293	-0.385676	-1.0531	-0.938874	-0.670153	0.0844725	-0.636105	1.84535
KTTSYPTPR	GlyGly (K)	1	K(1)TTSYPTPR	O88551	Claudin-1	Cldn1		-0.860635			-0.56258	-0.773245	-0.732154	1.84509
SSSVLKPDSSR	GlyGly (K)	6	SSSVLK(1)PDSSR	H7BX15;E9Q9Q9;E9Q3V9;Q80TR1-2;Q80TR1	Latrophilin-1	Adgrl1;Lphn1					-0.973327	-1.01803	-0.995679	1.845
LTTTGQVTSPVKGASFITSTNPR	GlyGly (K)	12	LTTTGQVTSPVK(1)GASFITSTNPR	Q3UC82;Q80ZH7;K4DI59;P97386;B1AT03;P97386-2;Q3TJN5	DNA ligase;DNA ligase 3	Lig3	-0.848089		-1.09431	-0.727547			-0.889982	1.84195
LESLSTKLCSR	GlyGly (K)	7	LESLSTK(1)LCSR	P43883;B1AXR3	Perilipin-2	Plin2	-0.853423		-1.14436	-0.588661	-0.473911		-0.765089	1.84187
PKEISEIQR	GlyGly (K)	2	PK(1)EISEIQR	A0A1L1STF0;Q6PDI6;Q6PDI6-3;Q6PDI6-2	Protein FAM63B	Fam63b		-0.864045	-0.303561		-0.831589	-0.629679	-0.657219	1.8371
EDEPKPEEEPKPEEKPEEGQEPEEEEK	GlyGly (K)	11;15	EDEPK(0.007)PEEEPK(0.77)PEEK(0.223)PEEGQEPEEEEK;EDEPKPEEEPK(0.002)PEEK(0.998)PEEGQEPEEEEK	Q9DD24	WW domain-binding protein 5	Wbp5		-0.823524			-0.626157	-0.964714	-0.804798	1.83689
RVTIMPKDIQLAR	GlyGly (K)	6	VTIMPK(1)DIQLAR	A0A1W2P768;P84228;P68433;P84244;F8WI35;P02301	Histone H3.2;Histone H3.1;Histone H3.3;Histone H3;Histone H3.3C	Hist1h3b;Hist1h3a;H3f3a;H3f3c	-0.769649		-1.09594	-0.776701			-0.880765	1.83562
GDQEKDPLLQDKPR	2 GlyGly (K)	12;5	GDQEK(1)DPLLQDK(1)PR;GDQEK(1)DPLLQDK(1)PR	Q99P91	Transmembrane glycoprotein NMB	Gpnmb		-0.830383			-0.869464		-0.849924	1.83463
PALTASPPPAKSPVNGSLCEPR	GlyGly (K)	11	PALTASPPPAK(1)SPVNGSLCEPR	Q8K3Z9	Nuclear envelope pore membrane protein POM 121	Pom121	-1.26652	-0.798642		-0.107523	-0.780636	-0.899507	-0.770567	1.83163
PKVNPFRPGDSEPPVAAGAQR	GlyGly (K)	2	PK(1)VNPFRPGDSEPPVAAGAQR	Q62523;Q7TQE2;A0A0N4SVP4;A0A0N4SVD2;A0A0N4SUX7	Zyxin	Zyx	-1.50312			-0.985016	-0.610587	-0.79942	-0.974536	1.83025
VMIYQDEVKLPAKLSVSK	2 GlyGly (K)	4;5;9	LPAK(1)LSVSK;LSVSK(1)SLK(1)ESEALPEK;VMIYQDEVK(1)LPAK(0.999)LSVSK(0.001)	O54724	Polymerase I and transcript release factor	Ptrf	-0.595794		-0.888835	-0.664883			-0.716504	1.82689
SPLLDQVQAFLPQMAQANEKLR	GlyGly (K)	20	SPLLDQVQAFLPQMAQANEK(1)LR	Q9CX66	Uncharacterized protein C12orf45 homolog	D10Wsu102e			-1.06673	-1.01786			-1.04229	1.82614
YAPLGWSKK	GlyGly (K)	8	YAPLGWSK(0.961)K(0.039)	Q9JHU4	Cytoplasmic dynein 1 heavy chain 1	Dync1h1	-0.488593	-1.285		-0.414403	-0.637064	-0.467414	-0.658495	1.82533
KTDAPQPDVKDEEGKEEEK	GlyGly (K)	9;14;18	TDAPQPDVK(1)DEEGKEEEK;TDAPQPDVK(0.999)DEEGK(0.971)EEEK(0.03);TDAPQPDVK(0.008)DEEGK(0.181)EEEK(0.811)	P35564	Calnexin	Canx	-0.49218		-0.624555	-0.760235			-0.625657	1.82521
TETPPPLASLNVSKLASK	GlyGly (K)	14;18	TETPPPLASLNVSK(0.994)LASK(0.006);TETPPPLASLNVSK(0.316)LASK(0.684)	Q9D0R8	Protein LSM12 homolog	Lsm12	-0.67275	-0.484792	-1.13109	-0.0819649	-0.267271	-0.983817	-0.603614	1.82475
KLIKDGLIIR	GlyGly (K)	1;3	K(0.998)LIK(0.002)DGLIIR;LIK(1)DGLIIR	P84099;A2A547	60S ribosomal protein L19;Ribosomal protein L19	Rpl19	-0.502158		-0.540526	-0.739517			-0.594067	1.8242
PAGGPKPPSGKK	GlyGly (K)	14;11;12	VDQIIMAK(0.32)PAGGPK(0.608)PPSGK(0.073);PAGGPKPPSGK(1)K;PAGGPKPPSGK(0.09)K(0.91)	P42932;H3BL49	T-complex protein 1 subunit theta	Cct8					-0.740264	-0.776133	-0.758198	1.82229
NVLCSACSGQGGKSGAVQKCSACR	2 GlyGly (K)	13;19	NVLCSACSGQGGK(1)SGAVQK(1)CSACR;NVLCSACSGQGGK(1)SGAVQK(1)CSACR	Q9QYJ0	DnaJ homolog subfamily A member 2	Dnaja2	-0.639804		-0.992144	-0.886966			-0.839638	1.82048
ADEVTEKQVYDAHTKEIDLVNRDPK	Acetyl (Protein N-term);2 GlyGly (K)	7;8	ADEVTEK(1)QVYDAHTK(1)EIDLVNR;QVYDAHTK(1)EIDLVNR	P49817-2;D3Z0J2	Caveolin-1;Caveolin	Cav1		-1.24001				-1.30055	-1.27028	1.81905
VPDVDIKGPK	GlyGly (K)	7	VPDVDIK(1)GPK	E9Q616		Ahnak	-0.925029	-0.161944	-1.23135	-0.517833	-0.42463	-0.317589	-0.596395	1.81857
STFTEKTTTYQYPR	GlyGly (K)	6	STFTEK(1)TTTYQYPR	A0A2R8VHV1;A0A5S8DHC4;Q8CCJ9-4;Q8CCJ9	PHD finger protein 20-like protein 1	Phf20l1	-0.67925		-0.712504				-0.695877	1.81792
SNKLHFAFR	GlyGly (K)	3	SNK(1)LHFAFR	P61022;B0R091	Calcineurin B homologous protein 1	Chp1	-0.941116	-0.386393	-1.27331	-0.9573	-0.284458	-0.153767	-0.666057	1.81768
ETFYPDIPNPENCKALQFQK	GlyGly (K)	6;14	ALQFQK(0.87)SVCEGSNALK(0.13);ETFYPDIPNPENCK(1)ALQFQK	P42703	Leukemia inhibitory factor receptor	Lifr	-0.60463		-0.314589	-0.924645	-0.676572		-0.630109	1.81729
GGPGSAVSPYPSFNVSSDVAALHKAIMVK	GlyGly (K)	5;24	AIMVK(1)GVDEATIIDILTK;GGPGSAVSPYPSFNVSSDVAALHK(0.981)AIMVK(0.019)	A0A494BBD8;P10107	Annexin A1	Anxa1	-0.762975		-0.788813	-0.518329			-0.690039	1.81697
KPDQTLDEDDPGAAPLKGSGTHMNDK	GlyGly (K)	1;17;27	K(1)PDQTLDEDDPGAAPLK;KPDQTLDEDDPGAAPLK(1)GSGTHMNDK;RKPDQTLDEDDPGAAPLK(0.11)GSGTHMNDK(0.89)	K3W4Q8;P18572-2;P18572	Basigin	Bsg		-0.715581	-0.248502		-0.685686	-0.781727	-0.607874	1.81382
MLFDYLADKHGFR	GlyGly (K)	9	MLFDYLADK(1)HGFR	P60229	Eukaryotic translation initiation factor 3 subunit E	Eif3e	-0.882358	-0.689497	-0.888434	-0.731973	-0.0288961		-0.644232	1.81227
LLFGIAQPQVPPKCLLSGPK	GlyGly (K)	13;20	LLFGIAQPQVPPK(0.978)CLLSGPK(0.022);LLFGIAQPQVPPK(0.472)CLLSGPK(0.528)	Q6PD26	GPI transamidase component PIG-S	Pigs	-0.555821		-0.808311	-0.85504			-0.739724	1.81191
LGEQNFHKVR	GlyGly (K)	8	LGEQNFHK(1)VR	Q02788	Collagen alpha-2(VI) chain	Col6a2	-0.79011		-1.00234		-0.650046		-0.814165	1.81093
AALYSFKAAR	GlyGly (K)	7	AALYSFK(1)AAR	A0A0A0MQK3;F6XZS9;Q9WTN3-4;Q9WTN3-2;Q9WTN3-3;Q9WTN3	Sterol regulatory element-binding protein 1;Processed sterol regulatory element-binding protein 1	Srebf1	-0.884168		-0.928292				-0.90623	1.80979
VDIDVPDVNIEGPDTKLK	GlyGly (K)	16;18	VDIDVPDVNIEGPDTK(0.996)LK(0.004);VDIDVPDVNIEGPDTK(0.113)LK(0.887)	E9Q616		Ahnak	-1.01715	-0.180642	-1.11207	-0.619138	-0.32404	-0.268087	-0.586855	1.80792
VQKLCTPENINCR	GlyGly (K)	3	VQK(1)LCTPENINCR	Q6PFX9;Q6PFX9-2	Tankyrase-1	Tnks	-1.27942	-0.404783	-0.808715	-0.384169	-0.076326	-0.75268	-0.617683	1.80626
YIHSEDYSKVPK	GlyGly (K)	9	YIHSEDYSK(1)VPK(1)Y	P40237	CD82 antigen	Cd82			-0.5256	-0.806846	-0.464445	-1.09996	-0.724212	1.80521
RSPHVQTMQGPLGCPPKR	GlyGly (K)	16	SPHVQTMQGPLGCPPK(1)R	Q9QXS1;Q9QXS1-2;A0A0R4J218	Plectin	Plec	-0.964123		-1.31588	-1.51107			-1.26369	1.80516
KASGPPVSELITKAVAASK	GlyGly (K)	12;18;1	ASGPPVSELITK(1)AVAASK;ASGPPVSELITK(0.017)AVAASK(0.983)ER;K(1)ASGPPVSELITK	P15864;P43277	Histone H1.2;Histone H1.3	Hist1h1c;Hist1h1d	-0.734347		-0.57085	-0.476558			-0.593919	1.80412
MIYASSKDAIKK	GlyGly (K)	7;11	MIYASSK(1)DAIK;MIYASSK(0.09)DAIK(0.91)	P18760;F8WGL3;A0A494B9A7;P45591;Q9R0P5	Cofilin-1;Cofilin-2;Destrin	Cfl1;Cfl2;Dstn	-0.732644		-0.524791	-0.822197			-0.693211	1.80226
ETPEGPATKVTTGGNQTGPNSSIR	GlyGly (K)	9	ETPEGPATK(1)VTTGGNQTGPNSSIR	Q8VCF0	Mitochondrial antiviral-signaling protein	Mavs	-1.43507	-0.364552	-1.10566	-0.715273	-0.443144	-0.170021	-0.705619	1.8001
KAASLKSNYNLPMHK	2 GlyGly (K)	5;9;1	AASLK(1)SNYNLPMHK(1)MMNTDLSR;SNYNLPMHK(1)MMNTDLSR;K(1)AASLK(1)SNYNLPMHK	Q9D8E6	60S ribosomal protein L4	Rpl4	-0.63702		-0.821559	-0.532095			-0.663558	1.79937
FQVDFQLGNSLKPR	GlyGly (K)	12	FQVDFQLGNSLK(1)PR	Q9JL15;A8DIL0	Galectin-8;Galectin	Lgals8	-0.735812	-1.15521			-0.948558		-0.946528	1.79666
LVSEIQTLKNLDGNK	GlyGly (K)	9;15	LVSEIQTLK(0.998)NLDGNK(0.002);LVSEIQTLK(0.326)NLDGNK(0.674)	Q3UKC1	Tax1-binding protein 1 homolog	Tax1bp1	-0.84156	-0.0232844	-1.41169	-0.910583	-0.447033	-0.517895	-0.692008	1.79587
LQQYFPKAPEFPSYR	GlyGly (K)	7	LQQYFPK(1)APEFPSYR	Q3V0C5-2;Q3V0C5-5;Q3V0C5;A2ALR9;F6TGT8	Ubiquitin carboxyl-terminal hydrolase 48	Usp48				-1.04391	-1.03127	-0.684086	-0.919756	1.79493
KTDSFFLEVQKR	GlyGly (K)	10	TDSFFLEVQK(1)R	E9Q5W5;A0A140LJ04;Q5SSH7-2;Q5SSH7	Zinc finger ZZ-type and EF-hand domain-containing protein 1	Zzef1		-1.02676			-0.960637	-0.659039	-0.882146	1.79414
ENKLLHFPDLAVFPR	GlyGly (K)	3	ENK(1)LLHFPDLAVFPR	G3XA59		Lrrc32	-0.987331		-1.09681	-0.697359			-0.927166	1.79258
VTFNSALAQKEAKK	GlyGly (K)	1;10;13	K(1)DEPK(1)SSEEALIVPPDAVAVDCK(1)DPGDVVPVGQR;VTFNSALAQK(1)EAK;VTFNSALAQK(1)EAK(0.999)K(0.992)DEPK(0.009)	O89051;A0A2I3BQ30	Integral membrane protein 2B;BRI2, membrane form;BRI2 intracellular domain;BRI2C, soluble form;Bri23 peptide	Itm2b	-1.63227		-1.47634	-1.03771			-1.38211	1.79096
GPAPKPDLSAAEKK	GlyGly (K)	14	GPAPKPDLSAAEK(0.431)K(0.569)	Q9JLQ0;A0A3B2W812	CD2-associated protein	Cd2ap		-1.31029	-1.32652			-0.867278	-1.16803	1.79078
ALGFDVKKADVLK	2 GlyGly (K)	5;7;1	ADVLK(1)ILK;ALGFDVK(1)K(1)ADVLK;K(1)ADVLK(1)ILK	O35648;A0A286YDP0;A0A286YD15;A0A286YDS3;A0A286YCV3	Centrin-3	Cetn3	-0.630238		-0.834802	-0.543825			-0.669621	1.79054
DVELNELEPEKQPMNAADGAAAGEKNGLVK	2 GlyGly (K)	11;14;19;11;14	DVELNELEPEK(1)QPMNAADGAAAGEK;QPMNAADGAAAGEK(1)NGLVK(0.999)IK(0.002);QPMNAADGAAAGEK(1)NGLVK(0.999)IK(0.002);DVELNELEPEK(1)QPMNAADGAAAGEK;QPMNAADGAAAGEK(1)NGLVK(0.999)IK(0.002)	P10852;A0A0U1RP98;A0A0U1RPG5;A0A0U1RP32;P10852-2	4F2 cell-surface antigen heavy chain	Slc3a2		-0.897033	-0.78687		-0.478246	-0.35067	-0.628205	1.78953
SGLYYSTKGTSKEPR	2 GlyGly (K)	8;12	SGLYYSTK(1)GTSK(1)EPR;SGLYYSTK(1)GTSK(1)EPR	Q60760-2;Q60760;Q60760-3	Growth factor receptor-bound protein 10	Grb10	-0.544372		-0.847648	-0.660954			-0.684324	1.78905
MGPGATAGGAEKSNVK	Oxidation (M);GlyGly (K)	12;4	MGPGATAGGAEK(1)SNVK;SNVK(1)IQSTPVK	P62821;Q5SW88;Q5SW87;Q5SW86	Ras-related protein Rab-1A	Rab1A;Rab1	-0.681099		-0.451603	-0.693481			-0.608728	1.78823
SSHSGPAEATEKNILVSDMEMNEQQE	Oxidation (M);GlyGly (K)	12	SSHSGPAEATEK(1)NILVSDMEMNEQQE	Q64449	C-type mannose receptor 2	Mrc2				-0.803871	-0.510231	-0.733243	-0.682449	1.78514
VDPSLMEDSDDGPSLPTKQNEEFRPFIR	GlyGly (K)	18	VDPSLMEDSDDGPSLPTK(1)QNEEFRPFIR	Q9CQU3	Protein RER1	Rer1		-0.47353		-1.11176	-0.559112	-0.641739	-0.696535	1.78491
VITEAAILKK	GlyGly (K)	9;10	VITEAAILK(0.642)K(0.358);VITEAAILK(0.08)K(0.92)	Q3UW53	Protein Niban	Fam129a	-0.660019		-0.769871	-1.01786			-0.815915	1.78484
GKDAMQSFMMPFYLMK	GlyGly (K)	2	GK(1)DAMQSFMMPFYLMK	P97765;P97765-2	WW domain-binding protein 2	Wbp2	-2.43316		-1.72194	-1.64458			-1.93323	1.78417
RDMQTPDIQLVHHSSIQKSTK	GlyGly (K)	17;21	DMQTPDIQLVHHSSIQK(0.986)STK(0.014);RDMQTPDIQLVHHSSIQK(0.16)STK(0.84)	F6WKE4;F6R6P2;O70258;O70258-2	Epsilon-sarcoglycan	Sgce		-0.818096			-0.861684		-0.83989	1.78211
GGHGAASPSDKGAHPSGGADDVAK	GlyGly (K)	11	GGHGAASPSDK(1)GAHPSGGADDVAK	Q8BMK4	Cytoskeleton-associated protein 4	Ckap4	-1.28873	-0.47289	-1.26109	-0.799772			-0.95562	1.782
VMIYQDEVKLPAKLSVSK	GlyGly (K)	4;5;9	LPAK(1)LSVSK;LSVSK(1)SLK(1)ESEALPEK;VMIYQDEVK(1)LPAK(0.999)LSVSK(0.001)	O54724	Polymerase I and transcript release factor	Ptrf	-1.17179		-0.755844	-0.892848			-0.940161	1.78184
ISMPDLNLNLKGPNVK	GlyGly (K)	11;5	ISMPDLNLNLK(1)GPNVK;GPNVK(1)GDVDVSIPNIEGDLK	E9Q616		Ahnak	-1.04973	-0.15547	-1.46869	-0.528761	-0.425656	-0.523463	-0.691961	1.78171
KLPLTFCR	Acetyl (Protein N-term);GlyGly (K)			Q9CXC3	Mitochondrial genome maintenance exonuclease 1	Mgme1		-3.15303			-3.95884	-4.96556	-4.02581	1.78142
VEDPEEGAAGPLSPEPSSAEVKAR	GlyGly (K)	22	VEDPEEGAAGPLSPEPSSAEVK(1)AR	Q924N4-2	Solute carrier family 12 member 6	Slc12a6		-0.577164	-1.37763	-0.981708	-0.412673	-0.399464	-0.749728	1.78062
TTTWERPLPPGWEKR	GlyGly (K)	14	TTTWERPLPPGWEK(1)R	Q9DBH0;A0A1D5RM92	NEDD4-like E3 ubiquitin-protein ligase WWP2	Wwp2	-1.82204	-0.140476	-1.75458	-1.40194	-0.402416	-0.701248	-1.03712	1.77814
KAAVSHWQQQSYLDSGIHSGATTTAPSLSGK	GlyGly (K)	1	K(1)AAVSHWQQQSYLDSGIHSGATTTAPSLSGK	Q02248;E9Q6A9;D3YUH4;D3Z5Q1;E9PW26	Catenin beta-1	Ctnnb1	-0.652198	-0.373533	-1.1756	-0.824443	-0.245164		-0.654187	1.7764
KISLPGQMTGTPITPLK	GlyGly (K)	1	K(1)ISLPGQMTGTPITPLK	A2ATI9;Q99JX3;Q99JX3-2;A2ATI8;A2ATI6	Golgi reassembly-stacking protein 2	Gorasp2	-0.823524		-0.583809	-0.552156			-0.653163	1.77543
ESMELLDNAVKK	GlyGly (K)	11;12	ESMELLDNAVK(0.5)K(0.5);ESMELLDNAVK(0.008)K(0.992)	Q64429	Cytochrome P450 1B1	Cyp1b1		-1.03218	-0.309342		-0.926317	-0.914086	-0.795482	1.7752
MKPKGNLEDDSYSTK	GlyGly (K)	11;17;4	GNLEDDSYSTK(1)DSGETSMLK(1)R;MEISDDVTNPEQLWK(0.999)MK(0.948)PK(0.053);MK(0.012)PK(0.988)GNLEDDSYSTK	Q9CWR7	Metalloreductase STEAP1	Steap1		-0.893143	-0.295464	-0.554655	-0.652108		-0.598842	1.77493
APEPCHPVVPEPCPSTVTPSPYQQKTK	GlyGly (K)	25;27	APEPCHPVVPEPCPSTVTPSPYQQK(0.963)TK(0.037);APEPCHPVVPEPCPSTVTPSPYQQK(0.023)TK(0.977)	Q62266	Cornifin-A	Sprr1a		-1.86533			-1.50709	-1.17606	-1.51616	1.77471
KGAAFGFNVIATR	GlyGly (K)	1	K(1)GAAFGFNVIATR	Q6PDI5;Q6PDI5-2;A2ALV7	Proteasome-associated protein ECM29 homolog	Ecm29;AI314180	-0.821585		-1.05577	-0.691127	-1.88013	-0.434403	-0.976602	1.77448
LANQAADYFGDAFKQCQYK	GlyGly (K)	14;5	LANQAADYFGDAFK(1)QCQYK;QCQYK(0.999)DTLPK(0.001)	Q9WU78;Q9WU78-3	Programmed cell death 6-interacting protein	Pdcd6ip	-0.752024		-0.792857				-0.77244	1.77411
FLKPVSPNLQPQFPGK	GlyGly (K)	3	FLK(1)PVSPNLQPQFPGK	Q91Y01		Pcdhb19	-0.969509	-0.424862		-1.28863	-0.54271	-0.334134	-0.711969	1.77099
VLTVINQTQKENLRK	GlyGly (K)	10;15	VLTVINQTQK(1)ENLR;VLTVINQTQK(0.073)ENLRK(0.927)	Q6ZWV7	60S ribosomal protein L35	Rpl35	-0.758965		-1.00683	-0.647784			-0.804525	1.77064
GPNVDIKAPEVDVQGPEWSLK	GlyGly (K)	7;14	GPNVDIK(1)APEVDVQGPEWSLK;APEVDVQGPEWSLK(0.999)MPK(0.001)	E9Q616		Ahnak	-0.860897	-0.082194	-1.58459	-0.797012	-0.348556	-0.739854	-0.735517	1.76718
ANQNESSNMSFSYGLTIKPK	GlyGly (K)	18	ANQNESSNMSFSYGLTIK(0.958)PK(0.042)	Q64429	Cytochrome P450 1B1	Cyp1b1		-1.13179		-0.627962	-0.485782	-0.563497	-0.702257	1.76594
GQAGVMGFPGPKGTAGEPGK	GlyGly (K)	12;20	GQAGVMGFPGPK(0.994)GTAGEPGK(0.006);GQAGVMGFPGPK(0.455)GTAGEPGK(0.545)	P11087;P11087-2	Collagen alpha-1(I) chain	Col1a1		-0.756867			-1.21347	-1.01092	-0.993752	1.76415
AGAIIENMSTKK	GlyGly (K)	12	AGAIIENMSTK(0.389)K(0.611)	Q6DID7;A0A0G2JEH4	Protein wntless homolog	Wls			-0.675166		-0.756648	-0.472269	-0.634694	1.76227
AVVAESLNNTSIKGFYTSGAAPSVSAR	GlyGly (K)	13	AVVAESLNNTSIK(1)GFYTSGAAPSVSAR	A0A0N5E9G7;G3X8Z6;Q5U4B1;G3UWX1;P35601-2;P35601	Replication factor C subunit 1	Rfc1	-0.538011		-0.845443	-0.815631			-0.733028	1.76022
VSGPDLDMNLKGPSLK	GlyGly (K)	5;11	GPSLK(1)GDLGASSPSMK;VSGPDLDMNLK(1)GPSLK	E9Q616		Ahnak	-1.37744	-0.324509	-1.13701	-0.576841	-0.464703	-0.181117	-0.676938	1.75855
ARPLEEALDVIVSTFHKYSGK	GlyGly (K)	17;21	ARPLEEALDVIVSTFHK(1)YSGK;ARPLEEALDVIVSTFHK(0.783)YSGK(0.841)EGDK(0.376)	A0A0G2JGD2;P07091	Protein S100-A4	S100a4		-1.21843			-1.28708		-1.25275	1.7585
EMLKLLDFGSLSNLQVTQPTVGMNFK	Oxidation (M);GlyGly (K)	4;22	EMLK(1)LLDFGSLSNLQVTQPTVGMNFK;LLDFGSLSNLQVTQPTVGMNFK(1)TPR	P63276	40S ribosomal protein S17	Rps17	-1.23906		-1.22506	-0.795083			-1.0864	1.75651
KLPCGHLFHNSCLR	GlyGly (K)	1	K(1)LPCGHLFHNSCLR	Q9R049;Q9R049-2	E3 ubiquitin-protein ligase AMFR	Amfr	-0.598413		-0.842309	-0.553384			-0.664702	1.75087
GWAFKNPDTIEQCR	GlyGly (K)	5	GWAFK(1)NPDTIEQCR	Q9CQE7;Q9CQE7-2;F6UIS1;F6RK81	Endoplasmic reticulum-Golgi intermediate compartment protein 3	Ergic3	-0.863677		-1.1286	-0.874322	-0.369688	-0.180315	-0.68332	1.75049
KMELLPETSSLTQKGLK	Oxidation (M);GlyGly (K)	13;17	MELLPETSSLTQK(1)GLK;KMELLPETSSLTQK(0.003)GLK(0.997)	Q8C6E0	Cilia- and flagella-associated protein 36	Cfap36	-0.652538		-0.895771	-0.578219			-0.708843	1.74924
AIELSLQEQKQQYTETK	GlyGly (K)	10;7	AIELSLQEQK(1)QQYTETK;QQYTETK(1)ALYPPAESQLNNK	O88811;O88811-2	Signal transducing adapter molecule 2	Stam2		-0.994384			-0.807806	-0.616525	-0.806238	1.74915
STGKENKITITNDKGR	3 GlyGly (K)	7;14;4	STGK(1)ENK(1)ITITNDK(1)GR;STGK(1)ENK(1)ITITNDK(1)GR;STGK(1)ENK(1)ITITNDK(1)GR	P17156;P63017;Q504P4	Heat shock-related 70 kDa protein 2;Heat shock cognate 71 kDa protein	Hspa2;Hspa8	-0.6293		-0.45591	-0.738626			-0.607945	1.74859
VGSTENIKHQPGGGR	GlyGly (K)	8	VGSTENIK(1)HQPGGGR	A0A140T8T5;A0A0G2JG35;A0A0G2JFT4;A0A0G2JFK3;A0A0G2JDY5;P27546-2;P27546;P27546-3;E9PZ43;A0A0G2JDN7;P27546-4	Microtubule-associated protein 4;Microtubule-associated protein	Map4	-1.27642		-1.47646	-0.910692			-1.22119	1.74702
AAKVLEQLTGQTPVFSK	GlyGly (K)	3;14	AAK(1)VLEQLTGQTPVFSK(1)AR;VLEQLTGQTPVFSK(1)AR	A2BH06;Q9CXW4	60S ribosomal protein L11	Rpl11	-0.743207	-0.807882	-0.653718	-0.23489			-0.609924	1.74696
YNLKSPAVK	GlyGly (K)	4	YNLK(1)SPAVK	Q9JJZ4	Ubiquitin-conjugating enzyme E2 J1	Ube2j1	-1.01258		-1.13248	-0.537487	-0.152019	-0.585951	-0.684103	1.74692
MSASQLEALCPQVINAALALAAKPQSK	GlyGly (K)	23;4	MSASQLEALCPQVINAALALAAK(0.958)PQSK(0.042);PQSK(1)LAQENMDLFK	P26231;A0A494BBB4	Catenin alpha-1	Ctnna1	-0.795985		-1.10958	-0.721825			-0.875795	1.74671
NEVSLNPLPLATEEGNPLLKQYQGPTGDSSATFEK	GlyGly (K)	20	NEVSLNPLPLATEEGNPLLK(1)QYQGPTGDSSATFEK	P51912;Q9ESU7	Neutral amino acid transporter B(0);Amino acid transporter	Slc1a5		-0.666691	-0.476438	-1.07	-0.758868	-0.106824	-0.615764	1.74277
LDPIPQLKCVGGTAGCEAYTPR	GlyGly (K)	9	RLDPIPQLK(1)CVGGTAGCEAYTPR	A0A0R4J0D1;Q8R3Q0	Store-operated calcium entry-associated regulatory factor	Saraf	-0.908199	-0.846324			-0.592484	-0.292705	-0.659928	1.74142
EEGLNAFYKGVAPLWMR	Oxidation (M);GlyGly (K)	9	EEGLNAFYK(1)GVAPLWMR	Q8VEM8;G5E902	Phosphate carrier protein, mitochondrial	Slc25a3	-0.975936		-0.98128	-0.625867			-0.861028	1.74124
MQNHGYENPTYKYLEQMQI	GlyGly (K)	12	MQNHGYENPTYK(1)YLEQMQI	Q60709;Q06335-2;Q06335	Amyloid-like protein 2	Aplp2		-0.756843			-0.628475	-0.464723	-0.61668	1.7381
LNYKPPPQKSLK	GlyGly (K)	9;12	LNYKPPPQK(0.902)SLK(0.098);LNYKPPPQK(0.272)SLK(0.728)	Q61599;D3YWL7	Rho GDP-dissociation inhibitor 2	Arhgdib	-1.76386	-0.389451		-1.35391	-0.610764	-0.76048	-0.975692	1.73587
GESSGKNVTLPAVFK	GlyGly (K)	6;9	GESSGK(1)NVTLPAVFK;NVTLPAVFK(1)APIRPDIVNFVHTNLR	Q9D8E6	60S ribosomal protein L4	Rpl4	-0.883875		-1.19031	-0.487156	-0.248399	-0.447938	-0.651535	1.73442
RAELSKQNGSSASQISSAEGR	GlyGly (K)	6	RAELSK(1)QNGSSASQISSAEGR	O55176;O55176-4;O55176-5	E3 ubiquitin-protein ligase Praja-1	Pja1	-1.21006		-1.69306	-1.09336			-1.33216	1.73367
GFFCTDNSVKYPYHDSTIPSR	GlyGly (K)	10	GFFCTDNSVK(1)YPYHDSTIPSR	Q61469-2	Lipid phosphate phosphohydrolase 1	Ppap2a			-0.75938	-0.688078	-0.467035		-0.638165	1.73302
HLNKMQNHGYENPTYK	GlyGly (K)	4;12	HLNK(1)MQNHGYENPTYK;MQNHGYENPTYK(1)YLEQMQI	Q60709;Q06335-2;Q06335	Amyloid-like protein 2	Aplp2		-0.656854		-1.32858	-0.62391	-0.62658	-0.808981	1.731
GGPDPFLGVKAAAAELER	GlyGly (K)	10	GGPDPFLGVK(1)AAAAELER	Q3UU43		Chpf2	-0.319334	-0.451701	-0.646586	-1.41874	-0.852928		-0.737857	1.73014
GPQITGPSLEGDLGLKGTK	GlyGly (K)	16;19	GPQITGPSLEGDLGLK(0.999)GTK(0.001);GPQITGPSLEGDLGLK(0.275)GTK(0.725)	E9Q616		Ahnak	-1.32688	-0.195236	-1.39965	-0.811118	-0.349989	-0.345454	-0.738055	1.72959
GANLKDYYSR	GlyGly (K)	5	GANLK(1)DYYSR	A0A087WPL5;O70133;A0A0R4J2C3;E9QNN1;O70133-2;Q3UR42	ATP-dependent RNA helicase A	Dhx9	-0.99358		-0.972874	-0.479372	-0.249496	-0.334407	-0.605946	1.72851
TQGTKIASDGLKGR	2 GlyGly (K)	5;12	TQGTK(1)IASDGLK(1)GR;TQGTK(1)IASDGLK(1)GR	P97351	40S ribosomal protein S3a	Rps3a	-0.839415		-0.937491	-0.57336			-0.783422	1.72723
GVEHAMANKQVCK	GlyGly (K)	9;13	GVEHAMANK(1)QVCK;GVEHAMANK(0.26)QVCK(0.74)	P35441;Q80YQ1	Thrombospondin-1	Thbs1	-0.802286		-1.00529	-0.863336		-1.84715	-1.12952	1.72658
IAVTKCGSVMLK	GlyGly (K)	5	IAVTK(1)CGSVMLK	A0A0H2UKB8;Q8R5K2-2;Q8R5K2	Ubiquitin carboxyl-terminal hydrolase 33	Usp33		-0.721492		-0.765401			-0.743446	1.72597
EIAENITKHLPNNK	GlyGly (K)	8	EIAENITK(0.965)HLPNNK(0.035)	Q9D0I9	Arginine--tRNA ligase, cytoplasmic	Rars	-0.700638		-0.660406				-0.680522	1.72555
VACFACGGKLSNWEPK	GlyGly (K)	9	VACFACGGK(1)LSNWEPK	Q62210	Baculoviral IAP repeat-containing protein 2	Birc2	-0.806998		-1.16722	-0.767388			-0.913867	1.72527
KFGKHGGTIPVVPTAEFQDR	GlyGly (K)	1;4	K(0.859)FGK(0.141)HGGTIPVVPTAEFQDR;K(0.5)FGK(0.5)HGGTIPVVPTAEFQDR	P26443	Glutamate dehydrogenase 1, mitochondrial	Glud1	-0.716979		-0.760724				-0.738852	1.7249
LCPIDMLWDNTKCK	GlyGly (K)	12	LCPIDMLWDNTK(0.521)CK(0.479)	P97946	Vascular endothelial growth factor D	Figf		-0.76442			-0.811143		-0.787782	1.72415
SNRPVSADGNYRPLAKTR	GlyGly (K)	16	SNRPVSADGNYRPLAK(1)TR	Q9R0L6;Q9R0L6-2	Pericentriolar material 1 protein	Pcm1	-1.98925		-2.61617	-1.61887			-2.07476	1.71859
VTFNSALAQKEAKKDEPK	2 GlyGly (K)	5;1;10;13	K(1)DEPK(1)SSEEALIVPPDAVAVDCK(1)DPGDVVPVGQR;K(1)DEPK(1)SSEEALIVPPDAVAVDCK(1)DPGDVVPVGQR;VTFNSALAQK(1)EAK;VTFNSALAQK(1)EAK(0.999)K(0.992)DEPK(0.009)	O89051;A0A2I3BQ30	Integral membrane protein 2B;BRI2, membrane form;BRI2 intracellular domain;BRI2C, soluble form;Bri23 peptide	Itm2b	-0.888648		-1.41319	-1.03192			-1.11125	1.71511
NVPDIIISKATDIK	GlyGly (K)	9	NVPDIIISK(1)ATDIK	P04768;P04095;P04095-2;A0A1Y7VJW8;F2Z418;Q9JLV9;Q9JLV9-2	Prolactin-2C3;Prolactin-2C2	Prl2c3;Prl2c2;Prl2c5	-1.04269	-0.486428	-1.17179	-0.450617	-0.252243		-0.680755	1.71382
IKKDPYTATMVGFSK	GlyGly (K)	12;2;1	DPYTATMVGFSK(1)VTNYIFDSLR;IK(0.922)K(0.078)DPYTATMVGFSK;K(1)DPYTATMVGFSK	Q9CXF4	TBC1 domain family member 15	Tbc1d15	-0.753191		-1.15143	-0.787916			-0.897511	1.70894
KLGAQAHPFVVDCSQR	GlyGly (K)	1	K(1)LGAQAHPFVVDCSQR	Q9EQ06;Q9EQ06-2	Estradiol 17-beta-dehydrogenase 11	Hsd17b11	-0.67298		-1.10628	-0.866121			-0.881794	1.70756
VANATKIALYETPTGWK	GlyGly (K)	6	VANATK(1)IALYETPTGWK	Q9D0F9;A2CEK3	Phosphoglucomutase-1	Pgm1;Pgm2	-0.545045	-0.298052		-0.664151		-0.943195	-0.612611	1.70698
KYAVLYQPLFDKR	2 GlyGly (K)	1;11	K(1)YAVLYQPLFDK(1)R;YAVLYQPLFDK(1)R	P28656;Q3TF41;Q8BSH9	Nucleosome assembly protein 1-like 1	Nap1l1	-0.595162		-0.864413	-0.561494			-0.67369	1.70664
VYNVTQHAVGIIVNKQVK	GlyGly (K)	15;18	VYNVTQHAVGIIVNK(1)QVK;VYNVTQHAVGIIVNK(0.176)QVK(0.824)	Q9CQM8;O09167	60S ribosomal protein L21	Rpl21	-0.756599		-0.608408	-0.457177			-0.607395	1.7065
FLPPVLLKLSSTQEGVR	GlyGly (K)	8	FLPPVLLK(1)LSSTQEGVR	Q6PDI5;Q6PDI5-2;A2ALV7;A2ALV6;A2ALV8;A2ALW1;A2ALV9	Proteasome-associated protein ECM29 homolog	Ecm29;AI314180	-0.925166		-0.71596	-0.563518			-0.734881	1.70451
DSNYISKGSTFLPLK	GlyGly (K)	7	DSNYISK(1)GSTFLPLK	E9QN12;P05622;P05622-2	Platelet-derived growth factor receptor beta	Pdgfrb	-0.248211	-1.02753	-0.197484	-0.284669	-1.33272	-0.988247	-0.679809	1.70359
QYNVGPLASKYPLR	GlyGly (K)	10	QYNVGPLASK(1)YPLR	A0A087WR50;P11276;Q3UHL6;A0A087WS56;A0A087WSN6;B9EHT6;B7ZNJ1	Fibronectin;Anastellin	Fn1	-0.093879	-0.617897	-1.30333	-1.07926	-0.798216		-0.778517	1.70111
MFSWVSKDAR	Acetyl (Protein N-term);GlyGly (K)	7	MFSWVSK(1)DAR	Q9WVK4	EH domain-containing protein 1	Ehd1	-0.924481		-0.803519	-0.554273			-0.760758	1.70086
VTFNSALAQKEAK	GlyGly (K)	10;13	VTFNSALAQK(1)EAK;VTFNSALAQK(1)EAK(0.999)K(0.992)DEPK(0.009)	O89051;A0A2I3BQ30	Integral membrane protein 2B;BRI2, membrane form;BRI2 intracellular domain;BRI2C, soluble form;Bri23 peptide	Itm2b	-1.33825	-0.027425	-1.01333	-0.746979	-0.565481	-0.270591	-0.660343	1.70048
RTQELQDDDDDDDDDDEDIDAAPAVGLKGAPALATK	GlyGly (K)	35;27	TQELQDDDDDDDDDDEDIDAAPAVGLK(1)GAPALATK(1)R;TQELQDDDDDDDDDDEDIDAAPAVGLK(1)GAPALATK(1)R	F7AC58;E2JF22	Piezo-type mechanosensitive ion channel component;Piezo-type mechanosensitive ion channel component 1	Piezo1		-0.783042			-0.936967	-0.5606	-0.760203	1.69825
LSQVNGATPVSPIEPESKK	GlyGly (K)	18;19	LSQVNGATPVSPIEPESK(0.962)K(0.038);LSQVNGATPVSPIEPESK(0.421)K(0.579)	Q7TPV4	Myb-binding protein 1A	Mybbp1a	-1.24216	-0.41677	-1.02532	-0.682951	-0.201012		-0.713643	1.69621
LKSFQNWPDYAHLTPR	GlyGly (K)	2	LK(1)SFQNWPDYAHLTPR	Q60989	E3 ubiquitin-protein ligase XIAP	Xiap	-1.32189		-1.53793	-0.918606			-1.25947	1.69597
IQTTAPPVKESSFVEK	GlyGly (K)	9	IQTTAPPVK(1)ESSFVEK	P37040;Q05DV1;E9Q997;E9PVT9	NADPH--cytochrome P450 reductase	Por	-0.453399		-0.864281	-0.993551		-0.390831	-0.675516	1.69552
MYSSYSVEPKK	GlyGly (K)	1;10	K(1)LSSAEETAFQTPKPSQTPSVPPLVK;MYSSYSVEPK(0.969)K(0.031)	Q8VCB1;J3QPB5	Nucleoporin NDC1	Ndc1		-0.997319		-0.935945			-0.966632	1.69457
AVSAVKNINLPEIPR	GlyGly (K)	6	AVSAVK(1)NINLPEIPR	Q8BSZ2	AP-3 complex subunit sigma-2	Ap3s2	-0.494983	-0.964151	-0.77972	-0.329486			-0.642085	1.69393
APESKSGSGSESELSSR	GlyGly (K)	5	APESK(1)SGSGSESELSSR	Q60838	Segment polarity protein dishevelled homolog DVL-2	Dvl2	-1.07437		-0.64442	-0.972818			-0.897201	1.69296
VGIKDSPVNK	GlyGly (K)	6;4	DSPVNK(1)VEPNDTLEK;VGIK(1)DSPVNK	Q9D6K9-2;Q9D6K9;H3BJ49;H3BJQ0;H3BJH5	Ceramide synthase 5	Cers5	-0.741276		-0.695442				-0.718359	1.69245
YSAKTGLTKLIDASR	2 GlyGly (K)	9;4	YSAK(1)TGLTK(1)LIDASR;YSAK(1)TGLTK(1)LIDASR	P56485	Atypical chemokine receptor 3	Ackr3	-0.893464		-0.836295	-0.539855			-0.756538	1.69152
FAFSPLSEEDEEDEQKEPMLKESFEGMK	GlyGly (K)	5;16	EPMLK(1)ESFEGMK;FAFSPLSEEDEEDEQK(1)EPMLK(0.948)ESFEGMK(0.052)	A2AQJ5;A2AQJ6;Q8BXN9;Q8BXN9-2	Transmembrane protein 87A	Tmem87a		-0.747318			-0.592114	-0.448036	-0.595823	1.6905
SPSLLQSGVKK	GlyGly (K)	10;11	SPSLLQSGVK(1)K;SPSLLQSGVK(0.397)K(0.603)	Q7TPV4	Myb-binding protein 1A	Mybbp1a	-1.05466		-1.40274	-0.853423			-1.10361	1.68845
GNQSDPSGSSFYNKR	GlyGly (K)			Q3U145	Transmembrane protein 64	Tmem64	-1.30166		-1.38828				-1.34497	1.68838
NNSVFDKVR	GlyGly (K)	7	NNSVFDK(1)VR	Q8BZZ3	NEDD4-like E3 ubiquitin-protein ligase WWP1	Wwp1	-1.73961	-0.513811	-1.27841	-1.04501			-1.14421	1.68551
EALEVEECSSDDPIIKCDDYDGDHDCMFLTPTYSR	GlyGly (K)	16	EALEVEECSSDDPIIK(1)CDDYDGDHDCMFLTPTYSR	Q80U04-2;Q80U04	E3 ubiquitin-protein ligase Praja-2	Pja2	-1.17752	-0.979373			-0.698764		-0.951887	1.68545
AAWPKPAGGYQTITGR	GlyGly (K)	5	AAWPK(1)PAGGYQTITGR	Q80U04-2;Q80U04	E3 ubiquitin-protein ligase Praja-2	Pja2	-0.45332	-0.645142		-1.23104	-0.673256		-0.75069	1.68435
KLSSAEETAFQTPKPSQTPSVPPLVK	GlyGly (K)	1;12	K(1)LSSAEETAFQTPKPSQTPSVPPLVK;PSQTPSVPPLVK(0.999)TSLFSPK(0.001)	Q8VCB1;J3QPB5	Nucleoporin NDC1	Ndc1	-1.37816		-1.39214	-0.854466			-1.20825	1.68237
GFSQYGVSGSPTKSK	GlyGly (K)	13;15	GFSQYGVSGSPTK(0.904)SK(0.096);GFSQYGVSGSPTK(0.349)SK(0.651)	Q8VE19	WD repeat-containing protein mio	Mios			-0.932389		-0.809069	-0.552029	-0.764496	1.68173
QIQCLQKTGIR	GlyGly (K)	7	QIQCLQK(1)TGIR	Q9DBC7;A2AI69	cAMP-dependent protein kinase type I-alpha regulatory subunit;cAMP-dependent protein kinase type I-alpha regulatory subunit, N-terminally processed	Prkar1a	-0.984645	-0.135364	-1.22119	-0.663008	-0.306573	-0.255288	-0.594344	1.6801
EMLKLLDFGSLSNLQVTQPTVGMNFK	GlyGly (K)	4;22	EMLK(1)LLDFGSLSNLQVTQPTVGMNFK;LLDFGSLSNLQVTQPTVGMNFK(1)TPR	P63276	40S ribosomal protein S17	Rps17		-1.14675	-1.46371	-0.87271			-1.16106	1.67877
LPAKLSVSKSLK	2 GlyGly (K)	4;5;3	LPAK(1)LSVSK;LSVSK(1)SLK(1)ESEALPEK;SLK(1)ESEALPEK	O54724	Polymerase I and transcript release factor	Ptrf	-0.80773		-1.25994	-0.85551			-0.974395	1.67798
LLAEFPATGGVVPSWQFQPVKLIR	GlyGly (K)	21	LLAEFPATGGVVPSWQFQPVK(1)LIR	O35245-3;O35245;O35245-5;O35245-4;O35245-2	Polycystin-2	Pkd2	-0.80362		-0.891054	-0.528865			-0.741179	1.67791
PAAAYEEALQLVKEGR	GlyGly (K)	13	PAAAYEEALQLVK(1)EGR	Q8BK03;Q8BK03-2	Protein FAM73B	Fam73b	-0.99223		-1.20506	-0.711181			-0.969492	1.67617
AAVKTLNPKAEVAR	Acetyl (Protein N-term);2 GlyGly (K)	4;5	AAVK(1)TLNPK(1)AEVAR;TLNPK(1)AEVAR	P80317;A0A571BEL9	T-complex protein 1 subunit zeta	Cct6a	-0.645232		-0.978009	-0.642234			-0.755158	1.67599
IGNLTGYCTKPNR	GlyGly (K)	10	IGNLTGYCTK(1)PNR	Q6PGG6	Guanine nucleotide-binding protein-like 3-like protein	Gnl3l	-0.663808		-0.867384	-0.51959			-0.683594	1.67585
IPFTTCGKCIR	GlyGly (K)	8	IPFTTCGK(1)CIR	A0A2I3BPX3;Q6P9J9;Q6P9J9-2	Anoctamin-6	Ano6	-0.493459		-0.836682	-0.728789			-0.68631	1.67548
TFSEASIWSQQSSRPSLKDGAPEGQDAENTQAVQPEESR	GlyGly (K)	18	TFSEASIWSQQSSRPSLK(1)DGAPEGQDAENTQAVQPEESR	E9Q236;E9Q467		Abcc4		-1.07227			-1.00298		-1.03762	1.67265
AGPGTTYNFPQSPSANEMTNNQPKTAK	GlyGly (K)	24;3	AGPGTTYNFPQSPSANEMTNNQPK(0.999)TAK(0.001);TAK(1)AWNDTTK(1)VPGADAQTQNVNQAK	Q9QYH6	Melanoma-associated antigen D1	Maged1	-0.814489		-0.485378	-0.758843			-0.686237	1.67228
APQCLGKFIEIAAR	GlyGly (K)	7	APQCLGK(1)FIEIAAR	Q8VEK3;Q8VEK3-2	Heterogeneous nuclear ribonucleoprotein U	Hnrnpu	-0.571665		-0.771151	-0.466257			-0.603024	1.67202
ADDPPLDGDDGDDEGNLSKGER	GlyGly (K)	19	ADDPPLDGDDGDDEGNLSK(1)GER	Q5SUG2;Q5SUF5;Q5SUG1;Q5SUF8;Q5SUF9;Q5SUG3;E9PWL1;Q5SUG0;Q5SUF6;Q5SUG4;Q5SUF7		Cacna1g		-1.05559			-1.13695	-0.67542	-0.955987	1.66902
AAEAAASAYYNPGNPHNVYMPTSQPPPPPYYPPEDKKTQ	2 GlyGly (K)	36;37	AAEAAASAYYNPGNPHNVYMPTSQPPPPPYYPPEDK(1)K(1)TQ;AAEAAASAYYNPGNPHNVYMPTSQPPPPPYYPPEDK(1)K(1)TQ	P97765;P97765-2	WW domain-binding protein 2	Wbp2	-1.49635		-1.39741	-1.14003	-0.38998		-1.10594	1.66766
LATTVSAPDLKSVR	GlyGly (K)	11	LATTVSAPDLK(1)SVR	A0A0G2JFH2;A0A140T8T5;A0A0G2JG35;A0A0G2JFT4;A0A0G2JFK3;A0A0G2JDY5;P27546-2;P27546;P27546-3;E9PZ43;A0A0G2JDN7;P27546-4	Microtubule-associated protein 4;Microtubule-associated protein	Map4	-1.03887		-0.740119	-0.745575		-0.273186	-0.699437	1.66718
SGKYVLGYKQTLK	2 GlyGly (K)	3;6	SGK(1)YVLGYK(0.997)QTLK(0.003);YVLGYK(1)QTLK	P62889;A0A2I3BQF4	60S ribosomal protein L30	Rpl30	-0.684132		-0.976418	-0.604762			-0.755104	1.66412
KPAAGLSAAPVPPAAAPLLDFSSDSVPPAPR	GlyGly (K)	1	K(1)PAAGLSAAPVPPAAAPLLDFSSDSVPPAPR	Q99P72;Q99P72-4;Q99P72-5	Reticulon-4	Rtn4	-1.31441	-0.355073	-1.06004	-0.85504			-0.89614	1.66405
SPNKAELFSTAR	GlyGly (K)	4	SPNK(1)AELFSTAR	A0A0N5E9G7;G3X8Z6;Q5U4B1;G3UWX1;P35601-2;P35601	Replication factor C subunit 1	Rfc1	-1.80788		-1.64323	-1.06341			-1.50484	1.662
GLQPGTTDQDLVKLCQPYGK	GlyGly (K)	13;7	GLQPGTTDQDLVK(1)LCQPYGK;LCQPYGK(1)IVSTK	Q8VC70;E9Q7G6;A0A5F8MPX7	RNA-binding motif, single-stranded-interacting protein 2	Rbms2	-0.475635		-0.81558	-0.699045			-0.66342	1.66029
NPSSAVPPPAGSVKTSPGSPSPR	GlyGly (K)	14	NPSSAVPPPAGSVK(1)TSPGSPSPR	E9PYF4;F6VG99;E9PYI7;A0A5F8MPW2;F6TFN2		Lmo7	-0.790135	-0.510067	-1.08348	-0.973214	-0.04213		-0.679805	1.65921
QVEGKNPVTIFSLATNEMWR	GlyGly (K)	5	QVEGK(1)NPVTIFSLATNEMWR	Q8R2K3;Q9CYR0;D3Z3Y3	Single-stranded DNA-binding protein;Single-stranded DNA-binding protein, mitochondrial	Ssbp1	-0.537466		-0.721896	-0.915718			-0.725027	1.65872
GGAARPNGPAAGNKICQFK	GlyGly (K)	14	GGAARPNGPAAGNK(1)ICQFK	P35278;Q8C266;A2A5F5;A2A5F6	Ras-related protein Rab-5C	Rab5c	-0.879011		-1.0359	-0.603205			-0.839373	1.65841
GSVFSAPSASGTPNKETAGLK	GlyGly (K)	15;21	GSVFSAPSASGTPNK(1)ETAGLK;GSVFSAPSASGTPNK(0.026)ETAGLK(0.974)	E9QA15;Q8VCQ8;D3Z6I7;S4R1T7		Cald1	-1.15972	-0.220497	-1.56362	-0.939206	-0.290021	-0.306306	-0.746562	1.65837
PSQTPSVPPLVKTSLFSPK	GlyGly (K)	12;7	PSQTPSVPPLVK(0.999)TSLFSPK(0.001);TSLFSPK(1)LSTPNVSSPFGTPFGSSVVNR	Q8VCB1;J3QPB5	Nucleoporin NDC1	Ndc1	-1.40702		-1.16233	-0.818554			-1.1293	1.65585
GQPASVGQPAGIWKQWLQR	GlyGly (K)	14	GQPASVGQPAGIWK(1)QWLQR	Q8K2A8;A0A338P7B5;D6RCW8;A0A338P6V1;A0A338P6N0;A0A338P6Q6	Dol-P-Man:Man(5)GlcNAc(2)-PP-Dol alpha-1,3-mannosyltransferase	Alg3	-0.89913		-0.703408	-0.52745			-0.709996	1.65553
ADVFNSKQLTMVEK	GlyGly (K)	7	ADVFNSK(1)QLTMVEK	A2AD03;Q3UR39;Q9QXG2	Rab proteins geranylgeranyltransferase component A 1	Chm		-0.755527			-0.809904		-0.782715	1.65552
TDTVANQGTKQEGVSNQVK	GlyGly (K)	10	TDTVANQGTK(1)QEGVSNQVK	A2AVJ7;Q99PL5;Q99PL5-3;Q99PL5-2;Q99PL5-4;Q99PL5-5;Q99PL5-8;Q99PL5-7;Q99PL5-6	Ribosome-binding protein 1	Rrbp1	-1.40011	-0.0514291	-1.0981	-1.02697	-0.365128	-0.332716	-0.71241	1.65456
LPQTVKTLSDVEDQK	GlyGly (K)	6	LPQTVK(1)TLSDVEDQK	A2AN08-3;A2AN08;A2AN08-5;A2AN08-4	E3 ubiquitin-protein ligase UBR4	Ubr4	-0.942196	-0.913189	-0.279897		-0.588921		-0.681051	1.65426
LSYTQLLKR	GlyGly (K)			Q9QXS1;Q9QXS1-2;Q9QXS1-9;Q9QXS1-12;Q9QXS1-11;Q9QXS1-10;Q9QXS1-16;Q9QXS1-4;Q9QXS1-5;Q9QXS1-15;E9Q3W4;Q9QXS1-13;Q9QXS1-14;Q9QXS1-3;Q9QXS1-6;Q9QXS1-7;Q9QXS1-8	Plectin	Plec	-0.621466		-0.809802	-0.47698			-0.636083	1.65392
LVIQDKNKYNTPK	2 GlyGly (K)	6;8;13	LVIQDK(0.999)NK(0.001);LVIQDK(0.995)NK(0.995)YNTPK(0.011);LVIQDK(0.42)NK(0.61)YNTPK(0.97)	P47962	60S ribosomal protein L5	Rpl5	-1.13743		-1.06067				-1.09905	1.65322
LNENVMVFTKNQTEK	Oxidation (M);GlyGly (K)	10;15	LNENVMVFTK(1)NQTEK;LNENVMVFTK(0.287)NQTEK(0.713)	Q9QXK2;E9Q392;D3Z734;D3Z733;F6ZKR0	E3 ubiquitin-protein ligase RAD18	Rad18	-1.11976		-1.04391				-1.08184	1.65155
PSGPALLNSEGPSGKWSLGGR	GlyGly (K)	18	PSRPSGPALLNSEGPSGK(1)WSLGGR	Q8VI59;Q8VI59-2	Pecanex-like protein 3	Pcnxl3	-1.25839		-1.46977	-0.810384	-0.522447	-0.184064	-0.849011	1.64862
KLAVAHPVLLLR	GlyGly (K)	1	K(1)LAVAHPVLLLR	K3W4P2;A0A0G2JH17;Q6P4S8	Integrator complex subunit 1	Ints1	-0.520894		-0.653786	-0.878958			-0.684546	1.64742
GLATFCLDKEALK	GlyGly (K)	9;13	GLATFCLDK(0.997)EALK(0.003);GLATFCLDK(0.078)EALK(0.922)	O55022	Membrane-associated progesterone receptor component 1	Pgrmc1	-0.306555		-0.627984	-0.648213	-1.04531		-0.657016	1.64739
RANKAAPEINNIIEEATDFIK	GlyGly (K)	3	ANK(1)AAPEINNIIEEATDFIK	Q9DB70;H3BJ77	FUN14 domain-containing protein 1	Fundc1		-0.933766		-0.687916	-0.492687	-0.285935	-0.600076	1.64667
LLAATMEKGFHLN	GlyGly (K)	8	LLAATMEK(1)GFHLN	F8WIE5;Q69ZR2	E3 ubiquitin-protein ligase HECTD1	Hectd1	-0.918115		-0.869201	-1.37508			-1.05413	1.64652
LENSKNGTAGLIPSPELQEWR	GlyGly (K)	5	LENSK(1)NGTAGLIPSPELQEWR	O70589-3;A0A067XG53;O70589-5;O70589;F6Y9I5;O70589-4	Peripheral plasma membrane protein CASK	Cask		-0.472209		-1.02081	-0.509122	-0.419063	-0.605301	1.64419
ALADATSNSARPLLKDFLPQPR	GlyGly (K)	4	PLLK(1)DFLPQPR	E9Q3G7	Phospholipid-transporting ATPase	Atp11a	-0.420743		-0.728718	-0.636616			-0.595359	1.64392
IVGKSGLNIYNLYAPCAGGVPGR	GlyGly (K)	4	IVGK(1)SGLNIYNLYAPCAGGVPGR	G3X8T3;P16675	Carboxypeptidase;Lysosomal protective protein;Lysosomal protective protein 32 kDa chain;Lysosomal protective protein 20 kDa chain	Ctsa			-0.717216	-0.667745			-0.69248	1.64339
AYPAAITILETAQKIAK	GlyGly (K)	14	AYPAAITILETAQK(0.994)IAK(0.006)	A0A2I3BQS6;E9Q2H1		Ubr5	-1.0517		-0.702797	-1.21907			-0.991188	1.64321
ISHLVLPVQPENTLKAGSCL	GlyGly (K)	15	ISHLVLPVQPENTLK(1)AGSCL	Q921T2-2;Q921T2;Q921T2-3;E9PWW2	Torsin-1A-interacting protein 1	Tor1aip1	-0.71705		-0.781132	-0.454466			-0.650883	1.6426
GVIYKPAIKK	GlyGly (K)	5;9	GVIYK(1)PAIK;GVIYK(0.021)PAIK(0.869)K(0.11)	Q8K2J1;A0A0R4J0W4;Q8CI85	Carbonic anhydrase 12	Car12;Ca12	-0.813018		-0.647919	-0.470049			-0.643662	1.64088
SLPLNPKPFLNGLTGKPVMVK	Acetyl (Protein N-term);GlyGly (K)	9;7	PFLNGLTGK(1)PVMVK;SLPLNPK(1)PFLNGLTGK(0.996)PVMVK(0.004)	P62307	Small nuclear ribonucleoprotein F	Snrpf	-0.556202		-0.796862	-0.484893			-0.612652	1.63983
ISMPDIDLNLKGPK	GlyGly (K)	11;14	ISMPDIDLNLK(1)GPK;ISMPDIDLNLK(0.32)GPK(0.68)	E9Q616		Ahnak	-0.965587	-0.108068	-1.30775	-0.544645	-0.354298	-0.310844	-0.598532	1.63937
RIPSTDANPASGGKGFK	GlyGly (K)	13;17	IPSTDANPASGGK(0.988)GFK(0.012);RIPSTDANPASGGK(0.11)GFK(0.89)	P35285;A2ARZ7	Ras-related protein Rab-22A	Rab22a		-0.686476	-1.61149	-0.819827	-0.525123	-0.322054	-0.792994	1.63921
SSLTTIEKR	GlyGly (K)	8	SSLTTIEK(1)R	Q9EPT5;Q9EPT5-2	Solute carrier organic anion transporter family member 2A1	Slco2a1	-0.96694		-1.18636	-1.63321			-1.26217	1.63295
ANIMKLGDGLFLQCCR	GlyGly (K)	5	ANIMK(1)LGDGLFLQCCR	P70404	Isocitrate dehydrogenase [NAD] subunit gamma 1, mitochondrial	Idh3g	-1.24503		-1.26026	-0.747124			-1.08414	1.63205
AFEKNIFNKTHR	2 GlyGly (K)	4;5	AFEK(1)NIFNK(1)THR;NIFNK(1)THR	P61924;A0A2R8VJV3;Q8R3M1	Coatomer subunit zeta-1	Copz1	-0.555672		-0.891081	-0.594639			-0.680464	1.6312
CYPDIPNPYKSSILSLIK	GlyGly (K)	10;8	CYPDIPNPYK(0.997)SSILSLIK(0.003);SSILSLIK(0.995)SK(0.005)	A0A0R4J268;G3X8V6;O70458-2;O70458	Oncostatin-M-specific receptor subunit beta	Osmr	-1.59096		-1.6953	-0.98416			-1.42347	1.63058
VEGFNYAGMGNSTNKK	Oxidation (M);GlyGly (K)	15;16	VEGFNYAGMGNSTNK(0.953)K(0.047);VEGFNYAGMGNSTNK(0.425)K(0.575)	A0A087WPL5;O70133;A0A0R4J2C3;E9QNN1;O70133-2;Q3UR42	ATP-dependent RNA helicase A	Dhx9	-0.666256		-0.618938				-0.642597	1.63026
IPKEQGFLSFWR	GlyGly (K)	3	IPK(1)EQGFLSFWR	P48962	ADP/ATP translocase 1	Slc25a4	-1.06912		-1.11729	-0.652652			-0.946352	1.62996
MKDDFAEEEEVQSFGYK	Acetyl (Protein N-term);GlyGly (K)	17;2	MK(1)DDFAEEEEVQSFGYK(1)R;MK(1)DDFAEEEEVQSFGYK(1)R	Q8K4Q8;A0A452J8C7	Collectin-12	Colec12		-0.436959			-0.747245	-0.718236	-0.634147	1.62907
GLLQLADKGITR	GlyGly (K)	8	GLLQLADK(1)GITR	Q8BMW7	Magnesium transporter NIPA3	Nipal1	-0.717643	-1.09662	-0.692175				-0.83548	1.62642
AGQGGLPCDYTANSKGGVTTQALAK	GlyGly (K)	15	AGQGGLPCDYTANSK(0.997)GGVTTQALAK(0.003)	P27790	Major centromere autoantigen B	Cenpb	-0.732117		-0.454565	-0.788763			-0.658482	1.62488
IQQLTALGAAQATVKA	GlyGly (K)	15	IQQLTALGAAQATVK(1)A	Q9WU28;E9PZ62;E9PVG3	Prefoldin subunit 5	Pfdn5	-1.11288		-0.941226	-0.629992			-0.8947	1.61881
ESKVVVPPLPGK	GlyGly (K)	3;9	ESK(1)VVVPPLPGK;VVVPPLPGK(1)AFLR	Q78ZM0;O70492;D3Z6Z0	Sorting nexin-3	Snx3		-0.778506			-0.441399	-0.678464	-0.63279	1.61878
GADDAADADTAIINAEGGQNNSEEKK	GlyGly (K)	25;26	GADDAADADTAIINAEGGQNNSEEK(0.844)K(0.156);GADDAADADTAIINAEGGQNNSEEK(0.128)K(0.872)	E9PYN1;Q8R5M8-4;Q8R5M8-3;Q8R5M8-2;Q8R5M8;Q8R5M8-7;Q8R5M8-6	Cell adhesion molecule 1	Cadm1		-0.804854			-0.571643	-0.475254	-0.61725	1.61588
LLPPKNPAVK	GlyGly (K)	5	LLPPK(1)NPAVK	Q8BT60	Copine-3	Cpne3		-0.71596		-0.452451	-0.797388		-0.655266	1.61404
KAEGKASSTTELPPEYLTSPLSQQSQLPPK	GlyGly (K)	4;25;1	AEGK(1)ASSTTELPPEYLTSPLSQQSQLPPK;ASSTTELPPEYLTSPLSQQSQLPPK(1)R;K(0.861)AEGK(0.139)ASSTTELPPEYLTSPLSQQSQLPPK	Q3UMA3;Q99LI8;B1ATY9	Hepatocyte growth factor-regulated tyrosine kinase substrate	Hgs	0.0511633	-1.0982	-0.260204	-1.17241	-0.769846	-0.495552	-0.624174	1.61298
IKAPSFSVSAPQVSIPDVNVNLK	GlyGly (K)	21;2	APSFSVSAPQVSIPDVNVNLK(1)GPK;IK(1)APSFSVSAPQVSIPDVNVNLK	E9Q616		Ahnak	-1.17407		-1.20896	-0.700474			-1.02783	1.61042
VLSVCSSNKPAIVEAGGMQALGLHLTDPSQR	GlyGly (K)	9	VLSVCSSNK(1)PAIVEAGGMQALGLHLTDPSQR	Q02248;E9Q6A9	Catenin beta-1	Ctnnb1	-0.483602		-0.821636	-0.82631			-0.710516	1.60966
NQAPPGLYTKTQDPAK	GlyGly (K)	10;16	NQAPPGLYTK(0.986)TQDPAK(0.014);NQAPPGLYTK(0.395)TQDPAK(0.605)	P16460	Argininosuccinate synthase	Ass1	-1.57179		-1.97036	-1.11129			-1.55115	1.60798
QARPTYATAMLQNLLK	GlyGly (K)	16	QARPTYATAMLQNLLK(1)	E9Q175;E9PVU0;E9Q3L1;E9Q174;Q64331;V9GXM4;V9GX76	Unconventional myosin-VI	Myo6			-0.611866	-0.661433			-0.636649	1.60607
AAVAKAAIAAAAAAAAAK	GlyGly (K)	13;5	AAIAAAAAAAAAK(0.993)AK(0.007);AAVAK(1)AAIAAAAAAAAAK	Q9CR57	60S ribosomal protein L14	Rpl14	-0.553341		-0.825594	-0.501177			-0.626704	1.60551
MVLSESLKAVKAR	2 GlyGly (K)	8;11	MVLSESLK(1)AVK(1)AR;MVLSESLK(1)AVK(1)AR	P56183-3;P56183;P56183-2	Ribosomal RNA processing protein 1 homolog A	Rrp1	-0.705029		-0.811295	-0.45417			-0.656832	1.60188
KLNPFGNTFLNR	GlyGly (K)	1	K(1)LNPFGNTFLNR	Q8BH64	EH domain-containing protein 2	Ehd2	-0.515336		-0.793957	-0.921281			-0.743525	1.60172
VNQPASFAVSLNGAKGAIDAK	GlyGly (K)	15	VNQPASFAVSLNGAK(1)GAIDAK	B7FAU9;Q8BTM8;B7FAV1	Filamin-A	Flna	-0.64991		-0.945027	-0.726043	-0.218699		-0.63492	1.6008
TGKPEAQGGPWPYPSSQTQQAVR	GlyGly (K)	3	TGK(1)PEAQGGPWPYPSSQTQQAVR	A0A0R4J104;P98078;E9QL31;P98078-2;F6TQN9	Disabled homolog 2	Dab2	-0.618606		-1.02659	-0.690917			-0.778703	1.60074
DAFEAAFPPSKQPEAIAFCK	GlyGly (K)	11;9	DAFEAAFPPSK(1)QPEAIAFCK;QPEAIAFCK(1)EEITTVLQDHLLK	Q6A009;Q14B86	E3 ubiquitin-protein ligase listerin	Ltn1	-1.31689	-0.130476	-1.22008	-0.405815		-1.23923	-0.862496	1.6004
APEPCHPKAPEPCNPK	GlyGly (K)	8	APEPCHPK(1)APEPCNPK	Q62266	Cornifin-A	Sprr1a		-1.5626	-2.00029	-1.12526			-1.56272	1.59952
SWLFPLAKSASSSAAGSPAGLTSLQQQK	Acetyl (Protein N-term);GlyGly (K)	20;8	SASSSAAGSPAGLTSLQQQK(1)QR;SWLFPLAK(1)SASSSAAGSPAGLTSLQQQK	Q8CHS8;Q8CHS8-3;Q8CHS8-2	Vacuolar protein sorting-associated protein 37A	Vps37a	-0.581864		-0.880338	-0.535792			-0.665998	1.59689
IFSSVQWLSGVKPVLSTKSK	GlyGly (K)	12;18	IFSSVQWLSGVK(1)PVLSTK;IFSSVQWLSGVK(0.001)PVLSTK(0.828)SK(0.172)	Q6ZPJ3	E2/E3 hybrid ubiquitin-protein ligase UBE2O	Ube2o	-0.771052		-0.712079				-0.741565	1.59687
MIKLFSLK	Acetyl (Protein N-term);GlyGly (K)	5;3	LFSLK(1)QQK;MIK(1)LFSLK	P61082	NEDD8-conjugating enzyme Ubc12	Ube2m	-0.770289		-0.836141	-0.470989			-0.692473	1.59632
IETVNKSWNALAAPSEK	GlyGly (K)	6	IETVNK(1)SWNALAAPSEK	P28271	Cytoplasmic aconitate hydratase	Aco1		-0.610081			-0.563092		-0.586586	1.59372
TTTFKDPRPGFESGTK	GlyGly (K)	8;5	PGFESGTK(1)QGSPGAYDR;TTTFK(1)DPRPGFESGTK	Q9DBH0;A0A1D5RM92;Q3TXI7	NEDD4-like E3 ubiquitin-protein ligase WWP2	Wwp2	-1.85064	-0.420878	-1.13628	-0.889209	-0.381536		-0.935709	1.59329
TQAPPTPDKVQMTWTK	GlyGly (K)	9;7	TQAPPTPDK(1)VQMTWTK;VQMTWTK(1)EK	Q9WVL3;Q9WVL3-2	Solute carrier family 12 member 7	Slc12a7		-0.627092			-0.615773	-0.984502	-0.742456	1.5922
TAPAEKSGLSAGPENGELSK	GlyGly (K)	6	TAPAEK(1)SGLSAGPENGELSK	Q9DBG7;A0A1L1SSI7	Signal recognition particle receptor subunit alpha	Srpr		-0.978293			-1.06064		-1.01947	1.59012
KPQPDPLQIPHLSLPPVPPR	GlyGly (K)	1	K(1)PQPDPLQIPHLSLPPVPPR	B9EKI5;Q3TTA7-2;Q3TTA7	E3 ubiquitin-protein ligase CBL-B	Cblb	-1.25401			-1.35964			-1.30683	1.58984
LKGPDINLPEVSVK	GlyGly (K)	12;2	GPDINLPEVSVK(0.999)TPK(0.001);LK(1)GPDINLPEVSVK	E9Q616		Ahnak	-1.21779	-0.109141	-0.71959	-0.796786	-0.402798		-0.649222	1.58977
DEINETDLKQINPTLGSQEDFK	GlyGly (K)	9	DEINETDLK(1)QINPTLGSQEDFK	P10852;A0A0U1RP98;A0A0U1RPL8;P10852-2	4F2 cell-surface antigen heavy chain	Slc3a2		-0.860609			-0.542963	-0.979402	-0.794325	1.58738
TSPEFSQPLKK	GlyGly (K)	10;11	TSPEFSQPLK(0.998)K(0.002);TSPEFSQPLK(0.006)K(0.994)	Q8VBT0	Thioredoxin-related transmembrane protein 1	Tmx1	-1.10668		-1.03348	-0.693131	-0.260031	-0.189072	-0.65648	1.58635
VAKVEPAVSSIVNSIQVLASK	GlyGly (K)	3;18	VAK(1)VEPAVSSIVNSIQVLASK;VEPAVSSIVNSIQVLASK(1)SAILEATPK	A2AVJ7;Q99PL5;Q99PL5-3;Q99PL5-2;Q99PL5-4;Q99PL5-5;Q99PL5-8;Q99PL5-7;Q99PL5-6;Q99PL5-9;Q99PL5-10;Q99PL5-11;Q99PL5-12	Ribosome-binding protein 1	Rrbp1	-1.11951		-1.20703	-0.675904			-1.00081	1.58602
LPTFGAPGQSLDSKATSPDAAPK	GlyGly (K)	14	LPTFGAPGQSLDSK(1)ATSPDAAPK	Q61510;Q5SU71	E3 ubiquitin/ISG15 ligase TRIM25	Trim25	-0.949115	-0.110713	-1.46526	-0.373439	-0.517937	-0.365258	-0.630287	1.58503
GSFTCQCLPGYQKR	GlyGly (K)	13	GSFTCQCLPGYQK(1)R	Q8BPB5	EGF-containing fibulin-like extracellular matrix protein 1	Efemp1	-0.609707	-0.279511	-1.14576	-0.993522	-0.204		-0.646501	1.58488
GTLVQTKGTGAAGSFK	GlyGly (K)	9;7	GTGAAGSFK(0.934)LNK(0.066);GTLVQTK(1)GTGAAGSFK	P43275	Histone H1.1	Hist1h1a	-1.02732	-0.243096	-0.808538	-0.646022			-0.681245	1.58452
TVGTPIASVPGSTNTGTVPGSEKDSDPMETEEK	GlyGly (K)	10;23	DSDPMETEEK(1)TASAVAGK;TVGTPIASVPGSTNTGTVPGSEK(0.998)DSDPMETEEK(0.002)	Q3TXS7	26S proteasome non-ATPase regulatory subunit 1	Psmd1		-0.681284			-0.727021	-0.406981	-0.605095	1.58157
FNGQFKTYGICGAIR	GlyGly (K)	6	FNGQFK(1)TYGICGAIR	Q9CQR2	40S ribosomal protein S21	Rps21	-0.479512		-0.868885	-0.764469			-0.704289	1.58125
GTGKERPGLIEFEECDPASAVEGIK	GlyGly (K)	4	GTGK(1)ERPGLIEFEECDPASAVEGIK	Q3UQN2;J3QPQ1;Q3UQN2-3;A0A286YDL7;Q3UQN2-2;F6RG68	F-BAR domain only protein 2	Fcho2		-1.28146			-0.728287	-1.25508	-1.08828	1.5796
VGPPGPSGNAGPPGPPGPVGKEGGK	GlyGly (K)	21;25	VGPPGPSGNAGPPGPPGPVGK(0.925)EGGK(0.075);VGPPGPSGNAGPPGPPGPVGK(0.069)EGGK(0.931)	P11087	Collagen alpha-1(I) chain	Col1a1				-1.40389	-1.29219	-0.780042	-1.15871	1.57854
VVAKLPFTPLSYIQGLSHR	GlyGly (K)	4	VVAK(1)LPFTPLSYIQGLSHR	A0A0A6YVS2;Q921L3	Transmembrane and coiled-coil domain-containing protein 1	Tmco1	-0.486247		-0.693271	-0.881693			-0.68707	1.57624
NKLVGTPNPSTPLPNTVPQFIAR	GlyGly (K)	2	NK(1)LVGTPNPSTPLPNTVPQFIAR	Q9WVB0;T1ECW4;Q9WVB0-2;S4R1Y2;S4R1A1;S4R2P3	RNA-binding protein with multiple splicing	Rbpms	-0.818783		-0.572437	-1.03887			-0.810028	1.57573
DSAWLSKQDIILTTYNILTHDYGTK	GlyGly (K)	7	DSAWLSK(1)QDIILTTYNILTHDYGTK	Q6PCN7;G3UVU1;E9PVX5	Helicase-like transcription factor	Hltf		-0.690754		-0.403141	-0.718949		-0.604281	1.57242
SGGSGAGKGAVSAEQVIAGFNR	GlyGly (K)	8	SGGSGAGK(1)GAVSAEQVIAGFNR	O70591;F8WJ30	Prefoldin subunit 2	Pfdn2	-0.882598	-0.262158	-0.901661	-0.488653			-0.633767	1.56883
VKLGSPDSTSPSTSPTFWNYSR	GlyGly (K)	2	VK(1)LGSPDSTSPSTSPTFWNYSR	Q8BRG8;Q8BRG8-2;F8WGT2;Q8BRG8-3;Q8C214	Transmembrane protein 209	Tmem209	-0.567682		-1.02535	-0.770511			-0.787849	1.56703
IPVAIKELR	GlyGly (K)	6	IPVAIK(1)ELR	Q01279	Epidermal growth factor receptor	Egfr		-1.43678	-0.791133		-1.10008		-1.10933	1.56698
FSMPGFKAEGPEVDVNLPK	GlyGly (K)	7	FSMPGFK(1)AEGPEVDVNLPK	E9Q616		Ahnak	-1.33177	0.00129784	-1.26996	-0.684109	-0.413961	-0.340715	-0.673204	1.56677
GLAKGWAPTLIGYSMQGLCK	GlyGly (K)	4	GLAK(1)GWAPTLIGYSMQGLCK	Q8VEM8;G5E902	Phosphate carrier protein, mitochondrial	Slc25a3	-0.922757		-0.595991	-0.555291			-0.691346	1.5662
KLTTLADLFRPPIDLMHK	GlyGly (K)	1	K(1)LTTLADLFRPPIDLMHK	G5E8R8;Q6P5G6	UBX domain-containing protein 7	Ubxn7	-0.586644		-0.830101	-0.470889			-0.629211	1.56613
TEAPAAAKSLTSPLDDTEVKK	GlyGly (K)	8;12;13	TEAPAAAK(1)SLTSPLDDTEVK;SLTSPLDDTEVK(0.943)K(0.057);SLTSPLDDTEVK(0.429)K(0.571)	Q8BH80;Q9QY76	Vesicle-associated membrane protein-associated protein B	Vapb	-0.910339		-1.10864	-0.602876			-0.873953	1.56556
IYTTKIKPR	2 GlyGly (K)	5;7	IYTTK(1)IK(1)PR;IYTTK(1)IK(1)PR	E9Q616;A0A494BBD5		Ahnak	-0.533096		-0.895422	-0.58567			-0.671396	1.56552
SLVNDKQAVVAQWQR	GlyGly (K)	6	SLVNDK(1)QAVVAQWQR	Q91WR3-3;Q91WR3;Q91WR3-2	Activating signal cointegrator 1 complex subunit 2	Ascc2	-1.35598		-1.28736	-0.709198	-0.39479		-0.936832	1.565
EPSVMDQESSKAAWPK	GlyGly (K)	5;11	AAWPK(1)PAGGYQTITGR;EPSVMDQESSK(1)AAWPK	Q80U04-2;Q80U04	E3 ubiquitin-protein ligase Praja-2	Pja2		-0.899534	-1.42488		-0.919643	-0.339856	-0.895978	1.56465
TLTGKTITLEVEPSDTIENVKAKIQDK	2 GlyGly (K)	2;4;16;5;5;16	AK(1)IQDK(1)EGIPPDQQR;IQDK(1)EGIPPDQQR;TITLEVEPSDTIENVK(1)AK(0.999)IQDK(0.001);TLTGK(1)TITLEVEPSDTIENVKAK;TLTGK(1)TITLEVEPSDTIENVKAK;TITLEVEPSDTIENVK(1)AK(0.999)IQDK(0.001)	E9QNP0;E9Q4P0;P0CG50;E9Q5F6;P0CG49;A0A0A6YW67;P62983;P62984;E9Q9J0;Q5SX22	Polyubiquitin-C;Ubiquitin;Ubiquitin-related 1;Ubiquitin-related 2;Polyubiquitin-B;Ubiquitin;Ubiquitin-40S ribosomal protein S27a;Ubiquitin;40S ribosomal protein S27a;Ubiquitin-60S ribosomal protein L40;Ubiquitin;60S ribosomal protein L40	Kxd1;Ubc;Ubb;Gm8797;Rps27a;Uba52	-0.699162		-0.822937	-0.446482			-0.656194	1.56327
ITNSLTVLCSEKQK	GlyGly (K)	12;14	ITNSLTVLCSEK(0.935)QK(0.065);ITNSLTVLCSEK(0.423)QK(0.577)	Q3UGC7;Q66JS6	Eukaryotic translation initiation factor 3 subunit J-A;Eukaryotic translation initiation factor 3 subunit J-B	Eif3j1;Eif3j2	-1.01406	-0.32274	-0.956683		-0.0660799	-0.910909	-0.654095	1.56196
SSILSLIKSK	GlyGly (K)	8;10	SSILSLIK(0.995)SK(0.005);SSILSLIK(0.319)SK(0.681)	A0A0R4J268;G3X8V6;O70458-2;O70458	Oncostatin-M-specific receptor subunit beta	Osmr	-1.34633	0.124725	-1.42473	-0.999683	-0.730081	-0.250612	-0.771119	1.55912
GQSSKTISSSPSIESLPGGR	GlyGly (K)	5	GQSSK(1)TISSSPSIESLPGGR	Q80XQ2	TBC1 domain family member 5	Tbc1d5	-0.897624		-0.997002	-0.542689			-0.812439	1.55879
VAPKVKTSAAPGGVPLQPQDLEFTK	GlyGly (K)	4;2	VAPK(1)VK(1)TSAAPGGVPLQPQDLEFTK;VK(1)TSAAPGGVPLQPQDLEFTK	Q9DB77	Cytochrome b-c1 complex subunit 2, mitochondrial	Uqcrc2	-0.854883		-0.933573				-0.894228	1.55296
ILIEPGFLFTTAKPK	GlyGly (K)	13;15	ILIEPGFLFTTAK(0.896)PK(0.104);ILIEPGFLFTTAK(0.5)PK(0.5)	A2ACV6;E1U8D0	Protein SOGA1;N-terminal form;C-terminal 80 kDa form	Soga1	-0.848661		-1.49407	-1.02974			-1.12415	1.55269
KIQCWFR	GlyGly (K)	1	K(1)IQCWFR	Q9D6K9-2;Q9D6K9;H3BJ49;H3BJQ0;H3BJH5	Ceramide synthase 5	Cers5			-1.12658	-1.03156			-1.07907	1.55268
GATRPNGPNTGNKICQFK	GlyGly (K)	13	GATRPNGPNTGNK(1)ICQFK	Q9CQD1	Ras-related protein Rab-5A	Rab5a	-0.967786		-0.636593	-0.566207			-0.723529	1.552
ASTPSQVNGITGAKSPAPSNPTLSPSTPAK	GlyGly (K)	14;16	ASTPSQVNGITGAK(1)SPAPSNPTLSPSTPAK;SPAPSNPTLSPSTPAK(0.986)TPK(0.014)	Q7TPV4	Myb-binding protein 1A	Mybbp1a	-1.31115		-1.45391	-0.694391	-0.279616	-0.345308	-0.816875	1.55157
AAKAAGARPLTSPESLSR	GlyGly (K)	3	AAK(1)AAGARPLTSPESLSR	Q3UF95;Q9Z1R2	Large proline-rich protein BAG6	Bag6	-1.24076	-0.329867	-1.56935	-1.04958			-1.04739	1.55139
PAGTGLLQPSGGTQSKVVPIASLTPYQSK	GlyGly (K)	16;13	PAGTGLLQPSGGTQSK(1)VVPIASLTPYQSK;VVPIASLTPYQSK(1)WTICAR	Q5SWN2;Q8VEE4	Replication protein A 70 kDa DNA-binding subunit;Replication protein A 70 kDa DNA-binding subunit, N-terminally processed	Rpa1	-1.13046		-0.677772	-0.714752			-0.840995	1.54498
EVLTGNDEVIGQVLSTLKSEDVPYTAALTAVRPSR	GlyGly (K)	18	EVLTGNDEVIGQVLSTLK(1)SEDVPYTAALTAVRPSR	Q9R1Q9;Q3TKX1	V-type proton ATPase subunit S1	Atp6ap1		-0.314804	-0.855118	-1.18256	-0.379789	-0.270939	-0.600641	1.5445
AKLGLKPLEVNAVK	GlyGly (K)	2	AK(1)LGLKPLEVNAVK	Q9Z315;A0A494B9E9	U4/U6.U5 tri-snRNP-associated protein 1	Sart1	-1.12287		-1.34099	-0.715912			-1.05992	1.54379
KQTKNDPFTSDPFTK	GlyGly (K)	1;3;11	K(0.616)QTK(0.384)NDPFTSDPFTK;QTK(1)NDPFTSDPFTK;NDPFTSDPFTK(1)NPSLPSK	Q60902;Q60902-2;Q60902-4	Epidermal growth factor receptor substrate 15-like 1	Eps15l1	-1.01981		-1.17951	-0.630439			-0.943256	1.54351
EANSIVITPGYGLCAAKAQYPIADLVK	GlyGly (K)	17	EANSIVITPGYGLCAAK(1)AQYPIADLVK	Q61941;Q8C9V5;Q8BGK0;E9Q8F4	NAD(P) transhydrogenase, mitochondrial	Nnt	-0.93669		-0.627716	-1.17446			-0.912955	1.54113
AAALLTKQAGTEVKR	GlyGly (K)	7;14	AAALLTK(1)QAGTEVK;AAALLTKQAGTEVK(1)R	A0A0R4J078;Q8VCH8	UBX domain-containing protein 4	Ubxn4	-1.26053		-1.09413	-0.671876			-1.00884	1.53971
KLVINGGNGTVEDR	GlyGly (K)	1	K(1)LVINGGNGTVEDR	A2APM2;A2APM4;A2APM1;Q3U8S1;E9QKM8;Q80X37;A2APM3;A2APM5;P15379-6;P15379-11;P15379-5;P15379-3;P15379-10;P15379-9;P15379-4;P15379-8;P15379-7;P15379;P15379-2	CD44 antigen	Cd44	-0.930105		-0.567789	-1.06534			-0.854411	1.53885
SKRPFYIEPTNIVNVNDVIQR	GlyGly (K)	2	SK(1)RPFYIEPTNIVNVNDVIQR	Q8BGD6	Sodium-coupled neutral amino acid transporter 9	Slc38a9	-0.861159		-0.99951	-0.531239			-0.797303	1.5371
MQSYKYDK	Acetyl (Protein N-term);GlyGly (K)	5;3	MQSYK(1)YDK;YDK(1)AIVPESK(1)NGGSPALNNNPR	Q99JY8	Lipid phosphate phosphohydrolase 3	Ppap2b	-0.940063	-0.0223611	-1.13866	-1.16981	-0.336136	-0.181248	-0.63138	1.53604
ISQSTKTFTPYER	GlyGly (K)	6	ISQSTK(1)TFTPYER	F8VQB6;F8VQB6-2;E9Q5G1	Unconventional myosin-X	Myo10	-0.616569		-0.675696				-0.646133	1.53599
IDFSKLTSLNVK	GlyGly (K)	5;7	IDFSK(1)LTSLNVK;LTSLNVK(0.999)YNNDK(0.001)	Q8BGJ5;Q922I7;Q8CB58;P17225;E9QMW9;F7AXP1;G8JL74;G3UXA6;Q8BHD7;G3UZ01;G3UY95;Q8BHD7-2	Polypyrimidine tract-binding protein 1;Polypyrimidine tract-binding protein 3	Ptbp1;Ptbp3	-1.114		-1.02629	-0.424862	-0.132831	-0.445048	-0.628608	1.53406
SGYTPDEKLR	Acetyl (Protein N-term);GlyGly (K)	8	SGYTPDEK(1)LR	Q3UIU2;A2AP32	NADH dehydrogenase [ubiquinone] 1 beta subcomplex subunit 6	Ndufb6		-0.714326			-0.651518		-0.682922	1.53382
QPEADVKSVLCVSSLVGVLQRPR	GlyGly (K)	7	QPEADVK(1)SVLCVSSLVGVLQRPR	Q6A009;Q14B86	E3 ubiquitin-protein ligase listerin	Ltn1	-0.945332		-1.03703				-0.991181	1.53126
SPHVQTMQGPLGCPPKR	Oxidation (M);GlyGly (K)	16	SPHVQTMQGPLGCPPK(1)R	Q9QXS1;Q9QXS1-2;A0A0R4J218	Plectin	Plec	-1.12045			-1.22938			-1.17492	1.53032
NVPEIAVYPAFETPPQYVLPTYEMAVKIPEK	GlyGly (K)	4;27	IPEK(1)EPPPPYLPA;NVPEIAVYPAFETPPQYVLPTYEMAVK(0.991)IPEK(0.009)	E9QLR3;Q60961;Q60961-2	Lysosomal-associated transmembrane protein 4A	Laptm4a		-0.717975	-0.460489	-1.42152	-0.673854		-0.818458	1.53012
GQPIYIQFSNHKELK	GlyGly (K)	12;15	GQPIYIQFSNHK(1)ELK;GQPIYIQFSNHK(0.062)ELK(0.938)	Q8BGJ5;Q922I7;Q8CB58;P17225;E9QMW9;F7DCW4	Polypyrimidine tract-binding protein 1	Ptbp1	-1.0245		-0.854336	-0.540463			-0.806434	1.52957
IDINMSGFNETDDLKR	GlyGly (K)	15	IDINMSGFNETDDLK(1)R	A0A1C7CYV0;Q99K51;B1AX58	Plastin-3	Pls3		-0.454644	-1.03878		-0.513728	-0.36602	-0.593292	1.5282
ALIPVSQKSSQADACSESR	GlyGly (K)	8	ALIPVSQK(1)SSQADACSESR	Q3TLR7;Q3TLR7-2	Denticleless protein homolog	Dtl	-0.765082	-0.696775					-0.730928	1.52687
STQPQQNNEELPTYEEAKAQSQFFR	GlyGly (K)	18	STQPQQNNEELPTYEEAK(1)AQSQFFR	A0A1Y7VM69;Q9D4H4-2;Q9D4H4	Angiomotin-like protein 1	Amotl1	-0.888461	-0.243267		-0.955872	-0.518226		-0.651456	1.52676
AFKDTGKTPVEPEVAIHR	Acetyl (Protein N-term);GlyGly (K)	3;4	AFK(1)DTGK(1)TPVEPEVAIHR;DTGK(1)TPVEPEVAIHR	P60867	40S ribosomal protein S20	Rps20	-1.77581			-1.61719			-1.6965	1.52665
FLKPVFSGIVDQNYGR	GlyGly (K)	3	FLK(1)PVFSGIVDQNYGR	Q91XZ8;Q52KQ3		Pcdhb22	-1.18125	-0.880816			-0.840061	-0.225008	-0.781783	1.52335
IANLCHTFIKDGAR	GlyGly (K)	10	IANLCHTFIK(1)DGAR	Q99LC8;D3Z151	Translation initiation factor eIF-2B subunit alpha	Eif2b1	-0.957132		-0.901634	-0.512143			-0.790303	1.52321
ELLEPLFKQSSCSYR	GlyGly (K)	8	ELLEPLFK(1)QSSCSYR	Q8VEH8	Endoplasmic reticulum lectin 1	Erlec1	-0.571708		-0.629055				-0.600381	1.5174
YSPTSPKYSPTSPTYSPTTPK	GlyGly (K)	7;14	YSPTSPK(1)YSPTSPTYSPTTPK;YSPTSPTYSPTTPK(1)YSPTSPTYSPTSPVYTPTSPK	A0A0R4J0V5;P08775	DNA-directed RNA polymerase II subunit RPB1	Polr2a	-1.77705	-0.938182	-0.67489	-0.67344	-0.201626		-0.853037	1.51737
GQNSTKAGPGTTYNFPQSPSANEMTNNQPK	Oxidation (M);GlyGly (K)	24;6	AGPGTTYNFPQSPSANEMTNNQPK(0.999)TAK(0.001);GQNSTK(1)AGPGTTYNFPQSPSANEMTNNQPK	Q9QYH6	Melanoma-associated antigen D1	Maged1	-0.85311		-1.15261	-0.613785			-0.873169	1.51685
YEVEETEVVIKSYQK	GlyGly (K)	11	YEVEETEVVIK(0.933)SYQK(0.067)	E9QA15;Q8VCQ8;D3Z6I7;S4R1T7		Cald1	-0.884647		-0.973582				-0.929115	1.51648
SSVTKGGPQIAYER	GlyGly (K)	5	SSVTK(1)GGPQIAYER	Q8BZZ3	NEDD4-like E3 ubiquitin-protein ligase WWP1	Wwp1		-0.813753	-1.00153		-0.46546	-0.272228	-0.638243	1.51494
IATEGINGTVGGSKVATR	GlyGly (K)	14	IATEGINGTVGGSK(1)VATR	Q3U269	Thiosulfate sulfurtransferase/rhodanese-like domain-containing protein 2	Tstd2			-0.768125		-0.697242		-0.732684	1.51186
VIEADLEKAHR	GlyGly (K)	8	VIEADLEK(1)AHR	A0A452J893;Q99K24	Zinc transporter ZIP3	Slc39a3	-0.772431	-0.599659	-0.404076				-0.592056	1.51126
GYEEVSQKFTSIR	GlyGly (K)	8	GYEEVSQK(1)FTSIR	Q3UCV8	Ubiquitin thioesterase otulin	Otulin	-1.01063			-0.917216			-0.963922	1.51113
EKQPPIDNIIR	GlyGly (K)	2	EK(1)QPPIDNIIR	P52293;A2A600;A2A601;A6PW68	Importin subunit alpha-1	Kpna2	-0.738794		-0.713308	-0.394051			-0.615384	1.5089
SQHLLHLQQQQKGGSGSQINSTR	GlyGly (K)	12	SQHLLHLQQQQK(1)GGSGSQINSTR	P23949	Zinc finger protein 36, C3H1 type-like 2	Zfp36l2	-0.650952		-0.951262	-0.519011			-0.707075	1.50591
TIQQCCENILLNAAWLKR	GlyGly (K)	17	TIQQCCENILLNAAWLK(1)R	Q11011;F6QYF8	Puromycin-sensitive aminopeptidase	Npepps	-0.837713		-0.924618				-0.881165	1.50351
SPTDYPVEDAFCKPQLMKQSYGVENR	GlyGly (K)	18;13	SPTDYPVEDAFCK(1)PQLMK(1)QSYGVENR;SPTDYPVEDAFCK(1)PQLMK(1)QSYGVENR	G5E8C3;Q8BHL4	Retinoic acid-induced protein 3	Gprc5a	-0.904116		-1.02131	-0.840293	-0.168869		-0.733646	1.50127
TLSLVKELDAFPK	GlyGly (K)	6	TLSLVK(1)ELDAFPK	Q9CR89;Q9CR89-2;D6RGS9;F8WJ78;B2KFC9	Endoplasmic reticulum-Golgi intermediate compartment protein 2	Ergic2	-1.40274	-0.804123			-0.880391		-1.02909	1.49716
AMNYSAKDEVDGGPAGPPGGAAKTR	Acetyl (Protein N-term);Oxidation (M);2 GlyGly (K)	7;16	AMNYSAK(1)DEVDGGPAGPPGGAAK(1)TR;DEVDGGPAGPPGGAAK(1)TR	Q8VEK0;D3YVV1	Cell cycle control protein 50A	Tmem30a	-1.15672		-0.630171	-1.19185			-0.992916	1.49649
ASLKVQQSEVK	GlyGly (K)	4	ASLK(1)VQQSEVK	P43883	Perilipin-2	Plin2				-0.614249	-1.01783	-0.60349	-0.745188	1.49636
EKAPSIIFIDELDAIGTKR	2 GlyGly (K)	18;2	EK(1)APSIIFIDELDAIGTK(1)R;EK(1)APSIIFIDELDAIGTK(1)R	A0A087WPH7;O88685;A2AGN7;B7ZCF1	26S protease regulatory subunit 6A	Psmc3		-0.668708	-1.13299	-0.364645	-0.448745		-0.653772	1.4943
VAPKVKTSAAPGGVPLQPQDLEFTK	2 GlyGly (K)	4;2	VAPK(1)VK(1)TSAAPGGVPLQPQDLEFTK;VK(1)TSAAPGGVPLQPQDLEFTK	Q9DB77	Cytochrome b-c1 complex subunit 2, mitochondrial	Uqcrc2	-1.10899	-0.361157	-1.17234	-0.394828	-0.221169		-0.651697	1.49374
YMLKANLIK	GlyGly (K)	4	YMLK(1)ANLIK	G3X8Y3;A0A0A6YW80		Naa15			-0.750785	-0.678534			-0.714659	1.49277
QLEDPDGSFSNAEMTDLSVAQKPEK	GlyGly (K)	22;25	QLEDPDGSFSNAEMTDLSVAQK(0.903)PEK(0.097);QLEDPDGSFSNAEMTDLSVAQK(0.348)PEK(0.652)	Q8BJ05	Zinc finger CCCH domain-containing protein 14	Zc3h14		-1.08632			-0.78498	-0.569244	-0.813516	1.49032
VIKPLQYQSTVASGTVAR	GlyGly (K)	3	VIK(1)PLQYQSTVASGTVAR	Q99LH1;B1ASC2	Nucleolar GTP-binding protein 2	Gnl2	-0.534955		-0.986874	-0.66454			-0.72879	1.49018
GILQKNVPILYTASQACLQHPDVAAYK	GlyGly (K)	5	GILQK(1)NVPILYTASQACLQHPDVAAYK	P26231;A0A494BAD0	Catenin alpha-1	Ctnna1	-0.656262		-0.595903	-1.0485			-0.766889	1.48725
SSDAVAGPASSLKQR	GlyGly (K)	13	SSDAVAGPASSLK(1)QR	E9PWQ3;J3QQ16;A0A087WS16;D3YWD1		Col6a3			-1.79031	-2.05008		-1.04412	-1.62817	1.48649
IQAVQKACPDLQLSATSISSGPTKK	GlyGly (K)	18;19;6	ACPDLQLSATSISSGPTK(0.879)K(0.121);ACPDLQLSATSISSGPTK(0.417)K(0.583);IQAVQK(1)ACPDLQLSATSISSGPTK	Q9R0L6;Q9R0L6-2	Pericentriolar material 1 protein	Pcm1	-1.40993		-2.72328	-2.57484			-2.23602	1.4841
ANVSKKVSWSGR	Acetyl (Protein N-term);GlyGly (K)	5;6	ANVSK(1)K(1)VSWSGR;ANVSK(1)K(1)VSWSGR	F6SUM2;O70496;A0A3B2W4I8	H(+)/Cl(-) exchange transporter 7	Clcn7	-0.774083		-0.951652	-0.482654			-0.73613	1.48409
RLNNDLVGSTENLLKEDSCTASSK	GlyGly (K)	14;24	LNNDLVGSTENLLK(1)EDSCTASSK(0.446)NYK(0.554);RLNNDLVGSTENLLK(0.135)EDSCTASSK(0.865)	Q7TQE6	Macoilin	Tmem57	-0.84508	-0.872472	-1.56815	-0.383454			-0.91729	1.48166
FLTGPLNLNDPEAKCR	GlyGly (K)	14	FLTGPLNLNDPEAK(1)CR	Q8C1Y8	Vacuolar fusion protein CCZ1 homolog	Ccz1		-0.904737	-0.815377				-0.860057	1.48092
GKADVDASLPEVEGGVK	GlyGly (K)	2	GK(1)ADVDASLPEVEGGVK	E9Q616		Ahnak	-1.51441	-0.0241204	-1.17387	-0.345583	-0.370564	-0.595882	-0.670738	1.48059
NSVSQISVLSGGKAK	GlyGly (K)	13	NSVSQISVLSGGK(0.984)AK(0.016)	Q91Z25;Q9WV32;F6THG2	Actin-related protein 2/3 complex subunit 1B	Arpc1b			-0.98416	-0.886566			-0.935363	1.4791
GLEVDVKGPK	GlyGly (K)	7	GLEVDVK(0.996)GPK(0.004)	E9Q616		Ahnak	-1.00717	-0.244002	-1.13632	-0.394676		-0.2684	-0.610113	1.47849
LAGGLQKMVALLNK	GlyGly (K)	7;7	LAGGLQK(1)MVALLNK;MVALLNK(0.99)TNVK(0.01)	Q02248;E9Q6A9	Catenin beta-1	Ctnnb1	-0.625244		-1.20427	-0.855797			-0.895103	1.47389
PAHILQEISGAYSATTTITAPPSGGQQNGGEKFEK	GlyGly (K)	3;32	FEK(1)SSHHWGADVRPELK;PAHILQEISGAYSATTTITAPPSGGQQNGGEK(0.946)FEK(0.054)	P13011;A0A494BAV5	Acyl-CoA desaturase 2	Scd2	-0.322235	-0.499361	-0.570786	-1.09869			-0.622768	1.47359
KLIEIQEKIQAVQK	GlyGly (K)	6;7	IQAVQK(1)ACPDLQLSATSISSGPTK;LIEIQEK(1)IQAVQK	Q9R0L6;Q9R0L6-2	Pericentriolar material 1 protein	Pcm1	-1.817		-2.02034				-1.91867	1.47234
GLAVNMVDSKHSMNILNR	GlyGly (K)	10	GLAVNMVDSK(1)HSMNILNR	Q61655;Q8R3C7;Q8BZY3	ATP-dependent RNA helicase DDX19A	Ddx19a;Ddx19b	-0.78019		-0.620224	-0.391777			-0.597397	1.47111
GKGGVDVILPNVEGK	GlyGly (K)	2	GK(1)GGVDVILPNVEGK	E9Q616		Ahnak	-1.0924		-1.11341	-0.577918			-0.92791	1.47091
LLDFGSLSNLQVTQPTVGMNFKTPR	Oxidation (M);GlyGly (K)	22	LLDFGSLSNLQVTQPTVGMNFK(1)TPR	P63276	40S ribosomal protein S17	Rps17	-0.934814		-0.550444	-0.549177			-0.678145	1.46855
YFGKGTYTDCAIK	GlyGly (K)	4;9	YFGK(1)GTYTDCAIK;GTYTDCAIK(1)K	Q04857	Collagen alpha-1(VI) chain	Col6a1	-0.61916	-0.366634	-1.24893	-0.987245	-0.62901	0.225152	-0.604305	1.46849
VLKVPSYLSYKFLGER	2 GlyGly (K)	3;8	VLK(1)VPSYLSYK(1)FLGER;VPSYLSYK(1)FLGER	Q9JIP6	Frizzled-2	Fzd2	-0.518515		-0.911099	-0.554782			-0.661465	1.46805
DKERQLKELTMIVTGIR	Oxidation (M);GlyGly (K)	7	DK(0.005)ERQLK(0.995)ELTMIVTGIR	Q6PE87;Q6PE87-2;Z4YM47	UPF0704 protein C6orf165 homolog	1700003M02Rik		-3.31833			-3.69569		-3.50701	1.46575
MDYLTTFTGKSGR	Acetyl (Protein N-term);GlyGly (K)	10	MDYLTTFTGK(1)SGR	E9Q0A7		Oxr1	-0.757574		-1.43737	-0.970978			-1.05531	1.4644
VVFGLFGKTVPK	GlyGly (K)	8	VVFGLFGK(0.961)TVPK(0.039)	P24369	Peptidyl-prolyl cis-trans isomerase B	Ppib	-1.15204		-1.03392				-1.09298	1.46389
LSAEAAEKLKNR	2 GlyGly (K)	8;10	LSAEAAEK(1)LK(1)NR;LSAEAAEK(1)LK(1)NR	P49718	DNA replication licensing factor MCM5	Mcm5	-0.630238		-1.02148	-0.569929			-0.74055	1.46038
FITPLKEALEAYR	GlyGly (K)	6	FITPLK(1)EALEAYR	Q9JKP7;A0A0R4J091	DNA polymerase epsilon subunit 3	Pole3	-0.764739		-0.852902				-0.80882	1.46014
RKPVLTSQLER	GlyGly (K)	2	RK(1)PVLTSQLER	A0A1B0GSU0;Q571I9;D3Z0B9;A0A1B0GSN3	Aldehyde dehydrogenase family 16 member A1	Aldh16a1	-0.666485		-0.597583				-0.632034	1.46009
IPIKHTVENGTGPSSAPDR	GlyGly (K)	4	IPIK(1)HTVENGTGPSSAPDR	Q8VD29;Q99PD7	Sodium/potassium/calcium exchanger 3	Slc24a3		-0.604564			-1.11541	-0.714373	-0.811449	1.45954
HAYVSFKPCMTR	GlyGly (K)	7	HAYVSFK(1)PCMTR	Q80U04-2;Q80U04	E3 ubiquitin-protein ligase Praja-2	Pja2	-1.22503		-2.34666	-1.59863			-1.72344	1.45951
DEQSIGLKDSLLAHSSDPVEMR	GlyGly (K)	8	DEQSIGLK(1)DSLLAHSSDPVEMR	A2A8L5;F6Y3V0;F6S1X8	Receptor-type tyrosine-protein phosphatase F	Ptprf					-0.778234	-0.6975	-0.737867	1.4585
IAPNGRPFFIDHNTKTTTWEDPR	GlyGly (K)	9	PFFIDHNTK(1)TTTWEDPR	A0A494B9F0;A0A494B953;A0A494BAG2;A0A494BA39;A0A494BAE4;A0A494BAX0;Q8CFI0-3;Q8CFI0	E3 ubiquitin-protein ligase NEDD4-like	Nedd4l	-1.05962		-1.25027	-0.50904	-0.35032		-0.792311	1.45844
TAKAWNDTTKVPGADAQTQNVNQAK	2 GlyGly (K)	3;7	TAK(1)AWNDTTK(1)VPGADAQTQNVNQAK;AWNDTTK(1)VPGADAQTQNVNQAK	Q9QYH6	Melanoma-associated antigen D1	Maged1	-0.918251		-1.7732	-1.22257			-1.30467	1.45764
DEAAAATEPGAGAADKEAAEAEPAEPSSPAAEAEGASASSTSSPK	GlyGly (K)	16;29	DEAAAATEPGAGAADK(1)EAAEAEPAEPSSPAAEAEGASASSTSSPK;EAAEAEPAEPSSPAAEAEGASASSTSSPK(1)AEDGAAPSPSSETPK	P26645	Myristoylated alanine-rich C-kinase substrate	Marcks		-0.603314			-0.838409	-0.424649	-0.622124	1.45413
TFYQIGDSWEKFVHGVR	GlyGly (K)	11	TFYQIGDSWEK(1)FVHGVR	A0A087WR50;P11276;Q3UHL6;A0A087WS56;A0A087WSN6;B9EHT6;B7ZNJ1	Fibronectin;Anastellin	Fn1	-0.512061	-0.345931	-1.27223	-0.926673			-0.764223	1.45309
PIKPSPPYFGLLLASVGR	GlyGly (K)	3	PIK(1)PSPPYFGLLLASVGR	P70698	CTP synthase 1	Ctps1	-0.670222		-1.219	-1.35137			-1.0802	1.4522
LQGSGVSLASKK	GlyGly (K)	11;12	LQGSGVSLASK(0.999)K(0.001);LQGSGVSLASK(0.214)K(0.786)	E9Q616		Ahnak	-1.38722	-0.132562	-1.3034	-0.478246	-0.370378	-0.21098	-0.647132	1.44968
RREPLGEDSVGLKPLK	GlyGly (K)	3;12	PLK(1)NASDGALMDDNQNEWGDEDLETK;REPLGEDSVGLK(0.999)PLK(0.001)	Q01705-4;Q01705-3;Q01705	Neurogenic locus notch homolog protein 1;Notch 1 extracellular truncation;Notch 1 intracellular domain	Notch1					-1.19638	-1.06948	-1.13293	1.44836
VLFRPSDATNSSNLDALSSNTSLKLR	GlyGly (K)	24	VLFRPSDATNSSNLDALSSNTSLK(1)LR	Q8K273	Membrane magnesium transporter 1	Mmgt1	-0.736677		-1.49989	-1.18059			-1.13905	1.44691
YFAQALKLNNR	GlyGly (K)	7	YFAQALK(1)LNNR	Q9CRD2	ER membrane protein complex subunit 2	Emc2	-0.780835		-0.69771				-0.739272	1.44668
ISSTLYQATAPVLTPAKITGK	GlyGly (K)	17;21	ISSTLYQATAPVLTPAK(0.984)ITGK(0.016);ISSTLYQATAPVLTPAK(0.477)ITGK(0.523)	A0A0A0MQN1;Q5RL79	Keratinocyte-associated protein 2	Krtcap2	-0.859588			-0.767953			-0.813771	1.44605
DDLSGADIKAICTEAGLMALR	Oxidation (M);GlyGly (K)	9	DDLSGADIK(1)AICTEAGLMALR	P62192	26S protease regulatory subunit 4	Psmc1	-0.888221		-0.659404	-0.441517			-0.663047	1.44597
GPAIGGALPGISIQGPEGNLQMPGIKASGCDVK	GlyGly (K)	7;26	ASGCDVK(1)LSSGQISGPEIK;GPAIGGALPGISIQGPEGNLQMPGIK(0.998)ASGCDVK(0.002)	E9Q616		Ahnak	-1.08571	-0.344428	-1.41708	-0.766259	-0.392345	0.122341	-0.647247	1.4455
TEESASDKGSEAEAHVPPPFTPYVPR	GlyGly (K)	8	TEESASDK(1)GSEAEAHVPPPFTPYVPR	Q91YT8	CSC1-like protein 1	Tmem63a		-0.925878			-1.03667		-0.981276	1.44488
AAALSLSTLASPKGGSGTAGTEPSDIIIPLR	GlyGly (K)	13	AAALSLSTLASPK(1)GGSGTAGTEPSDIIIPLR	P52795	Ephrin-B1	Efnb1	-0.733291		-1.45225	-1.41781			-1.20112	1.44421
AEFLNKSVQK	GlyGly (K)	6	AEFLNK(1)SVQK	E9QA15;Q8VCQ8;D3Z6I7;S4R1T7		Cald1	-1.14414		-1.24965	-0.62291	-0.281071		-0.824442	1.44389
SQGQLNEKPLPEGWEMR	GlyGly (K)	8	SQGQLNEK(1)PLPEGWEMR	Q8C863;Q8C863-2	E3 ubiquitin-protein ligase Itchy	Itch	-1.59344	-0.582469	-0.708774		-0.610852		-0.873884	1.44087
SVIAEETMKMEEDK	GlyGly (K)	9;14	SVIAEETMK(1)MEEDK(1)SR;SVIAEETMK(1)MEEDK(1)SR	Q9EPT5;Q9EPT5-2	Solute carrier organic anion transporter family member 2A1	Slco2a1		-1.35968	-0.232108		-0.810334	-1.06712	-0.86731	1.44053
TMPPAKPQPPARPPPPVLPANR	GlyGly (K)	6	TMPPAK(1)PQPPARPPPPVLPANR	Q9WU78;Q9WU78-3	Programmed cell death 6-interacting protein	Pdcd6ip	-0.999942	-0.635428	-1.66082		-0.487743		-0.945982	1.44014
EEPASGSAATPAAAEKDEAAAATEPGAGAADK	GlyGly (K)	16;16	DEAAAATEPGAGAADK(1)EAAEAEPAEPSSPAAEAEGASASSTSSPK;EEPASGSAATPAAAEK(1)DEAAAATEPGAGAADK	P26645	Myristoylated alanine-rich C-kinase substrate	Marcks		-1.03762			-1.33501	-0.652538	-1.00839	1.44005
SKVTAPLECSFLLLK	GlyGly (K)	2;13	SK(1)VTAPLECSFLLLK;VTAPLECSFLLLK(1)GPYDDVR	Q9QXA1	Cysteine and histidine-rich protein 1	Cyhr1	-0.60349		-0.949394	-0.505881			-0.686255	1.43939
AAPGSQTKVAEETEEISSNKPLVK	GlyGly (K)	8	AAPGSQTK(1)VAEETEEISSNK	O88271	Craniofacial development protein 1	Cfdp1	-0.982819		-0.876387				-0.929603	1.43885
LVSQDNFGFDLPAVEAATKK	GlyGly (K)	19;20	LVSQDNFGFDLPAVEAATK(0.784)K(0.216);LVSQDNFGFDLPAVEAATK(0.08)K(0.92)	Q62261;A0A0A0MQG2;Q62261-2	Spectrin beta chain, non-erythrocytic 1	Sptbn1	-1.05227		-0.752826	-0.804904	-0.150129		-0.690031	1.43588
GPPGSAGSPGKDGLNGLPGPIGPPGPR	GlyGly (K)	11	GPPGSAGSPGK(1)DGLNGLPGPIGPPGPR	P11087;P11087-2	Collagen alpha-1(I) chain	Col1a1				-0.935697	-1.05017		-0.992935	1.43583
EVPMVAVPPVGSKASSPATSSQGK	GlyGly (K)	13;24	EVPMVAVPPVGSK(1)ASSPATSSQGK;EVPMVAVPPVGSK(0.237)ASSPATSSQGK(0.763)	A2AVJ7;Q99PL5;Q99PL5-3;Q99PL5-2;Q99PL5-4;Q99PL5-5;Q99PL5-8;Q99PL5-7;Q99PL5-6;Q99PL5-9	Ribosome-binding protein 1	Rrbp1		-0.399863		-0.98593	-0.779125	-0.256838	-0.605439	1.43571
DVEMGNSVIEENEMKK	GlyGly (K)	17;1	NRDVEMGNSVIEENEMK(0.977)K(0.023);K(1)PYQLIAQDNEPEKPVADSETK	P56564	Excitatory amino acid transporter 1	Slc1a3		-0.578456	-0.269008		-0.849232	-1.226	-0.730675	1.43307
TLQSKLVLFGR	GlyGly (K)	5	TLQSK(1)LVLFGR	Q9Z0S9;A0A0U1RPM3	Prenylated Rab acceptor protein 1	Rabac1	-1.49513		-1.68906	-0.818045			-1.33408	1.43173
MQSYKYDK	Acetyl (Protein N-term);Oxidation (M);GlyGly (K)	5;3	MQSYK(1)YDK;YDK(1)AIVPESK(1)NGGSPALNNNPR	Q99JY8	Lipid phosphate phosphohydrolase 3	Ppap2b	-0.971289		-0.880338	-1.20174	-0.210813	-0.0969926	-0.672235	1.42974
AAFSKYLTAR	GlyGly (K)	5	AAFSK(1)YLTAR	P55096;A0A0G2JDI9;A0A0G2JGA4	ATP-binding cassette sub-family D member 3	Abcd3	-0.694601		-0.928182	-0.451899			-0.691561	1.42792
DSSEEVNLSQIVPCEPSSEEKSK	GlyGly (K)	21;21;27	DSSEEVNLSQIVPCEPSSEEK(0.972)SK(0.028);DSSEEVNLSQIVPCEPSSEEK(0.972)SK(0.028);LQTK(1)DSSEEVNLSQIVPCEPSSEEK(0.472)SK(0.528)	Q8R1X6;D3Z3F8;Q8R1X6-2	Spartin	Spg20		-1.01054			-0.492099	-0.935641	-0.81276	1.42698
PAASITSKPATLTTTSATSK	GlyGly (K)	8	PAASITSK(1)PATLTTTSATSK	Q9JMD0-2;Q9JMD0;M0QWF0;Q9JMD0-4;Q9JMD0-3	BUB3-interacting and GLEBS motif-containing protein ZNF207	Znf207;Zfp207	-1.2041	-0.179253		-1.06646	-0.263785	-0.4922	-0.641159	1.42585
VSQNSLGEMTKLGSK	Oxidation (M);GlyGly (K)	11	VSQNSLGEMTK(1)LGSK	A0A1Y7VMH7;A0A1Y7VME9;E9Q9B7;A0A1Y7VNF8		Kidins220	-0.570893		-0.642527				-0.60671	1.42552
YSDVHNCSYNYKADAAEK	GlyGly (K)	12	YSDVHNCSYNYK(1)ADAAEK	Q9DCH6;A0A140LIM2	AN1-type zinc finger protein 6	Zfand6	-1.47682	-0.0752008	-1.04359	-0.672957	-0.279231	-0.212969	-0.626794	1.42443
QPEEEAENTKTPWLYDQEGGVEK	GlyGly (K)	10	QPEEEAENTK(1)TPWLYDQEGGVEK	Q9R0L6;Q9R0L6-2	Pericentriolar material 1 protein	Pcm1		-1.35421			-1.20244		-1.27832	1.42312
ANEFLEVGKK	GlyGly (K)			P23116	Eukaryotic translation initiation factor 3 subunit A	Eif3a	-0.674429		-0.759796				-0.717112	1.42196
MKDDFAEEEEVQSFGYK	Acetyl (Protein N-term);Oxidation (M);GlyGly (K)	17;2	MK(1)DDFAEEEEVQSFGYK(1)R;MK(1)DDFAEEEEVQSFGYK(1)R	Q8K4Q8;A0A452J8C7	Collectin-12	Colec12		-0.712528			-0.802965		-0.757746	1.42084
SKPVFSESLSD	GlyGly (K)	2	SK(1)PVFSESLSD	Q9WVA2	Mitochondrial import inner membrane translocase subunit Tim8 A	Timm8a1	-0.625311	-0.574906	-1.67969	-0.788315			-0.917055	1.41947
APVPASTSVLGTASKAASGSLHK	GlyGly (K)	15	APVPASTSVLGTASK(1)AASGSLHK	A0A0U1RQ85;P22682;A0A0U1RP47	E3 ubiquitin-protein ligase CBL	Cbl	-1.61167		-0.863152	-0.985416			-1.15341	1.41902
TSDIFGSPVTATAPLAHPNKPK	GlyGly (K)	20;22	TSDIFGSPVTATAPLAHPNK(0.878)PK(0.122);TSDIFGSPVTATAPLAHPNK(0.431)PK(0.569)	Q6PGH2	Hematological and neurological expressed 1-like protein	Hn1l	-0.45591		-0.914113	-0.625			-0.665008	1.41833
ISMPEIDLNLKGSK	GlyGly (K)	11;14	ISMPEIDLNLK(0.989)GSK(0.011);ISMPEIDLNLK(0.298)GSK(0.702)	E9Q616		Ahnak	-0.883955	-0.184441	-1.38624	-0.430198	-0.393615		-0.65569	1.41774
KAMPSNSPVAALAATGK	GlyGly (K)	1	K(1)AMPSNSPVAALAATGK	Q8BH80;Q9QY76	Vesicle-associated membrane protein-associated protein B	Vapb		-0.418119		-1.33712	-0.689148	-0.502178	-0.736641	1.41646
GKSMISSLSIMGGSSGPPYDR	GlyGly (K)	2	GK(1)SMISSLSIMGGSSGPPYDR	A0A0R4J0A9;O88572	Low-density lipoprotein receptor-related protein 6	Lrp6					-1.05977	-1.19648	-1.12812	1.41424
SPQGFFQSSNKSLK	GlyGly (K)	11;3	SPQGFFQSSNK(0.999)SLK(0.001);SLK(1)NHGLQNQPWQK	B1AY10;B1AY10-2;B1AY10-3	Transcriptional repressor NF-X1	Nfx1	-1.31829	-1.09934			-0.623576		-1.01374	1.41378
HGYIKGIVK	GlyGly (K)	4;5	GIVK(1)DIIHDPGR;HGYIK(1)GIVK	P62918	60S ribosomal protein L8	Rpl8	-0.724182		-1.005	-0.554697		-0.173027	-0.614227	1.41346
FKMPEMNIK	GlyGly (K)	2;9	FK(1)MPEMNIK;FKMPEMNIK(0.992)APK(0.008)	E9Q616		Ahnak	-0.981651	-0.116176	-1.41893	-0.644172	-0.194295	-0.212651	-0.594645	1.41306
SIGSNQPFPIKPLSESKNR	2 GlyGly (K)	11;17	SIGSNQPFPIK(1)PLSESK(1)NR;SIGSNQPFPIK(1)PLSESK(1)NR	Q5Y5T1-2;Q5Y5T1	Probable palmitoyltransferase ZDHHC20	Zdhhc20	-0.741927	-0.17994	-1.18561	-0.830203			-0.734419	1.4121
KALTGHLEEVVLAMLK	GlyGly (K)	15;1	ALTGHLEEVVLAMLK(1)TPAQFDADELR;K(1)ALTGHLEEVVLAMLK	A0A494BBD8;P10107	Annexin A1	Anxa1	-0.544603		-0.879489	-1.14503			-0.856374	1.4115
VKPQPPLSDAYLSGMPAKR	GlyGly (K)	2;18	VK(1)PQPPLSDAYLSGMPAK;VKPQPPLSDAYLSGMPAK(1)R	Q3UF95;Q9Z1R2;G3UYQ2;G3UZT6;A0A1B0GX81;S4R224	Large proline-rich protein BAG6	Bag6	-1.32597	-0.245916	-1.891	-1.24646	-0.0257791	-0.337703	-0.845473	1.41023
ISSIGKFISGTPR	GlyGly (K)	6	ISSIGK(1)FISGTPR	Q80TR8-4;Q80TR8;Q80TR8-2;Q80TR8-3	Protein VPRBP	Vprbp			-1.73015	-1.95596			-1.84305	1.4095
LNLVVKPLEKVLLEEGSAHR	GlyGly (K)	10	LNLVVK(0.032)PLEK(0.968)VLLEEGSAHR	P21126	Ubiquitin-like protein 4A	Ubl4a	-0.812182		-0.918251				-0.865216	1.40923
VKISFQPAVAGIK	GlyGly (K)	11;3	ISFQPAVAGIK(1)ADK(0.994)ADK(0.006);MVK(1)ISFQPAVAGIK	Q91VK4;A0A087WRM2	Integral membrane protein 2C;CT-BRI3	Itm2c	-0.458188		-0.506558	-0.848947			-0.604564	1.40916
EAVPKMYK	GlyGly (K)	5	EAVPK(1)MYK	Q8VEM8;G5E902	Phosphate carrier protein, mitochondrial	Slc25a3	-0.829588		-0.91251	-0.433779			-0.725292	1.40825
MEFEENLKGR	Acetyl (Protein N-term);GlyGly (K)	8	MEFEENLK(1)GR	P06795;A0A0G2JGL4	Multidrug resistance protein 1B	Abcb1b		-0.534851	-0.897812		-0.483541		-0.638735	1.40636
MAQPAHASDEIYEIMQKCWEEK	GlyGly (K)	17	MAQPAHASDEIYEIMQK(1)CWEEK	E9QN12;P05622;P05622-2	Platelet-derived growth factor receptor beta	Pdgfrb		-0.980796			-1.11014		-1.04547	1.40528
LPEGQLPEAELPAAQAAAAAGAGLKGHLPK	GlyGly (K)	25;30	LPEGQLPEAELPAAQAAAAAGAGLK(0.993)GHLPK(0.007);LPEGQLPEAELPAAQAAAAAGAGLK(0.034)GHLPK(0.966)	E9PYB0;F7CVJ5;F7DBB3		Ahnak2		-0.804602			-0.9108		-0.857701	1.40492
CITDPQTGLCLLPLKEK	GlyGly (K)	15;17	CITDPQTGLCLLPLK(0.829)EK(0.171);CITDPQTGLCLLPLK(0.433)EK(0.567)	Q9QXS1;Q9QXS1-2;Q9QXS1-9;Q9QXS1-12;Q9QXS1-11;Q9QXS1-10;Q9QXS1-16;Q9QXS1-4;Q9QXS1-5;Q9QXS1-15;E9Q3W4;Q9QXS1-13;Q9QXS1-14;Q9QXS1-3;Q9QXS1-6;Q9QXS1-7;Q9QXS1-8	Plectin	Plec	-1.03496	-0.0566412	-1.11297	-0.233617	-0.750931		-0.637824	1.40329
IDLLKDLLLR	GlyGly (K)	5	IDLLK(1)DLLLR	O88983;Q9D0J1;Q8BS59	Syntaxin-8	Stx8		-0.609222		-0.690568			-0.649895	1.40023
VCEPCYEQLNKK	GlyGly (K)	1;11	K(0.861)AEGK(0.139)ASSTTELPPEYLTSPLSQQSQLPPK;VCEPCYEQLNK(0.995)K(0.005)	Q3UMA3;Q99LI8;B1ATY9	Hepatocyte growth factor-regulated tyrosine kinase substrate	Hgs	-1.11575	-0.71241	-1.66836		-0.281983	-0.245506	-0.804803	1.39957
DCGSPKYAYFNGCSSPTAPLSPMSPPGYKLVTGDR	2 GlyGly (K)	6;23	DCGSPK(1)YAYFNGCSSPTAPLSPMSPPGYK(1)LVTGDR;YAYFNGCSSPTAPLSPMSPPGYK(1)LVTGDR	P23242	Gap junction alpha-1 protein	Gja1		-0.593659	-0.61637			-1.07503	-0.761688	1.3994
LENKMEGIGLK	GlyGly (K)	4	LENK(1)MEGIGLK	Q8R5J9	PRA1 family protein 3	Arl6ip5		-0.595838			-0.407555	-0.846688	-0.616693	1.39789
GPSAHKDLMENCIPNNQLSKPDALVR	GlyGly (K)	14;6	DLMENCIPNNQLSK(1)PDALVR;GPSAHK(1)DLMENCIPNNQLSKPDALVR	Q7TQE6	Macoilin	Tmem57		-1.02679		-0.650159	-1.37857		-1.01851	1.39694
VNPGSSSQPPPVTAGSLSWKR	GlyGly (K)	20	VNPGSSSQPPPVTAGSLSWK(1)R	P61969;A0A0G2JDX9;A0A0G2JF61	LIM domain transcription factor LMO4	Lmo4	-0.484166	-0.563689	-0.925659				-0.657838	1.39679
IIVEETKSNGQTVIEEK	GlyGly (K)	7	IIVEETK(1)SNGQTVIEEK	A0A0R4J0X8;Q9ES28-8;D3Z0V2;Q9ES28-4;Q9ES28-2;Q9ES28-7;Q9ES28;Q9ES28-3	Rho guanine nucleotide exchange factor 7	Arhgef7		-0.745092			-1.07063	-1.54317	-1.11963	1.39521
SDDSKSSSPEPVTHLK	GlyGly (K)	5	SDDSK(1)SSSPEPVTHLK	Q5FWK3;A2AH25	Rho GTPase-activating protein 1	Arhgap1		-0.743448	-0.800802		-0.377295		-0.640515	1.39456
LCNSPSPQMNGKPCEGEAR	Oxidation (M);GlyGly (K)	12	LCNSPSPQMNGK(1)PCEGEAR	P35441;Q80YQ1	Thrombospondin-1	Thbs1	-0.792107		-1.00006	-1.57265			-1.12161	1.39071
YYKGTMPEVCVLVVTPR	GlyGly (K)	3	YYK(1)GTMPEVCVLVVTPR	Q8VE73;Q8VE73-3	Cullin-7	Cul7	-0.637917	-0.401902		-1.82541	-0.376939	-0.730105	-0.794455	1.39068
LDISAPDLNLEGPEGKLK	GlyGly (K)	16;18	LDISAPDLNLEGPEGK(0.943)LK(0.057);LDISAPDLNLEGPEGK(0.092)LK(0.908)	E9Q616		Ahnak	-0.789437	-0.257235	-1.53688	-0.634173	-0.265293		-0.696603	1.3872
NPNAQQTKAVLELEAER	GlyGly (K)	8	NPNAQQTK(1)AVLELEAER	Q6PCN7;G3UVU1;E9PVX5	Helicase-like transcription factor	Hltf	-1.00049		-1.13863				-1.06956	1.38663
EQTGQSMFVENKAFSMDEPASAK	GlyGly (K)	12	EQTGQSMFVENK(1)AFSMDEPASAK	J3JS84;I7HPW4;Q8K3J9	G-protein coupled receptor family C group 5 member C	Gprc5c					-0.602613	-0.685826	-0.644219	1.3866
EMLKLLDFGSLSNLQVTQPTVGMNFK	2 Oxidation (M);GlyGly (K)	4;22	EMLK(1)LLDFGSLSNLQVTQPTVGMNFK;LLDFGSLSNLQVTQPTVGMNFK(1)TPR	P63276	40S ribosomal protein S17	Rps17	-0.891027		-1.30458	-0.625111			-0.940238	1.38223
ATIGVGLGLPSFKPGFAEQSLMK	GlyGly (K)	13	ATIGVGLGLPSFK(1)PGFAEQSLMK	A2AES3;A2AES5;A2AES4;Q3U2S4-2;Q3U2S4	OTU domain-containing protein 5	Otud5	-0.53529		-0.847362	-0.422849			-0.601834	1.37934
LAKVGPEGVEPR	GlyGly (K)	3	LAK(1)VGPEGVEPR	E9Q7L1;G3UX45		Urb2	-0.619736	-0.707666					-0.663701	1.37562
FGIQEGTQCTKCK	GlyGly (K)	11;13	FGIQEGTQCTK(0.997)CK(0.003);FGIQEGTQCTK(0.033)CK(0.967)	Q8K4Q8;A0A452J8C7	Collectin-12	Colec12	-0.4569		-0.478949		-0.431754	-1.21126	-0.644717	1.37503
DLDSQVSQEGLGPLLQPQPKSYFK	GlyGly (K)	20;4	DLDSQVSQEGLGPLLQPQPK(0.895)SYFK(0.105);SYFK(1)SISVTK	A0A0G2JDP0;O35387;A0A0G2JFF9;A0A0G2JEE6;A0A0G2JE46	HCLS1-associated protein X-1	Hax1		-0.68353			-0.78081		-0.73217	1.37438
GEVGSGAGPGTQAGPSAKR	GlyGly (K)	18	GEVGSGAGPGTQAGPSAK(1)R	A0A0A6YWX1;J3KMM1;E9Q9M5;Q3UJD6-2;Q3UJD6	Ubiquitin carboxyl-terminal hydrolase;Ubiquitin carboxyl-terminal hydrolase 19	Usp19	-1.39104		-1.10936	-0.631198			-1.04387	1.37371
TPQISMSDIDLNVKGPK	GlyGly (K)	14	TPQISMSDIDLNVK(1)GPK	E9Q616		Ahnak	-0.999221	0.00331439	-1.43355	-0.486651	-0.33681	-0.267601	-0.586752	1.37222
ILTAKQALSEVTAALR	GlyGly (K)	5	ILTAK(1)QALSEVTAALR	A0A1B0GQZ3;P70302;A0A1B0GRA5;A0A1B0GR78	Stromal interaction molecule 1	Stim1	-0.673739		-0.908957	-0.417309			-0.666668	1.3718
YAICSALAASALPALVMSKGHR	GlyGly (K)	19	YAICSALAASALPALVMSK(1)GHR	Q9D8E6	60S ribosomal protein L4	Rpl4	-0.64758		-0.977952	-0.468192			-0.697908	1.36816
SQNGTPKGPHAASDFSQAAPTGK	GlyGly (K)	16;7	GPHAASDFSQAAPTGK(0.999)SAK(0.001);SQNGTPK(1)GPHAASDFSQAAPTGK	Q9QYH6	Melanoma-associated antigen D1	Maged1		-1.32543		-0.596361	-1.12428		-1.01536	1.36741
ITYKAENLGEVLR	GlyGly (K)	4	ITYK(1)AENLGEVLR	Q8BH24	Transmembrane 9 superfamily member 4	Tm9sf4	-0.767781		-1.40924	-0.78205			-0.986357	1.36628
EVTFLDSKK	GlyGly (K)	8;9	EVTFLDSK(0.857)K(0.143);EVTFLDSK(0.128)K(0.872)	E9QLA5;Q0GNC1;Q0GNC1-3;A0A1Y7VM80	Inverted formin-2	Inf2	-1.1246		-0.949171	-0.503957			-0.859242	1.36411
ATKEKLQCLK	Acetyl (Protein N-term);GlyGly (K)	3;5;5	ATK(1)EK(1)LQCLK;ATK(1)EK(1)LQCLK;LQCLK(1)DFHK	O35316;A0A0U1RQA5;A0A0U1RP20;A0A0U1RQA0	Sodium- and chloride-dependent taurine transporter	Slc6a6	-0.926427		-0.880551	-0.425191			-0.744056	1.36398
SMWEKGSVFSAPSASGTPNK	GlyGly (K)	15;5	GSVFSAPSASGTPNK(1)ETAGLK;SMWEK(1)GSVFSAPSASGTPNK	E9QA15;Q8VCQ8;D3Z6I7;S4R1T7		Cald1	-1.14829	-0.0765998	-1.36424	-0.731853	-0.232277	-0.111539	-0.610799	1.36244
KLLHSFLPK	GlyGly (K)	1;8	K(1)LLHSFLPK;LLHSFLPK(0.985)SQK(0.015)	Q32MW3;Q9R0X4	Acyl-coenzyme A thioesterase 10, mitochondrial;Acyl-coenzyme A thioesterase 9, mitochondrial	Acot10;Acot9	-0.534057		-1.12674	-0.750445			-0.803747	1.36239
SSVSKVPLLLPNVSALESQIEMGNIVKPK	GlyGly (K)	5;22	SSVSK(1)VPLLLPNVSALESQIEMGNIVKPK;VPLLLPNVSALESQIEMGNIVK(0.967)PK(0.033)	Q99P72;Q99P72-3	Reticulon-4	Rtn4	-1.046		-1.32503	-0.593921			-0.988317	1.36202
LQSLIKNITLR	GlyGly (K)	6	LQSLIK(1)NITLR	Q6PCN7	Helicase-like transcription factor	Hltf	-1.31887		-1.15811	-0.590875			-1.02262	1.36056
SLNLVDSPQPLLKTTPEYDYQWPR	GlyGly (K)	13	SLNLVDSPQPLLK(1)TTPEYDYQWPR	A2AHQ7;Q8BWJ3	Phosphorylase b kinase regulatory subunit alpha, liver isoform	Phka2			-1.2677	-1.10423			-1.18597	1.35846
VLQALEGLKMVEK	GlyGly (K)	9	VLQALEGLK(1)MVEK	Q9CZX8;D3YUT3;D3Z722;D3Z5R8;D3YUG3	40S ribosomal protein S19	Rps19	-0.797388	-0.449927	-1.22139		-0.611116	0.0501882	-0.605926	1.35743
FLKPIVPNLMVQDTGNLHCR	GlyGly (K)	3	FLK(1)PIVPNLMVQDTGNLHCR	Q91XZ5		Pcdhb5		-1.20393			-1.3827		-1.29332	1.35726
FSMPGFKGEGPEVDIPK	GlyGly (K)	7	FSMPGFK(1)GEGPEVDIPK	E9Q616		Ahnak	-1.99252	-0.00660823	-1.68256	-1.00032	-0.446757	-0.202057	-0.888469	1.35646
GDLTTEPFLPKSVLVK	GlyGly (K)	11;16	GDLTTEPFLPK(0.975)SVLVK(0.025);GDLTTEPFLPK(0.18)SVLVK(0.82)	Q9R0M8;A0A140LI17	UDP-galactose translocator	Slc35a2	-0.821942		-0.715438				-0.76869	1.35623
DPIPTQPALQSYPSSLEKGRPK	GlyGly (K)	20;4	TRDPIPTQPALQSYPSSLEK(0.992)GRPK(0.008);GRPK(1)PGSSQHLGSSLPASCGDPEK	Q924T7-2;Q924T7;F6XVP7	E3 ubiquitin-protein ligase RNF31	Rnf31		-1.12794		-0.537717	-1.01511	-0.201493	-0.720564	1.35558
ISSPSGKIGACR	GlyGly (K)	7	ISSPSGK(1)IGACR	E9Q616		Ahnak	-1.4773		-1.15843	-0.56371	-0.331191		-0.882658	1.35439
HEMLPEFYKTVSPALIAR	GlyGly (K)	9	HEMLPEFYK(1)TVSPALIAR	Q6ZQ38	Cullin-associated NEDD8-dissociated protein 1	Cand1	-0.849388		-0.979715	-0.434578			-0.75456	1.35346
KQQQQEGNYLQHVQLEQR	GlyGly (K)	1	K(1)QQQQEGNYLQHVQLEQR	Q9WUB0;F6VII1	RanBP-type and C3HC4-type zinc finger-containing protein 1	Rbck1	-0.553617		-0.884301	-0.429382			-0.622433	1.35238
NYYKQGIGHLLR	GlyGly (K)	4	NYYK(1)QGIGHLLR	Q8R1X6;D3Z3F8;D3Z2D6;D3Z1M5;Q8R1X6-2	Spartin	Spg20	-0.590658		-0.679573				-0.635116	1.35173
VLVQNAAGSQEKLAQAAQSSVATITR	GlyGly (K)	12	VLVQNAAGSQEK(1)LAQAAQSSVATITR	P26039	Talin-1	Tln1	-0.661844		-1.10312	-0.550528			-0.771829	1.3505
IACGPPQAKLNGQQPALASQYR	GlyGly (K)	9	IACGPPQAK(1)LNGQQPALASQYR	A0A0A0MQ79;Q3TLH4;S4R294;S4R2E2;Q3TLH4-5;S4R2J9	Protein PRRC2C	Prrc2c	-0.698857		-0.804678				-0.751767	1.34938
ITAAQHSVTGSAVSKTVCK	GlyGly (K)	15;19	ITAAQHSVTGSAVSK(1)TVCK;ITAAQHSVTGSAVSK(0.5)TVCK(0.5)	Q7M6Y3-6;Q7M6Y3;Q7M6Y3-4;Q7M6Y3-5;Q7M6Y3-2;Q7M6Y3-3	Phosphatidylinositol-binding clathrin assembly protein	Picalm	-0.873661		-0.709127	-0.38464			-0.65581	1.34883
DLIDVVSLWKR	GlyGly (K)	10	DLIDVVSLWK(1)R	Q9QZN4;Z4YN00;A2A7H1;A2A7G9;A2A7H3	F-box only protein 6	Fbxo6	-0.539981		-1.09742	-0.669212			-0.768873	1.3487
NSVAGVLTNKR	GlyGly (K)	10	NSVAGVLTNK(1)R	Q8BJH1	Zinc finger C2HC domain-containing protein 1A	Zc2hc1a	-0.839519		-1.81309	-1.83156			-1.49473	1.34831
AQASAPAQAPKGAQAPK	GlyGly (K)	11;6	AQASAPAQAPK(1)GAQAPK;GAQAPK(1)GAQAPVK	P47915	60S ribosomal protein L29	Rpl29	-0.948642	0.0659858	-1.40683	-1.08464	-0.127226	-0.336009	-0.63956	1.34772
INTKFFQEENTENLK	GlyGly (K)	11;4	FFQEENTENLK(0.995)LK(0.005);INTK(1)FFQEENTENLK	Q9D8W5;B1AT36;Q3TRH2	26S proteasome non-ATPase regulatory subunit 12	Psmd12		-0.590571	-1.06706		-0.567896		-0.741843	1.34768
SPESLKSMEK	Oxidation (M);GlyGly (K)	6	SPESLK(1)SMEK	A0A2I3BQS6;E9Q2H1;Q80TP3	E3 ubiquitin-protein ligase UBR5	Ubr5	-0.620202		-0.738409	-1.24069			-0.866434	1.34707
IYTPMEYKGELASYDMQLR	GlyGly (K)	8	IYTPMEYK(1)GELASYDMQLR	Q91VA7;A0A668KL51	Isocitrate dehydrogenase [NAD] subunit, mitochondrial	Idh3b	-0.491145	-0.849414	-0.434461				-0.591674	1.34701
IWPKKAVQQSGDK	2 GlyGly (K)	4;5	IWPK(1)K(0.997)AVQQSGDK(0.003);IWPK(1)K(0.997)AVQQSGDK(0.003)	Q91WE4	UPF0729 protein C18orf32 homolog		-1.08645			-0.942778			-1.01461	1.34682
KSNIPDLGIYLK	GlyGly (K)	1	K(1)SNIPDLGIYLK	B9EKI5;Q3TTA7-2;Q3TTA7	E3 ubiquitin-protein ligase CBL-B	Cblb	-1.02148		-1.72475	-0.859509			-1.20192	1.34186
MKDDFAEEEEVQSFGYKR	Acetyl (Protein N-term);2 GlyGly (K)	17;2	MK(1)DDFAEEEEVQSFGYK(1)R;MK(1)DDFAEEEEVQSFGYK(1)R	Q8K4Q8;A0A452J8C7	Collectin-12	Colec12		-0.27673	-1.03827		-0.64862	-1.49842	-0.865512	1.34064
ATPSGKAAPPNPQVSK	Acetyl (Protein N-term);GlyGly (K)	6	ATPSGK(1)AAPPNPQVSK	Q8CG46;Q8CG46-2	Structural maintenance of chromosomes protein 5	Smc5	-0.695699		-0.602438				-0.649069	1.34048
VVGYFVSGCDPTIMGIGPVPAINGALKK	GlyGly (K)	27;28	VVGYFVSGCDPTIMGIGPVPAINGALK(0.5)K(0.5);VVGYFVSGCDPTIMGIGPVPAINGALK(0.476)K(0.524)	Q8BWT1	3-ketoacyl-CoA thiolase, mitochondrial	Acaa2			-1.09034	-1.25918			-1.17476	1.34036
NELKQALSGYR	GlyGly (K)	4	NELK(1)QALSGYR	P12815-2	Programmed cell death protein 6	Pdcd6	-0.213721		-0.905061	-0.353174	-0.878215		-0.587543	1.34035
YSKEEEMDDMDR	GlyGly (K)	3	YSK(1)EEEMDDMDR	Q9ET30;A0A498WGK6	Transmembrane 9 superfamily member 3	Tm9sf3		-0.727117			-0.629501		-0.678309	1.3398
ISSLLEEQFQQGKLLACIASRPGQCGR	GlyGly (K)	13	ISSLLEEQFQQGK(1)LLACIASRPGQCGR	P62242	40S ribosomal protein S8	Rps8	-1.14816		-1.36855	-0.595446			-1.03739	1.33928
IDTGVNEKTR	GlyGly (K)	8	IDTGVNEK(1)TR	Q9R0L6;Q9R0L6-2	Pericentriolar material 1 protein	Pcm1	-1.79721		-2.63182	-1.19605			-1.87503	1.33796
PFGKPAGTGLLQPSGGTQSK	GlyGly (K)	16;4	PAGTGLLQPSGGTQSK(1)VVPIASLTPYQSK;PFGK(1)PAGTGLLQPSGGTQSK	Q5SWN2;Q8VEE4	Replication protein A 70 kDa DNA-binding subunit;Replication protein A 70 kDa DNA-binding subunit, N-terminally processed	Rpa1	-1.17671	-0.217709	-0.953774	-0.471809	-0.122727		-0.588545	1.33753
KQPKNQCPTDTVNPVAR	GlyGly (K)	3	QPK(1)NQCPTDTVNPVAR	Q60760-2;Q60760;Q5SUW3;Q5SUW0	Growth factor receptor-bound protein 10	Grb10	-0.998241	-0.618584		-1.06594	-0.13462		-0.704347	1.33741
SSHQQKQPCTVPPQLHQQQVK	Acetyl (Protein N-term);GlyGly (K)	6	SSHQQK(1)QPCTVPPQLHQQQVK	Q62266	Cornifin-A	Sprr1a		-2.01025			-1.49757	-0.884754	-1.46419	1.33733
AVLFCLSEDKK	GlyGly (K)	10;11	AVLFCLSEDK(0.571)K(0.429);AVLFCLSEDK(0.097)K(0.903)	P18760;F8WGL3;A0A494B9A7	Cofilin-1	Cfl1	-1.11272	-0.152131	-1.19654	-0.686452			-0.786962	1.33619
NMDDYEDFDEKR	GlyGly (K)	11	NMDDYEDFDEK(1)R	Q8C561;Q8C561-2;Q8C561-3	LMBR1 domain-containing protein 2	Lmbrd2		-0.867436			-0.749354		-0.808395	1.33336
TPPSSSAAFLKATNESSYLSILPK	GlyGly (K)	11	TPPSSSAAFLK(1)ATNESSYLSILPK	Q8K1N2;Q8K1N2-2;D3Z069	Pleckstrin homology-like domain family B member 2	Phldb2			-0.685338	-0.793482			-0.73941	1.33281
ASLVAQPSTSSQSVQTSGAKAEPAAATPK	GlyGly (K)	20;29	ASLVAQPSTSSQSVQTSGAK(0.998)AEPAAATPK(0.002);ASLVAQPSTSSQSVQTSGAK(0.281)AEPAAATPK(0.719)	Q8K190	SAYSvFN domain-containing protein 1	Saysd1	-0.964742	-0.624466	-1.3059	-1.0961	0.210139		-0.756212	1.33163
GMIIEHEGDRPASKTEIEMDGK	GlyGly (K)	14	GMIIEHEGDRPASK(1)TEIEMDGK	A0A3Q4L326;A0A3Q4EBU5;Q68FL0;G5E8Y0;G3X9J1;P70414	Sodium/calcium exchanger 1	Slc8a1		-0.43411			-0.750276	-0.996024	-0.726803	1.33162
VKISFQPAVAGIKADK	GlyGly (K)	3;11;3	ADK(1)ADK(1)AAASGPASASAPAAEILLTPAR;ISFQPAVAGIK(1)ADK(0.994)ADK(0.006);MVK(1)ISFQPAVAGIK	Q91VK4;A0A087WRM2	Integral membrane protein 2C;CT-BRI3	Itm2c	-1.15149		-0.768199	-0.524811			-0.814834	1.33131
VQNMALYADVSGKQFPVTR	Oxidation (M);GlyGly (K)	13	VQNMALYADVSGK(1)QFPVTR	Q9D8L3;Q62186	Translocon-associated protein subunit delta	Ssr4	-0.500014		-1.13153	-0.806443			-0.812664	1.32947
VPEPCQPKAPEPCHPK	GlyGly (K)	8;8	APEPCHPK(1)APEPCHPVVPEPCPSTVTPSPYQQK;VPEPCQPK(1)APEPCHPK	Q62266	Cornifin-A	Sprr1a		-1.44839		-1.24944			-1.34892	1.32919
GENLEAVVCEEPQVTYSKQETQSAEPPPPEPPRI	GlyGly (K)	18	GENLEAVVCEEPQVTYSK(1)QETQSAEPPPPEPPRI	I7HJQ8;A2AP74;Q8BIF0-2;Q8BIF0	CD99 antigen-like protein 2	Cd99l2		-0.370023		-1.35461	-0.456742	-0.72683	-0.727052	1.32893
RTSPTAYCDCWEKCK	GlyGly (K)	12	TSPTAYCDCWEK(0.994)CK(0.006)	A0A2I3BQS6;E9Q2H1;Q80TP3	E3 ubiquitin-protein ligase UBR5	Ubr5	-1.11516			-1.29322			-1.20419	1.32807
AVPPTYADLGKSAR	Acetyl (Protein N-term);GlyGly (K)	11	AVPPTYADLGK(1)SAR	Q60932-2;F2Z471	Voltage-dependent anion-selective channel protein 1	Vdac1	-0.658515			-0.567276			-0.612895	1.32515
SVMGALASQATKDGK	2 GlyGly (K)	12;15	SVMGALASQATK(1)DGK(1);SVMGALASQATK(1)DGK(1)	O35226;O35226-2;F7AI87	26S proteasome non-ATPase regulatory subunit 4	Psmd4			-0.67618		-0.785726		-0.730953	1.32226
APAKAQASAPAQAPK	GlyGly (K)	4;11	APAK(1)AQASAPAQAPK;AQASAPAQAPK(1)GAQAPK	P47915	60S ribosomal protein L29	Rpl29	-0.804778		-1.51713	-0.810713			-1.04421	1.32196
SISSDEVKPYYKR	GlyGly (K)	8;12	SISSDEVK(1)PYYK;SISSDEVK(0.001)PYYK(0.999)R	Q6A009	E3 ubiquitin-protein ligase listerin	Ltn1	-1.12011		-1.08106	-0.490963			-0.897378	1.32076
DAAITLKAINPINTFTK	GlyGly (K)	7	DAAITLK(1)AINPINTFTK	Q5FWK3;A2AH25	Rho GTPase-activating protein 1	Arhgap1	-0.852771		-1.00078	-0.425831			-0.759794	1.32055
GLPLVDDGGWNTVPISKGSRPIDTSR	GlyGly (K)	17	GLPLVDDGGWNTVPISK(1)GSRPIDTSR	E9PVC5;E9Q9E1;Q6NZJ6;E9PVC6;A0A0J9YUS5	Eukaryotic translation initiation factor 4 gamma 1	Eif4g1	-0.787692		-1.05257	-0.45259			-0.764283	1.31956
RPIKGAAGRPLELSDFR	GlyGly (K)	4	RPIK(1)GAAGRPLELSDFR	Q61029;Q61029-3;Q61029-2;Q61029-4	Lamina-associated polypeptide 2, isoforms beta/delta/epsilon/gamma	Tmpo	-0.564713		-1.12724	-0.637625			-0.776527	1.31845
FLQHSNQKLK	GlyGly (K)	8	FLQHSNQK(1)LK	A0A0A0MQK3;F6XZS9;Q9WTN3-4;Q9WTN3-2;Q9WTN3-3;Q9WTN3	Sterol regulatory element-binding protein 1;Processed sterol regulatory element-binding protein 1	Srebf1	-0.593725		-0.878507	-0.390907			-0.621046	1.3175
PKVTPNPDLLDLVQTADEK	GlyGly (K)	2;17	PK(1)VTPNPDLLDLVQTADEK(1)R;VTPNPDLLDLVQTADEK(1)RR	E9Q3E2;Q8CC35;Q8CC35-2;Q8CC35-3	Synaptopodin	Synpo	-0.762559	-1.30604			-1.77315		-1.28058	1.31638
KREEAAPPTPAPDDLAQLKNLR	GlyGly (K)	18	REEAAPPTPAPDDLAQLK(1)NLR	Q80WJ7;E9PUX0	Protein LYRIC	Mtdh			-1.28223	-1.10104			-1.19163	1.316
EAIQAYSESLMSPAAKGTVLQEAKL	GlyGly (K)	16;8	EAIQAYSESLMSPAAK(1)GTVLQEAK;GTVLQEAK(1)L	Q61009	Scavenger receptor class B member 1	Scarb1		-0.54924			-0.639714		-0.594477	1.3156
KTFTAWCNSHLR	GlyGly (K)	1	K(1)TFTAWCNSHLR	A0A1L1SV25;E9Q2W9;P57780;A1BN54;Q7TPR4;O88990;Q9JI91	Alpha-actinin-4;Alpha-actinin-1;Alpha-actinin-3;Alpha-actinin-2	Actn4;Actn1;Actn3;Actn2			-0.880551	-0.755746			-0.818149	1.31459
FTPVVSKFSPGAPSGPGPQPNQK	GlyGly (K)	7	FTPVVSK(1)FSPGAPSGPGPQPNQK	Q62523;Q7TQE2	Zyxin	Zyx	-1.34403	0.0585243	-1.55461	-1.41515	-0.077924	-0.345051	-0.779707	1.31428
YFGKGTYTDCAIKK	GlyGly (K)	4;9;10	YFGK(1)GTYTDCAIK;GTYTDCAIK(1)K;GTYTDCAIK(0.423)K(0.577)	Q04857	Collagen alpha-1(VI) chain	Col6a1			-1.55618	-1.3353			-1.44574	1.31392
GDAGPPGPAGPAGPPGPIGNVGAPGPKGPR	GlyGly (K)	27	GDAGPPGPAGPAGPPGPIGNVGAPGPK(1)GPR	P11087	Collagen alpha-1(I) chain	Col1a1		-0.538534			-1.28606	-1.07509	-0.966562	1.30871
VKVTFNSALAQK	GlyGly (K)	2;10	VK(1)VTFNSALAQK;VTFNSALAQK(1)EAK	O89051;A0A2I3BQ30	Integral membrane protein 2B;BRI2, membrane form;BRI2 intracellular domain;BRI2C, soluble form;Bri23 peptide	Itm2b	-0.334625		-1.05562	-0.91289	-0.263785		-0.64173	1.30754
MIKPFFHSLCDK	GlyGly (K)	3	MIK(1)PFFHSLCDK	P10639	Thioredoxin	Txn	-0.420279		-0.965897	-0.954697			-0.780291	1.30689
VFNDMKVR	Oxidation (M);GlyGly (K)	6	VFNDMK(1)VR	P18760;F8WGL3;A0A494B9A7;P45591;A0A1Y7VJ71	Cofilin-1;Cofilin-2	Cfl1;Cfl2	-0.811878		-0.694648				-0.753263	1.30593
IGFKLGVRPSQGGEAPR	GlyGly (K)	4	IGFK(1)LGVRPSQGGEAPR	A0A087WR50;P11276;Q3UHL6;A0A087WS56;A0A087WSN6;B9EHT6;B7ZNJ1	Fibronectin;Anastellin	Fn1			-1.5312	-1.31004			-1.42062	1.3058
DGPVKPQSPEEEKAGSDLR	2 GlyGly (K)	5;13	DGPVK(1)PQSPEEEK(1)AGSDLR;DGPVK(1)PQSPEEEK(1)AGSDLR	Q31125	Zinc transporter SLC39A7	Slc39a7			-0.555799	-0.650159			-0.602979	1.30355
LLLLGAGESGKSTIVKQMR	2 GlyGly (K)	11;5	LLLLGAGESGK(1)STIVK(1)QMR;STIVK(1)QMR	P63094;P63094-2;Q6R0H7;Q6R0H7-4;A2A610;Q8C040;Q8BHK8;Z4YKV1;Q66L47;Q8CGK7	Guanine nucleotide-binding protein G(s) subunit alpha isoforms short;Guanine nucleotide-binding protein G(s) subunit alpha isoforms XLas;Guanine nucleotide-binding protein G(olf) subunit alpha	Gnas;Gnal	-0.569329		-1.28599	-0.841818			-0.899045	1.30142
Total diGly DOWN SIGN.:	1186
