# Supplementary material for: Ubiquitinome Profiling Reveals in Vivo UBE2D3 Targets and Implicates UBE2D3 in Protein Quality Control
Source: Mol Cell Proteomics. 2023 Apr 13;22(6):100548. doi: 10.1016/j.mcpro.2023.100548 (PMC10209342; doi:10.1016/j.mcpro.2023.100548)
Supplement: Supplemental Table S10 [file mmc16.xlsx]

## Sheet: Sheet1
Table S10: List of diGly modification sites in label-free quantification with Ube2d3 sh2
Protein IDs	Fasta headers	Description	Gene names	Protein sequence coverage [%]	Total number of unique peptides	Amino acid Ub site	Position in protein	Multiplicity	Mean log2 LFQ ratio [Ube2d3 sh2/Ctrl]	-log10 p-value
Q9CXL3	sp|Q9CXL3|CG050_MOUSE Uncharacterized protein C7orf50 homolog OS=Mus musculus OX=10090 PE=1 SV=3	CG050_MOUSE Uncharacterized protein C7orf50 homolog	1 SV	9.2	1	K	183	___1	0.199806	0.192815
Q8R092	sp|Q8R092|CA043_MOUSE Protein C1orf43 homolog OS=Mus musculus OX=10090 PE=2 SV=1	CA043_MOUSE Protein C1orf43 homolog	2 SV	6.7	1	K	73	___1	-1.52017	1.03156
Q9DAY5	sp|Q9DAY5|CF120_MOUSE UPF0669 protein C6orf120 homolog OS=Mus musculus OX=10090 PE=2 SV=1	CF120_MOUSE UPF0669 protein C6orf120 homolog	2 SV	5.4	1	K	58	___1	-0.781568	0.247007
Q91WE4	sp|Q91WE4|CR032_MOUSE UPF0729 protein C18orf32 homolog OS=Mus musculus OX=10090 PE=3 SV=1	CR032_MOUSE UPF0729 protein C18orf32 homolog	3 SV	36.1	3	K	43	___1	-1.58669	1.39256
Q91WE4	sp|Q91WE4|CR032_MOUSE UPF0729 protein C18orf32 homolog OS=Mus musculus OX=10090 PE=3 SV=1	CR032_MOUSE UPF0729 protein C18orf32 homolog	3 SV	36.1	3	K	34	___2	0.508642	0.62728
Q91WE4	sp|Q91WE4|CR032_MOUSE UPF0729 protein C18orf32 homolog OS=Mus musculus OX=10090 PE=3 SV=1	CR032_MOUSE UPF0729 protein C18orf32 homolog	3 SV	36.1	3	K	35	___2	0.708529	0.59156
P58742	sp|P58742|AAAS_MOUSE Aladin OS=Mus musculus OX=10090 GN=Aaas PE=1 SV=1	AAAS_MOUSE Aladin	Aaas	1.5	1	K	56	___1	-0.0116494	0.0193944
Q9D2R0	sp|Q9D2R0|AACS_MOUSE Acetoacetyl-CoA synthetase OS=Mus musculus OX=10090 GN=Aacs PE=1 SV=1	AACS_MOUSE Acetoacetyl-CoA synthetase	Aacs	5.1	3	K	530	___1	-0.592855	1.18233
Q9D2R0	sp|Q9D2R0|AACS_MOUSE Acetoacetyl-CoA synthetase OS=Mus musculus OX=10090 GN=Aacs PE=1 SV=1	AACS_MOUSE Acetoacetyl-CoA synthetase	Aacs	5.1	3	K	228	___1	2.65631	0.983443
Q8BGQ7	sp|Q8BGQ7|SYAC_MOUSE Alanine--tRNA ligase, cytoplasmic OS=Mus musculus OX=10090 GN=Aars1 PE=1 SV=1	SYAC_MOUSE Alanine--tRNA ligase, cytoplasmic	Aars1	14.6	10	K	81	___1	0.024421	0.0134501
Q8BGQ7	sp|Q8BGQ7|SYAC_MOUSE Alanine--tRNA ligase, cytoplasmic OS=Mus musculus OX=10090 GN=Aars1 PE=1 SV=1	SYAC_MOUSE Alanine--tRNA ligase, cytoplasmic	Aars1	14.6	10	K	930	___1	-0.459943	2.09876
Q8BGQ7	sp|Q8BGQ7|SYAC_MOUSE Alanine--tRNA ligase, cytoplasmic OS=Mus musculus OX=10090 GN=Aars1 PE=1 SV=1	SYAC_MOUSE Alanine--tRNA ligase, cytoplasmic	Aars1	14.6	10	K	934	___1	-0.459099	1.631
Q8BGQ7	sp|Q8BGQ7|SYAC_MOUSE Alanine--tRNA ligase, cytoplasmic OS=Mus musculus OX=10090 GN=Aars1 PE=1 SV=1	SYAC_MOUSE Alanine--tRNA ligase, cytoplasmic	Aars1	14.6	10	K	762	___1	0.0486679	0.067025
Q8BGQ7	sp|Q8BGQ7|SYAC_MOUSE Alanine--tRNA ligase, cytoplasmic OS=Mus musculus OX=10090 GN=Aars1 PE=1 SV=1	SYAC_MOUSE Alanine--tRNA ligase, cytoplasmic	Aars1	14.6	10	K	451	___1	0.193959	0.465975
Q8BGQ7	sp|Q8BGQ7|SYAC_MOUSE Alanine--tRNA ligase, cytoplasmic OS=Mus musculus OX=10090 GN=Aars1 PE=1 SV=1	SYAC_MOUSE Alanine--tRNA ligase, cytoplasmic	Aars1	14.6	10	K	625	___1	-0.314489	0.872345
Q8BGQ7	sp|Q8BGQ7|SYAC_MOUSE Alanine--tRNA ligase, cytoplasmic OS=Mus musculus OX=10090 GN=Aars1 PE=1 SV=1	SYAC_MOUSE Alanine--tRNA ligase, cytoplasmic	Aars1	14.6	10	K	338	___1	-1.03011	0.64693
Q3THG9	sp|Q3THG9|AASD1_MOUSE Alanyl-tRNA editing protein Aarsd1 OS=Mus musculus OX=10090 GN=Aarsd1 PE=1 SV=2	AASD1_MOUSE Alanyl-tRNA editing protein Aarsd1	Aarsd1	3.2	2	K	376	___1	-1.56175	0.29736
Q3THG9	sp|Q3THG9|AASD1_MOUSE Alanyl-tRNA editing protein Aarsd1 OS=Mus musculus OX=10090 GN=Aarsd1 PE=1 SV=2	AASD1_MOUSE Alanyl-tRNA editing protein Aarsd1	Aarsd1	3.2	2	K	376	___2	0.196807	0.555878
Q9CQF6	sp|Q9CQF6|ADPPT_MOUSE L-aminoadipate-semialdehyde dehydrogenase-phosphopantetheinyl transferase OS=Mus musculus OX=10090 GN=Aasdhppt PE=1 SV=1	ADPPT_MOUSE L-aminoadipate-semialdehyde dehydrogenase-phosphopantetheinyl transferase	Aasdhppt	8.7	2	K	263	___1	-0.581398	0.581236
Q8R420	sp|Q8R420|ABCA3_MOUSE ATP-binding cassette sub-family A member 3 OS=Mus musculus OX=10090 GN=Abca3 PE=1 SV=3	ABCA3_MOUSE ATP-binding cassette sub-family A member 3	Abca3	2.2	5	K	512	___1	0.697173	1.76766
Q8R420	sp|Q8R420|ABCA3_MOUSE ATP-binding cassette sub-family A member 3 OS=Mus musculus OX=10090 GN=Abca3 PE=1 SV=3	ABCA3_MOUSE ATP-binding cassette sub-family A member 3	Abca3	2.2	5	K	1620	___1	0.250741	0.419468
Q8R420	sp|Q8R420|ABCA3_MOUSE ATP-binding cassette sub-family A member 3 OS=Mus musculus OX=10090 GN=Abca3 PE=1 SV=3	ABCA3_MOUSE ATP-binding cassette sub-family A member 3	Abca3	2.2	5	K	503	___1	0.293465	0.511675
Q8R420	sp|Q8R420|ABCA3_MOUSE ATP-binding cassette sub-family A member 3 OS=Mus musculus OX=10090 GN=Abca3 PE=1 SV=3	ABCA3_MOUSE ATP-binding cassette sub-family A member 3	Abca3	2.2	5	K	512	___2	-0.159924	0.327462
Q8R420	sp|Q8R420|ABCA3_MOUSE ATP-binding cassette sub-family A member 3 OS=Mus musculus OX=10090 GN=Abca3 PE=1 SV=3	ABCA3_MOUSE ATP-binding cassette sub-family A member 3	Abca3	2.2	5	K	503	___2	-0.159924	0.327462
Q8K448	sp|Q8K448|ABCA5_MOUSE ATP-binding cassette sub-family A member 5 OS=Mus musculus OX=10090 GN=Abca5 PE=1 SV=2	ABCA5_MOUSE ATP-binding cassette sub-family A member 5	Abca5	0.8	1	K	1410	___1	0.149108	0.300693
Q91V24	sp|Q91V24|ABCA7_MOUSE ATP-binding cassette sub-family A member 7 OS=Mus musculus OX=10090 GN=Abca7 PE=1 SV=1	ABCA7_MOUSE ATP-binding cassette sub-family A member 7	Abca7	1.7	2	K	1077	___1	-0.776472	0.298769
Q91V24	sp|Q91V24|ABCA7_MOUSE ATP-binding cassette sub-family A member 7 OS=Mus musculus OX=10090 GN=Abca7 PE=1 SV=1	ABCA7_MOUSE ATP-binding cassette sub-family A member 7	Abca7	1.7	2	K	1799	___1	1.55481	0.49074
P06795	sp|P06795|MDR1B_MOUSE ATP-dependent translocase ABCB1 OS=Mus musculus OX=10090 GN=Abcb1b PE=1 SV=1	MDR1B_MOUSE ATP-dependent translocase ABCB1	Abcb1b	5.6	6	K	886	___1	-0.0816708	0.107538
P06795	sp|P06795|MDR1B_MOUSE ATP-dependent translocase ABCB1 OS=Mus musculus OX=10090 GN=Abcb1b PE=1 SV=1	MDR1B_MOUSE ATP-dependent translocase ABCB1	Abcb1b	5.6	6	K	278	___1	-0.478633	1.20848
O35379	sp|O35379|MRP1_MOUSE Multidrug resistance-associated protein 1 OS=Mus musculus OX=10090 GN=Abcc1 PE=1 SV=1	MRP1_MOUSE Multidrug resistance-associated protein 1	Abcc1	3.7	5	K	937	___1	-0.867233	0.372069
O35379	sp|O35379|MRP1_MOUSE Multidrug resistance-associated protein 1 OS=Mus musculus OX=10090 GN=Abcc1 PE=1 SV=1	MRP1_MOUSE Multidrug resistance-associated protein 1	Abcc1	3.7	5	K	1178	___1	0.869773	0.351703
O35379	sp|O35379|MRP1_MOUSE Multidrug resistance-associated protein 1 OS=Mus musculus OX=10090 GN=Abcc1 PE=1 SV=1	MRP1_MOUSE Multidrug resistance-associated protein 1	Abcc1	3.7	5	K	637	___1	1.26046	0.668861
Q9R1X5	sp|Q9R1X5|MRP5_MOUSE Multidrug resistance-associated protein 5 OS=Mus musculus OX=10090 GN=Abcc5 PE=1 SV=2	MRP5_MOUSE Multidrug resistance-associated protein 5	Abcc5	1	1	K	823	___1	0.237362	0.197042
P55096	sp|P55096|ABCD3_MOUSE ATP-binding cassette sub-family D member 3 OS=Mus musculus OX=10090 GN=Abcd3 PE=1 SV=2	ABCD3_MOUSE ATP-binding cassette sub-family D member 3	Abcd3	3.6	2	K	649	___1	0.167985	1.01156
P55096	sp|P55096|ABCD3_MOUSE ATP-binding cassette sub-family D member 3 OS=Mus musculus OX=10090 GN=Abcd3 PE=1 SV=2	ABCD3_MOUSE ATP-binding cassette sub-family D member 3	Abcd3	3.6	2	K	260	___1	0.270607	0.74435
P61222	sp|P61222|ABCE1_MOUSE ATP-binding cassette sub-family E member 1 OS=Mus musculus OX=10090 GN=Abce1 PE=1 SV=1	ABCE1_MOUSE ATP-binding cassette sub-family E member 1	Abce1	20.2	11	K	181	___1	0.171144	0.431414
P61222	sp|P61222|ABCE1_MOUSE ATP-binding cassette sub-family E member 1 OS=Mus musculus OX=10090 GN=Abce1 PE=1 SV=1	ABCE1_MOUSE ATP-binding cassette sub-family E member 1	Abce1	20.2	11	K	169	___1	-0.752559	1.79161
P61222	sp|P61222|ABCE1_MOUSE ATP-binding cassette sub-family E member 1 OS=Mus musculus OX=10090 GN=Abce1 PE=1 SV=1	ABCE1_MOUSE ATP-binding cassette sub-family E member 1	Abce1	20.2	11	K	178	___1	-1.53473	0.701428
P61222	sp|P61222|ABCE1_MOUSE ATP-binding cassette sub-family E member 1 OS=Mus musculus OX=10090 GN=Abce1 PE=1 SV=1	ABCE1_MOUSE ATP-binding cassette sub-family E member 1	Abce1	20.2	11	K	419	___1	-0.0433559	0.0718691
P61222	sp|P61222|ABCE1_MOUSE ATP-binding cassette sub-family E member 1 OS=Mus musculus OX=10090 GN=Abce1 PE=1 SV=1	ABCE1_MOUSE ATP-binding cassette sub-family E member 1	Abce1	20.2	11	K	397	___1	0.846199	0.320536
P61222	sp|P61222|ABCE1_MOUSE ATP-binding cassette sub-family E member 1 OS=Mus musculus OX=10090 GN=Abce1 PE=1 SV=1	ABCE1_MOUSE ATP-binding cassette sub-family E member 1	Abce1	20.2	11	K	584	___1	0.828665	1.07595
P61222	sp|P61222|ABCE1_MOUSE ATP-binding cassette sub-family E member 1 OS=Mus musculus OX=10090 GN=Abce1 PE=1 SV=1	ABCE1_MOUSE ATP-binding cassette sub-family E member 1	Abce1	20.2	11	K	121	___1	-0.709175	1.12464
Q6P542	sp|Q6P542|ABCF1_MOUSE ATP-binding cassette sub-family F member 1 OS=Mus musculus OX=10090 GN=Abcf1 PE=1 SV=1	ABCF1_MOUSE ATP-binding cassette sub-family F member 1	Abcf1	3.5	2	K	403	___1	1.00607	0.374238
Q99LE6	sp|Q99LE6|ABCF2_MOUSE ATP-binding cassette sub-family F member 2 OS=Mus musculus OX=10090 GN=Abcf2 PE=1 SV=1	ABCF2_MOUSE ATP-binding cassette sub-family F member 2	Abcf2	10.8	7	K	71	___1	-0.856966	0.623863
Q99LE6	sp|Q99LE6|ABCF2_MOUSE ATP-binding cassette sub-family F member 2 OS=Mus musculus OX=10090 GN=Abcf2 PE=1 SV=1	ABCF2_MOUSE ATP-binding cassette sub-family F member 2	Abcf2	10.8	7	K	208	___1	-0.540378	1.24195
Q99LE6	sp|Q99LE6|ABCF2_MOUSE ATP-binding cassette sub-family F member 2 OS=Mus musculus OX=10090 GN=Abcf2 PE=1 SV=1	ABCF2_MOUSE ATP-binding cassette sub-family F member 2	Abcf2	10.8	7	K	331	___1	-0.460382	0.206085
Q99LE6	sp|Q99LE6|ABCF2_MOUSE ATP-binding cassette sub-family F member 2 OS=Mus musculus OX=10090 GN=Abcf2 PE=1 SV=1	ABCF2_MOUSE ATP-binding cassette sub-family F member 2	Abcf2	10.8	7	K	623	___1	-0.238698	0.481527
Q99LE6	sp|Q99LE6|ABCF2_MOUSE ATP-binding cassette sub-family F member 2 OS=Mus musculus OX=10090 GN=Abcf2 PE=1 SV=1	ABCF2_MOUSE ATP-binding cassette sub-family F member 2	Abcf2	10.8	7	K	513	___1	1.39791	0.452808
Q8K268	sp|Q8K268|ABCF3_MOUSE ATP-binding cassette sub-family F member 3 OS=Mus musculus OX=10090 GN=Abcf3 PE=1 SV=1	ABCF3_MOUSE ATP-binding cassette sub-family F member 3	Abcf3	7.8	4	K	457	___1	0.826071	0.438132
Q8K268	sp|Q8K268|ABCF3_MOUSE ATP-binding cassette sub-family F member 3 OS=Mus musculus OX=10090 GN=Abcf3 PE=1 SV=1	ABCF3_MOUSE ATP-binding cassette sub-family F member 3	Abcf3	7.8	4	K	144	___1	1.21905	0.712066
Q8K268	sp|Q8K268|ABCF3_MOUSE ATP-binding cassette sub-family F member 3 OS=Mus musculus OX=10090 GN=Abcf3 PE=1 SV=1	ABCF3_MOUSE ATP-binding cassette sub-family F member 3	Abcf3	7.8	4	K	302	___1	0.84823	0.720913
Q7TMS5	sp|Q7TMS5|ABCG2_MOUSE Broad substrate specificity ATP-binding cassette transporter ABCG2 OS=Mus musculus OX=10090 GN=Abcg2 PE=1 SV=1	ABCG2_MOUSE Broad substrate specificity ATP-binding cassette transporter ABCG2	Abcg2	5.9	3	K	317	___1	-0.21656	0.585176
Q7TMS5	sp|Q7TMS5|ABCG2_MOUSE Broad substrate specificity ATP-binding cassette transporter ABCG2 OS=Mus musculus OX=10090 GN=Abcg2 PE=1 SV=1	ABCG2_MOUSE Broad substrate specificity ATP-binding cassette transporter ABCG2	Abcg2	5.9	3	K	171	___1	2.91089	1.06597
Q6PE15	sp|Q6PE15|ABHDA_MOUSE Mycophenolic acid acyl-glucuronide esterase, mitochondrial OS=Mus musculus OX=10090 GN=Abhd10 PE=1 SV=1	ABHDA_MOUSE Mycophenolic acid acyl-glucuronide esterase, mitochondrial	Abhd10	2.7	1	K	202	___1	-0.0292206	0.0683251
Q80UX8	sp|Q80UX8|ABHDD_MOUSE Protein ABHD13 OS=Mus musculus OX=10090 GN=Abhd13 PE=2 SV=1	ABHDD_MOUSE Protein ABHD13	Abhd13	6.2	2	K	320	___1	-1.73322	1.32069
Q9QXM0	sp|Q9QXM0|ABHD2_MOUSE Monoacylglycerol lipase ABHD2 OS=Mus musculus OX=10090 GN=Abhd2 PE=1 SV=1	ABHD2_MOUSE Monoacylglycerol lipase ABHD2	Abhd2	2.8	1	K	282	___1	-0.263605	0.68552
Q4KML4	sp|Q4KML4|ABRAL_MOUSE Costars family protein ABRACL OS=Mus musculus OX=10090 GN=Abracl PE=1 SV=1	ABRAL_MOUSE Costars family protein ABRACL	Abracl	11.1	1	K	25	___1	-0.317971	0.157099
Q8BPZ8	sp|Q8BPZ8|ABRX1_MOUSE BRCA1-A complex subunit Abraxas 1 OS=Mus musculus OX=10090 GN=Abraxas1 PE=1 SV=1	ABRX1_MOUSE BRCA1-A complex subunit Abraxas 1	Abraxas1	6.6	2	K	267	___1	-0.0733407	0.0989474
Q8BPZ8	sp|Q8BPZ8|ABRX1_MOUSE BRCA1-A complex subunit Abraxas 1 OS=Mus musculus OX=10090 GN=Abraxas1 PE=1 SV=1	ABRX1_MOUSE BRCA1-A complex subunit Abraxas 1	Abraxas1	6.6	2	K	42	___1	0.0571874	0.160684
Q5SWU9	sp|Q5SWU9|ACACA_MOUSE Acetyl-CoA carboxylase 1 OS=Mus musculus OX=10090 GN=Acaca PE=1 SV=1	ACACA_MOUSE Acetyl-CoA carboxylase 1	Acaca	4.6	7	K	1315	___1	0.493317	0.213367
Q5SWU9	sp|Q5SWU9|ACACA_MOUSE Acetyl-CoA carboxylase 1 OS=Mus musculus OX=10090 GN=Acaca PE=1 SV=1	ACACA_MOUSE Acetyl-CoA carboxylase 1	Acaca	4.6	7	K	915	___1	0.54301	0.198888
Q5SWU9	sp|Q5SWU9|ACACA_MOUSE Acetyl-CoA carboxylase 1 OS=Mus musculus OX=10090 GN=Acaca PE=1 SV=1	ACACA_MOUSE Acetyl-CoA carboxylase 1	Acaca	4.6	7	K	1787	___1	-0.137187	0.126239
Q5SWU9	sp|Q5SWU9|ACACA_MOUSE Acetyl-CoA carboxylase 1 OS=Mus musculus OX=10090 GN=Acaca PE=1 SV=1	ACACA_MOUSE Acetyl-CoA carboxylase 1	Acaca	4.6	7	K	275	___1	-1.37058	0.974304
Q5SWU9	sp|Q5SWU9|ACACA_MOUSE Acetyl-CoA carboxylase 1 OS=Mus musculus OX=10090 GN=Acaca PE=1 SV=1	ACACA_MOUSE Acetyl-CoA carboxylase 1	Acaca	4.6	7	K	1758	___1	-1.93215	1.27726
Q6ZQK5	sp|Q6ZQK5|ACAP2_MOUSE Arf-GAP with coiled-coil, ANK repeat and PH domain-containing protein 2 OS=Mus musculus OX=10090 GN=Acap2 PE=1 SV=2	ACAP2_MOUSE Arf-GAP with coiled-coil, ANK repeat and PH domain-containing protein 2	Acap2	1.3	1	K	397	___1	-0.632105	0.784766
Q9JIX8	sp|Q9JIX8|ACINU_MOUSE Apoptotic chromatin condensation inducer in the nucleus OS=Mus musculus OX=10090 GN=Acin1 PE=1 SV=3	ACINU_MOUSE Apoptotic chromatin condensation inducer in the nucleus	Acin1	4.5	3	K	1106	___1	-0.923936	0.436676
Q9JIX8	sp|Q9JIX8|ACINU_MOUSE Apoptotic chromatin condensation inducer in the nucleus OS=Mus musculus OX=10090 GN=Acin1 PE=1 SV=3	ACINU_MOUSE Apoptotic chromatin condensation inducer in the nucleus	Acin1	4.5	3	K	831	___1	0.0213744	0.0149319
P56485	sp|P56485|ACKR3_MOUSE Atypical chemokine receptor 3 OS=Mus musculus OX=10090 GN=Ackr3 PE=1 SV=2	ACKR3_MOUSE Atypical chemokine receptor 3	Ackr3	8	3	K	362	___1	0.652576	1.26406
P56485	sp|P56485|ACKR3_MOUSE Atypical chemokine receptor 3 OS=Mus musculus OX=10090 GN=Ackr3 PE=1 SV=2	ACKR3_MOUSE Atypical chemokine receptor 3	Ackr3	8	3	K	337	___1	0.800852	1.39794
Q91V92	sp|Q91V92|ACLY_MOUSE ATP-citrate synthase OS=Mus musculus OX=10090 GN=Acly PE=1 SV=1	ACLY_MOUSE ATP-citrate synthase	Acly	8.5	8	K	12	___1	0.851911	0.418126
Q91V92	sp|Q91V92|ACLY_MOUSE ATP-citrate synthase OS=Mus musculus OX=10090 GN=Acly PE=1 SV=1	ACLY_MOUSE ATP-citrate synthase	Acly	8.5	8	K	770	___1	-2.27637	2.53626
Q91V92	sp|Q91V92|ACLY_MOUSE ATP-citrate synthase OS=Mus musculus OX=10090 GN=Acly PE=1 SV=1	ACLY_MOUSE ATP-citrate synthase	Acly	8.5	8	K	4	___1	-0.0543079	0.139589
Q91V92	sp|Q91V92|ACLY_MOUSE ATP-citrate synthase OS=Mus musculus OX=10090 GN=Acly PE=1 SV=1	ACLY_MOUSE ATP-citrate synthase	Acly	8.5	8	K	1067	___1	-0.0931989	0.0712847
P28271	sp|P28271|ACOC_MOUSE Cytoplasmic aconitate hydratase OS=Mus musculus OX=10090 GN=Aco1 PE=1 SV=3	ACOC_MOUSE Cytoplasmic aconitate hydratase	Aco1	3	2	K	621	___1	-1.27969	1.92355
Q99KI0	sp|Q99KI0|ACON_MOUSE Aconitate hydratase, mitochondrial OS=Mus musculus OX=10090 GN=Aco2 PE=1 SV=1	ACON_MOUSE Aconitate hydratase, mitochondrial	Aco2	3.6	2	K	401	___1	-0.808803	1.13845
Q9R0X4	sp|Q9R0X4|ACOT9_MOUSE Acyl-coenzyme A thioesterase 9, mitochondrial OS=Mus musculus OX=10090 GN=Acot9 PE=1 SV=1	ACOT9_MOUSE Acyl-coenzyme A thioesterase 9, mitochondrial	Acot9	14.8	7	K	58	___1	0.408471	0.708025
Q9R0X4	sp|Q9R0X4|ACOT9_MOUSE Acyl-coenzyme A thioesterase 9, mitochondrial OS=Mus musculus OX=10090 GN=Acot9 PE=1 SV=1;sp|Q32MW3|ACO10_MOUSE Acyl-coenzyme A thioesterase 10, mitochondrial OS=Mus musculus OX=10090 GN=Acot10 PE=2 SV=1	ACOT9_MOUSE Acyl-coenzyme A thioesterase 9, mitochondrial	Acot9	14.8	7	K	102	___1	-1.27705	0.705057
Q9R0X4	sp|Q9R0X4|ACOT9_MOUSE Acyl-coenzyme A thioesterase 9, mitochondrial OS=Mus musculus OX=10090 GN=Acot9 PE=1 SV=1;sp|Q32MW3|ACO10_MOUSE Acyl-coenzyme A thioesterase 10, mitochondrial OS=Mus musculus OX=10090 GN=Acot10 PE=2 SV=1	ACOT9_MOUSE Acyl-coenzyme A thioesterase 9, mitochondrial	Acot9	14.8	7	K	64	___1	0.449757	0.600292
Q9D358	sp|Q9D358|PPAC_MOUSE Low molecular weight phosphotyrosine protein phosphatase OS=Mus musculus OX=10090 GN=Acp1 PE=1 SV=3	PPAC_MOUSE Low molecular weight phosphotyrosine protein phosphatase	Acp1	15.8	2	K	113	___1	1.36997	0.488355
Q8BP40	sp|Q8BP40|PPA6_MOUSE Lysophosphatidic acid phosphatase type 6 OS=Mus musculus OX=10090 GN=Acp6 PE=1 SV=1	PPA6_MOUSE Lysophosphatidic acid phosphatase type 6	Acp6	3.6	1	K	212	___1	-0.109779	0.227033
Q8VCW8	sp|Q8VCW8|ACSF2_MOUSE Medium-chain acyl-CoA ligase ACSF2, mitochondrial OS=Mus musculus OX=10090 GN=Acsf2 PE=1 SV=1	ACSF2_MOUSE Medium-chain acyl-CoA ligase ACSF2, mitochondrial	Acsf2	2.6	1	K	544	___1	0.0733808	0.108642
Q9QUJ7	sp|Q9QUJ7|ACSL4_MOUSE Long-chain-fatty-acid--CoA ligase 4 OS=Mus musculus OX=10090 GN=Acsl4 PE=1 SV=2	ACSL4_MOUSE Long-chain-fatty-acid--CoA ligase 4	Acsl4	11	7	K	697	___1	0.367101	0.172635
Q9QUJ7	sp|Q9QUJ7|ACSL4_MOUSE Long-chain-fatty-acid--CoA ligase 4 OS=Mus musculus OX=10090 GN=Acsl4 PE=1 SV=2	ACSL4_MOUSE Long-chain-fatty-acid--CoA ligase 4	Acsl4	11	7	K	702	___1	-0.222006	0.265756
Q9QUJ7	sp|Q9QUJ7|ACSL4_MOUSE Long-chain-fatty-acid--CoA ligase 4 OS=Mus musculus OX=10090 GN=Acsl4 PE=1 SV=2	ACSL4_MOUSE Long-chain-fatty-acid--CoA ligase 4	Acsl4	11	7	K	231	___1	0.0195796	0.0477117
Q9QUJ7	sp|Q9QUJ7|ACSL4_MOUSE Long-chain-fatty-acid--CoA ligase 4 OS=Mus musculus OX=10090 GN=Acsl4 PE=1 SV=2	ACSL4_MOUSE Long-chain-fatty-acid--CoA ligase 4	Acsl4	11	7	K	354	___1	-2.05928	0.772982
Q8JZR0	sp|Q8JZR0|ACSL5_MOUSE Long-chain-fatty-acid--CoA ligase 5 OS=Mus musculus OX=10090 GN=Acsl5 PE=1 SV=1	ACSL5_MOUSE Long-chain-fatty-acid--CoA ligase 5	Acsl5	1.5	1	K	341	___2	-0.485464	0.875359
Q8JZR0	sp|Q8JZR0|ACSL5_MOUSE Long-chain-fatty-acid--CoA ligase 5 OS=Mus musculus OX=10090 GN=Acsl5 PE=1 SV=1	ACSL5_MOUSE Long-chain-fatty-acid--CoA ligase 5	Acsl5	1.5	1	K	344	___2	-0.485464	0.875359
P60710	sp|P60710|ACTB_MOUSE Actin, cytoplasmic 1 OS=Mus musculus OX=10090 GN=Actb PE=1 SV=1;sp|P63260|ACTG_MOUSE Actin, cytoplasmic 2 OS=Mus musculus OX=10090 GN=Actg1 PE=1 SV=1;sp|P68134|ACTS_MOUSE Actin, alpha skeletal muscle OS=Mus musculus OX=10090 GN=Acta1 P	ACTB_MOUSE Actin, cytoplasmic 1	Actb	42.7	6	K	61	___1	0.00747681	0.000784587
P60710	sp|P60710|ACTB_MOUSE Actin, cytoplasmic 1 OS=Mus musculus OX=10090 GN=Actb PE=1 SV=1;sp|P63260|ACTG_MOUSE Actin, cytoplasmic 2 OS=Mus musculus OX=10090 GN=Actg1 PE=1 SV=1;sp|P68134|ACTS_MOUSE Actin, alpha skeletal muscle OS=Mus musculus OX=10090 GN=Acta1 P	ACTB_MOUSE Actin, cytoplasmic 1	Actb	42.7	6	K	326	___1	-2.07463	0.955328
P60710	sp|P60710|ACTB_MOUSE Actin, cytoplasmic 1 OS=Mus musculus OX=10090 GN=Actb PE=1 SV=1;sp|P63260|ACTG_MOUSE Actin, cytoplasmic 2 OS=Mus musculus OX=10090 GN=Actg1 PE=1 SV=1;sp|Q8BFZ3|ACTBL_MOUSE Beta-actin-like protein 2 OS=Mus musculus OX=10090 GN=Actbl2 PE	ACTB_MOUSE Actin, cytoplasmic 1	Actb	42.7	6	K	328	___1	0.25281	0.781168
P60710	sp|P60710|ACTB_MOUSE Actin, cytoplasmic 1 OS=Mus musculus OX=10090 GN=Actb PE=1 SV=1;sp|P63260|ACTG_MOUSE Actin, cytoplasmic 2 OS=Mus musculus OX=10090 GN=Actg1 PE=1 SV=1;sp|P68134|ACTS_MOUSE Actin, alpha skeletal muscle OS=Mus musculus OX=10090 GN=Acta1 P	ACTB_MOUSE Actin, cytoplasmic 1	Actb	42.7	6	K	50	___1	0.14808	0.16409
P60710	sp|P60710|ACTB_MOUSE Actin, cytoplasmic 1 OS=Mus musculus OX=10090 GN=Actb PE=1 SV=1;sp|P63260|ACTG_MOUSE Actin, cytoplasmic 2 OS=Mus musculus OX=10090 GN=Actg1 PE=1 SV=1	ACTB_MOUSE Actin, cytoplasmic 1	Actb	42.7	6	K	291	___1	-1.59941	0.285133
P60710	sp|P60710|ACTB_MOUSE Actin, cytoplasmic 1 OS=Mus musculus OX=10090 GN=Actb PE=1 SV=1;sp|P63260|ACTG_MOUSE Actin, cytoplasmic 2 OS=Mus musculus OX=10090 GN=Actg1 PE=1 SV=1;sp|P68134|ACTS_MOUSE Actin, alpha skeletal muscle OS=Mus musculus OX=10090 GN=Acta1 P	ACTB_MOUSE Actin, cytoplasmic 1	Actb	42.7	6	K	315	___1	-0.162357	0.218642
P60710	sp|P60710|ACTB_MOUSE Actin, cytoplasmic 1 OS=Mus musculus OX=10090 GN=Actb PE=1 SV=1;sp|P63260|ACTG_MOUSE Actin, cytoplasmic 2 OS=Mus musculus OX=10090 GN=Actg1 PE=1 SV=1	ACTB_MOUSE Actin, cytoplasmic 1	Actb	42.7	6	K	113	___1	-0.107052	0.359624
P60710	sp|P60710|ACTB_MOUSE Actin, cytoplasmic 1 OS=Mus musculus OX=10090 GN=Actb PE=1 SV=1;sp|P63260|ACTG_MOUSE Actin, cytoplasmic 2 OS=Mus musculus OX=10090 GN=Actg1 PE=1 SV=1;sp|P68134|ACTS_MOUSE Actin, alpha skeletal muscle OS=Mus musculus OX=10090 GN=Acta1 P	ACTB_MOUSE Actin, cytoplasmic 1	Actb	42.7	6	K	61	___2	0.210275	0.138622
P60710	sp|P60710|ACTB_MOUSE Actin, cytoplasmic 1 OS=Mus musculus OX=10090 GN=Actb PE=1 SV=1;sp|P63260|ACTG_MOUSE Actin, cytoplasmic 2 OS=Mus musculus OX=10090 GN=Actg1 PE=1 SV=1;sp|P68134|ACTS_MOUSE Actin, alpha skeletal muscle OS=Mus musculus OX=10090 GN=Acta1 P	ACTB_MOUSE Actin, cytoplasmic 1	Actb	42.7	6	K	50	___2	0.480639	0.237789
P57780	sp|P57780|ACTN4_MOUSE Alpha-actinin-4 OS=Mus musculus OX=10090 GN=Actn4 PE=1 SV=1;sp|Q7TPR4|ACTN1_MOUSE Alpha-actinin-1 OS=Mus musculus OX=10090 GN=Actn1 PE=1 SV=1;sp|O88990|ACTN3_MOUSE Alpha-actinin-3 OS=Mus musculus OX=10090 GN=Actn3 PE=2 SV=1	ACTN4_MOUSE Alpha-actinin-4	Actn4	21.8	10	K	126	___1	-0.809856	0.26381
P57780	sp|P57780|ACTN4_MOUSE Alpha-actinin-4 OS=Mus musculus OX=10090 GN=Actn4 PE=1 SV=1	ACTN4_MOUSE Alpha-actinin-4	Actn4	21.8	10	K	218	___1	1.01634	0.950397
P57780	sp|P57780|ACTN4_MOUSE Alpha-actinin-4 OS=Mus musculus OX=10090 GN=Actn4 PE=1 SV=1	ACTN4_MOUSE Alpha-actinin-4	Actn4	21.8	10	K	332	___1	0.163369	0.187047
P57780	sp|P57780|ACTN4_MOUSE Alpha-actinin-4 OS=Mus musculus OX=10090 GN=Actn4 PE=1 SV=1	ACTN4_MOUSE Alpha-actinin-4	Actn4	21.8	10	K	860	___1	0.32194	0.575871
P57780	sp|P57780|ACTN4_MOUSE Alpha-actinin-4 OS=Mus musculus OX=10090 GN=Actn4 PE=1 SV=1	ACTN4_MOUSE Alpha-actinin-4	Actn4	21.8	10	K	324	___1	-1.83091	2.21963
P61161	sp|P61161|ARP2_MOUSE Actin-related protein 2 OS=Mus musculus OX=10090 GN=Actr2 PE=1 SV=1	ARP2_MOUSE Actin-related protein 2	Actr2	18.8	6	K	118	___1	-0.229069	0.0639083
P61161	sp|P61161|ARP2_MOUSE Actin-related protein 2 OS=Mus musculus OX=10090 GN=Actr2 PE=1 SV=1	ARP2_MOUSE Actin-related protein 2	Actr2	18.8	6	K	46	___1	-1.87826	0.898629
P61161	sp|P61161|ARP2_MOUSE Actin-related protein 2 OS=Mus musculus OX=10090 GN=Actr2 PE=1 SV=1	ARP2_MOUSE Actin-related protein 2	Actr2	18.8	6	K	331	___1	-2.11154	2.64641
Q99JY9	sp|Q99JY9|ARP3_MOUSE Actin-related protein 3 OS=Mus musculus OX=10090 GN=Actr3 PE=1 SV=3	ARP3_MOUSE Actin-related protein 3	Actr3	17.9	6	K	42	___1	0.172742	0.185077
Q99JY9	sp|Q99JY9|ARP3_MOUSE Actin-related protein 3 OS=Mus musculus OX=10090 GN=Actr3 PE=1 SV=3	ARP3_MOUSE Actin-related protein 3	Actr3	17.9	6	K	348	___1	0.0572198	0.129693
P37172	sp|P37172|ACVR1_MOUSE Activin receptor type-1 OS=Mus musculus OX=10090 GN=Acvr1 PE=2 SV=2	ACVR1_MOUSE Activin receptor type-1	Acvr1	2.6	2	K	497	___1	0.710931	0.499909
O35598	sp|O35598|ADA10_MOUSE Disintegrin and metalloproteinase domain-containing protein 10 OS=Mus musculus OX=10090 GN=Adam10 PE=1 SV=2	ADA10_MOUSE Disintegrin and metalloproteinase domain-containing protein 10	Adam10	1.7	1	K	722	___1	-1.85092	0.83918
Q61824	sp|Q61824|ADA12_MOUSE Disintegrin and metalloproteinase domain-containing protein 12 OS=Mus musculus OX=10090 GN=Adam12 PE=1 SV=2	ADA12_MOUSE Disintegrin and metalloproteinase domain-containing protein 12	Adam12	1.4	1	K	248	___1	-0.856511	0.558067
Q9Z0F8	sp|Q9Z0F8|ADA17_MOUSE Disintegrin and metalloproteinase domain-containing protein 17 OS=Mus musculus OX=10090 GN=Adam17 PE=1 SV=3	ADA17_MOUSE Disintegrin and metalloproteinase domain-containing protein 17	Adam17	1.6	1	K	728	___1	0.298606	0.340615
Q8VHH7	sp|Q8VHH7|ADCY3_MOUSE Adenylate cyclase type 3 OS=Mus musculus OX=10090 GN=Adcy3 PE=1 SV=2	ADCY3_MOUSE Adenylate cyclase type 3	Adcy3	0.8	1	K	879	___1	-0.337271	0.44309
Q9QYC0	sp|Q9QYC0|ADDA_MOUSE Alpha-adducin OS=Mus musculus OX=10090 GN=Add1 PE=1 SV=2	ADDA_MOUSE Alpha-adducin	Add1	1.4	1	K	288	___1	0.688404	0.268337
Q6F3F9	sp|Q6F3F9|AGRG6_MOUSE Adhesion G-protein coupled receptor G6 OS=Mus musculus OX=10090 GN=Adgrg6 PE=1 SV=1	AGRG6_MOUSE Adhesion G-protein coupled receptor G6	Adgrg6	1.4	1	K	1114	___1	-0.275633	0.374406
Q8JZZ7	sp|Q8JZZ7|AGRL2_MOUSE Adhesion G protein-coupled receptor L2 OS=Mus musculus OX=10090 GN=Adgrl2 PE=1 SV=3	AGRL2_MOUSE Adhesion G protein-coupled receptor L2	Adgrl2	2.3	2	K	1349	___1	-0.472533	1.43534
Q8JZZ7	sp|Q8JZZ7|AGRL2_MOUSE Adhesion G protein-coupled receptor L2 OS=Mus musculus OX=10090 GN=Adgrl2 PE=1 SV=3	AGRL2_MOUSE Adhesion G protein-coupled receptor L2	Adgrl2	2.3	2	K	1028	___1	1.45958	0.380601
Q99JT9	sp|Q99JT9|MTND_MOUSE 1,2-dihydroxy-3-keto-5-methylthiopentene dioxygenase OS=Mus musculus OX=10090 GN=Adi1 PE=1 SV=1	MTND_MOUSE 1,2-dihydroxy-3-keto-5-methylthiopentene dioxygenase	Adi1	8.9	2	K	45	___1	1.10399	1.1056
P55264	sp|P55264|ADK_MOUSE Adenosine kinase OS=Mus musculus OX=10090 GN=Adk PE=1 SV=2	ADK_MOUSE Adenosine kinase	Adk	5.8	2	K	255	___1	0.377508	0.662772
Q9Z103	sp|Q9Z103|ADNP_MOUSE Activity-dependent neuroprotector homeobox protein OS=Mus musculus OX=10090 GN=Adnp PE=1 SV=2	ADNP_MOUSE Activity-dependent neuroprotector homeobox protein	Adnp	4.2	3	K	715	___1	-0.772077	0.353143
Q9JKV1	sp|Q9JKV1|ADRM1_MOUSE Proteasomal ubiquitin receptor ADRM1 OS=Mus musculus OX=10090 GN=Adrm1 PE=1 SV=2	ADRM1_MOUSE Proteasomal ubiquitin receptor ADRM1	Adrm1	10.6	6	K	386	___1	-3.67121	1.55052
Q9JKV1	sp|Q9JKV1|ADRM1_MOUSE Proteasomal ubiquitin receptor ADRM1 OS=Mus musculus OX=10090 GN=Adrm1 PE=1 SV=2	ADRM1_MOUSE Proteasomal ubiquitin receptor ADRM1	Adrm1	10.6	6	K	379	___1	-0.189475	0.194001
Q9JKV1	sp|Q9JKV1|ADRM1_MOUSE Proteasomal ubiquitin receptor ADRM1 OS=Mus musculus OX=10090 GN=Adrm1 PE=1 SV=2	ADRM1_MOUSE Proteasomal ubiquitin receptor ADRM1	Adrm1	10.6	6	K	42	___1	-0.289396	0.575767
Q9JKV1	sp|Q9JKV1|ADRM1_MOUSE Proteasomal ubiquitin receptor ADRM1 OS=Mus musculus OX=10090 GN=Adrm1 PE=1 SV=2	ADRM1_MOUSE Proteasomal ubiquitin receptor ADRM1	Adrm1	10.6	6	K	34	___1	-0.790965	1.19283
P46664	sp|P46664|PURA2_MOUSE Adenylosuccinate synthetase isozyme 2 OS=Mus musculus OX=10090 GN=Adss2 PE=1 SV=2	PURA2_MOUSE Adenylosuccinate synthetase isozyme 2	Adss2	11.8	4	K	118	___1	0.075023	0.139265
P46664	sp|P46664|PURA2_MOUSE Adenylosuccinate synthetase isozyme 2 OS=Mus musculus OX=10090 GN=Adss2 PE=1 SV=2	PURA2_MOUSE Adenylosuccinate synthetase isozyme 2	Adss2	11.8	4	K	157	___1	0.239239	0.278727
Q640N1	sp|Q640N1|AEBP1_MOUSE Adipocyte enhancer-binding protein 1 OS=Mus musculus OX=10090 GN=Aebp1 PE=1 SV=1	AEBP1_MOUSE Adipocyte enhancer-binding protein 1	Aebp1	1.5	1	K	194	___1	0.193051	0.10429
Q8CJG0	sp|Q8CJG0|AGO2_MOUSE Protein argonaute-2 OS=Mus musculus OX=10090 GN=Ago2 PE=1 SV=3	AGO2_MOUSE Protein argonaute-2	Ago2	3.6	2	K	845	___1	0.206989	0.155507
Q8CJG0	sp|Q8CJG0|AGO2_MOUSE Protein argonaute-2 OS=Mus musculus OX=10090 GN=Ago2 PE=1 SV=3	AGO2_MOUSE Protein argonaute-2	Ago2	3.6	2	K	249	___1	0.4914	1.56508
Q8CJF7	sp|Q8CJF7|ELYS_MOUSE Protein ELYS OS=Mus musculus OX=10090 GN=Ahctf1 PE=1 SV=1	ELYS_MOUSE Protein ELYS	Ahctf1	0.4	1	K	595	___1	2.06165	1.05731
P50247	sp|P50247|SAHH_MOUSE Adenosylhomocysteinase OS=Mus musculus OX=10090 GN=Ahcy PE=1 SV=3	SAHH_MOUSE Adenosylhomocysteinase	Ahcy	19.9	10	K	405	___1	-0.389275	0.888695
P50247	sp|P50247|SAHH_MOUSE Adenosylhomocysteinase OS=Mus musculus OX=10090 GN=Ahcy PE=1 SV=3	SAHH_MOUSE Adenosylhomocysteinase	Ahcy	19.9	10	K	186	___1	-1.99794	0.474267
Q80SW1	sp|Q80SW1|SAHH2_MOUSE S-adenosylhomocysteine hydrolase-like protein 1 OS=Mus musculus OX=10090 GN=Ahcyl1 PE=1 SV=1	SAHH2_MOUSE S-adenosylhomocysteine hydrolase-like protein 1	Ahcyl1	11.3	5	K	40	___1	0.02883	0.0148788
Q80SW1	sp|Q80SW1|SAHH2_MOUSE S-adenosylhomocysteine hydrolase-like protein 1 OS=Mus musculus OX=10090 GN=Ahcyl1 PE=1 SV=1;sp|Q68FL4|SAHH3_MOUSE Putative adenosylhomocysteinase 3 OS=Mus musculus OX=10090 GN=Ahcyl2 PE=1 SV=1	SAHH2_MOUSE S-adenosylhomocysteine hydrolase-like protein 1	Ahcyl1	11.3	5	K	111	___1	-2.03009	0.756433
Q80SW1	sp|Q80SW1|SAHH2_MOUSE S-adenosylhomocysteine hydrolase-like protein 1 OS=Mus musculus OX=10090 GN=Ahcyl1 PE=1 SV=1	SAHH2_MOUSE S-adenosylhomocysteine hydrolase-like protein 1	Ahcyl1	11.3	5	K	359	___1	-0.261535	0.204549
Q8N9S3	sp|Q8N9S3|AHSA2_MOUSE Activator of 90 kDa heat shock protein ATPase homolog 2 OS=Mus musculus OX=10090 GN=Ahsa2 PE=1 SV=2	AHSA2_MOUSE Activator of 90 kDa heat shock protein ATPase homolog 2	Ahsa2	11.2	3	K	185	___1	-0.95362	0.339696
Q9Z0X1	sp|Q9Z0X1|AIFM1_MOUSE Apoptosis-inducing factor 1, mitochondrial OS=Mus musculus OX=10090 GN=Aifm1 PE=1 SV=1	AIFM1_MOUSE Apoptosis-inducing factor 1, mitochondrial	Aifm1	5.2	2	K	517	___1	-1.63775	0.709016
Q8BUE4	sp|Q8BUE4|FSP1_MOUSE Ferroptosis suppressor protein 1 OS=Mus musculus OX=10090 GN=Aifm2 PE=1 SV=1	FSP1_MOUSE Ferroptosis suppressor protein 1	Aifm2	5.1	2	K	88	___1	-0.467879	1.24492
P31230	sp|P31230|AIMP1_MOUSE Aminoacyl tRNA synthase complex-interacting multifunctional protein 1 OS=Mus musculus OX=10090 GN=Aimp1 PE=1 SV=2	AIMP1_MOUSE Aminoacyl tRNA synthase complex-interacting multifunctional protein 1	Aimp1	20.6	7	K	310	___1	-1.0458	0.444242
P31230	sp|P31230|AIMP1_MOUSE Aminoacyl tRNA synthase complex-interacting multifunctional protein 1 OS=Mus musculus OX=10090 GN=Aimp1 PE=1 SV=2	AIMP1_MOUSE Aminoacyl tRNA synthase complex-interacting multifunctional protein 1	Aimp1	20.6	7	K	9	___1	-0.135078	0.163046
P31230	sp|P31230|AIMP1_MOUSE Aminoacyl tRNA synthase complex-interacting multifunctional protein 1 OS=Mus musculus OX=10090 GN=Aimp1 PE=1 SV=2	AIMP1_MOUSE Aminoacyl tRNA synthase complex-interacting multifunctional protein 1	Aimp1	20.6	7	K	35	___1	0.372294	0.125244
P31230	sp|P31230|AIMP1_MOUSE Aminoacyl tRNA synthase complex-interacting multifunctional protein 1 OS=Mus musculus OX=10090 GN=Aimp1 PE=1 SV=2	AIMP1_MOUSE Aminoacyl tRNA synthase complex-interacting multifunctional protein 1	Aimp1	20.6	7	K	135	___1	0.354945	0.630845
P31230	sp|P31230|AIMP1_MOUSE Aminoacyl tRNA synthase complex-interacting multifunctional protein 1 OS=Mus musculus OX=10090 GN=Aimp1 PE=1 SV=2	AIMP1_MOUSE Aminoacyl tRNA synthase complex-interacting multifunctional protein 1	Aimp1	20.6	7	K	146	___1	-1.33844	1.00308
P31230	sp|P31230|AIMP1_MOUSE Aminoacyl tRNA synthase complex-interacting multifunctional protein 1 OS=Mus musculus OX=10090 GN=Aimp1 PE=1 SV=2	AIMP1_MOUSE Aminoacyl tRNA synthase complex-interacting multifunctional protein 1	Aimp1	20.6	7	K	33	___1	0.474547	0.509726
O08915	sp|O08915|AIP_MOUSE AH receptor-interacting protein OS=Mus musculus OX=10090 GN=Aip PE=1 SV=1	AIP_MOUSE AH receptor-interacting protein	Aip	10.9	3	K	177	___1	2.70267	2.60887
O08915	sp|O08915|AIP_MOUSE AH receptor-interacting protein OS=Mus musculus OX=10090 GN=Aip PE=1 SV=1	AIP_MOUSE AH receptor-interacting protein	Aip	10.9	3	K	196	___1	0.0414378	0.0797631
Q9R0Y5	sp|Q9R0Y5|KAD1_MOUSE Adenylate kinase isoenzyme 1 OS=Mus musculus OX=10090 GN=Ak1 PE=1 SV=1	KAD1_MOUSE Adenylate kinase isoenzyme 1	Ak1	23.7	4	K	147	___1	3.20649	1.29363
Q9WTP7	sp|Q9WTP7|KAD3_MOUSE GTP:AMP phosphotransferase AK3, mitochondrial OS=Mus musculus OX=10090 GN=Ak3 PE=1 SV=3	KAD3_MOUSE GTP:AMP phosphotransferase AK3, mitochondrial	Ak3	7.5	1	K	174	___1	-1.4126	0.868022
O08715	sp|O08715|AKAP1_MOUSE A-kinase anchor protein 1, mitochondrial OS=Mus musculus OX=10090 GN=Akap1 PE=1 SV=4	AKAP1_MOUSE A-kinase anchor protein 1, mitochondrial	Akap1	2.1	2	K	38	___1	-2.41754	1.52855
Q9WTQ5	sp|Q9WTQ5|AKA12_MOUSE A-kinase anchor protein 12 OS=Mus musculus OX=10090 GN=Akap12 PE=1 SV=1	AKA12_MOUSE A-kinase anchor protein 12	Akap12	16	15	K	313	___1	0.571317	2.13326
Q9WTQ5	sp|Q9WTQ5|AKA12_MOUSE A-kinase anchor protein 12 OS=Mus musculus OX=10090 GN=Akap12 PE=1 SV=1	AKA12_MOUSE A-kinase anchor protein 12	Akap12	16	15	K	304	___1	-0.691381	0.916766
Q9WTQ5	sp|Q9WTQ5|AKA12_MOUSE A-kinase anchor protein 12 OS=Mus musculus OX=10090 GN=Akap12 PE=1 SV=1	AKA12_MOUSE A-kinase anchor protein 12	Akap12	16	15	K	1661	___1	0.96758	0.585908
Q9DBR0	sp|Q9DBR0|AKAP8_MOUSE A-kinase anchor protein 8 OS=Mus musculus OX=10090 GN=Akap8 PE=1 SV=1	AKAP8_MOUSE A-kinase anchor protein 8	Akap8	6.4	5	K	314	___1	-1.39534	0.6288
Q9DBR0	sp|Q9DBR0|AKAP8_MOUSE A-kinase anchor protein 8 OS=Mus musculus OX=10090 GN=Akap8 PE=1 SV=1	AKAP8_MOUSE A-kinase anchor protein 8	Akap8	6.4	5	K	105	___1	-0.311127	0.724901
Q9DBR0	sp|Q9DBR0|AKAP8_MOUSE A-kinase anchor protein 8 OS=Mus musculus OX=10090 GN=Akap8 PE=1 SV=1	AKAP8_MOUSE A-kinase anchor protein 8	Akap8	6.4	5	K	527	___1	0.628158	0.517294
Q9JII6	sp|Q9JII6|AK1A1_MOUSE Aldo-keto reductase family 1 member A1 OS=Mus musculus OX=10090 GN=Akr1a1 PE=1 SV=3	AK1A1_MOUSE Aldo-keto reductase family 1 member A1	Akr1a1	27.4	8	K	153	___1	0.185944	0.547372
Q9JII6	sp|Q9JII6|AK1A1_MOUSE Aldo-keto reductase family 1 member A1 OS=Mus musculus OX=10090 GN=Akr1a1 PE=1 SV=3	AK1A1_MOUSE Aldo-keto reductase family 1 member A1	Akr1a1	27.4	8	K	68	___1	1.16644	0.390585
Q9JII6	sp|Q9JII6|AK1A1_MOUSE Aldo-keto reductase family 1 member A1 OS=Mus musculus OX=10090 GN=Akr1a1 PE=1 SV=3	AK1A1_MOUSE Aldo-keto reductase family 1 member A1	Akr1a1	27.4	8	K	127	___1	0.942329	0.39262
Q9JII6	sp|Q9JII6|AK1A1_MOUSE Aldo-keto reductase family 1 member A1 OS=Mus musculus OX=10090 GN=Akr1a1 PE=1 SV=3	AK1A1_MOUSE Aldo-keto reductase family 1 member A1	Akr1a1	27.4	8	K	30	___1	-0.0980967	0.0341979
Q9JII6	sp|Q9JII6|AK1A1_MOUSE Aldo-keto reductase family 1 member A1 OS=Mus musculus OX=10090 GN=Akr1a1 PE=1 SV=3	AK1A1_MOUSE Aldo-keto reductase family 1 member A1	Akr1a1	27.4	8	K	141	___1	0.055919	0.0457964
P45376	sp|P45376|ALDR_MOUSE Aldo-keto reductase family 1 member B1 OS=Mus musculus OX=10090 GN=Akr1b1 PE=1 SV=3	ALDR_MOUSE Aldo-keto reductase family 1 member B1	Akr1b1	17.7	5	K	62	___1	0.149429	0.131946
P45376	sp|P45376|ALDR_MOUSE Aldo-keto reductase family 1 member B1 OS=Mus musculus OX=10090 GN=Akr1b1 PE=1 SV=3	ALDR_MOUSE Aldo-keto reductase family 1 member B1	Akr1b1	17.7	5	K	263	___1	-0.0341899	0.131205
P45377	sp|P45377|ALD2_MOUSE Aldose reductase-related protein 2 OS=Mus musculus OX=10090 GN=Akr1b8 PE=1 SV=2	ALD2_MOUSE Aldose reductase-related protein 2	Akr1b8	14.6	4	K	29	___1	0.164462	0.168429
P10518	sp|P10518|HEM2_MOUSE Delta-aminolevulinic acid dehydratase OS=Mus musculus OX=10090 GN=Alad PE=1 SV=1	HEM2_MOUSE Delta-aminolevulinic acid dehydratase	Alad	6.7	1	K	87	___1	-0.308	1.09535
Q9Z110	sp|Q9Z110|P5CS_MOUSE Delta-1-pyrroline-5-carboxylate synthase OS=Mus musculus OX=10090 GN=Aldh18a1 PE=1 SV=2	P5CS_MOUSE Delta-1-pyrroline-5-carboxylate synthase	Aldh18a1	4	2	K	408	___1	0.275063	0.233568
O35945	sp|O35945|AL1A7_MOUSE Aldehyde dehydrogenase, cytosolic 1 OS=Mus musculus OX=10090 GN=Aldh1a7 PE=1 SV=1	AL1A7_MOUSE Aldehyde dehydrogenase, cytosolic 1	Aldh1a7	2.2	1	K	499	___1	0.388157	0.746298
P47738	sp|P47738|ALDH2_MOUSE Aldehyde dehydrogenase, mitochondrial OS=Mus musculus OX=10090 GN=Aldh2 PE=1 SV=1	ALDH2_MOUSE Aldehyde dehydrogenase, mitochondrial	Aldh2	10	5	K	377	___1	-0.351597	0.94485
P47740	sp|P47740|AL3A2_MOUSE Aldehyde dehydrogenase family 3 member A2 OS=Mus musculus OX=10090 GN=Aldh3a2 PE=1 SV=2	AL3A2_MOUSE Aldehyde dehydrogenase family 3 member A2	Aldh3a2	5	2	K	274	___1	0.204352	0.159175
P47740	sp|P47740|AL3A2_MOUSE Aldehyde dehydrogenase family 3 member A2 OS=Mus musculus OX=10090 GN=Aldh3a2 PE=1 SV=2	AL3A2_MOUSE Aldehyde dehydrogenase family 3 member A2	Aldh3a2	5	2	K	296	___1	-0.0211461	0.0267682
Q80VQ0	sp|Q80VQ0|AL3B1_MOUSE Aldehyde dehydrogenase family 3 member B1 OS=Mus musculus OX=10090 GN=Aldh3b1 PE=1 SV=1	AL3B1_MOUSE Aldehyde dehydrogenase family 3 member B1	Aldh3b1	4.7	2	K	148	___1	0.199322	0.250571
Q9DBF1	sp|Q9DBF1|AL7A1_MOUSE Alpha-aminoadipic semialdehyde dehydrogenase OS=Mus musculus OX=10090 GN=Aldh7a1 PE=1 SV=4	AL7A1_MOUSE Alpha-aminoadipic semialdehyde dehydrogenase	Aldh7a1	2.4	1	K	86	___1	-2.20806	0.839617
P05064	sp|P05064|ALDOA_MOUSE Fructose-bisphosphate aldolase A OS=Mus musculus OX=10090 GN=Aldoa PE=1 SV=2	ALDOA_MOUSE Fructose-bisphosphate aldolase A	Aldoa	40.4	16	K	330	___1	0.389535	0.993264
P05064	sp|P05064|ALDOA_MOUSE Fructose-bisphosphate aldolase A OS=Mus musculus OX=10090 GN=Aldoa PE=1 SV=2	ALDOA_MOUSE Fructose-bisphosphate aldolase A	Aldoa	40.4	16	K	99	___1	2.73378	1.33408
P05064	sp|P05064|ALDOA_MOUSE Fructose-bisphosphate aldolase A OS=Mus musculus OX=10090 GN=Aldoa PE=1 SV=2;sp|P05063|ALDOC_MOUSE Fructose-bisphosphate aldolase C OS=Mus musculus OX=10090 GN=Aldoc PE=1 SV=4	ALDOA_MOUSE Fructose-bisphosphate aldolase A	Aldoa	40.4	16	K	147	___1	0.105696	0.138303
P05064	sp|P05064|ALDOA_MOUSE Fructose-bisphosphate aldolase A OS=Mus musculus OX=10090 GN=Aldoa PE=1 SV=2	ALDOA_MOUSE Fructose-bisphosphate aldolase A	Aldoa	40.4	16	K	322	___1	1.51812	0.61412
P05064	sp|P05064|ALDOA_MOUSE Fructose-bisphosphate aldolase A OS=Mus musculus OX=10090 GN=Aldoa PE=1 SV=2	ALDOA_MOUSE Fructose-bisphosphate aldolase A	Aldoa	40.4	16	K	108	___1	0.145489	0.20486
P05064	sp|P05064|ALDOA_MOUSE Fructose-bisphosphate aldolase A OS=Mus musculus OX=10090 GN=Aldoa PE=1 SV=2	ALDOA_MOUSE Fructose-bisphosphate aldolase A	Aldoa	40.4	16	K	111	___1	0.396438	0.0649188
P05064	sp|P05064|ALDOA_MOUSE Fructose-bisphosphate aldolase A OS=Mus musculus OX=10090 GN=Aldoa PE=1 SV=2	ALDOA_MOUSE Fructose-bisphosphate aldolase A	Aldoa	40.4	16	K	42	___1	0.0799262	0.137297
P05064	sp|P05064|ALDOA_MOUSE Fructose-bisphosphate aldolase A OS=Mus musculus OX=10090 GN=Aldoa PE=1 SV=2	ALDOA_MOUSE Fructose-bisphosphate aldolase A	Aldoa	40.4	16	K	28	___1	0.0874112	0.190622
P05064	sp|P05064|ALDOA_MOUSE Fructose-bisphosphate aldolase A OS=Mus musculus OX=10090 GN=Aldoa PE=1 SV=2	ALDOA_MOUSE Fructose-bisphosphate aldolase A	Aldoa	40.4	16	K	14	___1	-1.90608	1.91574
Q3UGP8	sp|Q3UGP8|AG10B_MOUSE Putative Dol-P-Glc:Glc(2)Man(9)GlcNAc(2)-PP-Dol alpha-1,2-glucosyltransferase OS=Mus musculus OX=10090 GN=Alg10b PE=1 SV=1	AG10B_MOUSE Putative Dol-P-Glc:Glc(2)Man(9)GlcNAc(2)-PP-Dol alpha-1,2-glucosyltransferase	Alg10b	4.4	2	K	225	___1	-1.24694	0.874822
Q3UGP8	sp|Q3UGP8|AG10B_MOUSE Putative Dol-P-Glc:Glc(2)Man(9)GlcNAc(2)-PP-Dol alpha-1,2-glucosyltransferase OS=Mus musculus OX=10090 GN=Alg10b PE=1 SV=1	AG10B_MOUSE Putative Dol-P-Glc:Glc(2)Man(9)GlcNAc(2)-PP-Dol alpha-1,2-glucosyltransferase	Alg10b	4.4	2	K	123	___1	-0.988733	1.32039
Q9DB25	sp|Q9DB25|ALG5_MOUSE Dolichyl-phosphate beta-glucosyltransferase OS=Mus musculus OX=10090 GN=Alg5 PE=1 SV=1	ALG5_MOUSE Dolichyl-phosphate beta-glucosyltransferase	Alg5	14.2	4	K	50	___1	-0.759041	1.40395
Q9DB25	sp|Q9DB25|ALG5_MOUSE Dolichyl-phosphate beta-glucosyltransferase OS=Mus musculus OX=10090 GN=Alg5 PE=1 SV=1	ALG5_MOUSE Dolichyl-phosphate beta-glucosyltransferase	Alg5	14.2	4	K	53	___1	1.12613	1.24593
Q9DB25	sp|Q9DB25|ALG5_MOUSE Dolichyl-phosphate beta-glucosyltransferase OS=Mus musculus OX=10090 GN=Alg5 PE=1 SV=1	ALG5_MOUSE Dolichyl-phosphate beta-glucosyltransferase	Alg5	14.2	4	K	158	___1	-0.0391019	0.0762927
O08583	sp|O08583|THOC4_MOUSE THO complex subunit 4 OS=Mus musculus OX=10090 GN=Alyref PE=1 SV=3	THOC4_MOUSE THO complex subunit 4	Alyref	18.4	3	K	233	___1	0.370022	0.229763
A2AH22	sp|A2AH22|AMRA1_MOUSE Activating molecule in BECN1-regulated autophagy protein 1 OS=Mus musculus OX=10090 GN=Ambra1 PE=1 SV=1	AMRA1_MOUSE Activating molecule in BECN1-regulated autophagy protein 1	Ambra1	1.2	2	K	175	___1	1.89667	0.414154
P0DMN7	sp|P0DMN7|DCAM1_MOUSE S-adenosylmethionine decarboxylase proenzyme 1 OS=Mus musculus OX=10090 GN=Amd1 PE=1 SV=1;sp|D3Z6H8|DCAM2_MOUSE S-adenosylmethionine decarboxylase proenzyme 2 OS=Mus musculus OX=10090 GN=Amd2 PE=1 SV=1	DCAM1_MOUSE S-adenosylmethionine decarboxylase proenzyme 1	Amd1	3.9	1	K	301	___1	-0.0746456	0.0397779
Q9R049	sp|Q9R049|AMFR_MOUSE E3 ubiquitin-protein ligase AMFR OS=Mus musculus OX=10090 GN=Amfr PE=1 SV=2	AMFR_MOUSE E3 ubiquitin-protein ligase AMFR	Amfr	4.8	3	K	600	___1	-0.588658	1.41167
Q9R049	sp|Q9R049|AMFR_MOUSE E3 ubiquitin-protein ligase AMFR OS=Mus musculus OX=10090 GN=Amfr PE=1 SV=2	AMFR_MOUSE E3 ubiquitin-protein ligase AMFR	Amfr	4.8	3	K	573	___1	-0.516672	1.05413
Q9R049	sp|Q9R049|AMFR_MOUSE E3 ubiquitin-protein ligase AMFR OS=Mus musculus OX=10090 GN=Amfr PE=1 SV=2	AMFR_MOUSE E3 ubiquitin-protein ligase AMFR	Amfr	4.8	3	K	586	___1	-0.920817	2.27214
Q8VHG2	sp|Q8VHG2|AMOT_MOUSE Angiomotin OS=Mus musculus OX=10090 GN=Amot PE=1 SV=3	AMOT_MOUSE Angiomotin	Amot	2.2	2	K	443	___1	-1.36269	1.15608
Q8K2H6	sp|Q8K2H6|APC10_MOUSE Anaphase-promoting complex subunit 10 OS=Mus musculus OX=10090 GN=Anapc10 PE=1 SV=1	APC10_MOUSE Anaphase-promoting complex subunit 10	Anapc10	8.1	1	K	169	___1	0.492032	0.27857
Q8BZQ7	sp|Q8BZQ7|ANC2_MOUSE Anaphase-promoting complex subunit 2 OS=Mus musculus OX=10090 GN=Anapc2 PE=1 SV=2	ANC2_MOUSE Anaphase-promoting complex subunit 2	Anapc2	2	1	K	205	___1	0.169832	0.802995
Q91W96	sp|Q91W96|APC4_MOUSE Anaphase-promoting complex subunit 4 OS=Mus musculus OX=10090 GN=Anapc4 PE=1 SV=1	APC4_MOUSE Anaphase-promoting complex subunit 4	Anapc4	9.8	6	K	630	___1	1.47693	0.326755
Q91W96	sp|Q91W96|APC4_MOUSE Anaphase-promoting complex subunit 4 OS=Mus musculus OX=10090 GN=Anapc4 PE=1 SV=1	APC4_MOUSE Anaphase-promoting complex subunit 4	Anapc4	9.8	6	K	154	___1	0.0769367	0.120991
Q91W96	sp|Q91W96|APC4_MOUSE Anaphase-promoting complex subunit 4 OS=Mus musculus OX=10090 GN=Anapc4 PE=1 SV=1	APC4_MOUSE Anaphase-promoting complex subunit 4	Anapc4	9.8	6	K	800	___1	0.257371	0.553068
Q8BTZ4	sp|Q8BTZ4|APC5_MOUSE Anaphase-promoting complex subunit 5 OS=Mus musculus OX=10090 GN=Anapc5 PE=1 SV=1	APC5_MOUSE Anaphase-promoting complex subunit 5	Anapc5	5.4	3	K	378	___1	0.16075	0.185158
Q8BTZ4	sp|Q8BTZ4|APC5_MOUSE Anaphase-promoting complex subunit 5 OS=Mus musculus OX=10090 GN=Anapc5 PE=1 SV=1	APC5_MOUSE Anaphase-promoting complex subunit 5	Anapc5	5.4	3	K	274	___1	-0.22901	0.594747
Q9WVM3	sp|Q9WVM3|APC7_MOUSE Anaphase-promoting complex subunit 7 OS=Mus musculus OX=10090 GN=Anapc7 PE=1 SV=3	APC7_MOUSE Anaphase-promoting complex subunit 7	Anapc7	7.3	4	K	443	___1	-0.305244	0.602267
Q9WVM3	sp|Q9WVM3|APC7_MOUSE Anaphase-promoting complex subunit 7 OS=Mus musculus OX=10090 GN=Anapc7 PE=1 SV=3	APC7_MOUSE Anaphase-promoting complex subunit 7	Anapc7	7.3	4	K	433	___1	-0.431504	0.20711
Q9JHZ2	sp|Q9JHZ2|ANKH_MOUSE Progressive ankylosis protein OS=Mus musculus OX=10090 GN=Ankh PE=2 SV=1	ANKH_MOUSE Progressive ankylosis protein	Ankh	8.3	3	K	305	___1	2.63077	1.12619
Q9JHZ2	sp|Q9JHZ2|ANKH_MOUSE Progressive ankylosis protein OS=Mus musculus OX=10090 GN=Ankh PE=2 SV=1	ANKH_MOUSE Progressive ankylosis protein	Ankh	8.3	3	K	311	___1	1.12825	1.38974
Q9JHZ2	sp|Q9JHZ2|ANKH_MOUSE Progressive ankylosis protein OS=Mus musculus OX=10090 GN=Ankh PE=2 SV=1	ANKH_MOUSE Progressive ankylosis protein	Ankh	8.3	3	K	127	___1	0.603313	0.137048
Q6ZPS6	sp|Q6ZPS6|AKIB1_MOUSE Ankyrin repeat and IBR domain-containing protein 1 OS=Mus musculus OX=10090 GN=Ankib1 PE=1 SV=2	AKIB1_MOUSE Ankyrin repeat and IBR domain-containing protein 1	Ankib1	2.9	3	K	580	___1	-0.754411	0.293982
Q6P1H6	sp|Q6P1H6|ANKL2_MOUSE Ankyrin repeat and LEM domain-containing protein 2 OS=Mus musculus OX=10090 GN=Ankle2 PE=1 SV=2	ANKL2_MOUSE Ankyrin repeat and LEM domain-containing protein 2	Ankle2	2.6	2	K	695	___1	-0.0235831	0.0587297
Q6P1H6	sp|Q6P1H6|ANKL2_MOUSE Ankyrin repeat and LEM domain-containing protein 2 OS=Mus musculus OX=10090 GN=Ankle2 PE=1 SV=2	ANKL2_MOUSE Ankyrin repeat and LEM domain-containing protein 2	Ankle2	2.6	2	K	709	___1	-0.895074	0.508665
Q80UP5	sp|Q80UP5|AN13A_MOUSE Ankyrin repeat domain-containing protein 13A OS=Mus musculus OX=10090 GN=Ankrd13a PE=1 SV=2	AN13A_MOUSE Ankyrin repeat domain-containing protein 13A	Ankrd13a	9	5	K	217	___1	0.0447394	0.101976
Q80UP5	sp|Q80UP5|AN13A_MOUSE Ankyrin repeat domain-containing protein 13A OS=Mus musculus OX=10090 GN=Ankrd13a PE=1 SV=2	AN13A_MOUSE Ankyrin repeat domain-containing protein 13A	Ankrd13a	9	5	K	239	___1	0.851836	0.628067
Q80UP5	sp|Q80UP5|AN13A_MOUSE Ankyrin repeat domain-containing protein 13A OS=Mus musculus OX=10090 GN=Ankrd13a PE=1 SV=2	AN13A_MOUSE Ankyrin repeat domain-containing protein 13A	Ankrd13a	9	5	K	257	___1	0.223063	0.418963
Q6PD24	sp|Q6PD24|AN13D_MOUSE Ankyrin repeat domain-containing protein 13D OS=Mus musculus OX=10090 GN=Ankrd13d PE=1 SV=2	AN13D_MOUSE Ankyrin repeat domain-containing protein 13D	Ankrd13d	3.6	1	K	555	___1	-0.0410175	0.0525359
Q99NH0	sp|Q99NH0|ANR17_MOUSE Ankyrin repeat domain-containing protein 17 OS=Mus musculus OX=10090 GN=Ankrd17 PE=1 SV=2	ANR17_MOUSE Ankyrin repeat domain-containing protein 17	Ankrd17	1.7	4	K	1326	___1	-2.24126	0.984548
Q8BTZ5	sp|Q8BTZ5|ANR46_MOUSE Ankyrin repeat domain-containing protein 46 OS=Mus musculus OX=10090 GN=Ankrd46 PE=1 SV=1	ANR46_MOUSE Ankyrin repeat domain-containing protein 46	Ankrd46	10.1	2	K	122	___1	0.302524	0.507646
Q8BTZ5	sp|Q8BTZ5|ANR46_MOUSE Ankyrin repeat domain-containing protein 46 OS=Mus musculus OX=10090 GN=Ankrd46 PE=1 SV=1	ANR46_MOUSE Ankyrin repeat domain-containing protein 46	Ankrd46	10.1	2	K	137	___1	-0.183163	0.125212
Q8BTI7	sp|Q8BTI7|ANR52_MOUSE Serine/threonine-protein phosphatase 6 regulatory ankyrin repeat subunit C OS=Mus musculus OX=10090 GN=Ankrd52 PE=1 SV=1	ANR52_MOUSE Serine/threonine-protein phosphatase 6 regulatory ankyrin repeat subunit C	Ankrd52	1.5	1	K	31	___1	1.43035	0.60753
Q8K298	sp|Q8K298|ANLN_MOUSE Anillin OS=Mus musculus OX=10090 GN=Anln PE=1 SV=2	ANLN_MOUSE Anillin	Anln	2.1	2	K	764	___1	-0.810707	0.857212
Q8K298	sp|Q8K298|ANLN_MOUSE Anillin OS=Mus musculus OX=10090 GN=Anln PE=1 SV=2	ANLN_MOUSE Anillin	Anln	2.1	2	K	785	___1	-1.79396	0.83386
Q8BH79	sp|Q8BH79|ANO10_MOUSE Anoctamin-10 OS=Mus musculus OX=10090 GN=Ano10 PE=1 SV=1	ANO10_MOUSE Anoctamin-10	Ano10	3.9	3	K	648	___1	-1.759	0.80426
Q8BH79	sp|Q8BH79|ANO10_MOUSE Anoctamin-10 OS=Mus musculus OX=10090 GN=Ano10 PE=1 SV=1	ANO10_MOUSE Anoctamin-10	Ano10	3.9	3	K	58	___1	0.0531368	0.0670382
Q6P9J9	sp|Q6P9J9|ANO6_MOUSE Anoctamin-6 OS=Mus musculus OX=10090 GN=Ano6 PE=1 SV=1	ANO6_MOUSE Anoctamin-6	Ano6	5.2	4	K	889	___1	-1.5583	0.569955
Q6P9J9	sp|Q6P9J9|ANO6_MOUSE Anoctamin-6 OS=Mus musculus OX=10090 GN=Ano6 PE=1 SV=1	ANO6_MOUSE Anoctamin-6	Ano6	5.2	4	K	909	___1	-0.206408	1.18555
Q6P9J9	sp|Q6P9J9|ANO6_MOUSE Anoctamin-6 OS=Mus musculus OX=10090 GN=Ano6 PE=1 SV=1	ANO6_MOUSE Anoctamin-6	Ano6	5.2	4	K	154	___1	-0.355226	0.189505
Q6P9J9	sp|Q6P9J9|ANO6_MOUSE Anoctamin-6 OS=Mus musculus OX=10090 GN=Ano6 PE=1 SV=1	ANO6_MOUSE Anoctamin-6	Ano6	5.2	4	K	645	___1	-0.353067	0.813513
O35381	sp|O35381|AN32A_MOUSE Acidic leucine-rich nuclear phosphoprotein 32 family member A OS=Mus musculus OX=10090 GN=Anp32a PE=1 SV=1;sp|Q64G17|AN32C_MOUSE Putative acidic leucine-rich nuclear phosphoprotein 32 family member C OS=Mus musculus OX=10090 GN=Anp32c	AN32A_MOUSE Acidic leucine-rich nuclear phosphoprotein 32 family member A	Anp32a	8.1	4	K	99	___1	0.338865	0.712098
O35381	sp|O35381|AN32A_MOUSE Acidic leucine-rich nuclear phosphoprotein 32 family member A OS=Mus musculus OX=10090 GN=Anp32a PE=1 SV=1;sp|Q64G17|AN32C_MOUSE Putative acidic leucine-rich nuclear phosphoprotein 32 family member C OS=Mus musculus OX=10090 GN=Anp32c	AN32A_MOUSE Acidic leucine-rich nuclear phosphoprotein 32 family member A	Anp32a	8.1	4	K	101	___1	1.93931	1.0777
Q9EST5	sp|Q9EST5|AN32B_MOUSE Acidic leucine-rich nuclear phosphoprotein 32 family member B OS=Mus musculus OX=10090 GN=Anp32b PE=1 SV=1	AN32B_MOUSE Acidic leucine-rich nuclear phosphoprotein 32 family member B	Anp32b	3.7	1	K	110	___1	0.0141023	0.0333177
P97822	sp|P97822|AN32E_MOUSE Acidic leucine-rich nuclear phosphoprotein 32 family member E OS=Mus musculus OX=10090 GN=Anp32e PE=1 SV=2	AN32E_MOUSE Acidic leucine-rich nuclear phosphoprotein 32 family member E	Anp32e	11.5	3	K	101	___1	1.07973	1.03697
P97822	sp|P97822|AN32E_MOUSE Acidic leucine-rich nuclear phosphoprotein 32 family member E OS=Mus musculus OX=10090 GN=Anp32e PE=1 SV=2	AN32E_MOUSE Acidic leucine-rich nuclear phosphoprotein 32 family member E	Anp32e	11.5	3	K	12	___1	0.275626	0.948793
P97822	sp|P97822|AN32E_MOUSE Acidic leucine-rich nuclear phosphoprotein 32 family member E OS=Mus musculus OX=10090 GN=Anp32e PE=1 SV=2	AN32E_MOUSE Acidic leucine-rich nuclear phosphoprotein 32 family member E	Anp32e	11.5	3	K	65	___1	0.758427	0.330211
Q9CZ52	sp|Q9CZ52|ANTR1_MOUSE Anthrax toxin receptor 1 OS=Mus musculus OX=10090 GN=Antxr1 PE=1 SV=2	ANTR1_MOUSE Anthrax toxin receptor 1	Antxr1	6.6	4	K	417	___1	-1.72069	0.809081
Q9CZ52	sp|Q9CZ52|ANTR1_MOUSE Anthrax toxin receptor 1 OS=Mus musculus OX=10090 GN=Antxr1 PE=1 SV=2	ANTR1_MOUSE Anthrax toxin receptor 1	Antxr1	6.6	4	K	449	___1	1.1214	1.2623
Q6DFX2	sp|Q6DFX2|ANTR2_MOUSE Anthrax toxin receptor 2 OS=Mus musculus OX=10090 GN=Antxr2 PE=1 SV=1	ANTR2_MOUSE Anthrax toxin receptor 2	Antxr2	11.3	5	K	448	___1	-1.08121	0.400166
Q6DFX2	sp|Q6DFX2|ANTR2_MOUSE Anthrax toxin receptor 2 OS=Mus musculus OX=10090 GN=Antxr2 PE=1 SV=1	ANTR2_MOUSE Anthrax toxin receptor 2	Antxr2	11.3	5	K	399	___1	-0.00230535	0.0041807
P10107	sp|P10107|ANXA1_MOUSE Annexin A1 OS=Mus musculus OX=10090 GN=Anxa1 PE=1 SV=2	ANXA1_MOUSE Annexin A1	Anxa1	34.7	16	K	90	___1	0.585867	2.1459
P10107	sp|P10107|ANXA1_MOUSE Annexin A1 OS=Mus musculus OX=10090 GN=Anxa1 PE=1 SV=2	ANXA1_MOUSE Annexin A1	Anxa1	34.7	16	K	185	___1	0.126217	0.14618
P10107	sp|P10107|ANXA1_MOUSE Annexin A1 OS=Mus musculus OX=10090 GN=Anxa1 PE=1 SV=2	ANXA1_MOUSE Annexin A1	Anxa1	34.7	16	K	166	___1	0.959138	3.03953
P10107	sp|P10107|ANXA1_MOUSE Annexin A1 OS=Mus musculus OX=10090 GN=Anxa1 PE=1 SV=2	ANXA1_MOUSE Annexin A1	Anxa1	34.7	16	K	26	___1	1.04404	0.904122
P10107	sp|P10107|ANXA1_MOUSE Annexin A1 OS=Mus musculus OX=10090 GN=Anxa1 PE=1 SV=2	ANXA1_MOUSE Annexin A1	Anxa1	34.7	16	K	287	___1	0.58126	0.979305
P10107	sp|P10107|ANXA1_MOUSE Annexin A1 OS=Mus musculus OX=10090 GN=Anxa1 PE=1 SV=2	ANXA1_MOUSE Annexin A1	Anxa1	34.7	16	K	81	___1	-1.84989	0.881136
P10107	sp|P10107|ANXA1_MOUSE Annexin A1 OS=Mus musculus OX=10090 GN=Anxa1 PE=1 SV=2	ANXA1_MOUSE Annexin A1	Anxa1	34.7	16	K	250	___1	0.817372	1.46771
P10107	sp|P10107|ANXA1_MOUSE Annexin A1 OS=Mus musculus OX=10090 GN=Anxa1 PE=1 SV=2	ANXA1_MOUSE Annexin A1	Anxa1	34.7	16	K	161	___1	0.322023	0.644385
P97384	sp|P97384|ANX11_MOUSE Annexin A11 OS=Mus musculus OX=10090 GN=Anxa11 PE=1 SV=2	ANX11_MOUSE Annexin A11	Anxa11	7.4	4	K	313	___1	1.35512	0.526967
P07356	sp|P07356|ANXA2_MOUSE Annexin A2 OS=Mus musculus OX=10090 GN=Anxa2 PE=1 SV=2	ANXA2_MOUSE Annexin A2	Anxa2	55.2	19	K	47	___1	0.0573144	0.00774723
P07356	sp|P07356|ANXA2_MOUSE Annexin A2 OS=Mus musculus OX=10090 GN=Anxa2 PE=1 SV=2	ANXA2_MOUSE Annexin A2	Anxa2	55.2	19	K	204	___1	0.47145	1.98575
P07356	sp|P07356|ANXA2_MOUSE Annexin A2 OS=Mus musculus OX=10090 GN=Anxa2 PE=1 SV=2	ANXA2_MOUSE Annexin A2	Anxa2	55.2	19	K	302	___1	0.196134	0.225345
P07356	sp|P07356|ANXA2_MOUSE Annexin A2 OS=Mus musculus OX=10090 GN=Anxa2 PE=1 SV=2	ANXA2_MOUSE Annexin A2	Anxa2	55.2	19	K	324	___1	-1.2639	0.394574
P07356	sp|P07356|ANXA2_MOUSE Annexin A2 OS=Mus musculus OX=10090 GN=Anxa2 PE=1 SV=2	ANXA2_MOUSE Annexin A2	Anxa2	55.2	19	K	115	___1	1.21746	0.257793
P07356	sp|P07356|ANXA2_MOUSE Annexin A2 OS=Mus musculus OX=10090 GN=Anxa2 PE=1 SV=2	ANXA2_MOUSE Annexin A2	Anxa2	55.2	19	K	233	___1	-0.813273	0.486501
O35639	sp|O35639|ANXA3_MOUSE Annexin A3 OS=Mus musculus OX=10090 GN=Anxa3 PE=1 SV=4	ANXA3_MOUSE Annexin A3	Anxa3	32.5	10	K	169	___1	0.726632	0.339853
O35639	sp|O35639|ANXA3_MOUSE Annexin A3 OS=Mus musculus OX=10090 GN=Anxa3 PE=1 SV=4	ANXA3_MOUSE Annexin A3	Anxa3	32.5	10	K	13	___1	2.82362	1.13317
O35639	sp|O35639|ANXA3_MOUSE Annexin A3 OS=Mus musculus OX=10090 GN=Anxa3 PE=1 SV=4	ANXA3_MOUSE Annexin A3	Anxa3	32.5	10	K	177	___1	-0.679775	0.966209
O35639	sp|O35639|ANXA3_MOUSE Annexin A3 OS=Mus musculus OX=10090 GN=Anxa3 PE=1 SV=4	ANXA3_MOUSE Annexin A3	Anxa3	32.5	10	K	263	___1	-0.961552	1.85111
P97429	sp|P97429|ANXA4_MOUSE Annexin A4 OS=Mus musculus OX=10090 GN=Anxa4 PE=1 SV=4	ANXA4_MOUSE Annexin A4	Anxa4	28.2	11	K	218	___1	-0.107283	0.147572
P97429	sp|P97429|ANXA4_MOUSE Annexin A4 OS=Mus musculus OX=10090 GN=Anxa4 PE=1 SV=4	ANXA4_MOUSE Annexin A4	Anxa4	28.2	11	K	4	___1	0.48116	0.707696
P97429	sp|P97429|ANXA4_MOUSE Annexin A4 OS=Mus musculus OX=10090 GN=Anxa4 PE=1 SV=4	ANXA4_MOUSE Annexin A4	Anxa4	28.2	11	K	184	___1	0.247703	0.344624
P97429	sp|P97429|ANXA4_MOUSE Annexin A4 OS=Mus musculus OX=10090 GN=Anxa4 PE=1 SV=4	ANXA4_MOUSE Annexin A4	Anxa4	28.2	11	K	246	___1	-0.306645	1.21257
P97429	sp|P97429|ANXA4_MOUSE Annexin A4 OS=Mus musculus OX=10090 GN=Anxa4 PE=1 SV=4	ANXA4_MOUSE Annexin A4	Anxa4	28.2	11	K	259	___1	0.0373033	0.0617209
P48036	sp|P48036|ANXA5_MOUSE Annexin A5 OS=Mus musculus OX=10090 GN=Anxa5 PE=1 SV=1	ANXA5_MOUSE Annexin A5	Anxa5	21	7	K	99	___1	2.09491	0.815262
P48036	sp|P48036|ANXA5_MOUSE Annexin A5 OS=Mus musculus OX=10090 GN=Anxa5 PE=1 SV=1	ANXA5_MOUSE Annexin A5	Anxa5	21	7	K	95	___1	2.09517	0.596414
P48036	sp|P48036|ANXA5_MOUSE Annexin A5 OS=Mus musculus OX=10090 GN=Anxa5 PE=1 SV=1	ANXA5_MOUSE Annexin A5	Anxa5	21	7	K	74	___1	0.244311	0.407697
P14824	sp|P14824|ANXA6_MOUSE Annexin A6 OS=Mus musculus OX=10090 GN=Anxa6 PE=1 SV=3	ANXA6_MOUSE Annexin A6	Anxa6	14.1	8	K	478	___1	1.94138	0.564902
P14824	sp|P14824|ANXA6_MOUSE Annexin A6 OS=Mus musculus OX=10090 GN=Anxa6 PE=1 SV=3	ANXA6_MOUSE Annexin A6	Anxa6	14.1	8	K	3	___1	1.5058	0.866605
P14824	sp|P14824|ANXA6_MOUSE Annexin A6 OS=Mus musculus OX=10090 GN=Anxa6 PE=1 SV=3	ANXA6_MOUSE Annexin A6	Anxa6	14.1	8	K	135	___1	-0.152083	0.0958001
Q3TYQ9	sp|Q3TYQ9|AOXD_MOUSE Aldehyde oxidase 4 OS=Mus musculus OX=10090 GN=Aox4 PE=1 SV=1	AOXD_MOUSE Aldehyde oxidase 4	Aox4	0.7	1	K	1223	___1	1.20214	0.895424
P35585	sp|P35585|AP1M1_MOUSE AP-1 complex subunit mu-1 OS=Mus musculus OX=10090 GN=Ap1m1 PE=1 SV=3	AP1M1_MOUSE AP-1 complex subunit mu-1	Ap1m1	10.4	4	K	326	___1	-1.4874	0.345363
P35585	sp|P35585|AP1M1_MOUSE AP-1 complex subunit mu-1 OS=Mus musculus OX=10090 GN=Ap1m1 PE=1 SV=3	AP1M1_MOUSE AP-1 complex subunit mu-1	Ap1m1	10.4	4	K	217	___1	0.50943	0.390186
P35585	sp|P35585|AP1M1_MOUSE AP-1 complex subunit mu-1 OS=Mus musculus OX=10090 GN=Ap1m1 PE=1 SV=3	AP1M1_MOUSE AP-1 complex subunit mu-1	Ap1m1	10.4	4	K	229	___1	-0.752081	0.549933
P17426	sp|P17426|AP2A1_MOUSE AP-2 complex subunit alpha-1 OS=Mus musculus OX=10090 GN=Ap2a1 PE=1 SV=1;sp|P17427|AP2A2_MOUSE AP-2 complex subunit alpha-2 OS=Mus musculus OX=10090 GN=Ap2a2 PE=1 SV=2	AP2A1_MOUSE AP-2 complex subunit alpha-1	Ap2a1	7.2	2	K	48	___1	0.328587	0.417762
P17426	sp|P17426|AP2A1_MOUSE AP-2 complex subunit alpha-1 OS=Mus musculus OX=10090 GN=Ap2a1 PE=1 SV=1;sp|P17427|AP2A2_MOUSE AP-2 complex subunit alpha-2 OS=Mus musculus OX=10090 GN=Ap2a2 PE=1 SV=2	AP2A1_MOUSE AP-2 complex subunit alpha-1	Ap2a1	7.2	2	K	117	___1	-0.331758	1.08834
P17427	sp|P17427|AP2A2_MOUSE AP-2 complex subunit alpha-2 OS=Mus musculus OX=10090 GN=Ap2a2 PE=1 SV=2	AP2A2_MOUSE AP-2 complex subunit alpha-2	Ap2a2	7.8	3	K	631	___1	-0.136848	0.226049
P17427	sp|P17427|AP2A2_MOUSE AP-2 complex subunit alpha-2 OS=Mus musculus OX=10090 GN=Ap2a2 PE=1 SV=2	AP2A2_MOUSE AP-2 complex subunit alpha-2	Ap2a2	7.8	3	K	569	___1	-0.287921	0.367343
Q9DBG3	sp|Q9DBG3|AP2B1_MOUSE AP-2 complex subunit beta OS=Mus musculus OX=10090 GN=Ap2b1 PE=1 SV=1;sp|O35643|AP1B1_MOUSE AP-1 complex subunit beta-1 OS=Mus musculus OX=10090 GN=Ap1b1 PE=1 SV=2	AP2B1_MOUSE AP-2 complex subunit beta	Ap2b1	4.1	3	K	335	___1	-0.756357	0.362732
P84091	sp|P84091|AP2M1_MOUSE AP-2 complex subunit mu OS=Mus musculus OX=10090 GN=Ap2m1 PE=1 SV=1	AP2M1_MOUSE AP-2 complex subunit mu	Ap2m1	16.1	8	K	235	___1	-0.475868	2.21789
P84091	sp|P84091|AP2M1_MOUSE AP-2 complex subunit mu OS=Mus musculus OX=10090 GN=Ap2m1 PE=1 SV=1	AP2M1_MOUSE AP-2 complex subunit mu	Ap2m1	16.1	8	K	224	___1	-1.95133	0.434051
P84091	sp|P84091|AP2M1_MOUSE AP-2 complex subunit mu OS=Mus musculus OX=10090 GN=Ap2m1 PE=1 SV=1	AP2M1_MOUSE AP-2 complex subunit mu	Ap2m1	16.1	8	K	227	___1	1.33148	0.362772
P84091	sp|P84091|AP2M1_MOUSE AP-2 complex subunit mu OS=Mus musculus OX=10090 GN=Ap2m1 PE=1 SV=1	AP2M1_MOUSE AP-2 complex subunit mu	Ap2m1	16.1	8	K	139	___1	0.5012	0.306473
P84091	sp|P84091|AP2M1_MOUSE AP-2 complex subunit mu OS=Mus musculus OX=10090 GN=Ap2m1 PE=1 SV=1	AP2M1_MOUSE AP-2 complex subunit mu	Ap2m1	16.1	8	K	281	___1	-1.91266	0.981286
P84091	sp|P84091|AP2M1_MOUSE AP-2 complex subunit mu OS=Mus musculus OX=10090 GN=Ap2m1 PE=1 SV=1	AP2M1_MOUSE AP-2 complex subunit mu	Ap2m1	16.1	8	K	410	___1	-2.63255	0.882078
P84091	sp|P84091|AP2M1_MOUSE AP-2 complex subunit mu OS=Mus musculus OX=10090 GN=Ap2m1 PE=1 SV=1	AP2M1_MOUSE AP-2 complex subunit mu	Ap2m1	16.1	8	K	224	___2	0.662351	0.319874
P84091	sp|P84091|AP2M1_MOUSE AP-2 complex subunit mu OS=Mus musculus OX=10090 GN=Ap2m1 PE=1 SV=1	AP2M1_MOUSE AP-2 complex subunit mu	Ap2m1	16.1	8	K	227	___2	0.718048	0.327858
Q9Z1T1	sp|Q9Z1T1|AP3B1_MOUSE AP-3 complex subunit beta-1 OS=Mus musculus OX=10090 GN=Ap3b1 PE=1 SV=2	AP3B1_MOUSE AP-3 complex subunit beta-1	Ap3b1	5.2	5	K	125	___1	-0.840093	0.477595
Q9Z1T1	sp|Q9Z1T1|AP3B1_MOUSE AP-3 complex subunit beta-1 OS=Mus musculus OX=10090 GN=Ap3b1 PE=1 SV=2	AP3B1_MOUSE AP-3 complex subunit beta-1	Ap3b1	5.2	5	K	90	___1	0.179343	0.048774
Q9Z1T1	sp|Q9Z1T1|AP3B1_MOUSE AP-3 complex subunit beta-1 OS=Mus musculus OX=10090 GN=Ap3b1 PE=1 SV=2	AP3B1_MOUSE AP-3 complex subunit beta-1	Ap3b1	5.2	5	K	338	___1	-1.28166	0.72189
O54774	sp|O54774|AP3D1_MOUSE AP-3 complex subunit delta-1 OS=Mus musculus OX=10090 GN=Ap3d1 PE=1 SV=1	AP3D1_MOUSE AP-3 complex subunit delta-1	Ap3d1	4.3	4	K	386	___1	1.05157	0.711991
O54774	sp|O54774|AP3D1_MOUSE AP-3 complex subunit delta-1 OS=Mus musculus OX=10090 GN=Ap3d1 PE=1 SV=1	AP3D1_MOUSE AP-3 complex subunit delta-1	Ap3d1	4.3	4	K	7	___1	0.390683	0.816715
O54774	sp|O54774|AP3D1_MOUSE AP-3 complex subunit delta-1 OS=Mus musculus OX=10090 GN=Ap3d1 PE=1 SV=1	AP3D1_MOUSE AP-3 complex subunit delta-1	Ap3d1	4.3	4	K	828	___1	-0.106223	0.0331061
Q9JKC8	sp|Q9JKC8|AP3M1_MOUSE AP-3 complex subunit mu-1 OS=Mus musculus OX=10090 GN=Ap3m1 PE=1 SV=1;sp|Q8R2R9|AP3M2_MOUSE AP-3 complex subunit mu-2 OS=Mus musculus OX=10090 GN=Ap3m2 PE=1 SV=1	AP3M1_MOUSE AP-3 complex subunit mu-1	Ap3m1	2.9	1	K	398	___1	-0.0057888	0.02578
Q9JKC7	sp|Q9JKC7|AP4M1_MOUSE AP-4 complex subunit mu-1 OS=Mus musculus OX=10090 GN=Ap4m1 PE=1 SV=1	AP4M1_MOUSE AP-4 complex subunit mu-1	Ap4m1	3.6	1	K	184	___1	0.0889193	0.209572
P28352	sp|P28352|APEX1_MOUSE DNA-(apurinic or apyrimidinic site) endonuclease OS=Mus musculus OX=10090 GN=Apex1 PE=1 SV=2	APEX1_MOUSE DNA-(apurinic or apyrimidinic site) endonuclease	Apex1	16.4	4	K	51	___1	-0.0360527	0.0359121
O35841	sp|O35841|API5_MOUSE Apoptosis inhibitor 5 OS=Mus musculus OX=10090 GN=Api5 PE=1 SV=2	API5_MOUSE Apoptosis inhibitor 5	Api5	12.5	6	K	202	___1	-0.0635465	0.0985909
O35841	sp|O35841|API5_MOUSE Apoptosis inhibitor 5 OS=Mus musculus OX=10090 GN=Api5 PE=1 SV=2	API5_MOUSE Apoptosis inhibitor 5	Api5	12.5	6	K	160	___1	-2.253	0.894091
Q06335	sp|Q06335|APLP2_MOUSE Amyloid-like protein 2 OS=Mus musculus OX=10090 GN=Aplp2 PE=1 SV=4	APLP2_MOUSE Amyloid-like protein 2	Aplp2	4.8	3	K	688	___1	1.36323	0.325152
P12023	sp|P12023|A4_MOUSE Amyloid-beta A4 protein OS=Mus musculus OX=10090 GN=App PE=1 SV=3	A4_MOUSE Amyloid-beta A4 protein	App	2.1	1	K	751	___1	-0.252447	0.254632
P08030	sp|P08030|APT_MOUSE Adenine phosphoribosyltransferase OS=Mus musculus OX=10090 GN=Aprt PE=1 SV=2	APT_MOUSE Adenine phosphoribosyltransferase	Aprt	30	4	K	34	___1	-0.792131	0.564213
P08030	sp|P08030|APT_MOUSE Adenine phosphoribosyltransferase OS=Mus musculus OX=10090 GN=Aprt PE=1 SV=2	APT_MOUSE Adenine phosphoribosyltransferase	Aprt	30	4	K	7	___1	-0.0769571	0.1855
P08030	sp|P08030|APT_MOUSE Adenine phosphoribosyltransferase OS=Mus musculus OX=10090 GN=Aprt PE=1 SV=2	APT_MOUSE Adenine phosphoribosyltransferase	Aprt	30	4	K	57	___1	-1.03662	0.300413
Q5XJY5	sp|Q5XJY5|COPD_MOUSE Coatomer subunit delta OS=Mus musculus OX=10090 GN=Arcn1 PE=1 SV=2	COPD_MOUSE Coatomer subunit delta	Arcn1	15.3	7	K	233	___1	-0.00281652	0.00308031
Q5XJY5	sp|Q5XJY5|COPD_MOUSE Coatomer subunit delta OS=Mus musculus OX=10090 GN=Arcn1 PE=1 SV=2	COPD_MOUSE Coatomer subunit delta	Arcn1	15.3	7	K	309	___1	1.75418	1.95281
Q5XJY5	sp|Q5XJY5|COPD_MOUSE Coatomer subunit delta OS=Mus musculus OX=10090 GN=Arcn1 PE=1 SV=2	COPD_MOUSE Coatomer subunit delta	Arcn1	15.3	7	K	323	___1	1.17383	1.27868
Q5XJY5	sp|Q5XJY5|COPD_MOUSE Coatomer subunit delta OS=Mus musculus OX=10090 GN=Arcn1 PE=1 SV=2	COPD_MOUSE Coatomer subunit delta	Arcn1	15.3	7	K	351	___1	-1.38815	0.470491
Q5XJY5	sp|Q5XJY5|COPD_MOUSE Coatomer subunit delta OS=Mus musculus OX=10090 GN=Arcn1 PE=1 SV=2	COPD_MOUSE Coatomer subunit delta	Arcn1	15.3	7	K	142	___1	-1.28065	0.465015
P62331	sp|P62331|ARF6_MOUSE ADP-ribosylation factor 6 OS=Mus musculus OX=10090 GN=Arf6 PE=1 SV=2	ARF6_MOUSE ADP-ribosylation factor 6	Arf6	7.4	1	K	69	___1	0.562577	0.816651
Q9EPJ9	sp|Q9EPJ9|ARFG1_MOUSE ADP-ribosylation factor GTPase-activating protein 1 OS=Mus musculus OX=10090 GN=Arfgap1 PE=1 SV=2	ARFG1_MOUSE ADP-ribosylation factor GTPase-activating protein 1	Arfgap1	9.4	4	K	114	___1	0.456352	0.686193
Q9EPJ9	sp|Q9EPJ9|ARFG1_MOUSE ADP-ribosylation factor GTPase-activating protein 1 OS=Mus musculus OX=10090 GN=Arfgap1 PE=1 SV=2	ARFG1_MOUSE ADP-ribosylation factor GTPase-activating protein 1	Arfgap1	9.4	4	K	226	___1	1.16394	0.991533
A2A5R2	sp|A2A5R2|BIG2_MOUSE Brefeldin A-inhibited guanine nucleotide-exchange protein 2 OS=Mus musculus OX=10090 GN=Arfgef2 PE=1 SV=1	BIG2_MOUSE Brefeldin A-inhibited guanine nucleotide-exchange protein 2	Arfgef2	1.2	1	K	847	___1	0.596501	0.284138
A2A5R2	sp|A2A5R2|BIG2_MOUSE Brefeldin A-inhibited guanine nucleotide-exchange protein 2 OS=Mus musculus OX=10090 GN=Arfgef2 PE=1 SV=1;sp|G3X9K3|BIG1_MOUSE Brefeldin A-inhibited guanine nucleotide-exchange protein 1 OS=Mus musculus OX=10090 GN=Arfgef1 PE=1 SV=1	BIG2_MOUSE Brefeldin A-inhibited guanine nucleotide-exchange protein 2	Arfgef2	1.2	1	K	546	___1	-1.82024	2.83244
Q5FWK3	sp|Q5FWK3|RHG01_MOUSE Rho GTPase-activating protein 1 OS=Mus musculus OX=10090 GN=Arhgap1 PE=1 SV=1	RHG01_MOUSE Rho GTPase-activating protein 1	Arhgap1	18.9	6	K	80	___1	-0.0350679	0.0689932
Q5FWK3	sp|Q5FWK3|RHG01_MOUSE Rho GTPase-activating protein 1 OS=Mus musculus OX=10090 GN=Arhgap1 PE=1 SV=1	RHG01_MOUSE Rho GTPase-activating protein 1	Arhgap1	18.9	6	K	212	___1	0.195632	0.430172
Q5FWK3	sp|Q5FWK3|RHG01_MOUSE Rho GTPase-activating protein 1 OS=Mus musculus OX=10090 GN=Arhgap1 PE=1 SV=1	RHG01_MOUSE Rho GTPase-activating protein 1	Arhgap1	18.9	6	K	48	___1	-2.75318	4.81253
Q5FWK3	sp|Q5FWK3|RHG01_MOUSE Rho GTPase-activating protein 1 OS=Mus musculus OX=10090 GN=Arhgap1 PE=1 SV=1	RHG01_MOUSE Rho GTPase-activating protein 1	Arhgap1	18.9	6	K	222	___1	-1.75051	0.998712
Q8CGF1	sp|Q8CGF1|RHG29_MOUSE Rho GTPase-activating protein 29 OS=Mus musculus OX=10090 GN=Arhgap29 PE=1 SV=1	RHG29_MOUSE Rho GTPase-activating protein 29	Arhgap29	0.8	1	K	242	___1	0.157722	0.153834
Q99PT1	sp|Q99PT1|GDIR1_MOUSE Rho GDP-dissociation inhibitor 1 OS=Mus musculus OX=10090 GN=Arhgdia PE=1 SV=3	GDIR1_MOUSE Rho GDP-dissociation inhibitor 1	Arhgdia	43.6	9	K	167	___1	0.229074	0.284875
Q99PT1	sp|Q99PT1|GDIR1_MOUSE Rho GDP-dissociation inhibitor 1 OS=Mus musculus OX=10090 GN=Arhgdia PE=1 SV=3	GDIR1_MOUSE Rho GDP-dissociation inhibitor 1	Arhgdia	43.6	9	K	141	___1	-0.319162	0.779432
Q99PT1	sp|Q99PT1|GDIR1_MOUSE Rho GDP-dissociation inhibitor 1 OS=Mus musculus OX=10090 GN=Arhgdia PE=1 SV=3	GDIR1_MOUSE Rho GDP-dissociation inhibitor 1	Arhgdia	43.6	9	K	52	___1	0.167154	1.44192
Q61599	sp|Q61599|GDIR2_MOUSE Rho GDP-dissociation inhibitor 2 OS=Mus musculus OX=10090 GN=Arhgdib PE=1 SV=3	GDIR2_MOUSE Rho GDP-dissociation inhibitor 2	Arhgdib	27.5	4	K	29	___1	-0.847683	0.386453
Q61599	sp|Q61599|GDIR2_MOUSE Rho GDP-dissociation inhibitor 2 OS=Mus musculus OX=10090 GN=Arhgdib PE=1 SV=3	GDIR2_MOUSE Rho GDP-dissociation inhibitor 2	Arhgdib	27.5	4	K	32	___1	0.209618	0.124587
Q61599	sp|Q61599|GDIR2_MOUSE Rho GDP-dissociation inhibitor 2 OS=Mus musculus OX=10090 GN=Arhgdib PE=1 SV=3	GDIR2_MOUSE Rho GDP-dissociation inhibitor 2	Arhgdib	27.5	4	K	116	___1	1.64585	0.916076
Q61210	sp|Q61210|ARHG1_MOUSE Rho guanine nucleotide exchange factor 1 OS=Mus musculus OX=10090 GN=Arhgef1 PE=1 SV=2	ARHG1_MOUSE Rho guanine nucleotide exchange factor 1	Arhgef1	2.9	2	K	286	___1	0.771362	0.366426
Q60875	sp|Q60875|ARHG2_MOUSE Rho guanine nucleotide exchange factor 2 OS=Mus musculus OX=10090 GN=Arhgef2 PE=1 SV=4	ARHG2_MOUSE Rho guanine nucleotide exchange factor 2	Arhgef2	3.6	3	K	601	___1	-0.903154	0.464204
Q60875	sp|Q60875|ARHG2_MOUSE Rho guanine nucleotide exchange factor 2 OS=Mus musculus OX=10090 GN=Arhgef2 PE=1 SV=4	ARHG2_MOUSE Rho guanine nucleotide exchange factor 2	Arhgef2	3.6	3	K	354	___1	-0.682966	0.401799
Q9ES28	sp|Q9ES28|ARHG7_MOUSE Rho guanine nucleotide exchange factor 7 OS=Mus musculus OX=10090 GN=Arhgef7 PE=1 SV=2	ARHG7_MOUSE Rho guanine nucleotide exchange factor 7	Arhgef7	2	1	K	794	___1	-0.181026	0.199455
A2BH40	sp|A2BH40|ARI1A_MOUSE AT-rich interactive domain-containing protein 1A OS=Mus musculus OX=10090 GN=Arid1a PE=1 SV=1	ARI1A_MOUSE AT-rich interactive domain-containing protein 1A	Arid1a	0.7	1	K	1926	___1	-1.03861	0.727774
E9Q7E2	sp|E9Q7E2|ARID2_MOUSE AT-rich interactive domain-containing protein 2 OS=Mus musculus OX=10090 GN=Arid2 PE=1 SV=1	ARID2_MOUSE AT-rich interactive domain-containing protein 2	Arid2	0.9	1	K	1710	___1	-0.557479	0.431085
Q9Z1K5	sp|Q9Z1K5|ARI1_MOUSE E3 ubiquitin-protein ligase ARIH1 OS=Mus musculus OX=10090 GN=Arih1 PE=1 SV=3	ARI1_MOUSE E3 ubiquitin-protein ligase ARIH1	Arih1	8.5	5	K	396	___1	0.306377	0.355007
Q8BGR6	sp|Q8BGR6|ARL15_MOUSE ADP-ribosylation factor-like protein 15 OS=Mus musculus OX=10090 GN=Arl15 PE=1 SV=1	ARL15_MOUSE ADP-ribosylation factor-like protein 15	Arl15	4.9	1	K	157	___1	0.216965	0.587576
Q9D0J4	sp|Q9D0J4|ARL2_MOUSE ADP-ribosylation factor-like protein 2 OS=Mus musculus OX=10090 GN=Arl2 PE=1 SV=1	ARL2_MOUSE ADP-ribosylation factor-like protein 2	Arl2	7.1	1	K	71	___1	0.627122	0.281413
Q9WUL7	sp|Q9WUL7|ARL3_MOUSE ADP-ribosylation factor-like protein 3 OS=Mus musculus OX=10090 GN=Arl3 PE=1 SV=1	ARL3_MOUSE ADP-ribosylation factor-like protein 3	Arl3	5.5	1	K	11	___1	0.332126	0.726689
Q8R5J9	sp|Q8R5J9|PRAF3_MOUSE PRA1 family protein 3 OS=Mus musculus OX=10090 GN=Arl6ip5 PE=1 SV=2	PRAF3_MOUSE PRA1 family protein 3	Arl6ip5	11.7	3	K	185	___1	0.0185916	0.0255853
Q8R5J9	sp|Q8R5J9|PRAF3_MOUSE PRA1 family protein 3 OS=Mus musculus OX=10090 GN=Arl6ip5 PE=1 SV=2	PRAF3_MOUSE PRA1 family protein 3	Arl6ip5	11.7	3	K	151	___1	0.262116	0.696449
Q8BH07	sp|Q8BH07|AR6P6_MOUSE ADP-ribosylation factor-like protein 6-interacting protein 6 OS=Mus musculus OX=10090 GN=Arl6ip6 PE=1 SV=1	AR6P6_MOUSE ADP-ribosylation factor-like protein 6-interacting protein 6	Arl6ip6	5.3	1	K	86	___1	1.42603	0.967553
Q8VEH3	sp|Q8VEH3|ARL8A_MOUSE ADP-ribosylation factor-like protein 8A OS=Mus musculus OX=10090 GN=Arl8a PE=1 SV=1	ARL8A_MOUSE ADP-ribosylation factor-like protein 8A	Arl8a	8.1	2	K	141	___1	0.368371	0.480884
Q9CQW2	sp|Q9CQW2|ARL8B_MOUSE ADP-ribosylation factor-like protein 8B OS=Mus musculus OX=10090 GN=Arl8b PE=1 SV=1	ARL8B_MOUSE ADP-ribosylation factor-like protein 8B	Arl8b	12.9	3	K	141	___1	0.513265	1.24563
Q9CQW2	sp|Q9CQW2|ARL8B_MOUSE ADP-ribosylation factor-like protein 8B OS=Mus musculus OX=10090 GN=Arl8b PE=1 SV=1	ARL8B_MOUSE ADP-ribosylation factor-like protein 8B	Arl8b	12.9	3	K	146	___1	-0.30878	0.473456
Q8BHS6	sp|Q8BHS6|ARMX3_MOUSE Armadillo repeat-containing X-linked protein 3 OS=Mus musculus OX=10090 GN=Armcx3 PE=1 SV=1	ARMX3_MOUSE Armadillo repeat-containing X-linked protein 3	Armcx3	4	1	K	260	___1	0.101685	0.283555
P53762	sp|P53762|ARNT_MOUSE Aryl hydrocarbon receptor nuclear translocator OS=Mus musculus OX=10090 GN=Arnt PE=1 SV=3	ARNT_MOUSE Aryl hydrocarbon receptor nuclear translocator	Arnt	2.1	1	K	661	___1	2.5986	1.30732
Q9WV32	sp|Q9WV32|ARC1B_MOUSE Actin-related protein 2/3 complex subunit 1B OS=Mus musculus OX=10090 GN=Arpc1b PE=1 SV=4	ARC1B_MOUSE Actin-related protein 2/3 complex subunit 1B	Arpc1b	14	5	K	326	___1	0.861961	0.506702
Q9WV32	sp|Q9WV32|ARC1B_MOUSE Actin-related protein 2/3 complex subunit 1B OS=Mus musculus OX=10090 GN=Arpc1b PE=1 SV=4	ARC1B_MOUSE Actin-related protein 2/3 complex subunit 1B	Arpc1b	14	5	K	308	___1	-0.0727317	0.189265
Q9WV32	sp|Q9WV32|ARC1B_MOUSE Actin-related protein 2/3 complex subunit 1B OS=Mus musculus OX=10090 GN=Arpc1b PE=1 SV=4	ARC1B_MOUSE Actin-related protein 2/3 complex subunit 1B	Arpc1b	14	5	K	289	___1	0.168652	0.367218
Q9WV32	sp|Q9WV32|ARC1B_MOUSE Actin-related protein 2/3 complex subunit 1B OS=Mus musculus OX=10090 GN=Arpc1b PE=1 SV=4	ARC1B_MOUSE Actin-related protein 2/3 complex subunit 1B	Arpc1b	14	5	K	367	___1	0.869541	0.504011
Q9CVB6	sp|Q9CVB6|ARPC2_MOUSE Actin-related protein 2/3 complex subunit 2 OS=Mus musculus OX=10090 GN=Arpc2 PE=1 SV=3	ARPC2_MOUSE Actin-related protein 2/3 complex subunit 2	Arpc2	20.3	6	K	77	___1	0.356979	0.158872
Q9CVB6	sp|Q9CVB6|ARPC2_MOUSE Actin-related protein 2/3 complex subunit 2 OS=Mus musculus OX=10090 GN=Arpc2 PE=1 SV=3	ARPC2_MOUSE Actin-related protein 2/3 complex subunit 2	Arpc2	20.3	6	K	65	___1	0.226964	0.903999
Q9CVB6	sp|Q9CVB6|ARPC2_MOUSE Actin-related protein 2/3 complex subunit 2 OS=Mus musculus OX=10090 GN=Arpc2 PE=1 SV=3	ARPC2_MOUSE Actin-related protein 2/3 complex subunit 2	Arpc2	20.3	6	K	275	___1	-0.754735	0.324009
Q9CVB6	sp|Q9CVB6|ARPC2_MOUSE Actin-related protein 2/3 complex subunit 2 OS=Mus musculus OX=10090 GN=Arpc2 PE=1 SV=3	ARPC2_MOUSE Actin-related protein 2/3 complex subunit 2	Arpc2	20.3	6	K	136	___1	0.422327	1.62094
Q9JM76	sp|Q9JM76|ARPC3_MOUSE Actin-related protein 2/3 complex subunit 3 OS=Mus musculus OX=10090 GN=Arpc3 PE=1 SV=3	ARPC3_MOUSE Actin-related protein 2/3 complex subunit 3	Arpc3	6.2	1	K	123	___1	-0.252165	0.323966
Q9CPW4	sp|Q9CPW4|ARPC5_MOUSE Actin-related protein 2/3 complex subunit 5 OS=Mus musculus OX=10090 GN=Arpc5 PE=1 SV=3	ARPC5_MOUSE Actin-related protein 2/3 complex subunit 5	Arpc5	27.8	4	K	93	___1	0.465074	0.285904
Q9CPW4	sp|Q9CPW4|ARPC5_MOUSE Actin-related protein 2/3 complex subunit 5 OS=Mus musculus OX=10090 GN=Arpc5 PE=1 SV=3	ARPC5_MOUSE Actin-related protein 2/3 complex subunit 5	Arpc5	27.8	4	K	100	___1	0.297179	0.171627
Q9CPW4	sp|Q9CPW4|ARPC5_MOUSE Actin-related protein 2/3 complex subunit 5 OS=Mus musculus OX=10090 GN=Arpc5 PE=1 SV=3	ARPC5_MOUSE Actin-related protein 2/3 complex subunit 5	Arpc5	27.8	4	K	3	___1	-4.50272	1.42774
P56212	sp|P56212|ARP19_MOUSE cAMP-regulated phosphoprotein 19 OS=Mus musculus OX=10090 GN=Arpp19 PE=1 SV=2;sp|P60840|ENSA_MOUSE Alpha-endosulfine OS=Mus musculus OX=10090 GN=Ensa PE=1 SV=1	ARP19_MOUSE cAMP-regulated phosphoprotein 19	Arpp19	14.3	2	K	58	___1	0.676786	0.35046
P56212	sp|P56212|ARP19_MOUSE cAMP-regulated phosphoprotein 19 OS=Mus musculus OX=10090 GN=Arpp19 PE=1 SV=2;sp|P60840|ENSA_MOUSE Alpha-endosulfine OS=Mus musculus OX=10090 GN=Ensa PE=1 SV=1	ARP19_MOUSE cAMP-regulated phosphoprotein 19	Arpp19	14.3	2	K	69	___1	-0.224377	0.0951943
Q9WV54	sp|Q9WV54|ASAH1_MOUSE Acid ceramidase OS=Mus musculus OX=10090 GN=Asah1 PE=1 SV=1	ASAH1_MOUSE Acid ceramidase	Asah1	9.1	3	K	94	___1	-0.0964635	0.0914181
Q91WR3	sp|Q91WR3|ASCC2_MOUSE Activating signal cointegrator 1 complex subunit 2 OS=Mus musculus OX=10090 GN=Ascc2 PE=1 SV=1	ASCC2_MOUSE Activating signal cointegrator 1 complex subunit 2	Ascc2	6.7	4	K	412	___1	-2.47842	1.80128
Q91WR3	sp|Q91WR3|ASCC2_MOUSE Activating signal cointegrator 1 complex subunit 2 OS=Mus musculus OX=10090 GN=Ascc2 PE=1 SV=1	ASCC2_MOUSE Activating signal cointegrator 1 complex subunit 2	Ascc2	6.7	4	K	303	___1	-0.0615633	0.0270579
Q91WR3	sp|Q91WR3|ASCC2_MOUSE Activating signal cointegrator 1 complex subunit 2 OS=Mus musculus OX=10090 GN=Ascc2 PE=1 SV=1	ASCC2_MOUSE Activating signal cointegrator 1 complex subunit 2	Ascc2	6.7	4	K	32	___1	0.64048	0.259074
E9PZJ8	sp|E9PZJ8|ASCC3_MOUSE Activating signal cointegrator 1 complex subunit 3 OS=Mus musculus OX=10090 GN=Ascc3 PE=1 SV=1	ASCC3_MOUSE Activating signal cointegrator 1 complex subunit 3	Ascc3	5.6	10	K	1026	___1	-1.35046	0.620099
E9PZJ8	sp|E9PZJ8|ASCC3_MOUSE Activating signal cointegrator 1 complex subunit 3 OS=Mus musculus OX=10090 GN=Ascc3 PE=1 SV=1	ASCC3_MOUSE Activating signal cointegrator 1 complex subunit 3	Ascc3	5.6	10	K	861	___1	-1.25411	0.498001
E9PZJ8	sp|E9PZJ8|ASCC3_MOUSE Activating signal cointegrator 1 complex subunit 3 OS=Mus musculus OX=10090 GN=Ascc3 PE=1 SV=1	ASCC3_MOUSE Activating signal cointegrator 1 complex subunit 3	Ascc3	5.6	10	K	1145	___1	-0.802094	0.409603
E9PZJ8	sp|E9PZJ8|ASCC3_MOUSE Activating signal cointegrator 1 complex subunit 3 OS=Mus musculus OX=10090 GN=Ascc3 PE=1 SV=1	ASCC3_MOUSE Activating signal cointegrator 1 complex subunit 3	Ascc3	5.6	10	K	30	___1	-0.156164	0.359377
E9PZJ8	sp|E9PZJ8|ASCC3_MOUSE Activating signal cointegrator 1 complex subunit 3 OS=Mus musculus OX=10090 GN=Ascc3 PE=1 SV=1	ASCC3_MOUSE Activating signal cointegrator 1 complex subunit 3	Ascc3	5.6	10	K	18	___1	-0.46317	0.874112
Q91X20	sp|Q91X20|ASH2L_MOUSE Set1/Ash2 histone methyltransferase complex subunit ASH2 OS=Mus musculus OX=10090 GN=Ash2l PE=1 SV=1	ASH2L_MOUSE Set1/Ash2 histone methyltransferase complex subunit ASH2	Ash2l	6.6	4	K	388	___1	0.771193	0.821244
Q61024	sp|Q61024|ASNS_MOUSE Asparagine synthetase [glutamine-hydrolyzing] OS=Mus musculus OX=10090 GN=Asns PE=1 SV=3	ASNS_MOUSE Asparagine synthetase [glutamine-hydrolyzing]	Asns	8.2	4	K	467	___1	0.266467	0.0743965
Q8BSY0	sp|Q8BSY0|ASPH_MOUSE Aspartyl/asparaginyl beta-hydroxylase OS=Mus musculus OX=10090 GN=Asph PE=1 SV=1	ASPH_MOUSE Aspartyl/asparaginyl beta-hydroxylase	Asph	2.6	2	K	119	___1	0.0359885	0.0661011
Q8CJ27	sp|Q8CJ27|ASPM_MOUSE Abnormal spindle-like microcephaly-associated protein homolog OS=Mus musculus OX=10090 GN=Aspm PE=1 SV=2	ASPM_MOUSE Abnormal spindle-like microcephaly-associated protein homolog	Aspm	0.4	1	K	2195	___1	-0.516289	1.78695
P59598	sp|P59598|ASXL1_MOUSE Polycomb group protein ASXL1 OS=Mus musculus OX=10090 GN=Asxl1 PE=1 SV=1	ASXL1_MOUSE Polycomb group protein ASXL1	Asxl1	4.4	4	K	351	___1	-0.165448	0.168049
P59598	sp|P59598|ASXL1_MOUSE Polycomb group protein ASXL1 OS=Mus musculus OX=10090 GN=Asxl1 PE=1 SV=1	ASXL1_MOUSE Polycomb group protein ASXL1	Asxl1	4.4	4	K	367	___1	-1.89837	1.27487
Q8VD46	sp|Q8VD46|ASZ1_MOUSE Ankyrin repeat, SAM and basic leucine zipper domain-containing protein 1 OS=Mus musculus OX=10090 GN=Asz1 PE=1 SV=2	ASZ1_MOUSE Ankyrin repeat, SAM and basic leucine zipper domain-containing protein 1	Asz1	2.7	1	K	208	___2	-0.32052	0.22187
Q8VD46	sp|Q8VD46|ASZ1_MOUSE Ankyrin repeat, SAM and basic leucine zipper domain-containing protein 1 OS=Mus musculus OX=10090 GN=Asz1 PE=1 SV=2	ASZ1_MOUSE Ankyrin repeat, SAM and basic leucine zipper domain-containing protein 1	Asz1	2.7	1	K	213	___2	-0.32052	0.22187
Q9D5T0	sp|Q9D5T0|ATAD1_MOUSE ATPase family AAA domain-containing protein 1 OS=Mus musculus OX=10090 GN=Atad1 PE=1 SV=1	ATAD1_MOUSE ATPase family AAA domain-containing protein 1	Atad1	5.8	2	K	263	___1	-0.443629	1.19168
Q9D5T0	sp|Q9D5T0|ATAD1_MOUSE ATPase family AAA domain-containing protein 1 OS=Mus musculus OX=10090 GN=Atad1 PE=1 SV=1	ATAD1_MOUSE ATPase family AAA domain-containing protein 1	Atad1	5.8	2	K	274	___1	-0.304741	1.13945
Q60765	sp|Q60765|ATF3_MOUSE Cyclic AMP-dependent transcription factor ATF-3 OS=Mus musculus OX=10090 GN=Atf3 PE=2 SV=1	ATF3_MOUSE Cyclic AMP-dependent transcription factor ATF-3	Atf3	5.5	1	K	136	___1	1.36425	1.40776
Q7TT18	sp|Q7TT18|MCAF1_MOUSE Activating transcription factor 7-interacting protein 1 OS=Mus musculus OX=10090 GN=Atf7ip PE=1 SV=1	MCAF1_MOUSE Activating transcription factor 7-interacting protein 1	Atf7ip	3.1	3	K	983	___2	-0.208759	0.923957
Q7TT18	sp|Q7TT18|MCAF1_MOUSE Activating transcription factor 7-interacting protein 1 OS=Mus musculus OX=10090 GN=Atf7ip PE=1 SV=1	MCAF1_MOUSE Activating transcription factor 7-interacting protein 1	Atf7ip	3.1	3	K	993	___2	-0.208759	0.923957
Q6PA06	sp|Q6PA06|ATLA2_MOUSE Atlastin-2 OS=Mus musculus OX=10090 GN=Atl2 PE=1 SV=1	ATLA2_MOUSE Atlastin-2	Atl2	2.6	1	K	270	___1	-1.90977	1.50643
Q91YH5	sp|Q91YH5|ATLA3_MOUSE Atlastin-3 OS=Mus musculus OX=10090 GN=Atl3 PE=1 SV=1	ATLA3_MOUSE Atlastin-3	Atl3	11.3	4	K	330	___1	0.0650012	0.0454495
Q91YH5	sp|Q91YH5|ATLA3_MOUSE Atlastin-3 OS=Mus musculus OX=10090 GN=Atl3 PE=1 SV=1	ATLA3_MOUSE Atlastin-3	Atl3	11.3	4	K	239	___1	-0.0800181	0.0226039
Q62388	sp|Q62388|ATM_MOUSE Serine-protein kinase ATM OS=Mus musculus OX=10090 GN=Atm PE=1 SV=2	ATM_MOUSE Serine-protein kinase ATM	Atm	0.3	1	K	572	___1	-1.01995	0.364768
P98197	sp|P98197|AT11A_MOUSE Probable phospholipid-transporting ATPase IH OS=Mus musculus OX=10090 GN=Atp11a PE=1 SV=1	AT11A_MOUSE Probable phospholipid-transporting ATPase IH	Atp11a	2	2	K	680	___1	-0.409617	1.24049
P98197	sp|P98197|AT11A_MOUSE Probable phospholipid-transporting ATPase IH OS=Mus musculus OX=10090 GN=Atp11a PE=1 SV=1	AT11A_MOUSE Probable phospholipid-transporting ATPase IH	Atp11a	2	2	K	592	___1	0.351812	0.693711
Q9EPE9	sp|Q9EPE9|AT131_MOUSE Manganese-transporting ATPase 13A1 OS=Mus musculus OX=10090 GN=Atp13a1 PE=1 SV=2	AT131_MOUSE Manganese-transporting ATPase 13A1	Atp13a1	3.1	3	K	913	___1	0.502705	0.188517
Q9EPE9	sp|Q9EPE9|AT131_MOUSE Manganese-transporting ATPase 13A1 OS=Mus musculus OX=10090 GN=Atp13a1 PE=1 SV=2	AT131_MOUSE Manganese-transporting ATPase 13A1	Atp13a1	3.1	3	K	611	___1	0.0356382	0.0712351
Q8VDN2	sp|Q8VDN2|AT1A1_MOUSE Sodium/potassium-transporting ATPase subunit alpha-1 OS=Mus musculus OX=10090 GN=Atp1a1 PE=1 SV=1	AT1A1_MOUSE Sodium/potassium-transporting ATPase subunit alpha-1	Atp1a1	16.8	17	K	444	___1	-0.391558	1.23987
Q8VDN2	sp|Q8VDN2|AT1A1_MOUSE Sodium/potassium-transporting ATPase subunit alpha-1 OS=Mus musculus OX=10090 GN=Atp1a1 PE=1 SV=1	AT1A1_MOUSE Sodium/potassium-transporting ATPase subunit alpha-1	Atp1a1	16.8	17	K	9	___1	0.10916	0.137404
Q8VDN2	sp|Q8VDN2|AT1A1_MOUSE Sodium/potassium-transporting ATPase subunit alpha-1 OS=Mus musculus OX=10090 GN=Atp1a1 PE=1 SV=1;sp|Q64436|ATP4A_MOUSE Potassium-transporting ATPase alpha chain 1 OS=Mus musculus OX=10090 GN=Atp4a PE=1 SV=3	AT1A1_MOUSE Sodium/potassium-transporting ATPase subunit alpha-1	Atp1a1	16.8	17	K	508	___1	-0.321289	0.257519
Q8VDN2	sp|Q8VDN2|AT1A1_MOUSE Sodium/potassium-transporting ATPase subunit alpha-1 OS=Mus musculus OX=10090 GN=Atp1a1 PE=1 SV=1;sp|Q6PIC6|AT1A3_MOUSE Sodium/potassium-transporting ATPase subunit alpha-3 OS=Mus musculus OX=10090 GN=Atp1a3 PE=1 SV=1;sp|Q6PIE5|AT1A2_	AT1A1_MOUSE Sodium/potassium-transporting ATPase subunit alpha-1	Atp1a1	16.8	17	K	843	___1	-0.660879	1.95577
Q8VDN2	sp|Q8VDN2|AT1A1_MOUSE Sodium/potassium-transporting ATPase subunit alpha-1 OS=Mus musculus OX=10090 GN=Atp1a1 PE=1 SV=1;sp|Q6PIC6|AT1A3_MOUSE Sodium/potassium-transporting ATPase subunit alpha-3 OS=Mus musculus OX=10090 GN=Atp1a3 PE=1 SV=1;sp|Q6PIE5|AT1A2_	AT1A1_MOUSE Sodium/potassium-transporting ATPase subunit alpha-1	Atp1a1	16.8	17	K	950	___1	-0.761375	1.99474
Q8VDN2	sp|Q8VDN2|AT1A1_MOUSE Sodium/potassium-transporting ATPase subunit alpha-1 OS=Mus musculus OX=10090 GN=Atp1a1 PE=1 SV=1	AT1A1_MOUSE Sodium/potassium-transporting ATPase subunit alpha-1	Atp1a1	16.8	17	K	1019	___1	-0.688613	1.25782
Q8VDN2	sp|Q8VDN2|AT1A1_MOUSE Sodium/potassium-transporting ATPase subunit alpha-1 OS=Mus musculus OX=10090 GN=Atp1a1 PE=1 SV=1	AT1A1_MOUSE Sodium/potassium-transporting ATPase subunit alpha-1	Atp1a1	16.8	17	K	840	___2	-2.69195	1.21571
Q8VDN2	sp|Q8VDN2|AT1A1_MOUSE Sodium/potassium-transporting ATPase subunit alpha-1 OS=Mus musculus OX=10090 GN=Atp1a1 PE=1 SV=1;sp|Q6PIC6|AT1A3_MOUSE Sodium/potassium-transporting ATPase subunit alpha-3 OS=Mus musculus OX=10090 GN=Atp1a3 PE=1 SV=1;sp|Q6PIE5|AT1A2_	AT1A1_MOUSE Sodium/potassium-transporting ATPase subunit alpha-1	Atp1a1	16.8	17	K	843	___2	-1.99359	1.34006
O55143	sp|O55143|AT2A2_MOUSE Sarcoplasmic/endoplasmic reticulum calcium ATPase 2 OS=Mus musculus OX=10090 GN=Atp2a2 PE=1 SV=2;sp|Q8R429|AT2A1_MOUSE Sarcoplasmic/endoplasmic reticulum calcium ATPase 1 OS=Mus musculus OX=10090 GN=Atp2a1 PE=1 SV=1	AT2A2_MOUSE Sarcoplasmic/endoplasmic reticulum calcium ATPase 2	Atp2a2	3.3	3	K	128	___1	0.270025	0.178779
O55143	sp|O55143|AT2A2_MOUSE Sarcoplasmic/endoplasmic reticulum calcium ATPase 2 OS=Mus musculus OX=10090 GN=Atp2a2 PE=1 SV=2	AT2A2_MOUSE Sarcoplasmic/endoplasmic reticulum calcium ATPase 2	Atp2a2	3.3	3	K	460	___1	-0.395552	0.670246
G5E829	sp|G5E829|AT2B1_MOUSE Plasma membrane calcium-transporting ATPase 1 OS=Mus musculus OX=10090 GN=Atp2b1 PE=1 SV=1	AT2B1_MOUSE Plasma membrane calcium-transporting ATPase 1	Atp2b1	13	10	K	337	___1	0.548038	0.677637
G5E829	sp|G5E829|AT2B1_MOUSE Plasma membrane calcium-transporting ATPase 1 OS=Mus musculus OX=10090 GN=Atp2b1 PE=1 SV=1	AT2B1_MOUSE Plasma membrane calcium-transporting ATPase 1	Atp2b1	13	10	K	1174	___1	0.994869	0.663759
G5E829	sp|G5E829|AT2B1_MOUSE Plasma membrane calcium-transporting ATPase 1 OS=Mus musculus OX=10090 GN=Atp2b1 PE=1 SV=1	AT2B1_MOUSE Plasma membrane calcium-transporting ATPase 1	Atp2b1	13	10	K	601	___1	0.00848262	0.0493104
G5E829	sp|G5E829|AT2B1_MOUSE Plasma membrane calcium-transporting ATPase 1 OS=Mus musculus OX=10090 GN=Atp2b1 PE=1 SV=1;sp|Q9R0K7|AT2B2_MOUSE Plasma membrane calcium-transporting ATPase 2 OS=Mus musculus OX=10090 GN=Atp2b2 PE=1 SV=2	AT2B1_MOUSE Plasma membrane calcium-transporting ATPase 1	Atp2b1	13	10	K	747	___1	0.226308	0.512936
G5E829	sp|G5E829|AT2B1_MOUSE Plasma membrane calcium-transporting ATPase 1 OS=Mus musculus OX=10090 GN=Atp2b1 PE=1 SV=1	AT2B1_MOUSE Plasma membrane calcium-transporting ATPase 1	Atp2b1	13	10	K	312	___1	-0.729077	0.548247
G5E829	sp|G5E829|AT2B1_MOUSE Plasma membrane calcium-transporting ATPase 1 OS=Mus musculus OX=10090 GN=Atp2b1 PE=1 SV=1	AT2B1_MOUSE Plasma membrane calcium-transporting ATPase 1	Atp2b1	13	10	K	64	___1	-1.60487	0.795743
G5E829	sp|G5E829|AT2B1_MOUSE Plasma membrane calcium-transporting ATPase 1 OS=Mus musculus OX=10090 GN=Atp2b1 PE=1 SV=1;sp|Q9R0K7|AT2B2_MOUSE Plasma membrane calcium-transporting ATPase 2 OS=Mus musculus OX=10090 GN=Atp2b2 PE=1 SV=2	AT2B1_MOUSE Plasma membrane calcium-transporting ATPase 1	Atp2b1	13	10	K	1134	___1	0.17641	0.193944
Q03265	sp|Q03265|ATPA_MOUSE ATP synthase subunit alpha, mitochondrial OS=Mus musculus OX=10090 GN=Atp5f1a PE=1 SV=1	ATPA_MOUSE ATP synthase subunit alpha, mitochondrial	Atp5f1a	28.2	20	K	427	___1	0.303866	0.24443
Q03265	sp|Q03265|ATPA_MOUSE ATP synthase subunit alpha, mitochondrial OS=Mus musculus OX=10090 GN=Atp5f1a PE=1 SV=1	ATPA_MOUSE ATP synthase subunit alpha, mitochondrial	Atp5f1a	28.2	20	K	239	___1	-0.363349	0.29611
Q03265	sp|Q03265|ATPA_MOUSE ATP synthase subunit alpha, mitochondrial OS=Mus musculus OX=10090 GN=Atp5f1a PE=1 SV=1	ATPA_MOUSE ATP synthase subunit alpha, mitochondrial	Atp5f1a	28.2	20	K	167	___1	-0.725839	1.25021
Q03265	sp|Q03265|ATPA_MOUSE ATP synthase subunit alpha, mitochondrial OS=Mus musculus OX=10090 GN=Atp5f1a PE=1 SV=1	ATPA_MOUSE ATP synthase subunit alpha, mitochondrial	Atp5f1a	28.2	20	K	498	___1	-0.47679	0.7992
Q03265	sp|Q03265|ATPA_MOUSE ATP synthase subunit alpha, mitochondrial OS=Mus musculus OX=10090 GN=Atp5f1a PE=1 SV=1	ATPA_MOUSE ATP synthase subunit alpha, mitochondrial	Atp5f1a	28.2	20	K	218	___1	0.607661	0.215925
Q03265	sp|Q03265|ATPA_MOUSE ATP synthase subunit alpha, mitochondrial OS=Mus musculus OX=10090 GN=Atp5f1a PE=1 SV=1	ATPA_MOUSE ATP synthase subunit alpha, mitochondrial	Atp5f1a	28.2	20	K	531	___1	-0.914351	3.4066
Q03265	sp|Q03265|ATPA_MOUSE ATP synthase subunit alpha, mitochondrial OS=Mus musculus OX=10090 GN=Atp5f1a PE=1 SV=1	ATPA_MOUSE ATP synthase subunit alpha, mitochondrial	Atp5f1a	28.2	20	K	261	___1	-0.690292	0.621053
Q03265	sp|Q03265|ATPA_MOUSE ATP synthase subunit alpha, mitochondrial OS=Mus musculus OX=10090 GN=Atp5f1a PE=1 SV=1	ATPA_MOUSE ATP synthase subunit alpha, mitochondrial	Atp5f1a	28.2	20	K	161	___1	-0.408595	1.24143
P56480	sp|P56480|ATPB_MOUSE ATP synthase subunit beta, mitochondrial OS=Mus musculus OX=10090 GN=Atp5f1b PE=1 SV=2	ATPB_MOUSE ATP synthase subunit beta, mitochondrial	Atp5f1b	38.8	16	K	522	___1	0.261668	0.0692018
P56480	sp|P56480|ATPB_MOUSE ATP synthase subunit beta, mitochondrial OS=Mus musculus OX=10090 GN=Atp5f1b PE=1 SV=2	ATPB_MOUSE ATP synthase subunit beta, mitochondrial	Atp5f1b	38.8	16	K	201	___1	-0.676389	0.291784
P56480	sp|P56480|ATPB_MOUSE ATP synthase subunit beta, mitochondrial OS=Mus musculus OX=10090 GN=Atp5f1b PE=1 SV=2	ATPB_MOUSE ATP synthase subunit beta, mitochondrial	Atp5f1b	38.8	16	K	124	___1	-1.67053	0.633072
P56480	sp|P56480|ATPB_MOUSE ATP synthase subunit beta, mitochondrial OS=Mus musculus OX=10090 GN=Atp5f1b PE=1 SV=2	ATPB_MOUSE ATP synthase subunit beta, mitochondrial	Atp5f1b	38.8	16	K	426	___1	-0.271234	1.00932
Q91VR2	sp|Q91VR2|ATPG_MOUSE ATP synthase subunit gamma, mitochondrial OS=Mus musculus OX=10090 GN=Atp5f1c PE=1 SV=1	ATPG_MOUSE ATP synthase subunit gamma, mitochondrial	Atp5f1c	28.9	8	K	83	___1	-0.642897	1.17206
Q9D3D9	sp|Q9D3D9|ATPD_MOUSE ATP synthase subunit delta, mitochondrial OS=Mus musculus OX=10090 GN=Atp5f1d PE=1 SV=1	ATPD_MOUSE ATP synthase subunit delta, mitochondrial	Atp5f1d	20.2	3	K	136	___1	-1.28896	0.478977
P56382	sp|P56382|ATP5E_MOUSE ATP synthase subunit epsilon, mitochondrial OS=Mus musculus OX=10090 GN=Atp5f1e PE=1 SV=2	ATP5E_MOUSE ATP synthase subunit epsilon, mitochondrial	Atp5f1e	28.8	2	K	37	___1	-0.648979	0.539575
P56382	sp|P56382|ATP5E_MOUSE ATP synthase subunit epsilon, mitochondrial OS=Mus musculus OX=10090 GN=Atp5f1e PE=1 SV=2	ATP5E_MOUSE ATP synthase subunit epsilon, mitochondrial	Atp5f1e	28.8	2	K	44	___1	-0.291304	0.338894
O35143	sp|O35143|ATIF1_MOUSE ATPase inhibitor, mitochondrial OS=Mus musculus OX=10090 GN=ATP5IF1 PE=1 SV=2	ATIF1_MOUSE ATPase inhibitor, mitochondrial	ATP5IF1	16	2	K	103	___1	-0.172848	0.166767
O35143	sp|O35143|ATIF1_MOUSE ATPase inhibitor, mitochondrial OS=Mus musculus OX=10090 GN=ATP5IF1 PE=1 SV=2	ATIF1_MOUSE ATPase inhibitor, mitochondrial	ATP5IF1	16	2	K	64	___1	-0.217286	0.686958
Q06185	sp|Q06185|ATP5I_MOUSE ATP synthase subunit e, mitochondrial OS=Mus musculus OX=10090 GN=Atp5me PE=1 SV=2	ATP5I_MOUSE ATP synthase subunit e, mitochondrial	Atp5me	36.6	3	K	71	___1	-0.268057	1.57754
Q9CPQ8	sp|Q9CPQ8|ATP5L_MOUSE ATP synthase subunit g, mitochondrial OS=Mus musculus OX=10090 GN=Atp5mg PE=1 SV=1	ATP5L_MOUSE ATP synthase subunit g, mitochondrial	Atp5mg	9.7	1	K	66	___1	0.706597	0.339917
Q9CQQ7	sp|Q9CQQ7|AT5F1_MOUSE ATP synthase F(0) complex subunit B1, mitochondrial OS=Mus musculus OX=10090 GN=Atp5pb PE=1 SV=1	AT5F1_MOUSE ATP synthase F(0) complex subunit B1, mitochondrial	Atp5pb	25.8	8	K	225	___1	0.294225	0.0417893
Q9CQQ7	sp|Q9CQQ7|AT5F1_MOUSE ATP synthase F(0) complex subunit B1, mitochondrial OS=Mus musculus OX=10090 GN=Atp5pb PE=1 SV=1	AT5F1_MOUSE ATP synthase F(0) complex subunit B1, mitochondrial	Atp5pb	25.8	8	K	233	___1	-1.54038	0.491028
Q9CQQ7	sp|Q9CQQ7|AT5F1_MOUSE ATP synthase F(0) complex subunit B1, mitochondrial OS=Mus musculus OX=10090 GN=Atp5pb PE=1 SV=1	AT5F1_MOUSE ATP synthase F(0) complex subunit B1, mitochondrial	Atp5pb	25.8	8	K	139	___1	-0.278878	0.383137
Q9CQQ7	sp|Q9CQQ7|AT5F1_MOUSE ATP synthase F(0) complex subunit B1, mitochondrial OS=Mus musculus OX=10090 GN=Atp5pb PE=1 SV=1	AT5F1_MOUSE ATP synthase F(0) complex subunit B1, mitochondrial	Atp5pb	25.8	8	K	131	___1	-0.476045	0.789839
Q9DB20	sp|Q9DB20|ATPO_MOUSE ATP synthase subunit O, mitochondrial OS=Mus musculus OX=10090 GN=Atp5po PE=1 SV=1	ATPO_MOUSE ATP synthase subunit O, mitochondrial	Atp5po	15	4	K	60	___1	0.981101	0.367472
Q9DB20	sp|Q9DB20|ATPO_MOUSE ATP synthase subunit O, mitochondrial OS=Mus musculus OX=10090 GN=Atp5po PE=1 SV=1	ATPO_MOUSE ATP synthase subunit O, mitochondrial	Atp5po	15	4	K	97	___1	0.47397	0.772012
Q9DB20	sp|Q9DB20|ATPO_MOUSE ATP synthase subunit O, mitochondrial OS=Mus musculus OX=10090 GN=Atp5po PE=1 SV=1	ATPO_MOUSE ATP synthase subunit O, mitochondrial	Atp5po	15	4	K	90	___1	0.3557	0.648406
P51863	sp|P51863|VA0D1_MOUSE V-type proton ATPase subunit d 1 OS=Mus musculus OX=10090 GN=Atp6v0d1 PE=1 SV=2	VA0D1_MOUSE V-type proton ATPase subunit d 1	Atp6v0d1	10.8	3	K	288	___1	0.0281932	0.039396
P50516	sp|P50516|VATA_MOUSE V-type proton ATPase catalytic subunit A OS=Mus musculus OX=10090 GN=Atp6v1a PE=1 SV=2	VATA_MOUSE V-type proton ATPase catalytic subunit A	Atp6v1a	3.2	2	K	5	___1	0.0909271	0.112512
Q9Z1G3	sp|Q9Z1G3|VATC1_MOUSE V-type proton ATPase subunit C 1 OS=Mus musculus OX=10090 GN=Atp6v1c1 PE=1 SV=4	VATC1_MOUSE V-type proton ATPase subunit C 1	Atp6v1c1	4.2	1	K	28	___1	-1.08186	0.56538
P50518	sp|P50518|VATE1_MOUSE V-type proton ATPase subunit E 1 OS=Mus musculus OX=10090 GN=Atp6v1e1 PE=1 SV=2	VATE1_MOUSE V-type proton ATPase subunit E 1	Atp6v1e1	10.2	2	K	10	___1	-0.669985	1.23112
Q9D1K2	sp|Q9D1K2|VATF_MOUSE V-type proton ATPase subunit F OS=Mus musculus OX=10090 GN=Atp6v1f PE=1 SV=2	VATF_MOUSE V-type proton ATPase subunit F	Atp6v1f	29.4	3	K	102	___1	-0.377313	0.544441
Q8BVE3	sp|Q8BVE3|VATH_MOUSE V-type proton ATPase subunit H OS=Mus musculus OX=10090 GN=Atp6v1h PE=1 SV=1	VATH_MOUSE V-type proton ATPase subunit H	Atp6v1h	4.1	1	K	325	___1	0.649298	0.218357
Q64430	sp|Q64430|ATP7A_MOUSE Copper-transporting ATPase 1 OS=Mus musculus OX=10090 GN=Atp7a PE=1 SV=3	ATP7A_MOUSE Copper-transporting ATPase 1	Atp7a	5.1	7	K	1462	___1	0.0710335	0.173426
Q64430	sp|Q64430|ATP7A_MOUSE Copper-transporting ATPase 1 OS=Mus musculus OX=10090 GN=Atp7a PE=1 SV=3	ATP7A_MOUSE Copper-transporting ATPase 1	Atp7a	5.1	7	K	333	___1	0.121402	0.169092
Q64430	sp|Q64430|ATP7A_MOUSE Copper-transporting ATPase 1 OS=Mus musculus OX=10090 GN=Atp7a PE=1 SV=3	ATP7A_MOUSE Copper-transporting ATPase 1	Atp7a	5.1	7	K	261	___1	-0.232156	0.42351
Q64430	sp|Q64430|ATP7A_MOUSE Copper-transporting ATPase 1 OS=Mus musculus OX=10090 GN=Atp7a PE=1 SV=3	ATP7A_MOUSE Copper-transporting ATPase 1	Atp7a	5.1	7	K	1058	___1	0.187515	0.248861
P28658	sp|P28658|ATX10_MOUSE Ataxin-10 OS=Mus musculus OX=10090 GN=Atxn10 PE=1 SV=2	ATX10_MOUSE Ataxin-10	Atxn10	19.6	9	K	467	___1	-0.743695	0.410624
P28658	sp|P28658|ATX10_MOUSE Ataxin-10 OS=Mus musculus OX=10090 GN=Atxn10 PE=1 SV=2	ATX10_MOUSE Ataxin-10	Atxn10	19.6	9	K	459	___1	0.131838	0.272816
P28658	sp|P28658|ATX10_MOUSE Ataxin-10 OS=Mus musculus OX=10090 GN=Atxn10 PE=1 SV=2	ATX10_MOUSE Ataxin-10	Atxn10	19.6	9	K	463	___1	0.0463797	0.0750308
P28658	sp|P28658|ATX10_MOUSE Ataxin-10 OS=Mus musculus OX=10090 GN=Atxn10 PE=1 SV=2	ATX10_MOUSE Ataxin-10	Atxn10	19.6	9	K	288	___1	-0.0538432	0.0861008
P28658	sp|P28658|ATX10_MOUSE Ataxin-10 OS=Mus musculus OX=10090 GN=Atxn10 PE=1 SV=2	ATX10_MOUSE Ataxin-10	Atxn10	19.6	9	K	345	___1	-0.141868	0.160706
O70305	sp|O70305|ATX2_MOUSE Ataxin-2 OS=Mus musculus OX=10090 GN=Atxn2 PE=1 SV=1	ATX2_MOUSE Ataxin-2	Atxn2	3.7	4	K	716	___1	-0.0147762	0.0220314
O70305	sp|O70305|ATX2_MOUSE Ataxin-2 OS=Mus musculus OX=10090 GN=Atxn2 PE=1 SV=1	ATX2_MOUSE Ataxin-2	Atxn2	3.7	4	K	746	___1	-0.763086	0.318482
O70305	sp|O70305|ATX2_MOUSE Ataxin-2 OS=Mus musculus OX=10090 GN=Atxn2 PE=1 SV=1	ATX2_MOUSE Ataxin-2	Atxn2	3.7	4	K	736	___1	-0.946088	0.289714
O70305	sp|O70305|ATX2_MOUSE Ataxin-2 OS=Mus musculus OX=10090 GN=Atxn2 PE=1 SV=1	ATX2_MOUSE Ataxin-2	Atxn2	3.7	4	K	790	___1	-1.88633	0.97216
Q7TQH0	sp|Q7TQH0|ATX2L_MOUSE Ataxin-2-like protein OS=Mus musculus OX=10090 GN=Atxn2l PE=1 SV=1	ATX2L_MOUSE Ataxin-2-like protein	Atxn2l	3	4	K	510	___1	-0.11628	0.0878411
Q9CVD2	sp|Q9CVD2|ATX3_MOUSE Ataxin-3 OS=Mus musculus OX=10090 GN=Atxn3 PE=1 SV=2	ATX3_MOUSE Ataxin-3	Atxn3	12.7	3	K	206	___1	-0.62123	1.33068
Q9CVD2	sp|Q9CVD2|ATX3_MOUSE Ataxin-3 OS=Mus musculus OX=10090 GN=Atxn3 PE=1 SV=2	ATX3_MOUSE Ataxin-3	Atxn3	12.7	3	K	200	___1	-1.47766	0.301238
P70295	sp|P70295|AUP1_MOUSE Ancient ubiquitous protein 1 OS=Mus musculus OX=10090 GN=Aup1 PE=1 SV=1	AUP1_MOUSE Ancient ubiquitous protein 1	Aup1	8.5	3	K	250	___1	-0.595229	1.3153
O70126	sp|O70126|AURKB_MOUSE Aurora kinase B OS=Mus musculus OX=10090 GN=Aurkb PE=1 SV=2	AURKB_MOUSE Aurora kinase B	Aurkb	5.2	1	K	61	___1	-0.60007	0.532752
Q00993	sp|Q00993|UFO_MOUSE Tyrosine-protein kinase receptor UFO OS=Mus musculus OX=10090 GN=Axl PE=1 SV=2	UFO_MOUSE Tyrosine-protein kinase receptor UFO	Axl	2	1	K	517	___1	-2.24449	0.862925
P01887	sp|P01887|B2MG_MOUSE Beta-2-microglobulin OS=Mus musculus OX=10090 GN=B2m PE=1 SV=2	B2MG_MOUSE Beta-2-microglobulin	B2m	10.9	1	K	68	___1	-0.170697	0.228033
Q61337	sp|Q61337|BAD_MOUSE Bcl2-associated agonist of cell death OS=Mus musculus OX=10090 GN=Bad PE=1 SV=1	BAD_MOUSE Bcl2-associated agonist of cell death	Bad	5.4	1	K	197	___1	-0.61355	1.40422
Q91YN9	sp|Q91YN9|BAG2_MOUSE BAG family molecular chaperone regulator 2 OS=Mus musculus OX=10090 GN=Bag2 PE=1 SV=1	BAG2_MOUSE BAG family molecular chaperone regulator 2	Bag2	20	6	K	5	___1	-1.78919	1.1961
Q91YN9	sp|Q91YN9|BAG2_MOUSE BAG family molecular chaperone regulator 2 OS=Mus musculus OX=10090 GN=Bag2 PE=1 SV=1	BAG2_MOUSE BAG family molecular chaperone regulator 2	Bag2	20	6	K	200	___1	0.25965	0.0975516
Q91YN9	sp|Q91YN9|BAG2_MOUSE BAG family molecular chaperone regulator 2 OS=Mus musculus OX=10090 GN=Bag2 PE=1 SV=1	BAG2_MOUSE BAG family molecular chaperone regulator 2	Bag2	20	6	K	208	___1	-0.730708	1.35514
Q91YN9	sp|Q91YN9|BAG2_MOUSE BAG family molecular chaperone regulator 2 OS=Mus musculus OX=10090 GN=Bag2 PE=1 SV=1	BAG2_MOUSE BAG family molecular chaperone regulator 2	Bag2	20	6	K	195	___1	-2.33723	1.36604
Q91YN9	sp|Q91YN9|BAG2_MOUSE BAG family molecular chaperone regulator 2 OS=Mus musculus OX=10090 GN=Bag2 PE=1 SV=1	BAG2_MOUSE BAG family molecular chaperone regulator 2	Bag2	20	6	K	200	___2	-1.36707	1.7488
Q91YN9	sp|Q91YN9|BAG2_MOUSE BAG family molecular chaperone regulator 2 OS=Mus musculus OX=10090 GN=Bag2 PE=1 SV=1	BAG2_MOUSE BAG family molecular chaperone regulator 2	Bag2	20	6	K	208	___2	-1.36707	1.7488
Q9Z1R2	sp|Q9Z1R2|BAG6_MOUSE Large proline-rich protein BAG6 OS=Mus musculus OX=10090 GN=Bag6 PE=1 SV=1	BAG6_MOUSE Large proline-rich protein BAG6	Bag6	7.3	8	K	56	___1	0.146732	0.381412
Q9Z1R2	sp|Q9Z1R2|BAG6_MOUSE Large proline-rich protein BAG6 OS=Mus musculus OX=10090 GN=Bag6 PE=1 SV=1	BAG6_MOUSE Large proline-rich protein BAG6	Bag6	7.3	8	K	71	___1	-0.31555	0.76796
Q9Z1R2	sp|Q9Z1R2|BAG6_MOUSE Large proline-rich protein BAG6 OS=Mus musculus OX=10090 GN=Bag6 PE=1 SV=1	BAG6_MOUSE Large proline-rich protein BAG6	Bag6	7.3	8	K	80	___1	0.191315	0.0611
Q9Z1R2	sp|Q9Z1R2|BAG6_MOUSE Large proline-rich protein BAG6 OS=Mus musculus OX=10090 GN=Bag6 PE=1 SV=1	BAG6_MOUSE Large proline-rich protein BAG6	Bag6	7.3	8	K	1055	___1	-1.33364	0.67341
Q9Z1R2	sp|Q9Z1R2|BAG6_MOUSE Large proline-rich protein BAG6 OS=Mus musculus OX=10090 GN=Bag6 PE=1 SV=1	BAG6_MOUSE Large proline-rich protein BAG6	Bag6	7.3	8	K	1071	___1	-0.235592	0.182768
O70445	sp|O70445|BARD1_MOUSE BRCA1-associated RING domain protein 1 OS=Mus musculus OX=10090 GN=Bard1 PE=2 SV=1	BARD1_MOUSE BRCA1-associated RING domain protein 1	Bard1	1.6	1	K	52	___1	0.121454	0.203399
Q91XV3	sp|Q91XV3|BASP1_MOUSE Brain acid soluble protein 1 OS=Mus musculus OX=10090 GN=Basp1 PE=1 SV=3	BASP1_MOUSE Brain acid soluble protein 1	Basp1	94.2	22	K	81	___1	-0.104867	0.232228
Q91XV3	sp|Q91XV3|BASP1_MOUSE Brain acid soluble protein 1 OS=Mus musculus OX=10090 GN=Basp1 PE=1 SV=3	BASP1_MOUSE Brain acid soluble protein 1	Basp1	94.2	22	K	72	___1	-0.227307	0.209108
Q91XV3	sp|Q91XV3|BASP1_MOUSE Brain acid soluble protein 1 OS=Mus musculus OX=10090 GN=Basp1 PE=1 SV=3	BASP1_MOUSE Brain acid soluble protein 1	Basp1	94.2	22	K	38	___1	-0.136771	0.136545
Q91XV3	sp|Q91XV3|BASP1_MOUSE Brain acid soluble protein 1 OS=Mus musculus OX=10090 GN=Basp1 PE=1 SV=3	BASP1_MOUSE Brain acid soluble protein 1	Basp1	94.2	22	K	52	___1	0.330079	0.347705
Q91XV3	sp|Q91XV3|BASP1_MOUSE Brain acid soluble protein 1 OS=Mus musculus OX=10090 GN=Basp1 PE=1 SV=3	BASP1_MOUSE Brain acid soluble protein 1	Basp1	94.2	22	K	91	___1	2.66976	1.03091
Q91XV3	sp|Q91XV3|BASP1_MOUSE Brain acid soluble protein 1 OS=Mus musculus OX=10090 GN=Basp1 PE=1 SV=3	BASP1_MOUSE Brain acid soluble protein 1	Basp1	94.2	22	K	147	___1	-1.08733	0.285411
Q91XV3	sp|Q91XV3|BASP1_MOUSE Brain acid soluble protein 1 OS=Mus musculus OX=10090 GN=Basp1 PE=1 SV=3	BASP1_MOUSE Brain acid soluble protein 1	Basp1	94.2	22	K	68	___1	0.436879	0.797636
Q91XV3	sp|Q91XV3|BASP1_MOUSE Brain acid soluble protein 1 OS=Mus musculus OX=10090 GN=Basp1 PE=1 SV=3	BASP1_MOUSE Brain acid soluble protein 1	Basp1	94.2	22	K	58	___1	0.965313	0.686603
Q91XV3	sp|Q91XV3|BASP1_MOUSE Brain acid soluble protein 1 OS=Mus musculus OX=10090 GN=Basp1 PE=1 SV=3	BASP1_MOUSE Brain acid soluble protein 1	Basp1	94.2	22	K	18	___1	-0.0812143	0.2142
Q91XV3	sp|Q91XV3|BASP1_MOUSE Brain acid soluble protein 1 OS=Mus musculus OX=10090 GN=Basp1 PE=1 SV=3	BASP1_MOUSE Brain acid soluble protein 1	Basp1	94.2	22	K	170	___1	-1.14896	0.258415
Q91XV3	sp|Q91XV3|BASP1_MOUSE Brain acid soluble protein 1 OS=Mus musculus OX=10090 GN=Basp1 PE=1 SV=3	BASP1_MOUSE Brain acid soluble protein 1	Basp1	94.2	22	K	181	___1	0.426071	0.282977
Q9Z277	sp|Q9Z277|BAZ1B_MOUSE Tyrosine-protein kinase BAZ1B OS=Mus musculus OX=10090 GN=Baz1b PE=1 SV=2	BAZ1B_MOUSE Tyrosine-protein kinase BAZ1B	Baz1b	5.3	6	K	1068	___1	-0.0624828	0.112884
Q9Z277	sp|Q9Z277|BAZ1B_MOUSE Tyrosine-protein kinase BAZ1B OS=Mus musculus OX=10090 GN=Baz1b PE=1 SV=2	BAZ1B_MOUSE Tyrosine-protein kinase BAZ1B	Baz1b	5.3	6	K	1129	___1	0.212365	0.163236
Q91YE5	sp|Q91YE5|BAZ2A_MOUSE Bromodomain adjacent to zinc finger domain protein 2A OS=Mus musculus OX=10090 GN=Baz2a PE=1 SV=2	BAZ2A_MOUSE Bromodomain adjacent to zinc finger domain protein 2A	Baz2a	0.6	1	K	1885	___1	-2.13762	1.79035
Q61335	sp|Q61335|BAP31_MOUSE B-cell receptor-associated protein 31 OS=Mus musculus OX=10090 GN=Bcap31 PE=1 SV=4	BAP31_MOUSE B-cell receptor-associated protein 31	Bcap31	37.6	13	K	213	___1	-0.269821	0.529263
Q61335	sp|Q61335|BAP31_MOUSE B-cell receptor-associated protein 31 OS=Mus musculus OX=10090 GN=Bcap31 PE=1 SV=4	BAP31_MOUSE B-cell receptor-associated protein 31	Bcap31	37.6	13	K	220	___1	1.11707	0.670264
Q61335	sp|Q61335|BAP31_MOUSE B-cell receptor-associated protein 31 OS=Mus musculus OX=10090 GN=Bcap31 PE=1 SV=4	BAP31_MOUSE B-cell receptor-associated protein 31	Bcap31	37.6	13	K	72	___1	-1.83928	1.8028
Q61335	sp|Q61335|BAP31_MOUSE B-cell receptor-associated protein 31 OS=Mus musculus OX=10090 GN=Bcap31 PE=1 SV=4	BAP31_MOUSE B-cell receptor-associated protein 31	Bcap31	37.6	13	K	167	___1	0.778156	0.222831
Q61335	sp|Q61335|BAP31_MOUSE B-cell receptor-associated protein 31 OS=Mus musculus OX=10090 GN=Bcap31 PE=1 SV=4	BAP31_MOUSE B-cell receptor-associated protein 31	Bcap31	37.6	13	K	176	___1	-0.247681	0.444059
Q61335	sp|Q61335|BAP31_MOUSE B-cell receptor-associated protein 31 OS=Mus musculus OX=10090 GN=Bcap31 PE=1 SV=4	BAP31_MOUSE B-cell receptor-associated protein 31	Bcap31	37.6	13	K	181	___1	-0.426378	1.01306
Q61335	sp|Q61335|BAP31_MOUSE B-cell receptor-associated protein 31 OS=Mus musculus OX=10090 GN=Bcap31 PE=1 SV=4	BAP31_MOUSE B-cell receptor-associated protein 31	Bcap31	37.6	13	K	159	___1	-0.33501	0.470439
Q61335	sp|Q61335|BAP31_MOUSE B-cell receptor-associated protein 31 OS=Mus musculus OX=10090 GN=Bcap31 PE=1 SV=4	BAP31_MOUSE B-cell receptor-associated protein 31	Bcap31	37.6	13	K	203	___1	-0.128628	0.248098
Q61335	sp|Q61335|BAP31_MOUSE B-cell receptor-associated protein 31 OS=Mus musculus OX=10090 GN=Bcap31 PE=1 SV=4	BAP31_MOUSE B-cell receptor-associated protein 31	Bcap31	37.6	13	K	189	___1	-0.0100168	0.0066444
Q61335	sp|Q61335|BAP31_MOUSE B-cell receptor-associated protein 31 OS=Mus musculus OX=10090 GN=Bcap31 PE=1 SV=4	BAP31_MOUSE B-cell receptor-associated protein 31	Bcap31	37.6	13	K	191	___1	-0.568893	0.152977
Q61335	sp|Q61335|BAP31_MOUSE B-cell receptor-associated protein 31 OS=Mus musculus OX=10090 GN=Bcap31 PE=1 SV=4	BAP31_MOUSE B-cell receptor-associated protein 31	Bcap31	37.6	13	K	158	___1	-1.10469	1.76375
P24288	sp|P24288|BCAT1_MOUSE Branched-chain-amino-acid aminotransferase, cytosolic OS=Mus musculus OX=10090 GN=Bcat1 PE=1 SV=2	BCAT1_MOUSE Branched-chain-amino-acid aminotransferase, cytosolic	Bcat1	3.4	1	K	28	___1	0.580671	0.779347
Q64373	sp|Q64373|B2CL1_MOUSE Bcl-2-like protein 1 OS=Mus musculus OX=10090 GN=Bcl2l1 PE=1 SV=1	B2CL1_MOUSE Bcl-2-like protein 1	Bcl2l1	5.6	1	K	87	___1	-2.19387	1.17424
Q8CGN4	sp|Q8CGN4|BCOR_MOUSE BCL-6 corepressor OS=Mus musculus OX=10090 GN=Bcor PE=1 SV=2;sp|A2AQH4|BCORL_MOUSE BCL-6 corepressor-like protein 1 OS=Mus musculus OX=10090 GN=Bcorl1 PE=2 SV=1	BCOR_MOUSE BCL-6 corepressor	Bcor	0.8	1	K	1464	___1	-0.286565	0.764283
O88597	sp|O88597|BECN1_MOUSE Beclin-1 OS=Mus musculus OX=10090 GN=Becn1 PE=1 SV=3	BECN1_MOUSE Beclin-1	Becn1	2.5	1	K	183	___1	0.23333	0.27315
O35153	sp|O35153|BET1L_MOUSE BET1-like protein OS=Mus musculus OX=10090 GN=Bet1l PE=3 SV=1	BET1L_MOUSE BET1-like protein	Bet1l	15.3	1	K	36	___1	-0.73855	3.21737
P28653	sp|P28653|PGS1_MOUSE Biglycan OS=Mus musculus OX=10090 GN=Bgn PE=1 SV=1	PGS1_MOUSE Biglycan	Bgn	8.7	3	K	289	___1	-1.60605	0.673778
P28653	sp|P28653|PGS1_MOUSE Biglycan OS=Mus musculus OX=10090 GN=Bgn PE=1 SV=1	PGS1_MOUSE Biglycan	Bgn	8.7	3	K	133	___1	-1.0015	0.724641
P28653	sp|P28653|PGS1_MOUSE Biglycan OS=Mus musculus OX=10090 GN=Bgn PE=1 SV=1	PGS1_MOUSE Biglycan	Bgn	8.7	3	K	220	___1	0.0815849	0.124749
Q6PB60	sp|Q6PB60|BHLH9_MOUSE Protein BHLHb9 OS=Mus musculus OX=10090 GN=Bhlhb9 PE=2 SV=1	BHLH9_MOUSE Protein BHLHb9	Bhlhb9	16.5	8	K	477	___1	-0.483457	0.599924
Q6PB60	sp|Q6PB60|BHLH9_MOUSE Protein BHLHb9 OS=Mus musculus OX=10090 GN=Bhlhb9 PE=2 SV=1	BHLH9_MOUSE Protein BHLHb9	Bhlhb9	16.5	8	K	533	___1	0.00191689	0.00267664
Q6PB60	sp|Q6PB60|BHLH9_MOUSE Protein BHLHb9 OS=Mus musculus OX=10090 GN=Bhlhb9 PE=2 SV=1	BHLH9_MOUSE Protein BHLHb9	Bhlhb9	16.5	8	K	377	___1	0.458879	0.86008
Q6PB60	sp|Q6PB60|BHLH9_MOUSE Protein BHLHb9 OS=Mus musculus OX=10090 GN=Bhlhb9 PE=2 SV=1	BHLH9_MOUSE Protein BHLHb9	Bhlhb9	16.5	8	K	489	___1	-0.181534	0.446325
Q6PB60	sp|Q6PB60|BHLH9_MOUSE Protein BHLHb9 OS=Mus musculus OX=10090 GN=Bhlhb9 PE=2 SV=1	BHLH9_MOUSE Protein BHLHb9	Bhlhb9	16.5	8	K	325	___1	-1.01944	0.470904
Q6PB60	sp|Q6PB60|BHLH9_MOUSE Protein BHLHb9 OS=Mus musculus OX=10090 GN=Bhlhb9 PE=2 SV=1	BHLH9_MOUSE Protein BHLHb9	Bhlhb9	16.5	8	K	468	___1	0.332328	0.685593
Q6PB60	sp|Q6PB60|BHLH9_MOUSE Protein BHLHb9 OS=Mus musculus OX=10090 GN=Bhlhb9 PE=2 SV=1	BHLH9_MOUSE Protein BHLHb9	Bhlhb9	16.5	8	K	392	___1	1.15415	0.286996
P70444	sp|P70444|BID_MOUSE BH3-interacting domain death agonist OS=Mus musculus OX=10090 GN=Bid PE=1 SV=2	BID_MOUSE BH3-interacting domain death agonist	Bid	5.6	1	K	135	___1	0.266866	0.558313
Q62210	sp|Q62210|BIRC2_MOUSE Baculoviral IAP repeat-containing protein 2 OS=Mus musculus OX=10090 GN=Birc2 PE=1 SV=1	BIRC2_MOUSE Baculoviral IAP repeat-containing protein 2	Birc2	3.6	2	K	3	___1	-1.57614	1.37472
Q62210	sp|Q62210|BIRC2_MOUSE Baculoviral IAP repeat-containing protein 2 OS=Mus musculus OX=10090 GN=Birc2 PE=1 SV=1	BIRC2_MOUSE Baculoviral IAP repeat-containing protein 2	Birc2	3.6	2	K	33	___1	-1.90858	1.32023
O88738	sp|O88738|BIRC6_MOUSE Baculoviral IAP repeat-containing protein 6 OS=Mus musculus OX=10090 GN=Birc6 PE=1 SV=2	BIRC6_MOUSE Baculoviral IAP repeat-containing protein 6	Birc6	1.9	10	K	2281	___1	0.462273	0.32143
O88738	sp|O88738|BIRC6_MOUSE Baculoviral IAP repeat-containing protein 6 OS=Mus musculus OX=10090 GN=Birc6 PE=1 SV=2	BIRC6_MOUSE Baculoviral IAP repeat-containing protein 6	Birc6	1.9	10	K	3169	___1	-0.196068	0.751102
O88738	sp|O88738|BIRC6_MOUSE Baculoviral IAP repeat-containing protein 6 OS=Mus musculus OX=10090 GN=Birc6 PE=1 SV=2	BIRC6_MOUSE Baculoviral IAP repeat-containing protein 6	Birc6	1.9	10	K	3162	___1	-0.0259539	0.128273
O88738	sp|O88738|BIRC6_MOUSE Baculoviral IAP repeat-containing protein 6 OS=Mus musculus OX=10090 GN=Birc6 PE=1 SV=2	BIRC6_MOUSE Baculoviral IAP repeat-containing protein 6	Birc6	1.9	10	K	2293	___1	-1.75205	1.07371
O88738	sp|O88738|BIRC6_MOUSE Baculoviral IAP repeat-containing protein 6 OS=Mus musculus OX=10090 GN=Birc6 PE=1 SV=2	BIRC6_MOUSE Baculoviral IAP repeat-containing protein 6	Birc6	1.9	10	K	2288	___1	-0.483053	0.334422
O88738	sp|O88738|BIRC6_MOUSE Baculoviral IAP repeat-containing protein 6 OS=Mus musculus OX=10090 GN=Birc6 PE=1 SV=2	BIRC6_MOUSE Baculoviral IAP repeat-containing protein 6	Birc6	1.9	10	K	2273	___1	1.76106	1.14472
O88738	sp|O88738|BIRC6_MOUSE Baculoviral IAP repeat-containing protein 6 OS=Mus musculus OX=10090 GN=Birc6 PE=1 SV=2	BIRC6_MOUSE Baculoviral IAP repeat-containing protein 6	Birc6	1.9	10	K	3905	___1	-0.56327	0.400452
Q8VD62	sp|Q8VD62|CK068_MOUSE UPF0696 protein C11orf68 homolog OS=Mus musculus OX=10090 GN=Bles03 PE=1 SV=2	CK068_MOUSE UPF0696 protein C11orf68 homolog	Bles03	3	1	K	206	___1	0.498536	1.39039
Q8R015	sp|Q8R015|BL1S5_MOUSE Biogenesis of lysosome-related organelles complex 1 subunit 5 OS=Mus musculus OX=10090 GN=Bloc1s5 PE=1 SV=1	BL1S5_MOUSE Biogenesis of lysosome-related organelles complex 1 subunit 5	Bloc1s5	6.5	1	K	137	___1	1.96758	0.9268
Q923D2	sp|Q923D2|BLVRB_MOUSE Flavin reductase (NADPH) OS=Mus musculus OX=10090 GN=Blvrb PE=1 SV=3	BLVRB_MOUSE Flavin reductase (NADPH)	Blvrb	5.3	1	K	137	___1	1.20998	0.988307
P36895	sp|P36895|BMR1A_MOUSE Bone morphogenetic protein receptor type-1A OS=Mus musculus OX=10090 GN=Bmpr1a PE=1 SV=1	BMR1A_MOUSE Bone morphogenetic protein receptor type-1A	Bmpr1a	4.3	3	K	232	___1	0.446726	0.282487
P36895	sp|P36895|BMR1A_MOUSE Bone morphogenetic protein receptor type-1A OS=Mus musculus OX=10090 GN=Bmpr1a PE=1 SV=1	BMR1A_MOUSE Bone morphogenetic protein receptor type-1A	Bmpr1a	4.3	3	K	523	___1	0.209672	0.44163
O35607	sp|O35607|BMPR2_MOUSE Bone morphogenetic protein receptor type-2 OS=Mus musculus OX=10090 GN=Bmpr2 PE=1 SV=1	BMPR2_MOUSE Bone morphogenetic protein receptor type-2	Bmpr2	1.2	1	K	782	___1	-0.904075	3.12414
O54940	sp|O54940|BNIP2_MOUSE BCL2/adenovirus E1B 19 kDa protein-interacting protein 2 OS=Mus musculus OX=10090 GN=Bnip2 PE=1 SV=2	BNIP2_MOUSE BCL2/adenovirus E1B 19 kDa protein-interacting protein 2	Bnip2	4	1	K	112	___1	0.541783	1.56441
Q9Z0S1	sp|Q9Z0S1|BPNT1_MOUSE 3'(2'),5'-bisphosphate nucleotidase 1 OS=Mus musculus OX=10090 GN=Bpnt1 PE=1 SV=2	BPNT1_MOUSE 3'(2'),5'-bisphosphate nucleotidase 1	Bpnt1	3.9	1	K	49	___1	0.0478643	0.0755798
Q99MP8	sp|Q99MP8|BRAP_MOUSE BRCA1-associated protein OS=Mus musculus OX=10090 GN=Brap PE=1 SV=1	BRAP_MOUSE BRCA1-associated protein	Brap	1.5	1	K	380	___1	-0.798272	1.07903
P46737	sp|P46737|BRCC3_MOUSE Lys-63-specific deubiquitinase BRCC36 OS=Mus musculus OX=10090 GN=Brcc3 PE=1 SV=1	BRCC3_MOUSE Lys-63-specific deubiquitinase BRCC36	Brcc3	7.9	2	K	51	___1	-1.65428	0.526453
P46737	sp|P46737|BRCC3_MOUSE Lys-63-specific deubiquitinase BRCC36 OS=Mus musculus OX=10090 GN=Brcc3 PE=1 SV=1	BRCC3_MOUSE Lys-63-specific deubiquitinase BRCC36	Brcc3	7.9	2	K	65	___1	0.0101191	0.00944497
O88665	sp|O88665|BRD7_MOUSE Bromodomain-containing protein 7 OS=Mus musculus OX=10090 GN=Brd7 PE=1 SV=1	BRD7_MOUSE Bromodomain-containing protein 7	Brd7	2.8	1	K	497	___1	0.030927	0.0475786
Q91VR8	sp|Q91VR8|BRK1_MOUSE Protein BRICK1 OS=Mus musculus OX=10090 GN=Brk1 PE=1 SV=1	BRK1_MOUSE Protein BRICK1	Brk1	10.7	1	K	70	___1	-1.71591	0.429201
P18572	sp|P18572|BASI_MOUSE Basigin OS=Mus musculus OX=10090 GN=Bsg PE=1 SV=2	BASI_MOUSE Basigin	Bsg	8.2	4	K	381	___1	-0.0413456	0.0318538
P18572	sp|P18572|BASI_MOUSE Basigin OS=Mus musculus OX=10090 GN=Bsg PE=1 SV=2	BASI_MOUSE Basigin	Bsg	8.2	4	K	354	___1	-1.02206	2.78916
P18572	sp|P18572|BASI_MOUSE Basigin OS=Mus musculus OX=10090 GN=Bsg PE=1 SV=2	BASI_MOUSE Basigin	Bsg	8.2	4	K	370	___1	-0.0390994	0.0390771
Q64152	sp|Q64152|BTF3_MOUSE Transcription factor BTF3 OS=Mus musculus OX=10090 GN=Btf3 PE=1 SV=3	BTF3_MOUSE Transcription factor BTF3	Btf3	24	3	K	52	___1	-0.0137297	0.0235478
Q64152	sp|Q64152|BTF3_MOUSE Transcription factor BTF3 OS=Mus musculus OX=10090 GN=Btf3 PE=1 SV=3	BTF3_MOUSE Transcription factor BTF3	Btf3	24	3	K	55	___1	-0.119308	0.378848
Q64152	sp|Q64152|BTF3_MOUSE Transcription factor BTF3 OS=Mus musculus OX=10090 GN=Btf3 PE=1 SV=3	BTF3_MOUSE Transcription factor BTF3	Btf3	24	3	K	169	___1	-0.303014	0.49582
Q9CQH7	sp|Q9CQH7|BT3L4_MOUSE Transcription factor BTF3 homolog 4 OS=Mus musculus OX=10090 GN=Btf3l4 PE=1 SV=1	BT3L4_MOUSE Transcription factor BTF3 homolog 4	Btf3l4	13.9	2	K	115	___1	-0.135459	0.187201
Q9CQH7	sp|Q9CQH7|BT3L4_MOUSE Transcription factor BTF3 homolog 4 OS=Mus musculus OX=10090 GN=Btf3l4 PE=1 SV=1	BT3L4_MOUSE Transcription factor BTF3 homolog 4	Btf3l4	13.9	2	K	8	___1	-0.119308	0.378848
Q9WVA3	sp|Q9WVA3|BUB3_MOUSE Mitotic checkpoint protein BUB3 OS=Mus musculus OX=10090 GN=Bub3 PE=1 SV=2	BUB3_MOUSE Mitotic checkpoint protein BUB3	Bub3	7.7	2	K	322	___1	0.0492465	0.0806792
Q9CY21	sp|Q9CY21|BUD23_MOUSE Probable 18S rRNA (guanine-N(7))-methyltransferase OS=Mus musculus OX=10090 GN=Bud23 PE=1 SV=1	BUD23_MOUSE Probable 18S rRNA (guanine-N(7))-methyltransferase	Bud23	6.4	1	K	196	___1	-0.549819	0.499533
Q6PGH1	sp|Q6PGH1|BUD31_MOUSE Protein BUD31 homolog OS=Mus musculus OX=10090 GN=Bud31 PE=1 SV=2	BUD31_MOUSE Protein BUD31 homolog	Bud31	7.6	1	K	40	___1	-2.12456	0.908958
O54825	sp|O54825|BYST_MOUSE Bystin OS=Mus musculus OX=10090 GN=Bysl PE=1 SV=3	BYST_MOUSE Bystin	Bysl	2.1	1	K	241	___1	-1.14217	0.330757
Q9CQC6	sp|Q9CQC6|BZW1_MOUSE Basic leucine zipper and W2 domain-containing protein 1 OS=Mus musculus OX=10090 GN=Bzw1 PE=1 SV=1	BZW1_MOUSE Basic leucine zipper and W2 domain-containing protein 1	Bzw1	22.9	11	K	259	___1	0.710456	0.272836
Q9CQC6	sp|Q9CQC6|BZW1_MOUSE Basic leucine zipper and W2 domain-containing protein 1 OS=Mus musculus OX=10090 GN=Bzw1 PE=1 SV=1	BZW1_MOUSE Basic leucine zipper and W2 domain-containing protein 1	Bzw1	22.9	11	K	390	___1	0.0689119	0.0826458
Q9CQC6	sp|Q9CQC6|BZW1_MOUSE Basic leucine zipper and W2 domain-containing protein 1 OS=Mus musculus OX=10090 GN=Bzw1 PE=1 SV=1	BZW1_MOUSE Basic leucine zipper and W2 domain-containing protein 1	Bzw1	22.9	11	K	255	___1	0.116117	0.159592
Q9CQC6	sp|Q9CQC6|BZW1_MOUSE Basic leucine zipper and W2 domain-containing protein 1 OS=Mus musculus OX=10090 GN=Bzw1 PE=1 SV=1	BZW1_MOUSE Basic leucine zipper and W2 domain-containing protein 1	Bzw1	22.9	11	K	223	___1	-0.346312	0.482177
Q9CQC6	sp|Q9CQC6|BZW1_MOUSE Basic leucine zipper and W2 domain-containing protein 1 OS=Mus musculus OX=10090 GN=Bzw1 PE=1 SV=1	BZW1_MOUSE Basic leucine zipper and W2 domain-containing protein 1	Bzw1	22.9	11	K	5	___1	-0.0488358	0.0469521
Q9CQC6	sp|Q9CQC6|BZW1_MOUSE Basic leucine zipper and W2 domain-containing protein 1 OS=Mus musculus OX=10090 GN=Bzw1 PE=1 SV=1	BZW1_MOUSE Basic leucine zipper and W2 domain-containing protein 1	Bzw1	22.9	11	K	126	___1	-0.139877	0.227902
Q91VK1	sp|Q91VK1|BZW2_MOUSE Basic leucine zipper and W2 domain-containing protein 2 OS=Mus musculus OX=10090 GN=Bzw2 PE=1 SV=1	BZW2_MOUSE Basic leucine zipper and W2 domain-containing protein 2	Bzw2	2.1	1	K	383	___1	-0.405096	0.115369
Q06138	sp|Q06138|CAB39_MOUSE Calcium-binding protein 39 OS=Mus musculus OX=10090 GN=Cab39 PE=1 SV=2	CAB39_MOUSE Calcium-binding protein 39	Cab39	2.3	1	K	328	___1	-0.514688	3.27263
Q9CXW3	sp|Q9CXW3|CYBP_MOUSE Calcyclin-binding protein OS=Mus musculus OX=10090 GN=Cacybp PE=1 SV=1	CYBP_MOUSE Calcyclin-binding protein	Cacybp	33.6	8	K	177	___1	0.659391	0.265665
Q9CXW3	sp|Q9CXW3|CYBP_MOUSE Calcyclin-binding protein OS=Mus musculus OX=10090 GN=Cacybp PE=1 SV=1	CYBP_MOUSE Calcyclin-binding protein	Cacybp	33.6	8	K	86	___1	-0.0094471	0.00882433
Q9CXW3	sp|Q9CXW3|CYBP_MOUSE Calcyclin-binding protein OS=Mus musculus OX=10090 GN=Cacybp PE=1 SV=1	CYBP_MOUSE Calcyclin-binding protein	Cacybp	33.6	8	K	208	___1	-0.655	0.202787
Q9CXW3	sp|Q9CXW3|CYBP_MOUSE Calcyclin-binding protein OS=Mus musculus OX=10090 GN=Cacybp PE=1 SV=1	CYBP_MOUSE Calcyclin-binding protein	Cacybp	33.6	8	K	213	___1	0.152804	0.224535
B2RQC6	sp|B2RQC6|PYR1_MOUSE CAD protein OS=Mus musculus OX=10090 GN=Cad PE=1 SV=1	PYR1_MOUSE CAD protein	Cad	6.5	11	K	1119	___1	0.0467377	0.0689678
B2RQC6	sp|B2RQC6|PYR1_MOUSE CAD protein OS=Mus musculus OX=10090 GN=Cad PE=1 SV=1	PYR1_MOUSE CAD protein	Cad	6.5	11	K	1246	___1	-0.35069	0.330727
B2RQC6	sp|B2RQC6|PYR1_MOUSE CAD protein OS=Mus musculus OX=10090 GN=Cad PE=1 SV=1	PYR1_MOUSE CAD protein	Cad	6.5	11	K	1625	___1	-0.21671	0.301189
B2RQC6	sp|B2RQC6|PYR1_MOUSE CAD protein OS=Mus musculus OX=10090 GN=Cad PE=1 SV=1	PYR1_MOUSE CAD protein	Cad	6.5	11	K	1411	___1	-1.83576	0.828003
Q8R5M8	sp|Q8R5M8|CADM1_MOUSE Cell adhesion molecule 1 OS=Mus musculus OX=10090 GN=Cadm1 PE=1 SV=2	CADM1_MOUSE Cell adhesion molecule 1	Cadm1	7.7	2	K	426	___1	0.0527821	0.0208247
Q8CGU1	sp|Q8CGU1|CACO1_MOUSE Calcium-binding and coiled-coil domain-containing protein 1 OS=Mus musculus OX=10090 GN=Calcoco1 PE=1 SV=2	CACO1_MOUSE Calcium-binding and coiled-coil domain-containing protein 1	Calcoco1	2.9	1	K	273	___1	0.0738703	0.0290355
P0DP28	sp|P0DP28|CALM3_MOUSE Calmodulin-3 OS=Mus musculus OX=10090 GN=Calm3 PE=1 SV=1;sp|P0DP27|CALM2_MOUSE Calmodulin-2 OS=Mus musculus OX=10090 GN=Calm2 PE=1 SV=1;sp|P0DP26|CALM1_MOUSE Calmodulin-1 OS=Mus musculus OX=10090 GN=Calm1 PE=1 SV=1	CALM3_MOUSE Calmodulin-3	Calm3	34.2	4	K	22	___1	0.525919	0.810729
P0DP28	sp|P0DP28|CALM3_MOUSE Calmodulin-3 OS=Mus musculus OX=10090 GN=Calm3 PE=1 SV=1;sp|P0DP27|CALM2_MOUSE Calmodulin-2 OS=Mus musculus OX=10090 GN=Calm2 PE=1 SV=1;sp|P0DP26|CALM1_MOUSE Calmodulin-1 OS=Mus musculus OX=10090 GN=Calm1 PE=1 SV=1;sp|Q9D6P8|CALL3_MOU	CALM3_MOUSE Calmodulin-3	Calm3	34.2	4	K	78	___1	0.222304	0.63699
P14211	sp|P14211|CALR_MOUSE Calreticulin OS=Mus musculus OX=10090 GN=Calr PE=1 SV=1	CALR_MOUSE Calreticulin	Calr	30	17	K	360	___1	-0.0678253	0.0596172
P14211	sp|P14211|CALR_MOUSE Calreticulin OS=Mus musculus OX=10090 GN=Calr PE=1 SV=1	CALR_MOUSE Calreticulin	Calr	30	17	K	55	___1	-0.360565	0.130752
P14211	sp|P14211|CALR_MOUSE Calreticulin OS=Mus musculus OX=10090 GN=Calr PE=1 SV=1	CALR_MOUSE Calreticulin	Calr	30	17	K	62	___1	0.315951	0.4965
P14211	sp|P14211|CALR_MOUSE Calreticulin OS=Mus musculus OX=10090 GN=Calr PE=1 SV=1	CALR_MOUSE Calreticulin	Calr	30	17	K	153	___1	1.62279	0.501164
P14211	sp|P14211|CALR_MOUSE Calreticulin OS=Mus musculus OX=10090 GN=Calr PE=1 SV=1	CALR_MOUSE Calreticulin	Calr	30	17	K	159	___1	-0.167916	0.75053
P14211	sp|P14211|CALR_MOUSE Calreticulin OS=Mus musculus OX=10090 GN=Calr PE=1 SV=1	CALR_MOUSE Calreticulin	Calr	30	17	K	215	___1	-5.59131	3.93457
P14211	sp|P14211|CALR_MOUSE Calreticulin OS=Mus musculus OX=10090 GN=Calr PE=1 SV=1	CALR_MOUSE Calreticulin	Calr	30	17	K	48	___1	-1.3197	0.597974
P14211	sp|P14211|CALR_MOUSE Calreticulin OS=Mus musculus OX=10090 GN=Calr PE=1 SV=1	CALR_MOUSE Calreticulin	Calr	30	17	K	64	___2	0.0318769	0.088657
P14211	sp|P14211|CALR_MOUSE Calreticulin OS=Mus musculus OX=10090 GN=Calr PE=1 SV=1	CALR_MOUSE Calreticulin	Calr	30	17	K	62	___2	0.0318769	0.088657
O35887	sp|O35887|CALU_MOUSE Calumenin OS=Mus musculus OX=10090 GN=Calu PE=1 SV=1	CALU_MOUSE Calumenin	Calu	34	10	K	161	___1	0.0564906	0.0892158
O35887	sp|O35887|CALU_MOUSE Calumenin OS=Mus musculus OX=10090 GN=Calu PE=1 SV=1	CALU_MOUSE Calumenin	Calu	34	10	K	165	___1	0.238956	0.931341
O35887	sp|O35887|CALU_MOUSE Calumenin OS=Mus musculus OX=10090 GN=Calu PE=1 SV=1	CALU_MOUSE Calumenin	Calu	34	10	K	281	___1	-0.0803763	0.140317
O35887	sp|O35887|CALU_MOUSE Calumenin OS=Mus musculus OX=10090 GN=Calu PE=1 SV=1	CALU_MOUSE Calumenin	Calu	34	10	K	284	___1	-0.570369	0.188585
O35887	sp|O35887|CALU_MOUSE Calumenin OS=Mus musculus OX=10090 GN=Calu PE=1 SV=1	CALU_MOUSE Calumenin	Calu	34	10	K	79	___1	0.24757	0.186114
O35887	sp|O35887|CALU_MOUSE Calumenin OS=Mus musculus OX=10090 GN=Calu PE=1 SV=1	CALU_MOUSE Calumenin	Calu	34	10	K	70	___1	0.0196896	0.0242417
Q8BW96	sp|Q8BW96|KCC1D_MOUSE Calcium/calmodulin-dependent protein kinase type 1D OS=Mus musculus OX=10090 GN=Camk1d PE=1 SV=2	KCC1D_MOUSE Calcium/calmodulin-dependent protein kinase type 1D	Camk1d	3.4	1	K	119	___1	0.530634	0.840575
Q6PHZ2	sp|Q6PHZ2|KCC2D_MOUSE Calcium/calmodulin-dependent protein kinase type II subunit delta OS=Mus musculus OX=10090 GN=Camk2d PE=1 SV=1	KCC2D_MOUSE Calcium/calmodulin-dependent protein kinase type II subunit delta	Camk2d	6.8	3	K	43	___1	0.656199	0.454221
Q6PHZ2	sp|Q6PHZ2|KCC2D_MOUSE Calcium/calmodulin-dependent protein kinase type II subunit delta OS=Mus musculus OX=10090 GN=Camk2d PE=1 SV=1;sp|P11798|KCC2A_MOUSE Calcium/calmodulin-dependent protein kinase type II subunit alpha OS=Mus musculus OX=10090 GN=Camk2a	KCC2D_MOUSE Calcium/calmodulin-dependent protein kinase type II subunit delta	Camk2d	6.8	3	K	69	___1	1.22805	0.365609
Q6PHZ2	sp|Q6PHZ2|KCC2D_MOUSE Calcium/calmodulin-dependent protein kinase type II subunit delta OS=Mus musculus OX=10090 GN=Camk2d PE=1 SV=1	KCC2D_MOUSE Calcium/calmodulin-dependent protein kinase type II subunit delta	Camk2d	6.8	3	K	318	___1	0.22435	0.665628
Q6ZQ38	sp|Q6ZQ38|CAND1_MOUSE Cullin-associated NEDD8-dissociated protein 1 OS=Mus musculus OX=10090 GN=Cand1 PE=1 SV=2	CAND1_MOUSE Cullin-associated NEDD8-dissociated protein 1	Cand1	4	5	K	586	___1	0.27233	1.03062
Q6ZQ38	sp|Q6ZQ38|CAND1_MOUSE Cullin-associated NEDD8-dissociated protein 1 OS=Mus musculus OX=10090 GN=Cand1 PE=1 SV=2	CAND1_MOUSE Cullin-associated NEDD8-dissociated protein 1	Cand1	4	5	K	40	___1	0.117145	0.257228
Q6ZQ38	sp|Q6ZQ38|CAND1_MOUSE Cullin-associated NEDD8-dissociated protein 1 OS=Mus musculus OX=10090 GN=Cand1 PE=1 SV=2	CAND1_MOUSE Cullin-associated NEDD8-dissociated protein 1	Cand1	4	5	K	577	___1	0.744633	0.885987
Q6ZQ38	sp|Q6ZQ38|CAND1_MOUSE Cullin-associated NEDD8-dissociated protein 1 OS=Mus musculus OX=10090 GN=Cand1 PE=1 SV=2	CAND1_MOUSE Cullin-associated NEDD8-dissociated protein 1	Cand1	4	5	K	60	___1	-1.71244	0.411459
Q6ZQ73	sp|Q6ZQ73|CAND2_MOUSE Cullin-associated NEDD8-dissociated protein 2 OS=Mus musculus OX=10090 GN=Cand2 PE=1 SV=2	CAND2_MOUSE Cullin-associated NEDD8-dissociated protein 2	Cand2	0.9	1	K	587	___1	0.194135	0.82472
P35564	sp|P35564|CALX_MOUSE Calnexin OS=Mus musculus OX=10090 GN=Canx PE=1 SV=1	CALX_MOUSE Calnexin	Canx	28.1	17	K	546	___1	-0.405534	0.673725
P35564	sp|P35564|CALX_MOUSE Calnexin OS=Mus musculus OX=10090 GN=Canx PE=1 SV=1	CALX_MOUSE Calnexin	Canx	28.1	17	K	552	___1	-0.38327	0.51815
P35564	sp|P35564|CALX_MOUSE Calnexin OS=Mus musculus OX=10090 GN=Canx PE=1 SV=1	CALX_MOUSE Calnexin	Canx	28.1	17	K	171	___1	0.333681	1.33798
P35564	sp|P35564|CALX_MOUSE Calnexin OS=Mus musculus OX=10090 GN=Canx PE=1 SV=1	CALX_MOUSE Calnexin	Canx	28.1	17	K	119	___1	-0.776463	0.916672
P35564	sp|P35564|CALX_MOUSE Calnexin OS=Mus musculus OX=10090 GN=Canx PE=1 SV=1	CALX_MOUSE Calnexin	Canx	28.1	17	K	211	___1	0.656902	0.673685
P35564	sp|P35564|CALX_MOUSE Calnexin OS=Mus musculus OX=10090 GN=Canx PE=1 SV=1	CALX_MOUSE Calnexin	Canx	28.1	17	K	381	___1	-0.403676	0.462944
P35564	sp|P35564|CALX_MOUSE Calnexin OS=Mus musculus OX=10090 GN=Canx PE=1 SV=1	CALX_MOUSE Calnexin	Canx	28.1	17	K	48	___1	0.030602	0.0372978
P35564	sp|P35564|CALX_MOUSE Calnexin OS=Mus musculus OX=10090 GN=Canx PE=1 SV=1	CALX_MOUSE Calnexin	Canx	28.1	17	K	526	___1	-0.121119	0.142344
P35564	sp|P35564|CALX_MOUSE Calnexin OS=Mus musculus OX=10090 GN=Canx PE=1 SV=1	CALX_MOUSE Calnexin	Canx	28.1	17	K	531	___1	-1.11552	0.403951
P35564	sp|P35564|CALX_MOUSE Calnexin OS=Mus musculus OX=10090 GN=Canx PE=1 SV=1	CALX_MOUSE Calnexin	Canx	28.1	17	K	104	___1	-0.372007	0.430208
P40124	sp|P40124|CAP1_MOUSE Adenylyl cyclase-associated protein 1 OS=Mus musculus OX=10090 GN=Cap1 PE=1 SV=4	CAP1_MOUSE Adenylyl cyclase-associated protein 1	Cap1	7.4	3	K	286	___1	0.520563	1.69798
P24452	sp|P24452|CAPG_MOUSE Macrophage-capping protein OS=Mus musculus OX=10090 GN=Capg PE=1 SV=2	CAPG_MOUSE Macrophage-capping protein	Capg	3.1	1	K	28	___1	0.701444	1.40158
O08529	sp|O08529|CAN2_MOUSE Calpain-2 catalytic subunit OS=Mus musculus OX=10090 GN=Capn2 PE=1 SV=4	CAN2_MOUSE Calpain-2 catalytic subunit	Capn2	2.6	2	K	360	___1	-0.659435	0.756573
O35646	sp|O35646|CAN6_MOUSE Calpain-6 OS=Mus musculus OX=10090 GN=Capn6 PE=1 SV=2	CAN6_MOUSE Calpain-6	Capn6	12.2	9	K	6	___1	-0.0158806	0.0308088
O35646	sp|O35646|CAN6_MOUSE Calpain-6 OS=Mus musculus OX=10090 GN=Capn6 PE=1 SV=2	CAN6_MOUSE Calpain-6	Capn6	12.2	9	K	48	___1	2.13132	0.357677
O35646	sp|O35646|CAN6_MOUSE Calpain-6 OS=Mus musculus OX=10090 GN=Capn6 PE=1 SV=2	CAN6_MOUSE Calpain-6	Capn6	12.2	9	K	12	___1	0.14538	0.032255
O35646	sp|O35646|CAN6_MOUSE Calpain-6 OS=Mus musculus OX=10090 GN=Capn6 PE=1 SV=2	CAN6_MOUSE Calpain-6	Capn6	12.2	9	K	405	___1	-0.537846	1.04044
O35646	sp|O35646|CAN6_MOUSE Calpain-6 OS=Mus musculus OX=10090 GN=Capn6 PE=1 SV=2	CAN6_MOUSE Calpain-6	Capn6	12.2	9	K	624	___1	1.14565	1.18255
O35646	sp|O35646|CAN6_MOUSE Calpain-6 OS=Mus musculus OX=10090 GN=Capn6 PE=1 SV=2	CAN6_MOUSE Calpain-6	Capn6	12.2	9	K	530	___1	1.23139	0.761605
O35646	sp|O35646|CAN6_MOUSE Calpain-6 OS=Mus musculus OX=10090 GN=Capn6 PE=1 SV=2	CAN6_MOUSE Calpain-6	Capn6	12.2	9	K	213	___1	-2.48704	2.68775
Q60865	sp|Q60865|CAPR1_MOUSE Caprin-1 OS=Mus musculus OX=10090 GN=Caprin1 PE=1 SV=2	CAPR1_MOUSE Caprin-1	Caprin1	8.3	6	K	72	___1	0.300403	0.413491
Q60865	sp|Q60865|CAPR1_MOUSE Caprin-1 OS=Mus musculus OX=10090 GN=Caprin1 PE=1 SV=2	CAPR1_MOUSE Caprin-1	Caprin1	8.3	6	K	123	___1	0.523485	0.314891
Q60865	sp|Q60865|CAPR1_MOUSE Caprin-1 OS=Mus musculus OX=10090 GN=Caprin1 PE=1 SV=2	CAPR1_MOUSE Caprin-1	Caprin1	8.3	6	K	108	___1	0.515469	0.720341
P47753	sp|P47753|CAZA1_MOUSE F-actin-capping protein subunit alpha-1 OS=Mus musculus OX=10090 GN=Capza1 PE=1 SV=4	CAZA1_MOUSE F-actin-capping protein subunit alpha-1	Capza1	6.3	1	K	118	___1	-0.150359	0.593947
P47757	sp|P47757|CAPZB_MOUSE F-actin-capping protein subunit beta OS=Mus musculus OX=10090 GN=Capzb PE=1 SV=3	CAPZB_MOUSE F-actin-capping protein subunit beta	Capzb	8.7	2	K	95	___1	1.05647	0.58714
P47757	sp|P47757|CAPZB_MOUSE F-actin-capping protein subunit beta OS=Mus musculus OX=10090 GN=Capzb PE=1 SV=3	CAPZB_MOUSE F-actin-capping protein subunit beta	Capzb	8.7	2	K	223	___1	0.165328	0.181737
Q9WVG6	sp|Q9WVG6|CARM1_MOUSE Histone-arginine methyltransferase CARM1 OS=Mus musculus OX=10090 GN=Carm1 PE=1 SV=2	CARM1_MOUSE Histone-arginine methyltransferase CARM1	Carm1	2.5	1	K	364	___1	0.0534592	0.0471359
Q9ER72	sp|Q9ER72|SYCC_MOUSE Cysteine--tRNA ligase, cytoplasmic OS=Mus musculus OX=10090 GN=Cars1 PE=1 SV=2	SYCC_MOUSE Cysteine--tRNA ligase, cytoplasmic	Cars1	1.2	1	K	816	___1	-0.94401	0.302641
O70589	sp|O70589|CSKP_MOUSE Peripheral plasma membrane protein CASK OS=Mus musculus OX=10090 GN=Cask PE=1 SV=2	CSKP_MOUSE Peripheral plasma membrane protein CASK	Cask	2.6	2	K	60	___1	-1.93846	0.672107
P70677	sp|P70677|CASP3_MOUSE Caspase-3 OS=Mus musculus OX=10090 GN=Casp3 PE=1 SV=1	CASP3_MOUSE Caspase-3	Casp3	17.7	5	K	11	___1	-0.108493	0.130202
P70677	sp|P70677|CASP3_MOUSE Caspase-3 OS=Mus musculus OX=10090 GN=Casp3 PE=1 SV=1	CASP3_MOUSE Caspase-3	Casp3	17.7	5	K	19	___1	3.64324	4.04335
P70677	sp|P70677|CASP3_MOUSE Caspase-3 OS=Mus musculus OX=10090 GN=Casp3 PE=1 SV=1	CASP3_MOUSE Caspase-3	Casp3	17.7	5	K	25	___1	0.180338	0.200947
P51125	sp|P51125|ICAL_MOUSE Calpastatin OS=Mus musculus OX=10090 GN=Cast PE=1 SV=2	ICAL_MOUSE Calpastatin	Cast	1.9	1	K	341	___1	0.0946395	0.241432
P49817	sp|P49817|CAV1_MOUSE Caveolin-1 OS=Mus musculus OX=10090 GN=Cav1 PE=1 SV=1	CAV1_MOUSE Caveolin-1	Cav1	39.9	8	K	39	___1	0.0199064	0.0354963
P49817	sp|P49817|CAV1_MOUSE Caveolin-1 OS=Mus musculus OX=10090 GN=Cav1 PE=1 SV=1	CAV1_MOUSE Caveolin-1	Cav1	39.9	8	K	47	___1	-0.446605	0.616897
P49817	sp|P49817|CAV1_MOUSE Caveolin-1 OS=Mus musculus OX=10090 GN=Cav1 PE=1 SV=1	CAV1_MOUSE Caveolin-1	Cav1	39.9	8	K	26	___1	-0.291155	0.546576
P49817	sp|P49817|CAV1_MOUSE Caveolin-1 OS=Mus musculus OX=10090 GN=Cav1 PE=1 SV=1	CAV1_MOUSE Caveolin-1	Cav1	39.9	8	K	30	___1	0.131124	0.155441
P49817	sp|P49817|CAV1_MOUSE Caveolin-1 OS=Mus musculus OX=10090 GN=Cav1 PE=1 SV=1	CAV1_MOUSE Caveolin-1	Cav1	39.9	8	K	176	___1	-0.543533	1.97617
O54724	sp|O54724|CAVN1_MOUSE Caveolae-associated protein 1 OS=Mus musculus OX=10090 GN=Cavin1 PE=1 SV=1	CAVN1_MOUSE Caveolae-associated protein 1	Cavin1	30.1	15	K	111	___1	3.005	0.50316
O54724	sp|O54724|CAVN1_MOUSE Caveolae-associated protein 1 OS=Mus musculus OX=10090 GN=Cavin1 PE=1 SV=1	CAVN1_MOUSE Caveolae-associated protein 1	Cavin1	30.1	15	K	139	___1	0.336224	0.368217
O54724	sp|O54724|CAVN1_MOUSE Caveolae-associated protein 1 OS=Mus musculus OX=10090 GN=Cavin1 PE=1 SV=1	CAVN1_MOUSE Caveolae-associated protein 1	Cavin1	30.1	15	K	124	___1	0.446843	0.437472
O54724	sp|O54724|CAVN1_MOUSE Caveolae-associated protein 1 OS=Mus musculus OX=10090 GN=Cavin1 PE=1 SV=1	CAVN1_MOUSE Caveolae-associated protein 1	Cavin1	30.1	15	K	100	___1	0.695512	0.615823
O54724	sp|O54724|CAVN1_MOUSE Caveolae-associated protein 1 OS=Mus musculus OX=10090 GN=Cavin1 PE=1 SV=1	CAVN1_MOUSE Caveolae-associated protein 1	Cavin1	30.1	15	K	167	___1	0.683008	0.235143
O54724	sp|O54724|CAVN1_MOUSE Caveolae-associated protein 1 OS=Mus musculus OX=10090 GN=Cavin1 PE=1 SV=1	CAVN1_MOUSE Caveolae-associated protein 1	Cavin1	30.1	15	K	154	___1	0.337167	0.457495
O54724	sp|O54724|CAVN1_MOUSE Caveolae-associated protein 1 OS=Mus musculus OX=10090 GN=Cavin1 PE=1 SV=1	CAVN1_MOUSE Caveolae-associated protein 1	Cavin1	30.1	15	K	163	___1	0.044164	0.0649681
O54724	sp|O54724|CAVN1_MOUSE Caveolae-associated protein 1 OS=Mus musculus OX=10090 GN=Cavin1 PE=1 SV=1	CAVN1_MOUSE Caveolae-associated protein 1	Cavin1	30.1	15	K	175	___1	0.559536	2.71683
O54724	sp|O54724|CAVN1_MOUSE Caveolae-associated protein 1 OS=Mus musculus OX=10090 GN=Cavin1 PE=1 SV=1	CAVN1_MOUSE Caveolae-associated protein 1	Cavin1	30.1	15	K	262	___1	0.00131671	0.00122098
O54724	sp|O54724|CAVN1_MOUSE Caveolae-associated protein 1 OS=Mus musculus OX=10090 GN=Cavin1 PE=1 SV=1	CAVN1_MOUSE Caveolae-associated protein 1	Cavin1	30.1	15	K	267	___1	-0.105815	0.113116
O54724	sp|O54724|CAVN1_MOUSE Caveolae-associated protein 1 OS=Mus musculus OX=10090 GN=Cavin1 PE=1 SV=1	CAVN1_MOUSE Caveolae-associated protein 1	Cavin1	30.1	15	K	256	___1	-0.254221	0.192684
O54724	sp|O54724|CAVN1_MOUSE Caveolae-associated protein 1 OS=Mus musculus OX=10090 GN=Cavin1 PE=1 SV=1	CAVN1_MOUSE Caveolae-associated protein 1	Cavin1	30.1	15	K	242	___2	-0.06335	0.0640404
O54724	sp|O54724|CAVN1_MOUSE Caveolae-associated protein 1 OS=Mus musculus OX=10090 GN=Cavin1 PE=1 SV=1	CAVN1_MOUSE Caveolae-associated protein 1	Cavin1	30.1	15	K	245	___2	0.597761	0.49093
Q63918	sp|Q63918|CAVN2_MOUSE Caveolae-associated protein 2 OS=Mus musculus OX=10090 GN=Cavin2 PE=1 SV=3	CAVN2_MOUSE Caveolae-associated protein 2	Cavin2	12.9	5	K	183	___1	0.163524	0.207918
Q63918	sp|Q63918|CAVN2_MOUSE Caveolae-associated protein 2 OS=Mus musculus OX=10090 GN=Cavin2 PE=1 SV=3	CAVN2_MOUSE Caveolae-associated protein 2	Cavin2	12.9	5	K	99	___1	0.736483	2.57709
Q63918	sp|Q63918|CAVN2_MOUSE Caveolae-associated protein 2 OS=Mus musculus OX=10090 GN=Cavin2 PE=1 SV=3	CAVN2_MOUSE Caveolae-associated protein 2	Cavin2	12.9	5	K	102	___1	-0.0523968	0.0304974
Q63918	sp|Q63918|CAVN2_MOUSE Caveolae-associated protein 2 OS=Mus musculus OX=10090 GN=Cavin2 PE=1 SV=3	CAVN2_MOUSE Caveolae-associated protein 2	Cavin2	12.9	5	K	261	___1	0.564308	1.11506
Q63918	sp|Q63918|CAVN2_MOUSE Caveolae-associated protein 2 OS=Mus musculus OX=10090 GN=Cavin2 PE=1 SV=3	CAVN2_MOUSE Caveolae-associated protein 2	Cavin2	12.9	5	K	113	___1	0.358814	1.16919
P83917	sp|P83917|CBX1_MOUSE Chromobox protein homolog 1 OS=Mus musculus OX=10090 GN=Cbx1 PE=1 SV=1	CBX1_MOUSE Chromobox protein homolog 1	Cbx1	9.7	2	K	150	___1	0.477702	0.776566
P83917	sp|P83917|CBX1_MOUSE Chromobox protein homolog 1 OS=Mus musculus OX=10090 GN=Cbx1 PE=1 SV=1	CBX1_MOUSE Chromobox protein homolog 1	Cbx1	9.7	2	K	139	___1	-1.08262	0.765299
P23198	sp|P23198|CBX3_MOUSE Chromobox protein homolog 3 OS=Mus musculus OX=10090 GN=Cbx3 PE=1 SV=2	CBX3_MOUSE Chromobox protein homolog 3	Cbx3	37.7	9	K	5	___1	-0.107601	0.309592
P23198	sp|P23198|CBX3_MOUSE Chromobox protein homolog 3 OS=Mus musculus OX=10090 GN=Cbx3 PE=1 SV=2	CBX3_MOUSE Chromobox protein homolog 3	Cbx3	37.7	9	K	10	___1	0.139485	0.115614
P23198	sp|P23198|CBX3_MOUSE Chromobox protein homolog 3 OS=Mus musculus OX=10090 GN=Cbx3 PE=1 SV=2	CBX3_MOUSE Chromobox protein homolog 3	Cbx3	37.7	9	K	154	___1	-0.297024	0.338045
P23198	sp|P23198|CBX3_MOUSE Chromobox protein homolog 3 OS=Mus musculus OX=10090 GN=Cbx3 PE=1 SV=2	CBX3_MOUSE Chromobox protein homolog 3	Cbx3	37.7	9	K	92	___1	-0.730259	0.526348
P23198	sp|P23198|CBX3_MOUSE Chromobox protein homolog 3 OS=Mus musculus OX=10090 GN=Cbx3 PE=1 SV=2	CBX3_MOUSE Chromobox protein homolog 3	Cbx3	37.7	9	K	103	___1	-1.21885	0.375529
P23198	sp|P23198|CBX3_MOUSE Chromobox protein homolog 3 OS=Mus musculus OX=10090 GN=Cbx3 PE=1 SV=2	CBX3_MOUSE Chromobox protein homolog 3	Cbx3	37.7	9	K	21	___1	-1.07129	0.258957
P23198	sp|P23198|CBX3_MOUSE Chromobox protein homolog 3 OS=Mus musculus OX=10090 GN=Cbx3 PE=1 SV=2	CBX3_MOUSE Chromobox protein homolog 3	Cbx3	37.7	9	K	44	___1	-2.88195	3.65689
P23198	sp|P23198|CBX3_MOUSE Chromobox protein homolog 3 OS=Mus musculus OX=10090 GN=Cbx3 PE=1 SV=2	CBX3_MOUSE Chromobox protein homolog 3	Cbx3	37.7	9	K	143	___1	-0.0616372	0.1358
Q61686	sp|Q61686|CBX5_MOUSE Chromobox protein homolog 5 OS=Mus musculus OX=10090 GN=Cbx5 PE=1 SV=1	CBX5_MOUSE Chromobox protein homolog 5	Cbx5	43.5	9	K	154	___1	0.275237	0.40806
Q61686	sp|Q61686|CBX5_MOUSE Chromobox protein homolog 5 OS=Mus musculus OX=10090 GN=Cbx5 PE=1 SV=1	CBX5_MOUSE Chromobox protein homolog 5	Cbx5	43.5	9	K	91	___1	0.420347	1.05723
Q61686	sp|Q61686|CBX5_MOUSE Chromobox protein homolog 5 OS=Mus musculus OX=10090 GN=Cbx5 PE=1 SV=1	CBX5_MOUSE Chromobox protein homolog 5	Cbx5	43.5	9	K	102	___1	0.182128	0.159276
Q61686	sp|Q61686|CBX5_MOUSE Chromobox protein homolog 5 OS=Mus musculus OX=10090 GN=Cbx5 PE=1 SV=1	CBX5_MOUSE Chromobox protein homolog 5	Cbx5	43.5	9	K	184	___1	0.839594	0.213461
Q61686	sp|Q61686|CBX5_MOUSE Chromobox protein homolog 5 OS=Mus musculus OX=10090 GN=Cbx5 PE=1 SV=1	CBX5_MOUSE Chromobox protein homolog 5	Cbx5	43.5	9	K	74	___1	-0.116894	0.134103
Q61686	sp|Q61686|CBX5_MOUSE Chromobox protein homolog 5 OS=Mus musculus OX=10090 GN=Cbx5 PE=1 SV=1	CBX5_MOUSE Chromobox protein homolog 5	Cbx5	43.5	9	K	143	___1	-1.0459	0.373248
Q61686	sp|Q61686|CBX5_MOUSE Chromobox protein homolog 5 OS=Mus musculus OX=10090 GN=Cbx5 PE=1 SV=1	CBX5_MOUSE Chromobox protein homolog 5	Cbx5	43.5	9	K	42	___1	0.743759	0.248095
Q9DBY5	sp|Q9DBY5|CBX6_MOUSE Chromobox protein homolog 6 OS=Mus musculus OX=10090 GN=Cbx6 PE=1 SV=2	CBX6_MOUSE Chromobox protein homolog 6	Cbx6	2.4	1	K	18	___1	-1.13057	0.618484
Q8BRN9	sp|Q8BRN9|C2D1B_MOUSE Coiled-coil and C2 domain-containing protein 1B OS=Mus musculus OX=10090 GN=Cc2d1b PE=1 SV=1	C2D1B_MOUSE Coiled-coil and C2 domain-containing protein 1B	Cc2d1b	1.7	1	K	605	___1	-2.00505	1.34912
Q8CH18	sp|Q8CH18|CCAR1_MOUSE Cell division cycle and apoptosis regulator protein 1 OS=Mus musculus OX=10090 GN=Ccar1 PE=1 SV=1	CCAR1_MOUSE Cell division cycle and apoptosis regulator protein 1	Ccar1	3.1	3	K	1050	___1	0.290588	0.551272
Q8CH18	sp|Q8CH18|CCAR1_MOUSE Cell division cycle and apoptosis regulator protein 1 OS=Mus musculus OX=10090 GN=Ccar1 PE=1 SV=1	CCAR1_MOUSE Cell division cycle and apoptosis regulator protein 1	Ccar1	3.1	3	K	591	___1	-0.249197	0.104776
Q8VDP4	sp|Q8VDP4|CCAR2_MOUSE Cell cycle and apoptosis regulator protein 2 OS=Mus musculus OX=10090 GN=Ccar2 PE=1 SV=2	CCAR2_MOUSE Cell cycle and apoptosis regulator protein 2	Ccar2	6.1	3	K	666	___1	0.609083	2.09855
Q8R344	sp|Q8R344|CCD12_MOUSE Coiled-coil domain-containing protein 12 OS=Mus musculus OX=10090 GN=Ccdc12 PE=1 SV=2	CCD12_MOUSE Coiled-coil domain-containing protein 12	Ccdc12	6.6	1	K	70	___1	-0.916286	0.915711
Q9D162	sp|Q9D162|CC167_MOUSE Coiled-coil domain-containing protein 167 OS=Mus musculus OX=10090 GN=Ccdc167 PE=1 SV=2	CC167_MOUSE Coiled-coil domain-containing protein 167	Ccdc167	12.4	1	K	27	___1	-1.15465	0.607332
Q640L5	sp|Q640L5|CCD18_MOUSE Coiled-coil domain-containing protein 18 OS=Mus musculus OX=10090 GN=Ccdc18 PE=1 SV=1	CCD18_MOUSE Coiled-coil domain-containing protein 18	Ccdc18	1.5	2	K	371	___1	0.179399	0.128819
Q8C9S4	sp|Q8C9S4|CC186_MOUSE Coiled-coil domain-containing protein 186 OS=Mus musculus OX=10090 GN=Ccdc186 PE=1 SV=2	CC186_MOUSE Coiled-coil domain-containing protein 186	Ccdc186	0.9	1	K	662	___1	1.06379	0.509022
Q9D024	sp|Q9D024|CCD47_MOUSE Coiled-coil domain-containing protein 47 OS=Mus musculus OX=10090 GN=Ccdc47 PE=1 SV=2	CCD47_MOUSE Coiled-coil domain-containing protein 47	Ccdc47	2.7	1	K	419	___1	0.484031	0.204673
Q810U5	sp|Q810U5|CCD50_MOUSE Coiled-coil domain-containing protein 50 OS=Mus musculus OX=10090 GN=Ccdc50 PE=1 SV=1	CCD50_MOUSE Coiled-coil domain-containing protein 50	Ccdc50	30.2	7	K	157	___1	0.620513	0.505744
Q810U5	sp|Q810U5|CCD50_MOUSE Coiled-coil domain-containing protein 50 OS=Mus musculus OX=10090 GN=Ccdc50 PE=1 SV=1	CCD50_MOUSE Coiled-coil domain-containing protein 50	Ccdc50	30.2	7	K	152	___1	-2.09641	0.809744
Q810U5	sp|Q810U5|CCD50_MOUSE Coiled-coil domain-containing protein 50 OS=Mus musculus OX=10090 GN=Ccdc50 PE=1 SV=1	CCD50_MOUSE Coiled-coil domain-containing protein 50	Ccdc50	30.2	7	K	107	___1	-0.476742	0.711637
Q810U5	sp|Q810U5|CCD50_MOUSE Coiled-coil domain-containing protein 50 OS=Mus musculus OX=10090 GN=Ccdc50 PE=1 SV=1	CCD50_MOUSE Coiled-coil domain-containing protein 50	Ccdc50	30.2	7	K	181	___1	-0.88697	0.544422
Q810U5	sp|Q810U5|CCD50_MOUSE Coiled-coil domain-containing protein 50 OS=Mus musculus OX=10090 GN=Ccdc50 PE=1 SV=1	CCD50_MOUSE Coiled-coil domain-containing protein 50	Ccdc50	30.2	7	K	119	___1	-0.27371	1.03537
D3YZP9	sp|D3YZP9|CCDC6_MOUSE Coiled-coil domain-containing protein 6 OS=Mus musculus OX=10090 GN=Ccdc6 PE=1 SV=1	CCDC6_MOUSE Coiled-coil domain-containing protein 6	Ccdc6	4.3	2	K	259	___1	0.455303	1.44344
D3YZP9	sp|D3YZP9|CCDC6_MOUSE Coiled-coil domain-containing protein 6 OS=Mus musculus OX=10090 GN=Ccdc6 PE=1 SV=1	CCDC6_MOUSE Coiled-coil domain-containing protein 6	Ccdc6	4.3	2	K	64	___1	-0.199383	0.380985
P24860	sp|P24860|CCNB1_MOUSE G2/mitotic-specific cyclin-B1 OS=Mus musculus OX=10090 GN=Ccnb1 PE=1 SV=3	CCNB1_MOUSE G2/mitotic-specific cyclin-B1	Ccnb1	3.7	1	K	36	___1	-0.994752	0.480326
P25322	sp|P25322|CCND1_MOUSE G1/S-specific cyclin-D1 OS=Mus musculus OX=10090 GN=Ccnd1 PE=1 SV=1	CCND1_MOUSE G1/S-specific cyclin-D1	Ccnd1	3.1	1	K	95	___1	-1.46706	0.615189
Q7TSH4	sp|Q7TSH4|CP110_MOUSE Centriolar coiled-coil protein of 110 kDa OS=Mus musculus OX=10090 GN=Ccp110 PE=1 SV=1	CP110_MOUSE Centriolar coiled-coil protein of 110 kDa	Ccp110	1.7	2	K	402	___1	0.111879	0.132947
P80314	sp|P80314|TCPB_MOUSE T-complex protein 1 subunit beta OS=Mus musculus OX=10090 GN=Cct2 PE=1 SV=4	TCPB_MOUSE T-complex protein 1 subunit beta	Cct2	31.4	18	K	119	___1	-1.01109	0.912215
P80314	sp|P80314|TCPB_MOUSE T-complex protein 1 subunit beta OS=Mus musculus OX=10090 GN=Cct2 PE=1 SV=4	TCPB_MOUSE T-complex protein 1 subunit beta	Cct2	31.4	18	K	441	___1	-0.983067	1.44038
P80314	sp|P80314|TCPB_MOUSE T-complex protein 1 subunit beta OS=Mus musculus OX=10090 GN=Cct2 PE=1 SV=4	TCPB_MOUSE T-complex protein 1 subunit beta	Cct2	31.4	18	K	82	___1	-0.537994	0.84342
P80314	sp|P80314|TCPB_MOUSE T-complex protein 1 subunit beta OS=Mus musculus OX=10090 GN=Cct2 PE=1 SV=4	TCPB_MOUSE T-complex protein 1 subunit beta	Cct2	31.4	18	K	431	___1	-0.20829	0.590436
P80314	sp|P80314|TCPB_MOUSE T-complex protein 1 subunit beta OS=Mus musculus OX=10090 GN=Cct2 PE=1 SV=4	TCPB_MOUSE T-complex protein 1 subunit beta	Cct2	31.4	18	K	522	___1	-0.413733	1.35635
P80314	sp|P80314|TCPB_MOUSE T-complex protein 1 subunit beta OS=Mus musculus OX=10090 GN=Cct2 PE=1 SV=4	TCPB_MOUSE T-complex protein 1 subunit beta	Cct2	31.4	18	K	263	___1	1.77891	0.47707
P80318	sp|P80318|TCPG_MOUSE T-complex protein 1 subunit gamma OS=Mus musculus OX=10090 GN=Cct3 PE=1 SV=1	TCPG_MOUSE T-complex protein 1 subunit gamma	Cct3	30.6	16	K	78	___1	-0.214206	0.301254
P80318	sp|P80318|TCPG_MOUSE T-complex protein 1 subunit gamma OS=Mus musculus OX=10090 GN=Cct3 PE=1 SV=1	TCPG_MOUSE T-complex protein 1 subunit gamma	Cct3	30.6	16	K	381	___1	-0.15427	0.276375
P80318	sp|P80318|TCPG_MOUSE T-complex protein 1 subunit gamma OS=Mus musculus OX=10090 GN=Cct3 PE=1 SV=1	TCPG_MOUSE T-complex protein 1 subunit gamma	Cct3	30.6	16	K	527	___1	-0.567147	0.357568
P80318	sp|P80318|TCPG_MOUSE T-complex protein 1 subunit gamma OS=Mus musculus OX=10090 GN=Cct3 PE=1 SV=1	TCPG_MOUSE T-complex protein 1 subunit gamma	Cct3	30.6	16	K	249	___1	-0.120488	0.344456
P80318	sp|P80318|TCPG_MOUSE T-complex protein 1 subunit gamma OS=Mus musculus OX=10090 GN=Cct3 PE=1 SV=1	TCPG_MOUSE T-complex protein 1 subunit gamma	Cct3	30.6	16	K	21	___1	-0.58963	0.705979
P80318	sp|P80318|TCPG_MOUSE T-complex protein 1 subunit gamma OS=Mus musculus OX=10090 GN=Cct3 PE=1 SV=1	TCPG_MOUSE T-complex protein 1 subunit gamma	Cct3	30.6	16	K	15	___1	-0.119588	0.157502
P80315	sp|P80315|TCPD_MOUSE T-complex protein 1 subunit delta OS=Mus musculus OX=10090 GN=Cct4 PE=1 SV=3	TCPD_MOUSE T-complex protein 1 subunit delta	Cct4	22.3	10	K	395	___1	-0.320026	0.841089
P80315	sp|P80315|TCPD_MOUSE T-complex protein 1 subunit delta OS=Mus musculus OX=10090 GN=Cct4 PE=1 SV=3	TCPD_MOUSE T-complex protein 1 subunit delta	Cct4	22.3	10	K	326	___1	1.22856	0.529629
P80315	sp|P80315|TCPD_MOUSE T-complex protein 1 subunit delta OS=Mus musculus OX=10090 GN=Cct4 PE=1 SV=3	TCPD_MOUSE T-complex protein 1 subunit delta	Cct4	22.3	10	K	126	___1	0.147741	0.223106
P80315	sp|P80315|TCPD_MOUSE T-complex protein 1 subunit delta OS=Mus musculus OX=10090 GN=Cct4 PE=1 SV=3	TCPD_MOUSE T-complex protein 1 subunit delta	Cct4	22.3	10	K	65	___1	0.167535	0.387405
P80315	sp|P80315|TCPD_MOUSE T-complex protein 1 subunit delta OS=Mus musculus OX=10090 GN=Cct4 PE=1 SV=3	TCPD_MOUSE T-complex protein 1 subunit delta	Cct4	22.3	10	K	531	___1	-0.389931	0.911912
P80316	sp|P80316|TCPE_MOUSE T-complex protein 1 subunit epsilon OS=Mus musculus OX=10090 GN=Cct5 PE=1 SV=1	TCPE_MOUSE T-complex protein 1 subunit epsilon	Cct5	12.6	8	K	392	___1	-0.0274099	0.0340477
P80316	sp|P80316|TCPE_MOUSE T-complex protein 1 subunit epsilon OS=Mus musculus OX=10090 GN=Cct5 PE=1 SV=1	TCPE_MOUSE T-complex protein 1 subunit epsilon	Cct5	12.6	8	K	265	___1	-0.102332	0.398576
P80316	sp|P80316|TCPE_MOUSE T-complex protein 1 subunit epsilon OS=Mus musculus OX=10090 GN=Cct5 PE=1 SV=1	TCPE_MOUSE T-complex protein 1 subunit epsilon	Cct5	12.6	8	K	275	___1	-0.393187	0.800517
P80316	sp|P80316|TCPE_MOUSE T-complex protein 1 subunit epsilon OS=Mus musculus OX=10090 GN=Cct5 PE=1 SV=1	TCPE_MOUSE T-complex protein 1 subunit epsilon	Cct5	12.6	8	K	223	___1	-0.1301	0.0664729
P80317	sp|P80317|TCPZ_MOUSE T-complex protein 1 subunit zeta OS=Mus musculus OX=10090 GN=Cct6a PE=1 SV=3	TCPZ_MOUSE T-complex protein 1 subunit zeta	Cct6a	23.9	15	K	5	___1	-0.10906	0.282847
P80317	sp|P80317|TCPZ_MOUSE T-complex protein 1 subunit zeta OS=Mus musculus OX=10090 GN=Cct6a PE=1 SV=3	TCPZ_MOUSE T-complex protein 1 subunit zeta	Cct6a	23.9	15	K	10	___1	0.0445035	0.0703819
P80317	sp|P80317|TCPZ_MOUSE T-complex protein 1 subunit zeta OS=Mus musculus OX=10090 GN=Cct6a PE=1 SV=3	TCPZ_MOUSE T-complex protein 1 subunit zeta	Cct6a	23.9	15	K	530	___1	0.125533	0.237928
P80317	sp|P80317|TCPZ_MOUSE T-complex protein 1 subunit zeta OS=Mus musculus OX=10090 GN=Cct6a PE=1 SV=3	TCPZ_MOUSE T-complex protein 1 subunit zeta	Cct6a	23.9	15	K	129	___1	1.30531	0.643532
P80317	sp|P80317|TCPZ_MOUSE T-complex protein 1 subunit zeta OS=Mus musculus OX=10090 GN=Cct6a PE=1 SV=3	TCPZ_MOUSE T-complex protein 1 subunit zeta	Cct6a	23.9	15	K	388	___1	-0.375468	0.204895
P80317	sp|P80317|TCPZ_MOUSE T-complex protein 1 subunit zeta OS=Mus musculus OX=10090 GN=Cct6a PE=1 SV=3;sp|Q61390|TCPW_MOUSE T-complex protein 1 subunit zeta-2 OS=Mus musculus OX=10090 GN=Cct6b PE=1 SV=4	TCPZ_MOUSE T-complex protein 1 subunit zeta	Cct6a	23.9	15	K	377	___1	-0.386425	0.8514
P80317	sp|P80317|TCPZ_MOUSE T-complex protein 1 subunit zeta OS=Mus musculus OX=10090 GN=Cct6a PE=1 SV=3	TCPZ_MOUSE T-complex protein 1 subunit zeta	Cct6a	23.9	15	K	251	___1	-1.31256	1.20879
P80313	sp|P80313|TCPH_MOUSE T-complex protein 1 subunit eta OS=Mus musculus OX=10090 GN=Cct7 PE=1 SV=1	TCPH_MOUSE T-complex protein 1 subunit eta	Cct7	30.9	18	K	250	___1	0.308025	1.51743
P80313	sp|P80313|TCPH_MOUSE T-complex protein 1 subunit eta OS=Mus musculus OX=10090 GN=Cct7 PE=1 SV=1	TCPH_MOUSE T-complex protein 1 subunit eta	Cct7	30.9	18	K	55	___1	0.169277	0.359536
P80313	sp|P80313|TCPH_MOUSE T-complex protein 1 subunit eta OS=Mus musculus OX=10090 GN=Cct7 PE=1 SV=1	TCPH_MOUSE T-complex protein 1 subunit eta	Cct7	30.9	18	K	47	___1	-0.259342	0.0815494
P80313	sp|P80313|TCPH_MOUSE T-complex protein 1 subunit eta OS=Mus musculus OX=10090 GN=Cct7 PE=1 SV=1	TCPH_MOUSE T-complex protein 1 subunit eta	Cct7	30.9	18	K	287	___1	-1.19418	0.463528
P80313	sp|P80313|TCPH_MOUSE T-complex protein 1 subunit eta OS=Mus musculus OX=10090 GN=Cct7 PE=1 SV=1	TCPH_MOUSE T-complex protein 1 subunit eta	Cct7	30.9	18	K	137	___1	0.50662	0.246498
P80313	sp|P80313|TCPH_MOUSE T-complex protein 1 subunit eta OS=Mus musculus OX=10090 GN=Cct7 PE=1 SV=1	TCPH_MOUSE T-complex protein 1 subunit eta	Cct7	30.9	18	K	218	___1	-1.12772	0.883453
P80313	sp|P80313|TCPH_MOUSE T-complex protein 1 subunit eta OS=Mus musculus OX=10090 GN=Cct7 PE=1 SV=1	TCPH_MOUSE T-complex protein 1 subunit eta	Cct7	30.9	18	K	230	___1	-0.294316	0.269093
P80313	sp|P80313|TCPH_MOUSE T-complex protein 1 subunit eta OS=Mus musculus OX=10090 GN=Cct7 PE=1 SV=1	TCPH_MOUSE T-complex protein 1 subunit eta	Cct7	30.9	18	K	135	___1	1.63668	0.542554
P80313	sp|P80313|TCPH_MOUSE T-complex protein 1 subunit eta OS=Mus musculus OX=10090 GN=Cct7 PE=1 SV=1	TCPH_MOUSE T-complex protein 1 subunit eta	Cct7	30.9	18	K	430	___1	0.196357	0.0551253
P42932	sp|P42932|TCPQ_MOUSE T-complex protein 1 subunit theta OS=Mus musculus OX=10090 GN=Cct8 PE=1 SV=3	TCPQ_MOUSE T-complex protein 1 subunit theta	Cct8	37	21	K	459	___1	0.991246	0.226212
P42932	sp|P42932|TCPQ_MOUSE T-complex protein 1 subunit theta OS=Mus musculus OX=10090 GN=Cct8 PE=1 SV=3	TCPQ_MOUSE T-complex protein 1 subunit theta	Cct8	37	21	K	7	___1	1.57246	0.528129
P42932	sp|P42932|TCPQ_MOUSE T-complex protein 1 subunit theta OS=Mus musculus OX=10090 GN=Cct8 PE=1 SV=3	TCPQ_MOUSE T-complex protein 1 subunit theta	Cct8	37	21	K	16	___1	-0.307376	0.608082
P42932	sp|P42932|TCPQ_MOUSE T-complex protein 1 subunit theta OS=Mus musculus OX=10090 GN=Cct8 PE=1 SV=3	TCPQ_MOUSE T-complex protein 1 subunit theta	Cct8	37	21	K	235	___1	-0.341307	1.14636
P42932	sp|P42932|TCPQ_MOUSE T-complex protein 1 subunit theta OS=Mus musculus OX=10090 GN=Cct8 PE=1 SV=3	TCPQ_MOUSE T-complex protein 1 subunit theta	Cct8	37	21	K	540	___1	2.31825	0.795074
P42932	sp|P42932|TCPQ_MOUSE T-complex protein 1 subunit theta OS=Mus musculus OX=10090 GN=Cct8 PE=1 SV=3	TCPQ_MOUSE T-complex protein 1 subunit theta	Cct8	37	21	K	440	___1	0.00419235	0.0101162
P42932	sp|P42932|TCPQ_MOUSE T-complex protein 1 subunit theta OS=Mus musculus OX=10090 GN=Cct8 PE=1 SV=3	TCPQ_MOUSE T-complex protein 1 subunit theta	Cct8	37	21	K	534	___1	-1.68596	0.557776
P42932	sp|P42932|TCPQ_MOUSE T-complex protein 1 subunit theta OS=Mus musculus OX=10090 GN=Cct8 PE=1 SV=3	TCPQ_MOUSE T-complex protein 1 subunit theta	Cct8	37	21	K	539	___1	-0.0400486	0.0342638
P42932	sp|P42932|TCPQ_MOUSE T-complex protein 1 subunit theta OS=Mus musculus OX=10090 GN=Cct8 PE=1 SV=3	TCPQ_MOUSE T-complex protein 1 subunit theta	Cct8	37	21	K	270	___1	-0.595894	0.439199
Q8C1Y8	sp|Q8C1Y8|CCZ1_MOUSE Vacuolar fusion protein CCZ1 homolog OS=Mus musculus OX=10090 GN=Ccz1 PE=1 SV=1	CCZ1_MOUSE Vacuolar fusion protein CCZ1 homolog	Ccz1	7.9	3	K	160	___1	-0.276257	1.18117
Q8C1Y8	sp|Q8C1Y8|CCZ1_MOUSE Vacuolar fusion protein CCZ1 homolog OS=Mus musculus OX=10090 GN=Ccz1 PE=1 SV=1	CCZ1_MOUSE Vacuolar fusion protein CCZ1 homolog	Ccz1	7.9	3	K	370	___1	-0.969861	0.573041
Q64314	sp|Q64314|CD34_MOUSE Hematopoietic progenitor cell antigen CD34 OS=Mus musculus OX=10090 GN=Cd34 PE=1 SV=1	CD34_MOUSE Hematopoietic progenitor cell antigen CD34	Cd34	8.9	1	K	349	___1	0.364633	0.168793
P15379	sp|P15379|CD44_MOUSE CD44 antigen OS=Mus musculus OX=10090 GN=Cd44 PE=1 SV=3	CD44_MOUSE CD44 antigen	Cd44	8	5	K	741	___1	0.626275	0.588677
P15379	sp|P15379|CD44_MOUSE CD44 antigen OS=Mus musculus OX=10090 GN=Cd44 PE=1 SV=3	CD44_MOUSE CD44 antigen	Cd44	8	5	K	775	___1	0.0232722	0.0220335
P41731	sp|P41731|CD63_MOUSE CD63 antigen OS=Mus musculus OX=10090 GN=Cd63 PE=1 SV=2	CD63_MOUSE CD63 antigen	Cd63	13.9	6	K	112	___1	0.162926	0.277313
P41731	sp|P41731|CD63_MOUSE CD63 antigen OS=Mus musculus OX=10090 GN=Cd63 PE=1 SV=2	CD63_MOUSE CD63 antigen	Cd63	13.9	6	K	128	___1	-1.2521	0.687464
P41731	sp|P41731|CD63_MOUSE CD63 antigen OS=Mus musculus OX=10090 GN=Cd63 PE=1 SV=2	CD63_MOUSE CD63 antigen	Cd63	13.9	6	K	131	___2	-0.520119	1.30025
P41731	sp|P41731|CD63_MOUSE CD63 antigen OS=Mus musculus OX=10090 GN=Cd63 PE=1 SV=2	CD63_MOUSE CD63 antigen	Cd63	13.9	6	K	138	___2	-0.520119	1.30025
P35762	sp|P35762|CD81_MOUSE CD81 antigen OS=Mus musculus OX=10090 GN=Cd81 PE=1 SV=2	CD81_MOUSE CD81 antigen	Cd81	3.4	1	K	121	___1	0.358608	0.940764
P40237	sp|P40237|CD82_MOUSE CD82 antigen OS=Mus musculus OX=10090 GN=Cd82 PE=1 SV=1	CD82_MOUSE CD82 antigen	Cd82	4.5	1	K	262	___1	0.0690962	0.209341
Q8R349	sp|Q8R349|CDC16_MOUSE Cell division cycle protein 16 homolog OS=Mus musculus OX=10090 GN=Cdc16 PE=1 SV=1	CDC16_MOUSE Cell division cycle protein 16 homolog	Cdc16	7.6	4	K	572	___1	-0.328223	0.0804784
Q8R349	sp|Q8R349|CDC16_MOUSE Cell division cycle protein 16 homolog OS=Mus musculus OX=10090 GN=Cdc16 PE=1 SV=1	CDC16_MOUSE Cell division cycle protein 16 homolog	Cdc16	7.6	4	K	588	___1	0.134995	0.113729
Q8R349	sp|Q8R349|CDC16_MOUSE Cell division cycle protein 16 homolog OS=Mus musculus OX=10090 GN=Cdc16 PE=1 SV=1	CDC16_MOUSE Cell division cycle protein 16 homolog	Cdc16	7.6	4	K	460	___1	0.00631889	0.00157085
Q8R349	sp|Q8R349|CDC16_MOUSE Cell division cycle protein 16 homolog OS=Mus musculus OX=10090 GN=Cdc16 PE=1 SV=1	CDC16_MOUSE Cell division cycle protein 16 homolog	Cdc16	7.6	4	K	325	___1	1.84277	1.20666
Q9JJ66	sp|Q9JJ66|CDC20_MOUSE Cell division cycle protein 20 homolog OS=Mus musculus OX=10090 GN=Cdc20 PE=1 SV=2	CDC20_MOUSE Cell division cycle protein 20 homolog	Cdc20	5.2	3	K	490	___1	-0.773663	1.38039
Q9JJ66	sp|Q9JJ66|CDC20_MOUSE Cell division cycle protein 20 homolog OS=Mus musculus OX=10090 GN=Cdc20 PE=1 SV=2	CDC20_MOUSE Cell division cycle protein 20 homolog	Cdc20	5.2	3	K	490	___2	0.637658	0.164819
Q9JJ66	sp|Q9JJ66|CDC20_MOUSE Cell division cycle protein 20 homolog OS=Mus musculus OX=10090 GN=Cdc20 PE=1 SV=2	CDC20_MOUSE Cell division cycle protein 20 homolog	Cdc20	5.2	3	K	485	___2	0.551142	0.149849
A2A6Q5	sp|A2A6Q5|CDC27_MOUSE Cell division cycle protein 27 homolog OS=Mus musculus OX=10090 GN=Cdc27 PE=1 SV=1	CDC27_MOUSE Cell division cycle protein 27 homolog	Cdc27	3	2	K	719	___1	-0.769863	1.16566
A2A6Q5	sp|A2A6Q5|CDC27_MOUSE Cell division cycle protein 27 homolog OS=Mus musculus OX=10090 GN=Cdc27 PE=1 SV=1	CDC27_MOUSE Cell division cycle protein 27 homolog	Cdc27	3	2	K	391	___1	0.690306	0.478767
Q61081	sp|Q61081|CDC37_MOUSE Hsp90 co-chaperone Cdc37 OS=Mus musculus OX=10090 GN=Cdc37 PE=1 SV=1	CDC37_MOUSE Hsp90 co-chaperone Cdc37	Cdc37	32.7	10	K	277	___1	0.0924835	0.154507
Q61081	sp|Q61081|CDC37_MOUSE Hsp90 co-chaperone Cdc37 OS=Mus musculus OX=10090 GN=Cdc37 PE=1 SV=1	CDC37_MOUSE Hsp90 co-chaperone Cdc37	Cdc37	32.7	10	K	243	___1	0.743055	1.72242
Q61081	sp|Q61081|CDC37_MOUSE Hsp90 co-chaperone Cdc37 OS=Mus musculus OX=10090 GN=Cdc37 PE=1 SV=1	CDC37_MOUSE Hsp90 co-chaperone Cdc37	Cdc37	32.7	10	K	69	___1	-0.396713	0.245355
Q61081	sp|Q61081|CDC37_MOUSE Hsp90 co-chaperone Cdc37 OS=Mus musculus OX=10090 GN=Cdc37 PE=1 SV=1	CDC37_MOUSE Hsp90 co-chaperone Cdc37	Cdc37	32.7	10	K	45	___1	1.00404	1.39628
P60766	sp|P60766|CDC42_MOUSE Cell division control protein 42 homolog OS=Mus musculus OX=10090 GN=Cdc42 PE=1 SV=2	CDC42_MOUSE Cell division control protein 42 homolog	Cdc42	14.1	4	K	128	___1	0.0567233	0.122304
P60766	sp|P60766|CDC42_MOUSE Cell division control protein 42 homolog OS=Mus musculus OX=10090 GN=Cdc42 PE=1 SV=2	CDC42_MOUSE Cell division control protein 42 homolog	Cdc42	14.1	4	K	133	___1	0.275944	0.567799
P60766	sp|P60766|CDC42_MOUSE Cell division control protein 42 homolog OS=Mus musculus OX=10090 GN=Cdc42 PE=1 SV=2	CDC42_MOUSE Cell division control protein 42 homolog	Cdc42	14.1	4	K	135	___1	1.24384	0.746217
P60766	sp|P60766|CDC42_MOUSE Cell division control protein 42 homolog OS=Mus musculus OX=10090 GN=Cdc42 PE=1 SV=2	CDC42_MOUSE Cell division control protein 42 homolog	Cdc42	14.1	4	K	144	___1	-1.64325	0.571274
Q8BGH7	sp|Q8BGH7|C42S2_MOUSE CDC42 small effector protein 2 OS=Mus musculus OX=10090 GN=Cdc42se2 PE=1 SV=1	C42S2_MOUSE CDC42 small effector protein 2	Cdc42se2	25	1	K	82	___1	-0.0920664	0.0886722
Q8JZM7	sp|Q8JZM7|CDC73_MOUSE Parafibromin OS=Mus musculus OX=10090 GN=Cdc73 PE=1 SV=1	CDC73_MOUSE Parafibromin	Cdc73	8.9	3	K	321	___1	0.23779	0.0840817
Q8JZM7	sp|Q8JZM7|CDC73_MOUSE Parafibromin OS=Mus musculus OX=10090 GN=Cdc73 PE=1 SV=1	CDC73_MOUSE Parafibromin	Cdc73	8.9	3	K	331	___1	0.607284	1.23978
Q8JZM7	sp|Q8JZM7|CDC73_MOUSE Parafibromin OS=Mus musculus OX=10090 GN=Cdc73 PE=1 SV=1	CDC73_MOUSE Parafibromin	Cdc73	8.9	3	K	209	___1	-0.200591	0.86251
Q99M54	sp|Q99M54|CDCA3_MOUSE Cell division cycle-associated protein 3 OS=Mus musculus OX=10090 GN=Cdca3 PE=1 SV=2	CDCA3_MOUSE Cell division cycle-associated protein 3	Cdca3	8.3	2	K	230	___1	0.667255	0.738303
P15116	sp|P15116|CADH2_MOUSE Cadherin-2 OS=Mus musculus OX=10090 GN=Cdh2 PE=1 SV=2	CADH2_MOUSE Cadherin-2	Cdh2	1.5	1	K	756	___1	-0.870166	3.0704
Q8VDP6	sp|Q8VDP6|CDIPT_MOUSE CDP-diacylglycerol--inositol 3-phosphatidyltransferase OS=Mus musculus OX=10090 GN=Cdipt PE=1 SV=1	CDIPT_MOUSE CDP-diacylglycerol--inositol 3-phosphatidyltransferase	Cdipt	8	1	K	121	___1	-0.567275	1.25345
P11440	sp|P11440|CDK1_MOUSE Cyclin-dependent kinase 1 OS=Mus musculus OX=10090 GN=Cdk1 PE=1 SV=3	CDK1_MOUSE Cyclin-dependent kinase 1	Cdk1	32.7	11	K	130	___1	-0.534431	1.10109
P11440	sp|P11440|CDK1_MOUSE Cyclin-dependent kinase 1 OS=Mus musculus OX=10090 GN=Cdk1 PE=1 SV=3	CDK1_MOUSE Cyclin-dependent kinase 1	Cdk1	32.7	11	K	139	___1	-1.65248	0.592931
P11440	sp|P11440|CDK1_MOUSE Cyclin-dependent kinase 1 OS=Mus musculus OX=10090 GN=Cdk1 PE=1 SV=3	CDK1_MOUSE Cyclin-dependent kinase 1	Cdk1	32.7	11	K	295	___1	-0.200944	0.698377
P11440	sp|P11440|CDK1_MOUSE Cyclin-dependent kinase 1 OS=Mus musculus OX=10090 GN=Cdk1 PE=1 SV=3	CDK1_MOUSE Cyclin-dependent kinase 1	Cdk1	32.7	11	K	283	___1	-0.279718	1.06495
P11440	sp|P11440|CDK1_MOUSE Cyclin-dependent kinase 1 OS=Mus musculus OX=10090 GN=Cdk1 PE=1 SV=3	CDK1_MOUSE Cyclin-dependent kinase 1	Cdk1	32.7	11	K	6	___1	-0.30926	0.601718
P11440	sp|P11440|CDK1_MOUSE Cyclin-dependent kinase 1 OS=Mus musculus OX=10090 GN=Cdk1 PE=1 SV=3	CDK1_MOUSE Cyclin-dependent kinase 1	Cdk1	32.7	11	K	274	___1	-0.281228	0.613485
P11440	sp|P11440|CDK1_MOUSE Cyclin-dependent kinase 1 OS=Mus musculus OX=10090 GN=Cdk1 PE=1 SV=3	CDK1_MOUSE Cyclin-dependent kinase 1	Cdk1	32.7	11	K	34	___1	-0.784482	1.16111
P97377	sp|P97377|CDK2_MOUSE Cyclin-dependent kinase 2 OS=Mus musculus OX=10090 GN=Cdk2 PE=1 SV=2	CDK2_MOUSE Cyclin-dependent kinase 2	Cdk2	2.6	1	K	6	___1	-1.02539	0.576748
P30285	sp|P30285|CDK4_MOUSE Cyclin-dependent kinase 4 OS=Mus musculus OX=10090 GN=Cdk4 PE=1 SV=1	CDK4_MOUSE Cyclin-dependent kinase 4	Cdk4	10.6	2	K	297	___1	-2.42489	1.18082
Q99LM2	sp|Q99LM2|CK5P3_MOUSE CDK5 regulatory subunit-associated protein 3 OS=Mus musculus OX=10090 GN=Cdk5rap3 PE=1 SV=1	CK5P3_MOUSE CDK5 regulatory subunit-associated protein 3	Cdk5rap3	4.2	2	K	83	___1	-0.283665	0.643696
Q64261	sp|Q64261|CDK6_MOUSE Cyclin-dependent kinase 6 OS=Mus musculus OX=10090 GN=Cdk6 PE=1 SV=2	CDK6_MOUSE Cyclin-dependent kinase 6	Cdk6	2.5	1	K	3	___1	-0.816685	0.465644
Q03147	sp|Q03147|CDK7_MOUSE Cyclin-dependent kinase 7 OS=Mus musculus OX=10090 GN=Cdk7 PE=1 SV=2	CDK7_MOUSE Cyclin-dependent kinase 7	Cdk7	2	1	K	6	___1	0.463915	0.551649
Q99J95	sp|Q99J95|CDK9_MOUSE Cyclin-dependent kinase 9 OS=Mus musculus OX=10090 GN=Cdk9 PE=1 SV=1	CDK9_MOUSE Cyclin-dependent kinase 9	Cdk9	14.2	5	K	178	___1	-1.89263	1.2951
Q99J95	sp|Q99J95|CDK9_MOUSE Cyclin-dependent kinase 9 OS=Mus musculus OX=10090 GN=Cdk9 PE=1 SV=1	CDK9_MOUSE Cyclin-dependent kinase 9	Cdk9	14.2	5	K	151	___1	-1.25826	0.843377
Q99J95	sp|Q99J95|CDK9_MOUSE Cyclin-dependent kinase 9 OS=Mus musculus OX=10090 GN=Cdk9 PE=1 SV=1	CDK9_MOUSE Cyclin-dependent kinase 9	Cdk9	14.2	5	K	345	___1	0.128104	0.209438
Q99J95	sp|Q99J95|CDK9_MOUSE Cyclin-dependent kinase 9 OS=Mus musculus OX=10090 GN=Cdk9 PE=1 SV=1	CDK9_MOUSE Cyclin-dependent kinase 9	Cdk9	14.2	5	K	24	___1	-0.222784	0.54236
P46414	sp|P46414|CDN1B_MOUSE Cyclin-dependent kinase inhibitor 1B OS=Mus musculus OX=10090 GN=Cdkn1b PE=1 SV=2	CDN1B_MOUSE Cyclin-dependent kinase inhibitor 1B	Cdkn1b	6.6	1	K	165	___1	2.06432	0.676234
Q64364	sp|Q64364|ARF_MOUSE Tumor suppressor ARF OS=Mus musculus OX=10090 GN=Cdkn2a PE=1 SV=1	ARF_MOUSE Tumor suppressor ARF	Cdkn2a	4.7	1	K	26	___1	-0.603027	0.301008
Q4VAA2	sp|Q4VAA2|CDV3_MOUSE Protein CDV3 OS=Mus musculus OX=10090 GN=Cdv3 PE=1 SV=2	CDV3_MOUSE Protein CDV3	Cdv3	29.9	5	K	255	___1	-0.320189	0.564035
Q4VAA2	sp|Q4VAA2|CDV3_MOUSE Protein CDV3 OS=Mus musculus OX=10090 GN=Cdv3 PE=1 SV=2	CDV3_MOUSE Protein CDV3	Cdv3	29.9	5	K	140	___1	0.282157	0.193197
P53569	sp|P53569|CEBPZ_MOUSE CCAAT/enhancer-binding protein zeta OS=Mus musculus OX=10090 GN=Cebpz PE=1 SV=2	CEBPZ_MOUSE CCAAT/enhancer-binding protein zeta	Cebpz	1.2	1	K	659	___1	0.0594101	0.0430563
P28659	sp|P28659|CELF1_MOUSE CUGBP Elav-like family member 1 OS=Mus musculus OX=10090 GN=Celf1 PE=1 SV=2	CELF1_MOUSE CUGBP Elav-like family member 1	Celf1	11.7	5	K	190	___1	0.214724	0.17186
P28659	sp|P28659|CELF1_MOUSE CUGBP Elav-like family member 1 OS=Mus musculus OX=10090 GN=Celf1 PE=1 SV=2	CELF1_MOUSE CUGBP Elav-like family member 1	Celf1	11.7	5	K	70	___1	0.0285263	0.0292674
P28659	sp|P28659|CELF1_MOUSE CUGBP Elav-like family member 1 OS=Mus musculus OX=10090 GN=Celf1 PE=1 SV=2	CELF1_MOUSE CUGBP Elav-like family member 1	Celf1	11.7	5	K	101	___1	1.6622	0.506651
P28659	sp|P28659|CELF1_MOUSE CUGBP Elav-like family member 1 OS=Mus musculus OX=10090 GN=Celf1 PE=1 SV=2;sp|Q9Z0H4|CELF2_MOUSE CUGBP Elav-like family member 2 OS=Mus musculus OX=10090 GN=Celf2 PE=1 SV=1	CELF1_MOUSE CUGBP Elav-like family member 1	Celf1	11.7	5	K	436	___1	0.31271	1.29554
Q8K1K4	sp|Q8K1K4|CENPI_MOUSE Centromere protein I OS=Mus musculus OX=10090 GN=Cenpi PE=2 SV=1	CENPI_MOUSE Centromere protein I	Cenpi	1.1	1	K	218	___1	5.08499	1.11628
Q6A065	sp|Q6A065|CE170_MOUSE Centrosomal protein of 170 kDa OS=Mus musculus OX=10090 GN=Cep170 PE=1 SV=2	CE170_MOUSE Centrosomal protein of 170 kDa	Cep170	1.5	2	K	1456	___1	0.264789	0.413447
Q60952	sp|Q60952|CP250_MOUSE Centrosome-associated protein CEP250 OS=Mus musculus OX=10090 GN=Cep250 PE=1 SV=4	CP250_MOUSE Centrosome-associated protein CEP250	Cep250	0.5	1	K	205	___1	0.91083	0.293418
Q8BT07	sp|Q8BT07|CEP55_MOUSE Centrosomal protein of 55 kDa OS=Mus musculus OX=10090 GN=Cep55 PE=1 SV=2	CEP55_MOUSE Centrosomal protein of 55 kDa	Cep55	10.4	4	K	137	___1	-0.325023	0.882603
Q924Z4	sp|Q924Z4|CERS2_MOUSE Ceramide synthase 2 OS=Mus musculus OX=10090 GN=Cers2 PE=1 SV=1	CERS2_MOUSE Ceramide synthase 2	Cers2	7.4	2	K	93	___1	-0.807288	0.147652
Q9R1K9	sp|Q9R1K9|CETN2_MOUSE Centrin-2 OS=Mus musculus OX=10090 GN=Cetn2 PE=1 SV=1;sp|P41209|CETN1_MOUSE Centrin-1 OS=Mus musculus OX=10090 GN=Cetn1 PE=1 SV=1	CETN2_MOUSE Centrin-2	Cetn2	16.9	2	K	120	___1	-1.89561	0.707459
O35648	sp|O35648|CETN3_MOUSE Centrin-3 OS=Mus musculus OX=10090 GN=Cetn3 PE=1 SV=1	CETN3_MOUSE Centrin-3	Cetn3	7.8	1	K	117	___1	-0.767085	0.453115
Q8K4K1	sp|Q8K4K1|CETN4_MOUSE Centrin-4 OS=Mus musculus OX=10090 GN=Cetn4 PE=1 SV=1	CETN4_MOUSE Centrin-4	Cetn4	7.1	1	K	104	___2	0.877812	0.360435
Q8BTU1	sp|Q8BTU1|CFA20_MOUSE Cilia- and flagella-associated protein 20 OS=Mus musculus OX=10090 GN=Cfap20 PE=1 SV=1	CFA20_MOUSE Cilia- and flagella-associated protein 20	Cfap20	9.8	2	K	190	___1	-1.17548	0.446947
E9Q743	sp|E9Q743|CF251_MOUSE Cilia- and flagella-associated protein 251 OS=Mus musculus OX=10090 GN=Cfap251 PE=1 SV=1	CF251_MOUSE Cilia- and flagella-associated protein 251	Cfap251	1.4	2	K	593	___2	-4.9654	0.941168
E9Q743	sp|E9Q743|CF251_MOUSE Cilia- and flagella-associated protein 251 OS=Mus musculus OX=10090 GN=Cfap251 PE=1 SV=1	CF251_MOUSE Cilia- and flagella-associated protein 251	Cfap251	1.4	2	K	597	___2	-4.90571	0.944832
Q8C6E0	sp|Q8C6E0|CFA36_MOUSE Cilia- and flagella-associated protein 36 OS=Mus musculus OX=10090 GN=Cfap36 PE=1 SV=1	CFA36_MOUSE Cilia- and flagella-associated protein 36	Cfap36	21	8	K	116	___1	0.554317	0.362264
Q8C6E0	sp|Q8C6E0|CFA36_MOUSE Cilia- and flagella-associated protein 36 OS=Mus musculus OX=10090 GN=Cfap36 PE=1 SV=1	CFA36_MOUSE Cilia- and flagella-associated protein 36	Cfap36	21	8	K	230	___1	-0.318932	0.0726828
Q8C6E0	sp|Q8C6E0|CFA36_MOUSE Cilia- and flagella-associated protein 36 OS=Mus musculus OX=10090 GN=Cfap36 PE=1 SV=1	CFA36_MOUSE Cilia- and flagella-associated protein 36	Cfap36	21	8	K	243	___1	0.264277	0.190881
Q8C6E0	sp|Q8C6E0|CFA36_MOUSE Cilia- and flagella-associated protein 36 OS=Mus musculus OX=10090 GN=Cfap36 PE=1 SV=1	CFA36_MOUSE Cilia- and flagella-associated protein 36	Cfap36	21	8	K	335	___1	-0.233023	0.395383
Q8C6E0	sp|Q8C6E0|CFA36_MOUSE Cilia- and flagella-associated protein 36 OS=Mus musculus OX=10090 GN=Cfap36 PE=1 SV=1	CFA36_MOUSE Cilia- and flagella-associated protein 36	Cfap36	21	8	K	302	___1	1.22547	0.580118
Q8C6E0	sp|Q8C6E0|CFA36_MOUSE Cilia- and flagella-associated protein 36 OS=Mus musculus OX=10090 GN=Cfap36 PE=1 SV=1	CFA36_MOUSE Cilia- and flagella-associated protein 36	Cfap36	21	8	K	165	___1	0.440124	0.829718
Q8C6E0	sp|Q8C6E0|CFA36_MOUSE Cilia- and flagella-associated protein 36 OS=Mus musculus OX=10090 GN=Cfap36 PE=1 SV=1	CFA36_MOUSE Cilia- and flagella-associated protein 36	Cfap36	21	8	K	294	___1	-0.210505	0.167394
O88271	sp|O88271|CFDP1_MOUSE Craniofacial development protein 1 OS=Mus musculus OX=10090 GN=Cfdp1 PE=1 SV=1	CFDP1_MOUSE Craniofacial development protein 1	Cfdp1	15.9	4	K	142	___1	0.129281	0.436388
O88271	sp|O88271|CFDP1_MOUSE Craniofacial development protein 1 OS=Mus musculus OX=10090 GN=Cfdp1 PE=1 SV=1	CFDP1_MOUSE Craniofacial development protein 1	Cfdp1	15.9	4	K	176	___1	-0.381631	1.37531
P18760	sp|P18760|COF1_MOUSE Cofilin-1 OS=Mus musculus OX=10090 GN=Cfl1 PE=1 SV=3	COF1_MOUSE Cofilin-1	Cfl1	50	9	K	45	___1	0.367285	0.606165
P18760	sp|P18760|COF1_MOUSE Cofilin-1 OS=Mus musculus OX=10090 GN=Cfl1 PE=1 SV=3	COF1_MOUSE Cofilin-1	Cfl1	50	9	K	22	___1	0.107266	0.0987323
P18760	sp|P18760|COF1_MOUSE Cofilin-1 OS=Mus musculus OX=10090 GN=Cfl1 PE=1 SV=3	COF1_MOUSE Cofilin-1	Cfl1	50	9	K	30	___1	1.28281	0.681893
P18760	sp|P18760|COF1_MOUSE Cofilin-1 OS=Mus musculus OX=10090 GN=Cfl1 PE=1 SV=3;sp|P45591|COF2_MOUSE Cofilin-2 OS=Mus musculus OX=10090 GN=Cfl2 PE=1 SV=1;sp|Q9R0P5|DEST_MOUSE Destrin OS=Mus musculus OX=10090 GN=Dstn PE=1 SV=3	COF1_MOUSE Cofilin-1	Cfl1	50	9	K	121	___1	0.344885	0.545897
P18760	sp|P18760|COF1_MOUSE Cofilin-1 OS=Mus musculus OX=10090 GN=Cfl1 PE=1 SV=3;sp|P45591|COF2_MOUSE Cofilin-2 OS=Mus musculus OX=10090 GN=Cfl2 PE=1 SV=1;sp|Q9R0P5|DEST_MOUSE Destrin OS=Mus musculus OX=10090 GN=Dstn PE=1 SV=3	COF1_MOUSE Cofilin-1	Cfl1	50	9	K	114	___1	-1.05747	0.62417
P18760	sp|P18760|COF1_MOUSE Cofilin-1 OS=Mus musculus OX=10090 GN=Cfl1 PE=1 SV=3;sp|P45591|COF2_MOUSE Cofilin-2 OS=Mus musculus OX=10090 GN=Cfl2 PE=1 SV=1	COF1_MOUSE Cofilin-1	Cfl1	50	9	K	19	___1	0.0532157	0.073436
P18760	sp|P18760|COF1_MOUSE Cofilin-1 OS=Mus musculus OX=10090 GN=Cfl1 PE=1 SV=3;sp|P45591|COF2_MOUSE Cofilin-2 OS=Mus musculus OX=10090 GN=Cfl2 PE=1 SV=1	COF1_MOUSE Cofilin-1	Cfl1	50	9	K	92	___1	-0.0422554	0.0716094
Q9CRB9	sp|Q9CRB9|MIC19_MOUSE MICOS complex subunit Mic19 OS=Mus musculus OX=10090 GN=Chchd3 PE=1 SV=1	MIC19_MOUSE MICOS complex subunit Mic19	Chchd3	26.9	5	K	157	___1	-0.169491	0.372553
Q9CRB9	sp|Q9CRB9|MIC19_MOUSE MICOS complex subunit Mic19 OS=Mus musculus OX=10090 GN=Chchd3 PE=1 SV=1	MIC19_MOUSE MICOS complex subunit Mic19	Chchd3	26.9	5	K	165	___1	0.125223	0.120003
Q9CRB9	sp|Q9CRB9|MIC19_MOUSE MICOS complex subunit Mic19 OS=Mus musculus OX=10090 GN=Chchd3 PE=1 SV=1	MIC19_MOUSE MICOS complex subunit Mic19	Chchd3	26.9	5	K	76	___1	-1.62515	0.823326
Q9CRB9	sp|Q9CRB9|MIC19_MOUSE MICOS complex subunit Mic19 OS=Mus musculus OX=10090 GN=Chchd3 PE=1 SV=1	MIC19_MOUSE MICOS complex subunit Mic19	Chchd3	26.9	5	K	63	___1	-0.338662	2.93677
Q6PDQ2	sp|Q6PDQ2|CHD4_MOUSE Chromodomain-helicase-DNA-binding protein 4 OS=Mus musculus OX=10090 GN=Chd4 PE=1 SV=1	CHD4_MOUSE Chromodomain-helicase-DNA-binding protein 4	Chd4	5	7	K	1245	___1	-0.070488	0.0870067
Q6PDQ2	sp|Q6PDQ2|CHD4_MOUSE Chromodomain-helicase-DNA-binding protein 4 OS=Mus musculus OX=10090 GN=Chd4 PE=1 SV=1	CHD4_MOUSE Chromodomain-helicase-DNA-binding protein 4	Chd4	5	7	K	1297	___1	0.936043	0.334758
Q6PDQ2	sp|Q6PDQ2|CHD4_MOUSE Chromodomain-helicase-DNA-binding protein 4 OS=Mus musculus OX=10090 GN=Chd4 PE=1 SV=1	CHD4_MOUSE Chromodomain-helicase-DNA-binding protein 4	Chd4	5	7	K	1646	___1	1.41348	0.801534
Q6PDQ2	sp|Q6PDQ2|CHD4_MOUSE Chromodomain-helicase-DNA-binding protein 4 OS=Mus musculus OX=10090 GN=Chd4 PE=1 SV=1	CHD4_MOUSE Chromodomain-helicase-DNA-binding protein 4	Chd4	5	7	K	1565	___1	0.25767	0.269452
Q6PDQ2	sp|Q6PDQ2|CHD4_MOUSE Chromodomain-helicase-DNA-binding protein 4 OS=Mus musculus OX=10090 GN=Chd4 PE=1 SV=1	CHD4_MOUSE Chromodomain-helicase-DNA-binding protein 4	Chd4	5	7	K	962	___1	0.438946	0.223334
Q09XV5	sp|Q09XV5|CHD8_MOUSE Chromodomain-helicase-DNA-binding protein 8 OS=Mus musculus OX=10090 GN=Chd8 PE=1 SV=1	CHD8_MOUSE Chromodomain-helicase-DNA-binding protein 8	Chd8	0.9	1	K	328	___1	0.357951	0.16259
O35280	sp|O35280|CHK1_MOUSE Serine/threonine-protein kinase Chk1 OS=Mus musculus OX=10090 GN=Chek1 PE=1 SV=2	CHK1_MOUSE Serine/threonine-protein kinase Chk1	Chek1	2.3	1	K	461	___1	0.834248	1.0934
Q9D9G3	sp|Q9D9G3|CHIC2_MOUSE Cysteine-rich hydrophobic domain-containing protein 2 OS=Mus musculus OX=10090 GN=Chic2 PE=2 SV=1	CHIC2_MOUSE Cysteine-rich hydrophobic domain-containing protein 2	Chic2	7.3	1	K	117	___1	-0.294683	0.115996
Q921W0	sp|Q921W0|CHM1A_MOUSE Charged multivesicular body protein 1a OS=Mus musculus OX=10090 GN=Chmp1a PE=1 SV=1	CHM1A_MOUSE Charged multivesicular body protein 1a	Chmp1a	11.2	3	K	56	___1	-1.53477	0.973615
Q99LU0	sp|Q99LU0|CH1B1_MOUSE Charged multivesicular body protein 1b-1 OS=Mus musculus OX=10090 GN=Chmp1b1 PE=1 SV=1	CH1B1_MOUSE Charged multivesicular body protein 1b-1	Chmp1b1	11.6	2	K	42	___1	-0.692717	0.57428
Q9DB34	sp|Q9DB34|CHM2A_MOUSE Charged multivesicular body protein 2a OS=Mus musculus OX=10090 GN=Chmp2a PE=1 SV=1	CHM2A_MOUSE Charged multivesicular body protein 2a	Chmp2a	5	1	K	52	___1	-0.0392602	0.0344738
Q8BJF9	sp|Q8BJF9|CHM2B_MOUSE Charged multivesicular body protein 2b OS=Mus musculus OX=10090 GN=Chmp2b PE=1 SV=1	CHM2B_MOUSE Charged multivesicular body protein 2b	Chmp2b	8.9	1	K	195	___1	-1.07196	0.414383
Q9CQ10	sp|Q9CQ10|CHMP3_MOUSE Charged multivesicular body protein 3 OS=Mus musculus OX=10090 GN=Chmp3 PE=1 SV=3	CHMP3_MOUSE Charged multivesicular body protein 3	Chmp3	5.8	1	K	106	___1	0.422929	0.290307
Q9D8B3	sp|Q9D8B3|CHM4B_MOUSE Charged multivesicular body protein 4b OS=Mus musculus OX=10090 GN=Chmp4b PE=1 SV=2	CHM4B_MOUSE Charged multivesicular body protein 4b	Chmp4b	15.6	2	K	17	___1	-0.103076	0.236924
P61022	sp|P61022|CHP1_MOUSE Calcineurin B homologous protein 1 OS=Mus musculus OX=10090 GN=Chp1 PE=1 SV=2	CHP1_MOUSE Calcineurin B homologous protein 1	Chp1	20.5	4	K	18	___1	0.0867882	0.0589031
P61022	sp|P61022|CHP1_MOUSE Calcineurin B homologous protein 1 OS=Mus musculus OX=10090 GN=Chp1 PE=1 SV=2	CHP1_MOUSE Calcineurin B homologous protein 1	Chp1	20.5	4	K	98	___1	-0.219082	0.399511
P61022	sp|P61022|CHP1_MOUSE Calcineurin B homologous protein 1 OS=Mus musculus OX=10090 GN=Chp1 PE=1 SV=2	CHP1_MOUSE Calcineurin B homologous protein 1	Chp1	20.5	4	K	182	___1	-0.0875448	0.236972
Q80V53	sp|Q80V53|CHSTE_MOUSE Carbohydrate sulfotransferase 14 OS=Mus musculus OX=10090 GN=Chst14 PE=2 SV=2	CHSTE_MOUSE Carbohydrate sulfotransferase 14	Chst14	4.3	1	K	13	___1	-0.0518964	0.0773898
Q9CY57	sp|Q9CY57|CHTOP_MOUSE Chromatin target of PRMT1 protein OS=Mus musculus OX=10090 GN=Chtop PE=1 SV=2	CHTOP_MOUSE Chromatin target of PRMT1 protein	Chtop	8	2	K	229	___1	-0.619518	0.912144
Q99KN2	sp|Q99KN2|CIAO1_MOUSE Probable cytosolic iron-sulfur protein assembly protein CIAO1 OS=Mus musculus OX=10090 GN=Ciao1 PE=1 SV=1	CIAO1_MOUSE Probable cytosolic iron-sulfur protein assembly protein CIAO1	Ciao1	2.9	1	K	2	___1	-0.230764	0.29601
Q8BWY9	sp|Q8BWY9|CIP2A_MOUSE Protein CIP2A OS=Mus musculus OX=10090 GN=Cip2a PE=1 SV=3	CIP2A_MOUSE Protein CIP2A	Cip2a	2.4	2	K	40	___1	-0.463015	2.45272
Q91WS0	sp|Q91WS0|CISD1_MOUSE CDGSH iron-sulfur domain-containing protein 1 OS=Mus musculus OX=10090 GN=Cisd1 PE=1 SV=1	CISD1_MOUSE CDGSH iron-sulfur domain-containing protein 1	Cisd1	40.7	5	K	51	___1	-0.868217	1.21398
Q91WS0	sp|Q91WS0|CISD1_MOUSE CDGSH iron-sulfur domain-containing protein 1 OS=Mus musculus OX=10090 GN=Cisd1 PE=1 SV=1	CISD1_MOUSE CDGSH iron-sulfur domain-containing protein 1	Cisd1	40.7	5	K	55	___1	-0.581036	1.12912
Q91WS0	sp|Q91WS0|CISD1_MOUSE CDGSH iron-sulfur domain-containing protein 1 OS=Mus musculus OX=10090 GN=Cisd1 PE=1 SV=1	CISD1_MOUSE CDGSH iron-sulfur domain-containing protein 1	Cisd1	40.7	5	K	42	___1	-1.62539	3.32175
Q9CQB5	sp|Q9CQB5|CISD2_MOUSE CDGSH iron-sulfur domain-containing protein 2 OS=Mus musculus OX=10090 GN=Cisd2 PE=1 SV=1	CISD2_MOUSE CDGSH iron-sulfur domain-containing protein 2	Cisd2	7.4	1	K	74	___1	-1.41474	2.8602
P49025	sp|P49025|CTRO_MOUSE Citron Rho-interacting kinase OS=Mus musculus OX=10090 GN=Cit PE=1 SV=3	CTRO_MOUSE Citron Rho-interacting kinase	Cit	0.5	1	K	628	___1	-0.56302	0.331863
Q8BMK4	sp|Q8BMK4|CKAP4_MOUSE Cytoskeleton-associated protein 4 OS=Mus musculus OX=10090 GN=Ckap4 PE=1 SV=2	CKAP4_MOUSE Cytoskeleton-associated protein 4	Ckap4	34.3	16	K	170	___1	0.0975641	0.11168
Q8BMK4	sp|Q8BMK4|CKAP4_MOUSE Cytoskeleton-associated protein 4 OS=Mus musculus OX=10090 GN=Ckap4 PE=1 SV=2	CKAP4_MOUSE Cytoskeleton-associated protein 4	Ckap4	34.3	16	K	202	___1	-2.00566	0.588308
Q8BMK4	sp|Q8BMK4|CKAP4_MOUSE Cytoskeleton-associated protein 4 OS=Mus musculus OX=10090 GN=Ckap4 PE=1 SV=2	CKAP4_MOUSE Cytoskeleton-associated protein 4	Ckap4	34.3	16	K	377	___1	0.303768	0.559084
Q8BMK4	sp|Q8BMK4|CKAP4_MOUSE Cytoskeleton-associated protein 4 OS=Mus musculus OX=10090 GN=Ckap4 PE=1 SV=2	CKAP4_MOUSE Cytoskeleton-associated protein 4	Ckap4	34.3	16	K	312	___1	-0.417056	0.669925
Q8BMK4	sp|Q8BMK4|CKAP4_MOUSE Cytoskeleton-associated protein 4 OS=Mus musculus OX=10090 GN=Ckap4 PE=1 SV=2	CKAP4_MOUSE Cytoskeleton-associated protein 4	Ckap4	34.3	16	K	21	___1	0.0812181	0.0491227
Q8BMK4	sp|Q8BMK4|CKAP4_MOUSE Cytoskeleton-associated protein 4 OS=Mus musculus OX=10090 GN=Ckap4 PE=1 SV=2	CKAP4_MOUSE Cytoskeleton-associated protein 4	Ckap4	34.3	16	K	374	___1	0.00685501	0.00559414
Q8BMK4	sp|Q8BMK4|CKAP4_MOUSE Cytoskeleton-associated protein 4 OS=Mus musculus OX=10090 GN=Ckap4 PE=1 SV=2	CKAP4_MOUSE Cytoskeleton-associated protein 4	Ckap4	34.3	16	K	167	___1	-0.185742	0.196059
Q8BMK4	sp|Q8BMK4|CKAP4_MOUSE Cytoskeleton-associated protein 4 OS=Mus musculus OX=10090 GN=Ckap4 PE=1 SV=2	CKAP4_MOUSE Cytoskeleton-associated protein 4	Ckap4	34.3	16	K	524	___1	0.663093	0.403527
A2AGT5	sp|A2AGT5|CKAP5_MOUSE Cytoskeleton-associated protein 5 OS=Mus musculus OX=10090 GN=Ckap5 PE=1 SV=1	CKAP5_MOUSE Cytoskeleton-associated protein 5	Ckap5	2.7	4	K	1847	___1	-3.42174	4.17741
A2AGT5	sp|A2AGT5|CKAP5_MOUSE Cytoskeleton-associated protein 5 OS=Mus musculus OX=10090 GN=Ckap5 PE=1 SV=1	CKAP5_MOUSE Cytoskeleton-associated protein 5	Ckap5	2.7	4	K	473	___1	-0.0362886	0.0496679
P61025	sp|P61025|CKS1_MOUSE Cyclin-dependent kinases regulatory subunit 1 OS=Mus musculus OX=10090 GN=Cks1b PE=3 SV=1	CKS1_MOUSE Cyclin-dependent kinases regulatory subunit 1	Cks1b	36.7	3	K	26	___1	0.725948	0.584735
P61025	sp|P61025|CKS1_MOUSE Cyclin-dependent kinases regulatory subunit 1 OS=Mus musculus OX=10090 GN=Cks1b PE=3 SV=1	CKS1_MOUSE Cyclin-dependent kinases regulatory subunit 1	Cks1b	36.7	3	K	11	___1	0.287313	0.199287
P56390	sp|P56390|CKS2_MOUSE Cyclin-dependent kinases regulatory subunit 2 OS=Mus musculus OX=10090 GN=Cks2 PE=1 SV=1	CKS2_MOUSE Cyclin-dependent kinases regulatory subunit 2	Cks2	24.1	2	K	4	___1	-1.28943	0.646741
P56390	sp|P56390|CKS2_MOUSE Cyclin-dependent kinases regulatory subunit 2 OS=Mus musculus OX=10090 GN=Cks2 PE=1 SV=1	CKS2_MOUSE Cyclin-dependent kinases regulatory subunit 2	Cks2	24.1	2	K	75	___1	-3.62832	3.04508
Q80TV8	sp|Q80TV8|CLAP1_MOUSE CLIP-associating protein 1 OS=Mus musculus OX=10090 GN=Clasp1 PE=1 SV=2	CLAP1_MOUSE CLIP-associating protein 1	Clasp1	3.1	3	K	261	___1	-0.0147527	0.0237285
Q80TV8	sp|Q80TV8|CLAP1_MOUSE CLIP-associating protein 1 OS=Mus musculus OX=10090 GN=Clasp1 PE=1 SV=2	CLAP1_MOUSE CLIP-associating protein 1	Clasp1	3.1	3	K	1202	___1	-1.23854	0.971103
Q80TV8	sp|Q80TV8|CLAP1_MOUSE CLIP-associating protein 1 OS=Mus musculus OX=10090 GN=Clasp1 PE=1 SV=2	CLAP1_MOUSE CLIP-associating protein 1	Clasp1	3.1	3	K	958	___1	1.31033	1.38242
Q99LI2	sp|Q99LI2|CLCC1_MOUSE Chloride channel CLIC-like protein 1 OS=Mus musculus OX=10090 GN=Clcc1 PE=1 SV=1	CLCC1_MOUSE Chloride channel CLIC-like protein 1	Clcc1	3.3	1	K	414	___1	0.449807	0.347702
O70496	sp|O70496|CLCN7_MOUSE H(+)/Cl(-) exchange transporter 7 OS=Mus musculus OX=10090 GN=Clcn7 PE=1 SV=1	CLCN7_MOUSE H(+)/Cl(-) exchange transporter 7	Clcn7	1.7	1	K	792	___1	0.380255	0.504326
O88551	sp|O88551|CLD1_MOUSE Claudin-1 OS=Mus musculus OX=10090 GN=Cldn1 PE=1 SV=1	CLD1_MOUSE Claudin-1	Cldn1	10.9	3	K	189	___1	-0.289854	0.0632044
O88551	sp|O88551|CLD1_MOUSE Claudin-1 OS=Mus musculus OX=10090 GN=Cldn1 PE=1 SV=1	CLD1_MOUSE Claudin-1	Cldn1	10.9	3	K	208	___1	1.09593	0.487704
Q9Z1Q5	sp|Q9Z1Q5|CLIC1_MOUSE Chloride intracellular channel protein 1 OS=Mus musculus OX=10090 GN=Clic1 PE=1 SV=3	CLIC1_MOUSE Chloride intracellular channel protein 1	Clic1	12.9	3	K	119	___1	-1.16782	0.329441
Q9Z1Q5	sp|Q9Z1Q5|CLIC1_MOUSE Chloride intracellular channel protein 1 OS=Mus musculus OX=10090 GN=Clic1 PE=1 SV=3	CLIC1_MOUSE Chloride intracellular channel protein 1	Clic1	12.9	3	K	49	___1	-1.3255	1.19861
Q9QYB1	sp|Q9QYB1|CLIC4_MOUSE Chloride intracellular channel protein 4 OS=Mus musculus OX=10090 GN=Clic4 PE=1 SV=3	CLIC4_MOUSE Chloride intracellular channel protein 4	Clic4	6.7	2	K	146	___1	0.536238	1.16898
Q9QYB1	sp|Q9QYB1|CLIC4_MOUSE Chloride intracellular channel protein 4 OS=Mus musculus OX=10090 GN=Clic4 PE=1 SV=3	CLIC4_MOUSE Chloride intracellular channel protein 4	Clic4	6.7	2	K	199	___1	0.0293968	0.0133722
Q99KN9	sp|Q99KN9|EPN4_MOUSE Clathrin interactor 1 OS=Mus musculus OX=10090 GN=Clint1 PE=1 SV=2	EPN4_MOUSE Clathrin interactor 1	Clint1	17	9	K	166	___1	0.0229009	0.0721044
Q99KN9	sp|Q99KN9|EPN4_MOUSE Clathrin interactor 1 OS=Mus musculus OX=10090 GN=Clint1 PE=1 SV=2	EPN4_MOUSE Clathrin interactor 1	Clint1	17	9	K	226	___1	0.0364634	0.0872506
Q99KN9	sp|Q99KN9|EPN4_MOUSE Clathrin interactor 1 OS=Mus musculus OX=10090 GN=Clint1 PE=1 SV=2	EPN4_MOUSE Clathrin interactor 1	Clint1	17	9	K	191	___1	-0.238218	0.321718
Q99KN9	sp|Q99KN9|EPN4_MOUSE Clathrin interactor 1 OS=Mus musculus OX=10090 GN=Clint1 PE=1 SV=2	EPN4_MOUSE Clathrin interactor 1	Clint1	17	9	K	198	___1	0.405685	0.617795
Q99KN9	sp|Q99KN9|EPN4_MOUSE Clathrin interactor 1 OS=Mus musculus OX=10090 GN=Clint1 PE=1 SV=2	EPN4_MOUSE Clathrin interactor 1	Clint1	17	9	K	130	___1	0.24912	0.107004
Q99KN9	sp|Q99KN9|EPN4_MOUSE Clathrin interactor 1 OS=Mus musculus OX=10090 GN=Clint1 PE=1 SV=2	EPN4_MOUSE Clathrin interactor 1	Clint1	17	9	K	473	___1	0.638638	0.709228
Q99KN9	sp|Q99KN9|EPN4_MOUSE Clathrin interactor 1 OS=Mus musculus OX=10090 GN=Clint1 PE=1 SV=2	EPN4_MOUSE Clathrin interactor 1	Clint1	17	9	K	141	___1	0.282061	0.553736
B9EHT4	sp|B9EHT4|CLIP3_MOUSE CAP-Gly domain-containing linker protein 3 OS=Mus musculus OX=10090 GN=Clip3 PE=1 SV=1	CLIP3_MOUSE CAP-Gly domain-containing linker protein 3	Clip3	8.6	3	K	428	___1	1.8574	0.795311
B9EHT4	sp|B9EHT4|CLIP3_MOUSE CAP-Gly domain-containing linker protein 3 OS=Mus musculus OX=10090 GN=Clip3 PE=1 SV=1	CLIP3_MOUSE CAP-Gly domain-containing linker protein 3	Clip3	8.6	3	K	499	___1	1.36545	0.575681
B9EHT4	sp|B9EHT4|CLIP3_MOUSE CAP-Gly domain-containing linker protein 3 OS=Mus musculus OX=10090 GN=Clip3 PE=1 SV=1	CLIP3_MOUSE CAP-Gly domain-containing linker protein 3	Clip3	8.6	3	K	520	___1	0.313354	0.54605
Q8VBZ3	sp|Q8VBZ3|CLPT1_MOUSE Cleft lip and palate transmembrane protein 1 homolog OS=Mus musculus OX=10090 GN=Clptm1 PE=1 SV=1	CLPT1_MOUSE Cleft lip and palate transmembrane protein 1 homolog	Clptm1	5.9	4	K	460	___1	0.588749	0.179973
Q8VBZ3	sp|Q8VBZ3|CLPT1_MOUSE Cleft lip and palate transmembrane protein 1 homolog OS=Mus musculus OX=10090 GN=Clptm1 PE=1 SV=1	CLPT1_MOUSE Cleft lip and palate transmembrane protein 1 homolog	Clptm1	5.9	4	K	224	___1	-0.183055	0.325516
Q8VBZ3	sp|Q8VBZ3|CLPT1_MOUSE Cleft lip and palate transmembrane protein 1 homolog OS=Mus musculus OX=10090 GN=Clptm1 PE=1 SV=1	CLPT1_MOUSE Cleft lip and palate transmembrane protein 1 homolog	Clptm1	5.9	4	K	209	___1	1.10831	0.554142
Q8BXA5	sp|Q8BXA5|CLP1L_MOUSE Cleft lip and palate transmembrane protein 1-like protein OS=Mus musculus OX=10090 GN=Clptm1l PE=1 SV=1	CLP1L_MOUSE Cleft lip and palate transmembrane protein 1-like protein	Clptm1l	2.6	1	K	533	___1	-1.60433	0.64586
Q9JHS4	sp|Q9JHS4|CLPX_MOUSE ATP-dependent Clp protease ATP-binding subunit clpX-like, mitochondrial OS=Mus musculus OX=10090 GN=Clpx PE=1 SV=2	CLPX_MOUSE ATP-dependent Clp protease ATP-binding subunit clpX-like, mitochondrial	Clpx	10.1	4	K	99	___1	-0.00534185	0.00131701
O08585	sp|O08585|CLCA_MOUSE Clathrin light chain A OS=Mus musculus OX=10090 GN=Clta PE=1 SV=2	CLCA_MOUSE Clathrin light chain A	Clta	8.5	2	K	140	___1	-0.942897	0.374987
O08585	sp|O08585|CLCA_MOUSE Clathrin light chain A OS=Mus musculus OX=10090 GN=Clta PE=1 SV=2	CLCA_MOUSE Clathrin light chain A	Clta	8.5	2	K	155	___1	0.134494	0.150186
Q68FD5	sp|Q68FD5|CLH1_MOUSE Clathrin heavy chain 1 OS=Mus musculus OX=10090 GN=Cltc PE=1 SV=3	CLH1_MOUSE Clathrin heavy chain 1	Cltc	13.1	22	K	1535	___1	-0.508355	1.034
Q68FD5	sp|Q68FD5|CLH1_MOUSE Clathrin heavy chain 1 OS=Mus musculus OX=10090 GN=Cltc PE=1 SV=3	CLH1_MOUSE Clathrin heavy chain 1	Cltc	13.1	22	K	1392	___1	-0.404789	1.22369
Q68FD5	sp|Q68FD5|CLH1_MOUSE Clathrin heavy chain 1 OS=Mus musculus OX=10090 GN=Cltc PE=1 SV=3	CLH1_MOUSE Clathrin heavy chain 1	Cltc	13.1	22	K	1609	___1	-0.280645	0.497637
Q68FD5	sp|Q68FD5|CLH1_MOUSE Clathrin heavy chain 1 OS=Mus musculus OX=10090 GN=Cltc PE=1 SV=3	CLH1_MOUSE Clathrin heavy chain 1	Cltc	13.1	22	K	1612	___1	-0.26781	0.55766
Q68FD5	sp|Q68FD5|CLH1_MOUSE Clathrin heavy chain 1 OS=Mus musculus OX=10090 GN=Cltc PE=1 SV=3	CLH1_MOUSE Clathrin heavy chain 1	Cltc	13.1	22	K	367	___1	-0.99366	0.742693
Q68FD5	sp|Q68FD5|CLH1_MOUSE Clathrin heavy chain 1 OS=Mus musculus OX=10090 GN=Cltc PE=1 SV=3	CLH1_MOUSE Clathrin heavy chain 1	Cltc	13.1	22	K	78	___1	1.73331	1.20517
Q68FD5	sp|Q68FD5|CLH1_MOUSE Clathrin heavy chain 1 OS=Mus musculus OX=10090 GN=Cltc PE=1 SV=3	CLH1_MOUSE Clathrin heavy chain 1	Cltc	13.1	22	K	742	___1	1.56239	0.361961
Q68FD5	sp|Q68FD5|CLH1_MOUSE Clathrin heavy chain 1 OS=Mus musculus OX=10090 GN=Cltc PE=1 SV=3	CLH1_MOUSE Clathrin heavy chain 1	Cltc	13.1	22	K	98	___1	0.624135	0.410219
Q5SW19	sp|Q5SW19|CLU_MOUSE Clustered mitochondria protein homolog OS=Mus musculus OX=10090 GN=Cluh PE=1 SV=2	CLU_MOUSE Clustered mitochondria protein homolog	Cluh	1.8	2	K	1259	___1	0.120838	0.239051
Q5SW19	sp|Q5SW19|CLU_MOUSE Clustered mitochondria protein homolog OS=Mus musculus OX=10090 GN=Cluh PE=1 SV=2	CLU_MOUSE Clustered mitochondria protein homolog	Cluh	1.8	2	K	635	___1	0.463479	0.273731
P21844	sp|P21844|CMA1_MOUSE Chymase OS=Mus musculus OX=10090 GN=Cma1 PE=1 SV=2	CMA1_MOUSE Chymase	Cma1	4.5	1	K	101	___1	-0.391715	0.557846
Q9D486	sp|Q9D486|CMIP_MOUSE C-Maf-inducing protein OS=Mus musculus OX=10090 GN=Cmip PE=1 SV=3	CMIP_MOUSE C-Maf-inducing protein	Cmip	5.2	3	K	353	___1	-2.66593	2.98775
Q9D486	sp|Q9D486|CMIP_MOUSE C-Maf-inducing protein OS=Mus musculus OX=10090 GN=Cmip PE=1 SV=3	CMIP_MOUSE C-Maf-inducing protein	Cmip	5.2	3	K	19	___1	-0.993308	0.395798
Q9DBP5	sp|Q9DBP5|KCY_MOUSE UMP-CMP kinase OS=Mus musculus OX=10090 GN=Cmpk1 PE=1 SV=1	KCY_MOUSE UMP-CMP kinase	Cmpk1	13.3	2	K	43	___1	1.341	0.502388
Q99LJ5	sp|Q99LJ5|CKLF3_MOUSE CKLF-like MARVEL transmembrane domain-containing protein 3 OS=Mus musculus OX=10090 GN=Cmtm3 PE=2 SV=1	CKLF3_MOUSE CKLF-like MARVEL transmembrane domain-containing protein 3	Cmtm3	8.2	1	K	159	___1	1.71292	0.442412
Q9CZ69	sp|Q9CZ69|CKLF6_MOUSE CKLF-like MARVEL transmembrane domain-containing protein 6 OS=Mus musculus OX=10090 GN=Cmtm6 PE=1 SV=1	CKLF6_MOUSE CKLF-like MARVEL transmembrane domain-containing protein 6	Cmtm6	9.3	1	K	167	___2	-1.33317	0.695003
Q9CZ69	sp|Q9CZ69|CKLF6_MOUSE CKLF-like MARVEL transmembrane domain-containing protein 6 OS=Mus musculus OX=10090 GN=Cmtm6 PE=1 SV=1	CKLF6_MOUSE CKLF-like MARVEL transmembrane domain-containing protein 6	Cmtm6	9.3	1	K	173	___2	-1.22744	0.72921
Q9DBC3	sp|Q9DBC3|CMTR1_MOUSE Cap-specific mRNA (nucleoside-2'-O-)-methyltransferase 1 OS=Mus musculus OX=10090 GN=Cmtr1 PE=1 SV=1	CMTR1_MOUSE Cap-specific mRNA (nucleoside-2'-O-)-methyltransferase 1	Cmtr1	2.5	2	K	122	___1	-0.798545	0.31654
Q8BMA3	sp|Q8BMA3|CNKR3_MOUSE Connector enhancer of kinase suppressor of ras 3 OS=Mus musculus OX=10090 GN=Cnksr3 PE=1 SV=1	CNKR3_MOUSE Connector enhancer of kinase suppressor of ras 3	Cnksr3	1.8	1	K	34	___1	-0.611406	3.53181
Q08093	sp|Q08093|CNN2_MOUSE Calponin-2 OS=Mus musculus OX=10090 GN=Cnn2 PE=1 SV=1	CNN2_MOUSE Calponin-2	Cnn2	22.6	7	K	19	___1	0.206546	0.6222
Q08093	sp|Q08093|CNN2_MOUSE Calponin-2 OS=Mus musculus OX=10090 GN=Cnn2 PE=1 SV=1	CNN2_MOUSE Calponin-2	Cnn2	22.6	7	K	234	___1	0.232967	0.68883
Q08093	sp|Q08093|CNN2_MOUSE Calponin-2 OS=Mus musculus OX=10090 GN=Cnn2 PE=1 SV=1	CNN2_MOUSE Calponin-2	Cnn2	22.6	7	K	25	___1	0.149134	0.252973
Q08093	sp|Q08093|CNN2_MOUSE Calponin-2 OS=Mus musculus OX=10090 GN=Cnn2 PE=1 SV=1	CNN2_MOUSE Calponin-2	Cnn2	22.6	7	K	74	___1	1.35983	0.423975
Q08093	sp|Q08093|CNN2_MOUSE Calponin-2 OS=Mus musculus OX=10090 GN=Cnn2 PE=1 SV=1	CNN2_MOUSE Calponin-2	Cnn2	22.6	7	K	8	___1	-0.164754	0.0878353
Q08093	sp|Q08093|CNN2_MOUSE Calponin-2 OS=Mus musculus OX=10090 GN=Cnn2 PE=1 SV=1	CNN2_MOUSE Calponin-2	Cnn2	22.6	7	K	134	___1	0.212099	0.272237
Q9DAW9	sp|Q9DAW9|CNN3_MOUSE Calponin-3 OS=Mus musculus OX=10090 GN=Cnn3 PE=1 SV=1	CNN3_MOUSE Calponin-3	Cnn3	33.6	9	K	17	___1	0.0311495	0.0408585
Q9DAW9	sp|Q9DAW9|CNN3_MOUSE Calponin-3 OS=Mus musculus OX=10090 GN=Cnn3 PE=1 SV=1	CNN3_MOUSE Calponin-3	Cnn3	33.6	9	K	197	___1	-1.03159	0.570607
Q9DAW9	sp|Q9DAW9|CNN3_MOUSE Calponin-3 OS=Mus musculus OX=10090 GN=Cnn3 PE=1 SV=1	CNN3_MOUSE Calponin-3	Cnn3	33.6	9	K	212	___1	0.830964	0.971369
Q9DAW9	sp|Q9DAW9|CNN3_MOUSE Calponin-3 OS=Mus musculus OX=10090 GN=Cnn3 PE=1 SV=1	CNN3_MOUSE Calponin-3	Cnn3	33.6	9	K	23	___1	0.127123	0.154343
Q9DAW9	sp|Q9DAW9|CNN3_MOUSE Calponin-3 OS=Mus musculus OX=10090 GN=Cnn3 PE=1 SV=1	CNN3_MOUSE Calponin-3	Cnn3	33.6	9	K	158	___1	0.143601	0.42729
Q9DAW9	sp|Q9DAW9|CNN3_MOUSE Calponin-3 OS=Mus musculus OX=10090 GN=Cnn3 PE=1 SV=1	CNN3_MOUSE Calponin-3	Cnn3	33.6	9	K	251	___1	0.717217	0.459778
Q9DAW9	sp|Q9DAW9|CNN3_MOUSE Calponin-3 OS=Mus musculus OX=10090 GN=Cnn3 PE=1 SV=1	CNN3_MOUSE Calponin-3	Cnn3	33.6	9	K	6	___1	0.000995636	0.00190811
Q32NY4	sp|Q32NY4|CNNM3_MOUSE Metal transporter CNNM3 OS=Mus musculus OX=10090 GN=Cnnm3 PE=1 SV=2	CNNM3_MOUSE Metal transporter CNNM3	Cnnm3	2.1	1	K	312	___1	-0.431868	1.38759
Q69ZF7	sp|Q69ZF7|CNNM4_MOUSE Metal transporter CNNM4 OS=Mus musculus OX=10090 GN=Cnnm4 PE=1 SV=2	CNNM4_MOUSE Metal transporter CNNM4	Cnnm4	1.7	1	K	533	___1	1.37669	1.23118
Q6ZQ08	sp|Q6ZQ08|CNOT1_MOUSE CCR4-NOT transcription complex subunit 1 OS=Mus musculus OX=10090 GN=Cnot1 PE=1 SV=2	CNOT1_MOUSE CCR4-NOT transcription complex subunit 1	Cnot1	1.9	3	K	1958	___1	0.283959	0.389099
Q6ZQ08	sp|Q6ZQ08|CNOT1_MOUSE CCR4-NOT transcription complex subunit 1 OS=Mus musculus OX=10090 GN=Cnot1 PE=1 SV=2	CNOT1_MOUSE CCR4-NOT transcription complex subunit 1	Cnot1	1.9	3	K	807	___1	-0.895378	0.427438
Q6ZQ08	sp|Q6ZQ08|CNOT1_MOUSE CCR4-NOT transcription complex subunit 1 OS=Mus musculus OX=10090 GN=Cnot1 PE=1 SV=2	CNOT1_MOUSE CCR4-NOT transcription complex subunit 1	Cnot1	1.9	3	K	1055	___1	-2.47542	1.07992
Q8C5L3	sp|Q8C5L3|CNOT2_MOUSE CCR4-NOT transcription complex subunit 2 OS=Mus musculus OX=10090 GN=Cnot2 PE=1 SV=2	CNOT2_MOUSE CCR4-NOT transcription complex subunit 2	Cnot2	3.1	1	K	307	___1	-1.09119	0.609219
Q9DAU1	sp|Q9DAU1|CNPY3_MOUSE Protein canopy homolog 3 OS=Mus musculus OX=10090 GN=Cnpy3 PE=1 SV=1	CNPY3_MOUSE Protein canopy homolog 3	Cnpy3	3.6	1	K	114	___1	0.409105	0.181689
Q9D2R6	sp|Q9D2R6|COA3_MOUSE Cytochrome c oxidase assembly factor 3 homolog, mitochondrial OS=Mus musculus OX=10090 GN=Coa3 PE=1 SV=1	COA3_MOUSE Cytochrome c oxidase assembly factor 3 homolog, mitochondrial	Coa3	12	1	K	93	___1	-0.632824	1.21639
Q8R1U1	sp|Q8R1U1|COG4_MOUSE Conserved oligomeric Golgi complex subunit 4 OS=Mus musculus OX=10090 GN=Cog4 PE=1 SV=1	COG4_MOUSE Conserved oligomeric Golgi complex subunit 4	Cog4	1.9	1	K	208	___1	0.289661	0.169284
Q04857	sp|Q04857|CO6A1_MOUSE Collagen alpha-1(VI) chain OS=Mus musculus OX=10090 GN=Col6a1 PE=1 SV=1	CO6A1_MOUSE Collagen alpha-1(VI) chain	Col6a1	1.7	1	K	987	___1	0.600182	0.708908
Q02788	sp|Q02788|CO6A2_MOUSE Collagen alpha-2(VI) chain OS=Mus musculus OX=10090 GN=Col6a2 PE=1 SV=3	CO6A2_MOUSE Collagen alpha-2(VI) chain	Col6a2	4.3	4	K	731	___1	-0.15393	0.0846887
Q02788	sp|Q02788|CO6A2_MOUSE Collagen alpha-2(VI) chain OS=Mus musculus OX=10090 GN=Col6a2 PE=1 SV=3	CO6A2_MOUSE Collagen alpha-2(VI) chain	Col6a2	4.3	4	K	866	___1	1.17731	0.581598
Q02788	sp|Q02788|CO6A2_MOUSE Collagen alpha-2(VI) chain OS=Mus musculus OX=10090 GN=Col6a2 PE=1 SV=3	CO6A2_MOUSE Collagen alpha-2(VI) chain	Col6a2	4.3	4	K	703	___1	1.37792	1.50584
Q8K4Q8	sp|Q8K4Q8|COL12_MOUSE Collectin-12 OS=Mus musculus OX=10090 GN=Colec12 PE=1 SV=1	COL12_MOUSE Collectin-12	Colec12	1.6	1	K	128	___1	0.10744	0.0921828
Q8BIG7	sp|Q8BIG7|CMTD1_MOUSE Catechol O-methyltransferase domain-containing protein 1 OS=Mus musculus OX=10090 GN=Comtd1 PE=1 SV=1	CMTD1_MOUSE Catechol O-methyltransferase domain-containing protein 1	Comtd1	4.2	1	K	148	___1	-0.747582	2.46555
Q8CIE6	sp|Q8CIE6|COPA_MOUSE Coatomer subunit alpha OS=Mus musculus OX=10090 GN=Copa PE=1 SV=2	COPA_MOUSE Coatomer subunit alpha	Copa	10.1	9	K	480	___1	-0.492598	0.339641
Q8CIE6	sp|Q8CIE6|COPA_MOUSE Coatomer subunit alpha OS=Mus musculus OX=10090 GN=Copa PE=1 SV=2	COPA_MOUSE Coatomer subunit alpha	Copa	10.1	9	K	1028	___1	0.455221	1.66572
Q8CIE6	sp|Q8CIE6|COPA_MOUSE Coatomer subunit alpha OS=Mus musculus OX=10090 GN=Copa PE=1 SV=2	COPA_MOUSE Coatomer subunit alpha	Copa	10.1	9	K	61	___1	1.5895	1.89098
Q8CIE6	sp|Q8CIE6|COPA_MOUSE Coatomer subunit alpha OS=Mus musculus OX=10090 GN=Copa PE=1 SV=2	COPA_MOUSE Coatomer subunit alpha	Copa	10.1	9	K	727	___1	0.330443	0.208748
Q8CIE6	sp|Q8CIE6|COPA_MOUSE Coatomer subunit alpha OS=Mus musculus OX=10090 GN=Copa PE=1 SV=2	COPA_MOUSE Coatomer subunit alpha	Copa	10.1	9	K	607	___1	1.63173	1.43572
Q9JIF7	sp|Q9JIF7|COPB_MOUSE Coatomer subunit beta OS=Mus musculus OX=10090 GN=Copb1 PE=1 SV=1	COPB_MOUSE Coatomer subunit beta	Copb1	13.4	11	K	501	___1	-0.311932	0.270941
Q9JIF7	sp|Q9JIF7|COPB_MOUSE Coatomer subunit beta OS=Mus musculus OX=10090 GN=Copb1 PE=1 SV=1	COPB_MOUSE Coatomer subunit beta	Copb1	13.4	11	K	298	___1	-0.880705	0.263856
Q9JIF7	sp|Q9JIF7|COPB_MOUSE Coatomer subunit beta OS=Mus musculus OX=10090 GN=Copb1 PE=1 SV=1	COPB_MOUSE Coatomer subunit beta	Copb1	13.4	11	K	603	___1	-0.559834	0.248479
Q9JIF7	sp|Q9JIF7|COPB_MOUSE Coatomer subunit beta OS=Mus musculus OX=10090 GN=Copb1 PE=1 SV=1	COPB_MOUSE Coatomer subunit beta	Copb1	13.4	11	K	32	___1	0.326761	1.19291
O55029	sp|O55029|COPB2_MOUSE Coatomer subunit beta' OS=Mus musculus OX=10090 GN=Copb2 PE=1 SV=2	COPB2_MOUSE Coatomer subunit beta'	Copb2	6	4	K	336	___1	-0.772975	0.677087
O55029	sp|O55029|COPB2_MOUSE Coatomer subunit beta' OS=Mus musculus OX=10090 GN=Copb2 PE=1 SV=2	COPB2_MOUSE Coatomer subunit beta'	Copb2	6	4	K	822	___1	0.618129	0.185766
O55029	sp|O55029|COPB2_MOUSE Coatomer subunit beta' OS=Mus musculus OX=10090 GN=Copb2 PE=1 SV=2	COPB2_MOUSE Coatomer subunit beta'	Copb2	6	4	K	328	___1	0.97506	0.651749
O89079	sp|O89079|COPE_MOUSE Coatomer subunit epsilon OS=Mus musculus OX=10090 GN=Cope PE=1 SV=3	COPE_MOUSE Coatomer subunit epsilon	Cope	8.8	3	K	293	___1	0.400596	0.506186
O89079	sp|O89079|COPE_MOUSE Coatomer subunit epsilon OS=Mus musculus OX=10090 GN=Cope PE=1 SV=3	COPE_MOUSE Coatomer subunit epsilon	Cope	8.8	3	K	278	___1	0.716244	0.269568
Q9QZE5	sp|Q9QZE5|COPG1_MOUSE Coatomer subunit gamma-1 OS=Mus musculus OX=10090 GN=Copg1 PE=1 SV=1	COPG1_MOUSE Coatomer subunit gamma-1	Copg1	7.6	4	K	465	___1	-0.966752	0.518732
Q9QZE5	sp|Q9QZE5|COPG1_MOUSE Coatomer subunit gamma-1 OS=Mus musculus OX=10090 GN=Copg1 PE=1 SV=1	COPG1_MOUSE Coatomer subunit gamma-1	Copg1	7.6	4	K	238	___1	0.569278	0.886949
P61202	sp|P61202|CSN2_MOUSE COP9 signalosome complex subunit 2 OS=Mus musculus OX=10090 GN=Cops2 PE=1 SV=1	CSN2_MOUSE COP9 signalosome complex subunit 2	Cops2	3.4	1	K	415	___1	0.0917931	0.103681
O88543	sp|O88543|CSN3_MOUSE COP9 signalosome complex subunit 3 OS=Mus musculus OX=10090 GN=Cops3 PE=1 SV=3	CSN3_MOUSE COP9 signalosome complex subunit 3	Cops3	16.8	6	K	406	___1	-0.341859	0.534021
O88543	sp|O88543|CSN3_MOUSE COP9 signalosome complex subunit 3 OS=Mus musculus OX=10090 GN=Cops3 PE=1 SV=3	CSN3_MOUSE COP9 signalosome complex subunit 3	Cops3	16.8	6	K	418	___1	-0.128101	0.137193
O88543	sp|O88543|CSN3_MOUSE COP9 signalosome complex subunit 3 OS=Mus musculus OX=10090 GN=Cops3 PE=1 SV=3	CSN3_MOUSE COP9 signalosome complex subunit 3	Cops3	16.8	6	K	125	___1	0.712611	0.572319
O88543	sp|O88543|CSN3_MOUSE COP9 signalosome complex subunit 3 OS=Mus musculus OX=10090 GN=Cops3 PE=1 SV=3	CSN3_MOUSE COP9 signalosome complex subunit 3	Cops3	16.8	6	K	391	___1	0.00694275	0.00321345
O88544	sp|O88544|CSN4_MOUSE COP9 signalosome complex subunit 4 OS=Mus musculus OX=10090 GN=Cops4 PE=1 SV=1	CSN4_MOUSE COP9 signalosome complex subunit 4	Cops4	3.2	1	K	337	___1	-0.0202322	0.00936575
O88545	sp|O88545|CSN6_MOUSE COP9 signalosome complex subunit 6 OS=Mus musculus OX=10090 GN=Cops6 PE=1 SV=1	CSN6_MOUSE COP9 signalosome complex subunit 6	Cops6	9.6	3	K	99	___1	-0.444227	2.68746
Q9CZ04	sp|Q9CZ04|CSN7A_MOUSE COP9 signalosome complex subunit 7a OS=Mus musculus OX=10090 GN=Cops7a PE=1 SV=2	CSN7A_MOUSE COP9 signalosome complex subunit 7a	Cops7a	18.5	3	K	221	___1	-2.91355	1.04637
Q8BV13	sp|Q8BV13|CSN7B_MOUSE COP9 signalosome complex subunit 7b OS=Mus musculus OX=10090 GN=Cops7b PE=1 SV=1	CSN7B_MOUSE COP9 signalosome complex subunit 7b	Cops7b	16.7	3	K	221	___1	-0.742339	0.454758
Q8BV13	sp|Q8BV13|CSN7B_MOUSE COP9 signalosome complex subunit 7b OS=Mus musculus OX=10090 GN=Cops7b PE=1 SV=1	CSN7B_MOUSE COP9 signalosome complex subunit 7b	Cops7b	16.7	3	K	217	___1	0.487375	0.373853
Q9WUM4	sp|Q9WUM4|COR1C_MOUSE Coronin-1C OS=Mus musculus OX=10090 GN=Coro1c PE=1 SV=2	COR1C_MOUSE Coronin-1C	Coro1c	12	6	K	471	___1	0.141272	0.303302
Q9WUM4	sp|Q9WUM4|COR1C_MOUSE Coronin-1C OS=Mus musculus OX=10090 GN=Coro1c PE=1 SV=2	COR1C_MOUSE Coronin-1C	Coro1c	12	6	K	428	___1	0.209305	0.169381
Q9WUM4	sp|Q9WUM4|COR1C_MOUSE Coronin-1C OS=Mus musculus OX=10090 GN=Coro1c PE=1 SV=2	COR1C_MOUSE Coronin-1C	Coro1c	12	6	K	413	___1	1.14067	1.07904
Q9CQI6	sp|Q9CQI6|COTL1_MOUSE Coactosin-like protein OS=Mus musculus OX=10090 GN=Cotl1 PE=1 SV=3	COTL1_MOUSE Coactosin-like protein	Cotl1	13.4	2	K	72	___1	-0.320662	0.135223
Q9CQI6	sp|Q9CQI6|COTL1_MOUSE Coactosin-like protein OS=Mus musculus OX=10090 GN=Cotl1 PE=1 SV=3	COTL1_MOUSE Coactosin-like protein	Cotl1	13.4	2	K	118	___1	-1.23112	2.24031
P19783	sp|P19783|COX41_MOUSE Cytochrome c oxidase subunit 4 isoform 1, mitochondrial OS=Mus musculus OX=10090 GN=Cox4i1 PE=1 SV=2	COX41_MOUSE Cytochrome c oxidase subunit 4 isoform 1, mitochondrial	Cox4i1	17.2	3	K	78	___1	-0.773005	2.14663
P19783	sp|P19783|COX41_MOUSE Cytochrome c oxidase subunit 4 isoform 1, mitochondrial OS=Mus musculus OX=10090 GN=Cox4i1 PE=1 SV=2	COX41_MOUSE Cytochrome c oxidase subunit 4 isoform 1, mitochondrial	Cox4i1	17.2	3	K	143	___1	-1.25279	1.06547
P12787	sp|P12787|COX5A_MOUSE Cytochrome c oxidase subunit 5A, mitochondrial OS=Mus musculus OX=10090 GN=Cox5a PE=1 SV=2	COX5A_MOUSE Cytochrome c oxidase subunit 5A, mitochondrial	Cox5a	16.4	2	K	68	___1	-0.909773	0.696774
P56391	sp|P56391|CX6B1_MOUSE Cytochrome c oxidase subunit 6B1 OS=Mus musculus OX=10090 GN=Cox6b1 PE=1 SV=2	CX6B1_MOUSE Cytochrome c oxidase subunit 6B1	Cox6b1	31.4	3	K	6	___1	-0.319639	0.792585
P56391	sp|P56391|CX6B1_MOUSE Cytochrome c oxidase subunit 6B1 OS=Mus musculus OX=10090 GN=Cox6b1 PE=1 SV=2	CX6B1_MOUSE Cytochrome c oxidase subunit 6B1	Cox6b1	31.4	3	K	13	___1	-2.09386	1.64331
Q8C166	sp|Q8C166|CPNE1_MOUSE Copine-1 OS=Mus musculus OX=10090 GN=Cpne1 PE=1 SV=1	CPNE1_MOUSE Copine-1	Cpne1	7.6	3	K	528	___1	2.59829	1.51686
Q8C166	sp|Q8C166|CPNE1_MOUSE Copine-1 OS=Mus musculus OX=10090 GN=Cpne1 PE=1 SV=1	CPNE1_MOUSE Copine-1	Cpne1	7.6	3	K	181	___1	0.977363	0.762332
Q8BT60	sp|Q8BT60|CPNE3_MOUSE Copine-3 OS=Mus musculus OX=10090 GN=Cpne3 PE=1 SV=2	CPNE3_MOUSE Copine-3	Cpne3	3.9	2	K	528	___1	1.83413	0.921098
Q9DC53	sp|Q9DC53|CPNE8_MOUSE Copine-8 OS=Mus musculus OX=10090 GN=Cpne8 PE=2 SV=3	CPNE8_MOUSE Copine-8	Cpne8	2.6	1	K	116	___1	0.0434252	0.040577
Q9EPU4	sp|Q9EPU4|CPSF1_MOUSE Cleavage and polyadenylation specificity factor subunit 1 OS=Mus musculus OX=10090 GN=Cpsf1 PE=1 SV=1	CPSF1_MOUSE Cleavage and polyadenylation specificity factor subunit 1	Cpsf1	1.9	2	K	52	___1	0.817356	0.863323
Q9EPU4	sp|Q9EPU4|CPSF1_MOUSE Cleavage and polyadenylation specificity factor subunit 1 OS=Mus musculus OX=10090 GN=Cpsf1 PE=1 SV=1	CPSF1_MOUSE Cleavage and polyadenylation specificity factor subunit 1	Cpsf1	1.9	2	K	1053	___1	-0.468296	0.241971
Q6NVF9	sp|Q6NVF9|CPSF6_MOUSE Cleavage and polyadenylation specificity factor subunit 6 OS=Mus musculus OX=10090 GN=Cpsf6 PE=1 SV=1	CPSF6_MOUSE Cleavage and polyadenylation specificity factor subunit 6	Cpsf6	6.5	2	K	185	___1	0.624778	0.262473
P97742	sp|P97742|CPT1A_MOUSE Carnitine O-palmitoyltransferase 1, liver isoform OS=Mus musculus OX=10090 GN=Cpt1a PE=1 SV=4	CPT1A_MOUSE Carnitine O-palmitoyltransferase 1, liver isoform	Cpt1a	8.3	5	K	180	___1	-0.926659	0.269209
P97742	sp|P97742|CPT1A_MOUSE Carnitine O-palmitoyltransferase 1, liver isoform OS=Mus musculus OX=10090 GN=Cpt1a PE=1 SV=4	CPT1A_MOUSE Carnitine O-palmitoyltransferase 1, liver isoform	Cpt1a	8.3	5	K	292	___1	-0.0833702	0.125287
P97742	sp|P97742|CPT1A_MOUSE Carnitine O-palmitoyltransferase 1, liver isoform OS=Mus musculus OX=10090 GN=Cpt1a PE=1 SV=4	CPT1A_MOUSE Carnitine O-palmitoyltransferase 1, liver isoform	Cpt1a	8.3	5	K	86	___1	0.994458	0.528292
P97742	sp|P97742|CPT1A_MOUSE Carnitine O-palmitoyltransferase 1, liver isoform OS=Mus musculus OX=10090 GN=Cpt1a PE=1 SV=4	CPT1A_MOUSE Carnitine O-palmitoyltransferase 1, liver isoform	Cpt1a	8.3	5	K	195	___1	-0.477423	0.455051
P62965	sp|P62965|RABP1_MOUSE Cellular retinoic acid-binding protein 1 OS=Mus musculus OX=10090 GN=Crabp1 PE=1 SV=2	RABP1_MOUSE Cellular retinoic acid-binding protein 1	Crabp1	27	4	K	31	___1	2.39008	1.06111
P62965	sp|P62965|RABP1_MOUSE Cellular retinoic acid-binding protein 1 OS=Mus musculus OX=10090 GN=Crabp1 PE=1 SV=2	RABP1_MOUSE Cellular retinoic acid-binding protein 1	Crabp1	27	4	K	39	___1	1.4379	2.51073
Q61817	sp|Q61817|CREB3_MOUSE Cyclic AMP-responsive element-binding protein 3 OS=Mus musculus OX=10090 GN=Creb3 PE=2 SV=2	CREB3_MOUSE Cyclic AMP-responsive element-binding protein 3	Creb3	2	1	K	230	___1	0.209578	0.417565
O70333	sp|O70333|CRIPT_MOUSE Cysteine-rich PDZ-binding protein OS=Mus musculus OX=10090 GN=Cript PE=1 SV=1	CRIPT_MOUSE Cysteine-rich PDZ-binding protein	Cript	11.9	1	K	20	___1	1.19277	0.549231
P63154	sp|P63154|CRNL1_MOUSE Crooked neck-like protein 1 OS=Mus musculus OX=10090 GN=Crnkl1 PE=1 SV=1	CRNL1_MOUSE Crooked neck-like protein 1	Crnkl1	5.9	4	K	266	___1	-0.577427	0.262979
P63154	sp|P63154|CRNL1_MOUSE Crooked neck-like protein 1 OS=Mus musculus OX=10090 GN=Crnkl1 PE=1 SV=1	CRNL1_MOUSE Crooked neck-like protein 1	Crnkl1	5.9	4	K	314	___1	-0.206254	0.344575
Q9CZU6	sp|Q9CZU6|CISY_MOUSE Citrate synthase, mitochondrial OS=Mus musculus OX=10090 GN=Cs PE=1 SV=1	CISY_MOUSE Citrate synthase, mitochondrial	Cs	12.1	7	K	327	___1	-0.140689	0.183488
Q9CZU6	sp|Q9CZU6|CISY_MOUSE Citrate synthase, mitochondrial OS=Mus musculus OX=10090 GN=Cs PE=1 SV=1	CISY_MOUSE Citrate synthase, mitochondrial	Cs	12.1	7	K	370	___1	1.10868	0.359204
Q9CZU6	sp|Q9CZU6|CISY_MOUSE Citrate synthase, mitochondrial OS=Mus musculus OX=10090 GN=Cs PE=1 SV=1	CISY_MOUSE Citrate synthase, mitochondrial	Cs	12.1	7	K	450	___1	0.0607242	0.0230109
Q91W50	sp|Q91W50|CSDE1_MOUSE Cold shock domain-containing protein E1 OS=Mus musculus OX=10090 GN=Csde1 PE=1 SV=1	CSDE1_MOUSE Cold shock domain-containing protein E1	Csde1	10.5	7	K	91	___1	-1.74195	0.440756
Q91W50	sp|Q91W50|CSDE1_MOUSE Cold shock domain-containing protein E1 OS=Mus musculus OX=10090 GN=Csde1 PE=1 SV=1	CSDE1_MOUSE Cold shock domain-containing protein E1	Csde1	10.5	7	K	288	___1	0.123041	0.262243
Q91W50	sp|Q91W50|CSDE1_MOUSE Cold shock domain-containing protein E1 OS=Mus musculus OX=10090 GN=Csde1 PE=1 SV=1	CSDE1_MOUSE Cold shock domain-containing protein E1	Csde1	10.5	7	K	166	___1	-0.223368	0.464364
Q91W50	sp|Q91W50|CSDE1_MOUSE Cold shock domain-containing protein E1 OS=Mus musculus OX=10090 GN=Csde1 PE=1 SV=1	CSDE1_MOUSE Cold shock domain-containing protein E1	Csde1	10.5	7	K	758	___1	-0.11632	0.295149
Q91W50	sp|Q91W50|CSDE1_MOUSE Cold shock domain-containing protein E1 OS=Mus musculus OX=10090 GN=Csde1 PE=1 SV=1	CSDE1_MOUSE Cold shock domain-containing protein E1	Csde1	10.5	7	K	239	___1	0.351452	0.542947
Q91W50	sp|Q91W50|CSDE1_MOUSE Cold shock domain-containing protein E1 OS=Mus musculus OX=10090 GN=Csde1 PE=1 SV=1	CSDE1_MOUSE Cold shock domain-containing protein E1	Csde1	10.5	7	K	307	___1	2.17668	1.11525
Q91W50	sp|Q91W50|CSDE1_MOUSE Cold shock domain-containing protein E1 OS=Mus musculus OX=10090 GN=Csde1 PE=1 SV=1	CSDE1_MOUSE Cold shock domain-containing protein E1	Csde1	10.5	7	K	277	___1	-1.53896	0.38955
Q8BK63	sp|Q8BK63|KC1A_MOUSE Casein kinase I isoform alpha OS=Mus musculus OX=10090 GN=Csnk1a1 PE=1 SV=2	KC1A_MOUSE Casein kinase I isoform alpha	Csnk1a1	20.5	6	K	8	___1	1.49041	0.376065
Q8BK63	sp|Q8BK63|KC1A_MOUSE Casein kinase I isoform alpha OS=Mus musculus OX=10090 GN=Csnk1a1 PE=1 SV=2	KC1A_MOUSE Casein kinase I isoform alpha	Csnk1a1	20.5	6	K	62	___1	-1.44168	0.648363
Q8BK63	sp|Q8BK63|KC1A_MOUSE Casein kinase I isoform alpha OS=Mus musculus OX=10090 GN=Csnk1a1 PE=1 SV=2	KC1A_MOUSE Casein kinase I isoform alpha	Csnk1a1	20.5	6	K	304	___1	0.263137	0.567771
Q60737	sp|Q60737|CSK21_MOUSE Casein kinase II subunit alpha OS=Mus musculus OX=10090 GN=Csnk2a1 PE=1 SV=2;sp|O54833|CSK22_MOUSE Casein kinase II subunit alpha' OS=Mus musculus OX=10090 GN=Csnk2a2 PE=1 SV=1	CSK21_MOUSE Casein kinase II subunit alpha	Csnk2a1	6.4	2	K	68	___1	0.769263	0.445126
P67871	sp|P67871|CSK2B_MOUSE Casein kinase II subunit beta OS=Mus musculus OX=10090 GN=Csnk2b PE=1 SV=1	CSK2B_MOUSE Casein kinase II subunit beta	Csnk2b	8.4	2	K	177	___1	-0.28273	0.448562
P67871	sp|P67871|CSK2B_MOUSE Casein kinase II subunit beta OS=Mus musculus OX=10090 GN=Csnk2b PE=1 SV=1	CSK2B_MOUSE Casein kinase II subunit beta	Csnk2b	8.4	2	K	212	___1	1.65503	0.501155
Q62426	sp|Q62426|CYTB_MOUSE Cystatin-B OS=Mus musculus OX=10090 GN=Cstb PE=1 SV=1	CYTB_MOUSE Cystatin-B	Cstb	15.3	2	K	34	___1	-0.295998	0.494844
Q99LC2	sp|Q99LC2|CSTF1_MOUSE Cleavage stimulation factor subunit 1 OS=Mus musculus OX=10090 GN=Cstf1 PE=1 SV=1	CSTF1_MOUSE Cleavage stimulation factor subunit 1	Cstf1	2.3	1	K	143	___1	1.55573	0.417359
Q3TP92	sp|Q3TP92|CNEP1_MOUSE CTD nuclear envelope phosphatase 1 OS=Mus musculus OX=10090 GN=Ctdnep1 PE=1 SV=2	CNEP1_MOUSE CTD nuclear envelope phosphatase 1	Ctdnep1	3.7	1	K	101	___1	-1.58257	0.724004
P58466	sp|P58466|CTDS1_MOUSE Carboxy-terminal domain RNA polymerase II polypeptide A small phosphatase 1 OS=Mus musculus OX=10090 GN=Ctdsp1 PE=1 SV=1	CTDS1_MOUSE Carboxy-terminal domain RNA polymerase II polypeptide A small phosphatase 1	Ctdsp1	10.7	2	K	26	___1	-0.855749	0.352525
P58466	sp|P58466|CTDS1_MOUSE Carboxy-terminal domain RNA polymerase II polypeptide A small phosphatase 1 OS=Mus musculus OX=10090 GN=Ctdsp1 PE=1 SV=1	CTDS1_MOUSE Carboxy-terminal domain RNA polymerase II polypeptide A small phosphatase 1	Ctdsp1	10.7	2	K	12	___1	0.356705	0.611196
Q8BX07	sp|Q8BX07|CTDS2_MOUSE Carboxy-terminal domain RNA polymerase II polypeptide A small phosphatase 2 OS=Mus musculus OX=10090 GN=Ctdsp2 PE=2 SV=1	CTDS2_MOUSE Carboxy-terminal domain RNA polymerase II polypeptide A small phosphatase 2	Ctdsp2	5.6	2	K	20	___1	-0.150843	0.742622
Q8VCN5	sp|Q8VCN5|CGL_MOUSE Cystathionine gamma-lyase OS=Mus musculus OX=10090 GN=Cth PE=1 SV=1	CGL_MOUSE Cystathionine gamma-lyase	Cth	3.3	1	K	140	___1	-0.199429	0.280417
P26231	sp|P26231|CTNA1_MOUSE Catenin alpha-1 OS=Mus musculus OX=10090 GN=Ctnna1 PE=1 SV=1	CTNA1_MOUSE Catenin alpha-1	Ctnna1	12.3	10	K	683	___1	-1.10535	0.581469
P26231	sp|P26231|CTNA1_MOUSE Catenin alpha-1 OS=Mus musculus OX=10090 GN=Ctnna1 PE=1 SV=1	CTNA1_MOUSE Catenin alpha-1	Ctnna1	12.3	10	K	695	___1	-2.62563	1.13426
P26231	sp|P26231|CTNA1_MOUSE Catenin alpha-1 OS=Mus musculus OX=10090 GN=Ctnna1 PE=1 SV=1	CTNA1_MOUSE Catenin alpha-1	Ctnna1	12.3	10	K	737	___1	-0.270885	0.38358
P26231	sp|P26231|CTNA1_MOUSE Catenin alpha-1 OS=Mus musculus OX=10090 GN=Ctnna1 PE=1 SV=1	CTNA1_MOUSE Catenin alpha-1	Ctnna1	12.3	10	K	81	___1	-0.177798	0.223872
P26231	sp|P26231|CTNA1_MOUSE Catenin alpha-1 OS=Mus musculus OX=10090 GN=Ctnna1 PE=1 SV=1	CTNA1_MOUSE Catenin alpha-1	Ctnna1	12.3	10	K	478	___1	-1.77853	0.448871
P26231	sp|P26231|CTNA1_MOUSE Catenin alpha-1 OS=Mus musculus OX=10090 GN=Ctnna1 PE=1 SV=1;sp|Q61301|CTNA2_MOUSE Catenin alpha-2 OS=Mus musculus OX=10090 GN=Ctnna2 PE=1 SV=3	CTNA1_MOUSE Catenin alpha-1	Ctnna1	12.3	10	K	16	___1	-0.277431	0.780564
Q02248	sp|Q02248|CTNB1_MOUSE Catenin beta-1 OS=Mus musculus OX=10090 GN=Ctnnb1 PE=1 SV=1	CTNB1_MOUSE Catenin beta-1	Ctnnb1	5.4	2	K	671	___1	-0.579329	0.66576
Q9JJN6	sp|Q9JJN6|CNBP1_MOUSE Beta-catenin-interacting protein 1 OS=Mus musculus OX=10090 GN=Ctnnbip1 PE=1 SV=1	CNBP1_MOUSE Beta-catenin-interacting protein 1	Ctnnbip1	33.3	2	K	28	___1	-0.227049	0.683306
Q9CWL8	sp|Q9CWL8|CTBL1_MOUSE Beta-catenin-like protein 1 OS=Mus musculus OX=10090 GN=Ctnnbl1 PE=1 SV=1	CTBL1_MOUSE Beta-catenin-like protein 1	Ctnnbl1	7.5	4	K	429	___1	0.701232	1.5833
Q9CWL8	sp|Q9CWL8|CTBL1_MOUSE Beta-catenin-like protein 1 OS=Mus musculus OX=10090 GN=Ctnnbl1 PE=1 SV=1	CTBL1_MOUSE Beta-catenin-like protein 1	Ctnnbl1	7.5	4	K	57	___1	0.871159	0.45578
P30999	sp|P30999|CTND1_MOUSE Catenin delta-1 OS=Mus musculus OX=10090 GN=Ctnnd1 PE=1 SV=2	CTND1_MOUSE Catenin delta-1	Ctnnd1	11	10	K	749	___1	0.281629	0.0968116
P30999	sp|P30999|CTND1_MOUSE Catenin delta-1 OS=Mus musculus OX=10090 GN=Ctnnd1 PE=1 SV=2	CTND1_MOUSE Catenin delta-1	Ctnnd1	11	10	K	25	___1	-0.321817	1.38534
P30999	sp|P30999|CTND1_MOUSE Catenin delta-1 OS=Mus musculus OX=10090 GN=Ctnnd1 PE=1 SV=2	CTND1_MOUSE Catenin delta-1	Ctnnd1	11	10	K	633	___1	-0.234061	0.380598
P30999	sp|P30999|CTND1_MOUSE Catenin delta-1 OS=Mus musculus OX=10090 GN=Ctnnd1 PE=1 SV=2	CTND1_MOUSE Catenin delta-1	Ctnnd1	11	10	K	634	___1	-1.12294	0.46223
P30999	sp|P30999|CTND1_MOUSE Catenin delta-1 OS=Mus musculus OX=10090 GN=Ctnnd1 PE=1 SV=2	CTND1_MOUSE Catenin delta-1	Ctnnd1	11	10	K	648	___1	-0.223818	0.325058
P30999	sp|P30999|CTND1_MOUSE Catenin delta-1 OS=Mus musculus OX=10090 GN=Ctnnd1 PE=1 SV=2	CTND1_MOUSE Catenin delta-1	Ctnnd1	11	10	K	355	___1	-0.240837	0.336331
P30999	sp|P30999|CTND1_MOUSE Catenin delta-1 OS=Mus musculus OX=10090 GN=Ctnnd1 PE=1 SV=2	CTND1_MOUSE Catenin delta-1	Ctnnd1	11	10	K	810	___1	-0.0111771	0.0181158
P30999	sp|P30999|CTND1_MOUSE Catenin delta-1 OS=Mus musculus OX=10090 GN=Ctnnd1 PE=1 SV=2	CTND1_MOUSE Catenin delta-1	Ctnnd1	11	10	K	930	___1	-0.339066	0.904686
P30999	sp|P30999|CTND1_MOUSE Catenin delta-1 OS=Mus musculus OX=10090 GN=Ctnnd1 PE=1 SV=2	CTND1_MOUSE Catenin delta-1	Ctnnd1	11	10	K	728	___1	0.20394	0.244417
P70698	sp|P70698|PYRG1_MOUSE CTP synthase 1 OS=Mus musculus OX=10090 GN=Ctps1 PE=1 SV=2	PYRG1_MOUSE CTP synthase 1	Ctps1	9.1	5	K	489	___1	0.10355	0.0660819
P70698	sp|P70698|PYRG1_MOUSE CTP synthase 1 OS=Mus musculus OX=10090 GN=Ctps1 PE=1 SV=2	PYRG1_MOUSE CTP synthase 1	Ctps1	9.1	5	K	309	___1	-0.276686	0.553549
P16675	sp|P16675|PPGB_MOUSE Lysosomal protective protein OS=Mus musculus OX=10090 GN=Ctsa PE=1 SV=1	PPGB_MOUSE Lysosomal protective protein	Ctsa	7.2	3	K	342	___1	0.163978	0.30122
P16675	sp|P16675|PPGB_MOUSE Lysosomal protective protein OS=Mus musculus OX=10090 GN=Ctsa PE=1 SV=1	PPGB_MOUSE Lysosomal protective protein	Ctsa	7.2	3	K	163	___1	0.0634619	0.0944891
P18242	sp|P18242|CATD_MOUSE Cathepsin D OS=Mus musculus OX=10090 GN=Ctsd PE=1 SV=1	CATD_MOUSE Cathepsin D	Ctsd	2.7	1	K	174	___1	0.136936	0.390296
Q60598	sp|Q60598|SRC8_MOUSE Src substrate cortactin OS=Mus musculus OX=10090 GN=Cttn PE=1 SV=2	SRC8_MOUSE Src substrate cortactin	Cttn	35.2	17	K	359	___1	1.60025	1.60038
Q60598	sp|Q60598|SRC8_MOUSE Src substrate cortactin OS=Mus musculus OX=10090 GN=Cttn PE=1 SV=2	SRC8_MOUSE Src substrate cortactin	Cttn	35.2	17	K	230	___1	-0.977279	0.881971
Q60598	sp|Q60598|SRC8_MOUSE Src substrate cortactin OS=Mus musculus OX=10090 GN=Cttn PE=1 SV=2	SRC8_MOUSE Src substrate cortactin	Cttn	35.2	17	K	72	___1	1.77467	1.04227
Q60598	sp|Q60598|SRC8_MOUSE Src substrate cortactin OS=Mus musculus OX=10090 GN=Cttn PE=1 SV=2	SRC8_MOUSE Src substrate cortactin	Cttn	35.2	17	K	152	___1	-0.465793	0.510194
Q60598	sp|Q60598|SRC8_MOUSE Src substrate cortactin OS=Mus musculus OX=10090 GN=Cttn PE=1 SV=2	SRC8_MOUSE Src substrate cortactin	Cttn	35.2	17	K	181	___1	1.17863	0.472804
Q60598	sp|Q60598|SRC8_MOUSE Src substrate cortactin OS=Mus musculus OX=10090 GN=Cttn PE=1 SV=2	SRC8_MOUSE Src substrate cortactin	Cttn	35.2	17	K	144	___1	1.34467	0.408454
Q60598	sp|Q60598|SRC8_MOUSE Src substrate cortactin OS=Mus musculus OX=10090 GN=Cttn PE=1 SV=2	SRC8_MOUSE Src substrate cortactin	Cttn	35.2	17	K	107	___1	-0.039931	0.0713559
Q60598	sp|Q60598|SRC8_MOUSE Src substrate cortactin OS=Mus musculus OX=10090 GN=Cttn PE=1 SV=2	SRC8_MOUSE Src substrate cortactin	Cttn	35.2	17	K	272	___1	-0.667105	0.304457
B9EJA2	sp|B9EJA2|CTTB2_MOUSE Cortactin-binding protein 2 OS=Mus musculus OX=10090 GN=Cttnbp2 PE=1 SV=2	CTTB2_MOUSE Cortactin-binding protein 2	Cttnbp2	0.4	1	K	260	___2	0.79833	0.616589
B9EJA2	sp|B9EJA2|CTTB2_MOUSE Cortactin-binding protein 2 OS=Mus musculus OX=10090 GN=Cttnbp2 PE=1 SV=2	CTTB2_MOUSE Cortactin-binding protein 2	Cttnbp2	0.4	1	K	262	___2	0.79833	0.616589
Q99LJ0	sp|Q99LJ0|CT2NL_MOUSE CTTNBP2 N-terminal-like protein OS=Mus musculus OX=10090 GN=Cttnbp2nl PE=1 SV=1	CT2NL_MOUSE CTTNBP2 N-terminal-like protein	Cttnbp2nl	1.9	1	K	275	___1	0.174543	0.181625
Q8K129	sp|Q8K129|CTXN1_MOUSE Cortexin-1 OS=Mus musculus OX=10090 GN=Ctxn1 PE=3 SV=1	CTXN1_MOUSE Cortexin-1	Ctxn1	18.3	1	K	69	___1	-0.235698	0.357075
Q9CXX9	sp|Q9CXX9|CUED2_MOUSE CUE domain-containing protein 2 OS=Mus musculus OX=10090 GN=Cuedc2 PE=1 SV=1	CUED2_MOUSE CUE domain-containing protein 2	Cuedc2	8.1	2	K	253	___1	-0.557416	1.20088
Q9WTX6	sp|Q9WTX6|CUL1_MOUSE Cullin-1 OS=Mus musculus OX=10090 GN=Cul1 PE=1 SV=1	CUL1_MOUSE Cullin-1	Cul1	6.2	4	K	410	___1	0.208993	0.283851
Q9WTX6	sp|Q9WTX6|CUL1_MOUSE Cullin-1 OS=Mus musculus OX=10090 GN=Cul1 PE=1 SV=1	CUL1_MOUSE Cullin-1	Cul1	6.2	4	K	693	___1	1.23848	0.35818
Q9WTX6	sp|Q9WTX6|CUL1_MOUSE Cullin-1 OS=Mus musculus OX=10090 GN=Cul1 PE=1 SV=1	CUL1_MOUSE Cullin-1	Cul1	6.2	4	K	769	___1	0.252791	0.985607
Q9D4H8	sp|Q9D4H8|CUL2_MOUSE Cullin-2 OS=Mus musculus OX=10090 GN=Cul2 PE=1 SV=2	CUL2_MOUSE Cullin-2	Cul2	8.7	5	K	608	___1	0.0476341	0.0723208
Q9D4H8	sp|Q9D4H8|CUL2_MOUSE Cullin-2 OS=Mus musculus OX=10090 GN=Cul2 PE=1 SV=2	CUL2_MOUSE Cullin-2	Cul2	8.7	5	K	404	___1	0.0587152	0.087347
Q9JLV5	sp|Q9JLV5|CUL3_MOUSE Cullin-3 OS=Mus musculus OX=10090 GN=Cul3 PE=1 SV=1	CUL3_MOUSE Cullin-3	Cul3	12.5	7	K	326	___1	1.25752	0.597623
Q9JLV5	sp|Q9JLV5|CUL3_MOUSE Cullin-3 OS=Mus musculus OX=10090 GN=Cul3 PE=1 SV=1	CUL3_MOUSE Cullin-3	Cul3	12.5	7	K	88	___1	0.266677	0.30219
Q9JLV5	sp|Q9JLV5|CUL3_MOUSE Cullin-3 OS=Mus musculus OX=10090 GN=Cul3 PE=1 SV=1	CUL3_MOUSE Cullin-3	Cul3	12.5	7	K	680	___1	-0.356773	0.263293
Q9JLV5	sp|Q9JLV5|CUL3_MOUSE Cullin-3 OS=Mus musculus OX=10090 GN=Cul3 PE=1 SV=1	CUL3_MOUSE Cullin-3	Cul3	12.5	7	K	68	___1	0.32365	0.117414
Q9JLV5	sp|Q9JLV5|CUL3_MOUSE Cullin-3 OS=Mus musculus OX=10090 GN=Cul3 PE=1 SV=1	CUL3_MOUSE Cullin-3	Cul3	12.5	7	K	6	___1	-0.163813	0.302854
Q3TCH7	sp|Q3TCH7|CUL4A_MOUSE Cullin-4A OS=Mus musculus OX=10090 GN=Cul4a PE=1 SV=1	CUL4A_MOUSE Cullin-4A	Cul4a	8.2	2	K	422	___1	1.65105	1.19726
A2A432	sp|A2A432|CUL4B_MOUSE Cullin-4B OS=Mus musculus OX=10090 GN=Cul4b PE=1 SV=1	CUL4B_MOUSE Cullin-4B	Cul4b	12.9	7	K	633	___1	0.116336	0.164918
A2A432	sp|A2A432|CUL4B_MOUSE Cullin-4B OS=Mus musculus OX=10090 GN=Cul4b PE=1 SV=1	CUL4B_MOUSE Cullin-4B	Cul4b	12.9	7	K	398	___1	0.00345739	0.00458694
A2A432	sp|A2A432|CUL4B_MOUSE Cullin-4B OS=Mus musculus OX=10090 GN=Cul4b PE=1 SV=1	CUL4B_MOUSE Cullin-4B	Cul4b	12.9	7	K	960	___1	-0.432974	1.55492
A2A432	sp|A2A432|CUL4B_MOUSE Cullin-4B OS=Mus musculus OX=10090 GN=Cul4b PE=1 SV=1	CUL4B_MOUSE Cullin-4B	Cul4b	12.9	7	K	939	___1	-0.22451	0.538587
A2A432	sp|A2A432|CUL4B_MOUSE Cullin-4B OS=Mus musculus OX=10090 GN=Cul4b PE=1 SV=1;sp|Q3TCH7|CUL4A_MOUSE Cullin-4A OS=Mus musculus OX=10090 GN=Cul4a PE=1 SV=1	CUL4B_MOUSE Cullin-4B	Cul4b	12.9	7	K	879	___1	-0.0284125	0.0447334
A2A432	sp|A2A432|CUL4B_MOUSE Cullin-4B OS=Mus musculus OX=10090 GN=Cul4b PE=1 SV=1;sp|Q3TCH7|CUL4A_MOUSE Cullin-4A OS=Mus musculus OX=10090 GN=Cul4a PE=1 SV=1	CUL4B_MOUSE Cullin-4B	Cul4b	12.9	7	K	676	___1	-0.0882022	0.143834
A2A432	sp|A2A432|CUL4B_MOUSE Cullin-4B OS=Mus musculus OX=10090 GN=Cul4b PE=1 SV=1	CUL4B_MOUSE Cullin-4B	Cul4b	12.9	7	K	460	___1	-0.527871	0.896781
Q9D5V5	sp|Q9D5V5|CUL5_MOUSE Cullin-5 OS=Mus musculus OX=10090 GN=Cul5 PE=1 SV=3	CUL5_MOUSE Cullin-5	Cul5	4.1	3	K	724	___1	-1.96863	1.142
Q8VE73	sp|Q8VE73|CUL7_MOUSE Cullin-7 OS=Mus musculus OX=10090 GN=Cul7 PE=1 SV=2	CUL7_MOUSE Cullin-7	Cul7	2.8	3	K	102	___1	-3.06534	3.71656
Q8VE73	sp|Q8VE73|CUL7_MOUSE Cullin-7 OS=Mus musculus OX=10090 GN=Cul7 PE=1 SV=2	CUL7_MOUSE Cullin-7	Cul7	2.8	3	K	744	___1	0.0530046	0.0491833
P70403	sp|P70403|CASP_MOUSE Protein CASP OS=Mus musculus OX=10090 GN=Cux1 PE=1 SV=2	CASP_MOUSE Protein CASP	Cux1	3.2	2	K	439	___1	-0.288278	0.526367
Q8C5N3	sp|Q8C5N3|CWC22_MOUSE Pre-mRNA-splicing factor CWC22 homolog OS=Mus musculus OX=10090 GN=Cwc22 PE=1 SV=1	CWC22_MOUSE Pre-mRNA-splicing factor CWC22 homolog	Cwc22	2.5	2	K	477	___1	-0.094902	0.112118
P56395	sp|P56395|CYB5_MOUSE Cytochrome b5 OS=Mus musculus OX=10090 GN=Cyb5a PE=1 SV=2	CYB5_MOUSE Cytochrome b5	Cyb5a	30.6	4	K	7	___1	-0.484378	1.11365
P56395	sp|P56395|CYB5_MOUSE Cytochrome b5 OS=Mus musculus OX=10090 GN=Cyb5a PE=1 SV=2	CYB5_MOUSE Cytochrome b5	Cyb5a	30.6	4	K	10	___1	-1.82489	0.761692
Q9CQX2	sp|Q9CQX2|CYB5B_MOUSE Cytochrome b5 type B OS=Mus musculus OX=10090 GN=Cyb5b PE=1 SV=1	CYB5B_MOUSE Cytochrome b5 type B	Cyb5b	48.6	6	K	12	___1	-3.2259	1.36652
Q9CQX2	sp|Q9CQX2|CYB5B_MOUSE Cytochrome b5 type B OS=Mus musculus OX=10090 GN=Cyb5b PE=1 SV=1	CYB5B_MOUSE Cytochrome b5 type B	Cyb5b	48.6	6	K	144	___1	-0.360613	1.47655
Q9CQX2	sp|Q9CQX2|CYB5B_MOUSE Cytochrome b5 type B OS=Mus musculus OX=10090 GN=Cyb5b PE=1 SV=1	CYB5B_MOUSE Cytochrome b5 type B	Cyb5b	48.6	6	K	30	___1	-0.16313	0.325612
Q9DCN2	sp|Q9DCN2|NB5R3_MOUSE NADH-cytochrome b5 reductase 3 OS=Mus musculus OX=10090 GN=Cyb5r3 PE=1 SV=3	NB5R3_MOUSE NADH-cytochrome b5 reductase 3	Cyb5r3	16.3	5	K	120	___1	0.381044	0.890877
Q9DCN2	sp|Q9DCN2|NB5R3_MOUSE NADH-cytochrome b5 reductase 3 OS=Mus musculus OX=10090 GN=Cyb5r3 PE=1 SV=3	NB5R3_MOUSE NADH-cytochrome b5 reductase 3	Cyb5r3	16.3	5	K	126	___1	0.248682	0.664364
Q3TYS2	sp|Q3TYS2|CYBC1_MOUSE Cytochrome b-245 chaperone 1 OS=Mus musculus OX=10090 GN=Cybc1 PE=1 SV=2	CYBC1_MOUSE Cytochrome b-245 chaperone 1	Cybc1	7	1	K	116	___1	-1.10256	0.754823
Q7TMB8	sp|Q7TMB8|CYFP1_MOUSE Cytoplasmic FMR1-interacting protein 1 OS=Mus musculus OX=10090 GN=Cyfip1 PE=1 SV=1;sp|Q5SQX6|CYFP2_MOUSE Cytoplasmic FMR1-interacting protein 2 OS=Mus musculus OX=10090 GN=Cyfip2 PE=1 SV=2	CYFP1_MOUSE Cytoplasmic FMR1-interacting protein 1	Cyfip1	3	4	K	1083	___1	0.988734	0.490868
Q7TMB8	sp|Q7TMB8|CYFP1_MOUSE Cytoplasmic FMR1-interacting protein 1 OS=Mus musculus OX=10090 GN=Cyfip1 PE=1 SV=1	CYFP1_MOUSE Cytoplasmic FMR1-interacting protein 1	Cyfip1	3	4	K	546	___1	-1.97443	0.995392
Q7TMB8	sp|Q7TMB8|CYFP1_MOUSE Cytoplasmic FMR1-interacting protein 1 OS=Mus musculus OX=10090 GN=Cyfip1 PE=1 SV=1	CYFP1_MOUSE Cytoplasmic FMR1-interacting protein 1	Cyfip1	3	4	K	329	___1	0.515901	0.523136
Q7TMB8	sp|Q7TMB8|CYFP1_MOUSE Cytoplasmic FMR1-interacting protein 1 OS=Mus musculus OX=10090 GN=Cyfip1 PE=1 SV=1;sp|Q5SQX6|CYFP2_MOUSE Cytoplasmic FMR1-interacting protein 2 OS=Mus musculus OX=10090 GN=Cyfip2 PE=1 SV=2	CYFP1_MOUSE Cytoplasmic FMR1-interacting protein 1	Cyfip1	3	4	K	751	___1	-0.085851	0.219166
Q80TQ2	sp|Q80TQ2|CYLD_MOUSE Ubiquitin carboxyl-terminal hydrolase CYLD OS=Mus musculus OX=10090 GN=Cyld PE=1 SV=2	CYLD_MOUSE Ubiquitin carboxyl-terminal hydrolase CYLD	Cyld	1.7	1	K	368	___1	2.0034	1.0613
Q8BKE6	sp|Q8BKE6|CP20A_MOUSE Cytochrome P450 20A1 OS=Mus musculus OX=10090 GN=Cyp20a1 PE=1 SV=1	CP20A_MOUSE Cytochrome P450 20A1	Cyp20a1	2.8	1	K	216	___1	-1.2658	0.771902
Q8K0C4	sp|Q8K0C4|CP51A_MOUSE Lanosterol 14-alpha demethylase OS=Mus musculus OX=10090 GN=Cyp51a1 PE=1 SV=1	CP51A_MOUSE Lanosterol 14-alpha demethylase	Cyp51a1	6.4	3	K	160	___1	-0.518628	0.734875
Q921M7	sp|Q921M7|CYRIB_MOUSE CYFIP-related Rac1 interactor B OS=Mus musculus OX=10090 GN=Cyrib PE=1 SV=1	CYRIB_MOUSE CYFIP-related Rac1 interactor B	Cyrib	8	2	K	74	___1	2.24671	0.593648
Q921M7	sp|Q921M7|CYRIB_MOUSE CYFIP-related Rac1 interactor B OS=Mus musculus OX=10090 GN=Cyrib PE=1 SV=1	CYRIB_MOUSE CYFIP-related Rac1 interactor B	Cyrib	8	2	K	317	___1	5.27333	5.0577
P63034	sp|P63034|CYH2_MOUSE Cytohesin-2 OS=Mus musculus OX=10090 GN=Cyth2 PE=1 SV=2	CYH2_MOUSE Cytohesin-2	Cyth2	2	1	K	64	___1	0.309919	0.159327
Q8R1F0	sp|Q8R1F0|L10K_MOUSE Leydig cell tumor 10 kDa protein homolog OS=Mus musculus OX=10090 GN=D8Ertd738e PE=3 SV=1	L10K_MOUSE Leydig cell tumor 10 kDa protein homolog	D8Ertd738e	18.1	2	K	78	___1	0.205293	0.216997
Q8R1F0	sp|Q8R1F0|L10K_MOUSE Leydig cell tumor 10 kDa protein homolog OS=Mus musculus OX=10090 GN=D8Ertd738e PE=3 SV=1	L10K_MOUSE Leydig cell tumor 10 kDa protein homolog	D8Ertd738e	18.1	2	K	45	___1	0.0771847	0.428904
P61804	sp|P61804|DAD1_MOUSE Dolichyl-diphosphooligosaccharide--protein glycosyltransferase subunit DAD1 OS=Mus musculus OX=10090 GN=Dad1 PE=1 SV=3	DAD1_MOUSE Dolichyl-diphosphooligosaccharide--protein glycosyltransferase subunit DAD1	Dad1	15.9	1	K	82	___1	-0.0082461	0.00695536
Q62165	sp|Q62165|DAG1_MOUSE Dystroglycan OS=Mus musculus OX=10090 GN=Dag1 PE=1 SV=4	DAG1_MOUSE Dystroglycan	Dag1	1.7	3	K	780	___1	-1.83188	0.851401
Q91XC8	sp|Q91XC8|DAP1_MOUSE Death-associated protein 1 OS=Mus musculus OX=10090 GN=Dap PE=1 SV=3	DAP1_MOUSE Death-associated protein 1	Dap	11.8	1	K	12	___1	-1.23154	0.65963
O54784	sp|O54784|DAPK3_MOUSE Death-associated protein kinase 3 OS=Mus musculus OX=10090 GN=Dapk3 PE=1 SV=1	DAPK3_MOUSE Death-associated protein kinase 3	Dapk3	2.5	1	K	405	___1	-0.576254	1.20894
P31786	sp|P31786|ACBP_MOUSE Acyl-CoA-binding protein OS=Mus musculus OX=10090 GN=Dbi PE=1 SV=2	ACBP_MOUSE Acyl-CoA-binding protein	Dbi	57.5	7	K	72	___1	0.598853	0.22158
P31786	sp|P31786|ACBP_MOUSE Acyl-CoA-binding protein OS=Mus musculus OX=10090 GN=Dbi PE=1 SV=2	ACBP_MOUSE Acyl-CoA-binding protein	Dbi	57.5	7	K	77	___1	0.303799	0.849203
P31786	sp|P31786|ACBP_MOUSE Acyl-CoA-binding protein OS=Mus musculus OX=10090 GN=Dbi PE=1 SV=2	ACBP_MOUSE Acyl-CoA-binding protein	Dbi	57.5	7	K	51	___1	2.07387	0.459575
P31786	sp|P31786|ACBP_MOUSE Acyl-CoA-binding protein OS=Mus musculus OX=10090 GN=Dbi PE=1 SV=2	ACBP_MOUSE Acyl-CoA-binding protein	Dbi	57.5	7	K	8	___1	1.04234	0.626319
Q9QXS6	sp|Q9QXS6|DREB_MOUSE Drebrin OS=Mus musculus OX=10090 GN=Dbn1 PE=1 SV=4	DREB_MOUSE Drebrin	Dbn1	2.8	2	K	173	___1	0.825757	0.602942
Q62418	sp|Q62418|DBNL_MOUSE Drebrin-like protein OS=Mus musculus OX=10090 GN=Dbnl PE=1 SV=2	DBNL_MOUSE Drebrin-like protein	Dbnl	6	2	K	296	___1	-1.65475	0.617845
Q8N7N5	sp|Q8N7N5|DCAF8_MOUSE DDB1- and CUL4-associated factor 8 OS=Mus musculus OX=10090 GN=Dcaf8 PE=1 SV=1	DCAF8_MOUSE DDB1- and CUL4-associated factor 8	Dcaf8	5.2	2	K	357	___1	1.54357	1.29314
Q8BHC4	sp|Q8BHC4|DCAKD_MOUSE Dephospho-CoA kinase domain-containing protein OS=Mus musculus OX=10090 GN=Dcakd PE=1 SV=1	DCAKD_MOUSE Dephospho-CoA kinase domain-containing protein	Dcakd	19	6	K	97	___1	0.296001	0.849708
Q8BHC4	sp|Q8BHC4|DCAKD_MOUSE Dephospho-CoA kinase domain-containing protein OS=Mus musculus OX=10090 GN=Dcakd PE=1 SV=1	DCAKD_MOUSE Dephospho-CoA kinase domain-containing protein	Dcakd	19	6	K	166	___1	-0.0364501	0.0780777
Q8BHC4	sp|Q8BHC4|DCAKD_MOUSE Dephospho-CoA kinase domain-containing protein OS=Mus musculus OX=10090 GN=Dcakd PE=1 SV=1	DCAKD_MOUSE Dephospho-CoA kinase domain-containing protein	Dcakd	19	6	K	67	___1	3.18498	0.87582
Q8BHC4	sp|Q8BHC4|DCAKD_MOUSE Dephospho-CoA kinase domain-containing protein OS=Mus musculus OX=10090 GN=Dcakd PE=1 SV=1	DCAKD_MOUSE Dephospho-CoA kinase domain-containing protein	Dcakd	19	6	K	195	___1	-2.6446	2.36867
Q91ZV3	sp|Q91ZV3|DCBD2_MOUSE Discoidin, CUB and LCCL domain-containing protein 2 OS=Mus musculus OX=10090 GN=Dcbld2 PE=1 SV=1	DCBD2_MOUSE Discoidin, CUB and LCCL domain-containing protein 2	Dcbld2	3.8	2	K	555	___1	-0.627955	0.285844
E9PVD3	sp|E9PVD3|PCD16_MOUSE Protocadherin-16 OS=Mus musculus OX=10090 GN=Dchs1 PE=1 SV=1	PCD16_MOUSE Protocadherin-16	Dchs1	0.8	3	K	2981	___1	1.2007	0.675639
E9PVD3	sp|E9PVD3|PCD16_MOUSE Protocadherin-16 OS=Mus musculus OX=10090 GN=Dchs1 PE=1 SV=1	PCD16_MOUSE Protocadherin-16	Dchs1	0.8	3	K	2960	___1	0.0550454	0.0576215
E9PVD3	sp|E9PVD3|PCD16_MOUSE Protocadherin-16 OS=Mus musculus OX=10090 GN=Dchs1 PE=1 SV=1	PCD16_MOUSE Protocadherin-16	Dchs1	0.8	3	K	2981	___2	0.226021	0.143248
E9PVD3	sp|E9PVD3|PCD16_MOUSE Protocadherin-16 OS=Mus musculus OX=10090 GN=Dchs1 PE=1 SV=1	PCD16_MOUSE Protocadherin-16	Dchs1	0.8	3	K	2960	___2	0.226021	0.143248
P43346	sp|P43346|DCK_MOUSE Deoxycytidine kinase OS=Mus musculus OX=10090 GN=Dck PE=1 SV=1	DCK_MOUSE Deoxycytidine kinase	Dck	8.5	2	K	115	___1	-1.51091	1.09701
Q9JLM8	sp|Q9JLM8|DCLK1_MOUSE Serine/threonine-protein kinase DCLK1 OS=Mus musculus OX=10090 GN=Dclk1 PE=1 SV=1	DCLK1_MOUSE Serine/threonine-protein kinase DCLK1	Dclk1	9.3	6	K	170	___1	0.322939	0.639779
Q9JLM8	sp|Q9JLM8|DCLK1_MOUSE Serine/threonine-protein kinase DCLK1 OS=Mus musculus OX=10090 GN=Dclk1 PE=1 SV=1	DCLK1_MOUSE Serine/threonine-protein kinase DCLK1	Dclk1	9.3	6	K	155	___1	-0.0752862	0.250812
Q9JLM8	sp|Q9JLM8|DCLK1_MOUSE Serine/threonine-protein kinase DCLK1 OS=Mus musculus OX=10090 GN=Dclk1 PE=1 SV=1	DCLK1_MOUSE Serine/threonine-protein kinase DCLK1	Dclk1	9.3	6	K	54	___1	0.822332	2.15771
Q9DAR7	sp|Q9DAR7|DCPS_MOUSE m7GpppX diphosphatase OS=Mus musculus OX=10090 GN=Dcps PE=1 SV=1	DCPS_MOUSE m7GpppX diphosphatase	Dcps	8.6	3	K	127	___1	0.0660362	0.147278
Q9DAR7	sp|Q9DAR7|DCPS_MOUSE m7GpppX diphosphatase OS=Mus musculus OX=10090 GN=Dcps PE=1 SV=1	DCPS_MOUSE m7GpppX diphosphatase	Dcps	8.6	3	K	137	___1	-0.0500959	0.122495
O08788	sp|O08788|DCTN1_MOUSE Dynactin subunit 1 OS=Mus musculus OX=10090 GN=Dctn1 PE=1 SV=3	DCTN1_MOUSE Dynactin subunit 1	Dctn1	7	7	K	1238	___1	0.670632	0.842804
O08788	sp|O08788|DCTN1_MOUSE Dynactin subunit 1 OS=Mus musculus OX=10090 GN=Dctn1 PE=1 SV=3	DCTN1_MOUSE Dynactin subunit 1	Dctn1	7	7	K	453	___1	-0.578206	0.361213
Q99KJ8	sp|Q99KJ8|DCTN2_MOUSE Dynactin subunit 2 OS=Mus musculus OX=10090 GN=Dctn2 PE=1 SV=3	DCTN2_MOUSE Dynactin subunit 2	Dctn2	27.9	8	K	298	___1	1.90932	0.716044
Q99KJ8	sp|Q99KJ8|DCTN2_MOUSE Dynactin subunit 2 OS=Mus musculus OX=10090 GN=Dctn2 PE=1 SV=3	DCTN2_MOUSE Dynactin subunit 2	Dctn2	27.9	8	K	96	___1	-0.344999	0.290344
Q99KJ8	sp|Q99KJ8|DCTN2_MOUSE Dynactin subunit 2 OS=Mus musculus OX=10090 GN=Dctn2 PE=1 SV=3	DCTN2_MOUSE Dynactin subunit 2	Dctn2	27.9	8	K	125	___1	-0.409854	0.637687
Q99KJ8	sp|Q99KJ8|DCTN2_MOUSE Dynactin subunit 2 OS=Mus musculus OX=10090 GN=Dctn2 PE=1 SV=3	DCTN2_MOUSE Dynactin subunit 2	Dctn2	27.9	8	K	65	___1	-0.446852	3.72875
Q9QZ73	sp|Q9QZ73|DCNL1_MOUSE DCN1-like protein 1 OS=Mus musculus OX=10090 GN=Dcun1d1 PE=2 SV=1	DCNL1_MOUSE DCN1-like protein 1	Dcun1d1	17	7	K	143	___1	0.143709	0.175026
Q9QZ73	sp|Q9QZ73|DCNL1_MOUSE DCN1-like protein 1 OS=Mus musculus OX=10090 GN=Dcun1d1 PE=2 SV=1	DCNL1_MOUSE DCN1-like protein 1	Dcun1d1	17	7	K	149	___1	0.10452	0.122995
Q9QZ73	sp|Q9QZ73|DCNL1_MOUSE DCN1-like protein 1 OS=Mus musculus OX=10090 GN=Dcun1d1 PE=2 SV=1	DCNL1_MOUSE DCN1-like protein 1	Dcun1d1	17	7	K	57	___1	-1.38699	0.385074
Q9QZ73	sp|Q9QZ73|DCNL1_MOUSE DCN1-like protein 1 OS=Mus musculus OX=10090 GN=Dcun1d1 PE=2 SV=1	DCNL1_MOUSE DCN1-like protein 1	Dcun1d1	17	7	K	64	___1	0.0444724	0.0127205
Q9QZ73	sp|Q9QZ73|DCNL1_MOUSE DCN1-like protein 1 OS=Mus musculus OX=10090 GN=Dcun1d1 PE=2 SV=1	DCNL1_MOUSE DCN1-like protein 1	Dcun1d1	17	7	K	255	___1	0.311242	0.588012
Q9CXV9	sp|Q9CXV9|DCNL5_MOUSE DCN1-like protein 5 OS=Mus musculus OX=10090 GN=Dcun1d5 PE=1 SV=1	DCNL5_MOUSE DCN1-like protein 5	Dcun1d5	7.2	2	K	23	___1	0.0324701	0.0348503
Q9CWS0	sp|Q9CWS0|DDAH1_MOUSE N(G),N(G)-dimethylarginine dimethylaminohydrolase 1 OS=Mus musculus OX=10090 GN=Ddah1 PE=1 SV=3	DDAH1_MOUSE N(G),N(G)-dimethylarginine dimethylaminohydrolase 1	Ddah1	4.9	1	K	247	___1	1.54882	1.57013
Q99LD8	sp|Q99LD8|DDAH2_MOUSE N(G),N(G)-dimethylarginine dimethylaminohydrolase 2 OS=Mus musculus OX=10090 GN=Ddah2 PE=1 SV=1	DDAH2_MOUSE N(G),N(G)-dimethylarginine dimethylaminohydrolase 2	Ddah2	8.4	2	K	105	___1	1.06986	1.42377
Q99LD8	sp|Q99LD8|DDAH2_MOUSE N(G),N(G)-dimethylarginine dimethylaminohydrolase 2 OS=Mus musculus OX=10090 GN=Ddah2 PE=1 SV=1	DDAH2_MOUSE N(G),N(G)-dimethylarginine dimethylaminohydrolase 2	Ddah2	8.4	2	K	194	___1	0.154943	0.107466
Q3U1J4	sp|Q3U1J4|DDB1_MOUSE DNA damage-binding protein 1 OS=Mus musculus OX=10090 GN=Ddb1 PE=1 SV=2	DDB1_MOUSE DNA damage-binding protein 1	Ddb1	9.9	14	K	491	___1	-0.0314077	0.0557863
Q3U1J4	sp|Q3U1J4|DDB1_MOUSE DNA damage-binding protein 1 OS=Mus musculus OX=10090 GN=Ddb1 PE=1 SV=2	DDB1_MOUSE DNA damage-binding protein 1	Ddb1	9.9	14	K	204	___1	-0.84259	1.54766
Q3U1J4	sp|Q3U1J4|DDB1_MOUSE DNA damage-binding protein 1 OS=Mus musculus OX=10090 GN=Ddb1 PE=1 SV=2	DDB1_MOUSE DNA damage-binding protein 1	Ddb1	9.9	14	K	857	___1	-3.07966	1.11735
Q3U1J4	sp|Q3U1J4|DDB1_MOUSE DNA damage-binding protein 1 OS=Mus musculus OX=10090 GN=Ddb1 PE=1 SV=2	DDB1_MOUSE DNA damage-binding protein 1	Ddb1	9.9	14	K	864	___1	0.128001	0.284712
Q3U1J4	sp|Q3U1J4|DDB1_MOUSE DNA damage-binding protein 1 OS=Mus musculus OX=10090 GN=Ddb1 PE=1 SV=2	DDB1_MOUSE DNA damage-binding protein 1	Ddb1	9.9	14	K	897	___1	-0.0800927	0.253072
Q3U1J4	sp|Q3U1J4|DDB1_MOUSE DNA damage-binding protein 1 OS=Mus musculus OX=10090 GN=Ddb1 PE=1 SV=2	DDB1_MOUSE DNA damage-binding protein 1	Ddb1	9.9	14	K	1121	___1	-0.679796	0.992441
Q3U1J4	sp|Q3U1J4|DDB1_MOUSE DNA damage-binding protein 1 OS=Mus musculus OX=10090 GN=Ddb1 PE=1 SV=2	DDB1_MOUSE DNA damage-binding protein 1	Ddb1	9.9	14	K	1104	___1	-0.423796	0.596128
Q3U1J4	sp|Q3U1J4|DDB1_MOUSE DNA damage-binding protein 1 OS=Mus musculus OX=10090 GN=Ddb1 PE=1 SV=2	DDB1_MOUSE DNA damage-binding protein 1	Ddb1	9.9	14	K	150	___1	-2.62484	3.67076
Q3U1J4	sp|Q3U1J4|DDB1_MOUSE DNA damage-binding protein 1 OS=Mus musculus OX=10090 GN=Ddb1 PE=1 SV=2	DDB1_MOUSE DNA damage-binding protein 1	Ddb1	9.9	14	K	1121	___2	-0.344058	0.433281
Q3U1J4	sp|Q3U1J4|DDB1_MOUSE DNA damage-binding protein 1 OS=Mus musculus OX=10090 GN=Ddb1 PE=1 SV=2	DDB1_MOUSE DNA damage-binding protein 1	Ddb1	9.9	14	K	1104	___2	-0.344058	0.433281
Q80Y98	sp|Q80Y98|DDHD2_MOUSE Phospholipase DDHD2 OS=Mus musculus OX=10090 GN=Ddhd2 PE=1 SV=3	DDHD2_MOUSE Phospholipase DDHD2	Ddhd2	4.7	2	K	576	___1	0.580226	0.224561
Q80Y98	sp|Q80Y98|DDHD2_MOUSE Phospholipase DDHD2 OS=Mus musculus OX=10090 GN=Ddhd2 PE=1 SV=3	DDHD2_MOUSE Phospholipase DDHD2	Ddhd2	4.7	2	K	375	___1	-0.220086	0.473428
A2ADY9	sp|A2ADY9|DDI2_MOUSE Protein DDI1 homolog 2 OS=Mus musculus OX=10090 GN=Ddi2 PE=1 SV=1	DDI2_MOUSE Protein DDI1 homolog 2	Ddi2	8	3	K	153	___1	-0.0494251	0.0288701
A2ADY9	sp|A2ADY9|DDI2_MOUSE Protein DDI1 homolog 2 OS=Mus musculus OX=10090 GN=Ddi2 PE=1 SV=1	DDI2_MOUSE Protein DDI1 homolog 2	Ddi2	8	3	K	289	___1	0.21551	0.69847
A2ADY9	sp|A2ADY9|DDI2_MOUSE Protein DDI1 homolog 2 OS=Mus musculus OX=10090 GN=Ddi2 PE=1 SV=1	DDI2_MOUSE Protein DDI1 homolog 2	Ddi2	8	3	K	283	___1	-0.329579	1.52262
Q8K363	sp|Q8K363|DDX18_MOUSE ATP-dependent RNA helicase DDX18 OS=Mus musculus OX=10090 GN=Ddx18 PE=1 SV=1	DDX18_MOUSE ATP-dependent RNA helicase DDX18	Ddx18	1.4	1	K	190	___1	0.350011	0.185392
Q9JIK5	sp|Q9JIK5|DDX21_MOUSE Nucleolar RNA helicase 2 OS=Mus musculus OX=10090 GN=Ddx21 PE=1 SV=3	DDX21_MOUSE Nucleolar RNA helicase 2	Ddx21	33	30	K	627	___1	0.349803	0.615978
Q9JIK5	sp|Q9JIK5|DDX21_MOUSE Nucleolar RNA helicase 2 OS=Mus musculus OX=10090 GN=Ddx21 PE=1 SV=3;sp|Q99MJ9|DDX50_MOUSE ATP-dependent RNA helicase DDX50 OS=Mus musculus OX=10090 GN=Ddx50 PE=2 SV=1	DDX21_MOUSE Nucleolar RNA helicase 2	Ddx21	33	30	K	553	___1	1.43712	0.580069
Q9JIK5	sp|Q9JIK5|DDX21_MOUSE Nucleolar RNA helicase 2 OS=Mus musculus OX=10090 GN=Ddx21 PE=1 SV=3	DDX21_MOUSE Nucleolar RNA helicase 2	Ddx21	33	30	K	350	___1	-0.67894	0.295011
Q9JIK5	sp|Q9JIK5|DDX21_MOUSE Nucleolar RNA helicase 2 OS=Mus musculus OX=10090 GN=Ddx21 PE=1 SV=3	DDX21_MOUSE Nucleolar RNA helicase 2	Ddx21	33	30	K	740	___1	-2.1947	0.862587
Q9JIK5	sp|Q9JIK5|DDX21_MOUSE Nucleolar RNA helicase 2 OS=Mus musculus OX=10090 GN=Ddx21 PE=1 SV=3	DDX21_MOUSE Nucleolar RNA helicase 2	Ddx21	33	30	K	645	___1	0.441743	1.26719
Q9JIK5	sp|Q9JIK5|DDX21_MOUSE Nucleolar RNA helicase 2 OS=Mus musculus OX=10090 GN=Ddx21 PE=1 SV=3	DDX21_MOUSE Nucleolar RNA helicase 2	Ddx21	33	30	K	61	___1	1.14062	1.41238
Q9JIK5	sp|Q9JIK5|DDX21_MOUSE Nucleolar RNA helicase 2 OS=Mus musculus OX=10090 GN=Ddx21 PE=1 SV=3	DDX21_MOUSE Nucleolar RNA helicase 2	Ddx21	33	30	K	78	___1	-0.393299	0.228257
Q9JIK5	sp|Q9JIK5|DDX21_MOUSE Nucleolar RNA helicase 2 OS=Mus musculus OX=10090 GN=Ddx21 PE=1 SV=3	DDX21_MOUSE Nucleolar RNA helicase 2	Ddx21	33	30	K	92	___1	0.569225	1.98274
Q9JIK5	sp|Q9JIK5|DDX21_MOUSE Nucleolar RNA helicase 2 OS=Mus musculus OX=10090 GN=Ddx21 PE=1 SV=3	DDX21_MOUSE Nucleolar RNA helicase 2	Ddx21	33	30	K	222	___1	1.15256	1.10313
Q9JIK5	sp|Q9JIK5|DDX21_MOUSE Nucleolar RNA helicase 2 OS=Mus musculus OX=10090 GN=Ddx21 PE=1 SV=3	DDX21_MOUSE Nucleolar RNA helicase 2	Ddx21	33	30	K	546	___1	-1.56139	0.606977
Q9JIK5	sp|Q9JIK5|DDX21_MOUSE Nucleolar RNA helicase 2 OS=Mus musculus OX=10090 GN=Ddx21 PE=1 SV=3	DDX21_MOUSE Nucleolar RNA helicase 2	Ddx21	33	30	K	672	___1	0.587643	0.28375
Q9JIK5	sp|Q9JIK5|DDX21_MOUSE Nucleolar RNA helicase 2 OS=Mus musculus OX=10090 GN=Ddx21 PE=1 SV=3	DDX21_MOUSE Nucleolar RNA helicase 2	Ddx21	33	30	K	847	___1	-3.30894	1.36373
Q9JIK5	sp|Q9JIK5|DDX21_MOUSE Nucleolar RNA helicase 2 OS=Mus musculus OX=10090 GN=Ddx21 PE=1 SV=3	DDX21_MOUSE Nucleolar RNA helicase 2	Ddx21	33	30	K	39	___1	0.113662	0.0998891
Q9JIK5	sp|Q9JIK5|DDX21_MOUSE Nucleolar RNA helicase 2 OS=Mus musculus OX=10090 GN=Ddx21 PE=1 SV=3	DDX21_MOUSE Nucleolar RNA helicase 2	Ddx21	33	30	K	54	___1	0.0268637	0.0177544
Q9JIK5	sp|Q9JIK5|DDX21_MOUSE Nucleolar RNA helicase 2 OS=Mus musculus OX=10090 GN=Ddx21 PE=1 SV=3	DDX21_MOUSE Nucleolar RNA helicase 2	Ddx21	33	30	K	474	___1	-0.648805	0.331994
Q9JIK5	sp|Q9JIK5|DDX21_MOUSE Nucleolar RNA helicase 2 OS=Mus musculus OX=10090 GN=Ddx21 PE=1 SV=3	DDX21_MOUSE Nucleolar RNA helicase 2	Ddx21	33	30	K	478	___1	0.55046	1.04788
Q8VDW0	sp|Q8VDW0|DX39A_MOUSE ATP-dependent RNA helicase DDX39A OS=Mus musculus OX=10090 GN=Ddx39a PE=1 SV=1;sp|Q9Z1N5|DX39B_MOUSE Spliceosome RNA helicase Ddx39b OS=Mus musculus OX=10090 GN=Ddx39b PE=1 SV=1	DX39A_MOUSE ATP-dependent RNA helicase DDX39A	Ddx39a	17.3	2	K	35	___1	-0.073328	0.121728
Q8VDW0	sp|Q8VDW0|DX39A_MOUSE ATP-dependent RNA helicase DDX39A OS=Mus musculus OX=10090 GN=Ddx39a PE=1 SV=1	DX39A_MOUSE ATP-dependent RNA helicase DDX39A	Ddx39a	17.3	2	K	383	___1	0.228463	0.175379
Q62167	sp|Q62167|DDX3X_MOUSE ATP-dependent RNA helicase DDX3X OS=Mus musculus OX=10090 GN=Ddx3x PE=1 SV=3	DDX3X_MOUSE ATP-dependent RNA helicase DDX3X	Ddx3x	11.3	4	K	50	___1	-0.0454636	0.0812679
Q62167	sp|Q62167|DDX3X_MOUSE ATP-dependent RNA helicase DDX3X OS=Mus musculus OX=10090 GN=Ddx3x PE=1 SV=3;sp|P16381|DDX3L_MOUSE Putative ATP-dependent RNA helicase Pl10 OS=Mus musculus OX=10090 GN=D1Pas1 PE=1 SV=1	DDX3X_MOUSE ATP-dependent RNA helicase DDX3X	Ddx3x	11.3	4	K	491	___1	0.892161	0.270294
Q569Z5	sp|Q569Z5|DDX46_MOUSE Probable ATP-dependent RNA helicase DDX46 OS=Mus musculus OX=10090 GN=Ddx46 PE=1 SV=2	DDX46_MOUSE Probable ATP-dependent RNA helicase DDX46	Ddx46	3.8	4	K	1011	___1	-0.303548	1.15307
Q569Z5	sp|Q569Z5|DDX46_MOUSE Probable ATP-dependent RNA helicase DDX46 OS=Mus musculus OX=10090 GN=Ddx46 PE=1 SV=2	DDX46_MOUSE Probable ATP-dependent RNA helicase DDX46	Ddx46	3.8	4	K	1026	___1	1.06555	0.508319
Q569Z5	sp|Q569Z5|DDX46_MOUSE Probable ATP-dependent RNA helicase DDX46 OS=Mus musculus OX=10090 GN=Ddx46 PE=1 SV=2	DDX46_MOUSE Probable ATP-dependent RNA helicase DDX46	Ddx46	3.8	4	K	953	___1	0.494187	0.612907
Q61656	sp|Q61656|DDX5_MOUSE Probable ATP-dependent RNA helicase DDX5 OS=Mus musculus OX=10090 GN=Ddx5 PE=1 SV=2	DDX5_MOUSE Probable ATP-dependent RNA helicase DDX5	Ddx5	19.1	11	K	388	___1	-0.898617	0.554589
Q61656	sp|Q61656|DDX5_MOUSE Probable ATP-dependent RNA helicase DDX5 OS=Mus musculus OX=10090 GN=Ddx5 PE=1 SV=2	DDX5_MOUSE Probable ATP-dependent RNA helicase DDX5	Ddx5	19.1	11	K	391	___1	-0.0252647	0.0530027
Q61656	sp|Q61656|DDX5_MOUSE Probable ATP-dependent RNA helicase DDX5 OS=Mus musculus OX=10090 GN=Ddx5 PE=1 SV=2	DDX5_MOUSE Probable ATP-dependent RNA helicase DDX5	Ddx5	19.1	11	K	343	___1	-0.620677	0.287753
Q61656	sp|Q61656|DDX5_MOUSE Probable ATP-dependent RNA helicase DDX5 OS=Mus musculus OX=10090 GN=Ddx5 PE=1 SV=2	DDX5_MOUSE Probable ATP-dependent RNA helicase DDX5	Ddx5	19.1	11	K	351	___1	0.130897	0.141266
Q61656	sp|Q61656|DDX5_MOUSE Probable ATP-dependent RNA helicase DDX5 OS=Mus musculus OX=10090 GN=Ddx5 PE=1 SV=2	DDX5_MOUSE Probable ATP-dependent RNA helicase DDX5	Ddx5	19.1	11	K	56	___1	-0.821791	0.499319
Q61656	sp|Q61656|DDX5_MOUSE Probable ATP-dependent RNA helicase DDX5 OS=Mus musculus OX=10090 GN=Ddx5 PE=1 SV=2	DDX5_MOUSE Probable ATP-dependent RNA helicase DDX5	Ddx5	19.1	11	K	40	___1	-1.47047	0.482867
Q61656	sp|Q61656|DDX5_MOUSE Probable ATP-dependent RNA helicase DDX5 OS=Mus musculus OX=10090 GN=Ddx5 PE=1 SV=2	DDX5_MOUSE Probable ATP-dependent RNA helicase DDX5	Ddx5	19.1	11	K	523	___1	-0.751989	0.725465
Q61656	sp|Q61656|DDX5_MOUSE Probable ATP-dependent RNA helicase DDX5 OS=Mus musculus OX=10090 GN=Ddx5 PE=1 SV=2	DDX5_MOUSE Probable ATP-dependent RNA helicase DDX5	Ddx5	19.1	11	K	340	___1	0.0949548	0.105173
Q9DBN9	sp|Q9DBN9|DDX59_MOUSE Probable ATP-dependent RNA helicase DDX59 OS=Mus musculus OX=10090 GN=Ddx59 PE=1 SV=1	DDX59_MOUSE Probable ATP-dependent RNA helicase DDX59	Ddx59	2.3	1	K	26	___1	0.472133	0.18705
P54823	sp|P54823|DDX6_MOUSE Probable ATP-dependent RNA helicase DDX6 OS=Mus musculus OX=10090 GN=Ddx6 PE=1 SV=1	DDX6_MOUSE Probable ATP-dependent RNA helicase DDX6	Ddx6	8.5	3	K	86	___1	-0.259723	0.0861468
Q99J78	sp|Q99J78|DEFI8_MOUSE Differentially expressed in FDCP 8 OS=Mus musculus OX=10090 GN=Def8 PE=1 SV=1	DEFI8_MOUSE Differentially expressed in FDCP 8	Def8	3.8	2	K	116	___1	0.581283	0.521564
O09005	sp|O09005|DEGS1_MOUSE Sphingolipid delta(4)-desaturase DES1 OS=Mus musculus OX=10090 GN=Degs1 PE=1 SV=1	DEGS1_MOUSE Sphingolipid delta(4)-desaturase DES1	Degs1	3.1	1	K	29	___1	-0.435223	1.1771
Q7TNV0	sp|Q7TNV0|DEK_MOUSE Protein DEK OS=Mus musculus OX=10090 GN=Dek PE=1 SV=1	DEK_MOUSE Protein DEK	Dek	8.7	3	K	88	___1	-0.0856514	0.129535
Q7TNV0	sp|Q7TNV0|DEK_MOUSE Protein DEK OS=Mus musculus OX=10090 GN=Dek PE=1 SV=1	DEK_MOUSE Protein DEK	Dek	8.7	3	K	181	___1	2.78465	0.872713
A6H8H2	sp|A6H8H2|DEN4C_MOUSE DENN domain-containing protein 4C OS=Mus musculus OX=10090 GN=Dennd4c PE=1 SV=1	DEN4C_MOUSE DENN domain-containing protein 4C	Dennd4c	0.7	1	K	662	___1	0.0770537	0.0711905
Q9CQJ6	sp|Q9CQJ6|DENR_MOUSE Density-regulated protein OS=Mus musculus OX=10090 GN=Denr PE=1 SV=1	DENR_MOUSE Density-regulated protein	Denr	19.2	2	K	75	___1	-0.485554	0.980102
Q9CQT7	sp|Q9CQT7|DESI1_MOUSE Desumoylating isopeptidase 1 OS=Mus musculus OX=10090 GN=Desi1 PE=1 SV=1	DESI1_MOUSE Desumoylating isopeptidase 1	Desi1	7.1	1	K	18	___1	-1.11482	0.526948
Q99L04	sp|Q99L04|DHRS1_MOUSE Dehydrogenase/reductase SDR family member 1 OS=Mus musculus OX=10090 GN=Dhrs1 PE=1 SV=1	DHRS1_MOUSE Dehydrogenase/reductase SDR family member 1	Dhrs1	7.3	3	K	265	___1	0.055055	0.0812148
Q99J47	sp|Q99J47|DRS7B_MOUSE Dehydrogenase/reductase SDR family member 7B OS=Mus musculus OX=10090 GN=Dhrs7b PE=1 SV=1	DRS7B_MOUSE Dehydrogenase/reductase SDR family member 7B	Dhrs7b	7.7	2	K	87	___1	-0.181004	0.363979
O35286	sp|O35286|DHX15_MOUSE Pre-mRNA-splicing factor ATP-dependent RNA helicase DHX15 OS=Mus musculus OX=10090 GN=Dhx15 PE=1 SV=2	DHX15_MOUSE Pre-mRNA-splicing factor ATP-dependent RNA helicase DHX15	Dhx15	5.7	4	K	491	___1	1.55803	1.39707
O35286	sp|O35286|DHX15_MOUSE Pre-mRNA-splicing factor ATP-dependent RNA helicase DHX15 OS=Mus musculus OX=10090 GN=Dhx15 PE=1 SV=2	DHX15_MOUSE Pre-mRNA-splicing factor ATP-dependent RNA helicase DHX15	Dhx15	5.7	4	K	488	___1	0.70817	0.260885
Q8BZS9	sp|Q8BZS9|DHX32_MOUSE Putative pre-mRNA-splicing factor ATP-dependent RNA helicase DHX32 OS=Mus musculus OX=10090 GN=Dhx32 PE=1 SV=2	DHX32_MOUSE Putative pre-mRNA-splicing factor ATP-dependent RNA helicase DHX32	Dhx32	2.7	2	K	272	___1	-0.490303	0.836096
Q80VY9	sp|Q80VY9|DHX33_MOUSE ATP-dependent RNA helicase DHX33 OS=Mus musculus OX=10090 GN=Dhx33 PE=1 SV=1	DHX33_MOUSE ATP-dependent RNA helicase DHX33	Dhx33	1.7	1	K	416	___1	-1.00367	0.509908
O70133	sp|O70133|DHX9_MOUSE ATP-dependent RNA helicase A OS=Mus musculus OX=10090 GN=Dhx9 PE=1 SV=2	DHX9_MOUSE ATP-dependent RNA helicase A	Dhx9	7.5	9	K	859	___1	0.740684	0.206674
O70133	sp|O70133|DHX9_MOUSE ATP-dependent RNA helicase A OS=Mus musculus OX=10090 GN=Dhx9 PE=1 SV=2	DHX9_MOUSE ATP-dependent RNA helicase A	Dhx9	7.5	9	K	193	___1	-0.0876884	0.211604
O70133	sp|O70133|DHX9_MOUSE ATP-dependent RNA helicase A OS=Mus musculus OX=10090 GN=Dhx9 PE=1 SV=2	DHX9_MOUSE ATP-dependent RNA helicase A	Dhx9	7.5	9	K	195	___1	0.663642	0.559973
Q9JIQ3	sp|Q9JIQ3|DBLOH_MOUSE Diablo homolog, mitochondrial OS=Mus musculus OX=10090 GN=Diablo PE=1 SV=2	DBLOH_MOUSE Diablo homolog, mitochondrial	Diablo	23.2	5	K	217	___1	-0.392627	0.124087
Q9JIQ3	sp|Q9JIQ3|DBLOH_MOUSE Diablo homolog, mitochondrial OS=Mus musculus OX=10090 GN=Diablo PE=1 SV=2	DBLOH_MOUSE Diablo homolog, mitochondrial	Diablo	23.2	5	K	212	___1	-1.77491	2.41066
Q9JIQ3	sp|Q9JIQ3|DBLOH_MOUSE Diablo homolog, mitochondrial OS=Mus musculus OX=10090 GN=Diablo PE=1 SV=2	DBLOH_MOUSE Diablo homolog, mitochondrial	Diablo	23.2	5	K	189	___1	-2.01331	2.33237
O08808	sp|O08808|DIAP1_MOUSE Protein diaphanous homolog 1 OS=Mus musculus OX=10090 GN=Diaph1 PE=1 SV=1	DIAP1_MOUSE Protein diaphanous homolog 1	Diaph1	4	5	K	494	___1	1.63576	0.565648
O08808	sp|O08808|DIAP1_MOUSE Protein diaphanous homolog 1 OS=Mus musculus OX=10090 GN=Diaph1 PE=1 SV=1	DIAP1_MOUSE Protein diaphanous homolog 1	Diaph1	4	5	K	525	___1	-0.897781	0.310809
Q3UH60	sp|Q3UH60|DIP2B_MOUSE Disco-interacting protein 2 homolog B OS=Mus musculus OX=10090 GN=Dip2b PE=1 SV=1	DIP2B_MOUSE Disco-interacting protein 2 homolog B	Dip2b	1.4	2	K	65	___1	-1.91571	2.64282
Q3UH60	sp|Q3UH60|DIP2B_MOUSE Disco-interacting protein 2 homolog B OS=Mus musculus OX=10090 GN=Dip2b PE=1 SV=1	DIP2B_MOUSE Disco-interacting protein 2 homolog B	Dip2b	1.4	2	K	47	___1	-0.594224	0.939394
Q9CSH3	sp|Q9CSH3|RRP44_MOUSE Exosome complex exonuclease RRP44 OS=Mus musculus OX=10090 GN=Dis3 PE=1 SV=4	RRP44_MOUSE Exosome complex exonuclease RRP44	Dis3	1	1	K	714	___1	-0.0278033	0.00997585
Q9ESX5	sp|Q9ESX5|DKC1_MOUSE H/ACA ribonucleoprotein complex subunit DKC1 OS=Mus musculus OX=10090 GN=Dkc1 PE=1 SV=4	DKC1_MOUSE H/ACA ribonucleoprotein complex subunit DKC1	Dkc1	8.6	4	K	403	___1	-0.436327	0.673036
Q9ESX5	sp|Q9ESX5|DKC1_MOUSE H/ACA ribonucleoprotein complex subunit DKC1 OS=Mus musculus OX=10090 GN=Dkc1 PE=1 SV=4	DKC1_MOUSE H/ACA ribonucleoprotein complex subunit DKC1	Dkc1	8.6	4	K	144	___1	0.619005	0.285495
Q9ESX5	sp|Q9ESX5|DKC1_MOUSE H/ACA ribonucleoprotein complex subunit DKC1 OS=Mus musculus OX=10090 GN=Dkc1 PE=1 SV=4	DKC1_MOUSE H/ACA ribonucleoprotein complex subunit DKC1	Dkc1	8.6	4	K	394	___1	1.2503	0.726884
Q8BMF4	sp|Q8BMF4|ODP2_MOUSE Dihydrolipoyllysine-residue acetyltransferase component of pyruvate dehydrogenase complex, mitochondrial OS=Mus musculus OX=10090 GN=Dlat PE=1 SV=2	ODP2_MOUSE Dihydrolipoyllysine-residue acetyltransferase component of pyruvate dehydrogenase complex, mitochondrial	Dlat	6.9	3	K	371	___1	-0.226245	0.0729959
Q8BMF4	sp|Q8BMF4|ODP2_MOUSE Dihydrolipoyllysine-residue acetyltransferase component of pyruvate dehydrogenase complex, mitochondrial OS=Mus musculus OX=10090 GN=Dlat PE=1 SV=2	ODP2_MOUSE Dihydrolipoyllysine-residue acetyltransferase component of pyruvate dehydrogenase complex, mitochondrial	Dlat	6.9	3	K	363	___1	-1.83556	1.14831
Q811D0	sp|Q811D0|DLG1_MOUSE Disks large homolog 1 OS=Mus musculus OX=10090 GN=Dlg1 PE=1 SV=1	DLG1_MOUSE Disks large homolog 1	Dlg1	3.6	3	K	291	___1	0.596021	1.59773
Q811D0	sp|Q811D0|DLG1_MOUSE Disks large homolog 1 OS=Mus musculus OX=10090 GN=Dlg1 PE=1 SV=1;sp|Q91XM9|DLG2_MOUSE Disks large homolog 2 OS=Mus musculus OX=10090 GN=Dlg2 PE=1 SV=2;sp|Q62108|DLG4_MOUSE Disks large homolog 4 OS=Mus musculus OX=10090 GN=Dlg4 PE=1 SV=	DLG1_MOUSE Disks large homolog 1	Dlg1	3.6	3	K	556	___1	-2.10368	2.89554
Q811D0	sp|Q811D0|DLG1_MOUSE Disks large homolog 1 OS=Mus musculus OX=10090 GN=Dlg1 PE=1 SV=1	DLG1_MOUSE Disks large homolog 1	Dlg1	3.6	3	K	361	___1	-2.05753	0.874817
Q09163	sp|Q09163|DLK1_MOUSE Protein delta homolog 1 OS=Mus musculus OX=10090 GN=Dlk1 PE=1 SV=1	DLK1_MOUSE Protein delta homolog 1	Dlk1	6	2	K	378	___1	-0.752832	1.43743
Q09163	sp|Q09163|DLK1_MOUSE Protein delta homolog 1 OS=Mus musculus OX=10090 GN=Dlk1 PE=1 SV=1	DLK1_MOUSE Protein delta homolog 1	Dlk1	6	2	K	292	___1	-0.504425	0.420941
Q9D2G2	sp|Q9D2G2|ODO2_MOUSE Dihydrolipoyllysine-residue succinyltransferase component of 2-oxoglutarate dehydrogenase complex, mitochondrial OS=Mus musculus OX=10090 GN=Dlst PE=1 SV=1	ODO2_MOUSE Dihydrolipoyllysine-residue succinyltransferase component of 2-oxoglutarate dehydrogenase complex, mitochondrial	Dlst	7.3	3	K	218	___1	-0.598773	0.522738
P11531	sp|P11531|DMD_MOUSE Dystrophin OS=Mus musculus OX=10090 GN=Dmd PE=1 SV=3	DMD_MOUSE Dystrophin	Dmd	1.1	3	K	3577	___1	1.61072	0.775362
P11531	sp|P11531|DMD_MOUSE Dystrophin OS=Mus musculus OX=10090 GN=Dmd PE=1 SV=3	DMD_MOUSE Dystrophin	Dmd	1.1	3	K	3301	___1	-0.136144	0.115744
B9EJR8	sp|B9EJR8|DAAF5_MOUSE Dynein assembly factor 5, axonemal OS=Mus musculus OX=10090 GN=Dnaaf5 PE=1 SV=1	DAAF5_MOUSE Dynein assembly factor 5, axonemal	Dnaaf5	1.5	1	K	40	___1	0.415345	0.168887
P63037	sp|P63037|DNJA1_MOUSE DnaJ homolog subfamily A member 1 OS=Mus musculus OX=10090 GN=Dnaja1 PE=1 SV=1	DNJA1_MOUSE DnaJ homolog subfamily A member 1	Dnaja1	23.7	11	K	66	___1	0.419654	0.757788
P63037	sp|P63037|DNJA1_MOUSE DnaJ homolog subfamily A member 1 OS=Mus musculus OX=10090 GN=Dnaja1 PE=1 SV=1	DNJA1_MOUSE DnaJ homolog subfamily A member 1	Dnaja1	23.7	11	K	46	___1	1.05722	0.756739
P63037	sp|P63037|DNJA1_MOUSE DnaJ homolog subfamily A member 1 OS=Mus musculus OX=10090 GN=Dnaja1 PE=1 SV=1	DNJA1_MOUSE DnaJ homolog subfamily A member 1	Dnaja1	23.7	11	K	214	___1	-0.935943	1.09302
P63037	sp|P63037|DNJA1_MOUSE DnaJ homolog subfamily A member 1 OS=Mus musculus OX=10090 GN=Dnaja1 PE=1 SV=1	DNJA1_MOUSE DnaJ homolog subfamily A member 1	Dnaja1	23.7	11	K	32	___1	0.0420157	0.0419552
P63037	sp|P63037|DNJA1_MOUSE DnaJ homolog subfamily A member 1 OS=Mus musculus OX=10090 GN=Dnaja1 PE=1 SV=1	DNJA1_MOUSE DnaJ homolog subfamily A member 1	Dnaja1	23.7	11	K	37	___1	3.74159	3.38714
P63037	sp|P63037|DNJA1_MOUSE DnaJ homolog subfamily A member 1 OS=Mus musculus OX=10090 GN=Dnaja1 PE=1 SV=1	DNJA1_MOUSE DnaJ homolog subfamily A member 1	Dnaja1	23.7	11	K	60	___1	-2.17403	0.587336
P63037	sp|P63037|DNJA1_MOUSE DnaJ homolog subfamily A member 1 OS=Mus musculus OX=10090 GN=Dnaja1 PE=1 SV=1	DNJA1_MOUSE DnaJ homolog subfamily A member 1	Dnaja1	23.7	11	K	296	___1	3.56978	2.7622
P63037	sp|P63037|DNJA1_MOUSE DnaJ homolog subfamily A member 1 OS=Mus musculus OX=10090 GN=Dnaja1 PE=1 SV=1	DNJA1_MOUSE DnaJ homolog subfamily A member 1	Dnaja1	23.7	11	K	32	___2	-1.18618	2.33237
P63037	sp|P63037|DNJA1_MOUSE DnaJ homolog subfamily A member 1 OS=Mus musculus OX=10090 GN=Dnaja1 PE=1 SV=1	DNJA1_MOUSE DnaJ homolog subfamily A member 1	Dnaja1	23.7	11	K	37	___2	-1.59143	1.56456
Q9QYJ0	sp|Q9QYJ0|DNJA2_MOUSE DnaJ homolog subfamily A member 2 OS=Mus musculus OX=10090 GN=Dnaja2 PE=1 SV=1	DNJA2_MOUSE DnaJ homolog subfamily A member 2	Dnaja2	18.4	8	K	39	___1	-2.22124	0.882817
Q9QYJ0	sp|Q9QYJ0|DNJA2_MOUSE DnaJ homolog subfamily A member 2 OS=Mus musculus OX=10090 GN=Dnaja2 PE=1 SV=1	DNJA2_MOUSE DnaJ homolog subfamily A member 2	Dnaja2	18.4	8	K	223	___1	0.674856	1.10907
Q9QYJ0	sp|Q9QYJ0|DNJA2_MOUSE DnaJ homolog subfamily A member 2 OS=Mus musculus OX=10090 GN=Dnaja2 PE=1 SV=1	DNJA2_MOUSE DnaJ homolog subfamily A member 2	Dnaja2	18.4	8	K	33	___1	0.951211	1.66332
Q9QYJ0	sp|Q9QYJ0|DNJA2_MOUSE DnaJ homolog subfamily A member 2 OS=Mus musculus OX=10090 GN=Dnaja2 PE=1 SV=1	DNJA2_MOUSE DnaJ homolog subfamily A member 2	Dnaja2	18.4	8	K	326	___1	0.149728	0.326787
Q9QYJ0	sp|Q9QYJ0|DNJA2_MOUSE DnaJ homolog subfamily A member 2 OS=Mus musculus OX=10090 GN=Dnaja2 PE=1 SV=1	DNJA2_MOUSE DnaJ homolog subfamily A member 2	Dnaja2	18.4	8	K	134	___1	0.215928	0.61375
Q99KV1	sp|Q99KV1|DJB11_MOUSE DnaJ homolog subfamily B member 11 OS=Mus musculus OX=10090 GN=Dnajb11 PE=1 SV=1	DJB11_MOUSE DnaJ homolog subfamily B member 11	Dnajb11	3.9	1	K	302	___1	-1.6933	0.879598
Q9QYI4	sp|Q9QYI4|DJB12_MOUSE DnaJ homolog subfamily B member 12 OS=Mus musculus OX=10090 GN=Dnajb12 PE=1 SV=2	DJB12_MOUSE DnaJ homolog subfamily B member 12	Dnajb12	22.1	8	K	104	___1	-0.158822	0.372922
Q9QYI4	sp|Q9QYI4|DJB12_MOUSE DnaJ homolog subfamily B member 12 OS=Mus musculus OX=10090 GN=Dnajb12 PE=1 SV=2	DJB12_MOUSE DnaJ homolog subfamily B member 12	Dnajb12	22.1	8	K	178	___1	-0.599044	1.562
Q9QYI4	sp|Q9QYI4|DJB12_MOUSE DnaJ homolog subfamily B member 12 OS=Mus musculus OX=10090 GN=Dnajb12 PE=1 SV=2	DJB12_MOUSE DnaJ homolog subfamily B member 12	Dnajb12	22.1	8	K	128	___1	0.343197	0.393159
Q9QYI4	sp|Q9QYI4|DJB12_MOUSE DnaJ homolog subfamily B member 12 OS=Mus musculus OX=10090 GN=Dnajb12 PE=1 SV=2	DJB12_MOUSE DnaJ homolog subfamily B member 12	Dnajb12	22.1	8	K	169	___2	0.49829	0.167417
Q9QYI4	sp|Q9QYI4|DJB12_MOUSE DnaJ homolog subfamily B member 12 OS=Mus musculus OX=10090 GN=Dnajb12 PE=1 SV=2	DJB12_MOUSE DnaJ homolog subfamily B member 12	Dnajb12	22.1	8	K	178	___2	0.192648	0.0772393
Q9QYI5	sp|Q9QYI5|DNJB2_MOUSE DnaJ homolog subfamily B member 2 OS=Mus musculus OX=10090 GN=Dnajb2 PE=1 SV=3	DNJB2_MOUSE DnaJ homolog subfamily B member 2	Dnajb2	20.4	8	K	301	___1	0.828789	2.86405
Q9QYI5	sp|Q9QYI5|DNJB2_MOUSE DnaJ homolog subfamily B member 2 OS=Mus musculus OX=10090 GN=Dnajb2 PE=1 SV=3	DNJB2_MOUSE DnaJ homolog subfamily B member 2	Dnajb2	20.4	8	K	309	___1	0.665428	1.32234
Q9QYI5	sp|Q9QYI5|DNJB2_MOUSE DnaJ homolog subfamily B member 2 OS=Mus musculus OX=10090 GN=Dnajb2 PE=1 SV=3	DNJB2_MOUSE DnaJ homolog subfamily B member 2	Dnajb2	20.4	8	K	20	___1	-0.771028	0.510999
Q9QYI5	sp|Q9QYI5|DNJB2_MOUSE DnaJ homolog subfamily B member 2 OS=Mus musculus OX=10090 GN=Dnajb2 PE=1 SV=3	DNJB2_MOUSE DnaJ homolog subfamily B member 2	Dnajb2	20.4	8	K	309	___2	0.593424	0.160056
Q9QYI5	sp|Q9QYI5|DNJB2_MOUSE DnaJ homolog subfamily B member 2 OS=Mus musculus OX=10090 GN=Dnajb2 PE=1 SV=3	DNJB2_MOUSE DnaJ homolog subfamily B member 2	Dnajb2	20.4	8	K	317	___2	0.593424	0.160056
Q9D832	sp|Q9D832|DNJB4_MOUSE DnaJ homolog subfamily B member 4 OS=Mus musculus OX=10090 GN=Dnajb4 PE=1 SV=1	DNJB4_MOUSE DnaJ homolog subfamily B member 4	Dnajb4	7.7	2	K	73	___1	0.852187	0.981471
O54946	sp|O54946|DNJB6_MOUSE DnaJ homolog subfamily B member 6 OS=Mus musculus OX=10090 GN=Dnajb6 PE=1 SV=4	DNJB6_MOUSE DnaJ homolog subfamily B member 6	Dnajb6	18.4	7	K	20	___1	-0.0726083	0.279056
O54946	sp|O54946|DNJB6_MOUSE DnaJ homolog subfamily B member 6 OS=Mus musculus OX=10090 GN=Dnajb6 PE=1 SV=4	DNJB6_MOUSE DnaJ homolog subfamily B member 6	Dnajb6	18.4	7	K	314	___1	-1.00956	0.498648
O54946	sp|O54946|DNJB6_MOUSE DnaJ homolog subfamily B member 6 OS=Mus musculus OX=10090 GN=Dnajb6 PE=1 SV=4	DNJB6_MOUSE DnaJ homolog subfamily B member 6	Dnajb6	18.4	7	K	197	___1	0.117933	0.102396
O54946	sp|O54946|DNJB6_MOUSE DnaJ homolog subfamily B member 6 OS=Mus musculus OX=10090 GN=Dnajb6 PE=1 SV=4;sp|Q9QYI8|DNJB7_MOUSE DnaJ homolog subfamily B member 7 OS=Mus musculus OX=10090 GN=Dnajb7 PE=2 SV=2	DNJB6_MOUSE DnaJ homolog subfamily B member 6	Dnajb6	18.4	7	K	34	___1	0.497896	0.325911
O54946	sp|O54946|DNJB6_MOUSE DnaJ homolog subfamily B member 6 OS=Mus musculus OX=10090 GN=Dnajb6 PE=1 SV=4;sp|Q9QYI8|DNJB7_MOUSE DnaJ homolog subfamily B member 7 OS=Mus musculus OX=10090 GN=Dnajb7 PE=2 SV=2	DNJB6_MOUSE DnaJ homolog subfamily B member 6	Dnajb6	18.4	7	K	34	___2	-0.550513	0.672325
O54946	sp|O54946|DNJB6_MOUSE DnaJ homolog subfamily B member 6 OS=Mus musculus OX=10090 GN=Dnajb6 PE=1 SV=4;sp|Q9QYI8|DNJB7_MOUSE DnaJ homolog subfamily B member 7 OS=Mus musculus OX=10090 GN=Dnajb7 PE=2 SV=2	DNJB6_MOUSE DnaJ homolog subfamily B member 6	Dnajb6	18.4	7	K	39	___2	-0.565989	0.701198
Q9DC23	sp|Q9DC23|DJC10_MOUSE DnaJ homolog subfamily C member 10 OS=Mus musculus OX=10090 GN=Dnajc10 PE=1 SV=2	DJC10_MOUSE DnaJ homolog subfamily C member 10	Dnajc10	2.3	1	K	66	___1	0.793132	0.961812
P54103	sp|P54103|DNJC2_MOUSE DnaJ homolog subfamily C member 2 OS=Mus musculus OX=10090 GN=Dnajc2 PE=1 SV=2	DNJC2_MOUSE DnaJ homolog subfamily C member 2	Dnajc2	7.2	3	K	413	___1	0.442728	0.802439
Q91ZF0	sp|Q91ZF0|DJC24_MOUSE DnaJ homolog subfamily C member 24 OS=Mus musculus OX=10090 GN=Dnajc24 PE=1 SV=4	DJC24_MOUSE DnaJ homolog subfamily C member 24	Dnajc24	5.4	1	K	8	___1	1.69804	0.890263
Q91YW3	sp|Q91YW3|DNJC3_MOUSE DnaJ homolog subfamily C member 3 OS=Mus musculus OX=10090 GN=Dnajc3 PE=1 SV=1	DNJC3_MOUSE DnaJ homolog subfamily C member 3	Dnajc3	6.9	3	K	133	___1	-0.817019	0.363534
P60904	sp|P60904|DNJC5_MOUSE DnaJ homolog subfamily C member 5 OS=Mus musculus OX=10090 GN=Dnajc5 PE=1 SV=1	DNJC5_MOUSE DnaJ homolog subfamily C member 5	Dnajc5	22.7	5	K	72	___1	-0.642484	1.82197
P60904	sp|P60904|DNJC5_MOUSE DnaJ homolog subfamily C member 5 OS=Mus musculus OX=10090 GN=Dnajc5 PE=1 SV=1;sp|Q9JMC3|DNJA4_MOUSE DnaJ homolog subfamily A member 4 OS=Mus musculus OX=10090 GN=Dnaja4 PE=1 SV=1	DNJC5_MOUSE DnaJ homolog subfamily C member 5	Dnajc5	22.7	5	K	41	___1	-0.553099	0.753418
P60904	sp|P60904|DNJC5_MOUSE DnaJ homolog subfamily C member 5 OS=Mus musculus OX=10090 GN=Dnajc5 PE=1 SV=1;sp|Q9JMC3|DNJA4_MOUSE DnaJ homolog subfamily A member 4 OS=Mus musculus OX=10090 GN=Dnaja4 PE=1 SV=1	DNJC5_MOUSE DnaJ homolog subfamily C member 5	Dnajc5	22.7	5	K	46	___1	-0.71514	0.200747
P60904	sp|P60904|DNJC5_MOUSE DnaJ homolog subfamily C member 5 OS=Mus musculus OX=10090 GN=Dnajc5 PE=1 SV=1	DNJC5_MOUSE DnaJ homolog subfamily C member 5	Dnajc5	22.7	5	K	32	___1	-0.99985	0.751978
Q9QYI3	sp|Q9QYI3|DNJC7_MOUSE DnaJ homolog subfamily C member 7 OS=Mus musculus OX=10090 GN=Dnajc7 PE=1 SV=2	DNJC7_MOUSE DnaJ homolog subfamily C member 7	Dnajc7	20.9	14	K	128	___1	0.331365	1.01402
Q9QYI3	sp|Q9QYI3|DNJC7_MOUSE DnaJ homolog subfamily C member 7 OS=Mus musculus OX=10090 GN=Dnajc7 PE=1 SV=2	DNJC7_MOUSE DnaJ homolog subfamily C member 7	Dnajc7	20.9	14	K	137	___1	-0.103718	0.0940187
Q9QYI3	sp|Q9QYI3|DNJC7_MOUSE DnaJ homolog subfamily C member 7 OS=Mus musculus OX=10090 GN=Dnajc7 PE=1 SV=2	DNJC7_MOUSE DnaJ homolog subfamily C member 7	Dnajc7	20.9	14	K	353	___1	-0.0918658	0.0829311
Q9QYI3	sp|Q9QYI3|DNJC7_MOUSE DnaJ homolog subfamily C member 7 OS=Mus musculus OX=10090 GN=Dnajc7 PE=1 SV=2	DNJC7_MOUSE DnaJ homolog subfamily C member 7	Dnajc7	20.9	14	K	390	___1	-0.539934	0.484358
Q9QYI3	sp|Q9QYI3|DNJC7_MOUSE DnaJ homolog subfamily C member 7 OS=Mus musculus OX=10090 GN=Dnajc7 PE=1 SV=2	DNJC7_MOUSE DnaJ homolog subfamily C member 7	Dnajc7	20.9	14	K	422	___1	0.0816968	0.103927
Q9QYI3	sp|Q9QYI3|DNJC7_MOUSE DnaJ homolog subfamily C member 7 OS=Mus musculus OX=10090 GN=Dnajc7 PE=1 SV=2	DNJC7_MOUSE DnaJ homolog subfamily C member 7	Dnajc7	20.9	14	K	155	___1	0.123889	0.196888
Q9QYI3	sp|Q9QYI3|DNJC7_MOUSE DnaJ homolog subfamily C member 7 OS=Mus musculus OX=10090 GN=Dnajc7 PE=1 SV=2	DNJC7_MOUSE DnaJ homolog subfamily C member 7	Dnajc7	20.9	14	K	398	___1	0.145281	0.182189
Q9QYI3	sp|Q9QYI3|DNJC7_MOUSE DnaJ homolog subfamily C member 7 OS=Mus musculus OX=10090 GN=Dnajc7 PE=1 SV=2	DNJC7_MOUSE DnaJ homolog subfamily C member 7	Dnajc7	20.9	14	K	376	___1	-1.69265	0.690813
Q9QYI3	sp|Q9QYI3|DNJC7_MOUSE DnaJ homolog subfamily C member 7 OS=Mus musculus OX=10090 GN=Dnajc7 PE=1 SV=2	DNJC7_MOUSE DnaJ homolog subfamily C member 7	Dnajc7	20.9	14	K	368	___1	-0.290201	0.94608
Q6NZB0	sp|Q6NZB0|DNJC8_MOUSE DnaJ homolog subfamily C member 8 OS=Mus musculus OX=10090 GN=Dnajc8 PE=1 SV=2	DNJC8_MOUSE DnaJ homolog subfamily C member 8	Dnajc8	21.3	5	K	105	___1	0.0585518	0.110323
Q6NZB0	sp|Q6NZB0|DNJC8_MOUSE DnaJ homolog subfamily C member 8 OS=Mus musculus OX=10090 GN=Dnajc8 PE=1 SV=2	DNJC8_MOUSE DnaJ homolog subfamily C member 8	Dnajc8	21.3	5	K	40	___1	-0.976586	0.616709
Q6NZB0	sp|Q6NZB0|DNJC8_MOUSE DnaJ homolog subfamily C member 8 OS=Mus musculus OX=10090 GN=Dnajc8 PE=1 SV=2	DNJC8_MOUSE DnaJ homolog subfamily C member 8	Dnajc8	21.3	5	K	135	___1	-2.71546	3.97584
Q6NZB0	sp|Q6NZB0|DNJC8_MOUSE DnaJ homolog subfamily C member 8 OS=Mus musculus OX=10090 GN=Dnajc8 PE=1 SV=2	DNJC8_MOUSE DnaJ homolog subfamily C member 8	Dnajc8	21.3	5	K	201	___1	-0.0914512	0.0650671
Q91WN1	sp|Q91WN1|DNJC9_MOUSE DnaJ homolog subfamily C member 9 OS=Mus musculus OX=10090 GN=Dnajc9 PE=1 SV=2	DNJC9_MOUSE DnaJ homolog subfamily C member 9	Dnajc9	8.5	2	K	165	___1	0.482191	0.200792
P49183	sp|P49183|DNAS1_MOUSE Deoxyribonuclease-1 OS=Mus musculus OX=10090 GN=Dnase1 PE=1 SV=2	DNAS1_MOUSE Deoxyribonuclease-1	Dnase1	3.2	1	K	81	___1	3.48444	0.993432
P39053	sp|P39053|DYN1_MOUSE Dynamin-1 OS=Mus musculus OX=10090 GN=Dnm1 PE=1 SV=2;sp|P39054|DYN2_MOUSE Dynamin-2 OS=Mus musculus OX=10090 GN=Dnm2 PE=1 SV=2	DYN1_MOUSE Dynamin-1	Dnm1	1.8	1	K	113	___1	-1.73173	1.09456
Q8K1M6	sp|Q8K1M6|DNM1L_MOUSE Dynamin-1-like protein OS=Mus musculus OX=10090 GN=Dnm1l PE=1 SV=2	DNM1L_MOUSE Dynamin-1-like protein	Dnm1l	3.6	2	K	166	___1	-1.39779	1.17479
P13864	sp|P13864|DNMT1_MOUSE DNA (cytosine-5)-methyltransferase 1 OS=Mus musculus OX=10090 GN=Dnmt1 PE=1 SV=5	DNMT1_MOUSE DNA (cytosine-5)-methyltransferase 1	Dnmt1	4.7	6	K	70	___1	-0.514973	0.846349
P13864	sp|P13864|DNMT1_MOUSE DNA (cytosine-5)-methyltransferase 1 OS=Mus musculus OX=10090 GN=Dnmt1 PE=1 SV=5	DNMT1_MOUSE DNA (cytosine-5)-methyltransferase 1	Dnmt1	4.7	6	K	985	___1	-1.38731	0.643258
P13864	sp|P13864|DNMT1_MOUSE DNA (cytosine-5)-methyltransferase 1 OS=Mus musculus OX=10090 GN=Dnmt1 PE=1 SV=5	DNMT1_MOUSE DNA (cytosine-5)-methyltransferase 1	Dnmt1	4.7	6	K	327	___2	-2.5658	1.44212
P13864	sp|P13864|DNMT1_MOUSE DNA (cytosine-5)-methyltransferase 1 OS=Mus musculus OX=10090 GN=Dnmt1 PE=1 SV=5	DNMT1_MOUSE DNA (cytosine-5)-methyltransferase 1	Dnmt1	4.7	6	K	328	___2	-1.90644	2.65005
Q99LB0	sp|Q99LB0|TDIF1_MOUSE Deoxynucleotidyltransferase terminal-interacting protein 1 OS=Mus musculus OX=10090 GN=Dnttip1 PE=1 SV=1	TDIF1_MOUSE Deoxynucleotidyltransferase terminal-interacting protein 1	Dnttip1	3.7	1	K	134	___1	0.0680974	0.110381
Q8R2M2	sp|Q8R2M2|TDIF2_MOUSE Deoxynucleotidyltransferase terminal-interacting protein 2 OS=Mus musculus OX=10090 GN=Dnttip2 PE=1 SV=1	TDIF2_MOUSE Deoxynucleotidyltransferase terminal-interacting protein 2	Dnttip2	5.1	4	K	591	___1	-0.402629	0.168296
Q8R2M2	sp|Q8R2M2|TDIF2_MOUSE Deoxynucleotidyltransferase terminal-interacting protein 2 OS=Mus musculus OX=10090 GN=Dnttip2 PE=1 SV=1	TDIF2_MOUSE Deoxynucleotidyltransferase terminal-interacting protein 2	Dnttip2	5.1	4	K	502	___1	1.75069	0.723472
Q8R1A4	sp|Q8R1A4|DOCK7_MOUSE Dedicator of cytokinesis protein 7 OS=Mus musculus OX=10090 GN=Dock7 PE=1 SV=3	DOCK7_MOUSE Dedicator of cytokinesis protein 7	Dock7	2.6	4	K	177	___1	-0.104862	0.113408
P97465	sp|P97465|DOK1_MOUSE Docking protein 1 OS=Mus musculus OX=10090 GN=Dok1 PE=1 SV=2	DOK1_MOUSE Docking protein 1	Dok1	4.6	1	K	356	___1	0.751898	0.278011
Q61103	sp|Q61103|REQU_MOUSE Zinc finger protein ubi-d4 OS=Mus musculus OX=10090 GN=Dpf2 PE=1 SV=1	REQU_MOUSE Zinc finger protein ubi-d4	Dpf2	3.1	1	K	381	___1	-0.385068	0.443805
Q99KK7	sp|Q99KK7|DPP3_MOUSE Dipeptidyl peptidase 3 OS=Mus musculus OX=10090 GN=Dpp3 PE=1 SV=2	DPP3_MOUSE Dipeptidyl peptidase 3	Dpp3	14.5	7	K	466	___1	0.421943	0.311679
Q99KK7	sp|Q99KK7|DPP3_MOUSE Dipeptidyl peptidase 3 OS=Mus musculus OX=10090 GN=Dpp3 PE=1 SV=2	DPP3_MOUSE Dipeptidyl peptidase 3	Dpp3	14.5	7	K	113	___1	0.364196	0.179823
Q99KK7	sp|Q99KK7|DPP3_MOUSE Dipeptidyl peptidase 3 OS=Mus musculus OX=10090 GN=Dpp3 PE=1 SV=2	DPP3_MOUSE Dipeptidyl peptidase 3	Dpp3	14.5	7	K	131	___1	-0.0988471	0.192761
Q99KK7	sp|Q99KK7|DPP3_MOUSE Dipeptidyl peptidase 3 OS=Mus musculus OX=10090 GN=Dpp3 PE=1 SV=2	DPP3_MOUSE Dipeptidyl peptidase 3	Dpp3	14.5	7	K	209	___1	-0.046435	0.0878596
Q8BVG4	sp|Q8BVG4|DPP9_MOUSE Dipeptidyl peptidase 9 OS=Mus musculus OX=10090 GN=Dpp9 PE=1 SV=2	DPP9_MOUSE Dipeptidyl peptidase 9	Dpp9	1	1	K	42	___1	-0.516151	1.60432
Q99LT0	sp|Q99LT0|DPY30_MOUSE Protein dpy-30 homolog OS=Mus musculus OX=10090 GN=Dpy30 PE=1 SV=1	DPY30_MOUSE Protein dpy-30 homolog	Dpy30	22.2	2	K	35	___1	1.00183	0.406431
O08553	sp|O08553|DPYL2_MOUSE Dihydropyrimidinase-related protein 2 OS=Mus musculus OX=10090 GN=Dpysl2 PE=1 SV=2	DPYL2_MOUSE Dihydropyrimidinase-related protein 2	Dpysl2	10.3	5	K	472	___1	-1.31572	0.536422
O08553	sp|O08553|DPYL2_MOUSE Dihydropyrimidinase-related protein 2 OS=Mus musculus OX=10090 GN=Dpysl2 PE=1 SV=2	DPYL2_MOUSE Dihydropyrimidinase-related protein 2	Dpysl2	10.3	5	K	368	___1	-0.136025	0.346334
O08553	sp|O08553|DPYL2_MOUSE Dihydropyrimidinase-related protein 2 OS=Mus musculus OX=10090 GN=Dpysl2 PE=1 SV=2	DPYL2_MOUSE Dihydropyrimidinase-related protein 2	Dpysl2	10.3	5	K	520	___1	-0.653535	0.134856
Q62188	sp|Q62188|DPYL3_MOUSE Dihydropyrimidinase-related protein 3 OS=Mus musculus OX=10090 GN=Dpysl3 PE=1 SV=1	DPYL3_MOUSE Dihydropyrimidinase-related protein 3	Dpysl3	11.6	3	K	511	___1	0.668798	1.25562
P32233	sp|P32233|DRG1_MOUSE Developmentally-regulated GTP-binding protein 1 OS=Mus musculus OX=10090 GN=Drg1 PE=1 SV=1	DRG1_MOUSE Developmentally-regulated GTP-binding protein 1	Drg1	15	5	K	46	___1	2.48974	0.549437
Q9QXB9	sp|Q9QXB9|DRG2_MOUSE Developmentally-regulated GTP-binding protein 2 OS=Mus musculus OX=10090 GN=Drg2 PE=1 SV=1	DRG2_MOUSE Developmentally-regulated GTP-binding protein 2	Drg2	11	3	K	51	___1	-0.256949	0.305589
Q9R0P5	sp|Q9R0P5|DEST_MOUSE Destrin OS=Mus musculus OX=10090 GN=Dstn PE=1 SV=3	DEST_MOUSE Destrin	Dstn	29.1	4	K	19	___1	-0.414225	0.962836
Q9R0P5	sp|Q9R0P5|DEST_MOUSE Destrin OS=Mus musculus OX=10090 GN=Dstn PE=1 SV=3	DEST_MOUSE Destrin	Dstn	29.1	4	K	92	___1	0.257205	0.454097
Q91XI1	sp|Q91XI1|DUS3L_MOUSE tRNA-dihydrouridine(47) synthase [NAD(P)(+)]-like OS=Mus musculus OX=10090 GN=Dus3l PE=1 SV=1	DUS3L_MOUSE tRNA-dihydrouridine(47) synthase [NAD(P)(+)]-like	Dus3l	6	3	K	76	___1	0.130457	0.153372
Q91XI1	sp|Q91XI1|DUS3L_MOUSE tRNA-dihydrouridine(47) synthase [NAD(P)(+)]-like OS=Mus musculus OX=10090 GN=Dus3l PE=1 SV=1	DUS3L_MOUSE tRNA-dihydrouridine(47) synthase [NAD(P)(+)]-like	Dus3l	6	3	K	403	___1	0.748938	0.407091
Q60838	sp|Q60838|DVL2_MOUSE Segment polarity protein dishevelled homolog DVL-2 OS=Mus musculus OX=10090 GN=Dvl2 PE=1 SV=2	DVL2_MOUSE Segment polarity protein dishevelled homolog DVL-2	Dvl2	7.2	3	K	615	___1	-1.25695	0.595035
Q60838	sp|Q60838|DVL2_MOUSE Segment polarity protein dishevelled homolog DVL-2 OS=Mus musculus OX=10090 GN=Dvl2 PE=1 SV=2;sp|P51141|DVL1_MOUSE Segment polarity protein dishevelled homolog DVL-1 OS=Mus musculus OX=10090 GN=Dvl1 PE=1 SV=2;sp|Q61062|DVL3_MOUSE Segme	DVL2_MOUSE Segment polarity protein dishevelled homolog DVL-2	Dvl2	7.2	3	K	301	___1	-0.247537	0.559117
Q9JHU4	sp|Q9JHU4|DYHC1_MOUSE Cytoplasmic dynein 1 heavy chain 1 OS=Mus musculus OX=10090 GN=Dync1h1 PE=1 SV=2	DYHC1_MOUSE Cytoplasmic dynein 1 heavy chain 1	Dync1h1	3.5	13	K	574	___1	0.194019	0.300406
Q9JHU4	sp|Q9JHU4|DYHC1_MOUSE Cytoplasmic dynein 1 heavy chain 1 OS=Mus musculus OX=10090 GN=Dync1h1 PE=1 SV=2	DYHC1_MOUSE Cytoplasmic dynein 1 heavy chain 1	Dync1h1	3.5	13	K	3619	___1	0.231036	0.434652
Q9JHU4	sp|Q9JHU4|DYHC1_MOUSE Cytoplasmic dynein 1 heavy chain 1 OS=Mus musculus OX=10090 GN=Dync1h1 PE=1 SV=2	DYHC1_MOUSE Cytoplasmic dynein 1 heavy chain 1	Dync1h1	3.5	13	K	4202	___1	-0.547577	0.873238
Q9JHU4	sp|Q9JHU4|DYHC1_MOUSE Cytoplasmic dynein 1 heavy chain 1 OS=Mus musculus OX=10090 GN=Dync1h1 PE=1 SV=2	DYHC1_MOUSE Cytoplasmic dynein 1 heavy chain 1	Dync1h1	3.5	13	K	3755	___1	-1.59106	1.32071
Q9JHU4	sp|Q9JHU4|DYHC1_MOUSE Cytoplasmic dynein 1 heavy chain 1 OS=Mus musculus OX=10090 GN=Dync1h1 PE=1 SV=2	DYHC1_MOUSE Cytoplasmic dynein 1 heavy chain 1	Dync1h1	3.5	13	K	4404	___1	-0.200314	0.396902
O88487	sp|O88487|DC1I2_MOUSE Cytoplasmic dynein 1 intermediate chain 2 OS=Mus musculus OX=10090 GN=Dync1i2 PE=1 SV=1	DC1I2_MOUSE Cytoplasmic dynein 1 intermediate chain 2	Dync1i2	2.3	1	K	229	___1	0.115953	0.14566
P63168	sp|P63168|DYL1_MOUSE Dynein light chain 1, cytoplasmic OS=Mus musculus OX=10090 GN=Dynll1 PE=1 SV=1	DYL1_MOUSE Dynein light chain 1, cytoplasmic	Dynll1	13.5	1	K	36	___1	-0.0176843	0.0257426
P62627	sp|P62627|DLRB1_MOUSE Dynein light chain roadblock-type 1 OS=Mus musculus OX=10090 GN=Dynlrb1 PE=1 SV=3	DLRB1_MOUSE Dynein light chain roadblock-type 1	Dynlrb1	9.4	1	K	9	___1	-0.103937	0.253715
Q9D903	sp|Q9D903|EBP2_MOUSE Probable rRNA-processing protein EBP2 OS=Mus musculus OX=10090 GN=Ebna1bp2 PE=2 SV=1	EBP2_MOUSE Probable rRNA-processing protein EBP2	Ebna1bp2	10.5	3	K	218	___1	-0.405497	0.773336
Q9D903	sp|Q9D903|EBP2_MOUSE Probable rRNA-processing protein EBP2 OS=Mus musculus OX=10090 GN=Ebna1bp2 PE=2 SV=1	EBP2_MOUSE Probable rRNA-processing protein EBP2	Ebna1bp2	10.5	3	K	157	___1	0.0103544	0.00822685
P70245	sp|P70245|EBP_MOUSE 3-beta-hydroxysteroid-Delta(8),Delta(7)-isomerase OS=Mus musculus OX=10090 GN=Ebp PE=1 SV=3	EBP_MOUSE 3-beta-hydroxysteroid-Delta(8),Delta(7)-isomerase	Ebp	6.5	1	K	221	___1	-0.746964	1.5314
Q9CS74	sp|Q9CS74|ECD_MOUSE Protein ecdysoneless homolog OS=Mus musculus OX=10090 GN=Ecd PE=1 SV=2	ECD_MOUSE Protein ecdysoneless homolog	Ecd	3	2	K	463	___1	-0.426336	0.608883
Q8BH95	sp|Q8BH95|ECHM_MOUSE Enoyl-CoA hydratase, mitochondrial OS=Mus musculus OX=10090 GN=Echs1 PE=1 SV=1	ECHM_MOUSE Enoyl-CoA hydratase, mitochondrial	Echs1	9.7	2	K	101	___1	-0.417286	0.853024
Q8BH95	sp|Q8BH95|ECHM_MOUSE Enoyl-CoA hydratase, mitochondrial OS=Mus musculus OX=10090 GN=Echs1 PE=1 SV=1	ECHM_MOUSE Enoyl-CoA hydratase, mitochondrial	Echs1	9.7	2	K	204	___1	-0.272059	0.409514
Q9WUR2	sp|Q9WUR2|ECI2_MOUSE Enoyl-CoA delta isomerase 2 OS=Mus musculus OX=10090 GN=Eci2 PE=1 SV=2	ECI2_MOUSE Enoyl-CoA delta isomerase 2	Eci2	5.4	3	K	60	___1	0.70918	0.841833
Q9WUR2	sp|Q9WUR2|ECI2_MOUSE Enoyl-CoA delta isomerase 2 OS=Mus musculus OX=10090 GN=Eci2 PE=1 SV=2	ECI2_MOUSE Enoyl-CoA delta isomerase 2	Eci2	5.4	3	K	88	___1	1.23065	0.423293
Q6PDI5	sp|Q6PDI5|ECM29_MOUSE Proteasome adapter and scaffold protein ECM29 OS=Mus musculus OX=10090 GN=Ecpas PE=1 SV=3	ECM29_MOUSE Proteasome adapter and scaffold protein ECM29	Ecpas	4.6	6	K	280	___1	-0.00426785	0.00100232
Q3TZW0	sp|Q3TZW0|ECSCR_MOUSE Endothelial cell-specific chemotaxis regulator OS=Mus musculus OX=10090 GN=Ecscr PE=1 SV=2	ECSCR_MOUSE Endothelial cell-specific chemotaxis regulator	Ecscr	7	1	K	205	___1	2.00801	3.14512
Q3UJB9	sp|Q3UJB9|EDC4_MOUSE Enhancer of mRNA-decapping protein 4 OS=Mus musculus OX=10090 GN=Edc4 PE=1 SV=2	EDC4_MOUSE Enhancer of mRNA-decapping protein 4	Edc4	0.9	1	K	125	___1	-0.267814	0.525923
Q9JMG1	sp|Q9JMG1|EDF1_MOUSE Endothelial differentiation-related factor 1 OS=Mus musculus OX=10090 GN=Edf1 PE=1 SV=1	EDF1_MOUSE Endothelial differentiation-related factor 1	Edf1	31.8	4	K	93	___1	0.305476	0.917477
Q9JMG1	sp|Q9JMG1|EDF1_MOUSE Endothelial differentiation-related factor 1 OS=Mus musculus OX=10090 GN=Edf1 PE=1 SV=1	EDF1_MOUSE Endothelial differentiation-related factor 1	Edf1	31.8	4	K	102	___1	-0.00731214	0.0127154
Q9JMG1	sp|Q9JMG1|EDF1_MOUSE Endothelial differentiation-related factor 1 OS=Mus musculus OX=10090 GN=Edf1 PE=1 SV=1	EDF1_MOUSE Endothelial differentiation-related factor 1	Edf1	31.8	4	K	79	___1	-2.86684	0.600863
Q8BL66	sp|Q8BL66|EEA1_MOUSE Early endosome antigen 1 OS=Mus musculus OX=10090 GN=Eea1 PE=1 SV=2	EEA1_MOUSE Early endosome antigen 1	Eea1	6	5	K	115	___1	0.518557	0.23861
P10126	sp|P10126|EF1A1_MOUSE Elongation factor 1-alpha 1 OS=Mus musculus OX=10090 GN=Eef1a1 PE=1 SV=3	EF1A1_MOUSE Elongation factor 1-alpha 1	Eef1a1	32	22	K	450	___1	-1.0411	0.102403
P10126	sp|P10126|EF1A1_MOUSE Elongation factor 1-alpha 1 OS=Mus musculus OX=10090 GN=Eef1a1 PE=1 SV=3;sp|P62631|EF1A2_MOUSE Elongation factor 1-alpha 2 OS=Mus musculus OX=10090 GN=Eef1a2 PE=1 SV=1	EF1A1_MOUSE Elongation factor 1-alpha 1	Eef1a1	32	22	K	51	___1	0.261433	0.132073
P10126	sp|P10126|EF1A1_MOUSE Elongation factor 1-alpha 1 OS=Mus musculus OX=10090 GN=Eef1a1 PE=1 SV=3;sp|P62631|EF1A2_MOUSE Elongation factor 1-alpha 2 OS=Mus musculus OX=10090 GN=Eef1a2 PE=1 SV=1	EF1A1_MOUSE Elongation factor 1-alpha 1	Eef1a1	32	22	K	44	___1	0.0975583	0.170775
P10126	sp|P10126|EF1A1_MOUSE Elongation factor 1-alpha 1 OS=Mus musculus OX=10090 GN=Eef1a1 PE=1 SV=3	EF1A1_MOUSE Elongation factor 1-alpha 1	Eef1a1	32	22	K	395	___1	-2.12317	1.18702
P10126	sp|P10126|EF1A1_MOUSE Elongation factor 1-alpha 1 OS=Mus musculus OX=10090 GN=Eef1a1 PE=1 SV=3	EF1A1_MOUSE Elongation factor 1-alpha 1	Eef1a1	32	22	K	392	___1	0.200614	0.344726
P10126	sp|P10126|EF1A1_MOUSE Elongation factor 1-alpha 1 OS=Mus musculus OX=10090 GN=Eef1a1 PE=1 SV=3	EF1A1_MOUSE Elongation factor 1-alpha 1	Eef1a1	32	22	K	165	___1	0.216895	0.291135
P10126	sp|P10126|EF1A1_MOUSE Elongation factor 1-alpha 1 OS=Mus musculus OX=10090 GN=Eef1a1 PE=1 SV=3	EF1A1_MOUSE Elongation factor 1-alpha 1	Eef1a1	32	22	K	154	___1	-0.161963	0.261034
P10126	sp|P10126|EF1A1_MOUSE Elongation factor 1-alpha 1 OS=Mus musculus OX=10090 GN=Eef1a1 PE=1 SV=3	EF1A1_MOUSE Elongation factor 1-alpha 1	Eef1a1	32	22	K	439	___1	0.108345	0.147971
P10126	sp|P10126|EF1A1_MOUSE Elongation factor 1-alpha 1 OS=Mus musculus OX=10090 GN=Eef1a1 PE=1 SV=3;sp|P62631|EF1A2_MOUSE Elongation factor 1-alpha 2 OS=Mus musculus OX=10090 GN=Eef1a2 PE=1 SV=1	EF1A1_MOUSE Elongation factor 1-alpha 1	Eef1a1	32	22	K	41	___1	1.20458	0.439853
P10126	sp|P10126|EF1A1_MOUSE Elongation factor 1-alpha 1 OS=Mus musculus OX=10090 GN=Eef1a1 PE=1 SV=3	EF1A1_MOUSE Elongation factor 1-alpha 1	Eef1a1	32	22	K	450	___2	-0.219377	0.297711
P10126	sp|P10126|EF1A1_MOUSE Elongation factor 1-alpha 1 OS=Mus musculus OX=10090 GN=Eef1a1 PE=1 SV=3	EF1A1_MOUSE Elongation factor 1-alpha 1	Eef1a1	32	22	K	453	___2	-0.219377	0.297711
O70251	sp|O70251|EF1B_MOUSE Elongation factor 1-beta OS=Mus musculus OX=10090 GN=Eef1b PE=1 SV=5	EF1B_MOUSE Elongation factor 1-beta	Eef1b	15.6	2	K	78	___1	-1.61619	0.529141
P57776	sp|P57776|EF1D_MOUSE Elongation factor 1-delta OS=Mus musculus OX=10090 GN=Eef1d PE=1 SV=3	EF1D_MOUSE Elongation factor 1-delta	Eef1d	24.9	5	K	117	___1	-0.130227	0.281818
Q9D8N0	sp|Q9D8N0|EF1G_MOUSE Elongation factor 1-gamma OS=Mus musculus OX=10090 GN=Eef1g PE=1 SV=3	EF1G_MOUSE Elongation factor 1-gamma	Eef1g	25.4	12	K	277	___1	1.28891	0.381009
Q9D8N0	sp|Q9D8N0|EF1G_MOUSE Elongation factor 1-gamma OS=Mus musculus OX=10090 GN=Eef1g PE=1 SV=3	EF1G_MOUSE Elongation factor 1-gamma	Eef1g	25.4	12	K	434	___1	-0.249308	0.347743
Q9D8N0	sp|Q9D8N0|EF1G_MOUSE Elongation factor 1-gamma OS=Mus musculus OX=10090 GN=Eef1g PE=1 SV=3	EF1G_MOUSE Elongation factor 1-gamma	Eef1g	25.4	12	K	227	___1	-0.390405	0.672189
Q9D8N0	sp|Q9D8N0|EF1G_MOUSE Elongation factor 1-gamma OS=Mus musculus OX=10090 GN=Eef1g PE=1 SV=3	EF1G_MOUSE Elongation factor 1-gamma	Eef1g	25.4	12	K	147	___1	0.204734	0.19501
Q9D8N0	sp|Q9D8N0|EF1G_MOUSE Elongation factor 1-gamma OS=Mus musculus OX=10090 GN=Eef1g PE=1 SV=3	EF1G_MOUSE Elongation factor 1-gamma	Eef1g	25.4	12	K	220	___1	-0.00205612	0.00238825
Q9D8N0	sp|Q9D8N0|EF1G_MOUSE Elongation factor 1-gamma OS=Mus musculus OX=10090 GN=Eef1g PE=1 SV=3	EF1G_MOUSE Elongation factor 1-gamma	Eef1g	25.4	12	K	401	___1	-0.846979	0.457675
Q9D8N0	sp|Q9D8N0|EF1G_MOUSE Elongation factor 1-gamma OS=Mus musculus OX=10090 GN=Eef1g PE=1 SV=3	EF1G_MOUSE Elongation factor 1-gamma	Eef1g	25.4	12	K	132	___1	-1.02384	0.431562
Q9D8N0	sp|Q9D8N0|EF1G_MOUSE Elongation factor 1-gamma OS=Mus musculus OX=10090 GN=Eef1g PE=1 SV=3	EF1G_MOUSE Elongation factor 1-gamma	Eef1g	25.4	12	K	294	___1	0.893133	0.302274
P58252	sp|P58252|EF2_MOUSE Elongation factor 2 OS=Mus musculus OX=10090 GN=Eef2 PE=1 SV=2	EF2_MOUSE Elongation factor 2	Eef2	33.6	29	K	445	___1	-0.0357393	0.0615759
P58252	sp|P58252|EF2_MOUSE Elongation factor 2 OS=Mus musculus OX=10090 GN=Eef2 PE=1 SV=2	EF2_MOUSE Elongation factor 2	Eef2	33.6	29	K	314	___1	0.213875	1.34765
P58252	sp|P58252|EF2_MOUSE Elongation factor 2 OS=Mus musculus OX=10090 GN=Eef2 PE=1 SV=2	EF2_MOUSE Elongation factor 2	Eef2	33.6	29	K	318	___1	-0.386997	1.019
P58252	sp|P58252|EF2_MOUSE Elongation factor 2 OS=Mus musculus OX=10090 GN=Eef2 PE=1 SV=2	EF2_MOUSE Elongation factor 2	Eef2	33.6	29	K	239	___1	0.247289	0.720514
P58252	sp|P58252|EF2_MOUSE Elongation factor 2 OS=Mus musculus OX=10090 GN=Eef2 PE=1 SV=2	EF2_MOUSE Elongation factor 2	Eef2	33.6	29	K	275	___1	-0.29301	0.483159
P58252	sp|P58252|EF2_MOUSE Elongation factor 2 OS=Mus musculus OX=10090 GN=Eef2 PE=1 SV=2	EF2_MOUSE Elongation factor 2	Eef2	33.6	29	K	572	___1	-0.171639	0.342486
P58252	sp|P58252|EF2_MOUSE Elongation factor 2 OS=Mus musculus OX=10090 GN=Eef2 PE=1 SV=2	EF2_MOUSE Elongation factor 2	Eef2	33.6	29	K	322	___1	-0.305251	1.12075
P58252	sp|P58252|EF2_MOUSE Elongation factor 2 OS=Mus musculus OX=10090 GN=Eef2 PE=1 SV=2	EF2_MOUSE Elongation factor 2	Eef2	33.6	29	K	512	___1	-0.0550995	0.234072
P58252	sp|P58252|EF2_MOUSE Elongation factor 2 OS=Mus musculus OX=10090 GN=Eef2 PE=1 SV=2	EF2_MOUSE Elongation factor 2	Eef2	33.6	29	K	272	___1	0.428544	0.667704
P58252	sp|P58252|EF2_MOUSE Elongation factor 2 OS=Mus musculus OX=10090 GN=Eef2 PE=1 SV=2	EF2_MOUSE Elongation factor 2	Eef2	33.6	29	K	638	___1	2.84959	0.765494
O08796	sp|O08796|EF2K_MOUSE Eukaryotic elongation factor 2 kinase OS=Mus musculus OX=10090 GN=Eef2k PE=1 SV=1	EF2K_MOUSE Eukaryotic elongation factor 2 kinase	Eef2k	1.4	1	K	346	___1	-1.50285	0.932744
Q9JHW4	sp|Q9JHW4|SELB_MOUSE Selenocysteine-specific elongation factor OS=Mus musculus OX=10090 GN=Eefsec PE=1 SV=2	SELB_MOUSE Selenocysteine-specific elongation factor	Eefsec	6.9	3	K	38	___1	-0.424283	0.550731
Q8BG67	sp|Q8BG67|EFR3A_MOUSE Protein EFR3 homolog A OS=Mus musculus OX=10090 GN=Efr3a PE=1 SV=1	EFR3A_MOUSE Protein EFR3 homolog A	Efr3a	2	1	K	369	___1	0.426202	0.355578
O08810	sp|O08810|U5S1_MOUSE 116 kDa U5 small nuclear ribonucleoprotein component OS=Mus musculus OX=10090 GN=Eftud2 PE=1 SV=1	U5S1_MOUSE 116 kDa U5 small nuclear ribonucleoprotein component	Eftud2	9.3	8	K	181	___1	-0.268445	0.0906525
O08810	sp|O08810|U5S1_MOUSE 116 kDa U5 small nuclear ribonucleoprotein component OS=Mus musculus OX=10090 GN=Eftud2 PE=1 SV=1	U5S1_MOUSE 116 kDa U5 small nuclear ribonucleoprotein component	Eftud2	9.3	8	K	404	___1	-2.31638	0.642916
Q01279	sp|Q01279|EGFR_MOUSE Epidermal growth factor receptor OS=Mus musculus OX=10090 GN=Egfr PE=1 SV=1	EGFR_MOUSE Epidermal growth factor receptor	Egfr	2.1	2	K	869	___1	2.36962	0.936794
Q9WVK4	sp|Q9WVK4|EHD1_MOUSE EH domain-containing protein 1 OS=Mus musculus OX=10090 GN=Ehd1 PE=1 SV=1	EHD1_MOUSE EH domain-containing protein 1	Ehd1	14.4	6	K	7	___1	-0.504707	1.27835
Q9WVK4	sp|Q9WVK4|EHD1_MOUSE EH domain-containing protein 1 OS=Mus musculus OX=10090 GN=Ehd1 PE=1 SV=1	EHD1_MOUSE EH domain-containing protein 1	Ehd1	14.4	6	K	475	___1	0.187217	0.432623
Q9WVK4	sp|Q9WVK4|EHD1_MOUSE EH domain-containing protein 1 OS=Mus musculus OX=10090 GN=Ehd1 PE=1 SV=1;sp|Q9QXY6|EHD3_MOUSE EH domain-containing protein 3 OS=Mus musculus OX=10090 GN=Ehd3 PE=1 SV=2	EHD1_MOUSE EH domain-containing protein 1	Ehd1	14.4	6	K	220	___1	-0.545753	1.09111
Q9EQP2	sp|Q9EQP2|EHD4_MOUSE EH domain-containing protein 4 OS=Mus musculus OX=10090 GN=Ehd4 PE=1 SV=1	EHD4_MOUSE EH domain-containing protein 4	Ehd4	3.1	1	K	165	___1	0.62934	0.920766
Q5DW34	sp|Q5DW34|EHMT1_MOUSE Histone-lysine N-methyltransferase EHMT1 OS=Mus musculus OX=10090 GN=Ehmt1 PE=1 SV=2	EHMT1_MOUSE Histone-lysine N-methyltransferase EHMT1	Ehmt1	3.8	4	K	1006	___1	-0.417039	0.672123
Q5DW34	sp|Q5DW34|EHMT1_MOUSE Histone-lysine N-methyltransferase EHMT1 OS=Mus musculus OX=10090 GN=Ehmt1 PE=1 SV=2	EHMT1_MOUSE Histone-lysine N-methyltransferase EHMT1	Ehmt1	3.8	4	K	825	___1	-0.37203	1.17806
Q9DCR4	sp|Q9DCR4|EID1_MOUSE EP300-interacting inhibitor of differentiation 1 OS=Mus musculus OX=10090 GN=Eid1 PE=1 SV=2	EID1_MOUSE EP300-interacting inhibitor of differentiation 1	Eid1	8.3	1	K	103	___1	-1.19364	0.444144
P48024	sp|P48024|EIF1_MOUSE Eukaryotic translation initiation factor 1 OS=Mus musculus OX=10090 GN=Eif1 PE=1 SV=2	EIF1_MOUSE Eukaryotic translation initiation factor 1	Eif1	22.1	1	K	109	___1	-0.117547	0.647172
P48024	sp|P48024|EIF1_MOUSE Eukaryotic translation initiation factor 1 OS=Mus musculus OX=10090 GN=Eif1 PE=1 SV=2;sp|Q9CXU9|EIF1B_MOUSE Eukaryotic translation initiation factor 1b OS=Mus musculus OX=10090 GN=Eif1b PE=1 SV=2	EIF1_MOUSE Eukaryotic translation initiation factor 1	Eif1	22.1	1	K	42	___1	-0.524426	0.370796
P48024	sp|P48024|EIF1_MOUSE Eukaryotic translation initiation factor 1 OS=Mus musculus OX=10090 GN=Eif1 PE=1 SV=2;sp|Q9CXU9|EIF1B_MOUSE Eukaryotic translation initiation factor 1b OS=Mus musculus OX=10090 GN=Eif1b PE=1 SV=2	EIF1_MOUSE Eukaryotic translation initiation factor 1	Eif1	22.1	1	K	56	___1	-0.378382	0.497411
Q8BMJ3	sp|Q8BMJ3|IF1AX_MOUSE Eukaryotic translation initiation factor 1A, X-chromosomal OS=Mus musculus OX=10090 GN=Eif1ax PE=2 SV=3;sp|Q60872|IF1A_MOUSE Eukaryotic translation initiation factor 1A OS=Mus musculus OX=10090 GN=Eif1a PE=2 SV=3	IF1AX_MOUSE Eukaryotic translation initiation factor 1A, X-chromosomal	Eif1ax	28.5	3	K	88	___1	3.04718	0.973598
Q8BMJ3	sp|Q8BMJ3|IF1AX_MOUSE Eukaryotic translation initiation factor 1A, X-chromosomal OS=Mus musculus OX=10090 GN=Eif1ax PE=2 SV=3;sp|Q60872|IF1A_MOUSE Eukaryotic translation initiation factor 1A OS=Mus musculus OX=10090 GN=Eif1a PE=2 SV=3	IF1AX_MOUSE Eukaryotic translation initiation factor 1A, X-chromosomal	Eif1ax	28.5	3	K	29	___1	-0.335399	0.317301
Q8BMJ3	sp|Q8BMJ3|IF1AX_MOUSE Eukaryotic translation initiation factor 1A, X-chromosomal OS=Mus musculus OX=10090 GN=Eif1ax PE=2 SV=3;sp|Q60872|IF1A_MOUSE Eukaryotic translation initiation factor 1A OS=Mus musculus OX=10090 GN=Eif1a PE=2 SV=3	IF1AX_MOUSE Eukaryotic translation initiation factor 1A, X-chromosomal	Eif1ax	28.5	3	K	104	___1	0.177498	0.304095
Q8BJW6	sp|Q8BJW6|EIF2A_MOUSE Eukaryotic translation initiation factor 2A OS=Mus musculus OX=10090 GN=Eif2a PE=1 SV=2	EIF2A_MOUSE Eukaryotic translation initiation factor 2A	Eif2a	11.7	6	K	541	___1	0.855574	0.518709
Q8BJW6	sp|Q8BJW6|EIF2A_MOUSE Eukaryotic translation initiation factor 2A OS=Mus musculus OX=10090 GN=Eif2a PE=1 SV=2	EIF2A_MOUSE Eukaryotic translation initiation factor 2A	Eif2a	11.7	6	K	427	___1	-0.661004	0.501438
Q8BJW6	sp|Q8BJW6|EIF2A_MOUSE Eukaryotic translation initiation factor 2A OS=Mus musculus OX=10090 GN=Eif2a PE=1 SV=2	EIF2A_MOUSE Eukaryotic translation initiation factor 2A	Eif2a	11.7	6	K	192	___1	-2.15308	0.947714
Q03963	sp|Q03963|E2AK2_MOUSE Interferon-induced, double-stranded RNA-activated protein kinase OS=Mus musculus OX=10090 GN=Eif2ak2 PE=1 SV=2	E2AK2_MOUSE Interferon-induced, double-stranded RNA-activated protein kinase	Eif2ak2	2.7	1	K	12	___1	-0.515749	0.634752
Q99LC8	sp|Q99LC8|EI2BA_MOUSE Translation initiation factor eIF-2B subunit alpha OS=Mus musculus OX=10090 GN=Eif2b1 PE=1 SV=1	EI2BA_MOUSE Translation initiation factor eIF-2B subunit alpha	Eif2b1	11.1	3	K	258	___1	-0.317704	0.722597
Q99LC8	sp|Q99LC8|EI2BA_MOUSE Translation initiation factor eIF-2B subunit alpha OS=Mus musculus OX=10090 GN=Eif2b1 PE=1 SV=1	EI2BA_MOUSE Translation initiation factor eIF-2B subunit alpha	Eif2b1	11.1	3	K	38	___1	-0.742668	0.415144
Q99LD9	sp|Q99LD9|EI2BB_MOUSE Translation initiation factor eIF-2B subunit beta OS=Mus musculus OX=10090 GN=Eif2b2 PE=1 SV=1	EI2BB_MOUSE Translation initiation factor eIF-2B subunit beta	Eif2b2	3.7	1	K	7	___1	-0.782876	0.530437
Q8CHW4	sp|Q8CHW4|EI2BE_MOUSE Translation initiation factor eIF-2B subunit epsilon OS=Mus musculus OX=10090 GN=Eif2b5 PE=1 SV=1	EI2BE_MOUSE Translation initiation factor eIF-2B subunit epsilon	Eif2b5	1.8	1	K	501	___1	-0.00917371	0.0351055
Q6ZWX6	sp|Q6ZWX6|IF2A_MOUSE Eukaryotic translation initiation factor 2 subunit 1 OS=Mus musculus OX=10090 GN=Eif2s1 PE=1 SV=3	IF2A_MOUSE Eukaryotic translation initiation factor 2 subunit 1	Eif2s1	6.7	2	K	190	___1	0.252979	1.14959
Q6ZWX6	sp|Q6ZWX6|IF2A_MOUSE Eukaryotic translation initiation factor 2 subunit 1 OS=Mus musculus OX=10090 GN=Eif2s1 PE=1 SV=3	IF2A_MOUSE Eukaryotic translation initiation factor 2 subunit 1	Eif2s1	6.7	2	K	80	___1	0.518	1.03862
Q99L45	sp|Q99L45|IF2B_MOUSE Eukaryotic translation initiation factor 2 subunit 2 OS=Mus musculus OX=10090 GN=Eif2s2 PE=1 SV=1	IF2B_MOUSE Eukaryotic translation initiation factor 2 subunit 2	Eif2s2	22.4	6	K	197	___1	0.0757001	0.0529281
Q99L45	sp|Q99L45|IF2B_MOUSE Eukaryotic translation initiation factor 2 subunit 2 OS=Mus musculus OX=10090 GN=Eif2s2 PE=1 SV=1	IF2B_MOUSE Eukaryotic translation initiation factor 2 subunit 2	Eif2s2	22.4	6	K	52	___1	0.211413	0.374334
Q99L45	sp|Q99L45|IF2B_MOUSE Eukaryotic translation initiation factor 2 subunit 2 OS=Mus musculus OX=10090 GN=Eif2s2 PE=1 SV=1	IF2B_MOUSE Eukaryotic translation initiation factor 2 subunit 2	Eif2s2	22.4	6	K	263	___1	0.87741	0.2786
Q99L45	sp|Q99L45|IF2B_MOUSE Eukaryotic translation initiation factor 2 subunit 2 OS=Mus musculus OX=10090 GN=Eif2s2 PE=1 SV=1	IF2B_MOUSE Eukaryotic translation initiation factor 2 subunit 2	Eif2s2	22.4	6	K	203	___1	-0.242055	0.407219
Q99L45	sp|Q99L45|IF2B_MOUSE Eukaryotic translation initiation factor 2 subunit 2 OS=Mus musculus OX=10090 GN=Eif2s2 PE=1 SV=1	IF2B_MOUSE Eukaryotic translation initiation factor 2 subunit 2	Eif2s2	22.4	6	K	322	___1	0.326883	0.757269
Q9Z0N1	sp|Q9Z0N1|IF2G_MOUSE Eukaryotic translation initiation factor 2 subunit 3, X-linked OS=Mus musculus OX=10090 GN=Eif2s3x PE=1 SV=2;sp|Q9Z0N2|IF2H_MOUSE Eukaryotic translation initiation factor 2 subunit 3, Y-linked OS=Mus musculus OX=10090 GN=Eif2s3y PE=1 S	IF2G_MOUSE Eukaryotic translation initiation factor 2 subunit 3, X-linked	Eif2s3x	26.1	10	K	285	___1	1.02277	0.265906
Q9Z0N1	sp|Q9Z0N1|IF2G_MOUSE Eukaryotic translation initiation factor 2 subunit 3, X-linked OS=Mus musculus OX=10090 GN=Eif2s3x PE=1 SV=2	IF2G_MOUSE Eukaryotic translation initiation factor 2 subunit 3, X-linked	Eif2s3x	26.1	10	K	466	___1	0.0415885	0.074831
Q9Z0N1	sp|Q9Z0N1|IF2G_MOUSE Eukaryotic translation initiation factor 2 subunit 3, X-linked OS=Mus musculus OX=10090 GN=Eif2s3x PE=1 SV=2;sp|Q9Z0N2|IF2H_MOUSE Eukaryotic translation initiation factor 2 subunit 3, Y-linked OS=Mus musculus OX=10090 GN=Eif2s3y PE=1 S	IF2G_MOUSE Eukaryotic translation initiation factor 2 subunit 3, X-linked	Eif2s3x	26.1	10	K	196	___1	0.126568	0.193937
Q9Z0N1	sp|Q9Z0N1|IF2G_MOUSE Eukaryotic translation initiation factor 2 subunit 3, X-linked OS=Mus musculus OX=10090 GN=Eif2s3x PE=1 SV=2;sp|Q9Z0N2|IF2H_MOUSE Eukaryotic translation initiation factor 2 subunit 3, Y-linked OS=Mus musculus OX=10090 GN=Eif2s3y PE=1 S	IF2G_MOUSE Eukaryotic translation initiation factor 2 subunit 3, X-linked	Eif2s3x	26.1	10	K	87	___1	-2.50697	3.00293
Q9Z0N1	sp|Q9Z0N1|IF2G_MOUSE Eukaryotic translation initiation factor 2 subunit 3, X-linked OS=Mus musculus OX=10090 GN=Eif2s3x PE=1 SV=2;sp|Q9Z0N2|IF2H_MOUSE Eukaryotic translation initiation factor 2 subunit 3, Y-linked OS=Mus musculus OX=10090 GN=Eif2s3y PE=1 S	IF2G_MOUSE Eukaryotic translation initiation factor 2 subunit 3, X-linked	Eif2s3x	26.1	10	K	59	___1	-0.208092	0.634025
Q9Z0N1	sp|Q9Z0N1|IF2G_MOUSE Eukaryotic translation initiation factor 2 subunit 3, X-linked OS=Mus musculus OX=10090 GN=Eif2s3x PE=1 SV=2	IF2G_MOUSE Eukaryotic translation initiation factor 2 subunit 3, X-linked	Eif2s3x	26.1	10	K	303	___1	0.509118	0.531771
Q9Z0N1	sp|Q9Z0N1|IF2G_MOUSE Eukaryotic translation initiation factor 2 subunit 3, X-linked OS=Mus musculus OX=10090 GN=Eif2s3x PE=1 SV=2;sp|Q9Z0N2|IF2H_MOUSE Eukaryotic translation initiation factor 2 subunit 3, Y-linked OS=Mus musculus OX=10090 GN=Eif2s3y PE=1 S	IF2G_MOUSE Eukaryotic translation initiation factor 2 subunit 3, X-linked	Eif2s3x	26.1	10	K	421	___1	-0.00687345	0.021796
P23116	sp|P23116|EIF3A_MOUSE Eukaryotic translation initiation factor 3 subunit A OS=Mus musculus OX=10090 GN=Eif3a PE=1 SV=5	EIF3A_MOUSE Eukaryotic translation initiation factor 3 subunit A	Eif3a	12.3	18	K	824	___1	-0.601655	0.893732
P23116	sp|P23116|EIF3A_MOUSE Eukaryotic translation initiation factor 3 subunit A OS=Mus musculus OX=10090 GN=Eif3a PE=1 SV=5	EIF3A_MOUSE Eukaryotic translation initiation factor 3 subunit A	Eif3a	12.3	18	K	23	___1	0.653137	0.294197
P23116	sp|P23116|EIF3A_MOUSE Eukaryotic translation initiation factor 3 subunit A OS=Mus musculus OX=10090 GN=Eif3a PE=1 SV=5	EIF3A_MOUSE Eukaryotic translation initiation factor 3 subunit A	Eif3a	12.3	18	K	95	___1	0.740159	0.292949
P23116	sp|P23116|EIF3A_MOUSE Eukaryotic translation initiation factor 3 subunit A OS=Mus musculus OX=10090 GN=Eif3a PE=1 SV=5	EIF3A_MOUSE Eukaryotic translation initiation factor 3 subunit A	Eif3a	12.3	18	K	603	___1	0.193958	0.287368
P23116	sp|P23116|EIF3A_MOUSE Eukaryotic translation initiation factor 3 subunit A OS=Mus musculus OX=10090 GN=Eif3a PE=1 SV=5	EIF3A_MOUSE Eukaryotic translation initiation factor 3 subunit A	Eif3a	12.3	18	K	651	___1	-0.313138	0.568429
P23116	sp|P23116|EIF3A_MOUSE Eukaryotic translation initiation factor 3 subunit A OS=Mus musculus OX=10090 GN=Eif3a PE=1 SV=5	EIF3A_MOUSE Eukaryotic translation initiation factor 3 subunit A	Eif3a	12.3	18	K	351	___1	0.354373	0.382774
P23116	sp|P23116|EIF3A_MOUSE Eukaryotic translation initiation factor 3 subunit A OS=Mus musculus OX=10090 GN=Eif3a PE=1 SV=5	EIF3A_MOUSE Eukaryotic translation initiation factor 3 subunit A	Eif3a	12.3	18	K	775	___1	-0.513545	1.96249
P23116	sp|P23116|EIF3A_MOUSE Eukaryotic translation initiation factor 3 subunit A OS=Mus musculus OX=10090 GN=Eif3a PE=1 SV=5	EIF3A_MOUSE Eukaryotic translation initiation factor 3 subunit A	Eif3a	12.3	18	K	45	___1	-2.01977	1.45859
P23116	sp|P23116|EIF3A_MOUSE Eukaryotic translation initiation factor 3 subunit A OS=Mus musculus OX=10090 GN=Eif3a PE=1 SV=5	EIF3A_MOUSE Eukaryotic translation initiation factor 3 subunit A	Eif3a	12.3	18	K	720	___1	0.0057888	0.00712526
Q8JZQ9	sp|Q8JZQ9|EIF3B_MOUSE Eukaryotic translation initiation factor 3 subunit B OS=Mus musculus OX=10090 GN=Eif3b PE=1 SV=1	EIF3B_MOUSE Eukaryotic translation initiation factor 3 subunit B	Eif3b	19.1	13	K	63	___1	0.491869	0.351272
Q8JZQ9	sp|Q8JZQ9|EIF3B_MOUSE Eukaryotic translation initiation factor 3 subunit B OS=Mus musculus OX=10090 GN=Eif3b PE=1 SV=1	EIF3B_MOUSE Eukaryotic translation initiation factor 3 subunit B	Eif3b	19.1	13	K	733	___1	-0.00711632	0.0136726
Q8JZQ9	sp|Q8JZQ9|EIF3B_MOUSE Eukaryotic translation initiation factor 3 subunit B OS=Mus musculus OX=10090 GN=Eif3b PE=1 SV=1	EIF3B_MOUSE Eukaryotic translation initiation factor 3 subunit B	Eif3b	19.1	13	K	541	___1	1.26589	0.459867
Q8JZQ9	sp|Q8JZQ9|EIF3B_MOUSE Eukaryotic translation initiation factor 3 subunit B OS=Mus musculus OX=10090 GN=Eif3b PE=1 SV=1	EIF3B_MOUSE Eukaryotic translation initiation factor 3 subunit B	Eif3b	19.1	13	K	205	___1	0.188402	0.859802
Q8JZQ9	sp|Q8JZQ9|EIF3B_MOUSE Eukaryotic translation initiation factor 3 subunit B OS=Mus musculus OX=10090 GN=Eif3b PE=1 SV=1	EIF3B_MOUSE Eukaryotic translation initiation factor 3 subunit B	Eif3b	19.1	13	K	246	___1	0.808179	0.768912
Q8JZQ9	sp|Q8JZQ9|EIF3B_MOUSE Eukaryotic translation initiation factor 3 subunit B OS=Mus musculus OX=10090 GN=Eif3b PE=1 SV=1	EIF3B_MOUSE Eukaryotic translation initiation factor 3 subunit B	Eif3b	19.1	13	K	98	___1	0.270633	0.472899
Q8JZQ9	sp|Q8JZQ9|EIF3B_MOUSE Eukaryotic translation initiation factor 3 subunit B OS=Mus musculus OX=10090 GN=Eif3b PE=1 SV=1	EIF3B_MOUSE Eukaryotic translation initiation factor 3 subunit B	Eif3b	19.1	13	K	718	___1	0.436032	0.895215
Q8R1B4	sp|Q8R1B4|EIF3C_MOUSE Eukaryotic translation initiation factor 3 subunit C OS=Mus musculus OX=10090 GN=Eif3c PE=1 SV=1	EIF3C_MOUSE Eukaryotic translation initiation factor 3 subunit C	Eif3c	13.8	11	K	740	___1	-0.206373	0.212619
Q8R1B4	sp|Q8R1B4|EIF3C_MOUSE Eukaryotic translation initiation factor 3 subunit C OS=Mus musculus OX=10090 GN=Eif3c PE=1 SV=1	EIF3C_MOUSE Eukaryotic translation initiation factor 3 subunit C	Eif3c	13.8	11	K	330	___1	0.0998739	0.366675
Q8R1B4	sp|Q8R1B4|EIF3C_MOUSE Eukaryotic translation initiation factor 3 subunit C OS=Mus musculus OX=10090 GN=Eif3c PE=1 SV=1	EIF3C_MOUSE Eukaryotic translation initiation factor 3 subunit C	Eif3c	13.8	11	K	318	___1	0.637649	0.288793
Q8R1B4	sp|Q8R1B4|EIF3C_MOUSE Eukaryotic translation initiation factor 3 subunit C OS=Mus musculus OX=10090 GN=Eif3c PE=1 SV=1	EIF3C_MOUSE Eukaryotic translation initiation factor 3 subunit C	Eif3c	13.8	11	K	136	___1	-0.294515	0.181912
Q8R1B4	sp|Q8R1B4|EIF3C_MOUSE Eukaryotic translation initiation factor 3 subunit C OS=Mus musculus OX=10090 GN=Eif3c PE=1 SV=1	EIF3C_MOUSE Eukaryotic translation initiation factor 3 subunit C	Eif3c	13.8	11	K	625	___1	-0.104584	0.0872134
Q8R1B4	sp|Q8R1B4|EIF3C_MOUSE Eukaryotic translation initiation factor 3 subunit C OS=Mus musculus OX=10090 GN=Eif3c PE=1 SV=1	EIF3C_MOUSE Eukaryotic translation initiation factor 3 subunit C	Eif3c	13.8	11	K	529	___1	-0.770079	0.419628
Q8R1B4	sp|Q8R1B4|EIF3C_MOUSE Eukaryotic translation initiation factor 3 subunit C OS=Mus musculus OX=10090 GN=Eif3c PE=1 SV=1	EIF3C_MOUSE Eukaryotic translation initiation factor 3 subunit C	Eif3c	13.8	11	K	46	___1	-1.61962	1.44557
Q8R1B4	sp|Q8R1B4|EIF3C_MOUSE Eukaryotic translation initiation factor 3 subunit C OS=Mus musculus OX=10090 GN=Eif3c PE=1 SV=1	EIF3C_MOUSE Eukaryotic translation initiation factor 3 subunit C	Eif3c	13.8	11	K	99	___1	0.0579185	0.0955213
O70194	sp|O70194|EIF3D_MOUSE Eukaryotic translation initiation factor 3 subunit D OS=Mus musculus OX=10090 GN=Eif3d PE=1 SV=2	EIF3D_MOUSE Eukaryotic translation initiation factor 3 subunit D	Eif3d	11.9	8	K	514	___1	-0.0797933	0.524684
O70194	sp|O70194|EIF3D_MOUSE Eukaryotic translation initiation factor 3 subunit D OS=Mus musculus OX=10090 GN=Eif3d PE=1 SV=2	EIF3D_MOUSE Eukaryotic translation initiation factor 3 subunit D	Eif3d	11.9	8	K	426	___1	2.31461	0.833177
O70194	sp|O70194|EIF3D_MOUSE Eukaryotic translation initiation factor 3 subunit D OS=Mus musculus OX=10090 GN=Eif3d PE=1 SV=2	EIF3D_MOUSE Eukaryotic translation initiation factor 3 subunit D	Eif3d	11.9	8	K	41	___1	-0.359221	1.51838
O70194	sp|O70194|EIF3D_MOUSE Eukaryotic translation initiation factor 3 subunit D OS=Mus musculus OX=10090 GN=Eif3d PE=1 SV=2	EIF3D_MOUSE Eukaryotic translation initiation factor 3 subunit D	Eif3d	11.9	8	K	53	___1	-0.388573	0.994624
O70194	sp|O70194|EIF3D_MOUSE Eukaryotic translation initiation factor 3 subunit D OS=Mus musculus OX=10090 GN=Eif3d PE=1 SV=2	EIF3D_MOUSE Eukaryotic translation initiation factor 3 subunit D	Eif3d	11.9	8	K	510	___1	-0.849481	0.575511
P60229	sp|P60229|EIF3E_MOUSE Eukaryotic translation initiation factor 3 subunit E OS=Mus musculus OX=10090 GN=Eif3e PE=1 SV=1	EIF3E_MOUSE Eukaryotic translation initiation factor 3 subunit E	Eif3e	22.2	8	K	35	___1	-0.0449842	0.0532758
P60229	sp|P60229|EIF3E_MOUSE Eukaryotic translation initiation factor 3 subunit E OS=Mus musculus OX=10090 GN=Eif3e PE=1 SV=1	EIF3E_MOUSE Eukaryotic translation initiation factor 3 subunit E	Eif3e	22.2	8	K	383	___1	-0.12999	0.393245
P60229	sp|P60229|EIF3E_MOUSE Eukaryotic translation initiation factor 3 subunit E OS=Mus musculus OX=10090 GN=Eif3e PE=1 SV=1	EIF3E_MOUSE Eukaryotic translation initiation factor 3 subunit E	Eif3e	22.2	8	K	424	___1	-0.988097	0.666163
Q9Z1D1	sp|Q9Z1D1|EIF3G_MOUSE Eukaryotic translation initiation factor 3 subunit G OS=Mus musculus OX=10090 GN=Eif3g PE=1 SV=2	EIF3G_MOUSE Eukaryotic translation initiation factor 3 subunit G	Eif3g	10	4	K	195	___1	-2.61493	3.3192
Q9Z1D1	sp|Q9Z1D1|EIF3G_MOUSE Eukaryotic translation initiation factor 3 subunit G OS=Mus musculus OX=10090 GN=Eif3g PE=1 SV=2	EIF3G_MOUSE Eukaryotic translation initiation factor 3 subunit G	Eif3g	10	4	K	209	___1	0.0414906	0.139852
Q9Z1D1	sp|Q9Z1D1|EIF3G_MOUSE Eukaryotic translation initiation factor 3 subunit G OS=Mus musculus OX=10090 GN=Eif3g PE=1 SV=2	EIF3G_MOUSE Eukaryotic translation initiation factor 3 subunit G	Eif3g	10	4	K	71	___1	-0.0859152	0.16142
Q91WK2	sp|Q91WK2|EIF3H_MOUSE Eukaryotic translation initiation factor 3 subunit H OS=Mus musculus OX=10090 GN=Eif3h PE=1 SV=1	EIF3H_MOUSE Eukaryotic translation initiation factor 3 subunit H	Eif3h	11.6	5	K	188	___1	1.0384	0.619912
Q91WK2	sp|Q91WK2|EIF3H_MOUSE Eukaryotic translation initiation factor 3 subunit H OS=Mus musculus OX=10090 GN=Eif3h PE=1 SV=1	EIF3H_MOUSE Eukaryotic translation initiation factor 3 subunit H	Eif3h	11.6	5	K	24	___1	3.50647	1.13182
Q91WK2	sp|Q91WK2|EIF3H_MOUSE Eukaryotic translation initiation factor 3 subunit H OS=Mus musculus OX=10090 GN=Eif3h PE=1 SV=1	EIF3H_MOUSE Eukaryotic translation initiation factor 3 subunit H	Eif3h	11.6	5	K	306	___1	0.468839	0.146262
Q9QZD9	sp|Q9QZD9|EIF3I_MOUSE Eukaryotic translation initiation factor 3 subunit I OS=Mus musculus OX=10090 GN=Eif3i PE=1 SV=1	EIF3I_MOUSE Eukaryotic translation initiation factor 3 subunit I	Eif3i	22.5	7	K	213	___1	1.54504	0.756718
Q9QZD9	sp|Q9QZD9|EIF3I_MOUSE Eukaryotic translation initiation factor 3 subunit I OS=Mus musculus OX=10090 GN=Eif3i PE=1 SV=1	EIF3I_MOUSE Eukaryotic translation initiation factor 3 subunit I	Eif3i	22.5	7	K	2	___1	-0.271821	0.313061
Q9QZD9	sp|Q9QZD9|EIF3I_MOUSE Eukaryotic translation initiation factor 3 subunit I OS=Mus musculus OX=10090 GN=Eif3i PE=1 SV=1	EIF3I_MOUSE Eukaryotic translation initiation factor 3 subunit I	Eif3i	22.5	7	K	185	___1	-0.206884	0.0875199
Q9QZD9	sp|Q9QZD9|EIF3I_MOUSE Eukaryotic translation initiation factor 3 subunit I OS=Mus musculus OX=10090 GN=Eif3i PE=1 SV=1	EIF3I_MOUSE Eukaryotic translation initiation factor 3 subunit I	Eif3i	22.5	7	K	282	___1	0.714061	0.268392
Q8QZY1	sp|Q8QZY1|EIF3L_MOUSE Eukaryotic translation initiation factor 3 subunit L OS=Mus musculus OX=10090 GN=Eif3l PE=1 SV=1	EIF3L_MOUSE Eukaryotic translation initiation factor 3 subunit L	Eif3l	5.7	3	K	534	___1	-0.0655619	0.0772667
Q8QZY1	sp|Q8QZY1|EIF3L_MOUSE Eukaryotic translation initiation factor 3 subunit L OS=Mus musculus OX=10090 GN=Eif3l PE=1 SV=1	EIF3L_MOUSE Eukaryotic translation initiation factor 3 subunit L	Eif3l	5.7	3	K	549	___1	-1.01839	0.45523
Q99JX4	sp|Q99JX4|EIF3M_MOUSE Eukaryotic translation initiation factor 3 subunit M OS=Mus musculus OX=10090 GN=Eif3m PE=1 SV=1	EIF3M_MOUSE Eukaryotic translation initiation factor 3 subunit M	Eif3m	11.8	4	K	365	___1	-0.705025	2.25472
P60843	sp|P60843|IF4A1_MOUSE Eukaryotic initiation factor 4A-I OS=Mus musculus OX=10090 GN=Eif4a1 PE=1 SV=1	IF4A1_MOUSE Eukaryotic initiation factor 4A-I	Eif4a1	33	13	K	146	___1	-0.231255	0.203084
P60843	sp|P60843|IF4A1_MOUSE Eukaryotic initiation factor 4A-I OS=Mus musculus OX=10090 GN=Eif4a1 PE=1 SV=1	IF4A1_MOUSE Eukaryotic initiation factor 4A-I	Eif4a1	33	13	K	309	___1	-0.35261	0.786588
P60843	sp|P60843|IF4A1_MOUSE Eukaryotic initiation factor 4A-I OS=Mus musculus OX=10090 GN=Eif4a1 PE=1 SV=1;sp|P10630|IF4A2_MOUSE Eukaryotic initiation factor 4A-II OS=Mus musculus OX=10090 GN=Eif4a2 PE=1 SV=2;sp|Q91VC3|IF4A3_MOUSE Eukaryotic initiation factor 4A	IF4A1_MOUSE Eukaryotic initiation factor 4A-I	Eif4a1	33	13	K	54	___1	-3.09782	0.991032
P60843	sp|P60843|IF4A1_MOUSE Eukaryotic initiation factor 4A-I OS=Mus musculus OX=10090 GN=Eif4a1 PE=1 SV=1	IF4A1_MOUSE Eukaryotic initiation factor 4A-I	Eif4a1	33	13	K	381	___1	-0.332206	0.676061
P60843	sp|P60843|IF4A1_MOUSE Eukaryotic initiation factor 4A-I OS=Mus musculus OX=10090 GN=Eif4a1 PE=1 SV=1	IF4A1_MOUSE Eukaryotic initiation factor 4A-I	Eif4a1	33	13	K	238	___1	0.524375	0.455634
P60843	sp|P60843|IF4A1_MOUSE Eukaryotic initiation factor 4A-I OS=Mus musculus OX=10090 GN=Eif4a1 PE=1 SV=1	IF4A1_MOUSE Eukaryotic initiation factor 4A-I	Eif4a1	33	13	K	369	___1	-0.0503852	0.0532526
P60843	sp|P60843|IF4A1_MOUSE Eukaryotic initiation factor 4A-I OS=Mus musculus OX=10090 GN=Eif4a1 PE=1 SV=1;sp|P10630|IF4A2_MOUSE Eukaryotic initiation factor 4A-II OS=Mus musculus OX=10090 GN=Eif4a2 PE=1 SV=2	IF4A1_MOUSE Eukaryotic initiation factor 4A-I	Eif4a1	33	13	K	284	___1	0.130005	0.40227
P60843	sp|P60843|IF4A1_MOUSE Eukaryotic initiation factor 4A-I OS=Mus musculus OX=10090 GN=Eif4a1 PE=1 SV=1;sp|P10630|IF4A2_MOUSE Eukaryotic initiation factor 4A-II OS=Mus musculus OX=10090 GN=Eif4a2 PE=1 SV=2	IF4A1_MOUSE Eukaryotic initiation factor 4A-I	Eif4a1	33	13	K	291	___1	0.587016	0.426568
P60843	sp|P60843|IF4A1_MOUSE Eukaryotic initiation factor 4A-I OS=Mus musculus OX=10090 GN=Eif4a1 PE=1 SV=1	IF4A1_MOUSE Eukaryotic initiation factor 4A-I	Eif4a1	33	13	K	174	___1	-0.317752	1.66127
P60843	sp|P60843|IF4A1_MOUSE Eukaryotic initiation factor 4A-I OS=Mus musculus OX=10090 GN=Eif4a1 PE=1 SV=1	IF4A1_MOUSE Eukaryotic initiation factor 4A-I	Eif4a1	33	13	K	381	___2	-0.758618	0.947906
P60843	sp|P60843|IF4A1_MOUSE Eukaryotic initiation factor 4A-I OS=Mus musculus OX=10090 GN=Eif4a1 PE=1 SV=1	IF4A1_MOUSE Eukaryotic initiation factor 4A-I	Eif4a1	33	13	K	369	___2	-0.758618	0.947906
Q91VC3	sp|Q91VC3|IF4A3_MOUSE Eukaryotic initiation factor 4A-III OS=Mus musculus OX=10090 GN=Eif4a3 PE=1 SV=3	IF4A3_MOUSE Eukaryotic initiation factor 4A-III	Eif4a3	26	8	K	198	___1	0.89785	0.426698
Q91VC3	sp|Q91VC3|IF4A3_MOUSE Eukaryotic initiation factor 4A-III OS=Mus musculus OX=10090 GN=Eif4a3 PE=1 SV=3	IF4A3_MOUSE Eukaryotic initiation factor 4A-III	Eif4a3	26	8	K	382	___1	1.94257	0.374176
Q91VC3	sp|Q91VC3|IF4A3_MOUSE Eukaryotic initiation factor 4A-III OS=Mus musculus OX=10090 GN=Eif4a3 PE=1 SV=3	IF4A3_MOUSE Eukaryotic initiation factor 4A-III	Eif4a3	26	8	K	374	___1	1.66914	0.732413
Q91VC3	sp|Q91VC3|IF4A3_MOUSE Eukaryotic initiation factor 4A-III OS=Mus musculus OX=10090 GN=Eif4a3 PE=1 SV=3	IF4A3_MOUSE Eukaryotic initiation factor 4A-III	Eif4a3	26	8	K	152	___1	0.882181	0.336312
Q91VC3	sp|Q91VC3|IF4A3_MOUSE Eukaryotic initiation factor 4A-III OS=Mus musculus OX=10090 GN=Eif4a3 PE=1 SV=3	IF4A3_MOUSE Eukaryotic initiation factor 4A-III	Eif4a3	26	8	K	289	___1	0.130005	0.40227
P63073	sp|P63073|IF4E_MOUSE Eukaryotic translation initiation factor 4E OS=Mus musculus OX=10090 GN=Eif4e PE=1 SV=1	IF4E_MOUSE Eukaryotic translation initiation factor 4E	Eif4e	9.2	2	K	206	___1	-1.73622	0.690806
Q6NZJ6	sp|Q6NZJ6|IF4G1_MOUSE Eukaryotic translation initiation factor 4 gamma 1 OS=Mus musculus OX=10090 GN=Eif4g1 PE=1 SV=1	IF4G1_MOUSE Eukaryotic translation initiation factor 4 gamma 1	Eif4g1	18.2	28	K	736	___1	-0.0615412	0.0631542
Q6NZJ6	sp|Q6NZJ6|IF4G1_MOUSE Eukaryotic translation initiation factor 4 gamma 1 OS=Mus musculus OX=10090 GN=Eif4g1 PE=1 SV=1	IF4G1_MOUSE Eukaryotic translation initiation factor 4 gamma 1	Eif4g1	18.2	28	K	954	___1	0.82046	0.251077
Q6NZJ6	sp|Q6NZJ6|IF4G1_MOUSE Eukaryotic translation initiation factor 4 gamma 1 OS=Mus musculus OX=10090 GN=Eif4g1 PE=1 SV=1	IF4G1_MOUSE Eukaryotic translation initiation factor 4 gamma 1	Eif4g1	18.2	28	K	1575	___1	0.121507	0.272212
Q6NZJ6	sp|Q6NZJ6|IF4G1_MOUSE Eukaryotic translation initiation factor 4 gamma 1 OS=Mus musculus OX=10090 GN=Eif4g1 PE=1 SV=1	IF4G1_MOUSE Eukaryotic translation initiation factor 4 gamma 1	Eif4g1	18.2	28	K	857	___1	0.399609	0.22674
Q6NZJ6	sp|Q6NZJ6|IF4G1_MOUSE Eukaryotic translation initiation factor 4 gamma 1 OS=Mus musculus OX=10090 GN=Eif4g1 PE=1 SV=1	IF4G1_MOUSE Eukaryotic translation initiation factor 4 gamma 1	Eif4g1	18.2	28	K	1421	___1	-1.95637	0.914481
Q6NZJ6	sp|Q6NZJ6|IF4G1_MOUSE Eukaryotic translation initiation factor 4 gamma 1 OS=Mus musculus OX=10090 GN=Eif4g1 PE=1 SV=1	IF4G1_MOUSE Eukaryotic translation initiation factor 4 gamma 1	Eif4g1	18.2	28	K	1023	___1	0.0425968	0.0429065
Q6NZJ6	sp|Q6NZJ6|IF4G1_MOUSE Eukaryotic translation initiation factor 4 gamma 1 OS=Mus musculus OX=10090 GN=Eif4g1 PE=1 SV=1	IF4G1_MOUSE Eukaryotic translation initiation factor 4 gamma 1	Eif4g1	18.2	28	K	760	___1	0.175924	0.102937
Q6NZJ6	sp|Q6NZJ6|IF4G1_MOUSE Eukaryotic translation initiation factor 4 gamma 1 OS=Mus musculus OX=10090 GN=Eif4g1 PE=1 SV=1	IF4G1_MOUSE Eukaryotic translation initiation factor 4 gamma 1	Eif4g1	18.2	28	K	1108	___1	0.585377	0.318303
Q6NZJ6	sp|Q6NZJ6|IF4G1_MOUSE Eukaryotic translation initiation factor 4 gamma 1 OS=Mus musculus OX=10090 GN=Eif4g1 PE=1 SV=1	IF4G1_MOUSE Eukaryotic translation initiation factor 4 gamma 1	Eif4g1	18.2	28	K	597	___1	2.28957	1.2332
Q6NZJ6	sp|Q6NZJ6|IF4G1_MOUSE Eukaryotic translation initiation factor 4 gamma 1 OS=Mus musculus OX=10090 GN=Eif4g1 PE=1 SV=1	IF4G1_MOUSE Eukaryotic translation initiation factor 4 gamma 1	Eif4g1	18.2	28	K	601	___1	-0.0458228	0.0592685
Q6NZJ6	sp|Q6NZJ6|IF4G1_MOUSE Eukaryotic translation initiation factor 4 gamma 1 OS=Mus musculus OX=10090 GN=Eif4g1 PE=1 SV=1	IF4G1_MOUSE Eukaryotic translation initiation factor 4 gamma 1	Eif4g1	18.2	28	K	1078	___1	-1.70972	0.474191
Q6NZJ6	sp|Q6NZJ6|IF4G1_MOUSE Eukaryotic translation initiation factor 4 gamma 1 OS=Mus musculus OX=10090 GN=Eif4g1 PE=1 SV=1	IF4G1_MOUSE Eukaryotic translation initiation factor 4 gamma 1	Eif4g1	18.2	28	K	885	___1	-2.16493	0.884946
Q6NZJ6	sp|Q6NZJ6|IF4G1_MOUSE Eukaryotic translation initiation factor 4 gamma 1 OS=Mus musculus OX=10090 GN=Eif4g1 PE=1 SV=1	IF4G1_MOUSE Eukaryotic translation initiation factor 4 gamma 1	Eif4g1	18.2	28	K	1452	___1	-2.52431	1.01232
Q6NZJ6	sp|Q6NZJ6|IF4G1_MOUSE Eukaryotic translation initiation factor 4 gamma 1 OS=Mus musculus OX=10090 GN=Eif4g1 PE=1 SV=1	IF4G1_MOUSE Eukaryotic translation initiation factor 4 gamma 1	Eif4g1	18.2	28	K	1075	___1	1.28474	0.611097
Q6NZJ6	sp|Q6NZJ6|IF4G1_MOUSE Eukaryotic translation initiation factor 4 gamma 1 OS=Mus musculus OX=10090 GN=Eif4g1 PE=1 SV=1	IF4G1_MOUSE Eukaryotic translation initiation factor 4 gamma 1	Eif4g1	18.2	28	K	606	___1	-0.403421	0.935135
Q6NZJ6	sp|Q6NZJ6|IF4G1_MOUSE Eukaryotic translation initiation factor 4 gamma 1 OS=Mus musculus OX=10090 GN=Eif4g1 PE=1 SV=1	IF4G1_MOUSE Eukaryotic translation initiation factor 4 gamma 1	Eif4g1	18.2	28	K	1190	___1	0.195793	0.340416
Q6NZJ6	sp|Q6NZJ6|IF4G1_MOUSE Eukaryotic translation initiation factor 4 gamma 1 OS=Mus musculus OX=10090 GN=Eif4g1 PE=1 SV=1	IF4G1_MOUSE Eukaryotic translation initiation factor 4 gamma 1	Eif4g1	18.2	28	K	749	___1	1.03724	0.487923
Q6NZJ6	sp|Q6NZJ6|IF4G1_MOUSE Eukaryotic translation initiation factor 4 gamma 1 OS=Mus musculus OX=10090 GN=Eif4g1 PE=1 SV=1	IF4G1_MOUSE Eukaryotic translation initiation factor 4 gamma 1	Eif4g1	18.2	28	K	1011	___1	-1.5576	0.737038
Q6NZJ6	sp|Q6NZJ6|IF4G1_MOUSE Eukaryotic translation initiation factor 4 gamma 1 OS=Mus musculus OX=10090 GN=Eif4g1 PE=1 SV=1	IF4G1_MOUSE Eukaryotic translation initiation factor 4 gamma 1	Eif4g1	18.2	28	K	836	___1	-1.51703	0.69136
Q62448	sp|Q62448|IF4G2_MOUSE Eukaryotic translation initiation factor 4 gamma 2 OS=Mus musculus OX=10090 GN=Eif4g2 PE=1 SV=2	IF4G2_MOUSE Eukaryotic translation initiation factor 4 gamma 2	Eif4g2	11.1	7	K	321	___1	-0.238211	0.263173
Q62448	sp|Q62448|IF4G2_MOUSE Eukaryotic translation initiation factor 4 gamma 2 OS=Mus musculus OX=10090 GN=Eif4g2 PE=1 SV=2	IF4G2_MOUSE Eukaryotic translation initiation factor 4 gamma 2	Eif4g2	11.1	7	K	760	___1	-0.639848	0.334839
Q62448	sp|Q62448|IF4G2_MOUSE Eukaryotic translation initiation factor 4 gamma 2 OS=Mus musculus OX=10090 GN=Eif4g2 PE=1 SV=2	IF4G2_MOUSE Eukaryotic translation initiation factor 4 gamma 2	Eif4g2	11.1	7	K	463	___1	0.0108725	0.0224292
Q62448	sp|Q62448|IF4G2_MOUSE Eukaryotic translation initiation factor 4 gamma 2 OS=Mus musculus OX=10090 GN=Eif4g2 PE=1 SV=2	IF4G2_MOUSE Eukaryotic translation initiation factor 4 gamma 2	Eif4g2	11.1	7	K	41	___1	-0.734827	0.296812
Q62448	sp|Q62448|IF4G2_MOUSE Eukaryotic translation initiation factor 4 gamma 2 OS=Mus musculus OX=10090 GN=Eif4g2 PE=1 SV=2	IF4G2_MOUSE Eukaryotic translation initiation factor 4 gamma 2	Eif4g2	11.1	7	K	528	___1	0.027427	0.0399865
Q9WUK2	sp|Q9WUK2|IF4H_MOUSE Eukaryotic translation initiation factor 4H OS=Mus musculus OX=10090 GN=Eif4h PE=1 SV=3	IF4H_MOUSE Eukaryotic translation initiation factor 4H	Eif4h	9.7	3	K	245	___1	0.227652	0.327608
P63242	sp|P63242|IF5A1_MOUSE Eukaryotic translation initiation factor 5A-1 OS=Mus musculus OX=10090 GN=Eif5a PE=1 SV=2	IF5A1_MOUSE Eukaryotic translation initiation factor 5A-1	Eif5a	24.7	5	K	121	___1	0.101791	0.161824
P63242	sp|P63242|IF5A1_MOUSE Eukaryotic translation initiation factor 5A-1 OS=Mus musculus OX=10090 GN=Eif5a PE=1 SV=2;sp|Q8BGY2|IF5A2_MOUSE Eukaryotic translation initiation factor 5A-2 OS=Mus musculus OX=10090 GN=Eif5a2 PE=1 SV=3	IF5A1_MOUSE Eukaryotic translation initiation factor 5A-1	Eif5a	24.7	5	K	27	___1	-1.27579	0.439899
Q05D44	sp|Q05D44|IF2P_MOUSE Eukaryotic translation initiation factor 5B OS=Mus musculus OX=10090 GN=Eif5b PE=1 SV=2	IF2P_MOUSE Eukaryotic translation initiation factor 5B	Eif5b	3.4	3	K	341	___1	0.00490959	0.00967
O55135	sp|O55135|IF6_MOUSE Eukaryotic translation initiation factor 6 OS=Mus musculus OX=10090 GN=Eif6 PE=1 SV=2	IF6_MOUSE Eukaryotic translation initiation factor 6	Eif6	5.7	1	K	228	___1	-0.0455825	0.0921746
P70372	sp|P70372|ELAV1_MOUSE ELAV-like protein 1 OS=Mus musculus OX=10090 GN=Elavl1 PE=1 SV=2	ELAV1_MOUSE ELAV-like protein 1	Elavl1	7.4	2	K	313	___1	1.72441	0.560801
P70372	sp|P70372|ELAV1_MOUSE ELAV-like protein 1 OS=Mus musculus OX=10090 GN=Elavl1 PE=1 SV=2	ELAV1_MOUSE ELAV-like protein 1	Elavl1	7.4	2	K	120	___1	0.211102	0.460898
O08856	sp|O08856|ELL_MOUSE RNA polymerase II elongation factor ELL OS=Mus musculus OX=10090 GN=Ell PE=2 SV=2	ELL_MOUSE RNA polymerase II elongation factor ELL	Ell	1.2	1	K	5	___1	-0.86033	0.91591
Q8BGF6	sp|Q8BGF6|ELMD2_MOUSE ELMO domain-containing protein 2 OS=Mus musculus OX=10090 GN=Elmod2 PE=1 SV=1	ELMD2_MOUSE ELMO domain-containing protein 2	Elmod2	5.5	1	K	150	___1	-1.63472	1.96247
P62869	sp|P62869|ELOB_MOUSE Elongin-B OS=Mus musculus OX=10090 GN=Elob PE=1 SV=1	ELOB_MOUSE Elongin-B	Elob	30.5	3	K	11	___1	-1.84596	1.06089
P62869	sp|P62869|ELOB_MOUSE Elongin-B OS=Mus musculus OX=10090 GN=Elob PE=1 SV=1	ELOB_MOUSE Elongin-B	Elob	30.5	3	K	46	___1	0.076601	0.0690822
P83940	sp|P83940|ELOC_MOUSE Elongin-C OS=Mus musculus OX=10090 GN=Eloc PE=1 SV=1	ELOC_MOUSE Elongin-C	Eloc	11.6	1	K	32	___1	-0.902112	0.872547
Q8BHI7	sp|Q8BHI7|ELOV5_MOUSE Elongation of very long chain fatty acids protein 5 OS=Mus musculus OX=10090 GN=Elovl5 PE=1 SV=1	ELOV5_MOUSE Elongation of very long chain fatty acids protein 5	Elovl5	3.7	1	K	108	___1	-1.38528	0.631478
Q7TT37	sp|Q7TT37|ELP1_MOUSE Elongator complex protein 1 OS=Mus musculus OX=10090 GN=Elp1 PE=1 SV=2	ELP1_MOUSE Elongator complex protein 1	Elp1	0.9	1	K	815	___1	-0.207755	0.0576535
Q91WG4	sp|Q91WG4|ELP2_MOUSE Elongator complex protein 2 OS=Mus musculus OX=10090 GN=Elp2 PE=1 SV=1	ELP2_MOUSE Elongator complex protein 2	Elp2	3	2	K	461	___1	3.06958	0.901476
Q91WG4	sp|Q91WG4|ELP2_MOUSE Elongator complex protein 2 OS=Mus musculus OX=10090 GN=Elp2 PE=1 SV=1	ELP2_MOUSE Elongator complex protein 2	Elp2	3	2	K	248	___1	0.259687	0.540019
Q9CZX0	sp|Q9CZX0|ELP3_MOUSE Elongator complex protein 3 OS=Mus musculus OX=10090 GN=Elp3 PE=1 SV=1	ELP3_MOUSE Elongator complex protein 3	Elp3	2.9	1	K	34	___1	1.86454	1.58294
P21995	sp|P21995|EMB_MOUSE Embigin OS=Mus musculus OX=10090 GN=Emb PE=1 SV=2	EMB_MOUSE Embigin	Emb	4.8	1	K	299	___1	-0.135508	0.263072
O70378	sp|O70378|EMC8_MOUSE ER membrane protein complex subunit 8 OS=Mus musculus OX=10090 GN=Emc8 PE=1 SV=1	EMC8_MOUSE ER membrane protein complex subunit 8	Emc8	7.7	2	K	107	___1	-0.671035	0.410298
O08579	sp|O08579|EMD_MOUSE Emerin OS=Mus musculus OX=10090 GN=Emd PE=1 SV=1	EMD_MOUSE Emerin	Emd	31.7	6	K	211	___1	-0.702705	2.26779
O08579	sp|O08579|EMD_MOUSE Emerin OS=Mus musculus OX=10090 GN=Emd PE=1 SV=1	EMD_MOUSE Emerin	Emd	31.7	6	K	148	___1	-0.843826	0.838438
O08579	sp|O08579|EMD_MOUSE Emerin OS=Mus musculus OX=10090 GN=Emd PE=1 SV=1	EMD_MOUSE Emerin	Emd	31.7	6	K	80	___1	0.30703	0.107677
O08579	sp|O08579|EMD_MOUSE Emerin OS=Mus musculus OX=10090 GN=Emd PE=1 SV=1	EMD_MOUSE Emerin	Emd	31.7	6	K	116	___1	-2.85863	0.919455
Q8BQM8	sp|Q8BQM8|EMAL5_MOUSE Echinoderm microtubule-associated protein-like 5 OS=Mus musculus OX=10090 GN=Eml5 PE=2 SV=2	EMAL5_MOUSE Echinoderm microtubule-associated protein-like 5	Eml5	0.6	1	K	1138	___1	-0.19484	0.0229766
Q03173	sp|Q03173|ENAH_MOUSE Protein enabled homolog OS=Mus musculus OX=10090 GN=Enah PE=1 SV=2	ENAH_MOUSE Protein enabled homolog	Enah	2.6	1	K	715	___1	1.35114	1.96595
P17182	sp|P17182|ENOA_MOUSE Alpha-enolase OS=Mus musculus OX=10090 GN=Eno1 PE=1 SV=3	ENOA_MOUSE Alpha-enolase	Eno1	39.4	22	K	126	___1	0.146943	0.108764
P17182	sp|P17182|ENOA_MOUSE Alpha-enolase OS=Mus musculus OX=10090 GN=Eno1 PE=1 SV=3	ENOA_MOUSE Alpha-enolase	Eno1	39.4	22	K	60	___1	0.0471439	0.0575486
P17182	sp|P17182|ENOA_MOUSE Alpha-enolase OS=Mus musculus OX=10090 GN=Eno1 PE=1 SV=3	ENOA_MOUSE Alpha-enolase	Eno1	39.4	22	K	71	___1	1.03426	0.614736
P17182	sp|P17182|ENOA_MOUSE Alpha-enolase OS=Mus musculus OX=10090 GN=Eno1 PE=1 SV=3	ENOA_MOUSE Alpha-enolase	Eno1	39.4	22	K	92	___1	0.115115	0.0505569
P17182	sp|P17182|ENOA_MOUSE Alpha-enolase OS=Mus musculus OX=10090 GN=Eno1 PE=1 SV=3	ENOA_MOUSE Alpha-enolase	Eno1	39.4	22	K	103	___1	0.193693	0.402223
P17182	sp|P17182|ENOA_MOUSE Alpha-enolase OS=Mus musculus OX=10090 GN=Eno1 PE=1 SV=3	ENOA_MOUSE Alpha-enolase	Eno1	39.4	22	K	420	___1	1.88243	0.579333
P17182	sp|P17182|ENOA_MOUSE Alpha-enolase OS=Mus musculus OX=10090 GN=Eno1 PE=1 SV=3	ENOA_MOUSE Alpha-enolase	Eno1	39.4	22	K	81	___1	0.432316	1.37341
P17182	sp|P17182|ENOA_MOUSE Alpha-enolase OS=Mus musculus OX=10090 GN=Eno1 PE=1 SV=3	ENOA_MOUSE Alpha-enolase	Eno1	39.4	22	K	89	___1	0.654347	2.52149
P17182	sp|P17182|ENOA_MOUSE Alpha-enolase OS=Mus musculus OX=10090 GN=Eno1 PE=1 SV=3	ENOA_MOUSE Alpha-enolase	Eno1	39.4	22	K	406	___1	-2.673	0.878817
P17182	sp|P17182|ENOA_MOUSE Alpha-enolase OS=Mus musculus OX=10090 GN=Eno1 PE=1 SV=3	ENOA_MOUSE Alpha-enolase	Eno1	39.4	22	K	256	___1	1.20553	0.426852
P17182	sp|P17182|ENOA_MOUSE Alpha-enolase OS=Mus musculus OX=10090 GN=Eno1 PE=1 SV=3	ENOA_MOUSE Alpha-enolase	Eno1	39.4	22	K	262	___1	-0.248711	0.255956
P17182	sp|P17182|ENOA_MOUSE Alpha-enolase OS=Mus musculus OX=10090 GN=Eno1 PE=1 SV=3	ENOA_MOUSE Alpha-enolase	Eno1	39.4	22	K	202	___1	4.41845	1.00473
Q9JIX0	sp|Q9JIX0|ENY2_MOUSE Transcription and mRNA export factor ENY2 OS=Mus musculus OX=10090 GN=Eny2 PE=1 SV=1	ENY2_MOUSE Transcription and mRNA export factor ENY2	Eny2	12.9	1	K	19	___1	-3.7878	3.2168
Q8CHI8	sp|Q8CHI8|EP400_MOUSE E1A-binding protein p400 OS=Mus musculus OX=10090 GN=Ep400 PE=1 SV=3	EP400_MOUSE E1A-binding protein p400	Ep400	0.6	2	K	907	___1	-0.119538	0.0091671
Q8CHI8	sp|Q8CHI8|EP400_MOUSE E1A-binding protein p400 OS=Mus musculus OX=10090 GN=Ep400 PE=1 SV=3	EP400_MOUSE E1A-binding protein p400	Ep400	0.6	2	K	898	___1	-0.0566779	0.0318877
O70318	sp|O70318|E41L2_MOUSE Band 4.1-like protein 2 OS=Mus musculus OX=10090 GN=Epb41l2 PE=1 SV=2	E41L2_MOUSE Band 4.1-like protein 2	Epb41l2	25.3	22	K	28	___1	0.551178	2.17435
O70318	sp|O70318|E41L2_MOUSE Band 4.1-like protein 2 OS=Mus musculus OX=10090 GN=Epb41l2 PE=1 SV=2	E41L2_MOUSE Band 4.1-like protein 2	Epb41l2	25.3	22	K	125	___1	0.710489	1.06041
O70318	sp|O70318|E41L2_MOUSE Band 4.1-like protein 2 OS=Mus musculus OX=10090 GN=Epb41l2 PE=1 SV=2	E41L2_MOUSE Band 4.1-like protein 2	Epb41l2	25.3	22	K	166	___1	0.539456	0.548936
O70318	sp|O70318|E41L2_MOUSE Band 4.1-like protein 2 OS=Mus musculus OX=10090 GN=Epb41l2 PE=1 SV=2	E41L2_MOUSE Band 4.1-like protein 2	Epb41l2	25.3	22	K	177	___1	0.412439	0.529026
O70318	sp|O70318|E41L2_MOUSE Band 4.1-like protein 2 OS=Mus musculus OX=10090 GN=Epb41l2 PE=1 SV=2	E41L2_MOUSE Band 4.1-like protein 2	Epb41l2	25.3	22	K	151	___1	0.209517	0.205634
O70318	sp|O70318|E41L2_MOUSE Band 4.1-like protein 2 OS=Mus musculus OX=10090 GN=Epb41l2 PE=1 SV=2	E41L2_MOUSE Band 4.1-like protein 2	Epb41l2	25.3	22	K	188	___1	0.29354	2.15616
O70318	sp|O70318|E41L2_MOUSE Band 4.1-like protein 2 OS=Mus musculus OX=10090 GN=Epb41l2 PE=1 SV=2	E41L2_MOUSE Band 4.1-like protein 2	Epb41l2	25.3	22	K	196	___1	-3.89554	0.986681
O70318	sp|O70318|E41L2_MOUSE Band 4.1-like protein 2 OS=Mus musculus OX=10090 GN=Epb41l2 PE=1 SV=2	E41L2_MOUSE Band 4.1-like protein 2	Epb41l2	25.3	22	K	82	___1	0.408139	1.01951
O70318	sp|O70318|E41L2_MOUSE Band 4.1-like protein 2 OS=Mus musculus OX=10090 GN=Epb41l2 PE=1 SV=2;sp|Q9WV92|E41L3_MOUSE Band 4.1-like protein 3 OS=Mus musculus OX=10090 GN=Epb41l3 PE=1 SV=1	E41L2_MOUSE Band 4.1-like protein 2	Epb41l2	25.3	22	K	507	___1	-0.529883	0.351247
O70318	sp|O70318|E41L2_MOUSE Band 4.1-like protein 2 OS=Mus musculus OX=10090 GN=Epb41l2 PE=1 SV=2	E41L2_MOUSE Band 4.1-like protein 2	Epb41l2	25.3	22	K	392	___1	0.0573826	0.297114
O70318	sp|O70318|E41L2_MOUSE Band 4.1-like protein 2 OS=Mus musculus OX=10090 GN=Epb41l2 PE=1 SV=2	E41L2_MOUSE Band 4.1-like protein 2	Epb41l2	25.3	22	K	635	___1	-1.48124	0.799119
O70318	sp|O70318|E41L2_MOUSE Band 4.1-like protein 2 OS=Mus musculus OX=10090 GN=Epb41l2 PE=1 SV=2	E41L2_MOUSE Band 4.1-like protein 2	Epb41l2	25.3	22	K	875	___1	0.233777	0.271399
O70318	sp|O70318|E41L2_MOUSE Band 4.1-like protein 2 OS=Mus musculus OX=10090 GN=Epb41l2 PE=1 SV=2	E41L2_MOUSE Band 4.1-like protein 2	Epb41l2	25.3	22	K	12	___1	0.704363	2.14774
O70318	sp|O70318|E41L2_MOUSE Band 4.1-like protein 2 OS=Mus musculus OX=10090 GN=Epb41l2 PE=1 SV=2;sp|Q9WV92|E41L3_MOUSE Band 4.1-like protein 3 OS=Mus musculus OX=10090 GN=Epb41l3 PE=1 SV=1;sp|P48193|41_MOUSE Protein 4.1 OS=Mus musculus OX=10090 GN=Epb41 PE=1 SV	E41L2_MOUSE Band 4.1-like protein 2	Epb41l2	25.3	22	K	929	___1	0.431262	1.47082
O70318	sp|O70318|E41L2_MOUSE Band 4.1-like protein 2 OS=Mus musculus OX=10090 GN=Epb41l2 PE=1 SV=2	E41L2_MOUSE Band 4.1-like protein 2	Epb41l2	25.3	22	K	82	___2	0.23217	0.18196
O70318	sp|O70318|E41L2_MOUSE Band 4.1-like protein 2 OS=Mus musculus OX=10090 GN=Epb41l2 PE=1 SV=2	E41L2_MOUSE Band 4.1-like protein 2	Epb41l2	25.3	22	K	83	___2	0.23217	0.18196
Q9WV92	sp|Q9WV92|E41L3_MOUSE Band 4.1-like protein 3 OS=Mus musculus OX=10090 GN=Epb41l3 PE=1 SV=1	E41L3_MOUSE Band 4.1-like protein 3	Epb41l3	18	12	K	274	___1	-1.43615	0.651249
Q9WV92	sp|Q9WV92|E41L3_MOUSE Band 4.1-like protein 3 OS=Mus musculus OX=10090 GN=Epb41l3 PE=1 SV=1	E41L3_MOUSE Band 4.1-like protein 3	Epb41l3	18	12	K	280	___1	0.942384	0.390057
Q9WV92	sp|Q9WV92|E41L3_MOUSE Band 4.1-like protein 3 OS=Mus musculus OX=10090 GN=Epb41l3 PE=1 SV=1	E41L3_MOUSE Band 4.1-like protein 3	Epb41l3	18	12	K	269	___1	0.258514	1.2359
Q9WV92	sp|Q9WV92|E41L3_MOUSE Band 4.1-like protein 3 OS=Mus musculus OX=10090 GN=Epb41l3 PE=1 SV=1	E41L3_MOUSE Band 4.1-like protein 3	Epb41l3	18	12	K	578	___1	2.4483	1.05683
Q9WV92	sp|Q9WV92|E41L3_MOUSE Band 4.1-like protein 3 OS=Mus musculus OX=10090 GN=Epb41l3 PE=1 SV=1	E41L3_MOUSE Band 4.1-like protein 3	Epb41l3	18	12	K	513	___1	0.245152	0.308107
Q9WV92	sp|Q9WV92|E41L3_MOUSE Band 4.1-like protein 3 OS=Mus musculus OX=10090 GN=Epb41l3 PE=1 SV=1	E41L3_MOUSE Band 4.1-like protein 3	Epb41l3	18	12	K	668	___1	0.703072	0.91589
Q9WV92	sp|Q9WV92|E41L3_MOUSE Band 4.1-like protein 3 OS=Mus musculus OX=10090 GN=Epb41l3 PE=1 SV=1	E41L3_MOUSE Band 4.1-like protein 3	Epb41l3	18	12	K	785	___1	-0.13477	0.169866
Q03145	sp|Q03145|EPHA2_MOUSE Ephrin type-A receptor 2 OS=Mus musculus OX=10090 GN=Epha2 PE=1 SV=3	EPHA2_MOUSE Ephrin type-A receptor 2	Epha2	9.6	9	K	579	___1	-2.11178	0.405578
Q03145	sp|Q03145|EPHA2_MOUSE Ephrin type-A receptor 2 OS=Mus musculus OX=10090 GN=Epha2 PE=1 SV=3	EPHA2_MOUSE Ephrin type-A receptor 2	Epha2	9.6	9	K	584	___1	0.207831	0.620385
Q03145	sp|Q03145|EPHA2_MOUSE Ephrin type-A receptor 2 OS=Mus musculus OX=10090 GN=Epha2 PE=1 SV=3	EPHA2_MOUSE Ephrin type-A receptor 2	Epha2	9.6	9	K	587	___1	0.572607	0.181222
Q03145	sp|Q03145|EPHA2_MOUSE Ephrin type-A receptor 2 OS=Mus musculus OX=10090 GN=Epha2 PE=1 SV=3	EPHA2_MOUSE Ephrin type-A receptor 2	Epha2	9.6	9	K	618	___1	0.494459	1.23107
Q03145	sp|Q03145|EPHA2_MOUSE Ephrin type-A receptor 2 OS=Mus musculus OX=10090 GN=Epha2 PE=1 SV=3	EPHA2_MOUSE Ephrin type-A receptor 2	Epha2	9.6	9	K	779	___1	-3.96805	2.83915
Q03145	sp|Q03145|EPHA2_MOUSE Ephrin type-A receptor 2 OS=Mus musculus OX=10090 GN=Epha2 PE=1 SV=3	EPHA2_MOUSE Ephrin type-A receptor 2	Epha2	9.6	9	K	946	___1	-1.09606	0.461685
Q03145	sp|Q03145|EPHA2_MOUSE Ephrin type-A receptor 2 OS=Mus musculus OX=10090 GN=Epha2 PE=1 SV=3	EPHA2_MOUSE Ephrin type-A receptor 2	Epha2	9.6	9	K	579	___2	0.287563	0.580751
Q03145	sp|Q03145|EPHA2_MOUSE Ephrin type-A receptor 2 OS=Mus musculus OX=10090 GN=Epha2 PE=1 SV=3	EPHA2_MOUSE Ephrin type-A receptor 2	Epha2	9.6	9	K	584	___2	0.287563	0.580751
P54761	sp|P54761|EPHB4_MOUSE Ephrin type-B receptor 4 OS=Mus musculus OX=10090 GN=Ephb4 PE=1 SV=2	EPHB4_MOUSE Ephrin type-B receptor 4	Ephb4	4.8	2	K	973	___1	-0.257207	0.570097
Q80VP1	sp|Q80VP1|EPN1_MOUSE Epsin-1 OS=Mus musculus OX=10090 GN=Epn1 PE=1 SV=3;sp|Q91W69|EPN3_MOUSE Epsin-3 OS=Mus musculus OX=10090 GN=Epn3 PE=1 SV=1	EPN1_MOUSE Epsin-1	Epn1	1.7	1	K	117	___1	-0.0421569	0.13708
Q8CHU3	sp|Q8CHU3|EPN2_MOUSE Epsin-2 OS=Mus musculus OX=10090 GN=Epn2 PE=1 SV=1	EPN2_MOUSE Epsin-2	Epn2	9.4	4	K	135	___1	-0.271158	0.308559
Q8CHU3	sp|Q8CHU3|EPN2_MOUSE Epsin-2 OS=Mus musculus OX=10090 GN=Epn2 PE=1 SV=1	EPN2_MOUSE Epsin-2	Epn2	9.4	4	K	128	___1	0.247478	0.226743
Q8CGC7	sp|Q8CGC7|SYEP_MOUSE Bifunctional glutamate/proline--tRNA ligase OS=Mus musculus OX=10090 GN=Eprs1 PE=1 SV=4	SYEP_MOUSE Bifunctional glutamate/proline--tRNA ligase	Eprs1	13.4	17	K	300	___1	0.303399	0.325754
Q8CGC7	sp|Q8CGC7|SYEP_MOUSE Bifunctional glutamate/proline--tRNA ligase OS=Mus musculus OX=10090 GN=Eprs1 PE=1 SV=4	SYEP_MOUSE Bifunctional glutamate/proline--tRNA ligase	Eprs1	13.4	17	K	794	___1	1.89205	3.21982
Q8CGC7	sp|Q8CGC7|SYEP_MOUSE Bifunctional glutamate/proline--tRNA ligase OS=Mus musculus OX=10090 GN=Eprs1 PE=1 SV=4	SYEP_MOUSE Bifunctional glutamate/proline--tRNA ligase	Eprs1	13.4	17	K	800	___1	-0.574705	0.207931
Q8CGC7	sp|Q8CGC7|SYEP_MOUSE Bifunctional glutamate/proline--tRNA ligase OS=Mus musculus OX=10090 GN=Eprs1 PE=1 SV=4	SYEP_MOUSE Bifunctional glutamate/proline--tRNA ligase	Eprs1	13.4	17	K	197	___1	-1.81759	1.20325
Q8CGC7	sp|Q8CGC7|SYEP_MOUSE Bifunctional glutamate/proline--tRNA ligase OS=Mus musculus OX=10090 GN=Eprs1 PE=1 SV=4	SYEP_MOUSE Bifunctional glutamate/proline--tRNA ligase	Eprs1	13.4	17	K	36	___1	0.86251	0.283949
Q8CGC7	sp|Q8CGC7|SYEP_MOUSE Bifunctional glutamate/proline--tRNA ligase OS=Mus musculus OX=10090 GN=Eprs1 PE=1 SV=4	SYEP_MOUSE Bifunctional glutamate/proline--tRNA ligase	Eprs1	13.4	17	K	593	___1	-0.139514	0.315591
Q8CGC7	sp|Q8CGC7|SYEP_MOUSE Bifunctional glutamate/proline--tRNA ligase OS=Mus musculus OX=10090 GN=Eprs1 PE=1 SV=4	SYEP_MOUSE Bifunctional glutamate/proline--tRNA ligase	Eprs1	13.4	17	K	599	___1	-1.66726	3.23247
Q8CGC7	sp|Q8CGC7|SYEP_MOUSE Bifunctional glutamate/proline--tRNA ligase OS=Mus musculus OX=10090 GN=Eprs1 PE=1 SV=4	SYEP_MOUSE Bifunctional glutamate/proline--tRNA ligase	Eprs1	13.4	17	K	666	___1	0.0905406	0.118937
Q8CGC7	sp|Q8CGC7|SYEP_MOUSE Bifunctional glutamate/proline--tRNA ligase OS=Mus musculus OX=10090 GN=Eprs1 PE=1 SV=4	SYEP_MOUSE Bifunctional glutamate/proline--tRNA ligase	Eprs1	13.4	17	K	288	___1	-0.736535	0.434191
Q8CGC7	sp|Q8CGC7|SYEP_MOUSE Bifunctional glutamate/proline--tRNA ligase OS=Mus musculus OX=10090 GN=Eprs1 PE=1 SV=4	SYEP_MOUSE Bifunctional glutamate/proline--tRNA ligase	Eprs1	13.4	17	K	1395	___1	0.476462	0.774511
Q8CGC7	sp|Q8CGC7|SYEP_MOUSE Bifunctional glutamate/proline--tRNA ligase OS=Mus musculus OX=10090 GN=Eprs1 PE=1 SV=4	SYEP_MOUSE Bifunctional glutamate/proline--tRNA ligase	Eprs1	13.4	17	K	282	___1	0.243352	1.45333
P42567	sp|P42567|EPS15_MOUSE Epidermal growth factor receptor substrate 15 OS=Mus musculus OX=10090 GN=Eps15 PE=1 SV=1	EPS15_MOUSE Epidermal growth factor receptor substrate 15	Eps15	1.4	1	K	795	___1	-2.23449	0.521987
Q60902	sp|Q60902|EP15R_MOUSE Epidermal growth factor receptor substrate 15-like 1 OS=Mus musculus OX=10090 GN=Eps15l1 PE=1 SV=3	EP15R_MOUSE Epidermal growth factor receptor substrate 15-like 1	Eps15l1	11.7	9	K	846	___1	-0.21188	0.311338
Q60902	sp|Q60902|EP15R_MOUSE Epidermal growth factor receptor substrate 15-like 1 OS=Mus musculus OX=10090 GN=Eps15l1 PE=1 SV=3	EP15R_MOUSE Epidermal growth factor receptor substrate 15-like 1	Eps15l1	11.7	9	K	681	___1	-0.193626	0.189139
Q60902	sp|Q60902|EP15R_MOUSE Epidermal growth factor receptor substrate 15-like 1 OS=Mus musculus OX=10090 GN=Eps15l1 PE=1 SV=3	EP15R_MOUSE Epidermal growth factor receptor substrate 15-like 1	Eps15l1	11.7	9	K	692	___1	-0.283941	0.343709
Q60902	sp|Q60902|EP15R_MOUSE Epidermal growth factor receptor substrate 15-like 1 OS=Mus musculus OX=10090 GN=Eps15l1 PE=1 SV=3	EP15R_MOUSE Epidermal growth factor receptor substrate 15-like 1	Eps15l1	11.7	9	K	544	___1	-0.377813	0.180149
Q60902	sp|Q60902|EP15R_MOUSE Epidermal growth factor receptor substrate 15-like 1 OS=Mus musculus OX=10090 GN=Eps15l1 PE=1 SV=3	EP15R_MOUSE Epidermal growth factor receptor substrate 15-like 1	Eps15l1	11.7	9	K	490	___1	-0.138926	0.207735
Q99K30	sp|Q99K30|ES8L2_MOUSE Epidermal growth factor receptor kinase substrate 8-like protein 2 OS=Mus musculus OX=10090 GN=Eps8l2 PE=1 SV=1	ES8L2_MOUSE Epidermal growth factor receptor kinase substrate 8-like protein 2	Eps8l2	1.9	1	K	693	___1	0.10661	0.333892
P70424	sp|P70424|ERBB2_MOUSE Receptor tyrosine-protein kinase erbB-2 OS=Mus musculus OX=10090 GN=Erbb2 PE=1 SV=3;sp|Q61527|ERBB4_MOUSE Receptor tyrosine-protein kinase erbB-4 OS=Mus musculus OX=10090 GN=Erbb4 PE=1 SV=5	ERBB2_MOUSE Receptor tyrosine-protein kinase erbB-2	Erbb2	0.9	1	K	938	___1	0.179663	0.24307
Q80TH2	sp|Q80TH2|ERBIN_MOUSE Erbin OS=Mus musculus OX=10090 GN=Erbin PE=1 SV=3	ERBIN_MOUSE Erbin	Erbin	6.2	7	K	519	___1	0.546155	2.05053
Q80TH2	sp|Q80TH2|ERBIN_MOUSE Erbin OS=Mus musculus OX=10090 GN=Erbin PE=1 SV=3	ERBIN_MOUSE Erbin	Erbin	6.2	7	K	905	___1	0.689481	0.704156
Q80TH2	sp|Q80TH2|ERBIN_MOUSE Erbin OS=Mus musculus OX=10090 GN=Erbin PE=1 SV=3	ERBIN_MOUSE Erbin	Erbin	6.2	7	K	506	___1	0.22393	0.26026
Q80TH2	sp|Q80TH2|ERBIN_MOUSE Erbin OS=Mus musculus OX=10090 GN=Erbin PE=1 SV=3	ERBIN_MOUSE Erbin	Erbin	6.2	7	K	496	___1	-0.180998	0.247969
Q80TH2	sp|Q80TH2|ERBIN_MOUSE Erbin OS=Mus musculus OX=10090 GN=Erbin PE=1 SV=3	ERBIN_MOUSE Erbin	Erbin	6.2	7	K	411	___1	1.21863	0.576866
P35689	sp|P35689|ERCC5_MOUSE DNA repair protein complementing XP-G cells homolog OS=Mus musculus OX=10090 GN=Ercc5 PE=1 SV=4	ERCC5_MOUSE DNA repair protein complementing XP-G cells homolog	Ercc5	1.7	1	K	402	___1	-1.36515	0.591879
Q8BHK9	sp|Q8BHK9|ERC6L_MOUSE DNA excision repair protein ERCC-6-like OS=Mus musculus OX=10090 GN=Ercc6l PE=1 SV=1	ERC6L_MOUSE DNA excision repair protein ERCC-6-like	Ercc6l	1.5	1	K	706	___1	0.665813	0.324159
Q9DC16	sp|Q9DC16|ERGI1_MOUSE Endoplasmic reticulum-Golgi intermediate compartment protein 1 OS=Mus musculus OX=10090 GN=Ergic1 PE=1 SV=1	ERGI1_MOUSE Endoplasmic reticulum-Golgi intermediate compartment protein 1	Ergic1	4.5	1	K	241	___1	0.265874	0.135491
Q9CQE7	sp|Q9CQE7|ERGI3_MOUSE Endoplasmic reticulum-Golgi intermediate compartment protein 3 OS=Mus musculus OX=10090 GN=Ergic3 PE=1 SV=1	ERGI3_MOUSE Endoplasmic reticulum-Golgi intermediate compartment protein 3	Ergic3	2.3	1	K	8	___1	0.328129	0.242435
P84089	sp|P84089|ERH_MOUSE Enhancer of rudimentary homolog OS=Mus musculus OX=10090 GN=Erh PE=1 SV=1	ERH_MOUSE Enhancer of rudimentary homolog	Erh	37.5	4	K	41	___1	-0.342552	0.368006
P84089	sp|P84089|ERH_MOUSE Enhancer of rudimentary homolog OS=Mus musculus OX=10090 GN=Erh PE=1 SV=1	ERH_MOUSE Enhancer of rudimentary homolog	Erh	37.5	4	K	12	___1	-1.95329	1.35853
Q3UVK0	sp|Q3UVK0|ERMP1_MOUSE Endoplasmic reticulum metallopeptidase 1 OS=Mus musculus OX=10090 GN=Ermp1 PE=1 SV=2	ERMP1_MOUSE Endoplasmic reticulum metallopeptidase 1	Ermp1	1.4	1	K	40	___1	-0.938568	0.660988
Q8R180	sp|Q8R180|ERO1A_MOUSE ERO1-like protein alpha OS=Mus musculus OX=10090 GN=Ero1a PE=1 SV=2	ERO1A_MOUSE ERO1-like protein alpha	Ero1a	2.6	1	K	119	___1	-0.593183	0.719349
Q9R0P3	sp|Q9R0P3|ESTD_MOUSE S-formylglutathione hydrolase OS=Mus musculus OX=10090 GN=Esd PE=1 SV=1	ESTD_MOUSE S-formylglutathione hydrolase	Esd	19.9	6	K	198	___1	0.550378	1.76324
Q9R0P3	sp|Q9R0P3|ESTD_MOUSE S-formylglutathione hydrolase OS=Mus musculus OX=10090 GN=Esd PE=1 SV=1	ESTD_MOUSE S-formylglutathione hydrolase	Esd	19.9	6	K	4	___1	0.43031	1.41311
Q3U7R1	sp|Q3U7R1|ESYT1_MOUSE Extended synaptotagmin-1 OS=Mus musculus OX=10090 GN=Esyt1 PE=1 SV=2	ESYT1_MOUSE Extended synaptotagmin-1	Esyt1	5	6	K	339	___1	0.4174	0.967241
Q3U7R1	sp|Q3U7R1|ESYT1_MOUSE Extended synaptotagmin-1 OS=Mus musculus OX=10090 GN=Esyt1 PE=1 SV=2	ESYT1_MOUSE Extended synaptotagmin-1	Esyt1	5	6	K	187	___1	1.35812	1.08687
Q3U7R1	sp|Q3U7R1|ESYT1_MOUSE Extended synaptotagmin-1 OS=Mus musculus OX=10090 GN=Esyt1 PE=1 SV=2	ESYT1_MOUSE Extended synaptotagmin-1	Esyt1	5	6	K	536	___1	0.105203	0.374938
Q3U7R1	sp|Q3U7R1|ESYT1_MOUSE Extended synaptotagmin-1 OS=Mus musculus OX=10090 GN=Esyt1 PE=1 SV=2	ESYT1_MOUSE Extended synaptotagmin-1	Esyt1	5	6	K	179	___1	-1.67894	0.99753
Q3TZZ7	sp|Q3TZZ7|ESYT2_MOUSE Extended synaptotagmin-2 OS=Mus musculus OX=10090 GN=Esyt2 PE=1 SV=1	ESYT2_MOUSE Extended synaptotagmin-2	Esyt2	1.1	1	K	329	___1	0.249012	0.473004
Q8BWY3	sp|Q8BWY3|ERF1_MOUSE Eukaryotic peptide chain release factor subunit 1 OS=Mus musculus OX=10090 GN=Etf1 PE=1 SV=4	ERF1_MOUSE Eukaryotic peptide chain release factor subunit 1	Etf1	11.2	4	K	171	___1	0.662919	0.366237
Q8BWY3	sp|Q8BWY3|ERF1_MOUSE Eukaryotic peptide chain release factor subunit 1 OS=Mus musculus OX=10090 GN=Etf1 PE=1 SV=4	ERF1_MOUSE Eukaryotic peptide chain release factor subunit 1	Etf1	11.2	4	K	22	___1	-0.243533	0.727554
Q99LC5	sp|Q99LC5|ETFA_MOUSE Electron transfer flavoprotein subunit alpha, mitochondrial OS=Mus musculus OX=10090 GN=Etfa PE=1 SV=2	ETFA_MOUSE Electron transfer flavoprotein subunit alpha, mitochondrial	Etfa	5.7	2	K	226	___1	0.226118	0.582307
Q9DCW4	sp|Q9DCW4|ETFB_MOUSE Electron transfer flavoprotein subunit beta OS=Mus musculus OX=10090 GN=Etfb PE=1 SV=3	ETFB_MOUSE Electron transfer flavoprotein subunit beta	Etfb	5.5	1	K	26	___1	0.204818	0.36872
Q9D4V0	sp|Q9D4V0|EKI1_MOUSE Ethanolamine kinase 1 OS=Mus musculus OX=10090 GN=Etnk1 PE=1 SV=2	EKI1_MOUSE Ethanolamine kinase 1	Etnk1	4.7	2	K	83	___1	-1.73911	0.545992
P15037	sp|P15037|ETS2_MOUSE Protein C-ets-2 OS=Mus musculus OX=10090 GN=Ets2 PE=1 SV=1	ETS2_MOUSE Protein C-ets-2	Ets2	2.4	1	K	92	___1	-1.38433	0.539773
Q61545	sp|Q61545|EWS_MOUSE RNA-binding protein EWS OS=Mus musculus OX=10090 GN=Ewsr1 PE=1 SV=2	EWS_MOUSE RNA-binding protein EWS	Ewsr1	4.1	2	K	432	___1	-1.03544	0.504753
Q8R3S6	sp|Q8R3S6|EXOC1_MOUSE Exocyst complex component 1 OS=Mus musculus OX=10090 GN=Exoc1 PE=1 SV=4	EXOC1_MOUSE Exocyst complex component 1	Exoc1	1.7	1	K	85	___1	-0.721782	0.320529
Q3TPX4	sp|Q3TPX4|EXOC5_MOUSE Exocyst complex component 5 OS=Mus musculus OX=10090 GN=Exoc5 PE=1 SV=2	EXOC5_MOUSE Exocyst complex component 5	Exoc5	1.8	1	K	388	___1	0.550136	0.248276
O35250	sp|O35250|EXOC7_MOUSE Exocyst complex component 7 OS=Mus musculus OX=10090 GN=Exoc7 PE=1 SV=2	EXOC7_MOUSE Exocyst complex component 7	Exoc7	4	2	K	34	___1	-0.50454	0.365191
Q8BTW3	sp|Q8BTW3|EXOS6_MOUSE Exosome complex component MTR3 OS=Mus musculus OX=10090 GN=Exosc6 PE=1 SV=1	EXOS6_MOUSE Exosome complex component MTR3	Exosc6	7	1	K	50	___1	-1.07817	1.40635
Q9JHI7	sp|Q9JHI7|EXOS9_MOUSE Exosome complex component RRP45 OS=Mus musculus OX=10090 GN=Exosc9 PE=1 SV=1	EXOS9_MOUSE Exosome complex component RRP45	Exosc9	5.7	2	K	281	___1	-0.240772	0.0635274
P26040	sp|P26040|EZRI_MOUSE Ezrin OS=Mus musculus OX=10090 GN=Ezr PE=1 SV=3	EZRI_MOUSE Ezrin	Ezr	21	10	K	363	___1	-0.501647	0.227526
P26040	sp|P26040|EZRI_MOUSE Ezrin OS=Mus musculus OX=10090 GN=Ezr PE=1 SV=3	EZRI_MOUSE Ezrin	Ezr	21	10	K	450	___1	-0.123149	0.293676
P26040	sp|P26040|EZRI_MOUSE Ezrin OS=Mus musculus OX=10090 GN=Ezr PE=1 SV=3	EZRI_MOUSE Ezrin	Ezr	21	10	K	458	___1	-0.591707	4.51878
P26040	sp|P26040|EZRI_MOUSE Ezrin OS=Mus musculus OX=10090 GN=Ezr PE=1 SV=3	EZRI_MOUSE Ezrin	Ezr	21	10	K	344	___1	-2.09777	0.782686
P26040	sp|P26040|EZRI_MOUSE Ezrin OS=Mus musculus OX=10090 GN=Ezr PE=1 SV=3	EZRI_MOUSE Ezrin	Ezr	21	10	K	143	___1	-0.502494	0.219836
P26040	sp|P26040|EZRI_MOUSE Ezrin OS=Mus musculus OX=10090 GN=Ezr PE=1 SV=3	EZRI_MOUSE Ezrin	Ezr	21	10	K	139	___1	0.403721	0.544805
P26040	sp|P26040|EZRI_MOUSE Ezrin OS=Mus musculus OX=10090 GN=Ezr PE=1 SV=3;sp|P26041|MOES_MOUSE Moesin OS=Mus musculus OX=10090 GN=Msn PE=1 SV=3;sp|P26043|RADI_MOUSE Radixin OS=Mus musculus OX=10090 GN=Rdx PE=1 SV=3	EZRI_MOUSE Ezrin	Ezr	21	10	K	263	___1	1.93438	0.485744
P26040	sp|P26040|EZRI_MOUSE Ezrin OS=Mus musculus OX=10090 GN=Ezr PE=1 SV=3	EZRI_MOUSE Ezrin	Ezr	21	10	K	357	___1	-0.0602767	0.237592
P26040	sp|P26040|EZRI_MOUSE Ezrin OS=Mus musculus OX=10090 GN=Ezr PE=1 SV=3	EZRI_MOUSE Ezrin	Ezr	21	10	K	162	___1	-0.755578	0.608717
Q920L1	sp|Q920L1|FADS1_MOUSE Acyl-CoA (8-3)-desaturase OS=Mus musculus OX=10090 GN=Fads1 PE=1 SV=1	FADS1_MOUSE Acyl-CoA (8-3)-desaturase	Fads1	2.2	1	K	44	___1	-1.22658	0.846285
Q9Z0R9	sp|Q9Z0R9|FADS2_MOUSE Acyl-CoA 6-desaturase OS=Mus musculus OX=10090 GN=Fads2 PE=1 SV=1	FADS2_MOUSE Acyl-CoA 6-desaturase	Fads2	7.7	3	K	3	___1	-1.4308	3.06823
Q9Z0R9	sp|Q9Z0R9|FADS2_MOUSE Acyl-CoA 6-desaturase OS=Mus musculus OX=10090 GN=Fads2 PE=1 SV=1	FADS2_MOUSE Acyl-CoA 6-desaturase	Fads2	7.7	3	K	105	___1	-0.310179	1.01592
Q9Z0R9	sp|Q9Z0R9|FADS2_MOUSE Acyl-CoA 6-desaturase OS=Mus musculus OX=10090 GN=Fads2 PE=1 SV=1	FADS2_MOUSE Acyl-CoA 6-desaturase	Fads2	7.7	3	K	28	___1	-0.806495	0.19084
P54731	sp|P54731|FAF1_MOUSE FAS-associated factor 1 OS=Mus musculus OX=10090 GN=Faf1 PE=1 SV=2	FAF1_MOUSE FAS-associated factor 1	Faf1	7.4	4	K	574	___1	-0.650939	0.217185
P54731	sp|P54731|FAF1_MOUSE FAS-associated factor 1 OS=Mus musculus OX=10090 GN=Faf1 PE=1 SV=2	FAF1_MOUSE FAS-associated factor 1	Faf1	7.4	4	K	220	___1	-0.196075	0.166835
P54731	sp|P54731|FAF1_MOUSE FAS-associated factor 1 OS=Mus musculus OX=10090 GN=Faf1 PE=1 SV=2	FAF1_MOUSE FAS-associated factor 1	Faf1	7.4	4	K	145	___1	1.42837	0.513034
P54731	sp|P54731|FAF1_MOUSE FAS-associated factor 1 OS=Mus musculus OX=10090 GN=Faf1 PE=1 SV=2	FAF1_MOUSE FAS-associated factor 1	Faf1	7.4	4	K	156	___1	1.0425	0.2327
Q3TDN2	sp|Q3TDN2|FAF2_MOUSE FAS-associated factor 2 OS=Mus musculus OX=10090 GN=Faf2 PE=1 SV=2	FAF2_MOUSE FAS-associated factor 2	Faf2	9.9	6	K	329	___1	-0.220601	0.308068
Q3TDN2	sp|Q3TDN2|FAF2_MOUSE FAS-associated factor 2 OS=Mus musculus OX=10090 GN=Faf2 PE=1 SV=2	FAF2_MOUSE FAS-associated factor 2	Faf2	9.9	6	K	367	___1	-1.76952	0.948692
Q3TDN2	sp|Q3TDN2|FAF2_MOUSE FAS-associated factor 2 OS=Mus musculus OX=10090 GN=Faf2 PE=1 SV=2	FAF2_MOUSE FAS-associated factor 2	Faf2	9.9	6	K	321	___1	1.29539	0.652165
Q3TGF2	sp|Q3TGF2|F107B_MOUSE Protein FAM107B OS=Mus musculus OX=10090 GN=Fam107b PE=1 SV=2	F107B_MOUSE Protein FAM107B	Fam107b	31.3	5	K	50	___1	-1.8241	0.663008
Q3TGF2	sp|Q3TGF2|F107B_MOUSE Protein FAM107B OS=Mus musculus OX=10090 GN=Fam107b PE=1 SV=2	F107B_MOUSE Protein FAM107B	Fam107b	31.3	5	K	55	___1	-0.0795186	0.186908
Q3TGF2	sp|Q3TGF2|F107B_MOUSE Protein FAM107B OS=Mus musculus OX=10090 GN=Fam107b PE=1 SV=2	F107B_MOUSE Protein FAM107B	Fam107b	31.3	5	K	98	___1	0.92277	0.461907
Q3TGF2	sp|Q3TGF2|F107B_MOUSE Protein FAM107B OS=Mus musculus OX=10090 GN=Fam107b PE=1 SV=2	F107B_MOUSE Protein FAM107B	Fam107b	31.3	5	K	113	___1	-1.45234	0.839687
Q6A0A9	sp|Q6A0A9|F120A_MOUSE Constitutive coactivator of PPAR-gamma-like protein 1 OS=Mus musculus OX=10090 GN=FAM120A PE=1 SV=2	F120A_MOUSE Constitutive coactivator of PPAR-gamma-like protein 1	FAM120A	6	4	K	500	___1	-0.921756	0.293926
Q6A0A9	sp|Q6A0A9|F120A_MOUSE Constitutive coactivator of PPAR-gamma-like protein 1 OS=Mus musculus OX=10090 GN=FAM120A PE=1 SV=2	F120A_MOUSE Constitutive coactivator of PPAR-gamma-like protein 1	FAM120A	6	4	K	482	___1	-0.974214	0.395086
Q6A0A9	sp|Q6A0A9|F120A_MOUSE Constitutive coactivator of PPAR-gamma-like protein 1 OS=Mus musculus OX=10090 GN=FAM120A PE=1 SV=2	F120A_MOUSE Constitutive coactivator of PPAR-gamma-like protein 1	FAM120A	6	4	K	930	___1	-1.82308	0.82258
A2A699	sp|A2A699|F1712_MOUSE Protein FAM171A2 OS=Mus musculus OX=10090 GN=Fam171a2 PE=1 SV=1	F1712_MOUSE Protein FAM171A2	Fam171a2	1.3	1	K	645	___1	0.628258	0.41611
Q0KK56	sp|Q0KK56|F184B_MOUSE Protein FAM184B OS=Mus musculus OX=10090 GN=Fam184b PE=2 SV=1	F184B_MOUSE Protein FAM184B	Fam184b	1.2	1	K	421	___1	-0.34119	0.351685
Q8BGY7	sp|Q8BGY7|F210A_MOUSE Protein FAM210A OS=Mus musculus OX=10090 GN=Fam210a PE=1 SV=1	F210A_MOUSE Protein FAM210A	Fam210a	3.3	1	K	258	___1	-1.35438	0.481979
Q9DB54	sp|Q9DB54|F216A_MOUSE Protein FAM216A OS=Mus musculus OX=10090 GN=Fam216a PE=2 SV=1	F216A_MOUSE Protein FAM216A	Fam216a	4	1	K	91	___1	0.00572069	0.00188747
Q8C0Z1	sp|Q8C0Z1|F234A_MOUSE Protein FAM234A OS=Mus musculus OX=10090 GN=Fam234a PE=1 SV=1	F234A_MOUSE Protein FAM234A	Fam234a	7.7	5	K	15	___1	1.06167	0.491828
Q8C0Z1	sp|Q8C0Z1|F234A_MOUSE Protein FAM234A OS=Mus musculus OX=10090 GN=Fam234a PE=1 SV=1	F234A_MOUSE Protein FAM234A	Fam234a	7.7	5	K	20	___1	3.26405	1.10346
Q8C0Z1	sp|Q8C0Z1|F234A_MOUSE Protein FAM234A OS=Mus musculus OX=10090 GN=Fam234a PE=1 SV=1	F234A_MOUSE Protein FAM234A	Fam234a	7.7	5	K	5	___1	0.262991	0.289273
Q8C0Z1	sp|Q8C0Z1|F234A_MOUSE Protein FAM234A OS=Mus musculus OX=10090 GN=Fam234a PE=1 SV=1	F234A_MOUSE Protein FAM234A	Fam234a	7.7	5	K	36	___1	-0.189449	0.0864064
Q9WV03	sp|Q9WV03|FA50A_MOUSE Protein FAM50A OS=Mus musculus OX=10090 GN=Fam50a PE=1 SV=1	FA50A_MOUSE Protein FAM50A	Fam50a	3.5	1	K	5	___1	0.0397654	0.0196547
Q80VD1	sp|Q80VD1|FA98B_MOUSE Protein FAM98B OS=Mus musculus OX=10090 GN=Fam98b PE=1 SV=1	FA98B_MOUSE Protein FAM98B	Fam98b	3	1	K	206	___1	0.129817	0.257508
Q5XJY6	sp|Q5XJY6|FANCB_MOUSE Fanconi anemia group B protein homolog OS=Mus musculus OX=10090 GN=Fancb PE=2 SV=2	FANCB_MOUSE Fanconi anemia group B protein homolog	Fancb	1.4	1	K	285	___1	0.447034	0.241838
Q80V62	sp|Q80V62|FACD2_MOUSE Fanconi anemia group D2 protein homolog OS=Mus musculus OX=10090 GN=Fancd2 PE=1 SV=2	FACD2_MOUSE Fanconi anemia group D2 protein homolog	Fancd2	0.6	1	K	559	___1	-0.493628	1.13142
Q8K368	sp|Q8K368|FANCI_MOUSE Fanconi anemia group I protein homolog OS=Mus musculus OX=10090 GN=Fanci PE=1 SV=2	FANCI_MOUSE Fanconi anemia group I protein homolog	Fanci	1.9	2	K	522	___1	-0.735506	0.782878
Q922J9	sp|Q922J9|FACR1_MOUSE Fatty acyl-CoA reductase 1 OS=Mus musculus OX=10090 GN=Far1 PE=1 SV=1	FACR1_MOUSE Fatty acyl-CoA reductase 1	Far1	7.4	3	K	443	___1	-0.217024	0.189632
F8VPU2	sp|F8VPU2|FARP1_MOUSE FERM, ARHGEF and pleckstrin domain-containing protein 1 OS=Mus musculus OX=10090 GN=Farp1 PE=1 SV=1	FARP1_MOUSE FERM, ARHGEF and pleckstrin domain-containing protein 1	Farp1	11.5	11	K	602	___1	0.562023	0.203829
F8VPU2	sp|F8VPU2|FARP1_MOUSE FERM, ARHGEF and pleckstrin domain-containing protein 1 OS=Mus musculus OX=10090 GN=Farp1 PE=1 SV=1	FARP1_MOUSE FERM, ARHGEF and pleckstrin domain-containing protein 1	Farp1	11.5	11	K	7	___1	0.175777	0.267057
F8VPU2	sp|F8VPU2|FARP1_MOUSE FERM, ARHGEF and pleckstrin domain-containing protein 1 OS=Mus musculus OX=10090 GN=Farp1 PE=1 SV=1	FARP1_MOUSE FERM, ARHGEF and pleckstrin domain-containing protein 1	Farp1	11.5	11	K	775	___1	-0.0182432	0.04329
F8VPU2	sp|F8VPU2|FARP1_MOUSE FERM, ARHGEF and pleckstrin domain-containing protein 1 OS=Mus musculus OX=10090 GN=Farp1 PE=1 SV=1	FARP1_MOUSE FERM, ARHGEF and pleckstrin domain-containing protein 1	Farp1	11.5	11	K	184	___1	1.30844	0.550797
F8VPU2	sp|F8VPU2|FARP1_MOUSE FERM, ARHGEF and pleckstrin domain-containing protein 1 OS=Mus musculus OX=10090 GN=Farp1 PE=1 SV=1	FARP1_MOUSE FERM, ARHGEF and pleckstrin domain-containing protein 1	Farp1	11.5	11	K	345	___1	-0.158001	0.265775
Q8C0C7	sp|Q8C0C7|SYFA_MOUSE Phenylalanine--tRNA ligase alpha subunit OS=Mus musculus OX=10090 GN=Farsa PE=1 SV=1	SYFA_MOUSE Phenylalanine--tRNA ligase alpha subunit	Farsa	9.1	4	K	138	___1	1.26736	0.407634
P19096	sp|P19096|FAS_MOUSE Fatty acid synthase OS=Mus musculus OX=10090 GN=Fasn PE=1 SV=2	FAS_MOUSE Fatty acid synthase	Fasn	8.5	19	K	1152	___1	0.239105	0.419971
P19096	sp|P19096|FAS_MOUSE Fatty acid synthase OS=Mus musculus OX=10090 GN=Fasn PE=1 SV=2	FAS_MOUSE Fatty acid synthase	Fasn	8.5	19	K	1159	___1	2.09933	0.986406
P19096	sp|P19096|FAS_MOUSE Fatty acid synthase OS=Mus musculus OX=10090 GN=Fasn PE=1 SV=2	FAS_MOUSE Fatty acid synthase	Fasn	8.5	19	K	1575	___1	1.15119	0.469148
P19096	sp|P19096|FAS_MOUSE Fatty acid synthase OS=Mus musculus OX=10090 GN=Fasn PE=1 SV=2	FAS_MOUSE Fatty acid synthase	Fasn	8.5	19	K	1071	___1	-0.133526	0.204653
P19096	sp|P19096|FAS_MOUSE Fatty acid synthase OS=Mus musculus OX=10090 GN=Fasn PE=1 SV=2	FAS_MOUSE Fatty acid synthase	Fasn	8.5	19	K	528	___1	-0.136993	0.150236
P19096	sp|P19096|FAS_MOUSE Fatty acid synthase OS=Mus musculus OX=10090 GN=Fasn PE=1 SV=2	FAS_MOUSE Fatty acid synthase	Fasn	8.5	19	K	489	___1	0.850602	0.525236
P35550	sp|P35550|FBRL_MOUSE rRNA 2'-O-methyltransferase fibrillarin OS=Mus musculus OX=10090 GN=Fbl PE=1 SV=2	FBRL_MOUSE rRNA 2'-O-methyltransferase fibrillarin	Fbl	23.9	7	K	108	___1	-1.07295	0.351074
P35550	sp|P35550|FBRL_MOUSE rRNA 2'-O-methyltransferase fibrillarin OS=Mus musculus OX=10090 GN=Fbl PE=1 SV=2	FBRL_MOUSE rRNA 2'-O-methyltransferase fibrillarin	Fbl	23.9	7	K	115	___1	-1.46362	0.870883
P35550	sp|P35550|FBRL_MOUSE rRNA 2'-O-methyltransferase fibrillarin OS=Mus musculus OX=10090 GN=Fbl PE=1 SV=2	FBRL_MOUSE rRNA 2'-O-methyltransferase fibrillarin	Fbl	23.9	7	K	127	___1	-1.62443	1.04311
P35550	sp|P35550|FBRL_MOUSE rRNA 2'-O-methyltransferase fibrillarin OS=Mus musculus OX=10090 GN=Fbl PE=1 SV=2	FBRL_MOUSE rRNA 2'-O-methyltransferase fibrillarin	Fbl	23.9	7	K	164	___1	0.176356	0.0841425
Q9QZN1	sp|Q9QZN1|FXL17_MOUSE F-box/LRR-repeat protein 17 OS=Mus musculus OX=10090 GN=Fbxl17 PE=1 SV=3	FXL17_MOUSE F-box/LRR-repeat protein 17	Fbxl17	1.9	1	K	40	___1	-1.02059	0.437146
Q8BIG4	sp|Q8BIG4|FBX28_MOUSE F-box only protein 28 OS=Mus musculus OX=10090 GN=Fbxo28 PE=1 SV=1	FBX28_MOUSE F-box only protein 28	Fbxo28	10.6	3	K	263	___1	-0.185067	0.496253
Q8BIG4	sp|Q8BIG4|FBX28_MOUSE F-box only protein 28 OS=Mus musculus OX=10090 GN=Fbxo28 PE=1 SV=1	FBX28_MOUSE F-box only protein 28	Fbxo28	10.6	3	K	302	___1	0.497928	0.332888
Q8BJL1	sp|Q8BJL1|FBX30_MOUSE F-box only protein 30 OS=Mus musculus OX=10090 GN=Fbxo30 PE=1 SV=2	FBX30_MOUSE F-box only protein 30	Fbxo30	3.1	2	K	160	___1	0.247382	0.977154
Q3UQN2	sp|Q3UQN2|FCHO2_MOUSE F-BAR domain only protein 2 OS=Mus musculus OX=10090 GN=Fcho2 PE=1 SV=1	FCHO2_MOUSE F-BAR domain only protein 2	Fcho2	2.1	1	K	743	___1	0.107218	0.187706
Q920E5	sp|Q920E5|FPPS_MOUSE Farnesyl pyrophosphate synthase OS=Mus musculus OX=10090 GN=Fdps PE=1 SV=1	FPPS_MOUSE Farnesyl pyrophosphate synthase	Fdps	15.3	4	K	46	___1	-1.04282	0.471936
Q920E5	sp|Q920E5|FPPS_MOUSE Farnesyl pyrophosphate synthase OS=Mus musculus OX=10090 GN=Fdps PE=1 SV=1	FPPS_MOUSE Farnesyl pyrophosphate synthase	Fdps	15.3	4	K	293	___1	1.88645	0.527861
Q920E5	sp|Q920E5|FPPS_MOUSE Farnesyl pyrophosphate synthase OS=Mus musculus OX=10090 GN=Fdps PE=1 SV=1	FPPS_MOUSE Farnesyl pyrophosphate synthase	Fdps	15.3	4	K	31	___1	-0.389116	1.65519
P22315	sp|P22315|HEMH_MOUSE Ferrochelatase, mitochondrial OS=Mus musculus OX=10090 GN=Fech PE=1 SV=2	HEMH_MOUSE Ferrochelatase, mitochondrial	Fech	2.9	1	K	213	___1	0.581652	0.395632
P16092	sp|P16092|FGFR1_MOUSE Fibroblast growth factor receptor 1 OS=Mus musculus OX=10090 GN=Fgfr1 PE=1 SV=2	FGFR1_MOUSE Fibroblast growth factor receptor 1	Fgfr1	2.4	2	K	419	___1	1.43291	2.22075
P97807	sp|P97807|FUMH_MOUSE Fumarate hydratase, mitochondrial OS=Mus musculus OX=10090 GN=Fh PE=1 SV=3	FUMH_MOUSE Fumarate hydratase, mitochondrial	Fh	6.3	3	K	289	___1	-0.188564	0.284636
P97807	sp|P97807|FUMH_MOUSE Fumarate hydratase, mitochondrial OS=Mus musculus OX=10090 GN=Fh PE=1 SV=3	FUMH_MOUSE Fumarate hydratase, mitochondrial	Fh	6.3	3	K	220	___1	1.40874	0.90249
Q9D824	sp|Q9D824|FIP1_MOUSE Pre-mRNA 3'-end-processing factor FIP1 OS=Mus musculus OX=10090 GN=Fip1l1 PE=1 SV=1	FIP1_MOUSE Pre-mRNA 3'-end-processing factor FIP1	Fip1l1	4.1	2	K	222	___1	-0.465901	0.261522
Q9D824	sp|Q9D824|FIP1_MOUSE Pre-mRNA 3'-end-processing factor FIP1 OS=Mus musculus OX=10090 GN=Fip1l1 PE=1 SV=1	FIP1_MOUSE Pre-mRNA 3'-end-processing factor FIP1	Fip1l1	4.1	2	K	134	___1	-1.23909	0.51626
Q9CQ92	sp|Q9CQ92|FIS1_MOUSE Mitochondrial fission 1 protein OS=Mus musculus OX=10090 GN=Fis1 PE=1 SV=1	FIS1_MOUSE Mitochondrial fission 1 protein	Fis1	13.8	2	K	20	___1	-1.05975	0.476243
Q61576	sp|Q61576|FKB10_MOUSE Peptidyl-prolyl cis-trans isomerase FKBP10 OS=Mus musculus OX=10090 GN=Fkbp10 PE=1 SV=2	FKB10_MOUSE Peptidyl-prolyl cis-trans isomerase FKBP10	Fkbp10	9.8	6	K	567	___1	-1.53281	0.559143
Q61576	sp|Q61576|FKB10_MOUSE Peptidyl-prolyl cis-trans isomerase FKBP10 OS=Mus musculus OX=10090 GN=Fkbp10 PE=1 SV=2	FKB10_MOUSE Peptidyl-prolyl cis-trans isomerase FKBP10	Fkbp10	9.8	6	K	569	___1	-0.17213	0.199541
Q61576	sp|Q61576|FKB10_MOUSE Peptidyl-prolyl cis-trans isomerase FKBP10 OS=Mus musculus OX=10090 GN=Fkbp10 PE=1 SV=2	FKB10_MOUSE Peptidyl-prolyl cis-trans isomerase FKBP10	Fkbp10	9.8	6	K	77	___1	0.484664	0.793235
Q61576	sp|Q61576|FKB10_MOUSE Peptidyl-prolyl cis-trans isomerase FKBP10 OS=Mus musculus OX=10090 GN=Fkbp10 PE=1 SV=2	FKB10_MOUSE Peptidyl-prolyl cis-trans isomerase FKBP10	Fkbp10	9.8	6	K	560	___1	0.0950791	0.0453263
P26883	sp|P26883|FKB1A_MOUSE Peptidyl-prolyl cis-trans isomerase FKBP1A OS=Mus musculus OX=10090 GN=Fkbp1a PE=1 SV=2	FKB1A_MOUSE Peptidyl-prolyl cis-trans isomerase FKBP1A	Fkbp1a	21.3	2	K	53	___1	-0.329839	0.796357
Q62446	sp|Q62446|FKBP3_MOUSE Peptidyl-prolyl cis-trans isomerase FKBP3 OS=Mus musculus OX=10090 GN=Fkbp3 PE=1 SV=2	FKBP3_MOUSE Peptidyl-prolyl cis-trans isomerase FKBP3	Fkbp3	21.9	4	K	99	___1	1.01341	0.680843
Q62446	sp|Q62446|FKBP3_MOUSE Peptidyl-prolyl cis-trans isomerase FKBP3 OS=Mus musculus OX=10090 GN=Fkbp3 PE=1 SV=2	FKBP3_MOUSE Peptidyl-prolyl cis-trans isomerase FKBP3	Fkbp3	21.9	4	K	48	___1	1.00593	0.940264
P30416	sp|P30416|FKBP4_MOUSE Peptidyl-prolyl cis-trans isomerase FKBP4 OS=Mus musculus OX=10090 GN=Fkbp4 PE=1 SV=5	FKBP4_MOUSE Peptidyl-prolyl cis-trans isomerase FKBP4	Fkbp4	18.3	9	K	441	___1	0.373589	0.463222
P30416	sp|P30416|FKBP4_MOUSE Peptidyl-prolyl cis-trans isomerase FKBP4 OS=Mus musculus OX=10090 GN=Fkbp4 PE=1 SV=5	FKBP4_MOUSE Peptidyl-prolyl cis-trans isomerase FKBP4	Fkbp4	18.3	9	K	256	___1	0.305016	0.394015
P30416	sp|P30416|FKBP4_MOUSE Peptidyl-prolyl cis-trans isomerase FKBP4 OS=Mus musculus OX=10090 GN=Fkbp4 PE=1 SV=5	FKBP4_MOUSE Peptidyl-prolyl cis-trans isomerase FKBP4	Fkbp4	18.3	9	K	354	___1	-1.60104	0.475164
P30416	sp|P30416|FKBP4_MOUSE Peptidyl-prolyl cis-trans isomerase FKBP4 OS=Mus musculus OX=10090 GN=Fkbp4 PE=1 SV=5	FKBP4_MOUSE Peptidyl-prolyl cis-trans isomerase FKBP4	Fkbp4	18.3	9	K	424	___1	-1.80489	0.789944
P30416	sp|P30416|FKBP4_MOUSE Peptidyl-prolyl cis-trans isomerase FKBP4 OS=Mus musculus OX=10090 GN=Fkbp4 PE=1 SV=5	FKBP4_MOUSE Peptidyl-prolyl cis-trans isomerase FKBP4	Fkbp4	18.3	9	K	426	___1	-0.710842	0.270665
P30416	sp|P30416|FKBP4_MOUSE Peptidyl-prolyl cis-trans isomerase FKBP4 OS=Mus musculus OX=10090 GN=Fkbp4 PE=1 SV=5	FKBP4_MOUSE Peptidyl-prolyl cis-trans isomerase FKBP4	Fkbp4	18.3	9	K	274	___1	0.406122	0.390744
Q64378	sp|Q64378|FKBP5_MOUSE Peptidyl-prolyl cis-trans isomerase FKBP5 OS=Mus musculus OX=10090 GN=Fkbp5 PE=1 SV=1	FKBP5_MOUSE Peptidyl-prolyl cis-trans isomerase FKBP5	Fkbp5	5.7	2	K	352	___1	0.098472	0.369578
O35465	sp|O35465|FKBP8_MOUSE Peptidyl-prolyl cis-trans isomerase FKBP8 OS=Mus musculus OX=10090 GN=Fkbp8 PE=1 SV=2	FKBP8_MOUSE Peptidyl-prolyl cis-trans isomerase FKBP8	Fkbp8	8	4	K	324	___1	-0.487925	0.894789
O35465	sp|O35465|FKBP8_MOUSE Peptidyl-prolyl cis-trans isomerase FKBP8 OS=Mus musculus OX=10090 GN=Fkbp8 PE=1 SV=2	FKBP8_MOUSE Peptidyl-prolyl cis-trans isomerase FKBP8	Fkbp8	8	4	K	330	___1	-0.786111	0.330118
O35465	sp|O35465|FKBP8_MOUSE Peptidyl-prolyl cis-trans isomerase FKBP8 OS=Mus musculus OX=10090 GN=Fkbp8 PE=1 SV=2	FKBP8_MOUSE Peptidyl-prolyl cis-trans isomerase FKBP8	Fkbp8	8	4	K	338	___1	-0.999061	0.551819
Q9Z247	sp|Q9Z247|FKBP9_MOUSE Peptidyl-prolyl cis-trans isomerase FKBP9 OS=Mus musculus OX=10090 GN=Fkbp9 PE=1 SV=1	FKBP9_MOUSE Peptidyl-prolyl cis-trans isomerase FKBP9	Fkbp9	4.9	2	K	527	___1	-0.445768	0.761803
Q9JJ28	sp|Q9JJ28|FLII_MOUSE Protein flightless-1 homolog OS=Mus musculus OX=10090 GN=Flii PE=1 SV=1	FLII_MOUSE Protein flightless-1 homolog	Flii	7.5	6	K	443	___1	0.660631	0.40122
Q9JJ28	sp|Q9JJ28|FLII_MOUSE Protein flightless-1 homolog OS=Mus musculus OX=10090 GN=Flii PE=1 SV=1	FLII_MOUSE Protein flightless-1 homolog	Flii	7.5	6	K	678	___1	-0.292684	0.440854
Q8BTM8	sp|Q8BTM8|FLNA_MOUSE Filamin-A OS=Mus musculus OX=10090 GN=Flna PE=1 SV=5	FLNA_MOUSE Filamin-A	Flna	23.4	55	K	1294	___1	0.709026	1.0077
Q8BTM8	sp|Q8BTM8|FLNA_MOUSE Filamin-A OS=Mus musculus OX=10090 GN=Flna PE=1 SV=5	FLNA_MOUSE Filamin-A	Flna	23.4	55	K	2623	___1	0.437406	0.91481
Q8BTM8	sp|Q8BTM8|FLNA_MOUSE Filamin-A OS=Mus musculus OX=10090 GN=Flna PE=1 SV=5;sp|Q8VHX6|FLNC_MOUSE Filamin-C OS=Mus musculus OX=10090 GN=Flnc PE=1 SV=3	FLNA_MOUSE Filamin-A	Flna	23.4	55	K	42	___1	-0.932856	0.546362
Q8BTM8	sp|Q8BTM8|FLNA_MOUSE Filamin-A OS=Mus musculus OX=10090 GN=Flna PE=1 SV=5	FLNA_MOUSE Filamin-A	Flna	23.4	55	K	120	___1	0.301411	0.883664
Q8BTM8	sp|Q8BTM8|FLNA_MOUSE Filamin-A OS=Mus musculus OX=10090 GN=Flna PE=1 SV=5	FLNA_MOUSE Filamin-A	Flna	23.4	55	K	906	___1	0.0188847	0.0356151
Q8BTM8	sp|Q8BTM8|FLNA_MOUSE Filamin-A OS=Mus musculus OX=10090 GN=Flna PE=1 SV=5	FLNA_MOUSE Filamin-A	Flna	23.4	55	K	916	___1	-0.0964114	0.161842
Q8BTM8	sp|Q8BTM8|FLNA_MOUSE Filamin-A OS=Mus musculus OX=10090 GN=Flna PE=1 SV=5	FLNA_MOUSE Filamin-A	Flna	23.4	55	K	1801	___1	0.512638	1.99767
Q8BTM8	sp|Q8BTM8|FLNA_MOUSE Filamin-A OS=Mus musculus OX=10090 GN=Flna PE=1 SV=5	FLNA_MOUSE Filamin-A	Flna	23.4	55	K	270	___1	0.412193	0.915804
Q8BTM8	sp|Q8BTM8|FLNA_MOUSE Filamin-A OS=Mus musculus OX=10090 GN=Flna PE=1 SV=5	FLNA_MOUSE Filamin-A	Flna	23.4	55	K	1814	___1	0.0260804	0.0202454
Q8BTM8	sp|Q8BTM8|FLNA_MOUSE Filamin-A OS=Mus musculus OX=10090 GN=Flna PE=1 SV=5	FLNA_MOUSE Filamin-A	Flna	23.4	55	K	1824	___1	0.36893	0.72559
Q8BTM8	sp|Q8BTM8|FLNA_MOUSE Filamin-A OS=Mus musculus OX=10090 GN=Flna PE=1 SV=5	FLNA_MOUSE Filamin-A	Flna	23.4	55	K	376	___1	2.18826	0.52488
Q8BTM8	sp|Q8BTM8|FLNA_MOUSE Filamin-A OS=Mus musculus OX=10090 GN=Flna PE=1 SV=5	FLNA_MOUSE Filamin-A	Flna	23.4	55	K	383	___1	0.433006	1.15334
Q8BTM8	sp|Q8BTM8|FLNA_MOUSE Filamin-A OS=Mus musculus OX=10090 GN=Flna PE=1 SV=5	FLNA_MOUSE Filamin-A	Flna	23.4	55	K	691	___1	1.40083	0.623558
Q8BTM8	sp|Q8BTM8|FLNA_MOUSE Filamin-A OS=Mus musculus OX=10090 GN=Flna PE=1 SV=5	FLNA_MOUSE Filamin-A	Flna	23.4	55	K	2563	___1	-0.182017	0.0676072
Q8BTM8	sp|Q8BTM8|FLNA_MOUSE Filamin-A OS=Mus musculus OX=10090 GN=Flna PE=1 SV=5	FLNA_MOUSE Filamin-A	Flna	23.4	55	K	994	___1	-0.361583	0.178201
Q8BTM8	sp|Q8BTM8|FLNA_MOUSE Filamin-A OS=Mus musculus OX=10090 GN=Flna PE=1 SV=5	FLNA_MOUSE Filamin-A	Flna	23.4	55	K	874	___1	1.52088	0.500356
Q8BTM8	sp|Q8BTM8|FLNA_MOUSE Filamin-A OS=Mus musculus OX=10090 GN=Flna PE=1 SV=5	FLNA_MOUSE Filamin-A	Flna	23.4	55	K	876	___1	1.65915	0.694945
Q8BTM8	sp|Q8BTM8|FLNA_MOUSE Filamin-A OS=Mus musculus OX=10090 GN=Flna PE=1 SV=5	FLNA_MOUSE Filamin-A	Flna	23.4	55	K	1071	___1	0.205177	0.638262
Q8BTM8	sp|Q8BTM8|FLNA_MOUSE Filamin-A OS=Mus musculus OX=10090 GN=Flna PE=1 SV=5	FLNA_MOUSE Filamin-A	Flna	23.4	55	K	865	___1	-2.7564	0.983034
Q8BTM8	sp|Q8BTM8|FLNA_MOUSE Filamin-A OS=Mus musculus OX=10090 GN=Flna PE=1 SV=5	FLNA_MOUSE Filamin-A	Flna	23.4	55	K	1538	___1	-0.152703	0.0301027
Q8BTM8	sp|Q8BTM8|FLNA_MOUSE Filamin-A OS=Mus musculus OX=10090 GN=Flna PE=1 SV=5	FLNA_MOUSE Filamin-A	Flna	23.4	55	K	773	___1	0.494219	0.434995
Q8BTM8	sp|Q8BTM8|FLNA_MOUSE Filamin-A OS=Mus musculus OX=10090 GN=Flna PE=1 SV=5	FLNA_MOUSE Filamin-A	Flna	23.4	55	K	1450	___1	-0.765548	0.396055
Q8BTM8	sp|Q8BTM8|FLNA_MOUSE Filamin-A OS=Mus musculus OX=10090 GN=Flna PE=1 SV=5	FLNA_MOUSE Filamin-A	Flna	23.4	55	K	508	___1	0.932119	1.49058
Q80X90	sp|Q80X90|FLNB_MOUSE Filamin-B OS=Mus musculus OX=10090 GN=Flnb PE=1 SV=3	FLNB_MOUSE Filamin-B	Flnb	13.6	28	K	492	___1	-0.65086	0.440389
Q80X90	sp|Q80X90|FLNB_MOUSE Filamin-B OS=Mus musculus OX=10090 GN=Flnb PE=1 SV=3	FLNB_MOUSE Filamin-B	Flnb	13.6	28	K	495	___1	-0.408022	0.7683
Q80X90	sp|Q80X90|FLNB_MOUSE Filamin-B OS=Mus musculus OX=10090 GN=Flnb PE=1 SV=3	FLNB_MOUSE Filamin-B	Flnb	13.6	28	K	1241	___1	-0.012085	0.0334748
Q80X90	sp|Q80X90|FLNB_MOUSE Filamin-B OS=Mus musculus OX=10090 GN=Flnb PE=1 SV=3	FLNB_MOUSE Filamin-B	Flnb	13.6	28	K	1780	___1	-0.113569	0.188213
Q80X90	sp|Q80X90|FLNB_MOUSE Filamin-B OS=Mus musculus OX=10090 GN=Flnb PE=1 SV=3	FLNB_MOUSE Filamin-B	Flnb	13.6	28	K	15	___1	-0.728821	0.445376
Q80X90	sp|Q80X90|FLNB_MOUSE Filamin-B OS=Mus musculus OX=10090 GN=Flnb PE=1 SV=3	FLNB_MOUSE Filamin-B	Flnb	13.6	28	K	1979	___1	0.0446529	0.0639399
Q80X90	sp|Q80X90|FLNB_MOUSE Filamin-B OS=Mus musculus OX=10090 GN=Flnb PE=1 SV=3	FLNB_MOUSE Filamin-B	Flnb	13.6	28	K	272	___1	0.0163129	0.00815402
Q80X90	sp|Q80X90|FLNB_MOUSE Filamin-B OS=Mus musculus OX=10090 GN=Flnb PE=1 SV=3	FLNB_MOUSE Filamin-B	Flnb	13.6	28	K	502	___1	-0.0144189	0.0480987
Q80X90	sp|Q80X90|FLNB_MOUSE Filamin-B OS=Mus musculus OX=10090 GN=Flnb PE=1 SV=3	FLNB_MOUSE Filamin-B	Flnb	13.6	28	K	697	___1	-0.193574	0.522921
Q80X90	sp|Q80X90|FLNB_MOUSE Filamin-B OS=Mus musculus OX=10090 GN=Flnb PE=1 SV=3	FLNB_MOUSE Filamin-B	Flnb	13.6	28	K	243	___1	-0.284069	0.110116
Q80X90	sp|Q80X90|FLNB_MOUSE Filamin-B OS=Mus musculus OX=10090 GN=Flnb PE=1 SV=3	FLNB_MOUSE Filamin-B	Flnb	13.6	28	K	249	___1	0.286623	0.73448
Q80X90	sp|Q80X90|FLNB_MOUSE Filamin-B OS=Mus musculus OX=10090 GN=Flnb PE=1 SV=3	FLNB_MOUSE Filamin-B	Flnb	13.6	28	K	6	___1	-0.147178	0.669421
Q80X90	sp|Q80X90|FLNB_MOUSE Filamin-B OS=Mus musculus OX=10090 GN=Flnb PE=1 SV=3	FLNB_MOUSE Filamin-B	Flnb	13.6	28	K	349	___1	-1.70168	0.436041
Q80X90	sp|Q80X90|FLNB_MOUSE Filamin-B OS=Mus musculus OX=10090 GN=Flnb PE=1 SV=3	FLNB_MOUSE Filamin-B	Flnb	13.6	28	K	551	___1	0.141179	0.275254
Q80X90	sp|Q80X90|FLNB_MOUSE Filamin-B OS=Mus musculus OX=10090 GN=Flnb PE=1 SV=3	FLNB_MOUSE Filamin-B	Flnb	13.6	28	K	1641	___1	-0.000762304	0.00114772
Q80X90	sp|Q80X90|FLNB_MOUSE Filamin-B OS=Mus musculus OX=10090 GN=Flnb PE=1 SV=3	FLNB_MOUSE Filamin-B	Flnb	13.6	28	K	1339	___1	-0.962386	0.428849
Q8VHX6	sp|Q8VHX6|FLNC_MOUSE Filamin-C OS=Mus musculus OX=10090 GN=Flnc PE=1 SV=3	FLNC_MOUSE Filamin-C	Flnc	7.2	15	K	1368	___1	-1.05736	0.571333
Q8VHX6	sp|Q8VHX6|FLNC_MOUSE Filamin-C OS=Mus musculus OX=10090 GN=Flnc PE=1 SV=3	FLNC_MOUSE Filamin-C	Flnc	7.2	15	K	525	___1	0.866712	0.38822
Q8VHX6	sp|Q8VHX6|FLNC_MOUSE Filamin-C OS=Mus musculus OX=10090 GN=Flnc PE=1 SV=3	FLNC_MOUSE Filamin-C	Flnc	7.2	15	K	1533	___1	1.41532	0.59336
Q8VHX6	sp|Q8VHX6|FLNC_MOUSE Filamin-C OS=Mus musculus OX=10090 GN=Flnc PE=1 SV=3	FLNC_MOUSE Filamin-C	Flnc	7.2	15	K	1531	___1	2.02994	0.901363
Q60634	sp|Q60634|FLOT2_MOUSE Flotillin-2 OS=Mus musculus OX=10090 GN=Flot2 PE=1 SV=2	FLOT2_MOUSE Flotillin-2	Flot2	13.6	5	K	132	___1	-0.080584	0.0620658
Q60634	sp|Q60634|FLOT2_MOUSE Flotillin-2 OS=Mus musculus OX=10090 GN=Flot2 PE=1 SV=2	FLOT2_MOUSE Flotillin-2	Flot2	13.6	5	K	169	___1	-0.484815	0.958968
B2RXV4	sp|B2RXV4|FLVC1_MOUSE Feline leukemia virus subgroup C receptor-related protein 1 OS=Mus musculus OX=10090 GN=Flvcr1 PE=2 SV=1	FLVC1_MOUSE Feline leukemia virus subgroup C receptor-related protein 1	Flvcr1	9.6	3	K	536	___1	0.0752837	0.0813264
P35922	sp|P35922|FMR1_MOUSE Synaptic functional regulator FMR1 OS=Mus musculus OX=10090 GN=Fmr1 PE=1 SV=1	FMR1_MOUSE Synaptic functional regulator FMR1	Fmr1	12.5	5	K	310	___1	0.173285	0.704282
P35922	sp|P35922|FMR1_MOUSE Synaptic functional regulator FMR1 OS=Mus musculus OX=10090 GN=Fmr1 PE=1 SV=1	FMR1_MOUSE Synaptic functional regulator FMR1	Fmr1	12.5	5	K	207	___1	0.340916	0.523795
P35922	sp|P35922|FMR1_MOUSE Synaptic functional regulator FMR1 OS=Mus musculus OX=10090 GN=Fmr1 PE=1 SV=1	FMR1_MOUSE Synaptic functional regulator FMR1	Fmr1	12.5	5	K	123	___1	0.0543067	0.0617602
P35922	sp|P35922|FMR1_MOUSE Synaptic functional regulator FMR1 OS=Mus musculus OX=10090 GN=Fmr1 PE=1 SV=1	FMR1_MOUSE Synaptic functional regulator FMR1	Fmr1	12.5	5	K	388	___1	0.217836	0.313486
P11276	sp|P11276|FINC_MOUSE Fibronectin OS=Mus musculus OX=10090 GN=Fn1 PE=1 SV=4	FINC_MOUSE Fibronectin	Fn1	4.5	8	K	1622	___1	1.14724	0.23546
P11276	sp|P11276|FINC_MOUSE Fibronectin OS=Mus musculus OX=10090 GN=Fn1 PE=1 SV=4	FINC_MOUSE Fibronectin	Fn1	4.5	8	K	1049	___1	-0.703107	0.220937
P11276	sp|P11276|FINC_MOUSE Fibronectin OS=Mus musculus OX=10090 GN=Fn1 PE=1 SV=4	FINC_MOUSE Fibronectin	Fn1	4.5	8	K	2029	___1	1.13638	0.413311
Q8K274	sp|Q8K274|KT3K_MOUSE Ketosamine-3-kinase OS=Mus musculus OX=10090 GN=Fn3krp PE=1 SV=2	KT3K_MOUSE Ketosamine-3-kinase	Fn3krp	2.6	1	K	45	___1	0.027047	0.0110695
A2AKG8	sp|A2AKG8|FOCAD_MOUSE Focadhesin OS=Mus musculus OX=10090 GN=Focad PE=1 SV=1	FOCAD_MOUSE Focadhesin	Focad	0.6	1	K	553	___1	-1.43084	1.03744
P47930	sp|P47930|FOSL2_MOUSE Fos-related antigen 2 OS=Mus musculus OX=10090 GN=Fosl2 PE=1 SV=2	FOSL2_MOUSE Fos-related antigen 2	Fosl2	4	1	K	104	___1	-1.16577	0.49889
Q922K9	sp|Q922K9|FRK_MOUSE Tyrosine-protein kinase FRK OS=Mus musculus OX=10090 GN=Frk PE=1 SV=3	FRK_MOUSE Tyrosine-protein kinase FRK	Frk	2.7	1	K	397	___1	-0.0839087	0.1501
Q3UFK8	sp|Q3UFK8|FRMD8_MOUSE FERM domain-containing protein 8 OS=Mus musculus OX=10090 GN=Frmd8 PE=1 SV=2	FRMD8_MOUSE FERM domain-containing protein 8	Frmd8	2.6	1	K	238	___1	0.436407	0.376575
Q61553	sp|Q61553|FSCN1_MOUSE Fascin OS=Mus musculus OX=10090 GN=Fscn1 PE=1 SV=4	FSCN1_MOUSE Fascin	Fscn1	17	8	K	399	___1	1.70035	0.967846
Q61553	sp|Q61553|FSCN1_MOUSE Fascin OS=Mus musculus OX=10090 GN=Fscn1 PE=1 SV=4	FSCN1_MOUSE Fascin	Fscn1	17	8	K	41	___1	-0.0542297	0.0304467
Q61553	sp|Q61553|FSCN1_MOUSE Fascin OS=Mus musculus OX=10090 GN=Fscn1 PE=1 SV=4	FSCN1_MOUSE Fascin	Fscn1	17	8	K	241	___1	-0.342408	0.425205
Q62356	sp|Q62356|FSTL1_MOUSE Follistatin-related protein 1 OS=Mus musculus OX=10090 GN=Fstl1 PE=1 SV=2	FSTL1_MOUSE Follistatin-related protein 1	Fstl1	10.5	2	K	271	___1	0.330341	0.353898
Q62356	sp|Q62356|FSTL1_MOUSE Follistatin-related protein 1 OS=Mus musculus OX=10090 GN=Fstl1 PE=1 SV=2	FSTL1_MOUSE Follistatin-related protein 1	Fstl1	10.5	2	K	152	___1	1.02081	0.650345
Q9DBE9	sp|Q9DBE9|SPB1_MOUSE pre-rRNA 2'-O-ribose RNA methyltransferase FTSJ3 OS=Mus musculus OX=10090 GN=Ftsj3 PE=1 SV=1	SPB1_MOUSE pre-rRNA 2'-O-ribose RNA methyltransferase FTSJ3	Ftsj3	4.8	3	K	556	___1	-0.69395	0.591999
Q91WJ8	sp|Q91WJ8|FUBP1_MOUSE Far upstream element-binding protein 1 OS=Mus musculus OX=10090 GN=Fubp1 PE=1 SV=1	FUBP1_MOUSE Far upstream element-binding protein 1	Fubp1	12.6	3	K	396	___1	0.577715	0.996315
Q91WJ8	sp|Q91WJ8|FUBP1_MOUSE Far upstream element-binding protein 1 OS=Mus musculus OX=10090 GN=Fubp1 PE=1 SV=1	FUBP1_MOUSE Far upstream element-binding protein 1	Fubp1	12.6	3	K	60	___1	0.355717	0.268539
Q9D6K8	sp|Q9D6K8|FUND2_MOUSE FUN14 domain-containing protein 2 OS=Mus musculus OX=10090 GN=Fundc2 PE=1 SV=1	FUND2_MOUSE FUN14 domain-containing protein 2	Fundc2	21.9	4	K	30	___1	0.638859	0.221074
Q9D6K8	sp|Q9D6K8|FUND2_MOUSE FUN14 domain-containing protein 2 OS=Mus musculus OX=10090 GN=Fundc2 PE=1 SV=1	FUND2_MOUSE FUN14 domain-containing protein 2	Fundc2	21.9	4	K	114	___1	-0.56227	1.5155
Q9D6K8	sp|Q9D6K8|FUND2_MOUSE FUN14 domain-containing protein 2 OS=Mus musculus OX=10090 GN=Fundc2 PE=1 SV=1	FUND2_MOUSE FUN14 domain-containing protein 2	Fundc2	21.9	4	K	123	___1	-0.643377	1.93098
P11370	sp|P11370|ENV2_MOUSE Retrovirus-related Env polyprotein from Fv-4 locus OS=Mus musculus OX=10090 GN=Fv4 PE=1 SV=2;sp|P10404|ENV1_MOUSE MLV-related proviral Env polyprotein OS=Mus musculus OX=10090 PE=1 SV=3	ENV2_MOUSE Retrovirus-related Env polyprotein from Fv-4 locus	Fv4	1.2	1	K	649	___1	-1.86746	2.3312
Q61584	sp|Q61584|FXR1_MOUSE Fragile X mental retardation syndrome-related protein 1 OS=Mus musculus OX=10090 GN=Fxr1 PE=1 SV=2	FXR1_MOUSE Fragile X mental retardation syndrome-related protein 1	Fxr1	11.2	6	K	119	___1	0.481893	0.796742
Q9WVR4	sp|Q9WVR4|FXR2_MOUSE Fragile X mental retardation syndrome-related protein 2 OS=Mus musculus OX=10090 GN=Fxr2 PE=1 SV=1	FXR2_MOUSE Fragile X mental retardation syndrome-related protein 2	Fxr2	5.2	2	K	217	___1	-0.120461	0.143602
Q9WVR4	sp|Q9WVR4|FXR2_MOUSE Fragile X mental retardation syndrome-related protein 2 OS=Mus musculus OX=10090 GN=Fxr2 PE=1 SV=1	FXR2_MOUSE Fragile X mental retardation syndrome-related protein 2	Fxr2	5.2	2	K	461	___1	-0.906743	0.842661
P39688	sp|P39688|FYN_MOUSE Tyrosine-protein kinase Fyn OS=Mus musculus OX=10090 GN=Fyn PE=1 SV=4	FYN_MOUSE Tyrosine-protein kinase Fyn	Fyn	3.7	2	K	13	___1	-0.0214488	0.042172
O70421	sp|O70421|FZD1_MOUSE Frizzled-1 OS=Mus musculus OX=10090 GN=Fzd1 PE=1 SV=3	FZD1_MOUSE Frizzled-1	Fzd1	3.1	1	K	636	___1	0.0407295	0.0821434
O70421	sp|O70421|FZD1_MOUSE Frizzled-1 OS=Mus musculus OX=10090 GN=Fzd1 PE=1 SV=3;sp|Q61090|FZD7_MOUSE Frizzled-7 OS=Mus musculus OX=10090 GN=Fzd7 PE=1 SV=2;sp|Q9JIP6|FZD2_MOUSE Frizzled-2 OS=Mus musculus OX=10090 GN=Fzd2 PE=2 SV=1	FZD1_MOUSE Frizzled-1	Fzd1	3.1	1	K	516	___1	0.647415	0.192523
Q61090	sp|Q61090|FZD7_MOUSE Frizzled-7 OS=Mus musculus OX=10090 GN=Fzd7 PE=1 SV=2	FZD7_MOUSE Frizzled-7	Fzd7	3.5	1	K	567	___1	0.741523	0.248197
P97855	sp|P97855|G3BP1_MOUSE Ras GTPase-activating protein-binding protein 1 OS=Mus musculus OX=10090 GN=G3bp1 PE=1 SV=1	G3BP1_MOUSE Ras GTPase-activating protein-binding protein 1	G3bp1	10.3	3	K	59	___1	0.44644	0.425145
P97379	sp|P97379|G3BP2_MOUSE Ras GTPase-activating protein-binding protein 2 OS=Mus musculus OX=10090 GN=G3bp2 PE=1 SV=2	G3BP2_MOUSE Ras GTPase-activating protein-binding protein 2	G3bp2	9.3	3	K	365	___1	1.3936	0.815995
P97379	sp|P97379|G3BP2_MOUSE Ras GTPase-activating protein-binding protein 2 OS=Mus musculus OX=10090 GN=G3bp2 PE=1 SV=2	G3BP2_MOUSE Ras GTPase-activating protein-binding protein 2	G3bp2	9.3	3	K	281	___1	1.51348	0.912382
Q00612	sp|Q00612|G6PD1_MOUSE Glucose-6-phosphate 1-dehydrogenase X OS=Mus musculus OX=10090 GN=G6pdx PE=1 SV=3	G6PD1_MOUSE Glucose-6-phosphate 1-dehydrogenase X	G6pdx	8.7	5	K	432	___1	-1.31213	0.660272
Q9DCD6	sp|Q9DCD6|GBRAP_MOUSE Gamma-aminobutyric acid receptor-associated protein OS=Mus musculus OX=10090 GN=Gabarap PE=1 SV=2	GBRAP_MOUSE Gamma-aminobutyric acid receptor-associated protein	Gabarap	18.8	3	K	6	___1	-1.53861	0.581697
Q9DCD6	sp|Q9DCD6|GBRAP_MOUSE Gamma-aminobutyric acid receptor-associated protein OS=Mus musculus OX=10090 GN=Gabarap PE=1 SV=2	GBRAP_MOUSE Gamma-aminobutyric acid receptor-associated protein	Gabarap	18.8	3	K	13	___1	-0.0286655	0.0567055
Q9DCD6	sp|Q9DCD6|GBRAP_MOUSE Gamma-aminobutyric acid receptor-associated protein OS=Mus musculus OX=10090 GN=Gabarap PE=1 SV=2;sp|Q8R3R8|GBRL1_MOUSE Gamma-aminobutyric acid receptor-associated protein-like 1 OS=Mus musculus OX=10090 GN=Gabarapl1 PE=1 SV=2	GBRAP_MOUSE Gamma-aminobutyric acid receptor-associated protein	Gabarap	18.8	3	K	35	___1	0.0201963	0.0332399
P60521	sp|P60521|GBRL2_MOUSE Gamma-aminobutyric acid receptor-associated protein-like 2 OS=Mus musculus OX=10090 GN=Gabarapl2 PE=1 SV=1	GBRL2_MOUSE Gamma-aminobutyric acid receptor-associated protein-like 2	Gabarapl2	10.3	1	K	46	___1	-1.47871	0.902638
Q9R0N0	sp|Q9R0N0|GALK1_MOUSE Galactokinase OS=Mus musculus OX=10090 GN=Galk1 PE=1 SV=2	GALK1_MOUSE Galactokinase	Galk1	5.1	2	K	272	___1	-0.28046	0.917137
Q8BHN3	sp|Q8BHN3|GANAB_MOUSE Neutral alpha-glucosidase AB OS=Mus musculus OX=10090 GN=Ganab PE=1 SV=1	GANAB_MOUSE Neutral alpha-glucosidase AB	Ganab	2.1	2	K	269	___1	-1.05387	0.524325
P06837	sp|P06837|NEUM_MOUSE Neuromodulin OS=Mus musculus OX=10090 GN=Gap43 PE=1 SV=1	NEUM_MOUSE Neuromodulin	Gap43	52.9	12	K	37	___1	0.243907	1.01831
P06837	sp|P06837|NEUM_MOUSE Neuromodulin OS=Mus musculus OX=10090 GN=Gap43 PE=1 SV=1	NEUM_MOUSE Neuromodulin	Gap43	52.9	12	K	104	___1	0.532029	1.48087
P06837	sp|P06837|NEUM_MOUSE Neuromodulin OS=Mus musculus OX=10090 GN=Gap43 PE=1 SV=1	NEUM_MOUSE Neuromodulin	Gap43	52.9	12	K	125	___1	2.03656	1.099
P06837	sp|P06837|NEUM_MOUSE Neuromodulin OS=Mus musculus OX=10090 GN=Gap43 PE=1 SV=1	NEUM_MOUSE Neuromodulin	Gap43	52.9	12	K	136	___1	0.645794	0.327939
P06837	sp|P06837|NEUM_MOUSE Neuromodulin OS=Mus musculus OX=10090 GN=Gap43 PE=1 SV=1	NEUM_MOUSE Neuromodulin	Gap43	52.9	12	K	98	___1	0.894543	0.547764
P06837	sp|P06837|NEUM_MOUSE Neuromodulin OS=Mus musculus OX=10090 GN=Gap43 PE=1 SV=1	NEUM_MOUSE Neuromodulin	Gap43	52.9	12	K	69	___1	0.685809	0.712623
P06837	sp|P06837|NEUM_MOUSE Neuromodulin OS=Mus musculus OX=10090 GN=Gap43 PE=1 SV=1	NEUM_MOUSE Neuromodulin	Gap43	52.9	12	K	33	___1	1.18978	2.4238
P06837	sp|P06837|NEUM_MOUSE Neuromodulin OS=Mus musculus OX=10090 GN=Gap43 PE=1 SV=1	NEUM_MOUSE Neuromodulin	Gap43	52.9	12	K	19	___1	0.500076	1.65542
P16858	sp|P16858|G3P_MOUSE Glyceraldehyde-3-phosphate dehydrogenase OS=Mus musculus OX=10090 GN=Gapdh PE=1 SV=2	G3P_MOUSE Glyceraldehyde-3-phosphate dehydrogenase	Gapdh	54.7	20	K	111	___1	0.817975	0.952285
P16858	sp|P16858|G3P_MOUSE Glyceraldehyde-3-phosphate dehydrogenase OS=Mus musculus OX=10090 GN=Gapdh PE=1 SV=2	G3P_MOUSE Glyceraldehyde-3-phosphate dehydrogenase	Gapdh	54.7	20	K	217	___1	-0.063879	0.101365
P16858	sp|P16858|G3P_MOUSE Glyceraldehyde-3-phosphate dehydrogenase OS=Mus musculus OX=10090 GN=Gapdh PE=1 SV=2	G3P_MOUSE Glyceraldehyde-3-phosphate dehydrogenase	Gapdh	54.7	20	K	225	___1	-1.28136	0.695699
P16858	sp|P16858|G3P_MOUSE Glyceraldehyde-3-phosphate dehydrogenase OS=Mus musculus OX=10090 GN=Gapdh PE=1 SV=2	G3P_MOUSE Glyceraldehyde-3-phosphate dehydrogenase	Gapdh	54.7	20	K	59	___1	0.3807	0.890628
P16858	sp|P16858|G3P_MOUSE Glyceraldehyde-3-phosphate dehydrogenase OS=Mus musculus OX=10090 GN=Gapdh PE=1 SV=2	G3P_MOUSE Glyceraldehyde-3-phosphate dehydrogenase	Gapdh	54.7	20	K	213	___1	-0.133169	0.292232
P16858	sp|P16858|G3P_MOUSE Glyceraldehyde-3-phosphate dehydrogenase OS=Mus musculus OX=10090 GN=Gapdh PE=1 SV=2	G3P_MOUSE Glyceraldehyde-3-phosphate dehydrogenase	Gapdh	54.7	20	K	261	___1	0.59597	0.898673
P16858	sp|P16858|G3P_MOUSE Glyceraldehyde-3-phosphate dehydrogenase OS=Mus musculus OX=10090 GN=Gapdh PE=1 SV=2	G3P_MOUSE Glyceraldehyde-3-phosphate dehydrogenase	Gapdh	54.7	20	K	252	___1	0.314043	1.65915
P16858	sp|P16858|G3P_MOUSE Glyceraldehyde-3-phosphate dehydrogenase OS=Mus musculus OX=10090 GN=Gapdh PE=1 SV=2	G3P_MOUSE Glyceraldehyde-3-phosphate dehydrogenase	Gapdh	54.7	20	K	192	___1	-0.0765928	0.163071
P16858	sp|P16858|G3P_MOUSE Glyceraldehyde-3-phosphate dehydrogenase OS=Mus musculus OX=10090 GN=Gapdh PE=1 SV=2	G3P_MOUSE Glyceraldehyde-3-phosphate dehydrogenase	Gapdh	54.7	20	K	137	___1	0.38759	0.182426
P16858	sp|P16858|G3P_MOUSE Glyceraldehyde-3-phosphate dehydrogenase OS=Mus musculus OX=10090 GN=Gapdh PE=1 SV=2	G3P_MOUSE Glyceraldehyde-3-phosphate dehydrogenase	Gapdh	54.7	20	K	332	___1	-0.591564	0.795082
Q6PAR5	sp|Q6PAR5|GAPD1_MOUSE GTPase-activating protein and VPS9 domain-containing protein 1 OS=Mus musculus OX=10090 GN=Gapvd1 PE=1 SV=2	GAPD1_MOUSE GTPase-activating protein and VPS9 domain-containing protein 1	Gapvd1	4	5	K	233	___1	1.37856	0.651369
Q6PAR5	sp|Q6PAR5|GAPD1_MOUSE GTPase-activating protein and VPS9 domain-containing protein 1 OS=Mus musculus OX=10090 GN=Gapvd1 PE=1 SV=2	GAPD1_MOUSE GTPase-activating protein and VPS9 domain-containing protein 1	Gapvd1	4	5	K	1333	___1	0.90599	0.816135
Q6PAR5	sp|Q6PAR5|GAPD1_MOUSE GTPase-activating protein and VPS9 domain-containing protein 1 OS=Mus musculus OX=10090 GN=Gapvd1 PE=1 SV=2	GAPD1_MOUSE GTPase-activating protein and VPS9 domain-containing protein 1	Gapvd1	4	5	K	24	___1	0.206192	0.597536
Q6PAR5	sp|Q6PAR5|GAPD1_MOUSE GTPase-activating protein and VPS9 domain-containing protein 1 OS=Mus musculus OX=10090 GN=Gapvd1 PE=1 SV=2	GAPD1_MOUSE GTPase-activating protein and VPS9 domain-containing protein 1	Gapvd1	4	5	K	431	___1	-0.539316	0.431609
Q9CZD3	sp|Q9CZD3|GARS_MOUSE Glycine--tRNA ligase OS=Mus musculus OX=10090 GN=Gars1 PE=1 SV=1	GARS_MOUSE Glycine--tRNA ligase	Gars1	12.6	9	K	194	___1	-2.0478	0.81474
Q9CZD3	sp|Q9CZD3|GARS_MOUSE Glycine--tRNA ligase OS=Mus musculus OX=10090 GN=Gars1 PE=1 SV=1	GARS_MOUSE Glycine--tRNA ligase	Gars1	12.6	9	K	496	___1	0.384137	0.975274
Q9CZD3	sp|Q9CZD3|GARS_MOUSE Glycine--tRNA ligase OS=Mus musculus OX=10090 GN=Gars1 PE=1 SV=1	GARS_MOUSE Glycine--tRNA ligase	Gars1	12.6	9	K	72	___1	1.96983	1.32377
Q9CZD3	sp|Q9CZD3|GARS_MOUSE Glycine--tRNA ligase OS=Mus musculus OX=10090 GN=Gars1 PE=1 SV=1	GARS_MOUSE Glycine--tRNA ligase	Gars1	12.6	9	K	543	___1	-1.19417	0.64121
Q9CZD3	sp|Q9CZD3|GARS_MOUSE Glycine--tRNA ligase OS=Mus musculus OX=10090 GN=Gars1 PE=1 SV=1	GARS_MOUSE Glycine--tRNA ligase	Gars1	12.6	9	K	187	___1	-0.808835	0.28312
Q9CZD3	sp|Q9CZD3|GARS_MOUSE Glycine--tRNA ligase OS=Mus musculus OX=10090 GN=Gars1 PE=1 SV=1	GARS_MOUSE Glycine--tRNA ligase	Gars1	12.6	9	K	98	___1	-0.429712	1.06376
Q9CZD3	sp|Q9CZD3|GARS_MOUSE Glycine--tRNA ligase OS=Mus musculus OX=10090 GN=Gars1 PE=1 SV=1	GARS_MOUSE Glycine--tRNA ligase	Gars1	12.6	9	K	723	___1	1.08133	0.377574
Q64737	sp|Q64737|PUR2_MOUSE Trifunctional purine biosynthetic protein adenosine-3 OS=Mus musculus OX=10090 GN=Gart PE=1 SV=3	PUR2_MOUSE Trifunctional purine biosynthetic protein adenosine-3	Gart	6.1	5	K	485	___1	-1.3067	0.480491
Q64737	sp|Q64737|PUR2_MOUSE Trifunctional purine biosynthetic protein adenosine-3 OS=Mus musculus OX=10090 GN=Gart PE=1 SV=3	PUR2_MOUSE Trifunctional purine biosynthetic protein adenosine-3	Gart	6.1	5	K	866	___1	-0.0731767	0.152811
Q8CHY6	sp|Q8CHY6|P66A_MOUSE Transcriptional repressor p66 alpha OS=Mus musculus OX=10090 GN=Gatad2a PE=1 SV=2	P66A_MOUSE Transcriptional repressor p66 alpha	Gatad2a	11.9	3	K	200	___1	-0.257429	0.419341
Q8VHR5	sp|Q8VHR5|P66B_MOUSE Transcriptional repressor p66-beta OS=Mus musculus OX=10090 GN=Gatad2b PE=1 SV=1	P66B_MOUSE Transcriptional repressor p66-beta	Gatad2b	8.6	3	K	468	___1	-1.00871	0.355479
Q8VHR5	sp|Q8VHR5|P66B_MOUSE Transcriptional repressor p66-beta OS=Mus musculus OX=10090 GN=Gatad2b PE=1 SV=1	P66B_MOUSE Transcriptional repressor p66-beta	Gatad2b	8.6	3	K	194	___1	0.0670363	0.102162
E9PVA8	sp|E9PVA8|GCN1_MOUSE eIF-2-alpha kinase activator GCN1 OS=Mus musculus OX=10090 GN=Gcn1 PE=1 SV=1	GCN1_MOUSE eIF-2-alpha kinase activator GCN1	Gcn1	5.5	14	K	829	___1	0.447386	0.604082
E9PVA8	sp|E9PVA8|GCN1_MOUSE eIF-2-alpha kinase activator GCN1 OS=Mus musculus OX=10090 GN=Gcn1 PE=1 SV=1	GCN1_MOUSE eIF-2-alpha kinase activator GCN1	Gcn1	5.5	14	K	2280	___1	-0.905746	0.755005
E9PVA8	sp|E9PVA8|GCN1_MOUSE eIF-2-alpha kinase activator GCN1 OS=Mus musculus OX=10090 GN=Gcn1 PE=1 SV=1	GCN1_MOUSE eIF-2-alpha kinase activator GCN1	Gcn1	5.5	14	K	17	___1	-1.9747	1.74429
E9PVA8	sp|E9PVA8|GCN1_MOUSE eIF-2-alpha kinase activator GCN1 OS=Mus musculus OX=10090 GN=Gcn1 PE=1 SV=1	GCN1_MOUSE eIF-2-alpha kinase activator GCN1	Gcn1	5.5	14	K	2418	___1	-0.313911	0.55057
E9PVA8	sp|E9PVA8|GCN1_MOUSE eIF-2-alpha kinase activator GCN1 OS=Mus musculus OX=10090 GN=Gcn1 PE=1 SV=1	GCN1_MOUSE eIF-2-alpha kinase activator GCN1	Gcn1	5.5	14	K	821	___1	0.408705	0.709174
E9PVA8	sp|E9PVA8|GCN1_MOUSE eIF-2-alpha kinase activator GCN1 OS=Mus musculus OX=10090 GN=Gcn1 PE=1 SV=1	GCN1_MOUSE eIF-2-alpha kinase activator GCN1	Gcn1	5.5	14	K	436	___1	-1.20207	0.659805
P50396	sp|P50396|GDIA_MOUSE Rab GDP dissociation inhibitor alpha OS=Mus musculus OX=10090 GN=Gdi1 PE=1 SV=3;sp|Q61598|GDIB_MOUSE Rab GDP dissociation inhibitor beta OS=Mus musculus OX=10090 GN=Gdi2 PE=1 SV=1	GDIA_MOUSE Rab GDP dissociation inhibitor alpha	Gdi1	4.9	1	K	210	___1	0.871936	0.296274
Q61598	sp|Q61598|GDIB_MOUSE Rab GDP dissociation inhibitor beta OS=Mus musculus OX=10090 GN=Gdi2 PE=1 SV=1	GDIB_MOUSE Rab GDP dissociation inhibitor beta	Gdi2	18.7	8	K	293	___1	1.28261	0.959659
Q61598	sp|Q61598|GDIB_MOUSE Rab GDP dissociation inhibitor beta OS=Mus musculus OX=10090 GN=Gdi2 PE=1 SV=1	GDIB_MOUSE Rab GDP dissociation inhibitor beta	Gdi2	18.7	8	K	435	___1	0.390759	0.520705
Q61598	sp|Q61598|GDIB_MOUSE Rab GDP dissociation inhibitor beta OS=Mus musculus OX=10090 GN=Gdi2 PE=1 SV=1	GDIB_MOUSE Rab GDP dissociation inhibitor beta	Gdi2	18.7	8	K	269	___1	0.447258	2.34166
Q61598	sp|Q61598|GDIB_MOUSE Rab GDP dissociation inhibitor beta OS=Mus musculus OX=10090 GN=Gdi2 PE=1 SV=1	GDIB_MOUSE Rab GDP dissociation inhibitor beta	Gdi2	18.7	8	K	360	___1	0.00421715	0.00659575
Q9CRY7	sp|Q9CRY7|GDPD1_MOUSE Lysophospholipase D GDPD1 OS=Mus musculus OX=10090 GN=Gdpd1 PE=1 SV=1	GDPD1_MOUSE Lysophospholipase D GDPD1	Gdpd1	7.3	2	K	92	___1	-0.0923487	0.0727079
Q9CRY7	sp|Q9CRY7|GDPD1_MOUSE Lysophospholipase D GDPD1 OS=Mus musculus OX=10090 GN=Gdpd1 PE=1 SV=1	GDPD1_MOUSE Lysophospholipase D GDPD1	Gdpd1	7.3	2	K	161	___1	-0.218322	0.392621
Q8BX17	sp|Q8BX17|GEMI5_MOUSE Gem-associated protein 5 OS=Mus musculus OX=10090 GN=Gemin5 PE=1 SV=2	GEMI5_MOUSE Gem-associated protein 5	Gemin5	1.1	1	K	754	___1	0.311509	0.565948
Q9CX53	sp|Q9CX53|GEMI6_MOUSE Gem-associated protein 6 OS=Mus musculus OX=10090 GN=Gemin6 PE=1 SV=2	GEMI6_MOUSE Gem-associated protein 6	Gemin6	10.2	1	K	111	___1	0.840801	0.34914
Q9D1H7	sp|Q9D1H7|GET4_MOUSE Golgi to ER traffic protein 4 homolog OS=Mus musculus OX=10090 GN=Get4 PE=1 SV=2	GET4_MOUSE Golgi to ER traffic protein 4 homolog	Get4	13.1	4	K	131	___1	-1.20035	0.336911
Q9D1H7	sp|Q9D1H7|GET4_MOUSE Golgi to ER traffic protein 4 homolog OS=Mus musculus OX=10090 GN=Get4 PE=1 SV=2	GET4_MOUSE Golgi to ER traffic protein 4 homolog	Get4	13.1	4	K	139	___1	-0.356316	0.665359
Q9D1H7	sp|Q9D1H7|GET4_MOUSE Golgi to ER traffic protein 4 homolog OS=Mus musculus OX=10090 GN=Get4 PE=1 SV=2	GET4_MOUSE Golgi to ER traffic protein 4 homolog	Get4	13.1	4	K	36	___1	-0.638086	0.996925
P47856	sp|P47856|GFPT1_MOUSE Glutamine--fructose-6-phosphate aminotransferase [isomerizing] 1 OS=Mus musculus OX=10090 GN=Gfpt1 PE=1 SV=3;sp|Q9Z2Z9|GFPT2_MOUSE Glutamine--fructose-6-phosphate aminotransferase [isomerizing] 2 OS=Mus musculus OX=10090 GN=Gfpt2 PE=1	GFPT1_MOUSE Glutamine--fructose-6-phosphate aminotransferase [isomerizing] 1	Gfpt1	7.6	4	K	692	___1	0.331581	0.0765004
P47856	sp|P47856|GFPT1_MOUSE Glutamine--fructose-6-phosphate aminotransferase [isomerizing] 1 OS=Mus musculus OX=10090 GN=Gfpt1 PE=1 SV=3	GFPT1_MOUSE Glutamine--fructose-6-phosphate aminotransferase [isomerizing] 1	Gfpt1	7.6	4	K	67	___1	-0.438208	0.145777
Q8R0H9	sp|Q8R0H9|GGA1_MOUSE ADP-ribosylation factor-binding protein GGA1 OS=Mus musculus OX=10090 GN=Gga1 PE=1 SV=1	GGA1_MOUSE ADP-ribosylation factor-binding protein GGA1	Gga1	6.9	5	K	198	___1	-0.0995967	0.104609
Q8R0H9	sp|Q8R0H9|GGA1_MOUSE ADP-ribosylation factor-binding protein GGA1 OS=Mus musculus OX=10090 GN=Gga1 PE=1 SV=1	GGA1_MOUSE ADP-ribosylation factor-binding protein GGA1	Gga1	6.9	5	K	101	___1	0.268791	0.122529
Q6P5E6	sp|Q6P5E6|GGA2_MOUSE ADP-ribosylation factor-binding protein GGA2 OS=Mus musculus OX=10090 GN=Gga2 PE=1 SV=1	GGA2_MOUSE ADP-ribosylation factor-binding protein GGA2	Gga2	5.5	3	K	202	___1	0.568368	2.07912
Q6P5E6	sp|Q6P5E6|GGA2_MOUSE ADP-ribosylation factor-binding protein GGA2 OS=Mus musculus OX=10090 GN=Gga2 PE=1 SV=1	GGA2_MOUSE ADP-ribosylation factor-binding protein GGA2	Gga2	5.5	3	K	313	___1	-1.04402	0.444299
Q6P5E6	sp|Q6P5E6|GGA2_MOUSE ADP-ribosylation factor-binding protein GGA2 OS=Mus musculus OX=10090 GN=Gga2 PE=1 SV=1	GGA2_MOUSE ADP-ribosylation factor-binding protein GGA2	Gga2	5.5	3	K	221	___1	-0.616819	0.403214
Q8BMI3	sp|Q8BMI3|GGA3_MOUSE ADP-ribosylation factor-binding protein GGA3 OS=Mus musculus OX=10090 GN=Gga3 PE=1 SV=2	GGA3_MOUSE ADP-ribosylation factor-binding protein GGA3	Gga3	7.1	4	K	185	___1	0.00648181	0.00457974
Q8BMI3	sp|Q8BMI3|GGA3_MOUSE ADP-ribosylation factor-binding protein GGA3 OS=Mus musculus OX=10090 GN=Gga3 PE=1 SV=2	GGA3_MOUSE ADP-ribosylation factor-binding protein GGA3	Gga3	7.1	4	K	165	___1	1.82735	0.523954
Q9QYC7	sp|Q9QYC7|VKGC_MOUSE Vitamin K-dependent gamma-carboxylase OS=Mus musculus OX=10090 GN=Ggcx PE=1 SV=1	VKGC_MOUSE Vitamin K-dependent gamma-carboxylase	Ggcx	4.8	3	K	16	___1	3.55257	0.927253
Q91VC9	sp|Q91VC9|GHITM_MOUSE Growth hormone-inducible transmembrane protein OS=Mus musculus OX=10090 GN=Ghitm PE=1 SV=1	GHITM_MOUSE Growth hormone-inducible transmembrane protein	Ghitm	5.2	2	K	58	___1	-0.252377	0.250273
Q91VC9	sp|Q91VC9|GHITM_MOUSE Growth hormone-inducible transmembrane protein OS=Mus musculus OX=10090 GN=Ghitm PE=1 SV=1	GHITM_MOUSE Growth hormone-inducible transmembrane protein	Ghitm	5.2	2	K	64	___1	-1.40109	0.789183
Q6Y7W8	sp|Q6Y7W8|GGYF2_MOUSE GRB10-interacting GYF protein 2 OS=Mus musculus OX=10090 GN=Gigyf2 PE=1 SV=2	GGYF2_MOUSE GRB10-interacting GYF protein 2	Gigyf2	4.6	5	K	1191	___1	-0.883631	0.852334
Q6Y7W8	sp|Q6Y7W8|GGYF2_MOUSE GRB10-interacting GYF protein 2 OS=Mus musculus OX=10090 GN=Gigyf2 PE=1 SV=2;sp|Q99MR1|GGYF1_MOUSE GRB10-interacting GYF protein 1 OS=Mus musculus OX=10090 GN=Gigyf1 PE=1 SV=2	GGYF2_MOUSE GRB10-interacting GYF protein 2	Gigyf2	4.6	5	K	1195	___1	-2.71074	0.824363
Q6Y7W8	sp|Q6Y7W8|GGYF2_MOUSE GRB10-interacting GYF protein 2 OS=Mus musculus OX=10090 GN=Gigyf2 PE=1 SV=2	GGYF2_MOUSE GRB10-interacting GYF protein 2	Gigyf2	4.6	5	K	516	___1	2.11775	1.16209
Q9CZ15	sp|Q9CZ15|PSF1_MOUSE DNA replication complex GINS protein PSF1 OS=Mus musculus OX=10090 GN=Gins1 PE=1 SV=1	PSF1_MOUSE DNA replication complex GINS protein PSF1	Gins1	9.2	1	K	51	___1	-0.468361	0.847176
Q9Z0G0	sp|Q9Z0G0|GIPC1_MOUSE PDZ domain-containing protein GIPC1 OS=Mus musculus OX=10090 GN=Gipc1 PE=1 SV=1	GIPC1_MOUSE PDZ domain-containing protein GIPC1	Gipc1	8.4	2	K	80	___1	-1.70914	0.588243
P23242	sp|P23242|CXA1_MOUSE Gap junction alpha-1 protein OS=Mus musculus OX=10090 GN=Gja1 PE=1 SV=2	CXA1_MOUSE Gap junction alpha-1 protein	Gja1	37.4	11	K	136	___1	-0.0348199	0.0800228
P23242	sp|P23242|CXA1_MOUSE Gap junction alpha-1 protein OS=Mus musculus OX=10090 GN=Gja1 PE=1 SV=2	CXA1_MOUSE Gap junction alpha-1 protein	Gja1	37.4	11	K	346	___1	-0.893674	0.95214
P23242	sp|P23242|CXA1_MOUSE Gap junction alpha-1 protein OS=Mus musculus OX=10090 GN=Gja1 PE=1 SV=2	CXA1_MOUSE Gap junction alpha-1 protein	Gja1	37.4	11	K	109	___1	-0.724247	0.914513
P23242	sp|P23242|CXA1_MOUSE Gap junction alpha-1 protein OS=Mus musculus OX=10090 GN=Gja1 PE=1 SV=2	CXA1_MOUSE Gap junction alpha-1 protein	Gja1	37.4	11	K	303	___1	-2.29032	1.08502
P23242	sp|P23242|CXA1_MOUSE Gap junction alpha-1 protein OS=Mus musculus OX=10090 GN=Gja1 PE=1 SV=2	CXA1_MOUSE Gap junction alpha-1 protein	Gja1	37.4	11	K	258	___1	-0.532063	0.409036
P23242	sp|P23242|CXA1_MOUSE Gap junction alpha-1 protein OS=Mus musculus OX=10090 GN=Gja1 PE=1 SV=2	CXA1_MOUSE Gap junction alpha-1 protein	Gja1	37.4	11	K	128	___1	-0.113977	0.0698222
P28229	sp|P28229|CXG1_MOUSE Gap junction gamma-1 protein OS=Mus musculus OX=10090 GN=Gjc1 PE=1 SV=1	CXG1_MOUSE Gap junction gamma-1 protein	Gjc1	9.6	2	K	391	___1	-0.406852	0.826485
Q64516	sp|Q64516|GLPK_MOUSE Glycerol kinase OS=Mus musculus OX=10090 GN=Gk PE=1 SV=2	GLPK_MOUSE Glycerol kinase	Gk	2.5	1	K	346	___1	-0.115005	0.121719
Q9JMB0	sp|Q9JMB0|GKAP1_MOUSE G kinase-anchoring protein 1 OS=Mus musculus OX=10090 GN=Gkap1 PE=1 SV=1	GKAP1_MOUSE G kinase-anchoring protein 1	Gkap1	7.7	2	K	219	___1	-1.37663	3.54771
Q9JMB0	sp|Q9JMB0|GKAP1_MOUSE G kinase-anchoring protein 1 OS=Mus musculus OX=10090 GN=Gkap1 PE=1 SV=1	GKAP1_MOUSE G kinase-anchoring protein 1	Gkap1	7.7	2	K	117	___1	-1.16265	1.83368
P23780	sp|P23780|BGAL_MOUSE Beta-galactosidase OS=Mus musculus OX=10090 GN=Glb1 PE=1 SV=1	BGAL_MOUSE Beta-galactosidase	Glb1	1.2	1	K	34	___1	-1.09254	0.977494
Q9CYL5	sp|Q9CYL5|GAPR1_MOUSE Golgi-associated plant pathogenesis-related protein 1 OS=Mus musculus OX=10090 GN=Glipr2 PE=1 SV=3	GAPR1_MOUSE Golgi-associated plant pathogenesis-related protein 1	Glipr2	15.6	2	K	53	___1	-2.09561	0.596867
Q9CYL5	sp|Q9CYL5|GAPR1_MOUSE Golgi-associated plant pathogenesis-related protein 1 OS=Mus musculus OX=10090 GN=Glipr2 PE=1 SV=3	GAPR1_MOUSE Golgi-associated plant pathogenesis-related protein 1	Glipr2	15.6	2	K	15	___1	1.57124	0.531943
Q9CPV4	sp|Q9CPV4|GLOD4_MOUSE Glyoxalase domain-containing protein 4 OS=Mus musculus OX=10090 GN=Glod4 PE=1 SV=1	GLOD4_MOUSE Glyoxalase domain-containing protein 4	Glod4	3.4	1	K	170	___1	0.425261	0.948181
D3Z7P3	sp|D3Z7P3|GLSK_MOUSE Glutaminase kidney isoform, mitochondrial OS=Mus musculus OX=10090 GN=Gls PE=1 SV=1	GLSK_MOUSE Glutaminase kidney isoform, mitochondrial	Gls	3.9	2	K	316	___1	-0.676348	1.16887
P26443	sp|P26443|DHE3_MOUSE Glutamate dehydrogenase 1, mitochondrial OS=Mus musculus OX=10090 GN=Glud1 PE=1 SV=1	DHE3_MOUSE Glutamate dehydrogenase 1, mitochondrial	Glud1	9.5	6	K	191	___1	-0.224365	0.367231
P26443	sp|P26443|DHE3_MOUSE Glutamate dehydrogenase 1, mitochondrial OS=Mus musculus OX=10090 GN=Glud1 PE=1 SV=1	DHE3_MOUSE Glutamate dehydrogenase 1, mitochondrial	Glud1	9.5	6	K	200	___1	-1.21736	0.748077
P26443	sp|P26443|DHE3_MOUSE Glutamate dehydrogenase 1, mitochondrial OS=Mus musculus OX=10090 GN=Glud1 PE=1 SV=1	DHE3_MOUSE Glutamate dehydrogenase 1, mitochondrial	Glud1	9.5	6	K	90	___1	0.108538	0.223151
Q8K0C9	sp|Q8K0C9|GMDS_MOUSE GDP-mannose 4,6 dehydratase OS=Mus musculus OX=10090 GN=Gmds PE=1 SV=1	GMDS_MOUSE GDP-mannose 4,6 dehydratase	Gmds	8.9	2	K	161	___1	0.221884	0.113606
Q8K0C9	sp|Q8K0C9|GMDS_MOUSE GDP-mannose 4,6 dehydratase OS=Mus musculus OX=10090 GN=Gmds PE=1 SV=1	GMDS_MOUSE GDP-mannose 4,6 dehydratase	Gmds	8.9	2	K	301	___1	1.85213	0.831536
Q3THK7	sp|Q3THK7|GUAA_MOUSE GMP synthase [glutamine-hydrolyzing] OS=Mus musculus OX=10090 GN=Gmps PE=1 SV=2	GUAA_MOUSE GMP synthase [glutamine-hydrolyzing]	Gmps	13.6	9	K	389	___1	-0.131983	0.107363
Q3THK7	sp|Q3THK7|GUAA_MOUSE GMP synthase [glutamine-hydrolyzing] OS=Mus musculus OX=10090 GN=Gmps PE=1 SV=2	GUAA_MOUSE GMP synthase [glutamine-hydrolyzing]	Gmps	13.6	9	K	145	___1	1.29765	0.551742
Q3THK7	sp|Q3THK7|GUAA_MOUSE GMP synthase [glutamine-hydrolyzing] OS=Mus musculus OX=10090 GN=Gmps PE=1 SV=2	GUAA_MOUSE GMP synthase [glutamine-hydrolyzing]	Gmps	13.6	9	K	182	___1	0.144598	0.401695
Q3THK7	sp|Q3THK7|GUAA_MOUSE GMP synthase [glutamine-hydrolyzing] OS=Mus musculus OX=10090 GN=Gmps PE=1 SV=2	GUAA_MOUSE GMP synthase [glutamine-hydrolyzing]	Gmps	13.6	9	K	336	___1	0.139762	0.203055
Q3THK7	sp|Q3THK7|GUAA_MOUSE GMP synthase [glutamine-hydrolyzing] OS=Mus musculus OX=10090 GN=Gmps PE=1 SV=2	GUAA_MOUSE GMP synthase [glutamine-hydrolyzing]	Gmps	13.6	9	K	165	___1	0.270438	0.390324
P21278	sp|P21278|GNA11_MOUSE Guanine nucleotide-binding protein subunit alpha-11 OS=Mus musculus OX=10090 GN=Gna11 PE=1 SV=1	GNA11_MOUSE Guanine nucleotide-binding protein subunit alpha-11	Gna11	7.5	4	K	102	___1	-0.552211	0.154383
P21278	sp|P21278|GNA11_MOUSE Guanine nucleotide-binding protein subunit alpha-11 OS=Mus musculus OX=10090 GN=Gna11 PE=1 SV=1	GNA11_MOUSE Guanine nucleotide-binding protein subunit alpha-11	Gna11	7.5	4	K	107	___1	-0.446541	0.157855
P21278	sp|P21278|GNA11_MOUSE Guanine nucleotide-binding protein subunit alpha-11 OS=Mus musculus OX=10090 GN=Gna11 PE=1 SV=1	GNA11_MOUSE Guanine nucleotide-binding protein subunit alpha-11	Gna11	7.5	4	K	27	___1	0.183129	0.699957
B2RSH2	sp|B2RSH2|GNAI1_MOUSE Guanine nucleotide-binding protein G(i) subunit alpha-1 OS=Mus musculus OX=10090 GN=Gnai1 PE=1 SV=1	GNAI1_MOUSE Guanine nucleotide-binding protein G(i) subunit alpha-1	Gnai1	14.7	2	K	92	___1	2.60389	0.650234
B2RSH2	sp|B2RSH2|GNAI1_MOUSE Guanine nucleotide-binding protein G(i) subunit alpha-1 OS=Mus musculus OX=10090 GN=Gnai1 PE=1 SV=1;sp|P08752|GNAI2_MOUSE Guanine nucleotide-binding protein G(i) subunit alpha-2 OS=Mus musculus OX=10090 GN=Gnai2 PE=1 SV=5;sp|P18872|GN	GNAI1_MOUSE Guanine nucleotide-binding protein G(i) subunit alpha-1	Gnai1	14.7	2	K	46	___1	-0.106929	0.315468
B2RSH2	sp|B2RSH2|GNAI1_MOUSE Guanine nucleotide-binding protein G(i) subunit alpha-1 OS=Mus musculus OX=10090 GN=Gnai1 PE=1 SV=1;sp|P08752|GNAI2_MOUSE Guanine nucleotide-binding protein G(i) subunit alpha-2 OS=Mus musculus OX=10090 GN=Gnai2 PE=1 SV=5;sp|P18872|GN	GNAI1_MOUSE Guanine nucleotide-binding protein G(i) subunit alpha-1	Gnai1	14.7	2	K	51	___1	0.137945	0.212034
B2RSH2	sp|B2RSH2|GNAI1_MOUSE Guanine nucleotide-binding protein G(i) subunit alpha-1 OS=Mus musculus OX=10090 GN=Gnai1 PE=1 SV=1;sp|P08752|GNAI2_MOUSE Guanine nucleotide-binding protein G(i) subunit alpha-2 OS=Mus musculus OX=10090 GN=Gnai2 PE=1 SV=5	GNAI1_MOUSE Guanine nucleotide-binding protein G(i) subunit alpha-1	Gnai1	14.7	2	K	29	___1	0.465305	0.510359
Q9DC51	sp|Q9DC51|GNAI3_MOUSE Guanine nucleotide-binding protein G(i) subunit alpha OS=Mus musculus OX=10090 GN=Gnai3 PE=1 SV=3	GNAI3_MOUSE Guanine nucleotide-binding protein G(i) subunit alpha	Gnai3	14.7	2	K	92	___1	0.412186	0.594664
Q9DC51	sp|Q9DC51|GNAI3_MOUSE Guanine nucleotide-binding protein G(i) subunit alpha OS=Mus musculus OX=10090 GN=Gnai3 PE=1 SV=3	GNAI3_MOUSE Guanine nucleotide-binding protein G(i) subunit alpha	Gnai3	14.7	2	K	29	___1	-0.0204404	0.0148318
P63094	sp|P63094|GNAS2_MOUSE Guanine nucleotide-binding protein G(s) subunit alpha isoforms short OS=Mus musculus OX=10090 GN=Gnas PE=1 SV=1;sp|Q6R0H7|GNAS1_MOUSE Guanine nucleotide-binding protein G(s) subunit alpha isoforms XLas OS=Mus musculus OX=10090 GN=Gnas	GNAS2_MOUSE Guanine nucleotide-binding protein G(s) subunit alpha isoforms short	Gnas	20.1	7	K	91	___1	-0.151039	0.27053
P63094	sp|P63094|GNAS2_MOUSE Guanine nucleotide-binding protein G(s) subunit alpha isoforms short OS=Mus musculus OX=10090 GN=Gnas PE=1 SV=1;sp|Q6R0H7|GNAS1_MOUSE Guanine nucleotide-binding protein G(s) subunit alpha isoforms XLas OS=Mus musculus OX=10090 GN=Gnas	GNAS2_MOUSE Guanine nucleotide-binding protein G(s) subunit alpha isoforms short	Gnas	20.1	7	K	96	___1	-0.782932	0.398513
P63094	sp|P63094|GNAS2_MOUSE Guanine nucleotide-binding protein G(s) subunit alpha isoforms short OS=Mus musculus OX=10090 GN=Gnas PE=1 SV=1;sp|Q6R0H7|GNAS1_MOUSE Guanine nucleotide-binding protein G(s) subunit alpha isoforms XLas OS=Mus musculus OX=10090 GN=Gnas	GNAS2_MOUSE Guanine nucleotide-binding protein G(s) subunit alpha isoforms short	Gnas	20.1	7	K	58	___1	0.0758616	0.129392
P63094	sp|P63094|GNAS2_MOUSE Guanine nucleotide-binding protein G(s) subunit alpha isoforms short OS=Mus musculus OX=10090 GN=Gnas PE=1 SV=1;sp|Q6R0H7|GNAS1_MOUSE Guanine nucleotide-binding protein G(s) subunit alpha isoforms XLas OS=Mus musculus OX=10090 GN=Gnas	GNAS2_MOUSE Guanine nucleotide-binding protein G(s) subunit alpha isoforms short	Gnas	20.1	7	K	300	___1	-0.0497748	0.052302
P63094	sp|P63094|GNAS2_MOUSE Guanine nucleotide-binding protein G(s) subunit alpha isoforms short OS=Mus musculus OX=10090 GN=Gnas PE=1 SV=1;sp|Q6R0H7|GNAS1_MOUSE Guanine nucleotide-binding protein G(s) subunit alpha isoforms XLas OS=Mus musculus OX=10090 GN=Gnas	GNAS2_MOUSE Guanine nucleotide-binding protein G(s) subunit alpha isoforms short	Gnas	20.1	7	K	307	___1	-1.70775	0.411398
P63094	sp|P63094|GNAS2_MOUSE Guanine nucleotide-binding protein G(s) subunit alpha isoforms short OS=Mus musculus OX=10090 GN=Gnas PE=1 SV=1;sp|Q6R0H7|GNAS1_MOUSE Guanine nucleotide-binding protein G(s) subunit alpha isoforms XLas OS=Mus musculus OX=10090 GN=Gnas	GNAS2_MOUSE Guanine nucleotide-binding protein G(s) subunit alpha isoforms short	Gnas	20.1	7	K	91	___2	-0.0764275	0.102863
P63094	sp|P63094|GNAS2_MOUSE Guanine nucleotide-binding protein G(s) subunit alpha isoforms short OS=Mus musculus OX=10090 GN=Gnas PE=1 SV=1;sp|Q6R0H7|GNAS1_MOUSE Guanine nucleotide-binding protein G(s) subunit alpha isoforms XLas OS=Mus musculus OX=10090 GN=Gnas	GNAS2_MOUSE Guanine nucleotide-binding protein G(s) subunit alpha isoforms short	Gnas	20.1	7	K	88	___2	-0.0764275	0.102863
P62874	sp|P62874|GBB1_MOUSE Guanine nucleotide-binding protein G(I)/G(S)/G(T) subunit beta-1 OS=Mus musculus OX=10090 GN=Gnb1 PE=1 SV=3	GBB1_MOUSE Guanine nucleotide-binding protein G(I)/G(S)/G(T) subunit beta-1	Gnb1	9.4	3	K	15	___1	0.372463	1.19524
Q9DAS9	sp|Q9DAS9|GBG12_MOUSE Guanine nucleotide-binding protein G(I)/G(S)/G(O) subunit gamma-12 OS=Mus musculus OX=10090 GN=Gng12 PE=1 SV=3	GBG12_MOUSE Guanine nucleotide-binding protein G(I)/G(S)/G(O) subunit gamma-12	Gng12	19.4	1	K	4	___1	0.038208	0.0560344
Q80SZ7	sp|Q80SZ7|GBG5_MOUSE Guanine nucleotide-binding protein G(I)/G(S)/G(O) subunit gamma-5 OS=Mus musculus OX=10090 GN=Gng5 PE=1 SV=2	GBG5_MOUSE Guanine nucleotide-binding protein G(I)/G(S)/G(O) subunit gamma-5	Gng5	32.4	2	K	11	___1	-0.00990105	0.0102579
Q80SZ7	sp|Q80SZ7|GBG5_MOUSE Guanine nucleotide-binding protein G(I)/G(S)/G(O) subunit gamma-5 OS=Mus musculus OX=10090 GN=Gng5 PE=1 SV=2	GBG5_MOUSE Guanine nucleotide-binding protein G(I)/G(S)/G(O) subunit gamma-5	Gng5	32.4	2	K	27	___1	0.575803	1.31563
Q99LH1	sp|Q99LH1|NOG2_MOUSE Nucleolar GTP-binding protein 2 OS=Mus musculus OX=10090 GN=Gnl2 PE=1 SV=2	NOG2_MOUSE Nucleolar GTP-binding protein 2	Gnl2	3.6	2	K	594	___1	-0.385566	0.466453
Q8CI11	sp|Q8CI11|GNL3_MOUSE Guanine nucleotide-binding protein-like 3 OS=Mus musculus OX=10090 GN=Gnl3 PE=1 SV=2	GNL3_MOUSE Guanine nucleotide-binding protein-like 3	Gnl3	8	3	K	372	___1	-0.919918	0.315379
Q8CI11	sp|Q8CI11|GNL3_MOUSE Guanine nucleotide-binding protein-like 3 OS=Mus musculus OX=10090 GN=Gnl3 PE=1 SV=2	GNL3_MOUSE Guanine nucleotide-binding protein-like 3	Gnl3	8	3	K	420	___1	-0.7191	0.304008
Q8BFR4	sp|Q8BFR4|GNS_MOUSE N-acetylglucosamine-6-sulfatase OS=Mus musculus OX=10090 GN=Gns PE=1 SV=1	GNS_MOUSE N-acetylglucosamine-6-sulfatase	Gns	4.4	2	K	249	___1	4.57044	3.074
Q8BFR4	sp|Q8BFR4|GNS_MOUSE N-acetylglucosamine-6-sulfatase OS=Mus musculus OX=10090 GN=Gns PE=1 SV=1	GNS_MOUSE N-acetylglucosamine-6-sulfatase	Gns	4.4	2	K	494	___1	0.462365	0.92696
Q921M4	sp|Q921M4|GOGA2_MOUSE Golgin subfamily A member 2 OS=Mus musculus OX=10090 GN=Golga2 PE=1 SV=3	GOGA2_MOUSE Golgin subfamily A member 2	Golga2	2.8	2	K	775	___1	0.926898	0.757481
P55937	sp|P55937|GOGA3_MOUSE Golgin subfamily A member 3 OS=Mus musculus OX=10090 GN=Golga3 PE=1 SV=3	GOGA3_MOUSE Golgin subfamily A member 3	Golga3	1.9	2	K	1039	___1	0.924646	1.67126
Q91W53	sp|Q91W53|GOGA7_MOUSE Golgin subfamily A member 7 OS=Mus musculus OX=10090 GN=Golga7 PE=1 SV=1	GOGA7_MOUSE Golgin subfamily A member 7	Golga7	8.8	2	K	92	___1	-1.13975	0.887196
Q91W53	sp|Q91W53|GOGA7_MOUSE Golgin subfamily A member 7 OS=Mus musculus OX=10090 GN=Golga7 PE=1 SV=1	GOGA7_MOUSE Golgin subfamily A member 7	Golga7	8.8	2	K	95	___1	-0.275323	0.716422
Q91W53	sp|Q91W53|GOGA7_MOUSE Golgin subfamily A member 7 OS=Mus musculus OX=10090 GN=Golga7 PE=1 SV=1	GOGA7_MOUSE Golgin subfamily A member 7	Golga7	8.8	2	K	92	___2	-0.133195	0.229645
Q91W53	sp|Q91W53|GOGA7_MOUSE Golgin subfamily A member 7 OS=Mus musculus OX=10090 GN=Golga7 PE=1 SV=1	GOGA7_MOUSE Golgin subfamily A member 7	Golga7	8.8	2	K	95	___2	-0.133195	0.229645
Q9CR60	sp|Q9CR60|GOT1B_MOUSE Vesicle transport protein GOT1B OS=Mus musculus OX=10090 GN=Golt1b PE=1 SV=1	GOT1B_MOUSE Vesicle transport protein GOT1B	Golt1b	9.4	1	K	130	___1	-0.574169	1.0902
Q9DB00	sp|Q9DB00|GON4L_MOUSE GON-4-like protein OS=Mus musculus OX=10090 GN=Gon4l PE=1 SV=3	GON4L_MOUSE GON-4-like protein	Gon4l	0.3	1	K	665	___1	1.25081	0.724975
Q99JX3	sp|Q99JX3|GORS2_MOUSE Golgi reassembly-stacking protein 2 OS=Mus musculus OX=10090 GN=Gorasp2 PE=1 SV=3	GORS2_MOUSE Golgi reassembly-stacking protein 2	Gorasp2	18.6	7	K	422	___1	1.06633	0.33268
Q99JX3	sp|Q99JX3|GORS2_MOUSE Golgi reassembly-stacking protein 2 OS=Mus musculus OX=10090 GN=Gorasp2 PE=1 SV=3	GORS2_MOUSE Golgi reassembly-stacking protein 2	Gorasp2	18.6	7	K	60	___1	-0.412818	0.91633
Q99JX3	sp|Q99JX3|GORS2_MOUSE Golgi reassembly-stacking protein 2 OS=Mus musculus OX=10090 GN=Gorasp2 PE=1 SV=3	GORS2_MOUSE Golgi reassembly-stacking protein 2	Gorasp2	18.6	7	K	211	___1	-1.28577	0.514851
Q99JX3	sp|Q99JX3|GORS2_MOUSE Golgi reassembly-stacking protein 2 OS=Mus musculus OX=10090 GN=Gorasp2 PE=1 SV=3	GORS2_MOUSE Golgi reassembly-stacking protein 2	Gorasp2	18.6	7	K	212	___1	-0.331799	0.751357
O88630	sp|O88630|GOSR1_MOUSE Golgi SNAP receptor complex member 1 OS=Mus musculus OX=10090 GN=Gosr1 PE=1 SV=2	GOSR1_MOUSE Golgi SNAP receptor complex member 1	Gosr1	22.4	5	K	150	___1	-0.253098	0.499984
O88630	sp|O88630|GOSR1_MOUSE Golgi SNAP receptor complex member 1 OS=Mus musculus OX=10090 GN=Gosr1 PE=1 SV=2	GOSR1_MOUSE Golgi SNAP receptor complex member 1	Gosr1	22.4	5	K	199	___1	-0.0364958	0.0349383
O88630	sp|O88630|GOSR1_MOUSE Golgi SNAP receptor complex member 1 OS=Mus musculus OX=10090 GN=Gosr1 PE=1 SV=2	GOSR1_MOUSE Golgi SNAP receptor complex member 1	Gosr1	22.4	5	K	165	___1	-0.0184517	0.0101822
O35166	sp|O35166|GOSR2_MOUSE Golgi SNAP receptor complex member 2 OS=Mus musculus OX=10090 GN=Gosr2 PE=1 SV=2	GOSR2_MOUSE Golgi SNAP receptor complex member 2	Gosr2	9.4	2	K	57	___1	-0.102202	0.0656168
O35166	sp|O35166|GOSR2_MOUSE Golgi SNAP receptor complex member 2 OS=Mus musculus OX=10090 GN=Gosr2 PE=1 SV=2	GOSR2_MOUSE Golgi SNAP receptor complex member 2	Gosr2	9.4	2	K	159	___1	-0.465076	0.517858
P05201	sp|P05201|AATC_MOUSE Aspartate aminotransferase, cytoplasmic OS=Mus musculus OX=10090 GN=Got1 PE=1 SV=3	AATC_MOUSE Aspartate aminotransferase, cytoplasmic	Got1	5.8	2	K	290	___1	0.296897	0.348275
Q56A08	sp|Q56A08|GPKOW_MOUSE G-patch domain and KOW motifs-containing protein OS=Mus musculus OX=10090 GN=Gpkow PE=1 SV=2	GPKOW_MOUSE G-patch domain and KOW motifs-containing protein	Gpkow	3.7	1	K	326	___1	-0.30984	0.543313
P35803	sp|P35803|GPM6B_MOUSE Neuronal membrane glycoprotein M6-b OS=Mus musculus OX=10090 GN=Gpm6b PE=1 SV=2	GPM6B_MOUSE Neuronal membrane glycoprotein M6-b	Gpm6b	9.1	4	K	308	___1	-0.160147	0.170744
P35803	sp|P35803|GPM6B_MOUSE Neuronal membrane glycoprotein M6-b OS=Mus musculus OX=10090 GN=Gpm6b PE=1 SV=2	GPM6B_MOUSE Neuronal membrane glycoprotein M6-b	Gpm6b	9.1	4	K	306	___1	0.0180066	0.0258127
P35803	sp|P35803|GPM6B_MOUSE Neuronal membrane glycoprotein M6-b OS=Mus musculus OX=10090 GN=Gpm6b PE=1 SV=2	GPM6B_MOUSE Neuronal membrane glycoprotein M6-b	Gpm6b	9.1	4	K	321	___1	-0.197627	0.374188
Q8VCE2	sp|Q8VCE2|GPN1_MOUSE GPN-loop GTPase 1 OS=Mus musculus OX=10090 GN=Gpn1 PE=1 SV=1	GPN1_MOUSE GPN-loop GTPase 1	Gpn1	7	2	K	111	___1	-0.0687898	0.157439
Q8VCE2	sp|Q8VCE2|GPN1_MOUSE GPN-loop GTPase 1 OS=Mus musculus OX=10090 GN=Gpn1 PE=1 SV=1	GPN1_MOUSE GPN-loop GTPase 1	Gpn1	7	2	K	289	___1	0.0960433	0.263852
Q99P91	sp|Q99P91|GPNMB_MOUSE Transmembrane glycoprotein NMB OS=Mus musculus OX=10090 GN=Gpnmb PE=1 SV=2	GPNMB_MOUSE Transmembrane glycoprotein NMB	Gpnmb	6.1	4	K	570	___1	-0.173355	0.237599
Q99P91	sp|Q99P91|GPNMB_MOUSE Transmembrane glycoprotein NMB OS=Mus musculus OX=10090 GN=Gpnmb PE=1 SV=2	GPNMB_MOUSE Transmembrane glycoprotein NMB	Gpnmb	6.1	4	K	563	___1	-0.290925	0.491629
Q99P91	sp|Q99P91|GPNMB_MOUSE Transmembrane glycoprotein NMB OS=Mus musculus OX=10090 GN=Gpnmb PE=1 SV=2	GPNMB_MOUSE Transmembrane glycoprotein NMB	Gpnmb	6.1	4	K	570	___2	-0.804958	2.12215
Q99P91	sp|Q99P91|GPNMB_MOUSE Transmembrane glycoprotein NMB OS=Mus musculus OX=10090 GN=Gpnmb PE=1 SV=2	GPNMB_MOUSE Transmembrane glycoprotein NMB	Gpnmb	6.1	4	K	563	___2	-0.804958	2.12215
Q8BUV8	sp|Q8BUV8|GP107_MOUSE Protein GPR107 OS=Mus musculus OX=10090 GN=Gpr107 PE=1 SV=2	GP107_MOUSE Protein GPR107	Gpr107	3.3	1	K	434	___1	-0.189687	0.66053
Q5U431	sp|Q5U431|GPR39_MOUSE G-protein coupled receptor 39 OS=Mus musculus OX=10090 GN=Gpr39 PE=2 SV=1	GPR39_MOUSE G-protein coupled receptor 39	Gpr39	2.6	1	K	382	___1	-0.64066	0.241243
Q923Z0	sp|Q923Z0|GPC5B_MOUSE G-protein coupled receptor family C group 5 member B OS=Mus musculus OX=10090 GN=Gprc5b PE=1 SV=1	GPC5B_MOUSE G-protein coupled receptor family C group 5 member B	Gprc5b	7.8	2	K	334	___1	-1.28909	0.558428
Q99LD4	sp|Q99LD4|CSN1_MOUSE COP9 signalosome complex subunit 1 OS=Mus musculus OX=10090 GN=Gps1 PE=1 SV=1	CSN1_MOUSE COP9 signalosome complex subunit 1	Gps1	8.5	4	K	138	___1	0.0707423	0.136188
Q99LD4	sp|Q99LD4|CSN1_MOUSE COP9 signalosome complex subunit 1 OS=Mus musculus OX=10090 GN=Gps1 PE=1 SV=1	CSN1_MOUSE COP9 signalosome complex subunit 1	Gps1	8.5	4	K	130	___1	-2.20415	1.40688
Q99LD4	sp|Q99LD4|CSN1_MOUSE COP9 signalosome complex subunit 1 OS=Mus musculus OX=10090 GN=Gps1 PE=1 SV=1	CSN1_MOUSE COP9 signalosome complex subunit 1	Gps1	8.5	4	K	424	___1	-0.952439	0.490122
Q8VDU0	sp|Q8VDU0|GPSM2_MOUSE G-protein-signaling modulator 2 OS=Mus musculus OX=10090 GN=Gpsm2 PE=1 SV=2	GPSM2_MOUSE G-protein-signaling modulator 2	Gpsm2	6.3	3	K	316	___1	0.540879	1.34605
Q8CB44	sp|Q8CB44|GRAM4_MOUSE GRAM domain-containing protein 4 OS=Mus musculus OX=10090 GN=Gramd4 PE=1 SV=1	GRAM4_MOUSE GRAM domain-containing protein 4	Gramd4	4.6	2	K	487	___1	0.0434863	0.0790058
Q60760	sp|Q60760|GRB10_MOUSE Growth factor receptor-bound protein 10 OS=Mus musculus OX=10090 GN=Grb10 PE=1 SV=2	GRB10_MOUSE Growth factor receptor-bound protein 10	Grb10	5.5	3	K	191	___1	0.0040048	0.0048646
Q60760	sp|Q60760|GRB10_MOUSE Growth factor receptor-bound protein 10 OS=Mus musculus OX=10090 GN=Grb10 PE=1 SV=2;sp|Q03160|GRB7_MOUSE Growth factor receptor-bound protein 7 OS=Mus musculus OX=10090 GN=Grb7 PE=1 SV=1	GRB10_MOUSE Growth factor receptor-bound protein 10	Grb10	5.5	3	K	352	___1	-1.08313	0.940674
P23818	sp|P23818|GRIA1_MOUSE Glutamate receptor 1 OS=Mus musculus OX=10090 GN=Gria1 PE=1 SV=1	GRIA1_MOUSE Glutamate receptor 1	Gria1	1.7	1	K	358	___1	0.0222575	0.0228679
Q8C5Q4	sp|Q8C5Q4|GRSF1_MOUSE G-rich sequence factor 1 OS=Mus musculus OX=10090 GN=Grsf1 PE=1 SV=2	GRSF1_MOUSE G-rich sequence factor 1	Grsf1	3.3	1	K	241	___1	0.534195	0.224143
Q8R050	sp|Q8R050|ERF3A_MOUSE Eukaryotic peptide chain release factor GTP-binding subunit ERF3A OS=Mus musculus OX=10090 GN=Gspt1 PE=1 SV=2;sp|Q149F3|ERF3B_MOUSE Eukaryotic peptide chain release factor GTP-binding subunit ERF3B OS=Mus musculus OX=10090 GN=Gspt2 PE	ERF3A_MOUSE Eukaryotic peptide chain release factor GTP-binding subunit ERF3A	Gspt1	8.2	6	K	621	___1	0.465622	0.715177
P48774	sp|P48774|GSTM5_MOUSE Glutathione S-transferase Mu 5 OS=Mus musculus OX=10090 GN=Gstm5 PE=1 SV=1	GSTM5_MOUSE Glutathione S-transferase Mu 5	Gstm5	20.5	5	K	208	___1	-0.446737	0.55673
P48774	sp|P48774|GSTM5_MOUSE Glutathione S-transferase Mu 5 OS=Mus musculus OX=10090 GN=Gstm5 PE=1 SV=1	GSTM5_MOUSE Glutathione S-transferase Mu 5	Gstm5	20.5	5	K	214	___1	-0.211372	0.15518
P48774	sp|P48774|GSTM5_MOUSE Glutathione S-transferase Mu 5 OS=Mus musculus OX=10090 GN=Gstm5 PE=1 SV=1	GSTM5_MOUSE Glutathione S-transferase Mu 5	Gstm5	20.5	5	K	34	___1	-0.0687675	0.130041
P48774	sp|P48774|GSTM5_MOUSE Glutathione S-transferase Mu 5 OS=Mus musculus OX=10090 GN=Gstm5 PE=1 SV=1	GSTM5_MOUSE Glutathione S-transferase Mu 5	Gstm5	20.5	5	K	72	___1	1.00058	0.416614
P48774	sp|P48774|GSTM5_MOUSE Glutathione S-transferase Mu 5 OS=Mus musculus OX=10090 GN=Gstm5 PE=1 SV=1	GSTM5_MOUSE Glutathione S-transferase Mu 5	Gstm5	20.5	5	K	53	___1	-0.892698	0.501547
O09131	sp|O09131|GSTO1_MOUSE Glutathione S-transferase omega-1 OS=Mus musculus OX=10090 GN=Gsto1 PE=1 SV=2	GSTO1_MOUSE Glutathione S-transferase omega-1	Gsto1	18.8	4	K	59	___1	-0.107362	0.0409076
O09131	sp|O09131|GSTO1_MOUSE Glutathione S-transferase omega-1 OS=Mus musculus OX=10090 GN=Gsto1 PE=1 SV=2	GSTO1_MOUSE Glutathione S-transferase omega-1	Gsto1	18.8	4	K	11	___1	-0.0656198	0.140514
P62915	sp|P62915|TF2B_MOUSE Transcription initiation factor IIB OS=Mus musculus OX=10090 GN=Gtf2b PE=1 SV=1	TF2B_MOUSE Transcription initiation factor IIB	Gtf2b	5.7	1	K	100	___1	-0.600761	0.416115
Q8R0A0	sp|Q8R0A0|T2FB_MOUSE General transcription factor IIF subunit 2 OS=Mus musculus OX=10090 GN=Gtf2f2 PE=1 SV=1	T2FB_MOUSE General transcription factor IIF subunit 2	Gtf2f2	9.2	2	K	137	___1	0.21148	0.443408
Q8BMQ2	sp|Q8BMQ2|TF3C4_MOUSE General transcription factor 3C polypeptide 4 OS=Mus musculus OX=10090 GN=Gtf3c4 PE=1 SV=2	TF3C4_MOUSE General transcription factor 3C polypeptide 4	Gtf3c4	2.3	1	K	221	___1	1.36944	0.585048
Q99ME9	sp|Q99ME9|NOG1_MOUSE Nucleolar GTP-binding protein 1 OS=Mus musculus OX=10090 GN=Gtpbp4 PE=1 SV=3	NOG1_MOUSE Nucleolar GTP-binding protein 1	Gtpbp4	1.9	1	K	449	___1	-0.217663	0.541412
P10922	sp|P10922|H10_MOUSE Histone H1.0 OS=Mus musculus OX=10090 GN=H1-0 PE=2 SV=4	H10_MOUSE Histone H1.0	H1-0	32	6	K	85	___1	-0.920064	0.235738
P10922	sp|P10922|H10_MOUSE Histone H1.0 OS=Mus musculus OX=10090 GN=H1-0 PE=2 SV=4	H10_MOUSE Histone H1.0	H1-0	32	6	K	59	___1	-0.652731	1.27835
P10922	sp|P10922|H10_MOUSE Histone H1.0 OS=Mus musculus OX=10090 GN=H1-0 PE=2 SV=4	H10_MOUSE Histone H1.0	H1-0	32	6	K	12	___1	-0.465579	1.37672
P10922	sp|P10922|H10_MOUSE Histone H1.0 OS=Mus musculus OX=10090 GN=H1-0 PE=2 SV=4	H10_MOUSE Histone H1.0	H1-0	32	6	K	40	___1	-0.151877	0.0767368
P43275	sp|P43275|H11_MOUSE Histone H1.1 OS=Mus musculus OX=10090 GN=H1-1 PE=1 SV=2	H11_MOUSE Histone H1.1	H1-1	36.2	7	K	121	___1	-0.067882	0.0456805
P43275	sp|P43275|H11_MOUSE Histone H1.1 OS=Mus musculus OX=10090 GN=H1-1 PE=1 SV=2	H11_MOUSE Histone H1.1	H1-1	36.2	7	K	99	___1	-0.803794	1.67027
P43275	sp|P43275|H11_MOUSE Histone H1.1 OS=Mus musculus OX=10090 GN=H1-1 PE=1 SV=2	H11_MOUSE Histone H1.1	H1-1	36.2	7	K	66	___1	-0.627205	1.20417
P43275	sp|P43275|H11_MOUSE Histone H1.1 OS=Mus musculus OX=10090 GN=H1-1 PE=1 SV=2	H11_MOUSE Histone H1.1	H1-1	36.2	7	K	77	___1	0.32316	0.0916313
P43275	sp|P43275|H11_MOUSE Histone H1.1 OS=Mus musculus OX=10090 GN=H1-1 PE=1 SV=2	H11_MOUSE Histone H1.1	H1-1	36.2	7	K	17	___1	-3.19384	1.28691
P15864	sp|P15864|H12_MOUSE Histone H1.2 OS=Mus musculus OX=10090 GN=H1-2 PE=1 SV=2;sp|P43274|H14_MOUSE Histone H1.4 OS=Mus musculus OX=10090 GN=H1-4 PE=1 SV=2;sp|Q07133|H1T_MOUSE Histone H1t OS=Mus musculus OX=10090 GN=H1-6 PE=1 SV=4;sp|P43277|H13_MOUSE Histone H	H12_MOUSE Histone H1.2	H1-2	52.4	6	K	75	___1	-0.605055	1.89118
P15864	sp|P15864|H12_MOUSE Histone H1.2 OS=Mus musculus OX=10090 GN=H1-2 PE=1 SV=2;sp|P43277|H13_MOUSE Histone H1.3 OS=Mus musculus OX=10090 GN=H1-3 PE=1 SV=2	H12_MOUSE Histone H1.2	H1-2	52.4	6	K	46	___1	3.8177	0.613009
P15864	sp|P15864|H12_MOUSE Histone H1.2 OS=Mus musculus OX=10090 GN=H1-2 PE=1 SV=2;sp|P43277|H13_MOUSE Histone H1.3 OS=Mus musculus OX=10090 GN=H1-3 PE=1 SV=2	H12_MOUSE Histone H1.2	H1-2	52.4	6	K	148	___1	-0.290731	0.666809
P15864	sp|P15864|H12_MOUSE Histone H1.2 OS=Mus musculus OX=10090 GN=H1-2 PE=1 SV=2	H12_MOUSE Histone H1.2	H1-2	52.4	6	K	97	___1	-0.377403	1.1285
P15864	sp|P15864|H12_MOUSE Histone H1.2 OS=Mus musculus OX=10090 GN=H1-2 PE=1 SV=2;sp|P43274|H14_MOUSE Histone H1.4 OS=Mus musculus OX=10090 GN=H1-4 PE=1 SV=2;sp|Q07133|H1T_MOUSE Histone H1t OS=Mus musculus OX=10090 GN=H1-6 PE=1 SV=4;sp|P43277|H13_MOUSE Histone H	H12_MOUSE Histone H1.2	H1-2	52.4	6	K	64	___1	0.102777	0.300773
P15864	sp|P15864|H12_MOUSE Histone H1.2 OS=Mus musculus OX=10090 GN=H1-2 PE=1 SV=2;sp|P43277|H13_MOUSE Histone H1.3 OS=Mus musculus OX=10090 GN=H1-3 PE=1 SV=2	H12_MOUSE Histone H1.2	H1-2	52.4	6	K	34	___1	0.154985	0.201556
P15864	sp|P15864|H12_MOUSE Histone H1.2 OS=Mus musculus OX=10090 GN=H1-2 PE=1 SV=2;sp|P43274|H14_MOUSE Histone H1.4 OS=Mus musculus OX=10090 GN=H1-4 PE=1 SV=2;sp|P43276|H15_MOUSE Histone H1.5 OS=Mus musculus OX=10090 GN=H1-5 PE=1 SV=2;sp|P43277|H13_MOUSE Histone	H12_MOUSE Histone H1.2	H1-2	52.4	6	K	85	___1	-0.111956	0.280117
P15864	sp|P15864|H12_MOUSE Histone H1.2 OS=Mus musculus OX=10090 GN=H1-2 PE=1 SV=2	H12_MOUSE Histone H1.2	H1-2	52.4	6	K	90	___1	-0.161764	0.250207
P15864	sp|P15864|H12_MOUSE Histone H1.2 OS=Mus musculus OX=10090 GN=H1-2 PE=1 SV=2	H12_MOUSE Histone H1.2	H1-2	52.4	6	K	21	___1	-0.31109	0.72585
P15864	sp|P15864|H12_MOUSE Histone H1.2 OS=Mus musculus OX=10090 GN=H1-2 PE=1 SV=2;sp|P43274|H14_MOUSE Histone H1.4 OS=Mus musculus OX=10090 GN=H1-4 PE=1 SV=2;sp|P43275|H11_MOUSE Histone H1.1 OS=Mus musculus OX=10090 GN=H1-1 PE=1 SV=2;sp|P43277|H13_MOUSE Histone	H12_MOUSE Histone H1.2	H1-2	52.4	6	K	63	___1	1.42925	0.368634
P15864	sp|P15864|H12_MOUSE Histone H1.2 OS=Mus musculus OX=10090 GN=H1-2 PE=1 SV=2;sp|P43274|H14_MOUSE Histone H1.4 OS=Mus musculus OX=10090 GN=H1-4 PE=1 SV=2;sp|Q07133|H1T_MOUSE Histone H1t OS=Mus musculus OX=10090 GN=H1-6 PE=1 SV=4;sp|P43277|H13_MOUSE Histone H	H12_MOUSE Histone H1.2	H1-2	52.4	6	K	75	___2	0.587716	0.418273
P15864	sp|P15864|H12_MOUSE Histone H1.2 OS=Mus musculus OX=10090 GN=H1-2 PE=1 SV=2;sp|P43274|H14_MOUSE Histone H1.4 OS=Mus musculus OX=10090 GN=H1-4 PE=1 SV=2;sp|Q07133|H1T_MOUSE Histone H1t OS=Mus musculus OX=10090 GN=H1-6 PE=1 SV=4;sp|P43277|H13_MOUSE Histone H	H12_MOUSE Histone H1.2	H1-2	52.4	6	K	64	___2	0.799331	0.520252
P15864	sp|P15864|H12_MOUSE Histone H1.2 OS=Mus musculus OX=10090 GN=H1-2 PE=1 SV=2	H12_MOUSE Histone H1.2	H1-2	52.4	6	K	17	___2	-0.360247	1.12424
P15864	sp|P15864|H12_MOUSE Histone H1.2 OS=Mus musculus OX=10090 GN=H1-2 PE=1 SV=2	H12_MOUSE Histone H1.2	H1-2	52.4	6	K	21	___2	-0.360247	1.12424
P43277	sp|P43277|H13_MOUSE Histone H1.3 OS=Mus musculus OX=10090 GN=H1-3 PE=1 SV=2	H13_MOUSE Histone H1.3	H1-3	53.4	3	K	17	___1	-3.84219	0.991808
P43277	sp|P43277|H13_MOUSE Histone H1.3 OS=Mus musculus OX=10090 GN=H1-3 PE=1 SV=2	H13_MOUSE Histone H1.3	H1-3	53.4	3	K	21	___1	0.0269324	0.0551154
P43277	sp|P43277|H13_MOUSE Histone H1.3 OS=Mus musculus OX=10090 GN=H1-3 PE=1 SV=2	H13_MOUSE Histone H1.3	H1-3	53.4	3	K	17	___2	-0.791715	0.971181
P43277	sp|P43277|H13_MOUSE Histone H1.3 OS=Mus musculus OX=10090 GN=H1-3 PE=1 SV=2	H13_MOUSE Histone H1.3	H1-3	53.4	3	K	21	___2	-1.13334	0.795382
P43274	sp|P43274|H14_MOUSE Histone H1.4 OS=Mus musculus OX=10090 GN=H1-4 PE=1 SV=2;sp|P43276|H15_MOUSE Histone H1.5 OS=Mus musculus OX=10090 GN=H1-5 PE=1 SV=2;sp|P43277|H13_MOUSE Histone H1.3 OS=Mus musculus OX=10090 GN=H1-3 PE=1 SV=2	H14_MOUSE Histone H1.4	H1-4	49.3	6	K	97	___1	0.0711492	0.173675
P43274	sp|P43274|H14_MOUSE Histone H1.4 OS=Mus musculus OX=10090 GN=H1-4 PE=1 SV=2;sp|P43277|H13_MOUSE Histone H1.3 OS=Mus musculus OX=10090 GN=H1-3 PE=1 SV=2	H14_MOUSE Histone H1.4	H1-4	49.3	6	K	160	___1	-0.680183	1.76176
P43274	sp|P43274|H14_MOUSE Histone H1.4 OS=Mus musculus OX=10090 GN=H1-4 PE=1 SV=2	H14_MOUSE Histone H1.4	H1-4	49.3	6	K	34	___1	-0.504563	0.718791
P43274	sp|P43274|H14_MOUSE Histone H1.4 OS=Mus musculus OX=10090 GN=H1-4 PE=1 SV=2	H14_MOUSE Histone H1.4	H1-4	49.3	6	K	46	___1	3.56961	0.892246
P43274	sp|P43274|H14_MOUSE Histone H1.4 OS=Mus musculus OX=10090 GN=H1-4 PE=1 SV=2;sp|P43276|H15_MOUSE Histone H1.5 OS=Mus musculus OX=10090 GN=H1-5 PE=1 SV=2;sp|P43277|H13_MOUSE Histone H1.3 OS=Mus musculus OX=10090 GN=H1-3 PE=1 SV=2	H14_MOUSE Histone H1.4	H1-4	49.3	6	K	90	___1	-0.0957832	0.292164
P43274	sp|P43274|H14_MOUSE Histone H1.4 OS=Mus musculus OX=10090 GN=H1-4 PE=1 SV=2	H14_MOUSE Histone H1.4	H1-4	49.3	6	K	17	___1	-2.39842	0.514148
P43274	sp|P43274|H14_MOUSE Histone H1.4 OS=Mus musculus OX=10090 GN=H1-4 PE=1 SV=2	H14_MOUSE Histone H1.4	H1-4	49.3	6	K	17	___2	-0.370158	0.469698
P43276	sp|P43276|H15_MOUSE Histone H1.5 OS=Mus musculus OX=10090 GN=H1-5 PE=1 SV=2	H15_MOUSE Histone H1.5	H1-5	40.8	9	K	75	___1	-0.316333	1.18998
P43276	sp|P43276|H15_MOUSE Histone H1.5 OS=Mus musculus OX=10090 GN=H1-5 PE=1 SV=2	H15_MOUSE Histone H1.5	H1-5	40.8	9	K	46	___1	0.606703	0.411314
P43276	sp|P43276|H15_MOUSE Histone H1.5 OS=Mus musculus OX=10090 GN=H1-5 PE=1 SV=2	H15_MOUSE Histone H1.5	H1-5	40.8	9	K	52	___1	-0.368123	0.419711
P43276	sp|P43276|H15_MOUSE Histone H1.5 OS=Mus musculus OX=10090 GN=H1-5 PE=1 SV=2	H15_MOUSE Histone H1.5	H1-5	40.8	9	K	64	___1	-0.0432949	0.0549641
Q8CGP7	sp|Q8CGP7|H2A1K_MOUSE Histone H2A type 1-K OS=Mus musculus OX=10090 GN=H2ac15 PE=1 SV=3	H2A1K_MOUSE Histone H2A type 1-K	H2ac15	63.1	1	K	119	___1	-0.811881	0.474819
P27661	sp|P27661|H2AX_MOUSE Histone H2AX OS=Mus musculus OX=10090 GN=H2ax PE=1 SV=2	H2AX_MOUSE Histone H2AX	H2ax	69.2	4	K	135	___1	-0.660851	1.43295
P27661	sp|P27661|H2AX_MOUSE Histone H2AX OS=Mus musculus OX=10090 GN=H2ax PE=1 SV=2	H2AX_MOUSE Histone H2AX	H2ax	69.2	4	K	120	___1	-2.28214	0.817058
P27661	sp|P27661|H2AX_MOUSE Histone H2AX OS=Mus musculus OX=10090 GN=H2ax PE=1 SV=2	H2AX_MOUSE Histone H2AX	H2ax	69.2	4	K	128	___1	-0.473621	0.458718
P0C0S6	sp|P0C0S6|H2AZ_MOUSE Histone H2A.Z OS=Mus musculus OX=10090 GN=H2az1 PE=1 SV=2;sp|Q3THW5|H2AV_MOUSE Histone H2A.V OS=Mus musculus OX=10090 GN=H2az2 PE=1 SV=3	H2AZ_MOUSE Histone H2A.Z	H2az1	32.8	4	K	121	___1	1.26733	2.72452
P0C0S6	sp|P0C0S6|H2AZ_MOUSE Histone H2A.Z OS=Mus musculus OX=10090 GN=H2az1 PE=1 SV=2;sp|Q3THW5|H2AV_MOUSE Histone H2A.V OS=Mus musculus OX=10090 GN=H2az2 PE=1 SV=3	H2AZ_MOUSE Histone H2A.Z	H2az1	32.8	4	K	126	___1	-0.339302	0.271364
P0C0S6	sp|P0C0S6|H2AZ_MOUSE Histone H2A.Z OS=Mus musculus OX=10090 GN=H2az1 PE=1 SV=2;sp|Q3THW5|H2AV_MOUSE Histone H2A.V OS=Mus musculus OX=10090 GN=H2az2 PE=1 SV=3	H2AZ_MOUSE Histone H2A.Z	H2az1	32.8	4	K	121	___2	-0.951347	1.52771
P0C0S6	sp|P0C0S6|H2AZ_MOUSE Histone H2A.Z OS=Mus musculus OX=10090 GN=H2az1 PE=1 SV=2;sp|Q3THW5|H2AV_MOUSE Histone H2A.V OS=Mus musculus OX=10090 GN=H2az2 PE=1 SV=3	H2AZ_MOUSE Histone H2A.Z	H2az1	32.8	4	K	122	___2	-0.951347	1.52771
P10854	sp|P10854|H2B1M_MOUSE Histone H2B type 1-M OS=Mus musculus OX=10090 GN=H2bc14 PE=1 SV=2	H2B1M_MOUSE Histone H2B type 1-M	H2bc14	48.4	1	K	6	___1	-0.819494	0.284426
Q64475	sp|Q64475|H2B1B_MOUSE Histone H2B type 1-B OS=Mus musculus OX=10090 GN=H2bc3 PE=1 SV=3	H2B1B_MOUSE Histone H2B type 1-B	H2bc3	48.4	1	K	6	___1	-0.266138	0.399106
[truncated: 3,889 more rows]
