# Supplementary material for: Ubiquitinome Profiling Reveals in Vivo UBE2D3 Targets and Implicates UBE2D3 in Protein Quality Control
Source: Mol Cell Proteomics. 2023 Apr 13;22(6):100548. doi: 10.1016/j.mcpro.2023.100548 (PMC10209342; doi:10.1016/j.mcpro.2023.100548)
Supplement: Supplemental Table S11 [file mmc17.xlsx]

## Sheet: Ubiquitination Up
Table S11: List of diGly modification sites increased or decreased in label-free quantification with Ube2d3 sh2
Protein IDs	Fasta headers	Description	Gene names	Protein sequence coverage [%]	Total number of unique peptides	Amino acid Ub site	Position in protein	Multiplicity	Mean log2 LFQ ratio [Ube2d3 sh2/Ctrl]	-log10 p-value
Q61990	sp|Q61990|PCBP2_MOUSE Poly(rC)-binding protein 2 OS=Mus musculus OX=10090 GN=Pcbp2 PE=1 SV=1	PCBP2_MOUSE Poly(rC)-binding protein 2	Pcbp2	17.4	2	K	306	___1	5.72704	6.3038
Q9R0Q7	sp|Q9R0Q7|TEBP_MOUSE Prostaglandin E synthase 3 OS=Mus musculus OX=10090 GN=Ptges3 PE=1 SV=1	TEBP_MOUSE Prostaglandin E synthase 3	Ptges3	35	5	K	35	___1	6.38094	5.58742
Q921M7	sp|Q921M7|CYRIB_MOUSE CYFIP-related Rac1 interactor B OS=Mus musculus OX=10090 GN=Cyrib PE=1 SV=1	CYRIB_MOUSE CYFIP-related Rac1 interactor B	Cyrib	8	2	K	317	___1	5.27333	5.0577
P07091	sp|P07091|S10A4_MOUSE Protein S100-A4 OS=Mus musculus OX=10090 GN=S100a4 PE=1 SV=1	S10A4_MOUSE Protein S100-A4	S100a4	47.5	7	K	31	___1	5.16576	4.90401
P52332	sp|P52332|JAK1_MOUSE Tyrosine-protein kinase JAK1 OS=Mus musculus OX=10090 GN=Jak1 PE=1 SV=1	JAK1_MOUSE Tyrosine-protein kinase JAK1	Jak1	5.1	5	K	249	___1	7.16632	4.65382
P68254	sp|P68254|1433T_MOUSE 14-3-3 protein theta OS=Mus musculus OX=10090 GN=Ywhaq PE=1 SV=1	1433T_MOUSE 14-3-3 protein theta	Ywhaq	38.4	9	K	9	___1	5.38669	4.62876
P14733	sp|P14733|LMNB1_MOUSE Lamin-B1 OS=Mus musculus OX=10090 GN=Lmnb1 PE=1 SV=3;sp|P21619|LMNB2_MOUSE Lamin-B2 OS=Mus musculus OX=10090 GN=Lmnb2 PE=1 SV=2	LMNB1_MOUSE Lamin-B1	Lmnb1	32.8	13	K	390	___1	3.9564	4.25647
P70677	sp|P70677|CASP3_MOUSE Caspase-3 OS=Mus musculus OX=10090 GN=Casp3 PE=1 SV=1	CASP3_MOUSE Caspase-3	Casp3	17.7	5	K	19	___1	3.64324	4.04335
Q8BFX1	sp|Q8BFX1|RN187_MOUSE E3 ubiquitin-protein ligase RNF187 OS=Mus musculus OX=10090 GN=Rnf187 PE=1 SV=2	RN187_MOUSE E3 ubiquitin-protein ligase RNF187	Rnf187	4.2	1	K	133	___1	4.38992	3.77026
Q9QXS1	sp|Q9QXS1|PLEC_MOUSE Plectin OS=Mus musculus OX=10090 GN=Plec PE=1 SV=3	PLEC_MOUSE Plectin	Plec	19.1	81	K	3031	___1	3.52053	3.76008
Q8BY87	sp|Q8BY87|UBP47_MOUSE Ubiquitin carboxyl-terminal hydrolase 47 OS=Mus musculus OX=10090 GN=Usp47 PE=1 SV=2	UBP47_MOUSE Ubiquitin carboxyl-terminal hydrolase 47	Usp47	4.2	5	K	122	___1	4.54146	3.62035
Q91WB7	sp|Q91WB7|UBTD1_MOUSE Ubiquitin domain-containing protein 1 OS=Mus musculus OX=10090 GN=Ubtd1 PE=2 SV=1;sp|Q6PGH0|UBTD2_MOUSE Ubiquitin domain-containing protein 2 OS=Mus musculus OX=10090 GN=Ubtd2 PE=2 SV=1	UBTD1_MOUSE Ubiquitin domain-containing protein 1	Ubtd1	5.7	1	K	65	___1	3.666	3.50347
P48678	sp|P48678|LMNA_MOUSE Prelamin-A/C OS=Mus musculus OX=10090 GN=Lmna PE=1 SV=2	LMNA_MOUSE Prelamin-A/C	Lmna	49.6	38	K	90	___1	1.16013	3.42806
P63037	sp|P63037|DNJA1_MOUSE DnaJ homolog subfamily A member 1 OS=Mus musculus OX=10090 GN=Dnaja1 PE=1 SV=1	DNJA1_MOUSE DnaJ homolog subfamily A member 1	Dnaja1	26.4	13	K	37	___1	3.74159	3.38714
Q8BXZ1	sp|Q8BXZ1|TMX3_MOUSE Protein disulfide-isomerase TMX3 OS=Mus musculus OX=10090 GN=Tmx3 PE=1 SV=2	TMX3_MOUSE Protein disulfide-isomerase TMX3	Tmx3	10.1	4	K	430	___1	4.02268	3.33779
Q9JKL4	sp|Q9JKL4|NDUF3_MOUSE NADH dehydrogenase [ubiquinone] 1 alpha subcomplex assembly factor 3 OS=Mus musculus OX=10090 GN=Ndufaf3 PE=1 SV=1	NDUF3_MOUSE NADH dehydrogenase [ubiquinone] 1 alpha subcomplex assembly factor 3	Ndufaf3	7.6	1	K	123	___1	2.76423	3.32335
Q5SF07	sp|Q5SF07|IF2B2_MOUSE Insulin-like growth factor 2 mRNA-binding protein 2 OS=Mus musculus OX=10090 GN=Igf2bp2 PE=1 SV=1	IF2B2_MOUSE Insulin-like growth factor 2 mRNA-binding protein 2	Igf2bp2	13.7	5	K	490	___1	3.1111	3.27124
Q80UG5	sp|Q80UG5|SEPT9_MOUSE Septin-9 OS=Mus musculus OX=10090 GN=Septin9 PE=1 SV=1	SEPT9_MOUSE Septin-9	Septin9	13	6	K	350	___1	4.6074	3.22218
Q8CGC7	sp|Q8CGC7|SYEP_MOUSE Bifunctional glutamate/proline--tRNA ligase OS=Mus musculus OX=10090 GN=Eprs1 PE=1 SV=4	SYEP_MOUSE Bifunctional glutamate/proline--tRNA ligase	Eprs1	13.4	17	K	794	___1	1.89205	3.21982
Q8R0X7	sp|Q8R0X7|SGPL1_MOUSE Sphingosine-1-phosphate lyase 1 OS=Mus musculus OX=10090 GN=Sgpl1 PE=1 SV=1	SGPL1_MOUSE Sphingosine-1-phosphate lyase 1	Sgpl1	16	8	K	342	___1	3.02326	3.15378
Q3TZW0	sp|Q3TZW0|ECSCR_MOUSE Endothelial cell-specific chemotaxis regulator OS=Mus musculus OX=10090 GN=Ecscr PE=1 SV=2	ECSCR_MOUSE Endothelial cell-specific chemotaxis regulator	Ecscr	7	1	K	205	___1	2.00801	3.14512
Q8BFR4	sp|Q8BFR4|GNS_MOUSE N-acetylglucosamine-6-sulfatase OS=Mus musculus OX=10090 GN=Gns PE=1 SV=1	GNS_MOUSE N-acetylglucosamine-6-sulfatase	Gns	4.4	2	K	249	___1	4.57044	3.074
Q4U2R1	sp|Q4U2R1|HERC2_MOUSE E3 ubiquitin-protein ligase HERC2 OS=Mus musculus OX=10090 GN=Herc2 PE=1 SV=3	HERC2_MOUSE E3 ubiquitin-protein ligase HERC2	Herc2	3	14	K	74	___1	2.24269	3.07239
Q9D8M7	sp|Q9D8M7|PHF10_MOUSE PHD finger protein 10 OS=Mus musculus OX=10090 GN=Phf10 PE=1 SV=4	PHF10_MOUSE PHD finger protein 10	Phf10	5.2	2	K	364	___1	1.75972	3.06741
Q3THS6	sp|Q3THS6|METK2_MOUSE S-adenosylmethionine synthase isoform type-2 OS=Mus musculus OX=10090 GN=Mat2a PE=1 SV=2	METK2_MOUSE S-adenosylmethionine synthase isoform type-2	Mat2a	26.8	10	K	81	___1	3.04197	3.01985
Q69ZN7	sp|Q69ZN7|MYOF_MOUSE Myoferlin OS=Mus musculus OX=10090 GN=Myof PE=1 SV=2	MYOF_MOUSE Myoferlin	Myof	14.6	26	K	1331	___1	1.17197	2.96509
P70335	sp|P70335|ROCK1_MOUSE Rho-associated protein kinase 1 OS=Mus musculus OX=10090 GN=Rock1 PE=1 SV=1	ROCK1_MOUSE Rho-associated protein kinase 1	Rock1	1	1	K	782	___1	2.54854	2.85201
Q7TN75	sp|Q7TN75|PEG10_MOUSE Retrotransposon-derived protein PEG10 OS=Mus musculus OX=10090 GN=Peg10 PE=1 SV=2	PEG10_MOUSE Retrotransposon-derived protein PEG10	Peg10	5.2	6	K	303	___1	1.61605	2.81183
P20152	sp|P20152|VIME_MOUSE Vimentin OS=Mus musculus OX=10090 GN=Vim PE=1 SV=3	VIME_MOUSE Vimentin	Vim	60.1	36	K	188	___1	1.15672	2.81118
P63037	sp|P63037|DNJA1_MOUSE DnaJ homolog subfamily A member 1 OS=Mus musculus OX=10090 GN=Dnaja1 PE=1 SV=1	DNJA1_MOUSE DnaJ homolog subfamily A member 1	Dnaja1	26.4	13	K	296	___1	3.56978	2.7622
Q99KC8	sp|Q99KC8|VMA5A_MOUSE von Willebrand factor A domain-containing protein 5A OS=Mus musculus OX=10090 GN=Vwa5a PE=1 SV=2	VMA5A_MOUSE von Willebrand factor A domain-containing protein 5A	Vwa5a	4.7	3	K	551	___1	3.20374	2.73728
P0C0S6	sp|P0C0S6|H2AZ_MOUSE Histone H2A.Z OS=Mus musculus OX=10090 GN=H2az1 PE=1 SV=2;sp|Q3THW5|H2AV_MOUSE Histone H2A.V OS=Mus musculus OX=10090 GN=H2az2 PE=1 SV=3	H2AZ_MOUSE Histone H2A.Z	H2az1	32.8	4	K	121	___1	1.26733	2.72452
P20152	sp|P20152|VIME_MOUSE Vimentin OS=Mus musculus OX=10090 GN=Vim PE=1 SV=3	VIME_MOUSE Vimentin	Vim	60.1	36	K	168	___1	1.46665	2.72078
P48678	sp|P48678|LMNA_MOUSE Prelamin-A/C OS=Mus musculus OX=10090 GN=Lmna PE=1 SV=2	LMNA_MOUSE Prelamin-A/C	Lmna	49.6	38	K	123	___1	1.6063	2.68668
Q8BTI8	sp|Q8BTI8|SRRM2_MOUSE Serine/arginine repetitive matrix protein 2 OS=Mus musculus OX=10090 GN=Srrm2 PE=1 SV=3	SRRM2_MOUSE Serine/arginine repetitive matrix protein 2	Srrm2	2.8	6	K	1130	___1	3.84407	2.66478
O08915	sp|O08915|AIP_MOUSE AH receptor-interacting protein OS=Mus musculus OX=10090 GN=Aip PE=1 SV=1	AIP_MOUSE AH receptor-interacting protein	Aip	10.9	3	K	177	___1	2.70267	2.60887
P02468	sp|P02468|LAMC1_MOUSE Laminin subunit gamma-1 OS=Mus musculus OX=10090 GN=Lamc1 PE=1 SV=2	LAMC1_MOUSE Laminin subunit gamma-1	Lamc1	4.2	5	K	1402	___1	2.03684	2.58948
P62965	sp|P62965|RABP1_MOUSE Cellular retinoic acid-binding protein 1 OS=Mus musculus OX=10090 GN=Crabp1 PE=1 SV=2	RABP1_MOUSE Cellular retinoic acid-binding protein 1	Crabp1	27	5	K	39	___1	1.4379	2.51073
Q921F4	sp|Q921F4|HNRLL_MOUSE Heterogeneous nuclear ribonucleoprotein L-like OS=Mus musculus OX=10090 GN=Hnrnpll PE=1 SV=3	HNRLL_MOUSE Heterogeneous nuclear ribonucleoprotein L-like	Hnrnpll	4.6	2	K	540	___1	1.85991	2.45773
P06837	sp|P06837|NEUM_MOUSE Neuromodulin OS=Mus musculus OX=10090 GN=Gap43 PE=1 SV=1	NEUM_MOUSE Neuromodulin	Gap43	52.9	12	K	33	___1	1.18978	2.4238
Q8R138	sp|Q8R138|TM119_MOUSE Transmembrane protein 119 OS=Mus musculus OX=10090 GN=Tmem119 PE=1 SV=1	TM119_MOUSE Transmembrane protein 119	Tmem119	7.1	3	K	130	___1	1.14807	2.40312
Q8K4Z5	sp|Q8K4Z5|SF3A1_MOUSE Splicing factor 3A subunit 1 OS=Mus musculus OX=10090 GN=Sf3a1 PE=1 SV=1	SF3A1_MOUSE Splicing factor 3A subunit 1	Sf3a1	11.4	8	K	741	___1	2.07991	2.40235
Q8VHL0	sp|Q8VHL0|UT1_MOUSE Urea transporter 1 OS=Mus musculus OX=10090 GN=Slc14a1 PE=1 SV=2	UT1_MOUSE Urea transporter 1	Slc14a1	8.6	3	K	9	___1	1.63808	2.39886
P70388	sp|P70388|RAD50_MOUSE DNA repair protein RAD50 OS=Mus musculus OX=10090 GN=Rad50 PE=1 SV=1	RAD50_MOUSE DNA repair protein RAD50	Rad50	1.4	1	K	230	___1	1.56164	2.38874
Q9D819	sp|Q9D819|IPYR_MOUSE Inorganic pyrophosphatase OS=Mus musculus OX=10090 GN=Ppa1 PE=1 SV=1	IPYR_MOUSE Inorganic pyrophosphatase	Ppa1	30.8	8	K	213	___1	1.83977	2.37255
Q78JW9	sp|Q78JW9|UBFD1_MOUSE Ubiquitin domain-containing protein UBFD1 OS=Mus musculus OX=10090 GN=Ubfd1 PE=1 SV=2	UBFD1_MOUSE Ubiquitin domain-containing protein UBFD1	Ubfd1	17.4	6	K	196	___1	2.26895	2.35424
P48678	sp|P48678|LMNA_MOUSE Prelamin-A/C OS=Mus musculus OX=10090 GN=Lmna PE=1 SV=2	LMNA_MOUSE Prelamin-A/C	Lmna	49.6	38	K	180	___1	1.02934	2.35041
P97434	sp|P97434|MPRIP_MOUSE Myosin phosphatase Rho-interacting protein OS=Mus musculus OX=10090 GN=Mprip PE=1 SV=2	MPRIP_MOUSE Myosin phosphatase Rho-interacting protein	Mprip	6.2	4	K	395	___1	1.52702	2.33479
Q9D1E6	sp|Q9D1E6|TBCB_MOUSE Tubulin-folding cofactor B OS=Mus musculus OX=10090 GN=Tbcb PE=1 SV=2	TBCB_MOUSE Tubulin-folding cofactor B	Tbcb	26.2	6	K	106	___1	2.57663	2.31436
P16092	sp|P16092|FGFR1_MOUSE Fibroblast growth factor receptor 1 OS=Mus musculus OX=10090 GN=Fgfr1 PE=1 SV=2	FGFR1_MOUSE Fibroblast growth factor receptor 1	Fgfr1	2.4	2	K	419	___1	1.43291	2.22075
Q8R138	sp|Q8R138|TM119_MOUSE Transmembrane protein 119 OS=Mus musculus OX=10090 GN=Tmem119 PE=1 SV=1	TM119_MOUSE Transmembrane protein 119	Tmem119	7.1	3	K	131	___1	1.52722	2.07369
Q9JMA1	sp|Q9JMA1|UBP14_MOUSE Ubiquitin carboxyl-terminal hydrolase 14 OS=Mus musculus OX=10090 GN=Usp14 PE=1 SV=3	UBP14_MOUSE Ubiquitin carboxyl-terminal hydrolase 14	Usp14	22.5	14	K	381	___1	1.63495	2.03857
Q7TN75	sp|Q7TN75|PEG10_MOUSE Retrotransposon-derived protein PEG10 OS=Mus musculus OX=10090 GN=Peg10 PE=1 SV=2	PEG10_MOUSE Retrotransposon-derived protein PEG10	Peg10	5.2	6	K	813	___1	1.95718	2.00775
Q03173	sp|Q03173|ENAH_MOUSE Protein enabled homolog OS=Mus musculus OX=10090 GN=Enah PE=1 SV=2	ENAH_MOUSE Protein enabled homolog	Enah	2.6	1	K	715	___1	1.35114	1.96595
Q5XJY5	sp|Q5XJY5|COPD_MOUSE Coatomer subunit delta OS=Mus musculus OX=10090 GN=Arcn1 PE=1 SV=2	COPD_MOUSE Coatomer subunit delta	Arcn1	15.3	7	K	309	___1	1.75418	1.95281
Q91ZX6	sp|Q91ZX6|SENP2_MOUSE Sentrin-specific protease 2 OS=Mus musculus OX=10090 GN=Senp2 PE=1 SV=2	SENP2_MOUSE Sentrin-specific protease 2	Senp2	1.9	1	K	499	___1	1.05198	1.95133
Q61937	sp|Q61937|NPM_MOUSE Nucleophosmin OS=Mus musculus OX=10090 GN=Npm1 PE=1 SV=1	NPM_MOUSE Nucleophosmin	Npm1	43.8	16	K	214	___1	3.51801	1.94776
Q9Z0P4	sp|Q9Z0P4|PALM_MOUSE Paralemmin-1 OS=Mus musculus OX=10090 GN=Palm PE=1 SV=1	PALM_MOUSE Paralemmin-1	Palm	14.6	4	K	374	___2	2.49048	1.92561
Q8CIE6	sp|Q8CIE6|COPA_MOUSE Coatomer subunit alpha OS=Mus musculus OX=10090 GN=Copa PE=1 SV=2	COPA_MOUSE Coatomer subunit alpha	Copa	9.1	8	K	61	___1	1.5895	1.89098
Q9Z0P4	sp|Q9Z0P4|PALM_MOUSE Paralemmin-1 OS=Mus musculus OX=10090 GN=Palm PE=1 SV=1	PALM_MOUSE Paralemmin-1	Palm	14.6	4	K	373	___2	2.25203	1.85271
P70441	sp|P70441|NHRF1_MOUSE Na(+)/H(+) exchange regulatory cofactor NHE-RF1 OS=Mus musculus OX=10090 GN=Slc9a3r1 PE=1 SV=3	NHRF1_MOUSE Na(+)/H(+) exchange regulatory cofactor NHE-RF1	Slc9a3r1	9	1	K	116	___1	1.59635	1.83501
Q8VCF0	sp|Q8VCF0|MAVS_MOUSE Mitochondrial antiviral-signaling protein OS=Mus musculus OX=10090 GN=Mavs PE=1 SV=1	MAVS_MOUSE Mitochondrial antiviral-signaling protein	Mavs	7.2	3	K	7	___1	1.68543	1.80225
P48722	sp|P48722|HS74L_MOUSE Heat shock 70 kDa protein 4L OS=Mus musculus OX=10090 GN=Hspa4l PE=1 SV=2	HS74L_MOUSE Heat shock 70 kDa protein 4L	Hspa4l	7.5	5	K	708	___1	1.456	1.79763
Q99MZ7	sp|Q99MZ7|PECR_MOUSE Peroxisomal trans-2-enoyl-CoA reductase OS=Mus musculus OX=10090 GN=Pecr PE=1 SV=1	PECR_MOUSE Peroxisomal trans-2-enoyl-CoA reductase	Pecr	6.3	1	K	32	___1	1.84421	1.72167
Q8VHL0	sp|Q8VHL0|UT1_MOUSE Urea transporter 1 OS=Mus musculus OX=10090 GN=Slc14a1 PE=1 SV=2	UT1_MOUSE Urea transporter 1	Slc14a1	8.6	3	K	361	___1	1.59704	1.72047
Q61753	sp|Q61753|SERA_MOUSE D-3-phosphoglycerate dehydrogenase OS=Mus musculus OX=10090 GN=Phgdh PE=1 SV=3	SERA_MOUSE D-3-phosphoglycerate dehydrogenase	Phgdh	17.3	10	K	129	___1	1.23904	1.70836
Q99KC8	sp|Q99KC8|VMA5A_MOUSE von Willebrand factor A domain-containing protein 5A OS=Mus musculus OX=10090 GN=Vwa5a PE=1 SV=2	VMA5A_MOUSE von Willebrand factor A domain-containing protein 5A	Vwa5a	4.7	3	K	355	___1	1.18849	1.6847
P17710	sp|P17710|HXK1_MOUSE Hexokinase-1 OS=Mus musculus OX=10090 GN=Hk1 PE=1 SV=3	HXK1_MOUSE Hexokinase-1	Hk1	9.5	8	K	232	___1	2.45764	1.67271
P52927	sp|P52927|HMGA2_MOUSE High mobility group protein HMGI-C OS=Mus musculus OX=10090 GN=Hmga2 PE=1 SV=1	HMGA2_MOUSE High mobility group protein HMGI-C	Hmga2	55.6	7	K	91	___1	1.09593	1.65841
Q9R0P4	sp|Q9R0P4|SMAP_MOUSE Small acidic protein OS=Mus musculus OX=10090 GN=Smap PE=1 SV=1	SMAP_MOUSE Small acidic protein	Smap	18.8	3	K	75	___1	1.443	1.6543
Q60598	sp|Q60598|SRC8_MOUSE Src substrate cortactin OS=Mus musculus OX=10090 GN=Cttn PE=1 SV=2	SRC8_MOUSE Src substrate cortactin	Cttn	35.2	17	K	359	___1	1.60025	1.60038
Q9CZX0	sp|Q9CZX0|ELP3_MOUSE Elongator complex protein 3 OS=Mus musculus OX=10090 GN=Elp3 PE=1 SV=1	ELP3_MOUSE Elongator complex protein 3	Elp3	2.9	1	K	34	___1	1.86454	1.58294
Q9CWS0	sp|Q9CWS0|DDAH1_MOUSE N(G),N(G)-dimethylarginine dimethylaminohydrolase 1 OS=Mus musculus OX=10090 GN=Ddah1 PE=1 SV=3	DDAH1_MOUSE N(G),N(G)-dimethylarginine dimethylaminohydrolase 1	Ddah1	4.9	1	K	247	___1	1.54882	1.57013
Q00PI9	sp|Q00PI9|HNRL2_MOUSE Heterogeneous nuclear ribonucleoprotein U-like protein 2 OS=Mus musculus OX=10090 GN=Hnrnpul2 PE=1 SV=2	HNRL2_MOUSE Heterogeneous nuclear ribonucleoprotein U-like protein 2	Hnrnpul2	6	3	K	568	___1	1.18988	1.54357
P08207	sp|P08207|S10AA_MOUSE Protein S100-A10 OS=Mus musculus OX=10090 GN=S100a10 PE=1 SV=2	S10AA_MOUSE Protein S100-A10	S100a10	32	3	K	47	___1	5.97628	1.54278
Q8C166	sp|Q8C166|CPNE1_MOUSE Copine-1 OS=Mus musculus OX=10090 GN=Cpne1 PE=1 SV=1	CPNE1_MOUSE Copine-1	Cpne1	7.6	3	K	528	___1	2.59829	1.51686
Q02788	sp|Q02788|CO6A2_MOUSE Collagen alpha-2(VI) chain OS=Mus musculus OX=10090 GN=Col6a2 PE=1 SV=3	CO6A2_MOUSE Collagen alpha-2(VI) chain	Col6a2	5.2	5	K	703	___1	1.37792	1.50584
Q60715	sp|Q60715|P4HA1_MOUSE Prolyl 4-hydroxylase subunit alpha-1 OS=Mus musculus OX=10090 GN=P4ha1 PE=1 SV=2	P4HA1_MOUSE Prolyl 4-hydroxylase subunit alpha-1	P4ha1	6.6	2	K	72	___1	1.89601	1.49981
Q9CZH7	sp|Q9CZH7|MXRA7_MOUSE Matrix-remodeling-associated protein 7 OS=Mus musculus OX=10090 GN=Mxra7 PE=1 SV=2	MXRA7_MOUSE Matrix-remodeling-associated protein 7	Mxra7	12.9	2	K	133	___1	1.2097	1.48893
P08003	sp|P08003|PDIA4_MOUSE Protein disulfide-isomerase A4 OS=Mus musculus OX=10090 GN=Pdia4 PE=1 SV=3	PDIA4_MOUSE Protein disulfide-isomerase A4	Pdia4	6.9	5	K	204	___1	1.04123	1.48081
Q9ES00	sp|Q9ES00|UBE4B_MOUSE Ubiquitin conjugation factor E4 B OS=Mus musculus OX=10090 GN=Ube4b PE=1 SV=3	UBE4B_MOUSE Ubiquitin conjugation factor E4 B	Ube4b	7.5	9	K	1008	___1	1.51356	1.47619
Q8CGC4	sp|Q8CGC4|LS14B_MOUSE Protein LSM14 homolog B OS=Mus musculus OX=10090 GN=Lsm14b PE=1 SV=3	LS14B_MOUSE Protein LSM14 homolog B	Lsm14b	15.3	3	K	195	___1	3.50026	1.47607
Q921T2	sp|Q921T2|TOIP1_MOUSE Torsin-1A-interacting protein 1 OS=Mus musculus OX=10090 GN=Tor1aip1 PE=1 SV=3	TOIP1_MOUSE Torsin-1A-interacting protein 1	Tor1aip1	6.1	2	K	215	___1	1.6221	1.45047
Q8CIE6	sp|Q8CIE6|COPA_MOUSE Coatomer subunit alpha OS=Mus musculus OX=10090 GN=Copa PE=1 SV=2	COPA_MOUSE Coatomer subunit alpha	Copa	9.1	8	K	607	___1	1.63173	1.43572
Q99MV1	sp|Q99MV1|TDRD1_MOUSE Tudor domain-containing protein 1 OS=Mus musculus OX=10090 GN=Tdrd1 PE=1 SV=2	TDRD1_MOUSE Tudor domain-containing protein 1	Tdrd1	0.9	1	K	670	___1	5.90038	1.43149
Q99LD8	sp|Q99LD8|DDAH2_MOUSE N(G),N(G)-dimethylarginine dimethylaminohydrolase 2 OS=Mus musculus OX=10090 GN=Ddah2 PE=1 SV=1	DDAH2_MOUSE N(G),N(G)-dimethylarginine dimethylaminohydrolase 2	Ddah2	8.4	2	K	105	___1	1.06986	1.42377
Q9JIK5	sp|Q9JIK5|DDX21_MOUSE Nucleolar RNA helicase 2 OS=Mus musculus OX=10090 GN=Ddx21 PE=1 SV=3	DDX21_MOUSE Nucleolar RNA helicase 2	Ddx21	32.9	29	K	61	___1	1.14062	1.41238
Q60765	sp|Q60765|ATF3_MOUSE Cyclic AMP-dependent transcription factor ATF-3 OS=Mus musculus OX=10090 GN=Atf3 PE=2 SV=1	ATF3_MOUSE Cyclic AMP-dependent transcription factor ATF-3	Atf3	5.5	1	K	136	___1	1.36425	1.40776
P20029	sp|P20029|BIP_MOUSE Endoplasmic reticulum chaperone BiP OS=Mus musculus OX=10090 GN=Hspa5 PE=1 SV=3	BIP_MOUSE Endoplasmic reticulum chaperone BiP	Hspa5	33	18	K	164	___1	1.79399	1.40153
O35286	sp|O35286|DHX15_MOUSE Pre-mRNA-splicing factor ATP-dependent RNA helicase DHX15 OS=Mus musculus OX=10090 GN=Dhx15 PE=1 SV=2	DHX15_MOUSE Pre-mRNA-splicing factor ATP-dependent RNA helicase DHX15	Dhx15	7	5	K	491	___1	1.55803	1.39707
Q61081	sp|Q61081|CDC37_MOUSE Hsp90 co-chaperone Cdc37 OS=Mus musculus OX=10090 GN=Cdc37 PE=1 SV=1	CDC37_MOUSE Hsp90 co-chaperone Cdc37	Cdc37	32.7	10	K	45	___1	1.00404	1.39628
Q9JHZ2	sp|Q9JHZ2|ANKH_MOUSE Progressive ankylosis protein OS=Mus musculus OX=10090 GN=Ankh PE=2 SV=1	ANKH_MOUSE Progressive ankylosis protein	Ankh	8.3	3	K	311	___1	1.12825	1.38974
Q80TV8	sp|Q80TV8|CLAP1_MOUSE CLIP-associating protein 1 OS=Mus musculus OX=10090 GN=Clasp1 PE=1 SV=2	CLAP1_MOUSE CLIP-associating protein 1	Clasp1	2.4	2	K	958	___1	1.31033	1.38242
Q3V1T4	sp|Q3V1T4|P3H1_MOUSE Prolyl 3-hydroxylase 1 OS=Mus musculus OX=10090 GN=P3h1 PE=1 SV=2	P3H1_MOUSE Prolyl 3-hydroxylase 1	P3h1	2.4	1	K	196	___1	1.3175	1.37047
Q61316	sp|Q61316|HSP74_MOUSE Heat shock 70 kDa protein 4 OS=Mus musculus OX=10090 GN=Hspa4 PE=1 SV=1	HSP74_MOUSE Heat shock 70 kDa protein 4	Hspa4	29.8	22	K	687	___1	1.59202	1.36977
Q9ERU9	sp|Q9ERU9|RBP2_MOUSE E3 SUMO-protein ligase RanBP2 OS=Mus musculus OX=10090 GN=Ranbp2 PE=1 SV=2	RBP2_MOUSE E3 SUMO-protein ligase RanBP2	Ranbp2	8.7	20	K	2120	___1	1.10107	1.36973
Q8CE94	sp|Q8CE94|MOT13_MOUSE Monocarboxylate transporter 13 OS=Mus musculus OX=10090 GN=Slc16a13 PE=2 SV=1	MOT13_MOUSE Monocarboxylate transporter 13	Slc16a13	5.6	2	K	421	___1	2.58205	1.36363
Q9ERU9	sp|Q9ERU9|RBP2_MOUSE E3 SUMO-protein ligase RanBP2 OS=Mus musculus OX=10090 GN=Ranbp2 PE=1 SV=2	RBP2_MOUSE E3 SUMO-protein ligase RanBP2	Ranbp2	8.7	20	K	1677	___1	1.61498	1.33578
P05064	sp|P05064|ALDOA_MOUSE Fructose-bisphosphate aldolase A OS=Mus musculus OX=10090 GN=Aldoa PE=1 SV=2	ALDOA_MOUSE Fructose-bisphosphate aldolase A	Aldoa	48.6	18	K	99	___1	2.73378	1.33408
Q9CZD3	sp|Q9CZD3|GARS_MOUSE Glycine--tRNA ligase OS=Mus musculus OX=10090 GN=Gars1 PE=1 SV=1	GARS_MOUSE Glycine--tRNA ligase	Gars1	16.3	11	K	72	___1	1.96983	1.32377
P53762	sp|P53762|ARNT_MOUSE Aryl hydrocarbon receptor nuclear translocator OS=Mus musculus OX=10090 GN=Arnt PE=1 SV=3	ARNT_MOUSE Aryl hydrocarbon receptor nuclear translocator	Arnt	2.1	1	K	661	___1	2.5986	1.30732

## Sheet: Ubiquitination Down
Table S11: List of diGly modification sites increased or decreased in label-free quantification with Ube2d3 sh2
Protein IDs	Fasta headers	Description	Gene names	Protein sequence coverage [%]	Total number of unique peptides	Amino acid Ub site	Position in protein	Multiplicity	Mean log2 LFQ ratio [Ube2d3 sh2/Ctrl]	-log10 p-value
Q8VD75	sp|Q8VD75|HIP1_MOUSE Huntingtin-interacting protein 1 OS=Mus musculus OX=10090 GN=Hip1 PE=1 SV=2	HIP1_MOUSE Huntingtin-interacting protein 1	Hip1	5.7	5	K	9	___1	-2.44713	5.55627
Q91YR7	sp|Q91YR7|PRP6_MOUSE Pre-mRNA-processing factor 6 OS=Mus musculus OX=10090 GN=Prpf6 PE=1 SV=1	PRP6_MOUSE Pre-mRNA-processing factor 6	Prpf6	5	4	K	146	___1	-3.05519	5.09231
Q5FWK3	sp|Q5FWK3|RHG01_MOUSE Rho GTPase-activating protein 1 OS=Mus musculus OX=10090 GN=Arhgap1 PE=1 SV=1	RHG01_MOUSE Rho GTPase-activating protein 1	Arhgap1	18.9	6	K	48	___1	-2.75318	4.81253
P09671	sp|P09671|SODM_MOUSE Superoxide dismutase [Mn], mitochondrial OS=Mus musculus OX=10090 GN=Sod2 PE=1 SV=3	SODM_MOUSE Superoxide dismutase [Mn], mitochondrial	Sod2	6.3	1	K	114	___1	-6.15387	4.59489
Q8BWW9	sp|Q8BWW9|PKN2_MOUSE Serine/threonine-protein kinase N2 OS=Mus musculus OX=10090 GN=Pkn2 PE=1 SV=3	PKN2_MOUSE Serine/threonine-protein kinase N2	Pkn2	1	1	K	929	___1	-4.14827	4.34666
A2AGT5	sp|A2AGT5|CKAP5_MOUSE Cytoskeleton-associated protein 5 OS=Mus musculus OX=10090 GN=Ckap5 PE=1 SV=1	CKAP5_MOUSE Cytoskeleton-associated protein 5	Ckap5	2.7	4	K	1847	___1	-3.42174	4.17741
Q3V1L4	sp|Q3V1L4|5NTC_MOUSE Cytosolic purine 5'-nucleotidase OS=Mus musculus OX=10090 GN=Nt5c2 PE=1 SV=2	5NTC_MOUSE Cytosolic purine 5'-nucleotidase	Nt5c2	5.2	3	K	21	___1	-2.37552	4.09031
Q6NZB0	sp|Q6NZB0|DNJC8_MOUSE DnaJ homolog subfamily C member 8 OS=Mus musculus OX=10090 GN=Dnajc8 PE=1 SV=2	DNJC8_MOUSE DnaJ homolog subfamily C member 8	Dnajc8	21.3	5	K	135	___1	-2.71546	3.97584
Q3U9G9	sp|Q3U9G9|LBR_MOUSE Delta(14)-sterol reductase LBR OS=Mus musculus OX=10090 GN=Lbr PE=1 SV=2	LBR_MOUSE Delta(14)-sterol reductase LBR	Lbr	7.3	4	K	42	___1	-4.5594	3.96823
Q9D554	sp|Q9D554|SF3A3_MOUSE Splicing factor 3A subunit 3 OS=Mus musculus OX=10090 GN=Sf3a3 PE=1 SV=2	SF3A3_MOUSE Splicing factor 3A subunit 3	Sf3a3	10.4	4	K	201	___1	-2.46651	3.93865
P14211	sp|P14211|CALR_MOUSE Calreticulin OS=Mus musculus OX=10090 GN=Calr PE=1 SV=1	CALR_MOUSE Calreticulin	Calr	30	17	K	215	___1	-5.59131	3.93457
Q8VDD5	sp|Q8VDD5|MYH9_MOUSE Myosin-9 OS=Mus musculus OX=10090 GN=Myh9 PE=1 SV=4	MYH9_MOUSE Myosin-9	Myh9	32.3	72	K	856	___1	-3.90332	3.77599
Q6P4T2	sp|Q6P4T2|U520_MOUSE U5 small nuclear ribonucleoprotein 200 kDa helicase OS=Mus musculus OX=10090 GN=Snrnp200 PE=1 SV=1	U520_MOUSE U5 small nuclear ribonucleoprotein 200 kDa helicase	Snrnp200	7	13	K	2080	___1	-1.88219	3.73155
Q8VE73	sp|Q8VE73|CUL7_MOUSE Cullin-7 OS=Mus musculus OX=10090 GN=Cul7 PE=1 SV=2	CUL7_MOUSE Cullin-7	Cul7	2.8	3	K	102	___1	-3.06534	3.71656
Q3U1J4	sp|Q3U1J4|DDB1_MOUSE DNA damage-binding protein 1 OS=Mus musculus OX=10090 GN=Ddb1 PE=1 SV=2	DDB1_MOUSE DNA damage-binding protein 1	Ddb1	9.9	14	K	150	___1	-2.62484	3.67076
P23198	sp|P23198|CBX3_MOUSE Chromobox protein homolog 3 OS=Mus musculus OX=10090 GN=Cbx3 PE=1 SV=2	CBX3_MOUSE Chromobox protein homolog 3	Cbx3	37.7	9	K	44	___1	-2.88195	3.65689
Q3URU2	sp|Q3URU2|PEG3_MOUSE Paternally-expressed gene 3 protein OS=Mus musculus OX=10090 GN=Peg3 PE=1 SV=1	PEG3_MOUSE Paternally-expressed gene 3 protein	Peg3	3.8	5	K	551	___1	-3.15928	3.6565
O70404	sp|O70404|VAMP8_MOUSE Vesicle-associated membrane protein 8 OS=Mus musculus OX=10090 GN=Vamp8 PE=1 SV=1	VAMP8_MOUSE Vesicle-associated membrane protein 8	Vamp8	40.6	5	K	59	___2	-3.31238	3.60846
Q9JMB0	sp|Q9JMB0|GKAP1_MOUSE G kinase-anchoring protein 1 OS=Mus musculus OX=10090 GN=Gkap1 PE=1 SV=1	GKAP1_MOUSE G kinase-anchoring protein 1	Gkap1	7.7	2	K	219	___1	-1.37663	3.54771
Q9WVJ2	sp|Q9WVJ2|PSD13_MOUSE 26S proteasome non-ATPase regulatory subunit 13 OS=Mus musculus OX=10090 GN=Psmd13 PE=1 SV=1	PSD13_MOUSE 26S proteasome non-ATPase regulatory subunit 13	Psmd13	8.2	3	K	298	___1	-3.46046	3.52687
Q9JJ00	sp|Q9JJ00|PLS1_MOUSE Phospholipid scramblase 1 OS=Mus musculus OX=10090 GN=Plscr1 PE=1 SV=1	PLS1_MOUSE Phospholipid scramblase 1	Plscr1	9.5	3	K	141	___1	-1.09199	3.51403
Q9JL35	sp|Q9JL35|HMGN5_MOUSE High mobility group nucleosome-binding domain-containing protein 5 OS=Mus musculus OX=10090 GN=Hmgn5 PE=1 SV=2	HMGN5_MOUSE High mobility group nucleosome-binding domain-containing protein 5	Hmgn5	5.9	1	K	161	___1	-2.43143	3.4293
Q5DU02	sp|Q5DU02|UBP22_MOUSE Ubiquitin carboxyl-terminal hydrolase 22 OS=Mus musculus OX=10090 GN=Usp22 PE=2 SV=2	UBP22_MOUSE Ubiquitin carboxyl-terminal hydrolase 22	Usp22	1.7	1	K	152	___1	-2.37132	3.3724
Q9D1G1	sp|Q9D1G1|RAB1B_MOUSE Ras-related protein Rab-1B OS=Mus musculus OX=10090 GN=Rab1b PE=1 SV=1	RAB1B_MOUSE Ras-related protein Rab-1B	Rab1b	20.4	1	K	122	___1	-2.09763	3.34751
Q6PGB6	sp|Q6PGB6|NAA50_MOUSE N-alpha-acetyltransferase 50 OS=Mus musculus OX=10090 GN=Naa50 PE=1 SV=1	NAA50_MOUSE N-alpha-acetyltransferase 50	Naa50	25.4	3	K	152	___1	-2.82434	3.32973
Q91WS0	sp|Q91WS0|CISD1_MOUSE CDGSH iron-sulfur domain-containing protein 1 OS=Mus musculus OX=10090 GN=Cisd1 PE=1 SV=1	CISD1_MOUSE CDGSH iron-sulfur domain-containing protein 1	Cisd1	40.7	5	K	42	___1	-1.62539	3.32175
Q9Z1D1	sp|Q9Z1D1|EIF3G_MOUSE Eukaryotic translation initiation factor 3 subunit G OS=Mus musculus OX=10090 GN=Eif3g PE=1 SV=2	EIF3G_MOUSE Eukaryotic translation initiation factor 3 subunit G	Eif3g	10	4	K	195	___1	-2.61493	3.3192
Q8CGC7	sp|Q8CGC7|SYEP_MOUSE Bifunctional glutamate/proline--tRNA ligase OS=Mus musculus OX=10090 GN=Eprs1 PE=1 SV=4	SYEP_MOUSE Bifunctional glutamate/proline--tRNA ligase	Eprs1	13.4	17	K	599	___1	-1.66726	3.23247
Q60766	sp|Q60766|IRGM1_MOUSE Immunity-related GTPase family M protein 1 OS=Mus musculus OX=10090 GN=Irgm1 PE=1 SV=1	IRGM1_MOUSE Immunity-related GTPase family M protein 1	Irgm1	10.3	4	K	289	___1	-1.10283	3.21907
Q9JIX0	sp|Q9JIX0|ENY2_MOUSE Transcription and mRNA export factor ENY2 OS=Mus musculus OX=10090 GN=Eny2 PE=1 SV=1	ENY2_MOUSE Transcription and mRNA export factor ENY2	Eny2	12.9	1	K	19	___1	-3.7878	3.2168
Q8VDF2	sp|Q8VDF2|UHRF1_MOUSE E3 ubiquitin-protein ligase UHRF1 OS=Mus musculus OX=10090 GN=Uhrf1 PE=1 SV=2	UHRF1_MOUSE E3 ubiquitin-protein ligase UHRF1	Uhrf1	12.1	7	K	84	___1	-1.40571	3.20611
P10639	sp|P10639|THIO_MOUSE Thioredoxin OS=Mus musculus OX=10090 GN=Txn PE=1 SV=3	THIO_MOUSE Thioredoxin	Txn	35.2	5	K	85	___1	-2.30449	3.1825
Q9JIY5	sp|Q9JIY5|HTRA2_MOUSE Serine protease HTRA2, mitochondrial OS=Mus musculus OX=10090 GN=Htra2 PE=1 SV=2	HTRA2_MOUSE Serine protease HTRA2, mitochondrial	Htra2	5.7	2	K	237	___1	-1.12429	3.10957
P63038	sp|P63038|CH60_MOUSE 60 kDa heat shock protein, mitochondrial OS=Mus musculus OX=10090 GN=Hspd1 PE=1 SV=1	CH60_MOUSE 60 kDa heat shock protein, mitochondrial	Hspd1	34.2	26	K	473	___1	-3.38284	3.09891
Q6P9L6	sp|Q6P9L6|KIF15_MOUSE Kinesin-like protein KIF15 OS=Mus musculus OX=10090 GN=Kif15 PE=1 SV=1	KIF15_MOUSE Kinesin-like protein KIF15	Kif15	0.6	1	K	283	___1	-1.95463	3.0915
Q9Z0R9	sp|Q9Z0R9|FADS2_MOUSE Acyl-CoA 6-desaturase OS=Mus musculus OX=10090 GN=Fads2 PE=1 SV=1	FADS2_MOUSE Acyl-CoA 6-desaturase	Fads2	7.7	3	K	3	___1	-1.4308	3.06823
P56390	sp|P56390|CKS2_MOUSE Cyclin-dependent kinases regulatory subunit 2 OS=Mus musculus OX=10090 GN=Cks2 PE=1 SV=1	CKS2_MOUSE Cyclin-dependent kinases regulatory subunit 2	Cks2	24.1	2	K	75	___1	-3.62832	3.04508
P61027	sp|P61027|RAB10_MOUSE Ras-related protein Rab-10 OS=Mus musculus OX=10090 GN=Rab10 PE=1 SV=1	RAB10_MOUSE Ras-related protein Rab-10	Rab10	22	3	K	49	___1	-2.06106	3.03696
Q9Z0N1	sp|Q9Z0N1|IF2G_MOUSE Eukaryotic translation initiation factor 2 subunit 3, X-linked OS=Mus musculus OX=10090 GN=Eif2s3x PE=1 SV=2;sp|Q9Z0N2|IF2H_MOUSE Eukaryotic translation initiation factor 2 subunit 3, Y-linked OS=Mus musculus OX=10090 GN=Eif2s3y PE=1 S	IF2G_MOUSE Eukaryotic translation initiation factor 2 subunit 3, X-linked	Eif2s3x	26.1	10	K	87	___1	-2.50697	3.00293
Q9D486	sp|Q9D486|CMIP_MOUSE C-Maf-inducing protein OS=Mus musculus OX=10090 GN=Cmip PE=1 SV=3	CMIP_MOUSE C-Maf-inducing protein	Cmip	5.2	3	K	353	___1	-2.66593	2.98775
Q80Y56	sp|Q80Y56|RBNS5_MOUSE Rabenosyn-5 OS=Mus musculus OX=10090 GN=Rbsn PE=1 SV=1	RBNS5_MOUSE Rabenosyn-5	Rbsn	4	3	K	509	___1	-1.61744	2.97739
Q60766	sp|Q60766|IRGM1_MOUSE Immunity-related GTPase family M protein 1 OS=Mus musculus OX=10090 GN=Irgm1 PE=1 SV=1	IRGM1_MOUSE Immunity-related GTPase family M protein 1	Irgm1	10.3	4	K	275	___1	-2.57661	2.91493
P26041	sp|P26041|MOES_MOUSE Moesin OS=Mus musculus OX=10090 GN=Msn PE=1 SV=3	MOES_MOUSE Moesin	Msn	46.6	23	K	327	___1	-3.65313	2.90108
Q811D0	sp|Q811D0|DLG1_MOUSE Disks large homolog 1 OS=Mus musculus OX=10090 GN=Dlg1 PE=1 SV=1;sp|Q91XM9|DLG2_MOUSE Disks large homolog 2 OS=Mus musculus OX=10090 GN=Dlg2 PE=1 SV=2;sp|Q62108|DLG4_MOUSE Disks large homolog 4 OS=Mus musculus OX=10090 GN=Dlg4 PE=1 SV=	DLG1_MOUSE Disks large homolog 1	Dlg1	3.6	3	K	556	___1	-2.10368	2.89554
P37040	sp|P37040|NCPR_MOUSE NADPH--cytochrome P450 reductase OS=Mus musculus OX=10090 GN=Por PE=1 SV=2	NCPR_MOUSE NADPH--cytochrome P450 reductase	Por	5.3	3	K	273	___1	-2.58241	2.89188
Q9CQB5	sp|Q9CQB5|CISD2_MOUSE CDGSH iron-sulfur domain-containing protein 2 OS=Mus musculus OX=10090 GN=Cisd2 PE=1 SV=1	CISD2_MOUSE CDGSH iron-sulfur domain-containing protein 2	Cisd2	7.4	1	K	74	___1	-1.41474	2.8602
Q03145	sp|Q03145|EPHA2_MOUSE Ephrin type-A receptor 2 OS=Mus musculus OX=10090 GN=Epha2 PE=1 SV=3	EPHA2_MOUSE Ephrin type-A receptor 2	Epha2	9.6	9	K	779	___1	-3.96805	2.83915
Q9CQR2	sp|Q9CQR2|RS21_MOUSE 40S ribosomal protein S21 OS=Mus musculus OX=10090 GN=Rps21 PE=1 SV=1	RS21_MOUSE 40S ribosomal protein S21	Rps21	49.4	5	K	81	___1	-1.18005	2.83872
P61079	sp|P61079|UB2D3_MOUSE Ubiquitin-conjugating enzyme E2 D3 OS=Mus musculus OX=10090 GN=Ube2d3 PE=1 SV=1	UB2D3_MOUSE Ubiquitin-conjugating enzyme E2 D3	Ube2d3	12.2	1	K	8	___1	-1.70002	2.83619
A2A5R2	sp|A2A5R2|BIG2_MOUSE Brefeldin A-inhibited guanine nucleotide-exchange protein 2 OS=Mus musculus OX=10090 GN=Arfgef2 PE=1 SV=1;sp|G3X9K3|BIG1_MOUSE Brefeldin A-inhibited guanine nucleotide-exchange protein 1 OS=Mus musculus OX=10090 GN=Arfgef1 PE=1 SV=1	BIG2_MOUSE Brefeldin A-inhibited guanine nucleotide-exchange protein 2	Arfgef2	1.2	1	K	546	___1	-1.82024	2.83244
Q9QXS1	sp|Q9QXS1|PLEC_MOUSE Plectin OS=Mus musculus OX=10090 GN=Plec PE=1 SV=3	PLEC_MOUSE Plectin	Plec	18.5	78	K	2671	___1	-2.10881	2.82931
Q922X9	sp|Q922X9|ANM7_MOUSE Protein arginine N-methyltransferase 7 OS=Mus musculus OX=10090 GN=Prmt7 PE=1 SV=1	ANM7_MOUSE Protein arginine N-methyltransferase 7	Prmt7	3.5	2	K	444	___1	-2.57054	2.80656
Q61316	sp|Q61316|HSP74_MOUSE Heat shock 70 kDa protein 4 OS=Mus musculus OX=10090 GN=Hspa4 PE=1 SV=1	HSP74_MOUSE Heat shock 70 kDa protein 4	Hspa4	30.6	22	K	477	___1	-3.37619	2.80298
P18572	sp|P18572|BASI_MOUSE Basigin OS=Mus musculus OX=10090 GN=Bsg PE=1 SV=2	BASI_MOUSE Basigin	Bsg	8.2	4	K	354	___1	-1.02206	2.78916
Q61263	sp|Q61263|SOAT1_MOUSE Sterol O-acyltransferase 1 OS=Mus musculus OX=10090 GN=Soat1 PE=1 SV=2	SOAT1_MOUSE Sterol O-acyltransferase 1	Soat1	6.3	3	K	21	___1	-2.40647	2.76791
Q01237	sp|Q01237|HMDH_MOUSE 3-hydroxy-3-methylglutaryl-coenzyme A reductase OS=Mus musculus OX=10090 GN=Hmgcr PE=1 SV=3	HMDH_MOUSE 3-hydroxy-3-methylglutaryl-coenzyme A reductase	Hmgcr	5	3	K	299	___1	-2.86683	2.74352
P16546	sp|P16546|SPTN1_MOUSE Spectrin alpha chain, non-erythrocytic 1 OS=Mus musculus OX=10090 GN=Sptan1 PE=1 SV=4	SPTN1_MOUSE Spectrin alpha chain, non-erythrocytic 1	Sptan1	5.9	12	K	1187	___1	-2.55043	2.7407
Q9R1T2	sp|Q9R1T2|SAE1_MOUSE SUMO-activating enzyme subunit 1 OS=Mus musculus OX=10090 GN=Sae1 PE=1 SV=1	SAE1_MOUSE SUMO-activating enzyme subunit 1	Sae1	21.7	8	K	212	___1	-2.64214	2.70578
O35646	sp|O35646|CAN6_MOUSE Calpain-6 OS=Mus musculus OX=10090 GN=Capn6 PE=1 SV=2	CAN6_MOUSE Calpain-6	Capn6	12.2	9	K	213	___1	-2.48704	2.68775
Q7TMK9	sp|Q7TMK9|HNRPQ_MOUSE Heterogeneous nuclear ribonucleoprotein Q OS=Mus musculus OX=10090 GN=Syncrip PE=1 SV=2	HNRPQ_MOUSE Heterogeneous nuclear ribonucleoprotein Q	Syncrip	10.8	5	K	256	___1	-3.57255	2.68037
P16382	sp|P16382|IL4RA_MOUSE Interleukin-4 receptor subunit alpha OS=Mus musculus OX=10090 GN=Il4r PE=1 SV=1	IL4RA_MOUSE Interleukin-4 receptor subunit alpha	Il4r	1.4	1	K	299	___1	-3.4251	2.65883
P13864	sp|P13864|DNMT1_MOUSE DNA (cytosine-5)-methyltransferase 1 OS=Mus musculus OX=10090 GN=Dnmt1 PE=1 SV=5	DNMT1_MOUSE DNA (cytosine-5)-methyltransferase 1	Dnmt1	4.7	6	K	328	___2	-1.90644	2.65005
P61161	sp|P61161|ARP2_MOUSE Actin-related protein 2 OS=Mus musculus OX=10090 GN=Actr2 PE=1 SV=1	ARP2_MOUSE Actin-related protein 2	Actr2	18.8	6	K	331	___1	-2.11154	2.64641
Q3UH60	sp|Q3UH60|DIP2B_MOUSE Disco-interacting protein 2 homolog B OS=Mus musculus OX=10090 GN=Dip2b PE=1 SV=1	DIP2B_MOUSE Disco-interacting protein 2 homolog B	Dip2b	1.4	2	K	65	___1	-1.91571	2.64282
A2AR02	sp|A2AR02|PPIG_MOUSE Peptidyl-prolyl cis-trans isomerase G OS=Mus musculus OX=10090 GN=Ppig PE=1 SV=1	PPIG_MOUSE Peptidyl-prolyl cis-trans isomerase G	Ppig	2.7	2	K	700	___1	-1.9746	2.6311
Q91V92	sp|Q91V92|ACLY_MOUSE ATP-citrate synthase OS=Mus musculus OX=10090 GN=Acly PE=1 SV=1	ACLY_MOUSE ATP-citrate synthase	Acly	8.5	8	K	770	___1	-2.27637	2.53626
Q9R0L6	sp|Q9R0L6|PCM1_MOUSE Pericentriolar material 1 protein OS=Mus musculus OX=10090 GN=Pcm1 PE=1 SV=2	PCM1_MOUSE Pericentriolar material 1 protein	Pcm1	11.3	20	K	1073	___1	-1.00251	2.53536
Q7TNP2	sp|Q7TNP2|2AAB_MOUSE Serine/threonine-protein phosphatase 2A 65 kDa regulatory subunit A beta isoform OS=Mus musculus OX=10090 GN=Ppp2r1b PE=1 SV=2	2AAB_MOUSE Serine/threonine-protein phosphatase 2A 65 kDa regulatory subunit A beta isoform	Ppp2r1b	7.5	2	K	284	___1	-3.25882	2.50504
Q9R0L6	sp|Q9R0L6|PCM1_MOUSE Pericentriolar material 1 protein OS=Mus musculus OX=10090 GN=Pcm1 PE=1 SV=2	PCM1_MOUSE Pericentriolar material 1 protein	Pcm1	11.3	20	K	259	___1	-1.39141	2.47132
Q8K2T1	sp|Q8K2T1|NMRL1_MOUSE NmrA-like family domain-containing protein 1 OS=Mus musculus OX=10090 GN=Nmral1 PE=1 SV=1	NMRL1_MOUSE NmrA-like family domain-containing protein 1	Nmral1	20.4	5	K	250	___1	-2.48709	2.4552
O35316	sp|O35316|SC6A6_MOUSE Sodium- and chloride-dependent taurine transporter OS=Mus musculus OX=10090 GN=Slc6a6 PE=1 SV=2	SC6A6_MOUSE Sodium- and chloride-dependent taurine transporter	Slc6a6	4.8	3	K	37	___1	-1.14814	2.44834
Q8R1K1	sp|Q8R1K1|UBAC2_MOUSE Ubiquitin-associated domain-containing protein 2 OS=Mus musculus OX=10090 GN=Ubac2 PE=1 SV=1	UBAC2_MOUSE Ubiquitin-associated domain-containing protein 2	Ubac2	2.9	1	K	196	___1	-2.65298	2.44699
Q9JHR7	sp|Q9JHR7|IDE_MOUSE Insulin-degrading enzyme OS=Mus musculus OX=10090 GN=Ide PE=1 SV=1	IDE_MOUSE Insulin-degrading enzyme	Ide	5.9	5	K	364	___1	-1.18418	2.4278
Q64213	sp|Q64213|SF01_MOUSE Splicing factor 1 OS=Mus musculus OX=10090 GN=Sf1 PE=1 SV=6	SF01_MOUSE Splicing factor 1	Sf1	7.4	4	K	306	___1	-2.99258	2.42431
Q9JIQ3	sp|Q9JIQ3|DBLOH_MOUSE Diablo homolog, mitochondrial OS=Mus musculus OX=10090 GN=Diablo PE=1 SV=2	DBLOH_MOUSE Diablo homolog, mitochondrial	Diablo	23.2	5	K	212	___1	-1.77491	2.41066
Q9R1P1	sp|Q9R1P1|PSB3_MOUSE Proteasome subunit beta type-3 OS=Mus musculus OX=10090 GN=Psmb3 PE=1 SV=1	PSB3_MOUSE Proteasome subunit beta type-3	Psmb3	20	4	K	77	___1	-1.00997	2.40604
Q9R0L6	sp|Q9R0L6|PCM1_MOUSE Pericentriolar material 1 protein OS=Mus musculus OX=10090 GN=Pcm1 PE=1 SV=2	PCM1_MOUSE Pericentriolar material 1 protein	Pcm1	11.3	20	K	1178	___1	-2.12973	2.38894
P13516	sp|P13516|ACOD1_MOUSE Acyl-CoA desaturase 1 OS=Mus musculus OX=10090 GN=Scd1 PE=1 SV=2	ACOD1_MOUSE Acyl-CoA desaturase 1	Scd1	7.9	1	K	274	___1	-2.05014	2.38597
P43883	sp|P43883|PLIN2_MOUSE Perilipin-2 OS=Mus musculus OX=10090 GN=Plin2 PE=1 SV=2	PLIN2_MOUSE Perilipin-2	Plin2	8.2	4	K	423	___1	-1.06089	2.38546
Q9CZN7	sp|Q9CZN7|GLYM_MOUSE Serine hydroxymethyltransferase, mitochondrial OS=Mus musculus OX=10090 GN=Shmt2 PE=1 SV=1	GLYM_MOUSE Serine hydroxymethyltransferase, mitochondrial	Shmt2	13.3	7	K	367	___1	-1.05532	2.38206
Q9WVA2	sp|Q9WVA2|TIM8A_MOUSE Mitochondrial import inner membrane translocase subunit Tim8 A OS=Mus musculus OX=10090 GN=Timm8a1 PE=1 SV=1	TIM8A_MOUSE Mitochondrial import inner membrane translocase subunit Tim8 A	Timm8a1	17.5	3	K	88	___1	-1.4286	2.37557
Q8BHC4	sp|Q8BHC4|DCAKD_MOUSE Dephospho-CoA kinase domain-containing protein OS=Mus musculus OX=10090 GN=Dcakd PE=1 SV=1	DCAKD_MOUSE Dephospho-CoA kinase domain-containing protein	Dcakd	19	6	K	195	___1	-2.6446	2.36867
Q9JIQ3	sp|Q9JIQ3|DBLOH_MOUSE Diablo homolog, mitochondrial OS=Mus musculus OX=10090 GN=Diablo PE=1 SV=2	DBLOH_MOUSE Diablo homolog, mitochondrial	Diablo	23.2	5	K	189	___1	-2.01331	2.33237
P63037	sp|P63037|DNJA1_MOUSE DnaJ homolog subfamily A member 1 OS=Mus musculus OX=10090 GN=Dnaja1 PE=1 SV=1	DNJA1_MOUSE DnaJ homolog subfamily A member 1	Dnaja1	23.7	11	K	32	___2	-1.18618	2.33237
P11370	sp|P11370|ENV2_MOUSE Retrovirus-related Env polyprotein from Fv-4 locus OS=Mus musculus OX=10090 GN=Fv4 PE=1 SV=2;sp|P10404|ENV1_MOUSE MLV-related proviral Env polyprotein OS=Mus musculus OX=10090 PE=1 SV=3	ENV2_MOUSE Retrovirus-related Env polyprotein from Fv-4 locus	Fv4	1.2	1	K	649	___1	-1.86746	2.3312
P61079	sp|P61079|UB2D3_MOUSE Ubiquitin-conjugating enzyme E2 D3 OS=Mus musculus OX=10090 GN=Ube2d3 PE=1 SV=1;sp|P61080|UB2D1_MOUSE Ubiquitin-conjugating enzyme E2 D1 OS=Mus musculus OX=10090 GN=Ube2d1 PE=1 SV=1;sp|P62838|UB2D2_MOUSE Ubiquitin-conjugating enzyme E	UB2D3_MOUSE Ubiquitin-conjugating enzyme E2 D3	Ube2d3	12.2	1	K	144	___1	-1.44074	2.29644
Q9CQI6	sp|Q9CQI6|COTL1_MOUSE Coactosin-like protein OS=Mus musculus OX=10090 GN=Cotl1 PE=1 SV=3	COTL1_MOUSE Coactosin-like protein	Cotl1	13.4	2	K	118	___1	-1.23112	2.24031
Q6P5G6	sp|Q6P5G6|UBXN7_MOUSE UBX domain-containing protein 7 OS=Mus musculus OX=10090 GN=Ubxn7 PE=1 SV=2	UBXN7_MOUSE UBX domain-containing protein 7	Ubxn7	6.2	2	K	418	___1	-1.44847	2.22574
Q7TME2	sp|Q7TME2|SPAG5_MOUSE Sperm-associated antigen 5 OS=Mus musculus OX=10090 GN=Spag5 PE=1 SV=1	SPAG5_MOUSE Sperm-associated antigen 5	Spag5	1	1	K	829	___1	-1.65586	2.22323
P57780	sp|P57780|ACTN4_MOUSE Alpha-actinin-4 OS=Mus musculus OX=10090 GN=Actn4 PE=1 SV=1	ACTN4_MOUSE Alpha-actinin-4	Actn4	21.8	10	K	324	___1	-1.83091	2.21963
Q04692	sp|Q04692|SMRCD_MOUSE SWI/SNF-related matrix-associated actin-dependent regulator of chromatin subfamily A containing DEAD/H box 1 OS=Mus musculus OX=10090 GN=Smarcad1 PE=1 SV=2	SMRCD_MOUSE SWI/SNF-related matrix-associated actin-dependent regulator of chromatin subfamily A containing DEAD/H box 1	Smarcad1	1	1	K	898	___1	-2.21986	2.18319
Q9CV28	sp|Q9CV28|MINY3_MOUSE Ubiquitin carboxyl-terminal hydrolase MINDY-3 OS=Mus musculus OX=10090 GN=MINDY3 PE=1 SV=2	MINY3_MOUSE Ubiquitin carboxyl-terminal hydrolase MINDY-3	MINDY3	2.5	1	K	71	___1	-1.2168	2.17711
P32020	sp|P32020|NLTP_MOUSE Non-specific lipid-transfer protein OS=Mus musculus OX=10090 GN=Scp2 PE=1 SV=3	NLTP_MOUSE Non-specific lipid-transfer protein	Scp2	4.4	3	K	546	___1	-2.68902	2.13053
P09405	sp|P09405|NUCL_MOUSE Nucleolin OS=Mus musculus OX=10090 GN=Ncl PE=1 SV=2	NUCL_MOUSE Nucleolin	Ncl	32.5	27	K	439	___1	-1.80794	2.09226
P63321	sp|P63321|RALA_MOUSE Ras-related protein Ral-A OS=Mus musculus OX=10090 GN=Rala PE=1 SV=1	RALA_MOUSE Ras-related protein Ral-A	Rala	15	2	K	7	___1	-2.69925	2.02228
Q64310	sp|Q64310|SURF4_MOUSE Surfeit locus protein 4 OS=Mus musculus OX=10090 GN=Surf4 PE=1 SV=1	SURF4_MOUSE Surfeit locus protein 4	Surf4	5.2	1	K	139	___1	-1.96023	2.01364
Q3UKC1	sp|Q3UKC1|TAXB1_MOUSE Tax1-binding protein 1 homolog OS=Mus musculus OX=10090 GN=Tax1bp1 PE=1 SV=2	TAXB1_MOUSE Tax1-binding protein 1 homolog	Tax1bp1	13.9	12	K	288	___1	-1.0811	1.9766
Q9WVL3	sp|Q9WVL3|S12A7_MOUSE Solute carrier family 12 member 7 OS=Mus musculus OX=10090 GN=Slc12a7 PE=1 SV=1	S12A7_MOUSE Solute carrier family 12 member 7	Slc12a7	2.1	2	K	1008	___1	-3.83622	1.96982
Q8JZR6	sp|Q8JZR6|S4A8_MOUSE Electroneutral sodium bicarbonate exchanger 1 OS=Mus musculus OX=10090 GN=Slc4a8 PE=2 SV=1	S4A8_MOUSE Electroneutral sodium bicarbonate exchanger 1	Slc4a8	1.1	1	K	1083	___1	-2.1801	1.96308
Q8BGF6	sp|Q8BGF6|ELMD2_MOUSE ELMO domain-containing protein 2 OS=Mus musculus OX=10090 GN=Elmod2 PE=1 SV=1	ELMD2_MOUSE ELMO domain-containing protein 2	Elmod2	5.5	1	K	150	___1	-1.63472	1.96247
O35144	sp|O35144|TERF2_MOUSE Telomeric repeat-binding factor 2 OS=Mus musculus OX=10090 GN=Terf2 PE=1 SV=3	TERF2_MOUSE Telomeric repeat-binding factor 2	Terf2	6.5	3	K	290	___1	-1.83346	1.93509
Q8VCH8	sp|Q8VCH8|UBXN4_MOUSE UBX domain-containing protein 4 OS=Mus musculus OX=10090 GN=Ubxn4 PE=1 SV=1	UBXN4_MOUSE UBX domain-containing protein 4	Ubxn4	9.7	5	K	299	___1	-1.10864	1.92581
P28271	sp|P28271|ACOC_MOUSE Cytoplasmic aconitate hydratase OS=Mus musculus OX=10090 GN=Aco1 PE=1 SV=3	ACOC_MOUSE Cytoplasmic aconitate hydratase	Aco1	3	2	K	621	___1	-1.27969	1.92355
P05064	sp|P05064|ALDOA_MOUSE Fructose-bisphosphate aldolase A OS=Mus musculus OX=10090 GN=Aldoa PE=1 SV=2	ALDOA_MOUSE Fructose-bisphosphate aldolase A	Aldoa	40.4	16	K	14	___1	-1.90608	1.91574
Q9R0L6	sp|Q9R0L6|PCM1_MOUSE Pericentriolar material 1 protein OS=Mus musculus OX=10090 GN=Pcm1 PE=1 SV=2	PCM1_MOUSE Pericentriolar material 1 protein	Pcm1	11.3	20	K	727	___1	-1.14392	1.89564
Q9CQX4	sp|Q9CQX4|PAF15_MOUSE PCNA-associated factor OS=Mus musculus OX=10090 GN=Pclaf PE=1 SV=1	PAF15_MOUSE PCNA-associated factor	Pclaf	23.6	2	K	24	___1	-4.25931	1.88069
Q9D2M8	sp|Q9D2M8|UB2V2_MOUSE Ubiquitin-conjugating enzyme E2 variant 2 OS=Mus musculus OX=10090 GN=Ube2v2 PE=1 SV=4	UB2V2_MOUSE Ubiquitin-conjugating enzyme E2 variant 2	Ube2v2	13.8	1	K	8	___1	-1.32443	1.88028
E9Q634	sp|E9Q634|MYO1E_MOUSE Unconventional myosin-Ie OS=Mus musculus OX=10090 GN=Myo1e PE=1 SV=1	MYO1E_MOUSE Unconventional myosin-Ie	Myo1e	3.3	3	K	335	___1	-4.69756	1.87401
Q9D3X9	sp|Q9D3X9|MFA3L_MOUSE Microfibrillar-associated protein 3-like OS=Mus musculus OX=10090 GN=Mfap3l PE=1 SV=1;sp|Q922T2|MFAP3_MOUSE Microfibril-associated glycoprotein 3 OS=Mus musculus OX=10090 GN=Mfap3 PE=2 SV=1	MFA3L_MOUSE Microfibrillar-associated protein 3-like	Mfap3l	9	4	K	181	___1	-1.07557	1.86136
Q9CQL1	sp|Q9CQL1|MGN2_MOUSE Protein mago nashi homolog 2 OS=Mus musculus OX=10090 GN=Magohb PE=2 SV=1;sp|P61327|MGN_MOUSE Protein mago nashi homolog OS=Mus musculus OX=10090 GN=Magoh PE=2 SV=1	MGN2_MOUSE Protein mago nashi homolog 2	Magohb	26.7	3	K	41	___1	-1.74956	1.84949
Q9JMB0	sp|Q9JMB0|GKAP1_MOUSE G kinase-anchoring protein 1 OS=Mus musculus OX=10090 GN=Gkap1 PE=1 SV=1	GKAP1_MOUSE G kinase-anchoring protein 1	Gkap1	7.7	2	K	117	___1	-1.16265	1.83368
Q80XJ2	sp|Q80XJ2|RN168_MOUSE E3 ubiquitin-protein ligase RNF168 OS=Mus musculus OX=10090 GN=Rnf168 PE=1 SV=3	RN168_MOUSE E3 ubiquitin-protein ligase RNF168	Rnf168	1.9	1	K	467	___1	-2.40634	1.83156
P39429	sp|P39429|TRAF2_MOUSE TNF receptor-associated factor 2 OS=Mus musculus OX=10090 GN=Traf2 PE=1 SV=1	TRAF2_MOUSE TNF receptor-associated factor 2	Traf2	1.8	1	K	481	___1	-1.85555	1.82764
P07607	sp|P07607|TYSY_MOUSE Thymidylate synthase OS=Mus musculus OX=10090 GN=Tyms PE=1 SV=1	TYSY_MOUSE Thymidylate synthase	Tyms	7.5	2	K	93	___1	-1.77022	1.81128
Q61335	sp|Q61335|BAP31_MOUSE B-cell receptor-associated protein 31 OS=Mus musculus OX=10090 GN=Bcap31 PE=1 SV=4	BAP31_MOUSE B-cell receptor-associated protein 31	Bcap31	37.6	13	K	72	___1	-1.83928	1.8028
Q91WR3	sp|Q91WR3|ASCC2_MOUSE Activating signal cointegrator 1 complex subunit 2 OS=Mus musculus OX=10090 GN=Ascc2 PE=1 SV=1	ASCC2_MOUSE Activating signal cointegrator 1 complex subunit 2	Ascc2	6.7	4	K	412	___1	-2.47842	1.80128
Q91YE5	sp|Q91YE5|BAZ2A_MOUSE Bromodomain adjacent to zinc finger domain protein 2A OS=Mus musculus OX=10090 GN=Baz2a PE=1 SV=2	BAZ2A_MOUSE Bromodomain adjacent to zinc finger domain protein 2A	Baz2a	0.6	1	K	1885	___1	-2.13762	1.79035
Q61335	sp|Q61335|BAP31_MOUSE B-cell receptor-associated protein 31 OS=Mus musculus OX=10090 GN=Bcap31 PE=1 SV=4	BAP31_MOUSE B-cell receptor-associated protein 31	Bcap31	37.6	13	K	158	___1	-1.10469	1.76375
Q91YN9	sp|Q91YN9|BAG2_MOUSE BAG family molecular chaperone regulator 2 OS=Mus musculus OX=10090 GN=Bag2 PE=1 SV=1	BAG2_MOUSE BAG family molecular chaperone regulator 2	Bag2	20	6	K	200	___2	-1.36707	1.7488
Q91YN9	sp|Q91YN9|BAG2_MOUSE BAG family molecular chaperone regulator 2 OS=Mus musculus OX=10090 GN=Bag2 PE=1 SV=1	BAG2_MOUSE BAG family molecular chaperone regulator 2	Bag2	20	6	K	208	___2	-1.36707	1.7488
P63325	sp|P63325|RS10_MOUSE 40S ribosomal protein S10 OS=Mus musculus OX=10090 GN=Rps10 PE=1 SV=1	RS10_MOUSE 40S ribosomal protein S10	Rps10	33.9	8	K	139	___2	-4.72937	1.74556
E9PVA8	sp|E9PVA8|GCN1_MOUSE eIF-2-alpha kinase activator GCN1 OS=Mus musculus OX=10090 GN=Gcn1 PE=1 SV=1	GCN1_MOUSE eIF-2-alpha kinase activator GCN1	Gcn1	5.5	14	K	17	___1	-1.9747	1.74429
Q9ERU9	sp|Q9ERU9|RBP2_MOUSE E3 SUMO-protein ligase RanBP2 OS=Mus musculus OX=10090 GN=Ranbp2 PE=1 SV=2	RBP2_MOUSE E3 SUMO-protein ligase RanBP2	Ranbp2	8.4	19	K	1964	___1	-1.92729	1.74314
P68433	sp|P68433|H31_MOUSE Histone H3.1 OS=Mus musculus OX=10090 GN=H3c1 PE=1 SV=2;sp|P84228|H32_MOUSE Histone H3.2 OS=Mus musculus OX=10090 GN=H3c2 PE=1 SV=2;sp|P84244|H33_MOUSE Histone H3.3 OS=Mus musculus OX=10090 GN=H3-3a PE=1 SV=2	H31_MOUSE Histone H3.1	H3c1	54.4	3	K	19	___2	-1.46286	1.73362
P68433	sp|P68433|H31_MOUSE Histone H3.1 OS=Mus musculus OX=10090 GN=H3c1 PE=1 SV=2;sp|P84228|H32_MOUSE Histone H3.2 OS=Mus musculus OX=10090 GN=H3c2 PE=1 SV=2;sp|P84244|H33_MOUSE Histone H3.3 OS=Mus musculus OX=10090 GN=H3-3a PE=1 SV=2	H31_MOUSE Histone H3.1	H3c1	54.4	3	K	24	___2	-1.46286	1.73362
P63325	sp|P63325|RS10_MOUSE 40S ribosomal protein S10 OS=Mus musculus OX=10090 GN=Rps10 PE=1 SV=1	RS10_MOUSE 40S ribosomal protein S10	Rps10	33.9	8	K	138	___2	-4.41111	1.72283
Q9CWP6	sp|Q9CWP6|MSPD2_MOUSE Motile sperm domain-containing protein 2 OS=Mus musculus OX=10090 GN=Mospd2 PE=1 SV=2	MSPD2_MOUSE Motile sperm domain-containing protein 2	Mospd2	11.8	4	K	73	___1	-1.79679	1.71232
Q99JF8	sp|Q99JF8|PSIP1_MOUSE PC4 and SFRS1-interacting protein OS=Mus musculus OX=10090 GN=Psip1 PE=1 SV=1	PSIP1_MOUSE PC4 and SFRS1-interacting protein	Psip1	20.5	8	K	135	___1	-1.80803	1.70594
Q8C0P7	sp|Q8C0P7|ZN451_MOUSE E3 SUMO-protein ligase ZNF451 OS=Mus musculus OX=10090 GN=Znf451 PE=1 SV=1	ZN451_MOUSE E3 SUMO-protein ligase ZNF451	Znf451	3.5	2	K	704	___1	-1.32221	1.69498
P60867	sp|P60867|RS20_MOUSE 40S ribosomal protein S20 OS=Mus musculus OX=10090 GN=Rps20 PE=1 SV=1	RS20_MOUSE 40S ribosomal protein S20	Rps20	25.2	5	K	4	___2	-1.14879	1.67172
P60867	sp|P60867|RS20_MOUSE 40S ribosomal protein S20 OS=Mus musculus OX=10090 GN=Rps20 PE=1 SV=1	RS20_MOUSE 40S ribosomal protein S20	Rps20	25.2	5	K	8	___2	-1.14879	1.67172
P56391	sp|P56391|CX6B1_MOUSE Cytochrome c oxidase subunit 6B1 OS=Mus musculus OX=10090 GN=Cox6b1 PE=1 SV=2	CX6B1_MOUSE Cytochrome c oxidase subunit 6B1	Cox6b1	31.4	3	K	13	___1	-2.09386	1.64331
Q8BMW7	sp|Q8BMW7|NIPA3_MOUSE Magnesium transporter NIPA3 OS=Mus musculus OX=10090 GN=Nipal1 PE=1 SV=2	NIPA3_MOUSE Magnesium transporter NIPA3	Nipal1	5	2	K	415	___1	-1.11256	1.63173
Q3URQ0	sp|Q3URQ0|TEX10_MOUSE Testis-expressed protein 10 OS=Mus musculus OX=10090 GN=Tex10 PE=1 SV=1	TEX10_MOUSE Testis-expressed protein 10	Tex10	1.3	1	K	45	___1	-1.41046	1.61613
Q8VEK3	sp|Q8VEK3|HNRPU_MOUSE Heterogeneous nuclear ribonucleoprotein U OS=Mus musculus OX=10090 GN=Hnrnpu PE=1 SV=1	HNRPU_MOUSE Heterogeneous nuclear ribonucleoprotein U	Hnrnpu	24.4	22	K	500	___1	-1.28467	1.60691
Q78S06	sp|Q78S06|SYS1_MOUSE Protein SYS1 homolog OS=Mus musculus OX=10090 GN=Sys1 PE=2 SV=1	SYS1_MOUSE Protein SYS1 homolog	Sys1	7.7	1	K	153	___1	-1.74675	1.5957
Q78JW9	sp|Q78JW9|UBFD1_MOUSE Ubiquitin domain-containing protein UBFD1 OS=Mus musculus OX=10090 GN=Ubfd1 PE=1 SV=2	UBFD1_MOUSE Ubiquitin domain-containing protein UBFD1	Ubfd1	19.8	7	K	304	___1	-1.99049	1.58264
P68433	sp|P68433|H31_MOUSE Histone H3.1 OS=Mus musculus OX=10090 GN=H3c1 PE=1 SV=2;sp|P84228|H32_MOUSE Histone H3.2 OS=Mus musculus OX=10090 GN=H3c2 PE=1 SV=2;sp|P84244|H33_MOUSE Histone H3.3 OS=Mus musculus OX=10090 GN=H3-3a PE=1 SV=2	H31_MOUSE Histone H3.1	H3c1	54.4	3	K	24	___1	-1.53905	1.56653
P63037	sp|P63037|DNJA1_MOUSE DnaJ homolog subfamily A member 1 OS=Mus musculus OX=10090 GN=Dnaja1 PE=1 SV=1	DNJA1_MOUSE DnaJ homolog subfamily A member 1	Dnaja1	23.7	11	K	37	___2	-1.59143	1.56456
Q9JKV1	sp|Q9JKV1|ADRM1_MOUSE Proteasomal ubiquitin receptor ADRM1 OS=Mus musculus OX=10090 GN=Adrm1 PE=1 SV=2	ADRM1_MOUSE Proteasomal ubiquitin receptor ADRM1	Adrm1	10.6	6	K	386	___1	-3.67121	1.55052
P35980	sp|P35980|RL18_MOUSE 60S ribosomal protein L18 OS=Mus musculus OX=10090 GN=Rpl18 PE=1 SV=3	RL18_MOUSE 60S ribosomal protein L18	Rpl18	22.9	5	K	49	___1	-3.08792	1.54034
Q9WVA2	sp|Q9WVA2|TIM8A_MOUSE Mitochondrial import inner membrane translocase subunit Tim8 A OS=Mus musculus OX=10090 GN=Timm8a1 PE=1 SV=1	TIM8A_MOUSE Mitochondrial import inner membrane translocase subunit Tim8 A	Timm8a1	17.5	3	K	86	___1	-1.35203	1.5383
O08715	sp|O08715|AKAP1_MOUSE A-kinase anchor protein 1, mitochondrial OS=Mus musculus OX=10090 GN=Akap1 PE=1 SV=4	AKAP1_MOUSE A-kinase anchor protein 1, mitochondrial	Akap1	2.1	2	K	38	___1	-2.41754	1.52855
Q6ZPT1	sp|Q6ZPT1|KLHL9_MOUSE Kelch-like protein 9 OS=Mus musculus OX=10090 GN=Klhl9 PE=2 SV=2	KLHL9_MOUSE Kelch-like protein 9	Klhl9	7	4	K	328	___1	-1.02396	1.50976
Q6PA06	sp|Q6PA06|ATLA2_MOUSE Atlastin-2 OS=Mus musculus OX=10090 GN=Atl2 PE=1 SV=1	ATLA2_MOUSE Atlastin-2	Atl2	2.6	1	K	270	___1	-1.90977	1.50643
Q60953	sp|Q60953|PML_MOUSE Protein PML OS=Mus musculus OX=10090 GN=Pml PE=1 SV=3	PML_MOUSE Protein PML	Pml	3.4	2	K	372	___1	-2.85025	1.50299
Q61881	sp|Q61881|MCM7_MOUSE DNA replication licensing factor MCM7 OS=Mus musculus OX=10090 GN=Mcm7 PE=1 SV=1	MCM7_MOUSE DNA replication licensing factor MCM7	Mcm7	13.6	9	K	145	___1	-1.14015	1.50287
Q80UP8	sp|Q80UP8|S20A2_MOUSE Sodium-dependent phosphate transporter 2 OS=Mus musculus OX=10090 GN=Slc20a2 PE=1 SV=2	S20A2_MOUSE Sodium-dependent phosphate transporter 2	Slc20a2	9.6	5	K	416	___1	-2.16922	1.50203
Q8VDM4	sp|Q8VDM4|PSMD2_MOUSE 26S proteasome non-ATPase regulatory subunit 2 OS=Mus musculus OX=10090 GN=Psmd2 PE=1 SV=1	PSMD2_MOUSE 26S proteasome non-ATPase regulatory subunit 2	Psmd2	19.7	17	K	397	___1	-2.07864	1.49388
Q3UES3	sp|Q3UES3|TNKS2_MOUSE Poly [ADP-ribose] polymerase tankyrase-2 OS=Mus musculus OX=10090 GN=Tnks2 PE=2 SV=2	TNKS2_MOUSE Poly [ADP-ribose] polymerase tankyrase-2	Tnks2	2.4	2	K	48	___1	-2.18622	1.47826
P51881	sp|P51881|ADT2_MOUSE ADP/ATP translocase 2 OS=Mus musculus OX=10090 GN=Slc25a5 PE=1 SV=3	ADT2_MOUSE ADP/ATP translocase 2	Slc25a5	20.8	5	K	268	___1	-2.01797	1.47497
Q9QYF1	sp|Q9QYF1|RDH11_MOUSE Retinol dehydrogenase 11 OS=Mus musculus OX=10090 GN=Rdh11 PE=1 SV=2	RDH11_MOUSE Retinol dehydrogenase 11	Rdh11	12.3	4	K	109	___1	-1.03851	1.47147
P23116	sp|P23116|EIF3A_MOUSE Eukaryotic translation initiation factor 3 subunit A OS=Mus musculus OX=10090 GN=Eif3a PE=1 SV=5	EIF3A_MOUSE Eukaryotic translation initiation factor 3 subunit A	Eif3a	12.3	18	K	45	___1	-2.01977	1.45859
P63325	sp|P63325|RS10_MOUSE 40S ribosomal protein S10 OS=Mus musculus OX=10090 GN=Rps10 PE=1 SV=1	RS10_MOUSE 40S ribosomal protein S10	Rps10	33.9	8	K	139	___1	-2.28403	1.45765
Q8BP67	sp|Q8BP67|RL24_MOUSE 60S ribosomal protein L24 OS=Mus musculus OX=10090 GN=Rpl24 PE=1 SV=2	RL24_MOUSE 60S ribosomal protein L24	Rpl24	43.9	10	K	27	___1	-2.87718	1.45516
D3YYU8	sp|D3YYU8|OBSL1_MOUSE Obscurin-like protein 1 OS=Mus musculus OX=10090 GN=Obsl1 PE=1 SV=1	OBSL1_MOUSE Obscurin-like protein 1	Obsl1	1.2	1	K	858	___1	-2.18587	1.45036
Q8R1B4	sp|Q8R1B4|EIF3C_MOUSE Eukaryotic translation initiation factor 3 subunit C OS=Mus musculus OX=10090 GN=Eif3c PE=1 SV=1	EIF3C_MOUSE Eukaryotic translation initiation factor 3 subunit C	Eif3c	13.8	11	K	46	___1	-1.61962	1.44557
Q9D1C1	sp|Q9D1C1|UBE2C_MOUSE Ubiquitin-conjugating enzyme E2 C OS=Mus musculus OX=10090 GN=Ube2c PE=1 SV=1	UBE2C_MOUSE Ubiquitin-conjugating enzyme E2 C	Ube2c	14.5	3	K	164	___1	-1.52425	1.44334
P13864	sp|P13864|DNMT1_MOUSE DNA (cytosine-5)-methyltransferase 1 OS=Mus musculus OX=10090 GN=Dnmt1 PE=1 SV=5	DNMT1_MOUSE DNA (cytosine-5)-methyltransferase 1	Dnmt1	4.7	6	K	327	___2	-2.5658	1.44212
P16045	sp|P16045|LEG1_MOUSE Galectin-1 OS=Mus musculus OX=10090 GN=Lgals1 PE=1 SV=3	LEG1_MOUSE Galectin-1	Lgals1	35.6	5	K	108	___1	-2.52314	1.44096
P68433	sp|P68433|H31_MOUSE Histone H3.1 OS=Mus musculus OX=10090 GN=H3c1 PE=1 SV=2;sp|P84228|H32_MOUSE Histone H3.2 OS=Mus musculus OX=10090 GN=H3c2 PE=1 SV=2;sp|P84244|H33_MOUSE Histone H3.3 OS=Mus musculus OX=10090 GN=H3-3a PE=1 SV=2;sp|P02301|H3C_MOUSE Histone	H31_MOUSE Histone H3.1	H3c1	54.4	3	K	57	___1	-1.5571	1.43046
Q9CPW4	sp|Q9CPW4|ARPC5_MOUSE Actin-related protein 2/3 complex subunit 5 OS=Mus musculus OX=10090 GN=Arpc5 PE=1 SV=3	ARPC5_MOUSE Actin-related protein 2/3 complex subunit 5	Arpc5	27.8	4	K	3	___1	-4.50272	1.42774
Q8K201	sp|Q8K201|KCT2_MOUSE Keratinocyte-associated transmembrane protein 2 OS=Mus musculus OX=10090 GN=Kct2 PE=1 SV=2	KCT2_MOUSE Keratinocyte-associated transmembrane protein 2	Kct2	6.2	1	K	166	___1	-1.93136	1.41322
P09405	sp|P09405|NUCL_MOUSE Nucleolin OS=Mus musculus OX=10090 GN=Ncl PE=1 SV=2	NUCL_MOUSE Nucleolin	Ncl	32.5	27	K	569	___1	-1.63721	1.40842
Q99LD4	sp|Q99LD4|CSN1_MOUSE COP9 signalosome complex subunit 1 OS=Mus musculus OX=10090 GN=Gps1 PE=1 SV=1	CSN1_MOUSE COP9 signalosome complex subunit 1	Gps1	8.5	4	K	130	___1	-2.20415	1.40688
Q8BTW3	sp|Q8BTW3|EXOS6_MOUSE Exosome complex component MTR3 OS=Mus musculus OX=10090 GN=Exosc6 PE=1 SV=1	EXOS6_MOUSE Exosome complex component MTR3	Exosc6	7	1	K	50	___1	-1.07817	1.40635
Q6PFE7	sp|Q6PFE7|TEFF1_MOUSE Tomoregulin-1 OS=Mus musculus OX=10090 GN=Tmeff1 PE=2 SV=1	TEFF1_MOUSE Tomoregulin-1	Tmeff1	4	1	K	357	___1	-2.56802	1.40358
Q99L47	sp|Q99L47|F10A1_MOUSE Hsc70-interacting protein OS=Mus musculus OX=10090 GN=St13 PE=1 SV=1	F10A1_MOUSE Hsc70-interacting protein	St13	13.5	4	K	355	___1	-2.35467	1.39436
Q91WE4	sp|Q91WE4|CR032_MOUSE UPF0729 protein C18orf32 homolog OS=Mus musculus OX=10090 PE=3 SV=1	CR032_MOUSE UPF0729 protein C18orf32 homolog	3 SV	36.1	3	K	43	___1	-1.58669	1.39256
Q9Z2I9	sp|Q9Z2I9|SUCB1_MOUSE Succinate--CoA ligase [ADP-forming] subunit beta, mitochondrial OS=Mus musculus OX=10090 GN=Sucla2 PE=1 SV=2	SUCB1_MOUSE Succinate--CoA ligase [ADP-forming] subunit beta, mitochondrial	Sucla2	15.3	6	K	417	___1	-1.45558	1.38637
P29341	sp|P29341|PABP1_MOUSE Polyadenylate-binding protein 1 OS=Mus musculus OX=10090 GN=Pabpc1 PE=1 SV=2	PABP1_MOUSE Polyadenylate-binding protein 1	Pabpc1	26.9	21	K	229	___1	-2.98249	1.38554
Q9CR57	sp|Q9CR57|RL14_MOUSE 60S ribosomal protein L14 OS=Mus musculus OX=10090 GN=Rpl14 PE=1 SV=3	RL14_MOUSE 60S ribosomal protein L14	Rpl14	32.7	8	K	184	___1	-1.02351	1.37764
Q8BYU6	sp|Q8BYU6|TOIP2_MOUSE Torsin-1A-interacting protein 2 OS=Mus musculus OX=10090 GN=Tor1aip2 PE=1 SV=1	TOIP2_MOUSE Torsin-1A-interacting protein 2	Tor1aip2	3.8	1	K	229	___1	-2.59177	1.37509
Q62210	sp|Q62210|BIRC2_MOUSE Baculoviral IAP repeat-containing protein 2 OS=Mus musculus OX=10090 GN=Birc2 PE=1 SV=1	BIRC2_MOUSE Baculoviral IAP repeat-containing protein 2	Birc2	3.6	2	K	3	___1	-1.57614	1.37472
Q9CQX2	sp|Q9CQX2|CYB5B_MOUSE Cytochrome b5 type B OS=Mus musculus OX=10090 GN=Cyb5b PE=1 SV=1	CYB5B_MOUSE Cytochrome b5 type B	Cyb5b	48.6	6	K	12	___1	-3.2259	1.36652
Q91YN9	sp|Q91YN9|BAG2_MOUSE BAG family molecular chaperone regulator 2 OS=Mus musculus OX=10090 GN=Bag2 PE=1 SV=1	BAG2_MOUSE BAG family molecular chaperone regulator 2	Bag2	20	6	K	195	___1	-2.33723	1.36604
Q9JIK5	sp|Q9JIK5|DDX21_MOUSE Nucleolar RNA helicase 2 OS=Mus musculus OX=10090 GN=Ddx21 PE=1 SV=3	DDX21_MOUSE Nucleolar RNA helicase 2	Ddx21	33	30	K	847	___1	-3.30894	1.36373
P84089	sp|P84089|ERH_MOUSE Enhancer of rudimentary homolog OS=Mus musculus OX=10090 GN=Erh PE=1 SV=1	ERH_MOUSE Enhancer of rudimentary homolog	Erh	37.5	4	K	12	___1	-1.95329	1.35853
Q7TMK9	sp|Q7TMK9|HNRPQ_MOUSE Heterogeneous nuclear ribonucleoprotein Q OS=Mus musculus OX=10090 GN=Syncrip PE=1 SV=2	HNRPQ_MOUSE Heterogeneous nuclear ribonucleoprotein Q	Syncrip	10.8	5	K	363	___1	-2.27965	1.35213
Q8BRN9	sp|Q8BRN9|C2D1B_MOUSE Coiled-coil and C2 domain-containing protein 1B OS=Mus musculus OX=10090 GN=Cc2d1b PE=1 SV=1	C2D1B_MOUSE Coiled-coil and C2 domain-containing protein 1B	Cc2d1b	1.7	1	K	605	___1	-2.00505	1.34912
Q8VDN2	sp|Q8VDN2|AT1A1_MOUSE Sodium/potassium-transporting ATPase subunit alpha-1 OS=Mus musculus OX=10090 GN=Atp1a1 PE=1 SV=1;sp|Q6PIC6|AT1A3_MOUSE Sodium/potassium-transporting ATPase subunit alpha-3 OS=Mus musculus OX=10090 GN=Atp1a3 PE=1 SV=1;sp|Q6PIE5|AT1A2_	AT1A1_MOUSE Sodium/potassium-transporting ATPase subunit alpha-1	Atp1a1	16.8	17	K	843	___2	-1.99359	1.34006
Q99JI4	sp|Q99JI4|PSMD6_MOUSE 26S proteasome non-ATPase regulatory subunit 6 OS=Mus musculus OX=10090 GN=Psmd6 PE=1 SV=1	PSMD6_MOUSE 26S proteasome non-ATPase regulatory subunit 6	Psmd6	6.7	2	K	371	___1	-2.03836	1.32944
Q9JHU4	sp|Q9JHU4|DYHC1_MOUSE Cytoplasmic dynein 1 heavy chain 1 OS=Mus musculus OX=10090 GN=Dync1h1 PE=1 SV=2	DYHC1_MOUSE Cytoplasmic dynein 1 heavy chain 1	Dync1h1	3.5	13	K	3755	___1	-1.59106	1.32071
Q80UX8	sp|Q80UX8|ABHDD_MOUSE Protein ABHD13 OS=Mus musculus OX=10090 GN=Abhd13 PE=2 SV=1	ABHDD_MOUSE Protein ABHD13	Abhd13	6.2	2	K	320	___1	-1.73322	1.32069
Q62210	sp|Q62210|BIRC2_MOUSE Baculoviral IAP repeat-containing protein 2 OS=Mus musculus OX=10090 GN=Birc2 PE=1 SV=1	BIRC2_MOUSE Baculoviral IAP repeat-containing protein 2	Birc2	3.6	2	K	33	___1	-1.90858	1.32023
P22725	sp|P22725|WNT5A_MOUSE Protein Wnt-5a OS=Mus musculus OX=10090 GN=Wnt5a PE=1 SV=2;sp|P22726|WNT5B_MOUSE Protein Wnt-5b OS=Mus musculus OX=10090 GN=Wnt5b PE=1 SV=2	WNT5A_MOUSE Protein Wnt-5a	Wnt5a	5.5	2	K	194	___1	-1.5758	1.314
