# Supplementary material for: Ubiquitinome Profiling Reveals in Vivo UBE2D3 Targets and Implicates UBE2D3 in Protein Quality Control
Source: Mol Cell Proteomics. 2023 Apr 13;22(6):100548. doi: 10.1016/j.mcpro.2023.100548 (PMC10209342; doi:10.1016/j.mcpro.2023.100548)
Supplement: Supplemental Table S12 [file mmc18.xlsx]

## Sheet: Sheet1
Table S12: IPA analysis of SILAC-based diGly proteomics hits increased in ubiquitination with Ube2d3 sh1
			Within the significantly enriched pathways: blue marked pathways overlap with pathways identified in IPA on LFQ Ube2d3 sh2 diGly significantly Up hits
Ingenuity Pathway Analysis (IPA) for proteins significantly increased in ubiquitination			Red marked proteins overlap with LFQ Ube2d3 sh2 diGly significantly Up hits
Ingenuity Canonical Pathways	-log(p-value)	Molecules
FAT10 Signaling Pathway	3.32	PSMA4,PSMD12,PSMD5
Polyamine Regulation in Colon Cancer	3.19	PSMA4,PSMD12,PSMD5
Remodeling of Epithelial Adherens Junctions	3.08	ACTN4,TUBB3,TUBB4B
Protein Ubiquitination Pathway	3.04	PSMA4,PSMD12,PSMD5,UBE2S,USP9X
Inhibition of ARE-Mediated mRNA Degradation Pathway	3.02	PSMA4,PSMD12,PSMD5,YWHAQ
BAG2 Signaling Pathway	2.81	PSMA4,PSMD12,PSMD5
14-3-3-mediated Signaling	2.3	TUBB3,TUBB4B,YWHAQ
Mechanisms of Viral Exit from Host Cells	2.26	LMNB1,XPO1
Coronavirus Replication Pathway	2.18	TUBB3,TUBB4B
Huntington's Disease Signaling	2.15	PSMA4,PSMD12,PSMD5,UBE2S
2-ketoglutarate Dehydrogenase Complex	1.97	DLST
Germ Cell-Sertoli Cell Junction Signaling	1.95	ACTN4,TUBB3,TUBB4B
Agrin Interactions at Neuromuscular Junction	1.81	CTTN,LAMC1
Sertoli Cell-Sertoli Cell Junction Signaling	1.73	ACTN4,TUBB3,TUBB4B
Ceramide Degradation	1.73	ASAH1
Integrin Signaling	1.69	ACTN4,CTTN,MPRIP
HER-2 Signaling in Breast Cancer	1.62	AHCTF1,NUP155,PTGS2
Sphingosine and Sphingosine-1-phosphate Metabolism	1.62	ASAH1
Prostanoid Biosynthesis	1.57	PTGS2
Kinetochore Metaphase Signaling Pathway	1.48	CDC16,INCENP
Assembly of RNA Polymerase III Complex	1.46	GTF3C3
DNA Double-Strand Break Repair by Non-Homologous End Joining	1.43	XRCC5
Telomere Extension by Telomerase	1.4	XRCC5
Granzyme B Signaling	1.37	LMNB1
Sirtuin Signaling Pathway	1.35	NDUFA8,PPID,XRCC5
RAN Signaling	1.35	XPO1
Granzyme A Signaling	1.3	SET
Non-significant
Methylglyoxal Degradation III	1.28	AKR1B1
Fatty Acid α-oxidation	1.28	PTGS2
Methionine Degradation I (to Homocysteine)	1.24	AHCY
TCA Cycle II (Eukaryotic)	1.2	DLST
Cysteine Biosynthesis III (mammalia)	1.2	AHCY
Semaphorin Neuronal Repulsive Signaling Pathway	1.2	FARP1,MPRIP
Glycolysis I	1.18	PKM
Phagosome Maturation	1.16	TUBB3,TUBB4B
MIF-mediated Glucocorticoid Regulation	1.03	PTGS2
Retinoate Biosynthesis I	1.03	AKR1B1
Superpathway of Methionine Degradation	1.02	AHCY
Protein Kinase A Signaling	1.02	CDC16,PTGS2,YWHAQ
Leukocyte Extravasation Signaling	1.02	ACTN4,CTTN
Clathrin-mediated Endocytosis Signaling	1.02	CTTN,USP9X
ILK Signaling	0.996	ACTN4,PTGS2
Gap Junction Signaling	0.996	TUBB3,TUBB4B
PI3K/AKT Signaling	0.991	PTGS2,YWHAQ
Coronavirus Pathogenesis Pathway	0.979	PTGS2,RPS11
MIF Regulation of Innate Immunity	0.947	PTGS2
Cell Cycle: G2/M DNA Damage Checkpoint Regulation	0.896	YWHAQ
Transcriptional Regulatory Network in Embryonic Stem Cells	0.863	SET
CSDE1 Signaling Pathway	0.851	CTTN
Actin Cytoskeleton Signaling	0.845	ACTN4,MPRIP
Role of IL-17A in Arthritis	0.842	PTGS2
Cancer Drug Resistance By Drug Efflux	0.836	PTGS2
Mitotic Roles of Polo-Like Kinase	0.785	CDC16
CD40 Signaling	0.777	PTGS2
Eicosanoid Signaling	0.777	PTGS2
ERK5 Signaling	0.75	YWHAQ
Hypoxia Signaling in the Cardiovascular System	0.74	UBE2S
Caveolar-mediated Endocytosis Signaling	0.733	FLOT1
Macropinocytosis Signaling	0.728	ACTN4
Role of MAPK Signaling in Inhibiting the Pathogenesis of Influenza	0.728	PTGS2
Chemokine Signaling	0.708	MPRIP
Role of MAPK Signaling in the Pathogenesis of Influenza	0.703	PTGS2
TR/RXR Activation	0.69	SREBF2
HIPPO signaling	0.686	YWHAQ
Regulation of Cellular Mechanics by Calpain Protease	0.668	ACTN4
Unfolded protein response	0.664	SREBF2
Small Cell Lung Cancer Signaling	0.638	PTGS2
VEGF Signaling	0.627	ACTN4
IGF-1 Signaling	0.607	YWHAQ
PPAR Signaling	0.597	PTGS2
Paxillin Signaling	0.593	ACTN4
Oxidative Phosphorylation	0.587	NDUFA8
CDK5 Signaling	0.58	LAMC1
Role of MAPK Signaling in Promoting the Pathogenesis of Influenza	0.58	PTGS2
Regulation of Actin-based Motility by Rho	0.567	MPRIP
MSP-RON Signaling In Macrophages Pathway	0.564	PTGS2
Sphingosine-1-phosphate Signaling	0.561	ASAH1
Cholecystokinin/Gastrin-mediated Signaling	0.558	PTGS2
LXR/RXR Activation	0.545	PTGS2
RHOA Signaling	0.542	MPRIP
Pancreatic Adenocarcinoma Signaling	0.538	PTGS2
Ferroptosis Signaling Pathway	0.538	SREBF2
GP6 Signaling Pathway	0.535	LAMC1
Estrogen Receptor Signaling	0.523	MPRIP,NDUFA8
HGF Signaling	0.52	PTGS2
p70S6K Signaling	0.52	YWHAQ
CCR3 Signaling in Eosinophils	0.511	MPRIP
MSP-RON Signaling In Cancer Cells Pathway	0.504	YWHAQ
Endocannabinoid Neuronal Synapse Pathway	0.481	PTGS2
Cellular Effects of Sildenafil (Viagra)	0.476	MPRIP
Corticotropin Releasing Hormone Signaling	0.476	PTGS2
Type II Diabetes Mellitus Signaling	0.47	PKM
Epithelial Adherens Junction Signaling	0.458	YWHAQ
Necroptosis Signaling Pathway	0.458	PPID
Ovarian Cancer Signaling	0.456	PTGS2
HOTAIR Regulatory Pathway	0.445	DZIP3
Aldosterone Signaling in Epithelial Cells	0.444	AHCY
Mitochondrial Dysfunction	0.428	NDUFA8
D-myo-inositol (1,4,5,6)-Tetrakisphosphate Biosynthesis	0.419	SET
D-myo-inositol (3,4,5,6)-tetrakisphosphate Biosynthesis	0.419	SET
Regulation of eIF4 and p70S6K Signaling	0.413	RPS11
Tumor Microenvironment Pathway	0.413	PTGS2
IL-17 Signaling	0.399	PTGS2
Axonal Guidance Signaling	0.398	TUBB3,TUBB4B
3-phosphoinositide Degradation	0.397	SET
Endothelin-1 Signaling	0.391	PTGS2
D-myo-inositol-5-phosphate Metabolism	0.389	SET
RAR Activation	0.383	AKR1B1
3-phosphoinositide Biosynthesis	0.373	SET
HIF1α Signaling	0.364	PKM
Thrombin Signaling	0.361	MPRIP
IL-8 Signaling	0.359	PTGS2
mTOR Signaling	0.358	RPS11
Autophagy	0.356	WIPI1
ERK/MAPK Signaling	0.355	YWHAQ
EIF2 Signaling	0.34	RPS11
Superpathway of Inositol Phosphate Compounds	0.329	SET
Glucocorticoid Receptor Signaling	0.328	NDUFA8,PTGS2
Osteoarthritis Pathway	0.326	PTGS2
Breast Cancer Regulation by Stathmin1	0.319	TUBB3,TUBB4B
LPS/IL-1 Mediated Inhibition of RXR Function	0.305	XPO1
Systemic Lupus Erythematosus Signaling	0.297	PRPF8,SNRNP70
Colorectal Cancer Metastasis Signaling	0.284	PTGS2
Phospholipase C Signaling	0.26	AHNAK,MPRIP
Senescence Pathway	0.255	CDC16
Synaptogenesis Signaling Pathway	0.241	FARP1
Neuroinflammation Signaling Pathway	0.239	PTGS2
Role of NFAT in Regulation of the Immune Response	0	XPO1
CDC42 Signaling	0	MPRIP
Cardiac Hypertrophy Signaling (Enhanced)	0	PTGS2
© 2000-2021 QIAGEN. All rights reserved.
