# Supplementary material for: Ubiquitinome Profiling Reveals in Vivo UBE2D3 Targets and Implicates UBE2D3 in Protein Quality Control
Source: Mol Cell Proteomics. 2023 Apr 13;22(6):100548. doi: 10.1016/j.mcpro.2023.100548 (PMC10209342; doi:10.1016/j.mcpro.2023.100548)
Supplement: Supplemental Table S13 [file mmc19.xlsx]

## Sheet: Sheet1
Table S13: IPA analysis of LFQ diGly proteomics hits increased in ubiquitination with Ube2d3 sh2
			blue marked pathways overlap with significantly enriched pathways identified in IPA on SILAC-based Ube2d3 sh1 diGly significantly Up hits
Ingenuity Pathway Analysis (IPA) for proteins significantly increased in ubiquitination			Red marked proteins overlap with SILAC Ube2d3 sh1 diGly significantly Up hits
Ingenuity Canonical Pathways	-log(p-value)	Molecules
Role of PKR in Interferon Induction and Antiviral Response	6	ATF3,CASP3,HSPA4,HSPA5,JAK1,MAVS,NPM1
Protein Ubiquitination Pathway	3.85	DNAJA1,HSPA4,HSPA4L,HSPA5,UBE4B,USP14,USP47
Immunogenic Cell Death Signaling Pathway	3.37	CASP3,HSPA4,HSPA5,ROCK1
HIF1α Signaling	2.76	ARNT,HK1,HSPA4,HSPA5,VIM
Granzyme B Signaling	2.73	CASP3,LMNB1
Endoplasmic Reticulum Stress Pathway	2.48	CASP3,HSPA5
Endocannabinoid Cancer Inhibition Pathway	2.47	ATF3,CASP3,ROCK1,VIM
Xenobiotic Metabolism AHR Signaling Pathway	2.32	AIP,ARNT,PTGES3
BAG2 Signaling Pathway	2.29	CASP3,HSPA4,HSPA5
Aldosterone Signaling in Epithelial Cells	2.22	DNAJA1,HSPA4,HSPA4L,HSPA5
Role of p14/p19ARF in Tumor Suppression	2.22	NPM1,SF3A1
Unfolded protein response	2.18	DNAJA1,HSPA4,HSPA5
Death Receptor Signaling	2.11	CASP3,LMNA,ROCK1
Coronavirus Pathogenesis Pathway	2.06	CASP3,JAK1,MAVS,NPM1
Apoptosis Signaling	2	CASP3,LMNA,ROCK1
Coronavirus Replication Pathway	1.94	ARCN1,COPA
Serine Biosynthesis	1.89	PHGDH
S-adenosyl-L-methionine Biosynthesis	1.89	MAT2A
RHOA Signaling	1.83	MPRIP,ROCK1,SEPTIN9
Retinoic acid Mediated Apoptosis Signaling	1.81	CASP3,CRABP1
Spliceosomal Cycle	1.81	DHX15,SF3A1
Wound Healing Signaling Pathway	1.71	COL6A2,JAK1,LAMC1,VIM
CSDE1 Signaling Pathway	1.69	CTTN,VIM
MSP-RON Signaling In Cancer Cells Pathway	1.68	ARNT,VIM,YWHAQ
Superpathway of Serine and Glycine Biosynthesis I	1.67	PHGDH
Hereditary Breast Cancer Signaling	1.66	NPM1,PHF10,RAD50
Trehalose Degradation II (Trehalase)	1.59	HK1
Aryl Hydrocarbon Receptor Signaling	1.59	AIP,ARNT,PTGES3
eNOS Signaling	1.58	CASP3,HSPA4,HSPA5
Epithelial Adherens Junction Signaling	1.55	FGFR1,ROCK1,YWHAQ
S100 Family Signaling Pathway	1.48	ARNT,CASP3,FGFR1,JAK1,ROCK1,S100A10,S100A4
Agrin Interactions at Neuromuscular Junction	1.47	CTTN,LAMC1
Natural Killer Cell Signaling	1.43	HSPA4,HSPA5,ROCK1
Caveolar-mediated Endocytosis Signaling	1.4	ARCN1,COPA
Prostanoid Biosynthesis	1.37	PTGES3
Sucrose Degradation V (Mammalian)	1.37	ALDOA
GDP-glucose Biosynthesis	1.37	HK1
Glucose and Glucose-1-phosphate Degradation	1.33	HK1
Role of BRCA1 in DNA Damage Response	1.33	PHF10,RAD50
Regulation Of The Epithelial Mesenchymal Transition By Growth Factors Pathway	1.32	FGFR1,JAK1,VIM
Pulmonary Fibrosis Idiopathic Signaling Pathway	1.32	COL6A2,FGFR1,ROCK1,VIM
Assembly of RNA Polymerase III Complex	1.3	SF3A1
UDP-N-acetyl-D-galactosamine Biosynthesis II	1.3	HK1
Non-significant
ID1 Signaling Pathway	1.28	ATF3,FGFR1,VIM
PI3K/AKT Signaling	1.27	CDC37,JAK1,YWHAQ
Integrin Signaling	1.24	CTTN,MPRIP,ROCK1
DNA Double-Strand Break Repair by Homologous Recombination	1.23	RAD50
DNA Double-Strand Break Repair by Non-Homologous End Joining	1.23	RAD50
Telomere Extension by Telomerase	1.23	RAD50
IL-13 Signaling Pathway	1.2	JAK1,ROCK1
VEGF Signaling	1.19	ARNT,ROCK1
ATM Signaling	1.18	HERC2,RAD50
Parkinson's Signaling	1.18	CASP3
IGF-1 Signaling	1.15	JAK1,YWHAQ
Glucocorticoid Receptor Signaling	1.13	HSPA4,HSPA5,JAK1,PHF10,PTGES3
Osteoarthritis Pathway	1.13	ANKH,CASP3,FGFR1
Regulation of Actin-based Motility by Rho	1.1	MPRIP,ROCK1
IL-15 Production	1.04	FGFR1,JAK1
Tumoricidal Function of Hepatic Natural Killer Cells	1.04	CASP3
Role of JAK1, JAK2 and TYK2 in Interferon Signaling	1.03	JAK1
Hepatic Fibrosis Signaling Pathway	1.01	CASP3,FGFR1,JAK1,ROCK1
IL-22 Signaling	1.01	JAK1
Methionine Degradation I (to Homocysteine)	1.01	MAT2A
GP6 Signaling Pathway	1	COL6A2,LAMC1
14-3-3-mediated Signaling	0.996	VIM,YWHAQ
Signaling by Rho Family GTPases	0.991	ROCK1,SEPTIN9,VIM
Glycolysis I	0.991	ALDOA
CCR3 Signaling in Eosinophils	0.979	MPRIP,ROCK1
Gluconeogenesis I	0.975	ALDOA
Cysteine Biosynthesis III (mammalia)	0.975	MAT2A
Xenobiotic Metabolism Signaling	0.963	AIP,ARNT,PTGES3
Iron homeostasis signaling pathway	0.959	ARNT,JAK1
Huntington's Disease Signaling	0.955	CASP3,HSPA4,HSPA5
Adipogenesis pathway	0.939	FGFR1,SENP2
CLEAR Signaling Pathway	0.917	FGFR1,GNS,YWHAQ
Interferon Signaling	0.903	JAK1
Semaphorin Neuronal Repulsive Signaling Pathway	0.896	MPRIP,ROCK1
Inhibition of Angiogenesis by TSP1	0.876	CASP3
PTEN Signaling	0.87	CASP3,FGFR1
Role of RIG1-like Receptors in Antiviral Innate Immunity	0.854	MAVS
IL-9 Signaling	0.854	JAK1
HOTAIR Regulatory Pathway	0.836	ROCK1,VIM
TWEAK Signaling	0.833	CASP3
Docosahexaenoic Acid (DHA) Signaling	0.821	CASP3
tRNA Charging	0.821	GARS1
Ribonucleotide Reductase Signaling Pathway	0.818	CASP3,PHF10
Pathogen Induced Cytokine Storm Signaling Pathway	0.812	CASP3,COL6A2,JAK1
Mechanisms of Viral Exit from Host Cells	0.81	LMNB1
Superpathway of Methionine Degradation	0.81	MAT2A
Oncostatin M Signaling	0.78	JAK1
DNA damage-induced 14-3-3σ Signaling	0.762	CASP3
MicroRNA Biogenesis Signaling Pathway	0.757	PTGES3,SF3A1
iNOS Signaling	0.745	JAK1
Ephrin A Signaling	0.745	ROCK1
PFKFB4 Signaling Pathway	0.738	HK1
MYC Mediated Apoptosis Signaling	0.728	CASP3
Leukocyte Extravasation Signaling	0.717	CTTN,ROCK1
Hepatic Fibrosis / Hepatic Stellate Cell Activation	0.717	COL6A2,FGFR1
TNFR1 Signaling	0.712	CASP3
Cell Cycle: G2/M DNA Damage Checkpoint Regulation	0.712	YWHAQ
ILK Signaling	0.703	CASP3,VIM
Regulation of the Epithelial-Mesenchymal Transition Pathway	0.697	FGFR1,JAK1
Adrenomedullin signaling pathway	0.688	ARNT,CASP3
Activation of IRF by Cytosolic Pattern Recognition Receptors	0.682	MAVS
Lymphotoxin β Receptor Signaling	0.682	CASP3
RAR Activation	0.676	CRABP1,PHF10
Human Embryonic Stem Cell Pluripotency	0.676	FGFR1,JAK1
EGF Signaling	0.676	JAK1
CD27 Signaling in Lymphocytes	0.668	CASP3
CNTF Signaling	0.668	JAK1
Role of CHK Proteins in Cell Cycle Checkpoint Control	0.668	RAD50
Role of JAK2 in Hormone-like Cytokine Signaling	0.668	JAK1
SPINK1 General Cancer Pathway	0.668	JAK1
Semaphorin Signaling in Neurons	0.656	ROCK1
EIF2 Signaling	0.644	ATF3,HSPA5
PCP (Planar Cell Polarity) Pathway	0.642	ROCK1
IL-2 Signaling	0.636	JAK1
IL-17A Signaling in Airway Cells	0.623	JAK1
Neurovascular Coupling Signaling Pathway	0.618	MPRIP,ROCK1
Induction of Apoptosis by HIV1	0.618	CASP3
Thrombin Signaling	0.618	MPRIP,ROCK1
NRF2-mediated Oxidative Stress Response	0.613	DNAJA1,USP14
Estrogen Receptor Signaling	0.607	JAK1,MPRIP,ROCK1
Granzyme A Signaling	0.6	LMNB1
Role of Hypercytokinemia/hyperchemokinemia in the Pathogenesis of Influenza	0.6	JAK1
Role of JAK1 and JAK3 in γc Cytokine Signaling	0.595	JAK1
Ephrin B Signaling	0.578	ROCK1
Netrin Signaling	0.578	ENAH
Actin Cytoskeleton Signaling	0.569	MPRIP,ROCK1
ERK5 Signaling	0.569	YWHAQ
Role of MAPK Signaling in Inhibiting the Pathogenesis of Influenza	0.569	CASP3
Renal Cell Carcinoma Signaling	0.553	ARNT
Chemokine Signaling	0.553	MPRIP
Hypoxia Signaling in the Cardiovascular System	0.553	ARNT
Sperm Motility	0.55	FGFR1,JAK1
IL-7 Signaling Pathway	0.548	JAK1
IL-3 Signaling	0.544	JAK1
Role of JAK family kinases in IL-6-type Cytokine Signaling	0.544	JAK1
Role of MAPK Signaling in the Pathogenesis of Influenza	0.539	CASP3
JAK/STAT Signaling	0.526	JAK1
Pyroptosis Signaling Pathway	0.521	CASP3
PEDF Signaling	0.521	ROCK1
HIPPO signaling	0.517	YWHAQ
Regulation Of The Epithelial Mesenchymal Transition In Development Pathway	0.513	S100A4
FGF Signaling	0.509	FGFR1
PDGF Signaling	0.509	JAK1
Colorectal Cancer Metastasis Signaling	0.503	CASP3,JAK1
Actin Nucleation by ARP-WASP Complex	0.5	ROCK1
Oxytocin Signaling Pathway	0.484	MPRIP,ROCK1
PD-1, PD-L1 cancer immunotherapy pathway	0.48	JAK1
UVA-Induced MAPK Signaling	0.466	CASP3
Sumoylation Pathway	0.466	SENP2
Apelin Cardiomyocyte Signaling Pathway	0.466	ARNT
Senescence Pathway	0.461	ATF3,RAD50
Neuroinflammation Signaling Pathway	0.457	CASP3,JAK1
Mouse Embryonic Stem Cell Pluripotency	0.449	JAK1
Telomerase Signaling	0.441	PTGES3
PPAR Signaling	0.438	AIP
Th1 Pathway	0.426	JAK1
Kinetochore Metaphase Signaling Pathway	0.426	H2AZ1
Role of MAPK Signaling in Promoting the Pathogenesis of Influenza	0.426	CASP3
Type I Diabetes Mellitus Signaling	0.419	CASP3,JAK1
CDK5 Signaling	0.416	LAMC1
Role of Tissue Factor in Cancer	0.416	CASP3
Amyotrophic Lateral Sclerosis Signaling	0.413	CASP3
Cholecystokinin/Gastrin-mediated Signaling	0.413	ROCK1
Sphingosine-1-phosphate Signaling	0.41	CASP3
PAK Signaling	0.41	CASP3
NGF Signaling	0.399	ROCK1
Role of NANOG in Mammalian Embryonic Stem Cell Pluripotency	0.387	JAK1
Th2 Pathway	0.387	JAK1
Pancreatic Adenocarcinoma Signaling	0.385	JAK1
Ferroptosis Signaling Pathway	0.372	H2AZ1
Gα12/13 Signaling	0.367	ROCK1
Xenobiotic Metabolism General Signaling Pathway	0.362	ARNT
STAT3 Pathway	0.355	FGFR1
White Adipose Tissue Browning Pathway	0.353	FGFR1
Role Of Chondrocytes In Rheumatoid Arthritis Signaling Pathway	0.35	CASP3
IL-10 Signaling	0.348	JAK1
Insulin Receptor Signaling	0.348	JAK1
Apelin Endothelial Signaling Pathway	0.345	ARNT
Cellular Effects of Sildenafil (Viagra)	0.338	MPRIP
Necroptosis Signaling Pathway	0.338	JAK1
Role of Pattern Recognition Receptors in Recognition of Bacteria and Viruses	0.336	MAVS
Neutrophil Extracellular Trap Signaling Pathway	0.331	CASP3,COL6A2
Dilated Cardiomyopathy Signaling Pathway	0.33	LMNA
Factors Promoting Cardiogenesis in Vertebrates	0.325	ROCK1
IL-4 Signaling	0.319	COL6A2,JAK1
Inhibition of ARE-Mediated mRNA Degradation Pathway	0.313	YWHAQ
Th1 and Th2 Activation Pathway	0.312	JAK1
Macrophage Classical Activation Signaling Pathway	0.307	JAK1
IL-17 Signaling	0.307	JAK1
Protein Kinase A Signaling	0.303	ROCK1,YWHAQ
Mitochondrial Dysfunction	0.302	CASP3
p70S6K Signaling	0.298	JAK1,YWHAQ
Androgen Signaling	0.296	HSPA4
CXCR4 Signaling	0.294	ROCK1
Gαq Signaling	0.292	ROCK1
Erythropoietin Signaling Pathway	0.291	ARNT
Acute Phase Response Signaling	0.278	CRABP1
Production of Nitric Oxide and Reactive Oxygen Species in Macrophages	0.27	JAK1
Macrophage Alternative Activation Signaling Pathway	0.268	JAK1
Systemic Lupus Erythematosus In T Cell Signaling Pathway	0.26	CASP3,ROCK1
PPARα/RXRα Activation	0.257	AIP
Endothelin-1 Signaling	0.257	CASP3
CDX Gastrointestinal Cancer Signaling Pathway	0.249	JAK1
Molecular Mechanisms of Cancer	0.247	CASP3,JAK1
Pulmonary Healing Signaling Pathway	0.244	FGFR1
Clathrin-mediated Endocytosis Signaling	0.244	CTTN
Ephrin Receptor Signaling	0.237	ROCK1
IL-8 Signaling	0.236	ROCK1
ERK/MAPK Signaling	0.226	YWHAQ
Autophagy	0.225	ARNT
RHOGDI Signaling	0.219	ROCK1
HER-2 Signaling in Breast Cancer	0.213	CASP3
Role Of Osteoblasts In Rheumatoid Arthritis Signaling Pathway	0	JAK1
Role Of Osteoclasts In Rheumatoid Arthritis Signaling Pathway	0	COL6A2
Axonal Guidance Signaling	0	HERC2,ROCK1
Cytotoxic T Lymphocyte-mediated Apoptosis of Target Cells	0	CASP3
IL-15 Signaling	0	JAK1
Cardiac Hypertrophy Signaling	0	ROCK1
CREB Signaling in Neurons	0	FGFR1
Systemic Lupus Erythematosus Signaling	0	LSM14B
CDC42 Signaling	0	MPRIP
AMPK Signaling	0	PHF10
Phospholipase C Signaling	0	MPRIP
Role of Macrophages, Fibroblasts and Endothelial Cells in Rheumatoid Arthritis	0	ROCK1
NUR77 Signaling in T Lymphocytes	0	CASP3
PI3K Signaling in B Lymphocytes	0	ATF3
TEC Kinase Signaling	0	JAK1
NF-κB Signaling	0	FGFR1
G-Protein Coupled Receptor Signaling	0	ROCK1
Phagosome Formation	0	ROCK1
Sirtuin Signaling Pathway	0	SF3A1
Th17 Activation Pathway	0	JAK1
Cardiac Hypertrophy Signaling (Enhanced)	0	FGFR1,ROCK1
T Cell Exhaustion Signaling Pathway	0	JAK1
Systemic Lupus Erythematosus In B Cell Signaling Pathway	0	JAK1,MAVS
Insulin Secretion Signaling Pathway	0	JAK1
