# Supplementary material for: Ubiquitinome Profiling Reveals in Vivo UBE2D3 Targets and Implicates UBE2D3 in Protein Quality Control
Source: Mol Cell Proteomics. 2023 Apr 13;22(6):100548. doi: 10.1016/j.mcpro.2023.100548 (PMC10209342; doi:10.1016/j.mcpro.2023.100548)
Supplement: Supplemental Table S14 [file mmc20.xlsx]

## Sheet: Sheet1
Table S14: Overlapping pathways IPA analysis of SILAC-based & label-free diGly proteomics hits increased in ubiquitination with Ube2d3 sh1 (SILAC) & Ube2d3 sh2 (LFQ)
Ingenuity Pathway Analysis (IPA) for proteins significantly increased in ubiquitination (Fig. 3E)
	SILAC Ube2d3 sh1		LFQ Ube2d3 sh2
Ingenuity Canonical Pathways	-log(p-value)	Molecules	-log(p-value)	Molecules
Protein Ubiquitination Pathway	3.04	PSMA4,PSMD12,PSMD5,UBE2S,USP9X	3.85	DNAJA1,HSPA4,HSPA4L,HSPA5,UBE4B,USP14,USP47
Inhibition of ARE-Mediated mRNA Degradation Pathway	3.02	PSMA4,PSMD12,PSMD5,YWHAQ	0.313	YWHAQ
BAG2 Signaling Pathway	2.81	PSMA4,PSMD12,PSMD5	2.29	CASP3,HSPA4,HSPA5
14-3-3-mediated Signaling	2.3	TUBB3,TUBB4B,YWHAQ	0.996	VIM,YWHAQ
Mechanisms of Viral Exit from Host Cells	2.26	LMNB1,XPO1	0.81	LMNB1
Coronavirus Replication Pathway	2.18	TUBB3,TUBB4B	1.94	ARCN1,COPA
Huntington's Disease Signaling	2.15	PSMA4,PSMD12,PSMD5,UBE2S	0.955	CASP3,HSPA4,HSPA5
Agrin Interactions at Neuromuscular Junction	1.81	CTTN,LAMC1	1.47	CTTN,LAMC1
Integrin Signaling	1.69	ACTN4,CTTN,MPRIP	1.24	CTTN,MPRIP,ROCK1
HER-2 Signaling in Breast Cancer	1.62	AHCTF1,NUP155,PTGS2	0.213	CASP3
Prostanoid Biosynthesis	1.57	PTGS2	1.37	PTGES3
Kinetochore Metaphase Signaling Pathway	1.48	CDC16,INCENP	0.426	H2AZ1
Assembly of RNA Polymerase III Complex	1.46	GTF3C3	1.3	SF3A1
DNA Double-Strand Break Repair by Non-Homologous End Joining	1.43	XRCC5	1.23	RAD50
Telomere Extension by Telomerase	1.4	XRCC5	1.23	RAD50
Granzyme B Signaling	1.37	LMNB1	2.73	CASP3,LMNB1
Granzyme A Signaling	1.3	SET	0.6	LMNB1
Purple marked pathways are also significantly enriched in the LFQ shUbe2d3 IPA
Red marked proteins overlap with LFQ Ube2d3 sh2 diGly significantly Up hits
Blue marked proteins overlap with SILAC Ube2d3 sh1 diGly significantly Up hits
