# Supplementary material for: Ubiquitinome Profiling Reveals in Vivo UBE2D3 Targets and Implicates UBE2D3 in Protein Quality Control
Source: Mol Cell Proteomics. 2023 Apr 13;22(6):100548. doi: 10.1016/j.mcpro.2023.100548 (PMC10209342; doi:10.1016/j.mcpro.2023.100548)
Supplement: Supplemental Table S15 [file mmc21.xlsx]

## Sheet: Sheet
Table S15: IPA analysis of diGly proteomics hits overlapping between SILAC Ube2d3 sh1 and LFQ Ube2d3 sh2
Ingenuity Pathway Analysis (IPA) for proteins significantly decreased in ubiquitination in both SILAC Ube2d3 sh1 and LFQ Ube2d3 sh2 (Fig. 4F)
Ingenuity Canonical Pathways	-log(p-value)	Molecules
EIF2 Signaling	5.17	EIF3A,EIF3C,RPL14,RPS10,RPS20,RPS21
Regulation of eIF4 and p70S6K Signaling	4.46	EIF3A,EIF3C,RPS10,RPS20,RPS21
mTOR Signaling	4.11	EIF3A,EIF3C,RPS10,RPS20,RPS21
Protein Ubiquitination Pathway	3.59	BIRC2,HSPD1,PSMD13,PSMD6,UBE2D3
BAG2 Signaling Pathway	3.15	BAG2,PSMD13,PSMD6
Death Receptor Signaling	2.98	BIRC2,DIABLO,SPTAN1
Apoptosis Signaling	2.88	BIRC2,DIABLO,SPTAN1
Lymphotoxin β Receptor Signaling	2.23	BIRC2,DIABLO
FAT10 Signaling Pathway	2.22	PSMD13,PSMD6
1,25-dihydroxyvitamin D3 Biosynthesis	2.21	POR
Polyamine Regulation in Colon Cancer	2.13	PSMD13,PSMD6
Induction of Apoptosis by HIV1	2.09	BIRC2,DIABLO
Coronavirus Pathogenesis Pathway	2.06	RPS10,RPS20,RPS21
Huntington's Disease Signaling	1.69	HIP1,PSMD13,PSMD6
The Visual Cycle	1.39	RDH11
Necroptosis Signaling Pathway	1.37	BIRC2,TIMM8A
Inhibition of ARE-Mediated mRNA Degradation Pathway	1.36	PSMD13,PSMD6
TCA Cycle II (Eukaryotic)	1.31	ACO1
Non-significant
Bupropion Degradation	1.29	POR
Tight Junction Signaling	1.28	MYH9,SPTAN1
Leukocyte Extravasation Signaling	1.22	ACTN4,ARHGAP1
Clathrin-mediated Endocytosis Signaling	1.22	HIP1,MYO1E
ILK Signaling	1.2	ACTN4,MYH9
TNFR2 Signaling	1.19	BIRC2
Acetone Degradation I (to Methylglyoxal)	1.19	POR
Sertoli Cell-Sertoli Cell Junction Signaling	1.17	ACTN4,SPTAN1
DNA Methylation and Transcriptional Repression Signaling	1.15	DNMT1
Retinoate Biosynthesis I	1.14	RDH11
RHOGDI Signaling	1.13	ARHGAP1,MYH9
TWEAK Signaling	1.13	BIRC2
Estrogen Biosynthesis	1.06	POR
Retinol Biosynthesis	1.06	RDH11
Actin Cytoskeleton Signaling	1.04	ACTN4,MYH9
Ephrin A Signaling	1.03	EPHA2
Spliceosomal Cycle	1.01	SNRNP200
TNFR1 Signaling	0.987	BIRC2
Nicotine Degradation III	0.943	POR
Melatonin Degradation I	0.932	POR
Semaphorin Signaling in Neurons	0.917	ARHGAP1
Superpathway of Melatonin Degradation	0.896	POR
Nicotine Degradation II	0.893	POR
Remodeling of Epithelial Adherens Junctions	0.879	ACTN4
Neuroinflammation Signaling Pathway	0.857	BIRC2,IDE
Hypoxia Signaling in the Cardiovascular System	0.845	UBE2D3
Macropinocytosis Signaling	0.836	ACTN4
Regulation of Cellular Mechanics by Calpain Protease	0.772	ACTN4
Ceramide Signaling	0.767	DIABLO
Unfolded protein response	0.767	UBXN4
RANK Signaling in Osteoclasts	0.762	BIRC2
Small Cell Lung Cancer Signaling	0.742	BIRC2
VEGF Signaling	0.73	ACTN4
Paxillin Signaling	0.697	ACTN4
Amyotrophic Lateral Sclerosis Signaling	0.672	BIRC2
Neuroprotective Role of THOP1 in Alzheimer's Disease	0.662	IDE
IL-15 Production	0.646	EPHA2
RHOA Signaling	0.642	ARHGAP1
Molecular Mechanisms of Cancer	0.627	BIRC2,DIABLO
Iron homeostasis signaling pathway	0.599	ACO1
Dilated Cardiomyopathy Signaling Pathway	0.582	MYH9
Cellular Effects of Sildenafil (Viagra)	0.573	MYH9
NAD Signaling Pathway	0.569	HSPD1
Phagosome Maturation	0.55	DYNC1H1
Aldosterone Signaling in Epithelial Cells	0.538	HSPD1
Mitochondrial Dysfunction	0.523	ACO1
Germ Cell-Sertoli Cell Junction Signaling	0.523	ACTN4
Erythropoietin Signaling Pathway	0.51	BIRC2
Hepatic Fibrosis / Hepatic Stellate Cell Activation	0.478	MYH9
RAR Activation	0.474	RDH11
Ephrin Receptor Signaling	0.465	EPHA2
Integrin Signaling	0.445	ACTN4
Agranulocyte Adhesion and Diapedesis	0.444	MYH9
Calcium Signaling	0.44	MYH9
Role of Osteoblasts, Osteoclasts and Chondrocytes in Rheumatoid Arthritis	0.427	BIRC2
Sperm Motility	0.385	EPHA2
Sirtuin Signaling Pathway	0.34	TIMM8A
Synaptogenesis Signaling Pathway	0.32	EPHA2
Axonal Guidance Signaling	0	EPHA2
Type I Diabetes Mellitus Signaling	0	HSPD1
Systemic Lupus Erythematosus Signaling	0	SNRNP200
Phagosome Formation	0	MYH9
Systemic Lupus Erythematosus In T Cell Signaling Pathway	0	DNMT1
© 2000-2021 QIAGEN. All rights reserved.
