# Supplementary material for: Ubiquitinome Profiling Reveals in Vivo UBE2D3 Targets and Implicates UBE2D3 in Protein Quality Control
Source: Mol Cell Proteomics. 2023 Apr 13;22(6):100548. doi: 10.1016/j.mcpro.2023.100548 (PMC10209342; doi:10.1016/j.mcpro.2023.100548)
Supplement: Supplemental Table S16 [file mmc22.xlsx]

## Sheet: Sheet1
Table S16: List of identified proteins in TULIP2 assays
GENE			Untreated									+ MG132 (Proteasome inhibition)									PTMs																Values
			UBE2D3-WT vs ΔGG			UBE2D3-WT vs Mutant (C85A)			UBE2D3-WT vs (ΔGG + Mut C85A)			UBE2D3-WT vs ΔGG			UBE2D3-WT vs Mut (C85A)			UBE2D3-WT vs (ΔGG + Mut C85A)
Fasta headers	Protein names	Gene names	Significant (p<0.05)	-Log p-value	Difference (log2)	Significant (p<0.05)	-Log p-value	Difference (log2)	Significant (p<0.05)	-Log p-value	Difference (log2)	Significant (p<0.05)	-Log p-value	Difference (log2)	Significant (p<0.05)	-Log p-value	Difference (log2)	Significant (p<0.05)	-Log p-value	Difference (log2)	GlyGly (K) site positions	Oxidation (M) site positions	Phospho (STY) site positions	Peptides	Razor + unique peptides	Unique peptides	Sequence coverage [%]	Unique + razor sequence coverage [%]	Unique sequence coverage [%]	Mol. weight [kDa]	Q-value	Score	Intensity	MS/MS count	Protein IDs	Majority protein IDs	UBE2D3-GG-T2+MG-1	UBE2D3-GG-T2+MG-2	UBE2D3-GG-T2+MG-3	UBE2D3-GG-T2+MG-4	UBE2D3-MUT-T2+MG-1	UBE2D3-MUT-T2+MG-2	UBE2D3-MUT-T2+MG-3	UBE2D3-MUT-T2+MG-4	UBE2D3mut-T2-1	UBE2D3mut-T2-2	UBE2D3mut-T2-3	UBE2D3mut-T2-4	UBE2D3-T2+MG-1
tr|A2A274|A2A274_HUMAN Aconitate hydratase, mitochondrial OS=Homo sapiens OX=9606 GN=ACO2 PE=1 SV=1;sp|Q99798|ACON_HUMAN Aconitate hydratase, mitochondrial OS=Homo sapiens OX=9606 GN=ACO2 PE=1 SV=2	Aconitate hydratase, mitochondrial	ACO2	+	1.30324	-0.534924	+	2.54897	-0.717752	+	2.26632	-0.626338		NaN	0		0.346682	-0.644354		0.420068	-0.523542				9	9	9	15.7	15.7	15.7	87.819	0	25.22	4398400000	28	A2A274;Q99798	A2A274;Q99798	25.7731	25.7364	26.5297	26.841	25.9962	26.4434	28.289	25.1181	28.5185	28.966	28.5954	29.0296	25.1492
sp|P12814-3|ACTN1_HUMAN Isoform 3 of Alpha-actinin-1 OS=Homo sapiens OX=9606 GN=ACTN1;sp|P12814|ACTN1_HUMAN Alpha-actinin-1 OS=Homo sapiens OX=9606 GN=ACTN1 PE=1 SV=2;sp|P12814-2|ACTN1_HUMAN Isoform 2 of Alpha-actinin-1 OS=Homo sapiens OX=9606 GN=ACTN1;tr|	Alpha-actinin-1	ACTN1	+	1.82944	-0.224707	+	1.55768	-0.235937	+	2.36948	-0.230322		0.0282426	0.0118318		0.0432536	-0.0141196		0.00358476	-0.00114393		239		47	31	31	54.5	43.8	43.8	105.57	0	323.31	57840000000	335	P12814-3;P12814;P12814-2;H9KV75;P12814-4;H7C5W8;H0YJ11;H0YJW3;G3V2N5;G3V2W4;P35609;P35609-2;A0A494C1A0;G3V2X9;G3V5M4;A0A087WSZ2;Q08043;F6THM6;G3V2E8;A0A494C060;A0A494C033;A0A494C166;G3V380;A0A494C0Q3;A0A494C031	P12814-3;P12814;P12814-2;H9KV75;P12814-4	32.1452	31.9293	31.6677	31.6775	31.9973	31.6741	31.8851	31.967	31.7971	31.8936	32.108	31.966	32.017
sp|Q9NZ32|ARP10_HUMAN Actin-related protein 10 OS=Homo sapiens OX=9606 GN=ACTR10 PE=1 SV=1;tr|G3V524|G3V524_HUMAN Actin-related protein 10 OS=Homo sapiens OX=9606 GN=ACTR10 PE=1 SV=1;tr|G3V2Q5|G3V2Q5_HUMAN Actin-related protein 10 OS=Homo sapiens OX=9606 G	Actin-related protein 10	ACTR10	+	1.49814	0.284322	+	1.64343	0.588619	+	1.73361	0.436471		NaN	0		NaN	0		NaN	0				3	3	3	11.3	11.3	11.3	46.306	0	10.735	921020000	25	Q9NZ32;G3V524;G3V2Q5;G3V5Y4;F6S9Y6;V9GYX7;G3V4K6	Q9NZ32;G3V524;G3V2Q5;G3V5Y4;F6S9Y6;V9GYX7	25.4638	26.3662	26.1627	24.6074	26.4806	26.5073	25.8488	25.4994	25.7043	26.4816	26.3056	26.1319	25.0471
sp|Q13740-2|CD166_HUMAN Isoform 2 of CD166 antigen OS=Homo sapiens OX=9606 GN=ALCAM;sp|Q13740|CD166_HUMAN CD166 antigen OS=Homo sapiens OX=9606 GN=ALCAM PE=1 SV=2;tr|F5GXJ9|F5GXJ9_HUMAN CD166 antigen OS=Homo sapiens OX=9606 GN=ALCAM PE=1 SV=1;tr|H7C543|H7C	CD166 antigen	ALCAM	+	3.49562	0.672127	+	1.84068	0.632875	+	3.27376	0.652501		0.035444	-0.0146713		0.417785	-0.201848		0.26079	-0.10826				20	20	20	37	37	37	63.664	0	101.6	73791000000	283	Q13740-2;Q13740;F5GXJ9;H7C543;Q13740-4;Q13740-3	Q13740-2;Q13740;F5GXJ9;H7C543	32.2253	31.7626	31.6503	31.7989	32.6352	31.7715	31.7807	31.9985	32.5185	31.7428	32.0516	31.8589	31.8229
sp|P54886|P5CS_HUMAN Delta-1-pyrroline-5-carboxylate synthase OS=Homo sapiens OX=9606 GN=ALDH18A1 PE=1 SV=2;sp|P54886-2|P5CS_HUMAN Isoform Short of Delta-1-pyrroline-5-carboxylate synthase OS=Homo sapiens OX=9606 GN=ALDH18A1	Delta-1-pyrroline-5-carboxylate synthase;Glutamate 5-kinase;Gamma-glutamyl phosphate reductase	ALDH18A1	+	1.35164	-0.0810499	+	1.47612	-0.284452		1.16204	-0.182751		0.0812935	0.0301294		0.124834	-0.0501986		0.0299463	-0.0100346		369;376		35	35	35	44.9	44.9	44.9	87.301	0	245.36	82369000000	502	P54886;P54886-2	P54886;P54886-2	32.5471	32.5179	32.611	32.2407	32.7172	32.5694	32.2537	32.6978	32.3137	32.649	32.6506	32.7801	32.55
sp|Q9H553|ALG2_HUMAN Alpha-1,3/1,6-mannosyltransferase ALG2 OS=Homo sapiens OX=9606 GN=ALG2 PE=1 SV=1;sp|Q9H553-2|ALG2_HUMAN Isoform 2 of Alpha-1,3/1,6-mannosyltransferase ALG2 OS=Homo sapiens OX=9606 GN=ALG2	Alpha-1,3/1,6-mannosyltransferase ALG2	ALG2	+	2.60734	-0.612144	+	2.63639	-0.444934	+	3.29661	-0.528539		0.444934	-0.655209		0.0431212	0.0743885		0.186527	-0.29041				5	5	5	16.3	16.3	16.3	47.091	0	16.751	3807000000	42	Q9H553;Q9H553-2;A0A0A0MTE0	Q9H553;Q9H553-2	28.4458	28.545	26.8085	25.9206	28.4244	26.3605	25.9944	26.0222	28.087	28.0636	28.193	28.3654	27.0451
sp|P05186|PPBT_HUMAN Alkaline phosphatase, tissue-nonspecific isozyme OS=Homo sapiens OX=9606 GN=ALPL PE=1 SV=4;sp|P05186-3|PPBT_HUMAN Isoform 3 of Alkaline phosphatase, tissue-nonspecific isozyme OS=Homo sapiens OX=9606 GN=ALPL;sp|P05186-2|PPBT_HUMAN Isof	Alkaline phosphatase, tissue-nonspecific isozyme	ALPL	+	1.3017	-0.317797		0.693181	-0.308271		1.12215	-0.313034		0.789154	-0.12973	+	1.73292	-0.205023	+	1.48306	-0.167377		401		21	21	21	42.7	42.7	42.7	57.304	0	221.7	58299000000	267	P05186;P05186-3;P05186-2;B1ANL0;REV__Q86WI3-3;REV__Q86WI3-2;REV__Q86WI3-5;REV__Q86WI3-6;REV__Q86WI3-4;REV__Q86WI3	P05186;P05186-3;P05186-2	32.0537	31.7685	31.8215	32.0253	31.9055	31.9036	32.0852	32.0759	31.4285	32.1195	32.0418	32.347	31.7563
sp|Q9UJX5|APC4_HUMAN Anaphase-promoting complex subunit 4 OS=Homo sapiens OX=9606 GN=ANAPC4 PE=1 SV=2;sp|Q9UJX5-3|APC4_HUMAN Isoform 3 of Anaphase-promoting complex subunit 4 OS=Homo sapiens OX=9606 GN=ANAPC4;sp|Q9UJX5-2|APC4_HUMAN Isoform 2 of Anaphase-pr	Anaphase-promoting complex subunit 4	ANAPC4	+	1.9076	0.623475		0.210123	0.10956		0.984005	0.366517		0.0272697	-0.0235248		0.195712	0.108957		0.0667942	0.042716			777	15	15	15	26.7	26.7	26.7	92.115	0	62.093	14494000000	145	Q9UJX5;Q9UJX5-3;Q9UJX5-2;D6RAP6;D6RFM7	Q9UJX5;Q9UJX5-3;Q9UJX5-2	28.4525	29.3756	29.6754	29.2615	28.5627	29.3399	29.1447	29.1877	29.7424	30.3963	30.0417	30.0189	29.1348
sp|O95782-2|AP2A1_HUMAN Isoform B of AP-2 complex subunit alpha-1 OS=Homo sapiens OX=9606 GN=AP2A1;sp|O95782|AP2A1_HUMAN AP-2 complex subunit alpha-1 OS=Homo sapiens OX=9606 GN=AP2A1 PE=1 SV=3	AP-2 complex subunit alpha-1	AP2A1	+	1.41861	-0.175241		1.22001	-0.15116	+	2.28573	-0.163201		0.301326	-0.108296		0.301846	-0.124495		0.436857	-0.116395		143;644;848;877;931		37	37	27	34.5	34.5	27.6	105.36	0	323.31	222240000000	655	O95782-2;O95782	O95782-2;O95782	33.6615	33.5616	33.3752	33.5427	33.6489	33.326	33.4415	33.7894	34.0358	33.9978	33.9946	33.9683	33.5641
sp|Q92572|AP3S1_HUMAN AP-3 complex subunit sigma-1 OS=Homo sapiens OX=9606 GN=AP3S1 PE=1 SV=1;tr|F5H459|F5H459_HUMAN AP complex subunit sigma OS=Homo sapiens OX=9606 GN=AP3S1 PE=1 SV=1	AP-3 complex subunit sigma-1	AP3S1	+	2.25786	-0.371181		0.822213	-0.118894	+	1.55122	-0.245038		0.502815	1.24166		0.511378	1.39606		0.705219	1.31886				6	6	6	28.5	28.5	28.5	21.732	0	34.357	23330000000	74	Q92572;F5H459	Q92572;F5H459	29.1853	26.0453	26.9829	26.8973	25.2026	26.7257	27.1926	29.3724	30.8851	30.8423	30.7715	30.9827	29.903
sp|Q9Y6D6|BIG1_HUMAN Brefeldin A-inhibited guanine nucleotide-exchange protein 1 OS=Homo sapiens OX=9606 GN=ARFGEF1 PE=1 SV=2;tr|E5RIF2|E5RIF2_HUMAN Brefeldin A-inhibited guanine nucleotide-exchange protein 1 (Fragment) OS=Homo sapiens OX=9606 GN=ARFGEF1 P	Brefeldin A-inhibited guanine nucleotide-exchange protein 1	ARFGEF1	+	1.92932	-0.294553		0.722649	-0.320749		1.19457	-0.307651		NaN	0		0.792477	-1.59339		0.26171	-0.591281			896;897;903	22	14	14	14.2	10.2	10.2	208.76	0	44.811	14782000000	80	Q9Y6D6;E5RIF2;E5RHL7;E5RHZ1	Q9Y6D6;E5RIF2	26.16	27.9765	26.7241	25.1876	29.9237	25.6884	29.3379	29.1151	29.6238	30.4329	30.4718	30.408	27.7193
sp|Q8NBU5|ATAD1_HUMAN ATPase family AAA domain-containing protein 1 OS=Homo sapiens OX=9606 GN=ATAD1 PE=1 SV=1;sp|Q8NBU5-2|ATAD1_HUMAN Isoform 2 of ATPase family AAA domain-containing protein 1 OS=Homo sapiens OX=9606 GN=ATAD1	ATPase family AAA domain-containing protein 1	ATAD1	+	1.35285	-0.337623	+	1.32379	-0.290656	+	1.81077	-0.314139		0.0680203	0.0392189		0.105781	0.0656953		0.105951	0.0524571				10	10	10	26	26	26	40.744	0	31.978	10538000000	85	Q8NBU5;Q8NBU5-2	Q8NBU5;Q8NBU5-2	29.3644	29.4223	28.9137	28.8082	29.4262	28.8938	28.6831	29.3995	29.3741	29.506	29.2484	29.6578	29.4349
sp|P54259|ATN1_HUMAN Atrophin-1 OS=Homo sapiens OX=9606 GN=ATN1 PE=1 SV=3	Atrophin-1	ATN1	+	1.68029	-0.296696	+	1.98003	-0.262325	+	2.51371	-0.27951		0.504087	-0.0779371		0.419488	0.0750418		0.00715453	-0.00144768		205;233;895;1015	29;34;40;41;42;43;63;64;77;79;101;632;645;653;661;664;896	72	72	70	47.1	47.1	47.1	125.41	0	323.31	1239900000000	2114	P54259	P54259	37.8499	37.8972	37.8221	37.9022	37.6574	37.6383	37.7533	37.8105	35.9395	35.8366	35.763	35.9679	37.8304
sp|O75787|RENR_HUMAN Renin receptor OS=Homo sapiens OX=9606 GN=ATP6AP2 PE=1 SV=2;sp|O75787-2|RENR_HUMAN Isoform 2 of Renin receptor OS=Homo sapiens OX=9606 GN=ATP6AP2;tr|A0A1C7CYW4|A0A1C7CYW4_HUMAN Renin receptor OS=Homo sapiens OX=9606 GN=ATP6AP2 PE=1 SV=	Renin receptor	ATP6AP2	+	1.57556	0.517752		0.751434	0.408674		1.29764	0.463213		0.316016	-0.0936551		0.687765	-0.221274		0.670139	-0.157465				12	12	12	35.7	35.7	35.7	39.008	0	38.793	21007000000	144	O75787;O75787-2;A0A1C7CYW4;A0A1B0GVW0;A0A1B0GVB9;A0A1B0GTU8;A0A1B0GWJ8;A0A1B0GUT7;A0A1B0GTB0;B7Z1I9;H7C3E1;A0A1B0GVC7;A0A1B0GU12;B7Z413;A0A1B0GWD6;A0A1B0GVI9;A0A1B0GV60;A0A1B0GW13;H7C240;A0A1B0GV24;A0A1B0GVZ1;A0A1B0GUV3	O75787;O75787-2;A0A1C7CYW4;A0A1B0GVW0;A0A1B0GVB9;A0A1B0GTU8;A0A1B0GWJ8;A0A1B0GUT7;A0A1B0GTB0;B7Z1I9;H7C3E1;A0A1B0GVC7;A0A1B0GU12;B7Z413;A0A1B0GWD6;A0A1B0GVI9	30.3709	30.0814	30.2997	30.3387	30.2114	30.3506	30.7287	30.3106	29.8121	30.1142	30.9958	30.3152	30.4026
tr|E7ES00|E7ES00_HUMAN Axin-2 OS=Homo sapiens OX=9606 GN=AXIN2 PE=1 SV=2;sp|Q9Y2T1|AXIN2_HUMAN Axin-2 OS=Homo sapiens OX=9606 GN=AXIN2 PE=1 SV=1	Axin-2	AXIN2	+	1.4312	-0.978141		0.244419	-0.345589		0.736142	-0.661865		0.0374479	0.042028		0.209148	0.194524		0.149239	0.118276			70	21	21	21	29.3	29.3	29.3	86.68	0	72.17	5285200000	118	E7ES00;Q9Y2T1;J3QRK4;A0A1B0GX50;J3QQJ3;F5GX43;A0A087WXP8	E7ES00;Q9Y2T1	30.0752	31.1174	30.1612	30.935	29.9068	30.4811	30.2542	31.0368	27.1804	27.1356	25.3024	25.3757	29.7759
sp|P80723|BASP1_HUMAN Brain acid soluble protein 1 OS=Homo sapiens OX=9606 GN=BASP1 PE=1 SV=2;sp|P80723-2|BASP1_HUMAN Isoform 2 of Brain acid soluble protein 1 OS=Homo sapiens OX=9606 GN=BASP1	Brain acid soluble protein 1	BASP1	+	3.23046	1.90309		0.786157	-0.524315		0.444181	0.689386		0.642168	0.574315		0.158484	0.203403		0.450767	0.388859				8	8	8	66.5	66.5	66.5	22.693	0	99.929	3148800000	46	P80723;P80723-2	P80723;P80723-2	27.2822	25.8241	26.5531	26.4018	27.3704	25.7505	27.3918	27.0322	27.8102	28.9703	29.0267	28.7516	27.0974
sp|O14874|BCKD_HUMAN [3-methyl-2-oxobutanoate dehydrogenase [lipoamide]] kinase, mitochondrial OS=Homo sapiens OX=9606 GN=BCKDK PE=1 SV=2;sp|O14874-2|BCKD_HUMAN Isoform 2 of [3-methyl-2-oxobutanoate dehydrogenase [lipoamide]] kinase, mitochondrial OS=Homo	[3-methyl-2-oxobutanoate dehydrogenase [lipoamide]] kinase, mitochondrial	BCKDK	+	2.47092	-0.460865		1.29287	-0.31236	+	2.50513	-0.386612		0.0565693	-0.0363288		0.240674	-0.184218		0.199519	-0.110273			31;32	11	11	11	27.9	27.9	27.9	46.36	0	15.65	14436000000	85	O14874;O14874-2;O14874-3;H3BTL2;H3BS02;H3BNP3;H3BQP2	O14874;O14874-2;O14874-3;H3BTL2;H3BS02	29.7622	29.791	29.4306	29.909	29.9719	29.3686	29.6699	30.4739	30.2684	29.9818	30.1007	29.823	29.4726
sp|Q9NR09|BIRC6_HUMAN Baculoviral IAP repeat-containing protein 6 OS=Homo sapiens OX=9606 GN=BIRC6 PE=1 SV=2	Baculoviral IAP repeat-containing protein 6	BIRC6	+	1.62673	-0.429728		1.21426	-0.339866	+	2.13727	-0.384797		NaN	0		NaN	0		NaN	0				14	14	5	5.2	5.2	1.9	530.25	0	25.613	4282300000	49	Q9NR09;H7C094;H7C3P0	Q9NR09	26.5319	26.7565	25.9853	24.5551	26.0152	27.5888	26.8745	26.0684	28.7984	28.4619	28.7099	28.4588	25.8909
sp|Q10589-2|BST2_HUMAN Isoform 2 of Bone marrow stromal antigen 2 OS=Homo sapiens OX=9606 GN=BST2;sp|Q10589|BST2_HUMAN Bone marrow stromal antigen 2 OS=Homo sapiens OX=9606 GN=BST2 PE=1 SV=1	Bone marrow stromal antigen 2	BST2	+	2.36626	0.254094	+	1.35312	0.427182	+	1.62019	0.340638		0.336611	0.171556		0.190669	0.0259781		0.275375	0.0987668				7	7	7	21.4	21.4	21.4	18.394	0	150.47	90216000000	133	Q10589-2;Q10589	Q10589-2;Q10589	31.875	31.7956	32.5225	32.6074	32.323	32.3131	32.4028	32.344	32.7103	32.1216	32.88	32.3988	32.3679
sp|Q9GZN8-2|CT027_HUMAN Isoform 2 of UPF0687 protein C20orf27 OS=Homo sapiens OX=9606 GN=C20orf27;sp|Q9GZN8|CT027_HUMAN UPF0687 protein C20orf27 OS=Homo sapiens OX=9606 GN=C20orf27 PE=1 SV=3;tr|H7BYU9|H7BYU9_HUMAN UPF0687 protein C20orf27 (Fragment) OS=Hom	UPF0687 protein C20orf27	C20orf27	+	1.30314	1.07594		0.187795	0.296273		0.735235	0.686106		0.237527	-0.743135		0.0725278	0.212923		0.106124	-0.265106				7	7	7	39.2	39.2	39.2	21.645	0	12.82	13691000000	62	Q9GZN8-2;Q9GZN8;H7BYU9	Q9GZN8-2;Q9GZN8;H7BYU9	27.9528	26.244	29.483	25.855	25.6557	25.7438	26.7938	27.5173	28.636	30.7546	30.4134	30.1801	25.8583
sp|Q8N8J7|F241A_HUMAN Uncharacterized protein FAM241A OS=Homo sapiens OX=9606 GN=FAM241A PE=2 SV=2	Uncharacterized protein C4orf32	C4orf32	+	1.86554	-0.367425		0.623054	-0.243908	+	1.33999	-0.305666		0.0494559	0.134891		0.849152	-0.952293		0.235713	-0.408701				6	6	6	48.5	48.5	48.5	14.652	0	19.659	3729000000	45	Q8N8J7	Q8N8J7	28.0622	28.4394	25.009	27.954	28.3403	28.0615	28.9123	28.4993	28.2856	28.1715	27.5963	28.2467	27.7572
sp|Q8N4J0|CARME_HUMAN Carnosine N-methyltransferase OS=Homo sapiens OX=9606 GN=CARNMT1 PE=1 SV=1;tr|Q5T8U9|Q5T8U9_HUMAN Carnosine N-methyltransferase OS=Homo sapiens OX=9606 GN=CARNMT1 PE=1 SV=1;tr|Q5T8V1|Q5T8V1_HUMAN Carnosine N-methyltransferase (Fragmen	UPF0586 protein C9orf41	C9orf41	+	2.91202	0.471753		0.504426	0.218281	+	1.32456	0.345017		0.244044	0.154704		0.238915	-0.136179		0.0142682	0.00926232				10	10	10	23.7	23.7	23.7	47.185	0	13.21	10039000000	79	Q8N4J0;Q5T8U9;Q5T8V1	Q8N4J0;Q5T8U9;Q5T8V1	29.1858	29.1942	29.6558	30.0493	29.6193	29.7877	30.3073	29.5345	29.3714	30.1871	30.1176	29.9517	29.6165
sp|Q8WVQ1-3|CANT1_HUMAN Isoform 3 of Soluble calcium-activated nucleotidase 1 OS=Homo sapiens OX=9606 GN=CANT1;sp|Q8WVQ1|CANT1_HUMAN Soluble calcium-activated nucleotidase 1 OS=Homo sapiens OX=9606 GN=CANT1 PE=1 SV=1;tr|K7EN15|K7EN15_HUMAN Soluble calcium-	Soluble calcium-activated nucleotidase 1	CANT1	+	1.5187	-0.694878		0.6928	-0.473905	+	1.46612	-0.584392		NaN	0		NaN	0		NaN	0				5	5	5	19.4	19.4	19.4	38.945	0	8.7425	1232000000	20	Q8WVQ1-3;Q8WVQ1;K7EN15;Q8WVQ1-2;K7EIP9;K7EQT4;K7EMT2;K7EKT2;K7EKW6	Q8WVQ1-3;Q8WVQ1;K7EN15;Q8WVQ1-2	26.4606	26.8471	26.4368	25.9849	25.4275	26.476	25.8123	26.4668	26.5794	26.9218	27.7157	26.9523	26.3854
sp|O00257|CBX4_HUMAN E3 SUMO-protein ligase CBX4 OS=Homo sapiens OX=9606 GN=CBX4 PE=1 SV=3	E3 SUMO-protein ligase CBX4	CBX4	+	1.84874	-0.357823		0.199353	-0.10714		0.721515	-0.232481		0.435069	-0.0534515		0.00810364	-0.00248528		0.143122	-0.0279684	140;146;149	1;67;168;233;234;270;274	36;41;182;281;291;293;336;345;349;351;415;417	110	110	110	68	68	68	61.367	0	323.31	14831000000000	6141	O00257;O00257-3;F8WCW6;I3L4F1	O00257	39.7307	39.6503	39.7285	39.8496	39.7845	39.475	39.9051	39.5907	40.5491	39.7162	39.7621	39.7994	39.7293
sp|P86790|CCZ1B_HUMAN Vacuolar fusion protein CCZ1 homolog B OS=Homo sapiens OX=9606 GN=CCZ1B PE=1 SV=1;sp|P86791|CCZ1_HUMAN Vacuolar fusion protein CCZ1 homolog OS=Homo sapiens OX=9606 GN=CCZ1 PE=1 SV=1	Vacuolar fusion protein CCZ1 homolog B;Vacuolar fusion protein CCZ1 homolog	CCZ1B;CCZ1	+	1.72239	0.666918	+	1.62186	0.511281	+	2.56503	0.589099		NaN	0		NaN	0		NaN	0				11	11	11	32	32	32	55.866	0	15.465	3150300000	38	P86790;P86791;F8WD66	P86790;P86791	27.2457	26.0136	26.6273	26.8787	26.4896	26.4596	25.5787	27.1614	27.8556	27.7383	27.8841	27.9165	26.7634
sp|Q08722|CD47_HUMAN Leukocyte surface antigen CD47 OS=Homo sapiens OX=9606 GN=CD47 PE=1 SV=1;tr|A0A2R8Y484|A0A2R8Y484_HUMAN Leukocyte surface antigen CD47 (Fragment) OS=Homo sapiens OX=9606 GN=CD47 PE=1 SV=1;sp|Q08722-2|CD47_HUMAN Isoform OA3-293 of Leuko	Leukocyte surface antigen CD47	CD47	+	2.70434	0.508224		0.675618	0.254364	+	1.58416	0.381294		0.148376	0.0514965		0.0455711	0.0228286		0.102514	0.0371625				5	5	5	12.7	12.7	12.7	35.213	0	9.4615	24035000000	98	Q08722;A0A2R8Y484;Q08722-2;Q08722-3;Q08722-4;H7BYS8	Q08722;A0A2R8Y484;Q08722-2;Q08722-3;Q08722-4	30.5236	30.5351	30.8334	30.9153	30.5265	30.8964	31.073	30.426	30.5171	30.604	30.5432	31.2107	30.6499
sp|Q9NYV4|CDK12_HUMAN Cyclin-dependent kinase 12 OS=Homo sapiens OX=9606 GN=CDK12 PE=1 SV=2;sp|Q9NYV4-2|CDK12_HUMAN Isoform 2 of Cyclin-dependent kinase 12 OS=Homo sapiens OX=9606 GN=CDK12;sp|Q9NYV4-3|CDK12_HUMAN Isoform 3 of Cyclin-dependent kinase 12 OS=	Cyclin-dependent kinase 12	CDK12	+	2.03557	0.158389	+	1.69958	0.197235	+	2.57952	0.177812		0.921894	0.203764		0.460932	0.155863		0.878324	0.179814			1082;1083	21	21	19	19.8	19.8	18.1	164.15	0	139.49	22846000000	230	Q9NYV4;Q9NYV4-2;Q9NYV4-3;J3QSD7;A0A590UJE9;A0A2R8Y644;F8VZZ0;F8VTV8;F8VWX7;Q00536-2;Q07002;F5H6Z0;H0YAZ9;F8VYH9;E7EUK8;A0A2R8YEB7;E5RGN0;A0A087WZU2;F8VZ51;F8VXD2;K7EJ83;Q00537;P11802-2;Q00535-2;Q00535;P11802;Q00534;Q96Q40-6;Q96Q40-3;Q96Q40-5;Q96Q40;Q96Q40-4;Q00536;Q00536-3;Q07002-3;Q00537-2	Q9NYV4;Q9NYV4-2;Q9NYV4-3;J3QSD7	30.3268	30.4793	30.5364	30.5851	30.7758	30.6028	30.2149	30.5258	30.6248	30.4941	30.6625	30.4588	30.913
sp|Q969X6|UTP4_HUMAN U3 small nucleolar RNA-associated protein 4 homolog OS=Homo sapiens OX=9606 GN=UTP4 PE=1 SV=1;tr|H3BSH7|H3BSH7_HUMAN U3 small nucleolar RNA-associated protein 4 homolog (Fragment) OS=Homo sapiens OX=9606 GN=UTP4 PE=1 SV=1;tr|A0A0J9YWM9	Cirhin	CIRH1A	+	1.36548	0.308866	+	1.31571	0.230909	+	1.97509	0.269887		0.367123	0.123697		0.755867	0.236234		0.669379	0.179965		653		32	32	32	41.1	41.1	41.1	76.889	0	245.84	109540000000	385	Q969X6;H3BSH7;A0A0J9YWM9;Q969X6-3;Q969X6-2;A0A0J9YWK2;A0A0J9YXV4;H3BRM8;H3BPD7;I3L4T9;J3KSI1;J3KTR0;A0A0J9YX18;A0A0J9YXZ9;J3KSE6	Q969X6;H3BSH7;A0A0J9YWM9;Q969X6-3;Q969X6-2;A0A0J9YWK2;A0A0J9YXV4	32.4367	32.7153	33.0044	32.8836	32.3367	32.983	32.6343	32.6358	32.7165	32.6804	32.8183	32.731	32.7626
sp|Q07065|CKAP4_HUMAN Cytoskeleton-associated protein 4 OS=Homo sapiens OX=9606 GN=CKAP4 PE=1 SV=2	Cytoskeleton-associated protein 4	CKAP4	+	1.65866	-0.328499	+	1.76437	-0.308669	+	2.68992	-0.318584		0.422664	-0.0791702	+	1.3082	-0.178904		1.14903	-0.129037		423		62	62	62	73.4	73.4	73.4	66.022	0	323.31	197110000000	923	Q07065;H3BUW6;H3BN64;H3BRM1;H3BRF9;Q96K21-4;Q96K21-3;Q96K21-2;Q96K21	Q07065	34.209	34.1322	34.0145	34.0278	34.2593	34.1562	34.1816	34.1853	33.5368	33.6654	33.7043	33.7177	34.0883
sp|P53675-2|CLH2_HUMAN Isoform 2 of Clathrin heavy chain 2 OS=Homo sapiens OX=9606 GN=CLTCL1;sp|P53675|CLH2_HUMAN Clathrin heavy chain 2 OS=Homo sapiens OX=9606 GN=CLTCL1 PE=1 SV=2;tr|A0A087WX41|A0A087WX41_HUMAN Clathrin heavy chain 2 OS=Homo sapiens OX=96	Clathrin heavy chain 2	CLTCL1	+	1.59947	-0.879025		1.09294	-0.403776	+	1.55064	-0.641401		NaN	0		NaN	0		NaN	0		181		17	4	4	11.9	3.9	3.9	180.29	0	5.0989	1099500000	11	P53675-2;P53675;A0A087WX41;A0A087WXH4	P53675-2;P53675;A0A087WX41	26.6743	26.1558	26.7547	25.273	25.9906	26.8463	25.9511	25.1761	26.1618	26.6106	26.6352	26.6267	26.3358
sp|P12074|CX6A1_HUMAN Cytochrome c oxidase subunit 6A1, mitochondrial OS=Homo sapiens OX=9606 GN=COX6A1 PE=1 SV=4	Cytochrome c oxidase subunit 6A1, mitochondrial	COX6A1	+	1.89197	-0.490969	+	2.85488	-0.662352	+	3.40226	-0.57666		0.769747	-1.49105		0.147454	-0.541122		0.491972	-1.01609				3	3	3	45	45	45	12.155	0	33.432	15217000000	40	P12074;H0YIV9	P12074	29.9043	30.2804	30.3135	30.0638	30.0184	30.5286	26.1354	30.0799	30.4169	30.5529	30.4039	30.3016	29.5889
sp|P35221-2|CTNA1_HUMAN Isoform 2 of Catenin alpha-1 OS=Homo sapiens OX=9606 GN=CTNNA1;sp|P35221|CTNA1_HUMAN Catenin alpha-1 OS=Homo sapiens OX=9606 GN=CTNNA1 PE=1 SV=1;tr|G3XAM7|G3XAM7_HUMAN Catenin (Cadherin-associated protein), alpha 1, 102kDa, isoform	Catenin alpha-1	CTNNA1	+	3.25708	1.05299	+	2.70389	0.702112	+	3.71154	0.877549		0.0644386	0.15553		0.160334	-0.326476		0.0512507	-0.0854731				14	14	14	20.6	20.6	20.6	102.63	0	26.506	4511300000	38	P35221-2;P35221;G3XAM7;P35221-3;E5RIB1;E5RJL0;E5RG03;E5RHV7;E5RIE0;E5RGY6;P26232;P26232-3;P26232-2;P26232-5;A0A0A0MRI5;P26232-4;P26232-6;E5RGY7;A0A0A0MTJ6;E5RJ41;E5RFM3;E5RJZ2;E5RIT8;C9IZ88	P35221-2;P35221;G3XAM7;P35221-3	27.4375	27.6016	27.6931	26.1208	27.3721	27.8885	27.715	27.8053	28.1294	27.8919	28.0213	27.7447	27.8863
tr|C9JFR7|C9JFR7_HUMAN Cytochrome c (Fragment) OS=Homo sapiens OX=9606 GN=CYCS PE=1 SV=1;sp|P99999|CYC_HUMAN Cytochrome c OS=Homo sapiens OX=9606 GN=CYCS PE=1 SV=2	Cytochrome c	CYCS	+	1.62878	-0.216967	+	1.56194	-0.178724	+	2.3524	-0.197845		0.579126	-0.208409	+	1.32704	-0.330579		1.18221	-0.269494				12	12	12	55.4	55.4	55.4	11.333	0	26.338	123220000000	222	C9JFR7;P99999;CON__P62894	C9JFR7;P99999	32.7814	32.9557	32.4649	32.3899	32.6679	32.745	32.6576	33.01	33.1414	33.1896	33.064	33.0485	32.7333
sp|Q6UW02|CP20A_HUMAN Cytochrome P450 20A1 OS=Homo sapiens OX=9606 GN=CYP20A1 PE=1 SV=1;tr|E9PHG5|E9PHG5_HUMAN Cytochrome P450 20A1 OS=Homo sapiens OX=9606 GN=CYP20A1 PE=1 SV=1;sp|Q6UW02-2|CP20A_HUMAN Isoform 2 of Cytochrome P450 20A1 OS=Homo sapiens OX=96	Cytochrome P450 20A1	CYP20A1	+	3.21604	0.759557		0.927764	0.519329	+	1.96418	0.639443		0.38204	0.0795798		0.00435751	0.00291824		0.101134	0.041249				24	24	24	46.3	46.3	46.3	52.432	0	236.81	28474000000	241	Q6UW02;E9PHG5;Q6UW02-2;C9J8K7;F8WBE2;Q8WZ13	Q6UW02;E9PHG5;Q6UW02-2;C9J8K7;F8WBE2	30.5274	30.632	30.5507	30.6139	30.5691	30.8734	31.0666	30.1215	29.8657	30.9236	30.887	30.9611	30.583
sp|Q16531|DDB1_HUMAN DNA damage-binding protein 1 OS=Homo sapiens OX=9606 GN=DDB1 PE=1 SV=1;tr|F5GY55|F5GY55_HUMAN DNA damage-binding protein 1 OS=Homo sapiens OX=9606 GN=DDB1 PE=1 SV=1	DNA damage-binding protein 1	DDB1	+	1.71557	0.391952		0.0973996	-0.0640898		0.335833	0.163931		0.451404	-0.174466	+	1.31365	-0.350415		1.08553	-0.262441				25	25	25	24.3	24.3	24.3	126.97	0	161.93	32506000000	238	Q16531;F5GY55;Q16531-2;F5H2L3;F5GWI0;F5GZY8;F5H198;F5GYG8	Q16531;F5GY55	30.4539	30.3182	30.2155	30.7904	30.4259	30.7864	30.6708	30.5986	30.6977	31.7006	31.2981	31.6211	30.102
sp|Q92466|DDB2_HUMAN DNA damage-binding protein 2 OS=Homo sapiens OX=9606 GN=DDB2 PE=1 SV=1;sp|Q92466-5|DDB2_HUMAN Isoform D4 of DNA damage-binding protein 2 OS=Homo sapiens OX=9606 GN=DDB2;sp|Q92466-4|DDB2_HUMAN Isoform D3 of DNA damage-binding protein 2	DNA damage-binding protein 2	DDB2	+	1.55077	-0.327093	+	2.53186	-0.280051	+	2.39245	-0.303572		0.270806	-0.09688		0.0384397	0.0157681		0.114128	-0.040556			24;26	17	17	17	37.2	37.2	37.2	47.863	0	250.55	94868000000	258	Q92466;Q92466-5;Q92466-4;A0A087X0X5;Q92466-2;A0A087WYT8;A0A087WW71;Q92466-3;A0A087WTQ7;A0A087WV56	Q92466;Q92466-5;Q92466-4;A0A087X0X5;Q92466-2	32.5312	32.6125	32.1258	32.102	32.3308	32.0151	32.0312	32.5437	32.7839	32.9422	32.889	32.7802	32.2869
tr|A0A0A0MTI1|A0A0A0MTI1_HUMAN Delta(24)-sterol reductase OS=Homo sapiens OX=9606 GN=DHCR24 PE=1 SV=1;sp|Q15392|DHC24_HUMAN Delta(24)-sterol reductase OS=Homo sapiens OX=9606 GN=DHCR24 PE=1 SV=2;sp|Q15392-2|DHC24_HUMAN Isoform 2 of Delta(24)-sterol reducta	Delta(24)-sterol reductase	DHCR24	+	1.34836	0.366436		0.0497718	0.0392241		0.44533	0.20283		0.630796	0.239575		1.08693	0.459625		1.12302	0.3496		399		12	12	12	23.5	23.5	23.5	61.446	0	199.26	51588000000	234	A0A0A0MTI1;Q15392;Q15392-2;A0A3B3IRV7;A0A3B3ISR5	A0A0A0MTI1;Q15392;Q15392-2	31.1386	31.68	31.464	31.4587	30.8234	31.6383	31.2466	31.1529	31.2857	32.3789	31.7785	32.2131	31.4011
sp|Q9H1X3|DJC25_HUMAN DnaJ homolog subfamily C member 25 OS=Homo sapiens OX=9606 GN=DNAJC25 PE=1 SV=1;sp|Q9H1X3-2|DJC25_HUMAN Isoform 2 of DnaJ homolog subfamily C member 25 OS=Homo sapiens OX=9606 GN=DNAJC25	DnaJ homolog subfamily C member 25	DNAJC25	+	1.35808	-0.523031		0.540414	-0.261558		1.257	-0.392295		0.580039	0.188017		0.52958	0.967803		0.439297	0.57791				12	12	12	27.5	27.5	27.5	42.403	0	18.421	12238000000	72	Q9H1X3;Q9H1X3-2;F2Z3D1;J3QR79;A0A024R161;Q9H1X3-3	Q9H1X3;Q9H1X3-2	29.4552	29.2873	29.1121	29.2697	29.4167	29.4095	29.1726	26.0064	29.714	29.0937	29.6215	29.5578	29.6078
sp|Q8TDB6|DTX3L_HUMAN E3 ubiquitin-protein ligase DTX3L OS=Homo sapiens OX=9606 GN=DTX3L PE=1 SV=1;sp|Q8TDB6-2|DTX3L_HUMAN Isoform 2 of E3 ubiquitin-protein ligase DTX3L OS=Homo sapiens OX=9606 GN=DTX3L	E3 ubiquitin-protein ligase DTX3L	DTX3L	+	3.20541	2.11139		0.706723	-0.378139		0.580793	0.866627		NaN	0	+	1.38021	-2.07443		1.20061	-1.41475			9	13	13	13	20.4	20.4	20.4	83.553	0	11.173	2834200000	27	Q8TDB6;Q8TDB6-2	Q8TDB6;Q8TDB6-2	27.3122	26.0516	26.1586	26.5001	28.5516	25.7234	28.8201	28.2048	29.1559	28.6984	28.3937	28.1636	26.6994
sp|O75319|DUS11_HUMAN RNA/RNP complex-1-interacting phosphatase OS=Homo sapiens OX=9606 GN=DUSP11 PE=1 SV=2;sp|O75319-2|DUS11_HUMAN Isoform 2 of RNA/RNP complex-1-interacting phosphatase OS=Homo sapiens OX=9606 GN=DUSP11	RNA/RNP complex-1-interacting phosphatase	DUSP11	+	1.50735	0.284624	+	1.82757	0.312183	+	2.42137	0.298404		0.438057	-0.111247		0.708082	-0.192254		0.684709	-0.151751				15	15	15	38.5	38.5	38.5	43.71	0	42.193	38373000000	181	O75319;O75319-2;H7C0E6	O75319;O75319-2	31.0921	31.2798	31.5666	31.316	31.1743	31.648	31.5453	31.2109	31.327	31.2565	31.3984	31.1159	31.2778
sp|Q13409-3|DC1I2_HUMAN Isoform 2C of Cytoplasmic dynein 1 intermediate chain 2 OS=Homo sapiens OX=9606 GN=DYNC1I2;sp|Q13409-6|DC1I2_HUMAN Isoform 2F of Cytoplasmic dynein 1 intermediate chain 2 OS=Homo sapiens OX=9606 GN=DYNC1I2;sp|Q13409-7|DC1I2_HUMAN Is	Cytoplasmic dynein 1 intermediate chain 2	DYNC1I2	+	2.30044	-0.297821	+	1.91349	-0.398021	+	2.53728	-0.347921		0.170568	-0.112371		0.645639	1.23042		0.341456	0.559024				12	12	12	23.7	23.7	23.7	68.426	0	239.82	17788000000	140	Q13409-3;Q13409-6;Q13409-7;Q13409-5;E7EQL5;Q13409-2;Q13409;E7ESD3;E7EQU2;E7EUM4;E7ET01;E7EV09;E7EMU4;E7ERR6;E7ETL8;E9PGG1;E7ERH4;E7EU01;E5RFE1;C9J3E7;E5RJ75;O14576-2;O14576-5;O14576-3;O14576-4;O14576	Q13409-3;Q13409-6;Q13409-7;Q13409-5;E7EQL5;Q13409-2;Q13409;E7ESD3;E7EQU2;E7EUM4;E7ET01;E7EV09;E7EMU4;E7ERR6;E7ETL8;E9PGG1;E7ERH4;E7EU01	29.4827	29.7913	30.1155	30.0111	28.6266	25.9773	29.9577	29.4678	30.773	30.4276	30.3282	30.3283	30.2825
sp|Q7L2H7|EIF3M_HUMAN Eukaryotic translation initiation factor 3 subunit M OS=Homo sapiens OX=9606 GN=EIF3M PE=1 SV=1;tr|J3KNJ2|J3KNJ2_HUMAN Eukaryotic translation initiation factor 3 subunit M (Fragment) OS=Homo sapiens OX=9606 GN=EIF3M PE=1 SV=1;sp|Q7L2H	Eukaryotic translation initiation factor 3 subunit M	EIF3M	+	1.90006	0.966467		0.0723081	0.0553408		0.798825	0.510904		0.426698	0.47226		0.839427	0.423118		0.631282	0.447689				6	6	6	24.1	24.1	24.1	42.502	0	10.744	1083800000	19	Q7L2H7;J3KNJ2;Q7L2H7-2;H0YCQ8;E9PN86;E9PRY0;E7ESM3	Q7L2H7;J3KNJ2;Q7L2H7-2;H0YCQ8	26.8903	25.3028	27.0863	25.4995	25.8194	26.6534	26.0679	26.4347	26.8234	27.0865	26.2551	27.0388	26.9391
sp|Q7L775|EPMIP_HUMAN EPM2A-interacting protein 1 OS=Homo sapiens OX=9606 GN=EPM2AIP1 PE=1 SV=1	EPM2A-interacting protein 1	EPM2AIP1	+	1.81659	-1.29376		0.0772824	0.135942		0.455299	-0.578908		NaN	0		NaN	0		NaN	0				4	4	4	11.7	11.7	11.7	70.369	0	7.8565	1605000000	9	Q7L775	Q7L775	26.1022	25.3523	25.24	26.9066	26.3265	25.2493	26.1936	27.0934	27.5701	25.8374	25.1349	26.8208	25.3899
sp|O75477|ERLN1_HUMAN Erlin-1 OS=Homo sapiens OX=9606 GN=ERLIN1 PE=1 SV=2;tr|B0QZ43|B0QZ43_HUMAN Erlin-1 (Fragment) OS=Homo sapiens OX=9606 GN=ERLIN1 PE=1 SV=1	Erlin-1	ERLIN1	+	2.7759	-0.563785	+	2.00061	-0.451146	+	3.07882	-0.507465		0.153053	0.252124		0.569551	0.973806		0.416346	0.612965				14	14	8	33.3	33.3	27.6	39.171	0	39.007	16027000000	156	O75477;B0QZ43	O75477;B0QZ43	29.9742	30.1744	27.9188	28.8288	29.5519	28.6558	26.4179	29.3838	30.493	30.0006	30.0292	30.1428	30.0287
sp|Q14674|ESPL1_HUMAN Separin OS=Homo sapiens OX=9606 GN=ESPL1 PE=1 SV=3;sp|Q14674-2|ESPL1_HUMAN Isoform 2 of Separin OS=Homo sapiens OX=9606 GN=ESPL1	Separin	ESPL1	+	1.90474	0.468423		1.04302	0.253827	+	1.89589	0.361125		0.100612	0.18826		0.928006	1.14794		0.598205	0.6681			280;290	14	14	14	8.2	8.2	8.2	233.17	0	14.675	4273000000	55	Q14674;Q14674-2;H3BRX7;H3BM31	Q14674;Q14674-2	26.9504	28.0692	26.7999	26.4546	26.2224	25.4728	26.3243	26.4159	28.4191	28.1924	28.1568	28.0414	26.3585
sp|Q8IYI6|EXOC8_HUMAN Exocyst complex component 8 OS=Homo sapiens OX=9606 GN=EXOC8 PE=1 SV=2	Exocyst complex component 8	EXOC8	+	1.52156	-0.443176		0.167604	0.118975		0.27753	-0.162101	+	1.88751	-0.486273		0.415918	-0.221213		1.06211	-0.353743				24	24	24	38.8	38.8	38.8	81.798	0	110.31	16811000000	169	Q8IYI6	Q8IYI6	29.6168	29.3047	29.3489	29.1366	28.6994	29.3639	28.7427	29.5408	30.6433	29.8856	29.5308	29.726	28.7777
tr|E9PS00|E9PS00_HUMAN Fatty acid desaturase 3 OS=Homo sapiens OX=9606 GN=FADS3 PE=1 SV=1;sp|Q9Y5Q0|FADS3_HUMAN Fatty acid desaturase 3 OS=Homo sapiens OX=9606 GN=FADS3 PE=1 SV=1	Fatty acid desaturase 3	FADS3	+	1.45616	-1.93569		0.455031	-0.9124		1.03563	-1.42404		0.425668	0.657841		0.357973	0.176752		0.381693	0.417296				6	6	6	12.7	12.7	12.7	48.166	0	7.9695	3599100000	30	E9PS00;Q9Y5Q0;H0YCN1;H0YED5;E9PKP8	E9PS00;Q9Y5Q0	28.0321	28.7807	25.9944	28.8994	28.101	28.2372	28.8262	28.4666	27.1322	29.084	26.2128	25.4486	28.9963
sp|P22087|FBRL_HUMAN rRNA 2-O-methyltransferase fibrillarin OS=Homo sapiens OX=9606 GN=FBL PE=1 SV=2;tr|M0R0P1|M0R0P1_HUMAN rRNA 2-O-methyltransferase fibrillarin (Fragment) OS=Homo sapiens OX=9606 GN=FBL PE=1 SV=1;tr|M0R299|M0R299_HUMAN rRNA 2-O-methyl	rRNA 2-O-methyltransferase fibrillarin	FBL	+	1.92584	-0.33786		0.881062	-0.170819	+	1.86061	-0.254339		0.545076	-0.176207	+	1.99233	-0.331444		1.28125	-0.253825				10	10	10	34.9	34.9	34.9	33.784	0	35.741	40774000000	166	P22087;M0R0P1;M0R299;M0QXL5;M0R2Q4;M0R2U2;M0R1H0;M0R2B0;A6NHQ2	P22087;M0R0P1;M0R299;M0QXL5;M0R2Q4;M0R2U2;M0R1H0;M0R2B0	31.2243	31.5257	31.865	31.4635	31.5437	31.7451	31.7822	31.6285	31.4486	31.237	31.4122	31.4469	31.2538
sp|P37268-5|FDFT_HUMAN Isoform 5 of Squalene synthase OS=Homo sapiens OX=9606 GN=FDFT1;sp|P37268|FDFT_HUMAN Squalene synthase OS=Homo sapiens OX=9606 GN=FDFT1 PE=1 SV=1;tr|E9PNM1|E9PNM1_HUMAN Squalene synthase OS=Homo sapiens OX=9606 GN=FDFT1 PE=1 SV=1;tr|	Squalene synthase	FDFT1	+	2.70154	0.593375	+	2.10626	0.374604	+	2.8438	0.483989		0.0938842	-0.0871921		0.749604	-0.512267		0.499737	-0.29973				11	11	11	29.7	29.7	29.7	43.06	0	49.02	17517000000	140	P37268-5;P37268;E9PNM1;A0A1W2PQ47;P37268-2;P37268-4;P37268-3;E9PJG4;E9PS69	P37268-5;P37268;E9PNM1;A0A1W2PQ47;P37268-2;P37268-4;P37268-3	29.7906	29.952	29.223	29.2137	30.3348	29.6256	29.675	30.2442	29.8711	30.1571	30.2278	30.1812	29.6863
sp|Q9Y613|FHOD1_HUMAN FH1/FH2 domain-containing protein 1 OS=Homo sapiens OX=9606 GN=FHOD1 PE=1 SV=3	FH1/FH2 domain-containing protein 1	FHOD1	+	1.98627	-0.305365		0.491088	-0.147898		1.18671	-0.226631		0.765611	-0.183274		0.321092	-0.114865		0.680199	-0.14907			523	28	28	28	27.6	27.6	27.6	126.55	0	195.13	41229000000	296	Q9Y613;J3KTH7;H3BVE7	Q9Y613	31.0473	30.7564	30.9058	30.9354	30.9716	30.5064	30.9604	30.9329	31.7463	31.3834	31.3291	31.1517	30.9459
sp|P21333-2|FLNA_HUMAN Isoform 2 of Filamin-A OS=Homo sapiens OX=9606 GN=FLNA;sp|P21333|FLNA_HUMAN Filamin-A OS=Homo sapiens OX=9606 GN=FLNA PE=1 SV=4	Filamin-A	FLNA	+	1.70741	-0.151129	+	2.06911	-0.319125	+	1.9736	-0.235127		0.420641	-0.0886698		0.686557	0.132471		0.0819551	0.0219007		297;660;1316;2199;2466		146	146	3	50.5	50.5	1.4	280.01	0	323.31	754880000000	2399	P21333-2;P21333;F8WE98;H0Y5C6;H0Y5F3	P21333-2;P21333	35.165	35.1234	35.3808	35.3718	34.841	35.0678	35.1292	35.1185	35.7124	36.0131	35.7934	35.9938	35.1655
sp|O75955|FLOT1_HUMAN Flotillin-1 OS=Homo sapiens OX=9606 GN=FLOT1 PE=1 SV=3;sp|O75955-2|FLOT1_HUMAN Isoform 2 of Flotillin-1 OS=Homo sapiens OX=9606 GN=FLOT1;tr|A0A140T9R1|A0A140T9R1_HUMAN Flotillin (Fragment) OS=Homo sapiens OX=9606 GN=FLOT1 PE=1 SV=1;tr	Flotillin-1	FLOT1	+	1.68556	-0.493629	+	2.64994	-0.470017	+	2.70517	-0.481823		0.9436	0.381402		0.306396	0.155728		0.653768	0.268565		307		21	21	21	54.3	54.3	54.3	47.355	0	43.854	22815000000	190	O75955;O75955-2;A0A140T9R1;A0A140T9W4;A2AB09;A0A140T9X0;A2AB10;A2AB12;A0A140T959;A0A0G2JJQ6;A2AB13;A2AB11;A0A140T9C3;A0A140T974;A0A140T907;A0A140T910;A0A140T957;A0A140T9B1;A0A140T905;A2ABJ5	O75955;O75955-2;A0A140T9R1;A0A140T9W4;A2AB09;A0A140T9X0	30.3711	29.9596	29.7255	29.4192	30.2441	29.4725	30.3499	30.3115	30.7372	30.4058	30.6293	30.5845	30.1312
sp|Q9H334-4|FOXP1_HUMAN Isoform 4 of Forkhead box protein P1 OS=Homo sapiens OX=9606 GN=FOXP1;sp|Q9H334|FOXP1_HUMAN Forkhead box protein P1 OS=Homo sapiens OX=9606 GN=FOXP1 PE=1 SV=1;tr|A0A5H1ZRR8|A0A5H1ZRR8_HUMAN Forkhead box protein P1 OS=Homo sapiens OX	Forkhead box protein P1	FOXP1	+	2.09035	-0.375733	+	1.72479	-0.290583	+	3.06526	-0.333158		0.330963	0.13594		0.357917	0.179701		0.437176	0.15782				9	9	1	18.6	18.6	3.2	76.313	0	36.047	10027000000	105	Q9H334-4;Q9H334;A0A5H1ZRR8;A0A3B3IST0;A0A3B3IST6;A0A3B3IT66;A0A0B4J2F3;H0Y882;Q9H334-3;Q9H334-6;G5E965;A0A3B3IS87;Q9H334-8;C9J0F0;A0A3B3IT14;A0A3B3ISQ6;C9IYY1;A0A3B3IU15;A0A3B3IU08;C9J5T4;A0A3B3IT26;A0A087X2G3;A0A3B3ISA4	Q9H334-4;Q9H334;A0A5H1ZRR8;A0A3B3IST0;A0A3B3IST6;A0A3B3IT66;A0A0B4J2F3;H0Y882;Q9H334-3;Q9H334-6;G5E965;A0A3B3IS87;Q9H334-8;C9J0F0;A0A3B3IT14	29.1766	29.2432	28.7205	29.1618	29.2276	28.6603	28.8229	29.4163	29.3522	29.32	29.4318	29.3237	28.9383
sp|Q14697|GANAB_HUMAN Neutral alpha-glucosidase AB OS=Homo sapiens OX=9606 GN=GANAB PE=1 SV=3;tr|F5H6X6|F5H6X6_HUMAN Neutral alpha-glucosidase AB OS=Homo sapiens OX=9606 GN=GANAB PE=1 SV=1	Neutral alpha-glucosidase AB	GANAB	+	1.38344	-0.214028	+	1.31905	-0.323763	+	1.57601	-0.268896		1.08868	-0.101151	+	2.87652	-0.255381	+	1.97142	-0.178266		142;242;594		44	44	3	44.5	44.5	3.7	106.87	0	323.31	255840000000	743	Q14697;F5H6X6	Q14697;F5H6X6	34.4389	34.4948	34.4505	34.332	34.5593	34.5136	34.6081	34.6522	33.9125	34.2157	34.0407	34.4774	34.2824
sp|Q9NZC3|GDE1_HUMAN Glycerophosphodiester phosphodiesterase 1 OS=Homo sapiens OX=9606 GN=GDE1 PE=1 SV=1	Glycerophosphodiester phosphodiesterase 1	GDE1	+	2.66965	0.549048		1.13935	0.320476	+	2.34342	0.434762		0.0766882	0.0480161		0.298086	0.201044		0.245512	0.12453				7	7	7	24.8	24.8	24.8	37.718	0	11.091	13005000000	88	Q9NZC3;H3BU22;H3BNA5;H3BRL5	Q9NZC3	30.2839	30.1931	30.4992	30.7471	29.8818	30.686	30.595	29.9484	29.4221	29.6816	29.5322	29.9194	30.2672
tr|K7EQ05|K7EQ05_HUMAN Progranulin OS=Homo sapiens OX=9606 GN=GRN PE=1 SV=1;sp|P28799-3|GRN_HUMAN Isoform 3 of Progranulin OS=Homo sapiens OX=9606 GN=GRN;sp|P28799|GRN_HUMAN Progranulin OS=Homo sapiens OX=9606 GN=GRN PE=1 SV=2;tr|K7EKL3|K7EKL3_HUMAN Progra	Granulins;Acrogranin;Paragranulin;Granulin-1;Granulin-2;Granulin-3;Granulin-4;Granulin-5;Granulin-6;Granulin-7	GRN	+	1.86837	0.551348		1.07727	0.299189	+	1.68916	0.425268		NaN	0		NaN	0		NaN	0				4	4	4	8.7	8.7	8.7	46.757	0	10.173	7269000000	33	K7EQ05;P28799-3;P28799;K7EKL3;P28799-2;K7EQI0	K7EQ05;P28799-3;P28799;K7EKL3;P28799-2	28.3611	27.0731	25.8858	26.5829	27.3291	24.7394	25.1229	26.1792	28.8779	29.4747	29.376	29.2537	25.9216
sp|Q5TC63|GRTP1_HUMAN Growth hormone-regulated TBC protein 1 OS=Homo sapiens OX=9606 GN=GRTP1 PE=1 SV=4;sp|Q5TC63-3|GRTP1_HUMAN Isoform 3 of Growth hormone-regulated TBC protein 1 OS=Homo sapiens OX=9606 GN=GRTP1;tr|A0A087X0Y1|A0A087X0Y1_HUMAN Growth hormo	Growth hormone-regulated TBC protein 1	GRTP1	+	2.42951	-0.420722	+	1.57339	-0.463094	+	2.51459	-0.441908		1.12057	1.69191	+	1.4837	1.88981	+	2.04633	1.79086				8	8	8	31.8	31.8	31.8	38.553	0	37.408	8608900000	81	Q5TC63;Q5TC63-3;A0A087X0Y1;Q5TC63-2	Q5TC63;Q5TC63-3;A0A087X0Y1	26.9382	25.3179	25.4064	26.9359	25.5778	26.0671	25.608	26.5537	29.4906	29.1974	29.821	29.7531	28.5391
sp|O75367-2|H2AY_HUMAN Isoform 1 of Core histone macro-H2A.1 OS=Homo sapiens OX=9606 GN=MACROH2A1;sp|O75367-3|H2AY_HUMAN Isoform 3 of Core histone macro-H2A.1 OS=Homo sapiens OX=9606 GN=MACROH2A1;sp|O75367|H2AY_HUMAN Core histone macro-H2A.1 OS=Homo sapien	Core histone macro-H2A.1;Histone H2A	H2AFY	+	2.60501	1.29227	+	2.18792	-0.959492		0.096388	0.166391	+	2.65078	3.3559	+	3.08428	1.47092	+	2.22292	2.41341				18	18	18	46.1	46.1	46.1	39.183	0	178.17	29667000000	176	O75367-2;O75367-3;O75367;B4DJC3;D6RCF2;Q9P0M6;Q5SQT3	O75367-2;O75367-3;O75367;B4DJC3	29.4301	28.9149	26.4473	28.1965	30.2387	29.7137	29.8862	30.6902	31.7343	31.9248	31.5572	31.757	31.8376
sp|Q9H583|HEAT1_HUMAN HEAT repeat-containing protein 1 OS=Homo sapiens OX=9606 GN=HEATR1 PE=1 SV=3;tr|Q5T3Q7|Q5T3Q7_HUMAN HEAT repeat-containing protein 1 OS=Homo sapiens OX=9606 GN=HEATR1 PE=1 SV=1	HEAT repeat-containing protein 1;HEAT repeat-containing protein 1, N-terminally processed	HEATR1	+	1.46369	0.251446		0.20678	-0.127769		0.115855	0.0618382		0.788428	0.120071	+	2.05604	0.297568	+	1.45566	0.20882		499		62	62	62	24.8	24.8	24.8	242.37	0	323.31	138170000000	771	Q9H583;Q5T3Q7;Q6P664	Q9H583;Q5T3Q7	32.496	32.7007	32.8205	32.7617	32.4424	32.608	32.6681	32.3505	32.6802	33.6299	33.6852	33.6163	32.7561
sp|Q93077|H2A1C_HUMAN Histone H2A type 1-C OS=Homo sapiens OX=9606 GN=H2AC6 PE=1 SV=3	Histone H2A type 1-C	HIST1H2AC	+	4.17448	1.38801	+	1.88037	-0.961627		0.120179	0.21319	+	4.55763	2.23416	+	4.12804	1.28983	+	3.90147	1.76199	119			12	12	0	70.8	70.8	0	14.105	0	168.35	713370000000	228	Q93077	Q93077	33.1292	33.6762	33.6483	33.1602	34.4553	34.3173	34.3734	34.2452	36.0082	37.2935	36.6566	36.5983	35.5809
sp|P14866|HNRPL_HUMAN Heterogeneous nuclear ribonucleoprotein L OS=Homo sapiens OX=9606 GN=HNRNPL PE=1 SV=2	Heterogeneous nuclear ribonucleoprotein L	HNRNPL	+	1.51813	-0.292499		0.957251	-0.191488	+	2.00903	-0.241993		0.0925037	-0.0247002		0.41731	0.0971174		0.165308	0.0362086		35;235;345;385;423;426;444;567		49	49	10	54.5	54.5	12.4	64.132	0	323.31	1035300000000	1328	P14866	P14866	36.2006	36.1852	36.0606	35.9512	36.0114	36.0334	35.7801	36.0854	36.1866	36.1258	36.1257	36.2022	36.1796
sp|Q9NSE4|SYIM_HUMAN Isoleucine--tRNA ligase, mitochondrial OS=Homo sapiens OX=9606 GN=IARS2 PE=1 SV=2	Isoleucine--tRNA ligase, mitochondrial	IARS2	+	1.92175	-0.303898	+	1.67199	-0.356866	+	2.48741	-0.330382		0.501924	1.31137		0.111419	0.109317		0.351996	0.710344				20	20	20	21.3	21.3	21.3	113.79	0	31.738	29123000000	161	Q9NSE4	Q9NSE4	30.6175	30.5475	25.6327	29.6956	30.9784	29.7413	29.8272	30.7547	31.0077	31.07	31.14	31.4289	30.5914
sp|Q12894-2|IFRD2_HUMAN Isoform 2 of Interferon-related developmental regulator 2 OS=Homo sapiens OX=9606 GN=IFRD2;tr|A0A0R4J2F6|A0A0R4J2F6_HUMAN Interferon-related developmental regulator 2 OS=Homo sapiens OX=9606 GN=IFRD2 PE=1 SV=1;sp|Q12894|IFRD2_HUMAN	Interferon-related developmental regulator 2	IFRD2	+	3.28765	-4.24933	+	5.99719	-4.81228	+	5.74896	-4.5308		NaN	0		NaN	0		NaN	0				5	5	5	7.6	7.6	7.6	65.597	0	4.1929	10287000000	14	Q12894-2;A0A0R4J2F6;Q12894;H7C2Z4;H7C444	Q12894-2;A0A0R4J2F6;Q12894	25.4919	26.3271	25.9753	27.2447	26.674	26.8646	26.866	26.3458	30.454	30.3772	30.9816	30.5122	25.9887
sp|A1L0T0|HACL2_HUMAN 2-hydroxyacyl-CoA lyase 2 OS=Homo sapiens OX=9606 GN=ILVBL PE=1 SV=2;tr|M0R026|M0R026_HUMAN Acetolactate synthase-like protein OS=Homo sapiens OX=9606 GN=ILVBL PE=1 SV=1;tr|M0QZX5|M0QZX5_HUMAN Acetolactate synthase-like protein (Fragm	Acetolactate synthase-like protein	ILVBL	+	2.69154	-0.434453	+	1.50222	-0.360849	+	2.66233	-0.397651		0.252831	0.754992		0.336381	0.898361		0.323811	0.826677				16	16	16	32.1	32.1	32.1	67.867	0	87.007	18999000000	118	A1L0T0;M0R026;M0QZX5;E9PJS0;M0R1B5;E9PL44	A1L0T0;M0R026;M0QZX5	30.2736	30.24	29.4644	25.2432	29.9491	25.3077	29.5327	29.8584	30.2529	30.1223	30.601	30.5401	29.8861
sp|Q9BT40-2|INP5K_HUMAN Isoform 2 of Inositol polyphosphate 5-phosphatase K OS=Homo sapiens OX=9606 GN=INPP5K;sp|Q9BT40|INP5K_HUMAN Inositol polyphosphate 5-phosphatase K OS=Homo sapiens OX=9606 GN=INPP5K PE=1 SV=3;tr|C9JZB0|C9JZB0_HUMAN Inositol polyphosp	Inositol polyphosphate 5-phosphatase K	INPP5K	+	1.62693	-0.392309		0.192744	-0.0706253		0.961015	-0.231467		0.544148	-0.816595	+	1.49285	-1.09976		1.01749	-0.958178				7	7	7	20.2	20.2	20.2	42.783	0	12.24	4572300000	57	Q9BT40-2;Q9BT40;C9JZB0;I3L2L1;I3L4A5	Q9BT40-2;Q9BT40;C9JZB0	27.4421	27.997	25.0299	26.2638	27.4532	26.2168	26.632	27.5635	28.4163	28.3002	28.4072	28.6166	25.4666
sp|O00410|IPO5_HUMAN Importin-5 OS=Homo sapiens OX=9606 GN=IPO5 PE=1 SV=4;sp|O00410-3|IPO5_HUMAN Isoform 3 of Importin-5 OS=Homo sapiens OX=9606 GN=IPO5;tr|H0Y8C6|H0Y8C6_HUMAN Importin-5 (Fragment) OS=Homo sapiens OX=9606 GN=IPO5 PE=1 SV=1;sp|O00410-2|IPO5	Importin-5	IPO5	+	1.31408	0.31128		0.276577	-0.124963		0.203773	0.0931587		0.36303	-0.10316		0.103788	-0.0430183		0.242678	-0.0730894		631		32	32	29	31.3	31.3	30	123.63	0	323.31	82348000000	393	O00410;O00410-3;H0Y8C6;O00410-2;E7ETV3;E7EQT5;E7EV12;E7EWK4;E7EX05;E7ESZ1;E7ETV8;C9JZD8;C9JQT6;C9J875;H0Y3V4;C9JXE0;C9JZ53;F8WF30;C9J583	O00410;O00410-3;H0Y8C6;O00410-2	32.2772	32.2075	31.8837	31.885	32.2083	31.6743	31.8772	32.2531	32.3534	33.1276	32.9657	32.9181	31.8434
sp|P46940|IQGA1_HUMAN Ras GTPase-activating-like protein IQGAP1 OS=Homo sapiens OX=9606 GN=IQGAP1 PE=1 SV=1;tr|A0A0J9YXZ5|A0A0J9YXZ5_HUMAN Ras GTPase-activating-like protein IQGAP1 OS=Homo sapiens OX=9606 GN=IQGAP1 PE=1 SV=1;tr|H0YLE8|H0YLE8_HUMAN Ras GTPa	Ras GTPase-activating-like protein IQGAP1	IQGAP1	+	1.38222	0.336974		0.320722	-0.186491		0.130519	0.0752416		0.673861	0.0867481		0.625724	-0.216452		0.183535	-0.064852				42	42	40	29.5	29.5	28.3	189.25	0	123.76	25608000000	307	P46940;A0A0J9YXZ5;H0YLE8;H0YKA5;E7EWC2;F5H7S7;Q13576-3;Q13576-2;Q13576;A0A087WWP1;E9PDT6	P46940;A0A0J9YXZ5;H0YLE8	29.8763	29.9359	29.9761	30.0737	30.2529	29.9638	30.1505	30.7076	30.3399	31.1033	31.1452	31.292	30.137
sp|Q96JM7-2|LMBL3_HUMAN Isoform 2 of Lethal(3)malignant brain tumor-like protein 3 OS=Homo sapiens OX=9606 GN=L3MBTL3;sp|Q96JM7|LMBL3_HUMAN Lethal(3)malignant brain tumor-like protein 3 OS=Homo sapiens OX=9606 GN=L3MBTL3 PE=1 SV=2	Lethal(3)malignant brain tumor-like protein 3	L3MBTL3	+	1.7994	0.830685		0.0293752	0.0216751		0.768538	0.42618		NaN	0		NaN	0		NaN	0				3	3	3	4.9	4.9	4.9	85.756	0.00068004	2.3893	853200000	12	Q96JM7-2;Q96JM7	Q96JM7-2;Q96JM7	26.8503	25.9589	26.8181	27.1932	26.4985	25.5125	26.5869	25.5137	26.6596	27.061	26.6231	27.0241	25.0198
sp|Q6IAA8|LTOR1_HUMAN Ragulator complex protein LAMTOR1 OS=Homo sapiens OX=9606 GN=LAMTOR1 PE=1 SV=2;tr|F5GX19|F5GX19_HUMAN Ragulator complex protein LAMTOR1 OS=Homo sapiens OX=9606 GN=LAMTOR1 PE=1 SV=1;tr|F5H3Y3|F5H3Y3_HUMAN Ragulator complex protein LAMT	Ragulator complex protein LAMTOR1	LAMTOR1	+	1.6168	1.06151		1.076	0.85634	+	1.61159	0.958923		0.546255	0.747834		1.15581	1.00426		0.959621	0.876048				7	7	7	77	77	77	17.745	0	61.647	2619300000	47	Q6IAA8;F5GX19;F5H3Y3;H0YFI1;F5H479	Q6IAA8;F5GX19;F5H3Y3;H0YFI1;F5H479	26.3636	25.9281	28.102	28.1499	27.6797	26.058	26.4778	27.3024	27.9001	27.4512	27.6764	26.1231	27.7301
sp|Q6PKG0-3|LARP1_HUMAN Isoform 2 of La-related protein 1 OS=Homo sapiens OX=9606 GN=LARP1;sp|Q6PKG0|LARP1_HUMAN La-related protein 1 OS=Homo sapiens OX=9606 GN=LARP1 PE=1 SV=2;tr|A0A0B4J210|A0A0B4J210_HUMAN La-related protein 1 (Fragment) OS=Homo sapiens	La-related protein 1	LARP1	+	3.0228	0.576793		1.24719	0.334054	+	2.31613	0.455424		1.08769	0.931606	+	1.72749	1.08551	+	1.73105	1.00856				9	9	9	12.6	12.6	12.6	116.46	0	9.9742	2706200000	43	Q6PKG0-3;Q6PKG0;A0A0B4J210;E5RH50;H0YC33;E5RHK4;H0YAN4;H0YBW1;H0YAX9	Q6PKG0-3;Q6PKG0;A0A0B4J210;E5RH50	27.068	27.7585	27.4794	25.8996	26.0448	27.3002	27.026	27.2189	27.3116	27.705	27.325	27.085	28.2826
sp|Q14739|LBR_HUMAN Delta(14)-sterol reductase LBR OS=Homo sapiens OX=9606 GN=LBR PE=1 SV=2;tr|A0A494C1L1|A0A494C1L1_HUMAN Delta(14)-sterol reductase LBR OS=Homo sapiens OX=9606 GN=LBR PE=1 SV=1;tr|C9JXK0|C9JXK0_HUMAN Delta(14)-sterol reductase LBR (Fragme	Lamin-B receptor	LBR	+	2.8646	-0.330853		0.073644	0.0487852		0.315525	-0.141034		0.494012	-0.202643		0.369913	-0.173195		0.559475	-0.187919			97;99;101	33	33	33	33.5	33.5	33.5	70.702	0	139.38	188010000000	618	Q14739;A0A494C1L1;C9JXK0;C9JES9	Q14739;A0A494C1L1;C9JXK0	33.7576	33.7672	33.2707	33.3399	33.8291	33.1582	33.3411	33.6893	34.1246	33.2888	33.1192	33.1591	33.4735
sp|Q9H0V9|LMA2L_HUMAN VIP36-like protein OS=Homo sapiens OX=9606 GN=LMAN2L PE=1 SV=1;sp|Q9H0V9-2|LMA2L_HUMAN Isoform 2 of VIP36-like protein OS=Homo sapiens OX=9606 GN=LMAN2L	VIP36-like protein	LMAN2L	+	2.37775	0.896997		0.659776	0.456143	+	1.46503	0.67657		0.923256	1.35091		0.64578	0.792062		0.890741	1.07148				8	8	8	20.1	20.1	20.1	39.71	0	27.438	6518900000	64	Q9H0V9;Q9H0V9-2;Q9H0V9-3;F8WEK5;F8WB07	Q9H0V9;Q9H0V9-2	26.3557	28.4987	26.014	28.8767	26.3383	28.8768	28.5649	28.2005	27.5655	28.8237	28.7029	28.8812	28.506
tr|A0A0B4J2G4|A0A0B4J2G4_HUMAN Leucine-rich repeat-containing protein 41 OS=Homo sapiens OX=9606 GN=LRRC41 PE=1 SV=1;sp|Q15345|LRC41_HUMAN Leucine-rich repeat-containing protein 41 OS=Homo sapiens OX=9606 GN=LRRC41 PE=1 SV=3;tr|A0A087X0S7|A0A087X0S7_HUMAN	Leucine-rich repeat-containing protein 41	LRRC41	+	2.27904	-0.64392	+	1.30848	-0.494699	+	2.11975	-0.56931		0.0830909	-0.129635		0.20051	0.550536		0.0985046	0.210451				9	9	9	13.4	13.4	13.4	86.238	0	26.672	17818000000	93	A0A0B4J2G4;Q15345;A0A087X0S7;A0A0C4DH00;A0A087WTU1;Q15345-3	A0A0B4J2G4;Q15345;A0A087X0S7;A0A0C4DH00;A0A087WTU1;Q15345-3	30.3765	30.0936	28.7762	29.0165	30.2075	28.9617	26.0117	30.3612	30.5509	29.9441	29.618	30.1683	29.768
sp|Q9Y383|LC7L2_HUMAN Putative RNA-binding protein Luc7-like 2 OS=Homo sapiens OX=9606 GN=LUC7L2 PE=1 SV=2;sp|Q96HJ9-2|FMC1_HUMAN Isoform 2 of Protein FMC1 homolog OS=Homo sapiens OX=9606 GN=FMC1;tr|A0A0A6YYJ8|A0A0A6YYJ8_HUMAN Putative RNA-binding protein	Putative RNA-binding protein Luc7-like 2	LUC7L2	+	1.36082	0.341062		0.143932	-0.1514		0.116523	0.094831		NaN	0		NaN	0		NaN	0				6	6	5	17.6	17.6	14.5	46.513	0	19.051	14799000000	28	Q9Y383;Q96HJ9-2;A0A0A6YYJ8;Q9Y383-3;Q9Y383-2;V9GZ75;F8WEU3	Q9Y383;Q96HJ9-2;A0A0A6YYJ8;Q9Y383-3;Q9Y383-2	25.0681	25.6018	26.6073	27.2704	25.759	26.5651	26.1911	26.8399	29.9466	31.314	30.3864	31.6195	27.3691
sp|Q9UPN3|MACF1_HUMAN Microtubule-actin cross-linking factor 1, isoforms 1/2/3/5 OS=Homo sapiens OX=9606 GN=MACF1 PE=1 SV=4;sp|Q9UPN3-4|MACF1_HUMAN Isoform 5 of Microtubule-actin cross-linking factor 1, isoforms 1/2/3/5 OS=Homo sapiens OX=9606 GN=MACF1;tr|	Microtubule-actin cross-linking factor 1, isoforms 1/2/3/5	MACF1	+	1.96298	-0.275994		0.308031	-0.0876584		0.965403	-0.181826		0.131528	-0.18478		0.561535	0.974789		0.225598	0.395005				30	29	0	6	5.9	0	838.3	0	213.88	7669500000	77	Q9UPN3;Q9UPN3-4;H0Y390	Q9UPN3;Q9UPN3-4;H0Y390	28.8025	29.4183	27.0652	28.9903	28.741	26.0597	25.9784	28.859	28.646	29.0616	28.8185	28.5684	28.1034
sp|O60476|MA1A2_HUMAN Mannosyl-oligosaccharide 1,2-alpha-mannosidase IB OS=Homo sapiens OX=9606 GN=MAN1A2 PE=1 SV=1	Mannosyl-oligosaccharide 1,2-alpha-mannosidase IB	MAN1A2	+	1.34324	0.542953	+	1.5296	0.310103	+	1.58188	0.426528		1.27944	-0.253515		0.613206	-0.186873		1.15923	-0.220194				19	19	18	26.2	26.2	25.1	73.003	0	38.596	13025000000	164	O60476;H0Y7H1;H0Y543	O60476	30.1258	30.3706	30.252	30.0751	30.1765	30.4419	30.0692	29.8693	29.092	29.398	29.2199	29.266	29.9234
sp|Q13233|M3K1_HUMAN Mitogen-activated protein kinase kinase kinase 1 OS=Homo sapiens OX=9606 GN=MAP3K1 PE=1 SV=4	Mitogen-activated protein kinase kinase kinase 1	MAP3K1	+	3.29538	2.88612	+	4.91322	2.57428	+	5.11955	2.7302	+	6.199	4.41391	+	2.50203	3.67511	+	4.47787	4.04451				19	19	19	18.6	18.6	18.6	164.47	0	52.934	3963900000	73	Q13233	Q13233	26.0541	26.7334	25.9688	25.9757	26.0989	27.1367	25.4686	28.9829	26.563	26.8895	26.0463	26.8175	30.3517
sp|Q9NX47|MARH5_HUMAN E3 ubiquitin-protein ligase MARCHF5 OS=Homo sapiens OX=9606 GN=MARCHF5 PE=1 SV=1	E3 ubiquitin-protein ligase MARCH5	MARCH5	+	1.36867	0.190229		0.787658	-0.0783381		0.249756	0.0559454		0.191287	-0.107932		0.020039	-0.010951		0.133659	-0.0594413				6	6	6	18.3	18.3	18.3	31.231	0	50.76	14960000000	89	Q9NX47	Q9NX47	30.4596	30.6438	30.0785	29.9054	30.3791	29.912	30.3726	30.0358	29.8956	29.8044	30.0123	29.9345	30.2911
tr|A0A087X1U4|A0A087X1U4_HUMAN Methyl-CpG-binding protein 2 OS=Homo sapiens OX=9606 GN=MECP2 PE=1 SV=1;tr|I6LM39|I6LM39_HUMAN Methyl-CpG-binding protein 2 OS=Homo sapiens OX=9606 GN=MECP2 PE=1 SV=1		MECP2	+	1.37375	-1.7091		0.00996628	0.0351067		0.409537	-0.836998		0.243619	0.841969		0.0224946	0.0991497		0.149047	0.470559			74;76;154;162	44	2	2	71.9	7.1	7.1	34.897	0	10.436	5991500000	26	A0A087X1U4;I6LM39;A0A087WVW7;A0A0D9SFX7;C9JH89;A0A0D9SEX1	A0A087X1U4;I6LM39	30.0588	26.3779	26.2967	29.4969	29.9781	25.4377	29.4788	30.3069	29.1421	25.334	25.8958	28.8697	30.0952
sp|Q9H7H0-2|MET17_HUMAN Isoform 2 of Methyltransferase-like protein 17, mitochondrial OS=Homo sapiens OX=9606 GN=METTL17;sp|Q9H7H0|MET17_HUMAN Methyltransferase-like protein 17, mitochondrial OS=Homo sapiens OX=9606 GN=METTL17 PE=1 SV=1;sp|Q9H7H0-3|MET17_H	Methyltransferase-like protein 17, mitochondrial	METTL17	+	1.64506	-0.344352		1.03165	-0.30188	+	1.58778	-0.323116		NaN	0		NaN	0		NaN	0				8	8	8	20.1	20.1	20.1	49.6	0	9.7026	3557400000	49	Q9H7H0-2;Q9H7H0;Q9H7H0-3;G3V353;G3V4P2;G3V3X6;H0YJW1;G3V4H5;B4E298	Q9H7H0-2;Q9H7H0;Q9H7H0-3;G3V353	25.3128	25.586	26.6759	26.8804	28.4688	26.4484	26.127	24.5031	28.5751	28.4882	27.9352	28.4442	26.3141
sp|Q9GZY8-2|MFF_HUMAN Isoform 2 of Mitochondrial fission factor OS=Homo sapiens OX=9606 GN=MFF;sp|Q9GZY8|MFF_HUMAN Mitochondrial fission factor OS=Homo sapiens OX=9606 GN=MFF PE=1 SV=1;sp|Q9GZY8-5|MFF_HUMAN Isoform 5 of Mitochondrial fission factor OS=Homo	Mitochondrial fission factor	MFF	+	1.3846	-0.414948	+	1.5456	-0.511488	+	2.09821	-0.463218		0.239134	-0.6634		0.169359	0.510015		0.0265115	-0.0766926				12	12	12	63.9	63.9	63.9	32.973	0	239.63	12502000000	111	Q9GZY8-2;Q9GZY8;Q9GZY8-5;Q9GZY8-4;Q9GZY8-3;A0A0A0MS29;C9JHF5;H7C433;C9JU19;C9JI76;E9PPR7;C9JAF1;E9PPW6;E9PQX8	Q9GZY8-2;Q9GZY8;Q9GZY8-5;Q9GZY8-4;Q9GZY8-3;A0A0A0MS29;C9JHF5	29.4485	26.5517	26.094	28.7049	29.0622	25.5568	25.2347	26.2518	30.0213	29.7648	30.3713	30.1809	26.6516
sp|P46013-2|KI67_HUMAN Isoform Short of Proliferation marker protein Ki-67 OS=Homo sapiens OX=9606 GN=MKI67;sp|P46013|KI67_HUMAN Proliferation marker protein Ki-67 OS=Homo sapiens OX=9606 GN=MKI67 PE=1 SV=2	Antigen KI-67	MKI67	+	2.55706	-0.652118	+	2.86194	-0.726348	+	4.33578	-0.689233		0.549721	-0.371945		0.498097	-0.284104		0.726776	-0.328025				40	40	40	22.6	22.6	22.6	319.44	0	116.32	18455000000	268	P46013-2;P46013	P46013-2;P46013	29.2283	29.3836	29.9732	30.1548	29.4499	30.0083	29.5125	29.418	30.5084	30.6464	30.3434	30.5292	29.2701
sp|Q9BU76-4|MMTA2_HUMAN Isoform 4 of Multiple myeloma tumor-associated protein 2 OS=Homo sapiens OX=9606 GN=MMTAG2;sp|Q9BU76|MMTA2_HUMAN Multiple myeloma tumor-associated protein 2 OS=Homo sapiens OX=9606 GN=MMTAG2 PE=1 SV=1;sp|Q9BU76-3|MMTA2_HUMAN Isoform	Multiple myeloma tumor-associated protein 2	MMTAG2	+	1.36336	-0.238567		0.236226	-0.0755405		0.780462	-0.157054		0.724709	0.297141	+	3.83465	0.423967	+	1.55923	0.360554				18	18	18	68.8	68.8	68.8	20.536	0	74.086	25197000000	199	Q9BU76-4;Q9BU76;Q9BU76-3;Q9BU76-2	Q9BU76-4;Q9BU76;Q9BU76-3;Q9BU76-2	30.8813	31.5039	30.5831	30.8318	30.8338	30.8227	30.753	30.8832	30.5306	30.1309	30.5555	30.5799	31.3014
sp|P82675|RT05_HUMAN 28S ribosomal protein S5, mitochondrial OS=Homo sapiens OX=9606 GN=MRPS5 PE=1 SV=2;sp|P82675-2|RT05_HUMAN Isoform 2 of 28S ribosomal protein S5, mitochondrial OS=Homo sapiens OX=9606 GN=MRPS5	28S ribosomal protein S5, mitochondrial	MRPS5	+	1.41723	-0.375318	+	1.63833	-0.440853	+	1.99063	-0.408086		0.316357	0.427145		0.177926	0.336004		0.301673	0.381574				8	8	8	21.2	21.2	21.2	48.006	0	9.1347	2299200000	37	P82675;P82675-2	P82675;P82675-2	25.7698	26.6934	25.7552	27.1148	27.8114	26.8891	25.2559	25.7413	27.871	27.2784	27.7371	27.5717	28.023
tr|A0A0A0MRJ3|A0A0A0MRJ3_HUMAN Neuron navigator 1 OS=Homo sapiens OX=9606 GN=NAV1 PE=1 SV=1;sp|Q8NEY1-5|NAV1_HUMAN Isoform 5 of Neuron navigator 1 OS=Homo sapiens OX=9606 GN=NAV1;sp|Q8NEY1-7|NAV1_HUMAN Isoform 7 of Neuron navigator 1 OS=Homo sapiens OX=960	Neuron navigator 1	NAV1	+	1.79863	-1.02839		0.197318	0.377613		0.203757	-0.325386		0.766766	0.584454	+	2.96165	1.68621	+	1.591	1.13533				5	5	5	3.7	3.7	3.7	197.4	0.0019096	1.8317	2335300000	32	A0A0A0MRJ3;Q8NEY1-5;Q8NEY1-7;Q8NEY1-4;Q8NEY1-2;Q8NEY1-3;Q8NEY1;H0Y6F6;Q8NEY1-6	A0A0A0MRJ3;Q8NEY1-5;Q8NEY1-7;Q8NEY1-4;Q8NEY1-2;Q8NEY1-3;Q8NEY1	27.4744	28.4238	26.6604	27.3135	26.917	25.7234	26.7006	26.124	28.7865	25.7198	26.7674	25.8389	27.8794
tr|H0Y6T7|H0Y6T7_HUMAN Nicastrin (Fragment) OS=Homo sapiens OX=9606 GN=NCSTN PE=1 SV=1;sp|Q92542-2|NICA_HUMAN Isoform 2 of Nicastrin OS=Homo sapiens OX=9606 GN=NCSTN;sp|Q92542|NICA_HUMAN Nicastrin OS=Homo sapiens OX=9606 GN=NCSTN PE=1 SV=2;tr|Q5T205|Q5T205	Nicastrin	NCSTN	+	1.33116	0.548706	+	1.74952	0.657177	+	2.39202	0.602942		0.198061	-0.566967		0.226746	0.714938		0.025417	0.0739858				7	7	7	31.3	31.3	31.3	30.045	0	11.191	6827400000	67	H0Y6T7;Q92542-2;Q92542;Q5T205;H0Y3Z4;Q5T209	H0Y6T7;Q92542-2;Q92542;Q5T205;H0Y3Z4	29.9942	29.3399	29.8769	27.292	25.9755	29.2122	29.359	26.8286	28.0221	28.1618	28.2392	27.8178	26.5284
sp|O14777|NDC80_HUMAN Kinetochore protein NDC80 homolog OS=Homo sapiens OX=9606 GN=NDC80 PE=1 SV=1	Kinetochore protein NDC80 homolog	NDC80	+	1.69472	0.484374	+	1.77343	0.393143	+	2.47753	0.438758		0.256825	0.124557		0.394015	0.203118		0.414578	0.163837				22	22	22	35.4	35.4	35.4	73.912	0	38.512	14596000000	120	O14777;I3L4G3;V9GYM9	O14777	29.4598	29.7196	29.2812	29.0486	29.7816	28.9428	29.1522	29.3184	29.8192	29.6513	29.6834	29.5135	29.8914
tr|H0Y886|H0Y886_HUMAN NADH dehydrogenase [ubiquinone] 1 beta subcomplex subunit 5, mitochondrial (Fragment) OS=Homo sapiens OX=9606 GN=NDUFB5 PE=1 SV=1;sp|O43674|NDUB5_HUMAN NADH dehydrogenase [ubiquinone] 1 beta subcomplex subunit 5, mitochondrial OS=Hom	NADH dehydrogenase [ubiquinone] 1 beta subcomplex subunit 5, mitochondrial	NDUFB5	+	3.45186	-0.755461		0.11448	-0.0692883		0.90896	-0.412374		0.204985	-0.260365		0.249728	-0.348182		0.310717	-0.304273		154;177		8	8	8	34	34	34	23.434	0	38.636	24323000000	146	H0Y886;O43674;E7EWP0;O43674-2;H7C568;A0A087WYD0	H0Y886;O43674;E7EWP0;O43674-2	30.938	30.6942	29.708	30.2091	31.1922	30.0312	29.6405	31.0368	30.7965	29.7751	30.2611	30.1822	30.7803
sp|Q9UQ49|NEUR3_HUMAN Sialidase-3 OS=Homo sapiens OX=9606 GN=NEU3 PE=1 SV=1;sp|Q9UQ49-2|NEUR3_HUMAN Isoform 2 of Sialidase-3 OS=Homo sapiens OX=9606 GN=NEU3	Sialidase-3	NEU3	+	1.40091	-1.05256		0.236899	-0.379776		0.78116	-0.716169		NaN	0		NaN	0		NaN	0				3	3	3	16.8	16.8	16.8	48.251	0	46.596	1158700000	6	Q9UQ49;Q9UQ49-2	Q9UQ49;Q9UQ49-2	25.5981	25.8602	26.3333	26.0246	25.7729	26.2836	26.9363	26.6028	26.9295	24.9098	26.7893	27.1901	26.1142
sp|Q14938-5|NFIX_HUMAN Isoform 5 of Nuclear factor 1 X-type OS=Homo sapiens OX=9606 GN=NFIX;sp|Q14938-3|NFIX_HUMAN Isoform 3 of Nuclear factor 1 X-type OS=Homo sapiens OX=9606 GN=NFIX;sp|Q14938-6|NFIX_HUMAN Isoform 6 of Nuclear factor 1 X-type OS=Homo sapi	Nuclear factor 1 X-type;Nuclear factor 1	NFIX	+	2.62865	-0.43458		0.0338021	-0.0178795		0.676222	-0.22623		0.524889	-0.121644		0.252334	-0.118411		0.404025	-0.120028			360	19	19	18	45.2	45.2	45.2	48.692	0	323.31	44305000000	246	Q14938-5;Q14938-3;Q14938-6;Q14938;Q14938-4;C9JWJ8;K7EN08;Q14938-2;K7EJB0;K7ESG9;K7EKH0;K7EMQ5;A0A590UJ82;B1AKN7;A0A590UK09;B1AKN5;B1AKN6;A0A590UK73;S4R308;B1AKN8;A0A087WXP2;S4R3K4;Q5W0Y9;U3KPY9;Q12857-2;Q12857;Q12857-3;O00712-2;Q12857-4	Q14938-5;Q14938-3;Q14938-6;Q14938;Q14938-4;C9JWJ8;K7EN08;Q14938-2;K7EJB0	31.9023	31.7484	31.6342	31.6565	31.9991	31.5987	31.3118	32.0188	31.5707	30.7626	31.1571	31.1471	31.5868
sp|Q969G9|NKD1_HUMAN Protein naked cuticle homolog 1 OS=Homo sapiens OX=9606 GN=NKD1 PE=1 SV=1	Protein naked cuticle homolog 1	NKD1	+	2.05148	-0.417325	+	1.35538	-0.293909	+	2.1279	-0.355617		0.67735	0.216947		0.675395	0.236485		1.08895	0.226716				13	13	13	36.4	36.4	36.4	52.284	0	31.347	18190000000	97	Q969G9	Q969G9	29.8139	29.9421	29.9727	30.0112	29.9799	29.7062	29.8898	30.0858	30.3583	30.2396	30.2373	29.8825	30.1515
sp|Q9BVI4|NOC4L_HUMAN Nucleolar complex protein 4 homolog OS=Homo sapiens OX=9606 GN=NOC4L PE=1 SV=1	Nucleolar complex protein 4 homolog	NOC4L	+	1.52383	0.159824		0.224509	-0.0821071		0.12037	0.0388584		0.622649	-0.173362	+	1.70131	-0.269666	+	1.31199	-0.221514				19	19	19	44.2	44.2	44.2	58.467	0	158.36	72121000000	297	Q9BVI4;F5H303	Q9BVI4	32.5439	32.7742	32.3448	32.2689	32.6904	32.4767	32.5111	32.6388	31.8756	32.4605	32.4336	32.4494	32.1449
tr|A0A0A0MRW6|A0A0A0MRW6_HUMAN Nucleolar protein 6 OS=Homo sapiens OX=9606 GN=NOL6 PE=1 SV=1;sp|Q9H6R4-2|NOL6_HUMAN Isoform 2 of Nucleolar protein 6 OS=Homo sapiens OX=9606 GN=NOL6;sp|Q9H6R4-4|NOL6_HUMAN Isoform 4 of Nucleolar protein 6 OS=Homo sapiens OX=	Nucleolar protein 6	NOL6	+	1.84537	0.158831		0.322705	0.0711088		0.872382	0.11497		0.124642	-0.103598		0.0464224	-0.0376449		0.106413	-0.0706215				45	45	45	39.5	39.5	39.5	112.16	0	261.03	66408000000	525	A0A0A0MRW6;Q9H6R4-2;Q9H6R4-4;Q9H6R4;Q9H6R4-3	A0A0A0MRW6;Q9H6R4-2;Q9H6R4-4;Q9H6R4;Q9H6R4-3	32.6728	32.778	31.9004	31.902	32.6019	31.8454	31.9569	32.5852	31.8241	31.8178	32.0884	32.1512	32.4335
sp|Q9H7Z3|NRDE2_HUMAN Nuclear exosome regulator NRDE2 OS=Homo sapiens OX=9606 GN=NRDE2 PE=1 SV=3	Protein NRDE2 homolog	NRDE2	+	1.52757	-0.136871		1.05182	-0.187203	+	1.43502	-0.162037		0.604747	-0.504083		0.267743	-0.242915		0.491983	-0.373499				5	5	5	5.5	5.5	5.5	132.67	0	9.5815	1277700000	30	Q9H7Z3;H0YJT6	Q9H7Z3	26.6324	27.015	27.0896	25.5003	26.7704	26.7697	25.3092	26.3434	26.8964	26.7357	26.4868	26.6492	26.0343
sp|Q8IXM6|NRM_HUMAN Nurim OS=Homo sapiens OX=9606 GN=NRM PE=1 SV=1;sp|Q8IXM6-2|NRM_HUMAN Isoform 2 of Nurim OS=Homo sapiens OX=9606 GN=NRM;tr|H0Y6T6|H0Y6T6_HUMAN Nurim (Fragment) OS=Homo sapiens OX=9606 GN=NRM PE=1 SV=1	Nurim	NRM	+	2.78259	-2.07197		0.446946	-0.643849	+	1.36831	-1.35791		0.256956	0.808862		0.117775	0.307188		0.257174	0.558025				3	3	3	13	13	13	29.379	0.00066401	2.1902	3961800000	19	Q8IXM6;Q8IXM6-2;H0Y6T6	Q8IXM6;Q8IXM6-2;H0Y6T6	28.6772	24.4863	25.4807	25.2921	25.9248	27.5062	26.5291	25.9828	28.2502	26.523	26.0346	26.0482	25.1881
sp|Q5TFE4|NT5D1_HUMAN 5-nucleotidase domain-containing protein 1 OS=Homo sapiens OX=9606 GN=NT5DC1 PE=1 SV=1;sp|Q5TFE4-2|NT5D1_HUMAN Isoform 2 of 5-nucleotidase domain-containing protein 1 OS=Homo sapiens OX=9606 GN=NT5DC1	5-nucleotidase domain-containing protein 1	NT5DC1	+	1.62218	0.523889		0.548129	0.545937		0.883802	0.534913		NaN	0		NaN	0		NaN	0				7	7	7	20.9	20.9	20.9	51.844	0	12.627	2029200000	44	Q5TFE4;Q5TFE4-2;Q5QPD0;H0YDA5	Q5TFE4;Q5TFE4-2	25.0458	25.5832	25.0362	24.9653	27.0979	26.1717	26.2301	25.4434	26.8109	27.7021	27.7992	25.8647	25.7123
sp|Q14980-2|NUMA1_HUMAN Isoform 2 of Nuclear mitotic apparatus protein 1 OS=Homo sapiens OX=9606 GN=NUMA1;sp|Q14980|NUMA1_HUMAN Nuclear mitotic apparatus protein 1 OS=Homo sapiens OX=9606 GN=NUMA1 PE=1 SV=2;tr|A0A087WY61|A0A087WY61_HUMAN Nuclear mitotic ap	Nuclear mitotic apparatus protein 1	NUMA1	+	1.43159	-0.360461	+	1.85119	-0.68123	+	1.86875	-0.520845		0.597449	-0.482149		0.700216	-0.563587		1.02123	-0.522868				39	39	39	24.2	24.2	24.2	236.51	0	211.59	12609000000	230	Q14980-2;Q14980;A0A087WY61;Q14980-4;Q14980-3;H0YFY6;Q14980-5;K4DIE0;F5H4J1;F5H6Y5	Q14980-2;Q14980;A0A087WY61;Q14980-4;Q14980-3;H0YFY6	28.965	29.3645	29.6173	28.9792	29.5153	29.5622	28.7812	29.393	29.826	30.5317	29.7502	30.1635	27.7648
sp|Q5SWX8-4|ODR4_HUMAN Isoform 4 of Protein odr-4 homolog OS=Homo sapiens OX=9606 GN=ODR4;sp|Q5SWX8|ODR4_HUMAN Protein odr-4 homolog OS=Homo sapiens OX=9606 GN=ODR4 PE=1 SV=1;sp|Q5SWX8-3|ODR4_HUMAN Isoform 3 of Protein odr-4 homolog OS=Homo sapiens OX=9606	Protein odr-4 homolog	ODR4	+	1.84417	-0.273002		0.679447	-0.198815	+	1.30319	-0.235908		0.106074	-0.0859094		0.0366294	-0.0325341		0.0941782	-0.0592217				9	9	9	23.5	23.5	23.5	47.592	0	47.801	14504000000	141	Q5SWX8-4;Q5SWX8;Q5SWX8-3;Q5SWX8-2	Q5SWX8-4;Q5SWX8;Q5SWX8-3;Q5SWX8-2	30.1317	29.979	29.7049	29.3921	30.1747	29.5795	29.3588	29.8812	29.8432	29.9362	29.522	30.16	30.1545
tr|B1ANR0|B1ANR0_HUMAN Polyadenylate-binding protein OS=Homo sapiens OX=9606 GN=PABPC4 PE=1 SV=1;sp|Q13310-2|PABP4_HUMAN Isoform 2 of Polyadenylate-binding protein 4 OS=Homo sapiens OX=9606 GN=PABPC4;sp|Q13310|PABP4_HUMAN Polyadenylate-binding protein 4 OS	Polyadenylate-binding protein;Polyadenylate-binding protein 4	PABPC4	+	1.61176	0.895988		0.169692	0.114371		0.839978	0.505179		NaN	0		NaN	0		NaN	0				9	5	5	18.7	10.6	10.6	67.97	0	7.0239	2384600000	29	B1ANR0;Q13310-2;Q13310;Q13310-3;H0Y5F5;B1ANR1;H0YEU6;H0Y6X6	B1ANR0;Q13310-2;Q13310;Q13310-3;H0Y5F5	26.0785	26.9344	25.1718	26.5172	27.284	26.158	26.0366	25.1791	27.4893	28.2772	28.1986	27.7646	26.3263
sp|P19021-6|AMD_HUMAN Isoform 6 of Peptidyl-glycine alpha-amidating monooxygenase OS=Homo sapiens OX=9606 GN=PAM;sp|P19021|AMD_HUMAN Peptidyl-glycine alpha-amidating monooxygenase OS=Homo sapiens OX=9606 GN=PAM PE=1 SV=2;sp|P19021-5|AMD_HUMAN Isoform 5 of	Peptidyl-glycine alpha-amidating monooxygenase;Peptidylglycine alpha-hydroxylating monooxygenase;Peptidyl-alpha-hydroxyglycine alpha-amidating lyase	PAM	+	1.93236	1.50945		0.296897	0.126686		0.940444	0.818067		NaN	0		NaN	0		NaN	0				4	4	4	6.9	6.9	6.9	106.27	0	5.993	1443900000	17	P19021-6;P19021;P19021-5;P19021-2;P19021-4;P19021-3;H7BYD9;H0Y9I4	P19021-6;P19021;P19021-5;P19021-2;P19021-4;P19021-3;H7BYD9	27.0559	26.8679	27.1273	26.4393	26.5147	26.3274	26.2854	27.6226	27.5451	27.4248	27.41	27.5436	25.3179
sp|Q8N5Y8|PAR16_HUMAN Protein mono-ADP-ribosyltransferase PARP16 OS=Homo sapiens OX=9606 GN=PARP16 PE=1 SV=2;sp|Q8N5Y8-3|PAR16_HUMAN Isoform 3 of Protein mono-ADP-ribosyltransferase PARP16 OS=Homo sapiens OX=9606 GN=PARP16;sp|Q8N5Y8-2|PAR16_HUMAN Isoform 2	Mono [ADP-ribose] polymerase PARP16	PARP16	+	1.39772	-1.5002		0.866971	-1.10185	+	1.8055	-1.30102		0.273514	-0.414254		0.0813326	-0.126906		0.262926	-0.27058				4	4	4	14.6	14.6	14.6	36.382	0	2.654	1914100000	13	Q8N5Y8;Q8N5Y8-3;Q8N5Y8-2;H3BV75	Q8N5Y8;Q8N5Y8-3;Q8N5Y8-2	26.5187	25.7963	25.9337	27.0685	26.3403	26.0195	25.9082	25.8999	27.5371	27.2924	26.2265	27.3734	24.8549
sp|Q9H4Z3|CAPAM_HUMAN mRNA (2-O-methyladenosine-N(6)-)-methyltransferase OS=Homo sapiens OX=9606 GN=PCIF1 PE=1 SV=1	Phosphorylated CTD-interacting factor 1	PCIF1	+	1.89688	-0.51864		0.324119	0.315557		0.103825	-0.101542		NaN	0		NaN	0		NaN	0			514	4	4	4	9.5	9.5	9.5	80.669	0	19.382	1727500000	22	Q9H4Z3;A0A087WWZ2	Q9H4Z3	25.6131	28.0155	26.6824	26.9514	26.4005	25.6635	26.7082	27.0435	26.4275	27.1479	25.4577	27.1516	26.9239
tr|A0A5H1ZRS1|A0A5H1ZRS1_HUMAN Pericentriolar material 1 protein OS=Homo sapiens OX=9606 GN=PCM1 PE=1 SV=1;sp|Q15154-5|PCM1_HUMAN Isoform 5 of Pericentriolar material 1 protein OS=Homo sapiens OX=9606 GN=PCM1;sp|Q15154|PCM1_HUMAN Pericentriolar material 1	Pericentriolar material 1 protein	PCM1	+	4.13563	2.06411		0.568251	0.226997		1.26515	1.14555		0.214488	0.450693		1.10839	-1.68702		0.325049	-0.618162				19	19	19	11.7	11.7	11.7	227.73	0	24.275	4098200000	60	A0A5H1ZRS1;Q15154-5;Q15154;A0A4W8VX11;Q15154-4;Q15154-2;E5RGQ4;E9PGW9;E7EV93;Q15154-3;H0YBA1	A0A5H1ZRS1;Q15154-5;Q15154;A0A4W8VX11;Q15154-4;Q15154-2;E5RGQ4;E9PGW9;E7EV93;Q15154-3	27.5899	25.8101	26.9253	26.7462	29.3062	28.1779	28.9902	29.1482	28.4828	28.5791	28.6037	28.2849	28.5234
sp|Q14432|PDE3A_HUMAN cGMP-inhibited 3,5-cyclic phosphodiesterase A OS=Homo sapiens OX=9606 GN=PDE3A PE=1 SV=3	cGMP-inhibited 3,5-cyclic phosphodiesterase A	PDE3A	+	1.85778	-0.324747		0.315038	-0.113477		0.915513	-0.219112		0.0209312	0.00782919	+	1.98528	-0.486383		0.687112	-0.239277				15	15	14	22.4	22.4	21.6	124.98	0	128.86	21709000000	161	Q14432	Q14432	30.7064	30.6453	30.6905	31.1011	31.1255	31.6118	31.1806	31.2022	30.7221	30.0465	30.5366	30.339	30.7564
sp|Q15084-3|PDIA6_HUMAN Isoform 3 of Protein disulfide-isomerase A6 OS=Homo sapiens OX=9606 GN=PDIA6;sp|Q15084|PDIA6_HUMAN Protein disulfide-isomerase A6 OS=Homo sapiens OX=9606 GN=PDIA6 PE=1 SV=1;sp|Q15084-4|PDIA6_HUMAN Isoform 4 of Protein disulfide-isom	Protein disulfide-isomerase A6	PDIA6	+	1.54727	-0.429684		0.850619	-0.210819	+	1.41683	-0.320252		0.14267	0.0890627		0.0478178	-0.0390358		0.0397991	0.0250134				12	12	12	30.2	30.2	30.2	47.837	0	47.134	13943000000	131	Q15084-3;Q15084;Q15084-4;Q15084-5;Q15084-2	Q15084-3;Q15084;Q15084-4;Q15084-5;Q15084-2	29.9764	29.7407	29.8706	29.2599	30.051	29.8214	29.2235	30.2641	29.4531	29.7687	29.7502	29.9249	29.9916
tr|A0A087WXK2|A0A087WXK2_HUMAN Retrotransposon-derived protein PEG10 OS=Homo sapiens OX=9606 GN=PEG10 PE=1 SV=1;tr|A0A087WUL4|A0A087WUL4_HUMAN Retrotransposon-derived protein PEG10 OS=Homo sapiens OX=9606 GN=PEG10 PE=1 SV=1;tr|A0A087WX23|A0A087WX23_HUMAN R	Retrotransposon-derived protein PEG10	PEG10	+	2.00066	1.37914		0.903856	0.45721	+	1.46699	0.918173	+	3.77997	2.76497		0.173605	0.111378		1.0354	1.43817				9	9	9	15.6	15.6	15.6	80.101	0	243.83	3278400000	80	A0A087WXK2;A0A087WUL4;A0A087WX23;Q86TG7;A0A087WZG9;B4DSP0;Q86TG7-2;A0A087WYS2	A0A087WXK2;A0A087WUL4;A0A087WX23;Q86TG7;A0A087WZG9;B4DSP0;Q86TG7-2	27.084	25.6467	26.1789	26.1383	29.3144	29.1305	28.8268	28.3904	28.1323	27.5243	27.8968	27.3466	29.0152
tr|A0A2R8Y891|A0A2R8Y891_HUMAN ATP-dependent 6-phosphofructokinase OS=Homo sapiens OX=9606 GN=PFKM PE=1 SV=1;sp|P08237|PFKAM_HUMAN ATP-dependent 6-phosphofructokinase, muscle type OS=Homo sapiens OX=9606 GN=PFKM PE=1 SV=2;sp|P08237-3|PFKAM_HUMAN Isoform 3	ATP-dependent 6-phosphofructokinase, muscle type	PFKM	+	1.42324	-0.564358		0.769263	-0.27623		1.26124	-0.420294	+	1.38213	0.428826	+	1.73112	-0.38569		0.0292658	0.0215678				15	15	13	19.6	19.6	17.6	96.907	0	25.433	12345000000	148	A0A2R8Y891;P08237;P08237-3;F8VZI0;P08237-2;F8VP00;H0YHB8;F8VW30;F8VX13;F8VZQ1	A0A2R8Y891;P08237;P08237-3;F8VZI0;P08237-2	29.2376	28.9414	29.6436	29.4149	30.0727	30.2746	29.8778	30.2704	29.8076	29.3171	30.0213	29.9086	29.8015
sp|O00264|PGRC1_HUMAN Membrane-associated progesterone receptor component 1 OS=Homo sapiens OX=9606 GN=PGRMC1 PE=1 SV=3;sp|O00264-2|PGRC1_HUMAN Isoform 2 of Membrane-associated progesterone receptor component 1 OS=Homo sapiens OX=9606 GN=PGRMC1	Membrane-associated progesterone receptor component 1	PGRMC1	+	1.5264	-0.464735		0.883958	-0.260538	+	1.72498	-0.362637		0.203132	-0.120736		0.0477918	-0.0511417		0.120296	-0.0859389			181	18	18	18	52.8	52.8	52.8	21.671	0	323.31	255080000000	390	O00264;O00264-2	O00264;O00264-2	33.832	33.6106	33.2265	33.2174	33.835	33.0608	32.6555	34.0568	34.4198	34.1898	34.298	34.1593	33.4712
sp|Q8IWS0-5|PHF6_HUMAN Isoform 5 of PHD finger protein 6 OS=Homo sapiens OX=9606 GN=PHF6;sp|Q8IWS0|PHF6_HUMAN PHD finger protein 6 OS=Homo sapiens OX=9606 GN=PHF6 PE=1 SV=1	PHD finger protein 6	PHF6	+	1.48896	-0.462887		0.185744	-0.154607		0.661406	-0.308747		0.24588	-0.114668		0.212117	-0.103925		0.312349	-0.109297			120;121;158;159;160;165;169	25	25	4	59.5	59.5	8.5	37.628	0	323.31	54276000000	418	Q8IWS0-5;Q8IWS0	Q8IWS0-5;Q8IWS0	31.6247	31.24	31.5604	31.7794	31.4901	31.2154	31.7529	31.7032	32.3832	31.0821	31.8807	31.445	31.2478
sp|Q99959-2|PKP2_HUMAN Isoform 1 of Plakophilin-2 OS=Homo sapiens OX=9606 GN=PKP2;sp|Q99959|PKP2_HUMAN Plakophilin-2 OS=Homo sapiens OX=9606 GN=PKP2 PE=1 SV=2	Plakophilin-2	PKP2	+	1.77263	-3.19677	+	4.37497	-4.4226	+	3.27385	-3.80968		0.373703	-0.640461		NaN	0		0.260907	-0.426681				3	3	3	6.3	6.3	6.3	92.755	0	3.5149	10375000000	8	Q99959-2;Q99959	Q99959-2;Q99959	25.8036	26.6366	28.0454	25.6095	25.0553	27.6736	24.8683	26.7876	29.7823	31.109	30.7273	30.878	26.4203
sp|Q15149-3|PLEC_HUMAN Isoform 3 of Plectin OS=Homo sapiens OX=9606 GN=PLEC;sp|Q15149-2|PLEC_HUMAN Isoform 2 of Plectin OS=Homo sapiens OX=9606 GN=PLEC;tr|H0YDN1|H0YDN1_HUMAN Plectin OS=Homo sapiens OX=9606 GN=PLEC PE=1 SV=9	Plectin	PLEC	+	1.33152	1.68587	+	1.41798	1.79793	+	2.39234	1.7419		NaN	0		NaN	0		NaN	0		1420;2564;2815;3076;3474;3809	4270;4271;4272	382	2	2	63.2	0.2	0.2	518.03	0.010009	1.131	144000000	11	Q15149-3;Q15149-2;H0YDN1;E9PMV1	Q15149-3;Q15149-2;H0YDN1	26.1606	25.6723	27.3587	26.6554	25.193	25.4036	25.8025	25.9798	24.5387	23.9514	23.6668	24.0275	25.1499
sp|Q15149|PLEC_HUMAN Plectin OS=Homo sapiens OX=9606 GN=PLEC PE=1 SV=3;sp|Q15149-7|PLEC_HUMAN Isoform 7 of Plectin OS=Homo sapiens OX=9606 GN=PLEC;sp|Q15149-8|PLEC_HUMAN Isoform 8 of Plectin OS=Homo sapiens OX=9606 GN=PLEC;sp|Q15149-9|PLEC_HUMAN Isoform 9	Plectin	PLEC	+	3.00797	-0.149267	+	2.4442	-0.168335	+	3.60981	-0.158801		0.164204	-0.0623093		0.305411	-0.102		0.303498	-0.0821548		1534;2678;2929;3190;3588;3923	4384;4385;4386	389	389	9	63.1	63.1	1.7	531.78	0	323.31	695260000000	4433	Q15149;Q15149-7;Q15149-8;Q15149-9;Q15149-5;Q15149-6;E9PKG0;E9PQ28;E9PIA2	Q15149;Q15149-7;Q15149-8;Q15149-9;Q15149-5;Q15149-6	35.5201	35.5238	35.1703	35.1728	35.5654	35.3356	35.1498	35.4949	35.5805	35.4712	35.4841	35.6052	35.4306
sp|Q9H9Y6|RPA2_HUMAN DNA-directed RNA polymerase I subunit RPA2 OS=Homo sapiens OX=9606 GN=POLR1B PE=1 SV=2;sp|Q9H9Y6-3|RPA2_HUMAN Isoform 3 of DNA-directed RNA polymerase I subunit RPA2 OS=Homo sapiens OX=9606 GN=POLR1B;sp|Q9H9Y6-5|RPA2_HUMAN Isoform 5 of	DNA-directed RNA polymerase I subunit RPA2	POLR1B	+	1.32619	0.317197		1.03603	0.229128	+	1.49532	0.273163		0.271495	-0.702142		0.154673	-0.503816		0.246974	-0.602979				14	14	14	13.2	13.2	13.2	128.23	0	19.087	6812800000	83	Q9H9Y6;Q9H9Y6-3;Q9H9Y6-5;Q9H9Y6-2;Q9H9Y6-4;H7C0D9;C9JS83;F8WDS4;F8WAK7;F8WBB9;F8WCS3;C9JJG2	Q9H9Y6;Q9H9Y6-3;Q9H9Y6-5;Q9H9Y6-2;Q9H9Y6-4	29.111	29.1066	26.2838	26.0132	29.2631	25.7953	25.363	29.2999	28.5376	28.8012	28.8772	28.9889	28.7799
sp|Q5H9R7|PP6R3_HUMAN Serine/threonine-protein phosphatase 6 regulatory subunit 3 OS=Homo sapiens OX=9606 GN=PPP6R3 PE=1 SV=2;sp|Q5H9R7-2|PP6R3_HUMAN Isoform 2 of Serine/threonine-protein phosphatase 6 regulatory subunit 3 OS=Homo sapiens OX=9606 GN=PPP6R3	Serine/threonine-protein phosphatase 6 regulatory subunit 3	PPP6R3	+	1.47298	0.474399		0.0200109	0.0155306		0.532321	0.244965		0.0428991	-0.0247889		0.973815	0.385469		0.442915	0.18034		226	617	34	34	34	40.1	40.1	40.1	97.668	0	323.31	106060000000	442	Q5H9R7;Q5H9R7-2;Q5H9R7-6;E9PKF6;H7BXH2;Q5H9R7-5;Q5H9R7-4;Q5H9R7-3;H0YEN2;E9PQP7;E9PK08;H0YDW1;E9PNN8;H0YEV0;E9PKG4;H0YDK9;E9PJD8	Q5H9R7;Q5H9R7-2;Q5H9R7-6;E9PKF6;H7BXH2;Q5H9R7-5;Q5H9R7-4;Q5H9R7-3;H0YEN2;E9PQP7	31.9958	31.635	31.9792	32.0742	31.6171	31.6716	31.5353	31.2192	32.4598	33.318	33.3118	33.2435	32.0174
sp|Q13200|PSMD2_HUMAN 26S proteasome non-ATPase regulatory subunit 2 OS=Homo sapiens OX=9606 GN=PSMD2 PE=1 SV=3;sp|Q13200-3|PSMD2_HUMAN Isoform 3 of 26S proteasome non-ATPase regulatory subunit 2 OS=Homo sapiens OX=9606 GN=PSMD2;sp|Q13200-2|PSMD2_HUMAN Iso	26S proteasome non-ATPase regulatory subunit 2	PSMD2	+	1.46363	0.347984		0.0211956	0.00836706		0.69655	0.178175		0.11578	-0.114333		0.641136	-0.494853		0.523636	-0.304593				21	21	21	30.1	30.1	30.1	100.2	0	165.34	25008000000	220	Q13200;Q13200-3;Q13200-2;C9JPC0;H7C2Q3;H7C1H2;F8WBS8	Q13200;Q13200-3;Q13200-2	30.1658	30.08	30.4829	30.5062	30.6844	30.3716	30.7934	30.9076	30.7764	30.7063	30.9023	30.8847	29.1471
tr|E7EPS8|E7EPS8_HUMAN Receptor-type tyrosine-protein phosphatase mu OS=Homo sapiens OX=9606 GN=PTPRM PE=1 SV=2;sp|P28827|PTPRM_HUMAN Receptor-type tyrosine-protein phosphatase mu OS=Homo sapiens OX=9606 GN=PTPRM PE=1 SV=2;sp|P28827-2|PTPRM_HUMAN Isoform 2	Protein-tyrosine-phosphatase;Receptor-type tyrosine-protein phosphatase mu	PTPRM	+	1.49925	-0.692077		0.469287	-0.261694		1.16409	-0.476886		0.133378	-0.244666		NaN	0		0.0208452	0.0310304		1;7		7	7	5	5.8	5.8	4.9	157.07	0	8.8594	5738900000	49	E7EPS8;P28827;P28827-2;Q49AC9;J3KT55;A0A087WY22;A0A087X1X2;B1AJS0;B1AJR6;B1AJR8;B1AJR9;A0A075B6H0;O14522;O14522-1	E7EPS8;P28827;P28827-2	25.569	28.2776	25.9052	25.2473	25.0883	26.2201	25.9388	25.5464	28.3579	28.5205	28.8855	29.104	26.1349
sp|P61026|RAB10_HUMAN Ras-related protein Rab-10 OS=Homo sapiens OX=9606 GN=RAB10 PE=1 SV=1	Ras-related protein Rab-10	RAB10	+	2.52763	0.25154		0.999925	0.0933266	+	1.79775	0.172433		0.656456	-0.336971	+	1.30496	-0.518541	+	1.44453	-0.427756				13	12	10	53	47.5	44	22.541	0	44.273	66085000000	106	P61026	P61026	31.7391	31.2269	31.7942	31.3737	31.5603	31.7205	31.7607	31.8188	32.2788	32.4251	32.3781	32.3861	30.59
sp|P61106|RAB14_HUMAN Ras-related protein Rab-14 OS=Homo sapiens OX=9606 GN=RAB14 PE=1 SV=4;tr|X6RFL8|X6RFL8_HUMAN Ras-related protein Rab-14 (Fragment) OS=Homo sapiens OX=9606 GN=RAB14 PE=1 SV=1	Ras-related protein Rab-14	RAB14	+	1.66797	0.234912		1.20633	0.181221	+	2.02041	0.208066		0.508865	-0.215599		0.102089	-0.063838		0.310786	-0.139719				20	20	20	80	80	80	23.897	0	323.31	118880000000	383	P61106;X6RFL8	P61106;X6RFL8	32.6593	32.5888	33.0776	33.277	32.3844	33.1135	33.0975	32.4002	32.815	32.9631	32.8298	33.0496	32.5306
sp|Q9H0U4|RAB1B_HUMAN Ras-related protein Rab-1B OS=Homo sapiens OX=9606 GN=RAB1B PE=1 SV=1;tr|E9PLD0|E9PLD0_HUMAN Ras-related protein Rab-1B OS=Homo sapiens OX=9606 GN=RAB1B PE=1 SV=1	Ras-related protein Rab-1B	RAB1B	+	2.31531	0.321195		0.842615	0.113259	+	1.69944	0.217227		0.225325	0.111763		0.406193	-0.148695		0.0378735	-0.0184662		1;163;165;173		20	9	9	90	50.7	50.7	22.171	0	75.672	108240000000	249	Q9H0U4;E9PLD0;Q92928	Q9H0U4;E9PLD0	31.5983	31.7385	32.1978	32.2789	32.3366	32.3422	32.3238	31.8527	32.9054	33.014	32.8692	32.9715	32.1733
sp|Q9UL25|RAB21_HUMAN Ras-related protein Rab-21 OS=Homo sapiens OX=9606 GN=RAB21 PE=1 SV=3	Ras-related protein Rab-21	RAB21	+	1.54345	0.226641		0.279845	-0.0942526		0.193586	0.0661943		0.115024	-0.0767937		0.375681	0.206421		0.116551	0.0648136		180		15	15	15	52.4	52.4	52.4	24.347	0	165.93	37229000000	239	Q9UL25	Q9UL25	30.9129	30.6913	31.3586	31.3635	30.436	31.0443	31.064	30.6492	31.0794	31.676	31.596	31.5805	30.9073
sp|Q9UL26|RB22A_HUMAN Ras-related protein Rab-22A OS=Homo sapiens OX=9606 GN=RAB22A PE=1 SV=2	Ras-related protein Rab-22A	RAB22A	+	2.55636	-0.738723	+	1.50945	-0.407697	+	2.56613	-0.57321		NaN	0		NaN	0		NaN	0				6	5	5	46.4	40.7	40.7	21.855	0	16.47	4128400000	28	Q9UL26	Q9UL26	27.0372	26.4118	26.5135	25.3336	27.2504	25.563	25.8211	26.3632	28.314	28.6607	28.5732	28.479	26.2403
sp|Q13637|RAB32_HUMAN Ras-related protein Rab-32 OS=Homo sapiens OX=9606 GN=RAB32 PE=1 SV=3	Ras-related protein Rab-32	RAB32	+	2.77536	0.556515		0.211034	0.165311		0.788742	0.360913		0.149687	-0.0742326		0.0968231	0.0805435		0.00501154	0.00315547				11	11	10	60	60	55.1	24.997	0	62.056	25911000000	148	Q13637;P57729	Q13637	29.7858	30.0552	29.8528	30.0711	29.2558	30.0354	30.3518	29.5027	30.0219	31.2815	31.0599	31.2919	29.7861
sp|P20336|RAB3A_HUMAN Ras-related protein Rab-3A OS=Homo sapiens OX=9606 GN=RAB3A PE=1 SV=1;tr|S4R3Q3|S4R3Q3_HUMAN Ras-related protein Rab-3A OS=Homo sapiens OX=9606 GN=RAB3A PE=1 SV=1	Ras-related protein Rab-3A	RAB3A	+	1.69423	0.96533		0.499208	0.403253		1.11182	0.684291		NaN	0		NaN	0		NaN	0				3	2	2	17.7	14.1	14.1	24.984	0	47.232	1561700000	18	P20336;S4R3Q3	P20336;S4R3Q3	24.7465	26.8706	25.4885	27.8862	27.3011	26.3444	25.799	24.8829	26.6744	26.1656	27.642	27.4869	26.3052
sp|Q9H2M9|RBGPR_HUMAN Rab3 GTPase-activating protein non-catalytic subunit OS=Homo sapiens OX=9606 GN=RAB3GAP2 PE=1 SV=1	Rab3 GTPase-activating protein non-catalytic subunit	RAB3GAP2	+	1.45161	0.344492		0.249082	-0.133714		0.207369	0.105389		0.18148	0.107655		0.651632	0.944457		0.460879	0.526056				23	23	23	19.1	19.1	19.1	155.98	0	149.3	17400000000	166	Q9H2M9	Q9H2M9	29.8407	29.6946	29.0626	29.4344	29.2899	29.0709	26.6719	29.6522	29.995	30.7316	30.5577	30.9249	30.0372
sp|P20340-2|RAB6A_HUMAN Isoform 2 of Ras-related protein Rab-6A OS=Homo sapiens OX=9606 GN=RAB6A;sp|P20340|RAB6A_HUMAN Ras-related protein Rab-6A OS=Homo sapiens OX=9606 GN=RAB6A PE=1 SV=3;sp|P20340-4|RAB6A_HUMAN Isoform 4 of Ras-related protein Rab-6A OS=	Ras-related protein Rab-6A	RAB6A	+	1.47104	0.210364		0.838182	0.176147	+	1.33988	0.193255		0.0529126	0.0218573		0.0737201	0.0276165		0.0861299	0.0247369		122		26	26	8	72.6	72.6	24	23.548	0	135.71	158600000000	440	P20340-2;P20340;P20340-4;J3KR73;P20340-3;Q9NRW1-2;F5H3K7;C9JU14;F5GX61;C9JB90	P20340-2;P20340;P20340-4	32.786	32.721	33.1015	32.8733	32.9059	32.919	32.9529	32.6809	33.0539	33.5068	33.3999	33.4112	32.7413
sp|P51149|RAB7A_HUMAN Ras-related protein Rab-7a OS=Homo sapiens OX=9606 GN=RAB7A PE=1 SV=1;tr|C9J8S3|C9J8S3_HUMAN Ras-related protein Rab-7a OS=Homo sapiens OX=9606 GN=RAB7A PE=1 SV=1;tr|C9J4V0|C9J4V0_HUMAN Ras-related protein Rab-7a OS=Homo sapiens OX=96	Ras-related protein Rab-7a	RAB7A	+	1.5295	0.165713	+	2.18894	0.161751	+	2.39312	0.163732		0.0917081	-0.0255356		0.115264	-0.0272207		0.122724	-0.0263782		25;51		19	19	19	78.7	78.7	78.7	23.489	0	323.31	209920000000	429	P51149;C9J8S3;C9J4V0;C9J592;C9J4S4;C9IZZ0;C9J7D1	P51149;C9J8S3;C9J4V0;C9J592;C9J4S4;C9IZZ0	33.7543	33.6664	34.0055	33.9885	33.7526	33.8127	34.0549	33.8013	33.9058	33.8526	33.876	33.7647	33.8928
sp|P63000|RAC1_HUMAN Ras-related C3 botulinum toxin substrate 1 OS=Homo sapiens OX=9606 GN=RAC1 PE=1 SV=1;sp|P63000-2|RAC1_HUMAN Isoform B of Ras-related C3 botulinum toxin substrate 1 OS=Homo sapiens OX=9606 GN=RAC1;tr|B1AH77|B1AH77_HUMAN Ras-related C3 b	Ras-related C3 botulinum toxin substrate 1;Ras-related C3 botulinum toxin substrate 2	RAC1;RAC2	+	1.92977	-0.193331		1.14214	-0.150456	+	1.96546	-0.171894		0.15826	0.111209		0.193121	0.159021		0.232582	0.135115		145		9	9	9	27.1	27.1	27.1	21.45	0	22.495	60823000000	183	P63000;P63000-2;B1AH77;B1AH80;P15153;B1AH78;J3KSC4;J3QLK0;P60763	P63000;P63000-2;B1AH77;B1AH80;P15153;B1AH78	31.2369	31.2023	30.627	30.8135	31.1844	30.443	30.6234	31.4376	32.0937	32.2838	32.3224	32.3598	31.525
sp|Q92878|RAD50_HUMAN DNA repair protein RAD50 OS=Homo sapiens OX=9606 GN=RAD50 PE=1 SV=1;tr|A0A1W2PQ90|A0A1W2PQ90_HUMAN Zinc-hook domain-containing protein OS=Homo sapiens OX=9606 PE=4 SV=2;sp|Q92878-3|RAD50_HUMAN Isoform 3 of DNA repair protein RAD50 OS=	DNA repair protein RAD50	RAD50	+	1.35061	-1.20851	+	1.5474	-1.35593	+	2.56267	-1.28222		NaN	0		0.440794	-0.470058		0.605631	-0.414618				7	7	7	5.6	5.6	5.6	153.89	0	5.6429	2158800000	15	Q92878;A0A1W2PQ90;Q92878-3;Q92878-2;A0A494C1B7;E7ESD9;A0A494BZX5;A0A494C122;E7EN38;A0A494BZW0;E9PM98;A0A494C0Y7	Q92878;A0A1W2PQ90;Q92878-3;Q92878-2;A0A494C1B7	26.3252	27.0698	26.5706	26.7178	26.6264	27.3733	25.6178	27.5094	27.514	27.4508	27.2655	27.4139	26.655
sp|P54136|SYRC_HUMAN Arginine--tRNA ligase, cytoplasmic OS=Homo sapiens OX=9606 GN=RARS1 PE=1 SV=2	Arginine--tRNA ligase, cytoplasmic	RARS	+	2.14516	0.203934		0.671639	0.103047	+	1.4305	0.153491		0.896055	0.0514154	+	1.39789	0.136388		1.26384	0.0939016		342;463;523;554		63	63	11	65.2	65.2	10.3	75.378	0	323.31	687720000000	1169	P54136;E5RJM9;E5RH09;E5RI24	P54136	35.2011	35.2279	35.253	35.2654	35.0445	35.1353	35.2665	35.161	35.3209	35.628	35.5663	35.5815	35.3211
tr|A0A087WZ13|A0A087WZ13_HUMAN Ribonucleoprotein PTB-binding 1 OS=Homo sapiens OX=9606 GN=RAVER1 PE=1 SV=1;tr|E9PAU2|E9PAU2_HUMAN Ribonucleoprotein PTB-binding 1 OS=Homo sapiens OX=9606 GN=RAVER1 PE=1 SV=1;sp|Q8IY67-2|RAVR1_HUMAN Isoform 2 of Ribonucleopro	Ribonucleoprotein PTB-binding 1	RAVER1	+	1.46718	-0.190663		0.963325	-0.282783		1.22355	-0.236723		0.687253	-0.220798	+	1.46771	-0.520198	+	1.42902	-0.370498			14	16	16	16	39.8	39.8	39.8	77.843	0	92.841	10883000000	144	A0A087WZ13;E9PAU2;Q8IY67-2;Q8IY67;K7EKR9;Q8IY67-3;K7EQG2	A0A087WZ13;E9PAU2;Q8IY67-2;Q8IY67	29.2561	29.145	29.3464	29.2718	29.4925	29.2679	29.6307	29.8258	29.0717	29.6948	29.4308	29.6834	28.589
sp|Q8IZV5|RDH10_HUMAN Retinol dehydrogenase 10 OS=Homo sapiens OX=9606 GN=RDH10 PE=1 SV=1;tr|E5RK48|E5RK48_HUMAN Retinol dehydrogenase 10 OS=Homo sapiens OX=9606 GN=RDH10 PE=1 SV=1	Retinol dehydrogenase 10	RDH10	+	1.93381	0.415975		0.50566	0.312776		1.04841	0.364375		0.81247	1.29458		0.793919	1.8922		0.954879	1.59339				4	4	4	12.3	12.3	12.3	38.087	0	6.7364	7746000000	46	Q8IZV5;E5RK48	Q8IZV5;E5RK48	27.6868	28.6101	26.3223	25.9079	24.5517	26.4811	29.5351	25.5686	28.2261	29.1301	29.2978	29.3368	28.5241
sp|Q8TC12|RDH11_HUMAN Retinol dehydrogenase 11 OS=Homo sapiens OX=9606 GN=RDH11 PE=1 SV=2;sp|Q8TC12-2|RDH11_HUMAN Isoform 2 of Retinol dehydrogenase 11 OS=Homo sapiens OX=9606 GN=RDH11;sp|Q8TC12-3|RDH11_HUMAN Isoform 3 of Retinol dehydrogenase 11 OS=Homo s	Retinol dehydrogenase 11	RDH11	+	2.21093	0.447001		0.736777	0.255288	+	1.57915	0.351145		0.294875	0.0778494		0.589525	0.185395		0.613406	0.131622				24	24	24	51.6	51.6	51.6	35.386	0	323.31	243000000000	459	Q8TC12;Q8TC12-2;Q8TC12-3;G3V2G6;G3V234;H0YIZ8;H0YJ46;Q96NR8	Q8TC12;Q8TC12-2;Q8TC12-3;G3V2G6	33.9495	34.0066	33.9445	34.0933	33.6054	34.0827	34.004	33.8717	33.6303	34.2194	34.2634	34.2058	33.9563
sp|Q96HR9-2|REEP6_HUMAN Isoform 2 of Receptor expression-enhancing protein 6 OS=Homo sapiens OX=9606 GN=REEP6;sp|Q96HR9|REEP6_HUMAN Receptor expression-enhancing protein 6 OS=Homo sapiens OX=9606 GN=REEP6 PE=1 SV=2;tr|A8MXN1|A8MXN1_HUMAN Receptor expressio	Receptor expression-enhancing protein 6;Receptor expression-enhancing protein	REEP6	+	1.65251	-0.399297	+	1.83886	-0.361706	+	2.56421	-0.380502		NaN	0		NaN	0		NaN	0				4	4	4	22.3	22.3	22.3	20.733	0	5.9066	2638800000	37	Q96HR9-2;Q96HR9;A8MXN1	Q96HR9-2;Q96HR9;A8MXN1	25.62	25.888	26.781	26.1716	26.6954	24.8705	24.3218	26.0141	27.8457	27.945	27.6723	27.77	25.2687
tr|A0A087WXU0|A0A087WXU0_HUMAN Required for meiotic nuclear division protein 1 homolog OS=Homo sapiens OX=9606 GN=RMND1 PE=1 SV=1;tr|A0A2R8Y4J4|A0A2R8Y4J4_HUMAN Required for meiotic nuclear division protein 1 homolog OS=Homo sapiens OX=9606 GN=RMND1 PE=1 S	Required for meiotic nuclear division protein 1 homolog	RMND1	+	2.12467	0.185274		0.127687	-0.0759892		0.124627	0.0546424		0.785484	0.188408	+	2.98638	0.809925	+	1.42355	0.499166				11	11	11	41.6	41.6	41.6	32.26	0	60.225	11593000000	95	A0A087WXU0;A0A2R8Y4J4;Q9NWS8;Q9NWS8-2;A0A2R8Y4P5;A0A2R8YFC3	A0A087WXU0;A0A2R8Y4J4;Q9NWS8;Q9NWS8-2;A0A2R8Y4P5	29.3779	29.5871	29.6695	29.9404	28.8989	29.4071	28.9915	28.7915	29.0654	30.1148	29.7999	29.7179	29.8668
sp|Q5XPI4|RN123_HUMAN E3 ubiquitin-protein ligase RNF123 OS=Homo sapiens OX=9606 GN=RNF123 PE=1 SV=1;sp|Q5XPI4-2|RN123_HUMAN Isoform 2 of E3 ubiquitin-protein ligase RNF123 OS=Homo sapiens OX=9606 GN=RNF123;tr|C9JS59|C9JS59_HUMAN E3 ubiquitin-protein ligas	E3 ubiquitin-protein ligase RNF123	RNF123	+	1.35678	-0.452568		1.2335	-0.462903	+	2.094	-0.457735		0.806403	-1.1515		0.634878	-1.01069		1.18871	-1.08109				29	29	29	23.4	23.4	23.4	148.51	0	283.14	23102000000	194	Q5XPI4;Q5XPI4-2;C9JS59;C9J266;F8WB91;C9JN91;C9JI97	Q5XPI4;Q5XPI4-2;C9JS59;C9J266	28.6181	29.0858	28.6771	29.2287	28.6368	27.946	29.1301	29.3338	31.2746	31.07	30.8284	30.8462	28.3087
sp|Q15287|RNPS1_HUMAN RNA-binding protein with serine-rich domain 1 OS=Homo sapiens OX=9606 GN=RNPS1 PE=1 SV=1;tr|H3BTC0|H3BTC0_HUMAN RNA-binding protein with serine-rich domain 1 (Fragment) OS=Homo sapiens OX=9606 GN=RNPS1 PE=1 SV=1;tr|H3BMM9|H3BMM9_HUMAN	RNA-binding protein with serine-rich domain 1	RNPS1	+	1.84468	0.658794		0.388199	0.128532		1.07224	0.393663		0.271464	-0.656726		0.62034	-1.24667		0.659723	-0.951696				12	12	12	35.4	35.4	35.4	34.208	0	76.189	12890000000	129	Q15287;H3BTC0;H3BMM9;H3BV80;Q15287-2;Q15287-3;H3BPG5;H3BMS0;H3BNU7;H3BUL0;H3BRK4;H3BTV0;H3BUG0;H3BTR6;H3BP82;H3BNI3;H3BTY0	Q15287;H3BTC0;H3BMM9;H3BV80;Q15287-2;Q15287-3;H3BPG5;H3BMS0	29.2203	28.8426	30.5288	30.5785	29.6469	30.8421	31.0589	29.982	29.7444	30.1601	30.0871	30.1598	26.6717
sp|P62906|RL10A_HUMAN 60S ribosomal protein L10a OS=Homo sapiens OX=9606 GN=RPL10A PE=1 SV=2	60S ribosomal protein L10a	RPL10A	+	2.99367	-0.41579	+	1.87399	-0.264654	+	3.08586	-0.340222		0.329673	-0.101782		0.28854	0.0984831		0.00457474	-0.00164938		85;144		13	13	13	37.8	37.8	37.8	24.831	0	31.417	169200000000	271	P62906	P62906	32.5047	32.5393	32.4266	32.1837	32.2538	32.0341	32.0966	32.4687	33.5508	33.7091	33.6601	33.808	32.5023
sp|P46783|RS10_HUMAN 40S ribosomal protein S10 OS=Homo sapiens OX=9606 GN=RPS10 PE=1 SV=1;tr|F6U211|F6U211_HUMAN 40S ribosomal protein S10 OS=Homo sapiens OX=9606 GN=RPS10 PE=4 SV=1;tr|A0A2R8Y7H1|A0A2R8Y7H1_HUMAN 40S ribosomal protein S10 OS=Homo sapiens O	40S ribosomal protein S10	RPS10;RPS10-NUDT3	+	3.23987	1.37541		0.56058	-0.277887		0.538007	0.548762	+	4.78384	2.74153	+	2.39881	1.00909	+	2.42212	1.87531		29		7	7	7	30.9	30.9	30.9	18.898	0	14.892	11038000000	75	P46783;F6U211;A0A2R8Y7H1;A0A2R8YFH6;A0A1W2PQS6;S4R435;A0A2R8Y6L3;Q9NQ39	P46783;F6U211;A0A2R8Y7H1;A0A2R8YFH6;A0A1W2PQS6;S4R435	26.6411	26.5953	26.5123	26.298	28.1168	28.4039	28.3715	28.0844	30.061	30.8327	30.0214	30.1374	29.0744
sp|P60866-2|RS20_HUMAN Isoform 2 of 40S ribosomal protein S20 OS=Homo sapiens OX=9606 GN=RPS20;sp|P60866|RS20_HUMAN 40S ribosomal protein S20 OS=Homo sapiens OX=9606 GN=RPS20 PE=1 SV=1	40S ribosomal protein S20	RPS20	+	6.18752	2.62111	+	3.48362	0.673266	+	1.91118	1.64719	+	4.55113	3.28148	+	1.76551	2.6523	+	3.29347	2.96689	8			7	7	3	42.3	42.3	14.8	16.005	0	11.496	8881300000	62	P60866-2;P60866;G3XAN0	P60866-2;P60866	26.2538	26.2771	25.6329	26.6544	27.711	25.1585	28.5671	25.8983	29.4245	29.5534	29.4394	29.5663	29.6374
sp|P23396|RS3_HUMAN 40S ribosomal protein S3 OS=Homo sapiens OX=9606 GN=RPS3 PE=1 SV=2;tr|E9PL09|E9PL09_HUMAN 40S ribosomal protein S3 OS=Homo sapiens OX=9606 GN=RPS3 PE=1 SV=1;sp|P23396-2|RS3_HUMAN Isoform 2 of 40S ribosomal protein S3 OS=Homo sapiens OX=	40S ribosomal protein S3	RPS3	+	3.54972	1.58985	+	2.17627	0.981409	+	3.42869	1.28563	+	4.31308	2.57231	+	5.69593	1.87734	+	5.23335	2.22482	214	157;189;236		25	25	25	77	77	77	26.688	0	232.57	54563000000	255	P23396;E9PL09;P23396-2;E9PPU1;F2Z2S8;H0YCJ7;H0YF32;H0YEU2;E9PQ96;E9PJH4;E9PK82;E9PSF4;E9PQX2;H0YES8	P23396;E9PL09;P23396-2;E9PPU1;F2Z2S8;H0YCJ7;H0YF32	30.9455	30.9273	31.2445	30.1466	31.6753	31.5102	31.3704	31.4879	30.9162	31.3838	31.3949	31.7149	33.5677
sp|P62081|RS7_HUMAN 40S ribosomal protein S7 OS=Homo sapiens OX=9606 GN=RPS7 PE=1 SV=1;tr|A0A2R8Y623|A0A2R8Y623_HUMAN 40S ribosomal protein S7 (Fragment) OS=Homo sapiens OX=9606 GN=RPS7 PE=1 SV=1;tr|B5MCP9|B5MCP9_HUMAN 40S ribosomal protein S7 OS=Homo sapi	40S ribosomal protein S7	RPS7	+	3.203	2.65175		0.68887	-0.474538		0.594337	1.08861	+	2.14408	3.40302		0.314854	0.555366		1.08201	1.97919				16	16	16	75.3	75.3	75.3	22.127	0	24.429	25366000000	85	P62081;A0A2R8Y623;B5MCP9	P62081;A0A2R8Y623;B5MCP9	27.7833	27.0081	25.9053	24.7528	28.5946	28.7342	30.7518	28.7594	31.8084	31.7506	31.8556	31.4849	29.5023
sp|Q9P2E9|RRBP1_HUMAN Ribosome-binding protein 1 OS=Homo sapiens OX=9606 GN=RRBP1 PE=1 SV=5;tr|A0A087WVV2|A0A087WVV2_HUMAN Ribosome-binding protein 1 OS=Homo sapiens OX=9606 GN=RRBP1 PE=1 SV=1;sp|Q9P2E9-3|RRBP1_HUMAN Isoform 2 of Ribosome-binding protein 1	Ribosome-binding protein 1	RRBP1	+	1.93893	-0.543717	+	2.2499	-0.904642	+	2.34422	-0.72418		0.540192	-1.26072		0.506357	-1.33124		0.833722	-1.29598		915		33	33	32	27.7	27.7	27.7	152.45	0	323.31	17384000000	212	Q9P2E9;A0A087WVV2;Q9P2E9-3;F8W7S5;A0A087WU26;V9GY78;A2A2S5	Q9P2E9;A0A087WVV2;Q9P2E9-3;F8W7S5	29.6224	28.863	28.638	28.6471	29.7456	27.7403	28.3563	30.2104	30.1044	30.8059	30.7143	31.0929	29.2656
sp|Q14684-2|RRP1B_HUMAN Isoform 2 of Ribosomal RNA processing protein 1 homolog B OS=Homo sapiens OX=9606 GN=RRP1B;sp|Q14684|RRP1B_HUMAN Ribosomal RNA processing protein 1 homolog B OS=Homo sapiens OX=9606 GN=RRP1B PE=1 SV=3	Ribosomal RNA processing protein 1 homolog B	RRP1B	+	1.69403	-0.377448		0.875269	-0.193781	+	1.74117	-0.285614		0.792201	1.25481		0.518462	1.31965		0.849242	1.28723				16	16	16	28.2	28.2	28.2	82.175	0	57.108	12236000000	110	Q14684-2;Q14684	Q14684-2;Q14684	26.7587	25.6345	26.7251	26.6007	25.7737	26.6911	24.3258	28.6692	30.1062	29.8878	29.9525	30.0769	29.1281
sp|O00767|ACOD_HUMAN Acyl-CoA desaturase OS=Homo sapiens OX=9606 GN=SCD PE=1 SV=2	Acyl-CoA desaturase	SCD	+	2.04171	0.813056		0.0546985	0.0616112		0.627285	0.437334		0.553526	0.274686		0.660499	0.370433		0.816197	0.322559		38;212		17	17	17	28.4	28.4	28.4	41.522	0	323.31	166450000000	483	O00767	O00767	32.8518	33.4041	33.526	33.3728	32.609	33.4153	33.2275	33.5201	32.5654	34.2196	33.6855	33.8544	33.5497
sp|Q86SK9|SCD5_HUMAN Stearoyl-CoA desaturase 5 OS=Homo sapiens OX=9606 GN=SCD5 PE=1 SV=2;sp|Q86SK9-2|SCD5_HUMAN Isoform 2 of Stearoyl-CoA desaturase 5 OS=Homo sapiens OX=9606 GN=SCD5	Stearoyl-CoA desaturase 5	SCD5	+	3.06557	0.436347		0.249261	-0.261541		0.0941247	0.0874028		0.0956503	0.0875421		0.315743	0.229772		0.258397	0.158657				8	8	8	18.2	18.2	18.2	37.61	0	23.844	6246700000	98	Q86SK9;Q86SK9-2	Q86SK9;Q86SK9-2	28.8015	29.1274	28.072	28.771	28.233	28.9953	28.685	28.2898	28.1473	29.6755	28.5699	29.8894	28.2075
sp|Q99442|SEC62_HUMAN Translocation protein SEC62 OS=Homo sapiens OX=9606 GN=SEC62 PE=1 SV=1;tr|F8WF48|F8WF48_HUMAN Translocation protein SEC62 OS=Homo sapiens OX=9606 GN=SEC62 PE=1 SV=1;tr|F8WCJ7|F8WCJ7_HUMAN Translocation protein SEC62 OS=Homo sapiens OX	Translocation protein SEC62	SEC62	+	3.44019	0.224788	+	1.69856	0.304247	+	2.40203	0.264517		0.040542	0.0123968		0.734464	0.116364		0.328013	0.0643802		39;40		19	19	19	30.8	30.8	30.8	45.861	0	68.743	104740000000	268	Q99442;F8WF48;F8WCJ7	Q99442;F8WF48;F8WCJ7	32.812	32.3814	32.5119	32.6464	32.4697	32.3414	32.6179	32.5069	32.9841	32.5182	32.7685	32.71	32.5985
sp|Q15428|SF3A2_HUMAN Splicing factor 3A subunit 2 OS=Homo sapiens OX=9606 GN=SF3A2 PE=1 SV=2;tr|K7EMT0|K7EMT0_HUMAN Splicing factor 3A subunit 2 (Fragment) OS=Homo sapiens OX=9606 GN=SF3A2 PE=1 SV=2	Splicing factor 3A subunit 2	SF3A2	+	1.47132	-0.179579		0.0202356	0.00793076		0.352396	-0.085824	+	1.34937	0.231326	+	1.80986	0.374413	+	2.18196	0.302869		1;47;127;146;152;171;214	13	29	29	29	46.6	46.6	46.6	49.255	0	218.27	541570000000	849	Q15428;K7EMT0	Q15428;K7EMT0	34.7835	34.688	34.6012	34.644	34.624	34.431	34.3878	34.7015	35.6189	35.0737	35.1693	35.1315	35.151
sp|Q96HU1|SGSM3_HUMAN Small G protein signaling modulator 3 OS=Homo sapiens OX=9606 GN=SGSM3 PE=1 SV=1;sp|Q96HU1-2|SGSM3_HUMAN Isoform 2 of Small G protein signaling modulator 3 OS=Homo sapiens OX=9606 GN=SGSM3	Small G protein signaling modulator 3	SGSM3	+	2.00065	2.21092		0.885217	1.85145	+	1.58785	2.03118		NaN	0		NaN	0		NaN	0	133;134			7	7	7	12.3	12.3	12.3	85.353	0	4.4175	7133100000	21	Q96HU1;Q96HU1-2;H0Y7V2;B0QY80	Q96HU1;Q96HU1-2	26.63	25.1597	26.3675	26.1235	26.1636	25.6117	26.8823	26.4158	25.5282	29.7325	29.4977	27.5166	27.4074
sp|Q99808|S29A1_HUMAN Equilibrative nucleoside transporter 1 OS=Homo sapiens OX=9606 GN=SLC29A1 PE=1 SV=3;sp|Q99808-2|S29A1_HUMAN Isoform 2 of Equilibrative nucleoside transporter 1 OS=Homo sapiens OX=9606 GN=SLC29A1	Equilibrative nucleoside transporter 1	SLC29A1	+	2.53651	0.789412		0.152586	0.16033		0.740942	0.474871		0.150733	0.0897131		0.951981	0.362175		0.550072	0.225944				4	4	4	9.6	9.6	9.6	50.219	0	15.082	5533500000	58	Q99808;Q99808-2	Q99808;Q99808-2	28.7253	28.7513	28.0125	28.1339	27.9096	28.5397	28.2021	27.8817	27.6107	29.1567	28.9171	29.3099	28.4525
sp|Q8NEW0|ZNT7_HUMAN Zinc transporter 7 OS=Homo sapiens OX=9606 GN=SLC30A7 PE=2 SV=1	Zinc transporter 7	SLC30A7	+	1.58096	0.379519		0.0408623	-0.0312901		0.361588	0.174114		0.0569425	-0.0192032		0.961476	-0.209694		0.531682	-0.114449		1;294		10	10	10	24.2	24.2	24.2	41.625	0	285.22	90491000000	276	Q8NEW0;H0Y362	Q8NEW0	33.1639	32.836	32.9285	33.0624	33.3427	33.1721	33.1841	33.0539	31.9674	33.0771	32.5343	32.8259	32.981
sp|Q15043-2|S39AE_HUMAN Isoform 3 of Metal cation symporter ZIP14 OS=Homo sapiens OX=9606 GN=SLC39A14;sp|Q15043-3|S39AE_HUMAN Isoform 2 of Metal cation symporter ZIP14 OS=Homo sapiens OX=9606 GN=SLC39A14;sp|Q15043|S39AE_HUMAN Metal cation symporter ZIP14 O	Zinc transporter ZIP14	SLC39A14	+	1.59275	1.84865		1.15898	1.01206	+	1.52397	1.43035	+	1.30111	-2.06945		NaN	0		0.885525	-1.25093				4	4	4	7.3	7.3	7.3	52.838	0	150.41	3849900000	43	Q15043-2;Q15043-3;Q15043;E5RFZ8;E5RGA7;E5RJ40;E5RJG5;E5RIP4;E5RFT1	Q15043-2;Q15043-3;Q15043;E5RFZ8;E5RGA7;E5RJ40;E5RJG5;E5RIP4;E5RFT1	25.7038	29.0248	29.0653	28.848	25.7771	26.1955	26.7762	27.345	26.415	26.3376	27.9152	27.9497	26.0901
sp|Q92922|SMRC1_HUMAN SWI/SNF complex subunit SMARCC1 OS=Homo sapiens OX=9606 GN=SMARCC1 PE=1 SV=3	SWI/SNF complex subunit SMARCC1	SMARCC1	+	1.56018	-0.43932		0.90718	-0.347141	+	1.71807	-0.393231		0.384471	0.116944		0.0585072	0.0253887		0.263035	0.0711663		904	310	31	18	18	25	18.7	18.7	122.87	0	29.041	11145000000	147	Q92922;F8WE13	Q92922	29.6992	29.5005	29.6248	29.4216	29.8053	29.7704	29.3709	29.6657	29.8035	29.2379	29.2675	29.2239	29.9816
sp|Q6IN85|P4R3A_HUMAN Serine/threonine-protein phosphatase 4 regulatory subunit 3A OS=Homo sapiens OX=9606 GN=PPP4R3A PE=1 SV=1;sp|Q6IN85-2|P4R3A_HUMAN Isoform 2 of Serine/threonine-protein phosphatase 4 regulatory subunit 3A OS=Homo sapiens OX=9606 GN=PPP	Serine/threonine-protein phosphatase 4 regulatory subunit 3A	SMEK1	+	2.40983	-0.517538	+	2.0278	-0.411256	+	3.03758	-0.464397		0.0336727	0.0812373		0.335181	1.30086		0.22659	0.691048			741	24	24	19	32.4	32.4	27	95.367	0	256.29	37814000000	198	Q6IN85;Q6IN85-2;Q6IN85-4;G3V5Z3;H0YIY8;Q6IN85-5;G3V5A2;G3V4R3;G3V231;H0YJN6;Q5MIZ7-4	Q6IN85;Q6IN85-2;Q6IN85-4;G3V5Z3	31.4877	31.4711	29.0911	28.9796	31.3516	24.7305	28.4992	31.5698	31.3706	31.3518	31.7259	31.4791	30.9457
sp|Q13501|SQSTM_HUMAN Sequestosome-1 OS=Homo sapiens OX=9606 GN=SQSTM1 PE=1 SV=1;sp|Q13501-2|SQSTM_HUMAN Isoform 2 of Sequestosome-1 OS=Homo sapiens OX=9606 GN=SQSTM1;tr|E7EMC7|E7EMC7_HUMAN Sequestosome-1 OS=Homo sapiens OX=9606 GN=SQSTM1 PE=1 SV=1	Sequestosome-1	SQSTM1	+	2.79831	2.70902	+	1.50195	1.16877	+	2.24305	1.9389	+	2.96712	4.07559		0.305221	-0.186124		0.814045	1.94473				9	9	9	30.2	30.2	30.2	47.687	0	83.492	11892000000	130	Q13501;Q13501-2;E7EMC7;E9PFW8;C9JRJ8;E3W990;D6RBF1;C9J6J8	Q13501;Q13501-2;E7EMC7	26.2881	26.0196	28.4234	28.408	31.304	31.6036	31.8433	31.4351	28.5119	28.403	29.2768	28.8554	30.8734
sp|P51571|SSRD_HUMAN Translocon-associated protein subunit delta OS=Homo sapiens OX=9606 GN=SSR4 PE=1 SV=1;tr|A6NLM8|A6NLM8_HUMAN Translocon-associated protein subunit delta OS=Homo sapiens OX=9606 GN=SSR4 PE=1 SV=1	Translocon-associated protein subunit delta	SSR4	+	2.24094	-0.413105	+	1.48566	-0.301915	+	2.70248	-0.35751		0.107862	0.105844		0.323067	0.269578		0.271063	0.187711		64		9	9	9	43.4	43.4	43.4	18.998	0	47.148	101960000000	235	P51571;A6NLM8	P51571;A6NLM8	32.4342	32.5131	31.5773	31.6745	32.3003	31.6862	31.3205	32.2372	32.8621	32.8341	33.1132	32.8241	32.5824
sp|Q08945|SSRP1_HUMAN FACT complex subunit SSRP1 OS=Homo sapiens OX=9606 GN=SSRP1 PE=1 SV=1	FACT complex subunit SSRP1	SSRP1	+	3.91497	-2.08611	+	3.48265	-2.10725	+	5.92114	-2.09668		NaN	0		NaN	0		NaN	0				8	8	8	14.4	14.4	14.4	81.074	0	10.401	1622200000	25	Q08945;A0A0U1RRK2	Q08945	26.5251	26.7856	26.6541	26.0669	27.2964	26.6	25.2584	25.0552	27.5007	27.7538	26.9716	27.7817	26.0487
sp|Q9NRC1-4|ST7_HUMAN Isoform 4 of Suppressor of tumorigenicity 7 protein OS=Homo sapiens OX=9606 GN=ST7;sp|Q9NRC1-5|ST7_HUMAN Isoform 5 of Suppressor of tumorigenicity 7 protein OS=Homo sapiens OX=9606 GN=ST7;sp|Q9NRC1|ST7_HUMAN Suppressor of tumorigenici	Suppressor of tumorigenicity 7 protein	ST7	+	2.36208	-0.4751		0.295176	0.132782		0.342092	-0.171159		0.413635	0.488534		0.174978	-0.281873		0.0695887	0.103331				5	5	5	11.4	11.4	11.4	60.927	0	11.063	2593000000	39	Q9NRC1-4;Q9NRC1-5;Q9NRC1;E7EPW5;Q9NRC1-6;Q9NRC1-7;H7BXS2;E7EPD9;C9JU30;Q9NRC1-3;Q9NRC1-2;E7ENZ9;B7Z4U3;E9PCV1;B7Z4L1;G3XAH9;Q8TDW4-7;Q8TDW4;Q8TDW4-8;Q8TDW4-3;Q8TDW4-5;Q8TDW4-2;Q8TDW4-6;C9JRW1;Q5TEH7;H0Y7M0;C9JRQ0;Q8TDW4-4;C9JZV9	Q9NRC1-4;Q9NRC1-5;Q9NRC1;E7EPW5;Q9NRC1-6;Q9NRC1-7;H7BXS2;E7EPD9;C9JU30;Q9NRC1-3;Q9NRC1-2;E7ENZ9;B7Z4U3;E9PCV1;B7Z4L1;G3XAH9	27.3217	25.9761	26.4677	25.4671	25.6881	28.0104	27.751	26.8648	27.4701	26.9358	27.8343	27.3101	27.2618
sp|Q13586|STIM1_HUMAN Stromal interaction molecule 1 OS=Homo sapiens OX=9606 GN=STIM1 PE=1 SV=3;tr|G0XQ39|G0XQ39_HUMAN STIM1L OS=Homo sapiens OX=9606 GN=STIM1 PE=1 SV=1;tr|E9PNJ4|E9PNJ4_HUMAN Stromal interaction molecule 1 OS=Homo sapiens OX=9606 GN=STIM1	Stromal interaction molecule 1	STIM1	+	2.43308	-0.229518		0.678799	-0.120695	+	1.56723	-0.175107		0.781854	-0.0787239		1.14173	-0.154397		1.23535	-0.11656				31	31	30	49.5	49.5	47.2	77.422	0	126.87	41466000000	352	Q13586;G0XQ39;E9PNJ4;H0YDB2;Q13586-2;E9PRZ7;E9PR09;E9PN27;E9PIQ8;E9PRE4;E9PR07;E9PJ19;E9PMB4	Q13586;G0XQ39;E9PNJ4;H0YDB2;Q13586-2	31.3454	31.3022	31.2471	31.2387	31.4823	31.4233	31.2881	31.2424	31.5802	31.3802	31.2107	31.3744	31.2106
tr|B8ZZN6|B8ZZN6_HUMAN Small ubiquitin-related modifier 1 OS=Homo sapiens OX=9606 GN=SUMO1 PE=1 SV=1;sp|P63165|SUMO1_HUMAN Small ubiquitin-related modifier 1 OS=Homo sapiens OX=9606 GN=SUMO1 PE=1 SV=1;tr|B8ZZJ0|B8ZZJ0_HUMAN Small ubiquitin-related modifier	Small ubiquitin-related modifier 1	SUMO1	+	2.04652	0.421776	+	2.26568	-0.547159		0.081967	-0.0626917	+	1.44227	0.915031		0.126227	-0.102016		0.504996	0.406507			2	13	13	13	43.2	43.2	43.2	16.645	0	276.92	84052000000	261	B8ZZN6;P63165;B8ZZJ0;B9A032;B8ZZ67;P63165-2;G2XKQ0	B8ZZN6;P63165;B8ZZJ0;B9A032	33.2349	33.0317	32.1041	32.7911	33.7653	33.3383	33.8564	34.27	32.5591	32.9496	32.6889	32.7884	33.9424
sp|Q9Y6J9|TAF6L_HUMAN TAF6-like RNA polymerase II p300/CBP-associated factor-associated factor 65 kDa subunit 6L OS=Homo sapiens OX=9606 GN=TAF6L PE=1 SV=1	TAF6-like RNA polymerase II p300/CBP-associated factor-associated factor 65 kDa subunit 6L	TAF6L	+	1.60623	0.367021		0.192112	-0.0924063		0.323088	0.137307		0.488713	0.925492		0.313874	0.558131		0.526607	0.741811				7	7	7	14.1	14.1	14.1	67.814	0	8.3037	1169200000	26	Q9Y6J9;E9PP94	Q9Y6J9	26.2574	27.3648	24.2252	25.7292	24.812	26.5339	26.6525	27.0477	26.6345	26.6775	26.2367	27.0205	26.2344
sp|Q03518|TAP1_HUMAN Antigen peptide transporter 1 OS=Homo sapiens OX=9606 GN=TAP1 PE=1 SV=2;tr|A0A140T9T7|A0A140T9T7_HUMAN Antigen peptide transporter 1 OS=Homo sapiens OX=9606 GN=TAP1 PE=1 SV=1	Antigen peptide transporter 1	TAP1	+	2.12541	-0.25909		0.256561	-0.0389442		1.01927	-0.149017		0.2256	-0.0801315		0.272413	0.116639		0.0454464	0.0182536		669		13	13	13	19.4	19.4	19.4	87.217	0	278.32	60165000000	249	Q03518;A0A140T9T7;A0A0S2Z4R8	Q03518;A0A140T9T7	32.0065	31.8109	31.5868	31.7677	31.7633	31.2737	31.479	31.8688	31.9861	31.8409	31.9789	32.0678	31.757
sp|Q9HA65-3|TBC17_HUMAN Isoform 3 of TBC1 domain family member 17 OS=Homo sapiens OX=9606 GN=TBC1D17;sp|Q9HA65|TBC17_HUMAN TBC1 domain family member 17 OS=Homo sapiens OX=9606 GN=TBC1D17 PE=1 SV=2;sp|Q9HA65-2|TBC17_HUMAN Isoform 2 of TBC1 domain family mem	TBC1 domain family member 17	TBC1D17	+	1.62884	0.300601		0.856088	0.202183	+	1.7163	0.251392		NaN	0		0.185772	-0.345262		0.0220803	0.0405383				11	11	11	23.6	23.6	23.6	67.223	0	28.951	9739200000	75	Q9HA65-3;Q9HA65;Q9HA65-2;M0R2L2;M0QYC9;M0QXA2;A0A087WXG5	Q9HA65-3;Q9HA65;Q9HA65-2;M0R2L2	25.5221	25.0147	27.4245	26.1043	26.4813	26.7308	25.6641	28.2758	29.8495	29.463	29.601	29.6851	26.3149
sp|Q9Y4R8|TELO2_HUMAN Telomere length regulation protein TEL2 homolog OS=Homo sapiens OX=9606 GN=TELO2 PE=1 SV=2;tr|H3BRS3|H3BRS3_HUMAN Telomere length regulation protein TEL2 homolog OS=Homo sapiens OX=9606 GN=TELO2 PE=1 SV=1	Telomere length regulation protein TEL2 homolog	TELO2	+	1.69481	0.525853		0.678408	0.210744		1.27733	0.368299		0.157739	0.0886121		0.0270539	0.013999		0.110739	0.0513055				20	20	20	22.5	22.5	22.5	91.746	0	35.938	22200000000	178	Q9Y4R8;H3BRS3;H3BU45	Q9Y4R8;H3BRS3	30.16	30.1194	30.8585	30.7059	30.3213	30.5418	30.9366	30.3427	30.1617	30.8092	30.4075	30.4396	30.4034
sp|Q5JUR7|TEX30_HUMAN Testis-expressed protein 30 OS=Homo sapiens OX=9606 GN=TEX30 PE=2 SV=1;tr|A0A0C4DFW4|A0A0C4DFW4_HUMAN Testis-expressed protein 30 OS=Homo sapiens OX=9606 GN=TEX30 PE=1 SV=1	Testis-expressed sequence 30 protein	TEX30	+	1.31871	0.367694		0.60043	0.181844		1.11012	0.274769		NaN	0		NaN	0		NaN	0				3	3	3	11	11	11	25.585	0	3.7371	4177500000	31	Q5JUR7;A0A0C4DFW4;Q5JUR7-2	Q5JUR7;A0A0C4DFW4	26.6279	25.7955	26.5368	26.3884	25.9052	27.0457	28.0199	26.3781	28.0939	28.4139	28.6815	28.5331	27.5122
sp|P52888|THOP1_HUMAN Thimet oligopeptidase OS=Homo sapiens OX=9606 GN=THOP1 PE=1 SV=2;tr|K7EP46|K7EP46_HUMAN Thimet oligopeptidase OS=Homo sapiens OX=9606 GN=THOP1 PE=1 SV=1;tr|K7EKB6|K7EKB6_HUMAN Thimet oligopeptidase (Fragment) OS=Homo sapiens OX=9606 G	Thimet oligopeptidase	THOP1	+	1.74754	-1.78868	+	1.57255	-1.67521	+	2.86571	-1.73195		0.604191	-1.25025		0.38217	-0.950092		0.770876	-1.10017				8	8	8	12.6	12.6	12.6	78.839	0	12.23	3349000000	42	P52888;K7EP46;K7EKB6;K7EL02;P52888-2;K7EIK4;K7EL32	P52888;K7EP46;K7EKB6	28.0349	27.9755	28.7585	28.4882	27.7787	29.0095	28.5572	26.7111	28.2367	28.5712	27.6591	28.3466	24.7612
sp|Q9BVV7|TIM21_HUMAN Mitochondrial import inner membrane translocase subunit Tim21 OS=Homo sapiens OX=9606 GN=TIMM21 PE=1 SV=1	Mitochondrial import inner membrane translocase subunit Tim21	TIMM21	+	1.84434	-0.336613		0.612193	-0.143672		1.25674	-0.240142		0.976984	-0.152973		0.00364209	0.00114155		0.360981	-0.0759158				13	13	13	34.7	34.7	34.7	28.202	0	70.781	35574000000	224	Q9BVV7;J3QRI1	Q9BVV7	30.9082	30.9498	30.7805	31.106	30.6094	31.0245	30.6549	30.8394	31.4737	31.2603	31.4024	30.9919	30.7533
sp|O43615|TIM44_HUMAN Mitochondrial import inner membrane translocase subunit TIM44 OS=Homo sapiens OX=9606 GN=TIMM44 PE=1 SV=2;tr|M0QXU7|M0QXU7_HUMAN Mitochondrial import inner membrane translocase subunit TIM44 (Fragment) OS=Homo sapiens OX=9606 GN=TIMM4	Mitochondrial import inner membrane translocase subunit TIM44	TIMM44	+	4.31773	-0.840637		0.641815	-0.534096	+	1.4369	-0.687366		0.190967	-0.426121		0.16036	0.402103		0.00590253	-0.0120089				9	9	9	19.9	19.9	19.9	51.355	0	15.019	2512700000	40	O43615;M0QXU7;M0R301;M0R124	O43615;M0QXU7	27.4716	27.5243	27.1083	26.9334	27.3151	25.6601	25.7424	27.007	28.0659	26.752	26.631	28.0676	27.9631
tr|A0A0C4DFM1|A0A0C4DFM1_HUMAN Transmembrane 9 superfamily member OS=Homo sapiens OX=9606 GN=TM9SF4 PE=1 SV=1;sp|Q92544|TM9S4_HUMAN Transmembrane 9 superfamily member 4 OS=Homo sapiens OX=9606 GN=TM9SF4 PE=1 SV=2	Transmembrane 9 superfamily member 4	TM9SF4	+	1.86491	0.202559	+	1.77612	0.399343	+	1.80766	0.300951		0.118282	0.412649		0.398486	-0.804382		0.0762721	-0.195867				10	10	10	14.9	14.9	14.9	72.54	0	32.521	8352800000	87	A0A0C4DFM1;Q92544	A0A0C4DFM1;Q92544	28.8351	29.1301	25.2358	29.2383	29.3334	29.5216	29.5597	28.8927	28.632	28.7145	29.0237	29.119	29.403
sp|Q96DC7-2|TMCO6_HUMAN Isoform 2 of Transmembrane and coiled-coil domain-containing protein 6 OS=Homo sapiens OX=9606 GN=TMCO6;sp|Q96DC7|TMCO6_HUMAN Transmembrane and coiled-coil domain-containing protein 6 OS=Homo sapiens OX=9606 GN=TMCO6 PE=1 SV=2	Transmembrane and coiled-coil domain-containing protein 6	TMCO6	+	1.49678	-1.37423		0.283385	-0.56691		0.859273	-0.970568		NaN	0		NaN	0		NaN	0				3	3	3	5.2	5.2	5.2	54.942	0.00066689	2.2171	2027700000	11	Q96DC7-2;Q96DC7;D6R986	Q96DC7-2;Q96DC7	27.0435	26.252	25.2808	25.4986	25.966	25.2348	26.9383	26.9161	27.814	25.2287	27.87	28.0641	26.0904
sp|Q6ZXV5-2|TMTC3_HUMAN Isoform 2 of Protein O-mannosyl-transferase TMTC3 OS=Homo sapiens OX=9606 GN=TMTC3;sp|Q6ZXV5|TMTC3_HUMAN Protein O-mannosyl-transferase TMTC3 OS=Homo sapiens OX=9606 GN=TMTC3 PE=1 SV=2	Transmembrane and TPR repeat-containing protein 3	TMTC3	+	1.35067	-0.207683		0.183204	0.0634251		0.235995	-0.0721288		0.0941885	0.0672679		0.826628	-0.223629		0.152294	-0.0781808				17	17	17	16.8	16.8	16.8	103.88	0	35.841	22815000000	188	Q6ZXV5-2;Q6ZXV5	Q6ZXV5-2;Q6ZXV5	30.5197	30.2454	29.9705	29.4057	30.3643	30.2634	30.1422	30.5349	30.7304	30.1738	30.2035	30.4206	30.2031
sp|Q9H3N1|TMX1_HUMAN Thioredoxin-related transmembrane protein 1 OS=Homo sapiens OX=9606 GN=TMX1 PE=1 SV=1	Thioredoxin-related transmembrane protein 1	TMX1	+	1.86141	0.315289		0.860417	0.262873	+	1.49247	0.289081		0.374475	0.0841951		0.0445255	0.0143175		0.235767	0.0492563			247	22	22	22	42.1	42.1	42.1	31.791	0	323.31	108750000000	408	Q9H3N1;G3V448	Q9H3N1	32.9204	32.848	32.6633	32.8757	32.8046	33.0261	33.034	32.7223	32.2545	32.9104	32.6996	32.8217	32.8869
sp|Q92973-2|TNPO1_HUMAN Isoform 2 of Transportin-1 OS=Homo sapiens OX=9606 GN=TNPO1;sp|Q92973|TNPO1_HUMAN Transportin-1 OS=Homo sapiens OX=9606 GN=TNPO1 PE=1 SV=2;sp|Q92973-3|TNPO1_HUMAN Isoform 3 of Transportin-1 OS=Homo sapiens OX=9606 GN=TNPO1	Transportin-1	TNPO1	+	2.28171	0.307573		0.218421	0.0811625		0.817896	0.194368		0.0148473	0.018187		0.0551874	-0.0701332		0.0254114	-0.0259731				23	23	16	26.7	26.7	20.2	101.31	0	233.47	129590000000	330	Q92973-2;Q92973;Q92973-3;E7EW37;S4R398;K7ENW1;K7ESC1	Q92973-2;Q92973;Q92973-3	32.5828	32.5469	31.6075	31.5789	32.8246	31.5883	31.6168	32.6397	32.8614	33.4007	33.5119	33.3863	32.6201
tr|G5E9G4|G5E9G4_HUMAN Tetratricopeptide repeat domain 7A, isoform CRA_a OS=Homo sapiens OX=9606 GN=TTC7A PE=1 SV=1;sp|Q9ULT0|TTC7A_HUMAN Tetratricopeptide repeat protein 7A OS=Homo sapiens OX=9606 GN=TTC7A PE=1 SV=3;sp|Q9ULT0-4|TTC7A_HUMAN Isoform 3 of Te	Tetratricopeptide repeat protein 7A	TTC7A	+	1.36106	0.477596		0.783725	0.303764	+	1.57394	0.39068		NaN	0		NaN	0		NaN	0				6	6	6	8.5	8.5	8.5	92.739	0	3.2154	1021500000	29	G5E9G4;Q9ULT0;Q9ULT0-4;H7C055	G5E9G4;Q9ULT0;Q9ULT0-4;H7C055	26.642	26.2665	26.5126	25.3405	26.731	26.7185	25.8347	25.4009	26.4944	26.8503	26.5385	26.3775	26.1534
sp|P68363|TBA1B_HUMAN Tubulin alpha-1B chain OS=Homo sapiens OX=9606 GN=TUBA1B PE=1 SV=1;sp|Q71U36-2|TBA1A_HUMAN Isoform 2 of Tubulin alpha-1A chain OS=Homo sapiens OX=9606 GN=TUBA1A;sp|Q71U36|TBA1A_HUMAN Tubulin alpha-1A chain OS=Homo sapiens OX=9606 GN=T	Tubulin alpha-1B chain;Tubulin alpha-1A chain	TUBA1B;TUBA1A	+	1.95933	0.718557	+	1.55821	0.434861	+	2.3288	0.576709		0.361344	0.14494		0.264053	0.104294		0.413626	0.124617		302;398		24	24	0	51.4	51.4	0	50.151	0	323.31	235110000000	568	P68363;Q71U36-2;Q71U36;P68363-2	P68363;Q71U36-2;Q71U36;P68363-2	33.7273	33.5475	34.072	33.5463	33.5761	34.0698	33.6617	33.7481	33.6685	33.9396	33.7495	33.8797	33.6497
tr|Q5JP53|Q5JP53_HUMAN Tubulin beta chain OS=Homo sapiens OX=9606 GN=TUBB PE=1 SV=1;sp|P07437|TBB5_HUMAN Tubulin beta chain OS=Homo sapiens OX=9606 GN=TUBB PE=1 SV=2;tr|Q5ST81|Q5ST81_HUMAN Tubulin beta chain OS=Homo sapiens OX=9606 GN=TUBB PE=1 SV=1	Tubulin beta chain	TUBB	+	1.5482	0.524459	+	1.55122	0.440232	+	2.37029	0.482346		0.309213	0.160047		0.222121	0.0940323		0.351272	0.127039		55;146;239;249;303;305;312;345;370		26	26	6	59.2	59.2	17.8	47.766	0	323.31	224870000000	665	Q5JP53;P07437;Q5ST81;G3V2A3;CON__ENSEMBL:ENSBTAP00000025008;M0R1I1	Q5JP53;P07437;Q5ST81	33.7588	33.4557	34.1996	33.5528	33.6871	33.9712	33.6127	33.9601	33.7201	33.8188	33.69	33.5248	33.5717
tr|H0Y997|H0Y997_HUMAN Thioredoxin domain-containing protein 15 (Fragment) OS=Homo sapiens OX=9606 GN=TXNDC15 PE=1 SV=1;sp|Q96J42-2|TXD15_HUMAN Isoform 2 of Thioredoxin domain-containing protein 15 OS=Homo sapiens OX=9606 GN=TXNDC15;sp|Q96J42|TXD15_HUMAN T	Thioredoxin domain-containing protein 15	TXNDC15	+	1.53298	1.60663		0.847996	1.21033	+	1.50082	1.40848		0.200027	-0.318783		0.0954252	-0.164508		0.219295	-0.241645		258		4	4	4	21.8	21.8	21.8	37.923	0	15.061	2636400000	56	H0Y997;Q96J42-2;Q96J42;H0Y928	H0Y997;Q96J42-2;Q96J42;H0Y928	28.0569	28.2817	29.0144	28.8224	27.868	28.825	28.6968	28.1685	28.0832	27.1705	25.2154	26.567	26.6875
tr|F5H265|F5H265_HUMAN Polyubiquitin-C (Fragment) OS=Homo sapiens OX=9606 GN=UBC PE=1 SV=1;sp|P0CG48|UBC_HUMAN Polyubiquitin-C OS=Homo sapiens OX=9606 GN=UBC PE=1 SV=3;tr|Q96C32|Q96C32_HUMAN Polyubiquitin-C OS=Homo sapiens OX=9606 GN=UBC PE=1 SV=1;tr|Q5PY6	Polyubiquitin-C;Ubiquitin;Polyubiquitin-B;Ubiquitin;Ubiquitin-60S ribosomal protein L40;Ubiquitin;60S ribosomal protein L40	UBC;UBB;RPS27A;UBA52	+	3.38263	0.868081		0.0345181	0.00849628		0.948532	0.438289	+	1.75458	0.545385	+	1.56057	-0.402425		0.0904099	0.0714803	6;11;27;29;33;48;63			22	22	3	100	100	31.5	16.841	0	323.31	3583100000000	1420	F5H265;P0CG48;Q96C32;Q5PY61;J3QKN0;F5GXK7;F5H747;F5H388;B4DV12;F5H2Z3;F5GYU3;F5H6Q2;J3QS39;P0CG47;J3QTR3;P62987;Q49A90;M0R1V7;F5GZ39;J3QSA3	F5H265;P0CG48;Q96C32;Q5PY61;J3QKN0;F5GXK7;F5H747;F5H388;B4DV12;F5H2Z3;F5GYU3;F5H6Q2;J3QS39;P0CG47;J3QTR3;P62987;Q49A90;M0R1V7	37.5231	37.6363	37.9969	38.1432	38.6363	38.7319	39.1003	38.6223	37.9096	37.9387	37.7068	37.8699	38.278
sp|P61077|UB2D3_HUMAN Ubiquitin-conjugating enzyme E2 D3 OS=Homo sapiens OX=9606 GN=UBE2D3 PE=1 SV=1;sp|P61077-3|UB2D3_HUMAN Isoform 3 of Ubiquitin-conjugating enzyme E2 D3 OS=Homo sapiens OX=9606 GN=UBE2D3;tr|A0A087WY85|A0A087WY85_HUMAN Ubiquitin-conjugat	Ubiquitin-conjugating enzyme E2 D3	UBE2D3	+	3.72698	0.909789	+	1.34384	-0.529197		0.179591	0.190296		0.343674	-0.213967		0.0106511	-0.0102053		0.192705	-0.112086	128;133			12	12	12	56.5	56.5	56.5	16.687	0	92.441	949050000000	403	P61077;P61077-3;A0A087WY85;H9KV45;D6RAH7;P61077-2;D6RA11;A0A0A0MQU3;D6R933;D6RFM0;D6R9F6;D6R980;D6RGD0;P62837-2;P62837;D6RIZ3;D6RAW0;A0A087WW00;C9J9H9;Q9Y2X8;P51668	P61077;P61077-3;A0A087WY85;H9KV45;D6RAH7;P61077-2	36.7593	36.9281	37.0653	37.2395	36.6983	36.9322	37.2674	36.2793	36.3687	36.0239	35.437	36.0049	36.461
sp|Q92575|UBXN4_HUMAN UBX domain-containing protein 4 OS=Homo sapiens OX=9606 GN=UBXN4 PE=1 SV=2	UBX domain-containing protein 4	UBXN4	+	3.37711	-0.606367		0.582495	-0.272715	+	1.50417	-0.439541		0.0343471	-0.0533671		0.164769	0.326314		0.0880496	0.136473				8	8	8	16.5	16.5	16.5	56.777	0	34.844	3147500000	61	Q92575;F8WB86;Q6PJ80;C9JLR4	Q92575	28.017	27.8811	26.4834	27.5835	27.8238	27.736	27.712	25.1743	28.1229	27.3226	27.3328	27.2487	26.3633
tr|A0A087WYS1|A0A087WYS1_HUMAN UTP--glucose-1-phosphate uridylyltransferase OS=Homo sapiens OX=9606 GN=UGP2 PE=1 SV=1;tr|E7EUC7|E7EUC7_HUMAN UTP--glucose-1-phosphate uridylyltransferase OS=Homo sapiens OX=9606 GN=UGP2 PE=1 SV=1;sp|Q16851-2|UGPA_HUMAN Isofo	UTP--glucose-1-phosphate uridylyltransferase	UGP2	+	1.88146	-0.558961		0.687849	-0.457088		1.21466	-0.508025		NaN	0		NaN	0		NaN	0				6	6	6	12.6	12.6	12.6	56.967	0	4.3056	1496900000	16	A0A087WYS1;E7EUC7;Q16851-2;Q16851;C9JTZ5;C9JUW1;C9JWG0;C9JVG3;C9JQU9;C9JNZ1;F2Z3H1	A0A087WYS1;E7EUC7;Q16851-2;Q16851	25.0687	27.0551	27.0692	25.4352	26.0468	25.8534	26.0589	26.1759	25.6906	26.7516	26.9765	27.0748	26.743
sp|Q9NZ43|USE1_HUMAN Vesicle transport protein USE1 OS=Homo sapiens OX=9606 GN=USE1 PE=1 SV=2;tr|G8JLK1|G8JLK1_HUMAN Vesicle transport protein USE1 OS=Homo sapiens OX=9606 GN=USE1 PE=1 SV=2;tr|M0QYT5|M0QYT5_HUMAN Vesicle transport protein USE1 (Fragment) O	Vesicle transport protein USE1	USE1	+	1.387	0.388685	+	2.46207	0.452203	+	2.39691	0.420444		1.05395	0.437737		0.633354	0.367338		1.21087	0.402538				12	12	12	47.5	47.5	47.5	29.371	0	21.567	13711000000	154	Q9NZ43;G8JLK1;M0QYT5;Q9NZ43-2;M0QZE0;Q9NZ43-3;M0QZZ6	Q9NZ43;G8JLK1;M0QYT5;Q9NZ43-2	29.8645	29.7705	29.7998	30.047	29.5096	30.3989	30.0065	29.8484	29.5685	29.3815	29.7348	29.6065	30.3987
sp|O60763|USO1_HUMAN General vesicular transport factor p115 OS=Homo sapiens OX=9606 GN=USO1 PE=1 SV=2;sp|O60763-2|USO1_HUMAN Isoform 2 of General vesicular transport factor p115 OS=Homo sapiens OX=9606 GN=USO1	General vesicular transport factor p115	USO1	+	1.33918	-0.205055		0.906482	-0.123427	+	1.64976	-0.164241		0.165087	-0.054697		0.329733	-0.108101		0.368769	-0.081399		8;607;658		52	52	52	48.8	48.8	48.8	107.89	0	323.31	237150000000	753	O60763;O60763-2	O60763;O60763-2	33.7873	33.7648	33.6194	33.7824	33.9001	33.604	33.7746	33.8889	34.0094	34.0659	33.9623	34.0269	33.9385
sp|P45974|UBP5_HUMAN Ubiquitin carboxyl-terminal hydrolase 5 OS=Homo sapiens OX=9606 GN=USP5 PE=1 SV=2;sp|P45974-2|UBP5_HUMAN Isoform Short of Ubiquitin carboxyl-terminal hydrolase 5 OS=Homo sapiens OX=9606 GN=USP5	Ubiquitin carboxyl-terminal hydrolase 5	USP5	+	2.10663	1.11897		0.857781	1.00777	+	1.48109	1.06337		NaN	0		NaN	0		NaN	0				4	4	4	6.6	6.6	6.6	95.785	0	8.6277	1093600000	27	P45974;P45974-2;F5H571	P45974;P45974-2	25.7223	25.9509	25.9404	27.0655	26.7919	26.4327	26.8542	27.113	26.5728	26.348	24.5415	27.2129	26.0827
sp|P51809-3|VAMP7_HUMAN Isoform 3 of Vesicle-associated membrane protein 7 OS=Homo sapiens OX=9606 GN=VAMP7;sp|P51809|VAMP7_HUMAN Vesicle-associated membrane protein 7 OS=Homo sapiens OX=9606 GN=VAMP7 PE=1 SV=3;sp|P51809-2|VAMP7_HUMAN Isoform 2 of Vesicle-	Vesicle-associated membrane protein 7	VAMP7	+	2.4317	0.452222	+	2.12063	0.525146	+	3.17984	0.488684		0.0261917	-0.0312414		0.245557	0.63071		0.157457	0.299734				12	12	12	59.8	59.8	59.8	20.12	0	37.13	19863000000	129	P51809-3;P51809;P51809-2;E5RH06	P51809-3;P51809;P51809-2	30.0288	29.824	30.818	30.8301	30.1533	30.8283	31.0896	26.7819	30.0079	29.877	30.3609	30.2349	29.9928
sp|P55072|TERA_HUMAN Transitional endoplasmic reticulum ATPase OS=Homo sapiens OX=9606 GN=VCP PE=1 SV=4	Transitional endoplasmic reticulum ATPase	VCP	+	1.70753	0.571876		0.416649	0.152936		1.09007	0.362406	+	2.07198	0.719694	+	2.96038	-0.615938		0.0475535	0.0518777				22	22	22	29.9	29.9	29.9	89.321	0	188.2	18499000000	178	P55072;C9JUP7;C9IZA5	P55072	28.8773	29.0557	29.6191	29.3203	30.4231	30.5992	30.6419	30.5507	29.9644	30.5369	30.0992	30.3056	29.8615
tr|F8VXU5|F8VXU5_HUMAN Vacuolar protein sorting-associated protein 29 OS=Homo sapiens OX=9606 GN=VPS29 PE=1 SV=1;sp|Q9UBQ0|VPS29_HUMAN Vacuolar protein sorting-associated protein 29 OS=Homo sapiens OX=9606 GN=VPS29 PE=1 SV=1;sp|Q9UBQ0-2|VPS29_HUMAN Isoform	Vacuolar protein sorting-associated protein 29	VPS29	+	1.55096	0.340336		0.147146	0.0436254		0.813536	0.191981		0.0591208	0.0405192		0.290666	-0.129328		0.0822858	-0.0444045				9	9	9	38.8	38.8	38.8	23.98	0	164.61	46057000000	135	F8VXU5;Q9UBQ0;Q9UBQ0-2;Q05DG7	F8VXU5;Q9UBQ0;Q9UBQ0-2	31.0439	30.704	31.6746	31.4935	30.9708	31.5511	31.6823	31.3912	31.704	31.9479	31.9822	32.051	31.0374
sp|Q8N1B4|VPS52_HUMAN Vacuolar protein sorting-associated protein 52 homolog OS=Homo sapiens OX=9606 GN=VPS52 PE=1 SV=1;sp|Q8N1B4-2|VPS52_HUMAN Isoform 2 of Vacuolar protein sorting-associated protein 52 homolog OS=Homo sapiens OX=9606 GN=VPS52	Vacuolar protein sorting-associated protein 52 homolog	VPS52	+	1.31623	-0.242259		0.94319	-0.262268	+	1.38907	-0.252264		0.756213	-0.140113		0.417144	-0.128385		0.731846	-0.134249				28	28	28	37.8	37.8	37.8	82.22	0	194.27	88619000000	392	Q8N1B4;Q8N1B4-2;A0A0G2JIG2;E9PI03	Q8N1B4;Q8N1B4-2	32.1106	32.1108	31.9643	32.0683	32.0766	31.7434	32.2224	32.1647	32.3688	32.6351	32.7009	32.9848	31.9418
sp|Q9P1Q0-3|VPS54_HUMAN Isoform 3 of Vacuolar protein sorting-associated protein 54 OS=Homo sapiens OX=9606 GN=VPS54;sp|Q9P1Q0-4|VPS54_HUMAN Isoform 4 of Vacuolar protein sorting-associated protein 54 OS=Homo sapiens OX=9606 GN=VPS54;sp|Q9P1Q0|VPS54_HUMAN	Vacuolar protein sorting-associated protein 54	VPS54	+	1.75659	-2.39191		0.789014	-1.74176	+	1.67432	-2.06684		NaN	0		NaN	0		NaN	0				7	7	7	8.6	8.6	8.6	93.273	0	4.6714	4879800000	9	Q9P1Q0-3;Q9P1Q0-4;Q9P1Q0;Q9P1Q0-2;Q9P1Q0-5	Q9P1Q0-3;Q9P1Q0-4;Q9P1Q0;Q9P1Q0-2	27.281	26.5546	27.009	24.5419	27.2564	26.1819	25.5782	26.3377	26.2511	29.4352	29.2924	29.7183	27.5818
tr|A0A0A0MTB8|A0A0A0MTB8_HUMAN WD repeat-containing protein 36 OS=Homo sapiens OX=9606 GN=WDR36 PE=1 SV=1;sp|Q8NI36|WDR36_HUMAN WD repeat-containing protein 36 OS=Homo sapiens OX=9606 GN=WDR36 PE=1 SV=1	WD repeat-containing protein 36	WDR36	+	1.39015	0.251359		0.0340353	-0.02004		0.318427	0.115659		0.528076	0.536909		0.346929	0.217054		0.497128	0.376981				25	25	25	33.7	33.7	33.7	99.365	0	299.09	30445000000	315	A0A0A0MTB8;Q8NI36	A0A0A0MTB8;Q8NI36	31.0272	30.8148	29.0652	30.0521	30.7881	30.1035	30.2869	31.0603	30.634	31.2471	31.1227	31.5102	30.934
tr|A0A0A0MQS5|A0A0A0MQS5_HUMAN PTD008 protein, isoform CRA_b OS=Homo sapiens OX=9606 GN=WDR83OS PE=1 SV=1;sp|Q9Y284|ASTER_HUMAN Protein Asterix OS=Homo sapiens OX=9606 GN=WDR83OS PE=1 SV=1	Protein Asterix	WDR83OS	+	1.55678	-0.540528	+	2.87698	-0.743365	+	2.56973	-0.641947		0.549698	0.0731936		0.358529	0.131095		0.414915	0.102144		6		3	3	3	15.4	15.4	15.4	11.827	0	8.9002	67152000000	139	A0A0A0MQS5;Q9Y284	A0A0A0MQS5;Q9Y284	32.0561	32.2801	32.1171	32.2256	32.1721	31.674	32.2074	32.3937	32.3899	32.0036	32.5981	32.4802	32.3376
sp|Q9H0D6-2|XRN2_HUMAN Isoform 2 of 5-3 exoribonuclease 2 OS=Homo sapiens OX=9606 GN=XRN2;sp|Q9H0D6|XRN2_HUMAN 5-3 exoribonuclease 2 OS=Homo sapiens OX=9606 GN=XRN2 PE=1 SV=1	5-3 exoribonuclease 2	XRN2	+	1.66485	-0.469917		0.098726	-0.0920067		0.523034	-0.280962		0.102855	-0.0462179		0.0384695	-0.022367		0.0821965	-0.0342925				12	12	12	12.8	12.8	12.8	99.96	0	32.082	3322400000	49	Q9H0D6-2;Q9H0D6	Q9H0D6-2;Q9H0D6	27.9792	28.4596	28.0936	28.0461	27.8742	28.4018	28.3846	27.8226	27.4565	28.1016	26.5689	27.5013	27.7641
sp|P67809|YBOX1_HUMAN Y-box-binding protein 1 OS=Homo sapiens OX=9606 GN=YBX1 PE=1 SV=3;tr|H0Y449|H0Y449_HUMAN Y-box-binding protein 1 (Fragment) OS=Homo sapiens OX=9606 GN=YBX1 PE=1 SV=1	Nuclease-sensitive element-binding protein 1	YBX1	+	2.02594	0.860832	+	1.5052	-0.854792		0.00191501	0.00301981		0.523382	-0.498955		0.519164	-0.637776		0.617912	-0.568366				13	13	13	45.4	45.4	45.4	35.924	0	323.31	4001000000	78	P67809;H0Y449;C9J5V9;P16989-2;P16989-3;P16989;A0A0D9SEI8;Q9Y2T7	P67809;H0Y449	26.12	26.2457	27.3403	27.5797	26.5359	25.7057	27.9107	27.6887	28.5845	29.8529	28.5976	28.8118	25.8065
tr|H7C0D5|H7C0D5_HUMAN Protein YIPF4 (Fragment) OS=Homo sapiens OX=9606 GN=YIPF4 PE=1 SV=1;sp|Q9BSR8|YIPF4_HUMAN Protein YIPF4 OS=Homo sapiens OX=9606 GN=YIPF4 PE=1 SV=1	Protein YIPF4	YIPF4	+	1.3086	-1.22627		0.0490657	-0.10427		0.546458	-0.665272		0.113686	-0.267824		0.415046	0.876315		0.148984	0.304245				2	2	2	31	31	31	6.447	0	3.9616	3574600000	27	H7C0D5;Q9BSR8	H7C0D5;Q9BSR8	28.2906	28.4963	26.1015	28.1354	25.2109	28.2061	26.0156	27.0146	26.3395	27.7553	25.7463	28.0666	28.6651
sp|P49750-1|YLPM1_HUMAN Isoform 1 of YLP motif-containing protein 1 OS=Homo sapiens OX=9606 GN=YLPM1;sp|P49750|YLPM1_HUMAN YLP motif-containing protein 1 OS=Homo sapiens OX=9606 GN=YLPM1 PE=1 SV=4;sp|P49750-3|YLPM1_HUMAN Isoform 3 of YLP motif-containing p	YLP motif-containing protein 1	YLPM1	+	1.9704	0.791736		0.268619	-0.170623		0.420813	0.310556		NaN	0		NaN	0		NaN	0				5	5	5	3.7	3.7	3.7	219.98	0	6.4832	810030000	14	P49750-1;P49750;P49750-3;H0YIQ2;F8VU51	P49750-1;P49750;P49750-3;H0YIQ2	26.0811	26.9914	25.8762	26.4869	26.746	26.3669	25.6257	26.5702	26.2087	27.3048	26.5684	26.7248	25.6553
sp|O43167-2|ZBT24_HUMAN Isoform 2 of Zinc finger and BTB domain-containing protein 24 OS=Homo sapiens OX=9606 GN=ZBTB24;sp|O43167|ZBT24_HUMAN Zinc finger and BTB domain-containing protein 24 OS=Homo sapiens OX=9606 GN=ZBTB24 PE=1 SV=2	Zinc finger and BTB domain-containing protein 24	ZBTB24	+	2.13902	0.809867		0.941243	0.873478	+	1.58142	0.841672		NaN	0		NaN	0		NaN	0				2	2	2	6.6	6.6	6.6	37.62	0	3.4216	1007900000	13	O43167-2;O43167	O43167-2;O43167	25.5087	26.6173	26.0859	25.063	25.9706	26.1885	25.248	26.8937	25.6465	25.1774	26.859	26.9084	26.0862
tr|A0A5F9XIK1|A0A5F9XIK1_HUMAN Zinc finger CCHC domain-containing protein 14 (Fragment) OS=Homo sapiens OX=9606 GN=ZCCHC14 PE=1 SV=1;tr|A0A590UJW6|A0A590UJW6_HUMAN Zinc finger CCHC domain-containing protein 14 OS=Homo sapiens OX=9606 GN=ZCCHC14 PE=1 SV=1;s	Zinc finger CCHC domain-containing protein 14	ZCCHC14	+	1.32157	-0.565179		0.134954	-0.081316		0.680152	-0.323248	+	1.67111	0.528076	+	2.097	0.527748	+	2.82714	0.527912				15	15	15	19	19	19	101.18	0	25.22	7187600000	95	A0A5F9XIK1;A0A590UJW6;Q8WYQ9;Q8WYQ9-2;H3BS18	A0A5F9XIK1;A0A590UJW6;Q8WYQ9;Q8WYQ9-2;H3BS18	29.5037	29.8167	29.8523	29.3539	29.6637	29.4698	29.6246	29.7699	28.8019	29.0349	28.1381	28.4931	29.9653
sp|O60293|ZC3H1_HUMAN Zinc finger C3H1 domain-containing protein OS=Homo sapiens OX=9606 GN=ZFC3H1 PE=1 SV=3;sp|O60293-2|ZC3H1_HUMAN Isoform 2 of Zinc finger C3H1 domain-containing protein OS=Homo sapiens OX=9606 GN=ZFC3H1	Zinc finger C3H1 domain-containing protein	ZFC3H1	+	1.8703	-0.272374		0.40099	-0.089303		1.17544	-0.180838		0.25269	-0.143206		0.130743	-0.0944667		0.247666	-0.118836			206;655	45	45	45	26.8	26.8	26.8	226.35	0	180.21	39649000000	379	O60293;O60293-2;G3V1X1;O60293-4	O60293;O60293-2	31.3329	31.1743	30.8939	30.8167	31.3896	30.6231	30.7561	31.254	31.3001	31.2937	30.9853	31.1921	31.1974
sp|Q3ZCT1|ZN260_HUMAN Zinc finger protein 260 OS=Homo sapiens OX=9606 GN=ZNF260 PE=1 SV=3	Zinc finger protein 260	ZNF260	+	1.36947	0.692342		0.962222	0.498469	+	1.86124	0.595406		0.731078	0.702177		0.462655	0.649264		0.698645	0.675721				6	6	5	15.3	15.3	13.1	47.222	0	10.154	5529600000	67	Q3ZCT1	Q3ZCT1	26.6195	28.2021	28.0773	28.0135	26.2603	28.6971	28.5737	27.5929	28.1571	28.5177	28.4036	28.1152	29.1199
sp|A2RRD8|ZN320_HUMAN Zinc finger protein 320 OS=Homo sapiens OX=9606 GN=ZNF320 PE=1 SV=1;tr|M0QX96|M0QX96_HUMAN Zinc finger protein 320 (Fragment) OS=Homo sapiens OX=9606 GN=ZNF320 PE=1 SV=1	Zinc finger protein 320	ZNF320	+	3.02348	0.5877		0.960361	0.634388	+	1.60951	0.611044		0.498888	-0.772527		0.173963	-0.422879		0.37804	-0.597703				8	3	2	14.1	5.7	3.7	59.326	0	3.8699	3079000000	43	A2RRD8;M0QX96	A2RRD8;M0QX96	26.4408	28.4081	27.9229	26.9044	26.8077	27.2758	28.971	25.223	26.8219	28.1762	27.8288	28.2583	25.6048
tr|A0A0A0MRR1|A0A0A0MRR1_HUMAN Zinc finger protein 691 (Fragment) OS=Homo sapiens OX=9606 GN=ZNF691 PE=1 SV=1;tr|Q5VV50|Q5VV50_HUMAN Zinc finger protein 691 OS=Homo sapiens OX=9606 GN=ZNF691 PE=1 SV=1;sp|Q5VV52-3|ZN691_HUMAN Isoform 2 of Zinc finger protei	Zinc finger protein 691	ZNF691	+	1.39886	0.447856		0.62486	0.909032		0.718201	0.678444		NaN	0	+	1.61394	-0.974182	+	2.17381	-1.22763				3	3	3	11.8	11.8	11.8	33.708	0	5.3768	2678700000	30	A0A0A0MRR1;Q5VV50;Q5VV52-3;Q5VV52;Q5VV51	A0A0A0MRR1;Q5VV50;Q5VV52-3;Q5VV52;Q5VV51	26.5131	25.784	27.1447	27.4798	26.6377	25.5979	26.7095	25.9489	27.2594	25.2001	28.1671	27.9394	25.2435
tr|G3XAE0|G3XAE0_HUMAN Zinc finger protein 766 OS=Homo sapiens OX=9606 GN=ZNF766 PE=1 SV=1;sp|Q5HY98|ZN766_HUMAN Zinc finger protein 766 OS=Homo sapiens OX=9606 GN=ZNF766 PE=1 SV=1	Zinc finger protein 766	ZNF766	+	1.48858	-2.65903		0.254669	-0.984473		0.835258	-1.82175		0.51899	1.81215		0.0483525	0.285305		0.309768	1.04873	293;340;343;346			4	2	2	11.5	7.2	7.2	54.452	0.0036331	1.478	13366000000	11	G3XAE0;Q5HY98	G3XAE0;Q5HY98	26.5991	25.4025	25.4386	26.5003	31.2661	27.5274	25.2767	25.9777	31.0883	30.0996	25.9025	26.7789	25.0484
tr|A8DPD7|A8DPD7_HUMAN Protein zyg-11 homolog B OS=Homo sapiens OX=9606 GN=ZYG11B PE=1 SV=1;sp|Q9C0D3|ZY11B_HUMAN Protein zyg-11 homolog B OS=Homo sapiens OX=9606 GN=ZYG11B PE=1 SV=2	Protein zyg-11 homolog B	ZYG11B	+	2.05014	0.407925		0.525219	0.226776		1.18755	0.31735		NaN	0		NaN	0		NaN	0				10	10	10	19.8	19.8	19.8	63.512	0	46.598	4845900000	59	A8DPD7;Q9C0D3	A8DPD7;Q9C0D3	26.4483	25.7362	25.7858	25.7816	25.9022	25.3586	26.4376	27.2836	28.2863	28.8229	29.1956	28.8355	26.2058
sp|Q9NRG9|AAAS_HUMAN Aladin OS=Homo sapiens OX=9606 GN=AAAS PE=1 SV=1;sp|Q9NRG9-2|AAAS_HUMAN Isoform 2 of Aladin OS=Homo sapiens OX=9606 GN=AAAS;tr|F8VZ44|F8VZ44_HUMAN Aladin OS=Homo sapiens OX=9606 GN=AAAS PE=1 SV=1;tr|H3BU82|H3BU82_HUMAN Aladin (Fragment	Aladin	AAAS		0.261893	0.0453558		0.300636	-0.06985		0.0524209	-0.0122471		0.217229	0.0486555		0.115136	0.0248489		0.249459	0.0367522		402		19	19	19	38.6	38.6	38.6	59.573	0	323.31	125020000000	384	Q9NRG9;Q9NRG9-2;F8VZ44;H3BU82;F8VUB6	Q9NRG9;Q9NRG9-2;F8VZ44;H3BU82	33.4304	33.4881	33.2916	33.3519	33.4426	33.4381	33.4059	33.3706	32.638	32.8671	32.9661	33.0604	33.4975
sp|Q86V21|AACS_HUMAN Acetoacetyl-CoA synthetase OS=Homo sapiens OX=9606 GN=AACS PE=1 SV=1;sp|Q86V21-2|AACS_HUMAN Isoform 2 of Acetoacetyl-CoA synthetase OS=Homo sapiens OX=9606 GN=AACS	Acetoacetyl-CoA synthetase	AACS		0.431007	-0.223346		0.891979	-0.34596		0.884604	-0.284653		0.33716	-0.749576		0.486533	-1.08258		0.518105	-0.91608				18	18	18	24.4	24.4	24.4	75.143	0	17.299	13844000000	102	Q86V21;Q86V21-2;Q86V21-3;E7EW25	Q86V21;Q86V21-2	29.1309	25.675	28.1173	28.1069	28.4729	29.857	25.9255	28.1068	30.0665	30.4838	30.0615	30.3122	28.1376
tr|A2A2Q9|A2A2Q9_HUMAN Protein AAR2 homolog OS=Homo sapiens OX=9606 GN=AAR2 PE=1 SV=1;sp|Q9Y312|AAR2_HUMAN Protein AAR2 homolog OS=Homo sapiens OX=9606 GN=AAR2 PE=1 SV=2	Protein AAR2 homolog	AAR2		0.895406	0.148201		0.534897	0.0835676		0.886667	0.115884		0.0375335	-0.0102572	+	2.12359	0.192377		0.488211	0.0910599				17	17	17	46	46	46	45.034	0	154.11	64297000000	355	A2A2Q9;Q9Y312	A2A2Q9;Q9Y312	31.9022	31.7723	31.9926	32.1972	31.6995	31.7314	31.7522	31.8707	31.9378	32.0907	32.2162	32.0866	31.9632
sp|P49588|SYAC_HUMAN Alanine--tRNA ligase, cytoplasmic OS=Homo sapiens OX=9606 GN=AARS1 PE=1 SV=2;sp|P49588-2|SYAC_HUMAN Isoform 2 of Alanine--tRNA ligase, cytoplasmic OS=Homo sapiens OX=9606 GN=AARS1	Alanine--tRNA ligase, cytoplasmic	AARS		0.584391	0.24643		0.815634	-0.324809		0.0624153	-0.0391896		0.0893172	-0.204602		0.598168	1.09987		0.270754	0.447635				14	14	14	16.2	16.2	16.2	106.81	0	12.552	4647900000	39	P49588;P49588-2;H3BPK7	P49588;P49588-2	27.6121	27.822	27.5563	26.8277	25.3077	26.8704	26.3759	26.0461	28.5589	29.0453	28.3722	28.7216	29.2303
sp|Q9NRK6|ABCBA_HUMAN ATP-binding cassette sub-family B member 10, mitochondrial OS=Homo sapiens OX=9606 GN=ABCB10 PE=1 SV=2	ATP-binding cassette sub-family B member 10, mitochondrial	ABCB10		0.116802	-0.0475407		0.0887458	-0.0322928		0.150519	-0.0399168		0.48353	0.131297		0.237558	0.0771074		0.418601	0.104202				20	20	19	26.8	26.8	25.7	79.147	0	111.93	23567000000	225	Q9NRK6	Q9NRK6	30.3601	30.8023	30.6001	30.8015	30.4699	30.918	30.8642	30.5289	30.6081	30.5726	30.579	30.6889	30.5777
tr|A0A5F9ZA98|A0A5F9ZA98_HUMAN ATP-binding cassette sub-family B member 7, mitochondrial OS=Homo sapiens OX=9606 GN=ABCB7 PE=1 SV=1;sp|O75027|ABCB7_HUMAN ATP-binding cassette sub-family B member 7, mitochondrial OS=Homo sapiens OX=9606 GN=ABCB7 PE=1 SV=2;s	ATP-binding cassette sub-family B member 7, mitochondrial	ABCB7		0.272073	0.119696		0.0690764	-0.0364895		0.104306	0.0416031		0.0674174	-0.0314293		0.293591	0.142115		0.139436	0.0553427		165;599		27	27	27	31.8	31.8	31.8	83.27	0	262.38	88568000000	456	A0A5F9ZA98;O75027;O75027-2;B4DGL8;A0A590UJS8;A0A087WW65;O75027-3;A0A2R8Y473;E9PJR8;E9PNQ5;A0A2R8Y3N2;A0A2R8YF35	A0A5F9ZA98;O75027;O75027-2;B4DGL8;A0A590UJS8;A0A087WW65;O75027-3;A0A2R8Y473	32.4565	32.5626	32.7996	32.7363	32.2552	32.7035	32.7087	32.1934	32.3265	32.666	32.7866	32.8164	32.3282
sp|Q9NUT2-5|MITOS_HUMAN Isoform 5 of Mitochondrial potassium channel ATP-binding subunit OS=Homo sapiens OX=9606 GN=ABCB8;sp|Q9NUT2-4|MITOS_HUMAN Isoform 4 of Mitochondrial potassium channel ATP-binding subunit OS=Homo sapiens OX=9606 GN=ABCB8;sp|Q9NUT2-2|	ATP-binding cassette sub-family B member 8, mitochondrial	ABCB8		0.721109	-0.265408		0.626691	-0.217506		0.993933	-0.241457		0.596672	-0.1914		0.25074	0.0925593		0.120442	-0.0494204				14	13	13	25.4	23.9	23.9	59.382	0	65.731	20632000000	220	Q9NUT2-5;Q9NUT2-4;Q9NUT2-2;Q9NUT2;Q9NUT2-3;C9JYI3;C9JTY4	Q9NUT2-5;Q9NUT2-4;Q9NUT2-2;Q9NUT2;Q9NUT2-3	30.6044	30.6997	30.3906	30.0961	30.4827	29.9772	29.915	30.2801	30.0982	30.4698	30.2836	30.4338	30.1598
sp|P33527-8|MRP1_HUMAN Isoform 8 of Multidrug resistance-associated protein 1 OS=Homo sapiens OX=9606 GN=ABCC1;sp|P33527-6|MRP1_HUMAN Isoform 6 of Multidrug resistance-associated protein 1 OS=Homo sapiens OX=9606 GN=ABCC1;sp|P33527-7|MRP1_HUMAN Isoform 7 o	Multidrug resistance-associated protein 1	ABCC1		0.431169	-0.193479		1.04188	-0.699638		0.857129	-0.446558		NaN	0		NaN	0		NaN	0				7	7	7	7	7	7	151.66	0	9.3382	855190000	16	P33527-8;P33527-6;P33527-7;P33527-5;P33527-4;P33527-2;P33527-3;P33527;I3L4X2;P33527-9;A0A0A0MS99	P33527-8;P33527-6;P33527-7;P33527-5;P33527-4;P33527-2;P33527-3;P33527;I3L4X2;P33527-9	26.2873	25.5883	25.3176	25.0314	26.5201	27.5019	26.342	26.4374	27.0198	28.0301	26.6417	27.0155	25.8874
sp|P33897|ABCD1_HUMAN ATP-binding cassette sub-family D member 1 OS=Homo sapiens OX=9606 GN=ABCD1 PE=1 SV=2	ATP-binding cassette sub-family D member 1	ABCD1		0.132291	-0.0529871		0.103286	-0.0626993		0.130407	-0.0578432		0.576169	0.0921946		0.187559	-0.0617781		0.0528783	0.0152082		403;422;539;548;566		45	45	45	51.5	51.5	51.5	82.936	0	323.31	308250000000	908	P33897;Q9UBJ2;A6NEP8	P33897	34.3116	34.1653	34.0504	34.1603	34.5125	34.1882	34.0648	34.538	34.1265	33.9818	34.6509	34.8293	34.324
tr|A0A3B3ITW3|A0A3B3ITW3_HUMAN ATP-binding cassette sub-family D member 3 OS=Homo sapiens OX=9606 GN=ABCD3 PE=1 SV=2;sp|P28288|ABCD3_HUMAN ATP-binding cassette sub-family D member 3 OS=Homo sapiens OX=9606 GN=ABCD3 PE=1 SV=1;sp|P28288-2|ABCD3_HUMAN Isoform	ATP-binding cassette sub-family D member 3	ABCD3		0.915476	0.289165		0.111122	0.079072		0.425292	0.184118		0.235921	0.0938549		0.455193	0.144363		0.434831	0.119109		254;514;639		48	48	48	43.7	43.7	43.7	75.421	0	323.31	472990000000	867	A0A3B3ITW3;P28288;P28288-2;P28288-3	A0A3B3ITW3;P28288;P28288-2	34.812	34.6682	35.0958	35.1864	34.6364	35.0732	34.9906	34.8601	34.2631	35.0393	35.3589	35.0465	34.7945
sp|P61221|ABCE1_HUMAN ATP-binding cassette sub-family E member 1 OS=Homo sapiens OX=9606 GN=ABCE1 PE=1 SV=1;tr|D6R9I9|D6R9I9_HUMAN ATP-binding cassette sub-family E member 1 OS=Homo sapiens OX=9606 GN=ABCE1 PE=1 SV=1	ATP-binding cassette sub-family E member 1	ABCE1		0.213545	0.131019		0.330922	-0.281656		0.0953409	-0.0753188		0.537601	0.190249		0.467931	0.313444		0.58782	0.251847				7	7	7	14.9	14.9	14.9	67.314	0	12.278	6511200000	58	P61221;D6R9I9;H0Y990;D6RGF4	P61221;D6R9I9	28.9848	29.2755	29.0481	29.0843	28.879	29.5799	29.1204	28.3206	28.0758	29.4402	28.0734	28.5458	29.3432
sp|Q8NE71-2|ABCF1_HUMAN Isoform 2 of ATP-binding cassette sub-family F member 1 OS=Homo sapiens OX=9606 GN=ABCF1;sp|Q8NE71|ABCF1_HUMAN ATP-binding cassette sub-family F member 1 OS=Homo sapiens OX=9606 GN=ABCF1 PE=1 SV=2;tr|A0A0G2JIC2|A0A0G2JIC2_HUMAN ATP-	ATP-binding cassette sub-family F member 1	ABCF1		0.262654	0.11657		0.0369934	0.0230932		0.183685	0.0698316		NaN	0		0.284109	-0.524414		0.122326	-0.205467				8	8	5	13.5	13.5	9.2	91.679	0	11.168	5411500000	55	Q8NE71-2;Q8NE71;A0A0G2JIC2;H0YGW7;F5GYK6	Q8NE71-2;Q8NE71;A0A0G2JIC2	25.7731	26.7947	25.1039	27.3365	26.5963	26.1844	25.7852	28.9939	28.6525	29.0019	28.6981	29.1926	25.958
sp|Q9UG63|ABCF2_HUMAN ATP-binding cassette sub-family F member 2 OS=Homo sapiens OX=9606 GN=ABCF2 PE=1 SV=2;sp|Q9UG63-2|ABCF2_HUMAN Isoform 2 of ATP-binding cassette sub-family F member 2 OS=Homo sapiens OX=9606 GN=ABCF2;tr|C9JHK9|C9JHK9_HUMAN ATP-binding	ATP-binding cassette sub-family F member 2	ABCF2		1.09857	0.179443		0.277428	0.0914965		0.682545	0.13547		0.0688122	0.0177431		0.121682	0.0235291		0.107898	0.0206361		190;325;453		48	48	48	55.5	55.5	55.5	71.289	0	186.32	233070000000	812	Q9UG63;Q9UG63-2;C9JHK9;C9JZV3	Q9UG63;Q9UG63-2;C9JHK9;C9JZV3	33.6487	33.5456	33.7739	33.912	33.6028	33.6633	33.8588	33.7322	34.1451	33.7268	34.1981	33.8106	33.6142
sp|Q8N2K0|ABD12_HUMAN Lysophosphatidylserine lipase ABHD12 OS=Homo sapiens OX=9606 GN=ABHD12 PE=1 SV=2;sp|Q8N2K0-2|ABD12_HUMAN Isoform 2 of Lysophosphatidylserine lipase ABHD12 OS=Homo sapiens OX=9606 GN=ABHD12;sp|Q8N2K0-3|ABD12_HUMAN Isoform 3 of Lysophos	Monoacylglycerol lipase ABHD12	ABHD12		0.194426	-0.112438		0.780627	-0.405232		0.666184	-0.258835		0.234635	-0.211667		0.0967723	0.13192		0.0393214	-0.0398734				16	16	16	42.5	42.5	42.5	45.096	0	41.171	15006000000	137	Q8N2K0;Q8N2K0-2;Q8N2K0-3;A0A5F9ZH71;I3L206;A0A5F9ZHQ0;A0A5F9ZHQ8;A0A5F9ZH49;A0A5F9ZHH2;A0A5F9ZGT4;A0A5F9ZGW7;A0A5F9ZH28;I3L294;A0A5F9ZHM3;A0A5F9ZGZ9;A0A5F9ZHF0;I3L440;I3L1V0;A0A5F9ZHG5;I3L380;Q5T712;A0A5F9ZHE8;A0A5F9ZHB5	Q8N2K0;Q8N2K0-2;Q8N2K0-3;A0A5F9ZH71;I3L206;A0A5F9ZHQ0;A0A5F9ZHQ8;A0A5F9ZH49;A0A5F9ZHH2;A0A5F9ZGT4	29.564	29.3902	28.9966	29.1509	29.4288	28.0007	28.7174	29.5804	30.1309	29.9392	30.3459	30.5795	29.4428
tr|A0A0G2JJD3|A0A0G2JJD3_HUMAN HLA-B associated transcript 5, isoform CRA_b OS=Homo sapiens OX=9606 GN=ABHD16A PE=1 SV=1;sp|O95870|ABHGA_HUMAN Phosphatidylserine lipase ABHD16A OS=Homo sapiens OX=9606 GN=ABHD16A PE=1 SV=3;sp|O95870-2|ABHGA_HUMAN Isoform 2	Abhydrolase domain-containing protein 16A	ABHD16A		0.172176	0.0645447		0.0636123	-0.0354261		0.0325436	0.0145593		0.0292975	-0.0106006		0.0346743	0.0197926		0.0105687	0.00459599				25	25	25	33.9	33.9	33.9	67.518	0	95.748	47232000000	336	A0A0G2JJD3;O95870;O95870-2;A0A0G2JI89;F2Z3H2	A0A0G2JJD3;O95870;O95870-2	31.6159	31.5856	31.1742	31.4832	31.5401	31.1282	31.1616	31.9074	31.173	31.4446	31.9128	31.8769	31.4224
sp|Q9BV23|ABHD6_HUMAN Monoacylglycerol lipase ABHD6 OS=Homo sapiens OX=9606 GN=ABHD6 PE=1 SV=1	Monoacylglycerol lipase ABHD6	ABHD6		0.0786929	0.0722022		0.0976188	-0.0877709		0.0112944	-0.00778437		0.0344373	-0.121451		0.716532	-1.32109		0.360709	-0.721273				13	13	13	32.9	32.9	32.9	38.33	0	107.72	11858000000	113	Q9BV23;C9J010;C9JNE7	Q9BV23	26.322	29.4096	29.8638	29.7132	30.1548	30.4638	29.8623	29.6262	29.1194	29.444	29.5643	29.5271	29.792
sp|Q13085-3|ACACA_HUMAN Isoform 3 of Acetyl-CoA carboxylase 1 OS=Homo sapiens OX=9606 GN=ACACA;sp|Q13085-2|ACACA_HUMAN Isoform 2 of Acetyl-CoA carboxylase 1 OS=Homo sapiens OX=9606 GN=ACACA;sp|Q13085|ACACA_HUMAN Acetyl-CoA carboxylase 1 OS=Homo sapiens OX=	Acetyl-CoA carboxylase 1;Biotin carboxylase	ACACA		0.131568	0.100811		0.0378963	-0.0326071		0.0542189	0.034102		NaN	0		NaN	0		NaN	0				15	15	15	9.9	9.9	9.9	257.24	0	23.01	5185600000	42	Q13085-3;Q13085-2;Q13085;Q13085-4;Q59FY4;A0A087X0W4;O00763-3;O00763-2;O00763;A0A087WVR6;A0A0C4DGT1;S4R3S7	Q13085-3;Q13085-2;Q13085;Q13085-4;Q59FY4	26.4253	26.9684	26.9831	26.2877	25.8518	25.4463	26.7916	26.8795	28.3209	28.9274	28.9309	29.0353	26.026
sp|Q9H845|ACAD9_HUMAN Complex I assembly factor ACAD9, mitochondrial OS=Homo sapiens OX=9606 GN=ACAD9 PE=1 SV=1;tr|H0Y8Z9|H0Y8Z9_HUMAN Complex I assembly factor ACAD9, mitochondrial (Fragment) OS=Homo sapiens OX=9606 GN=ACAD9 PE=1 SV=1	Acyl-CoA dehydrogenase family member 9, mitochondrial	ACAD9		0.491603	-0.152177		0.527944	-0.328754		0.563886	-0.240466		0.191919	0.155906		0.671355	0.979314		0.497351	0.56761				17	17	17	22.7	22.7	22.7	68.76	0	26.236	20221000000	123	Q9H845;H0Y8Z9;D6RCD8	Q9H845;H0Y8Z9	29.2931	29.1942	29.5978	28.6263	29.0024	26.4593	28.5229	29.4332	29.939	30.8309	30.6872	31.2029	29.7978
tr|B7Z2R7|B7Z2R7_HUMAN Acyl-CoA-binding domain-containing protein 5 OS=Homo sapiens OX=9606 GN=ACBD5 PE=1 SV=1;sp|Q5T8D3-2|ACBD5_HUMAN Isoform 2 of Acyl-CoA-binding domain-containing protein 5 OS=Homo sapiens OX=9606 GN=ACBD5;sp|Q5T8D3-3|ACBD5_HUMAN Isofor	Acyl-CoA-binding domain-containing protein 5	ACBD5		0.165173	-0.0754113		0.00393134	-0.00157022		0.113196	-0.0384908		0.654099	1.02089		0.408275	0.708631		0.792443	0.864762				10	10	10	25.4	25.4	25.4	58.792	0	20.079	6309700000	47	B7Z2R7;Q5T8D3-2;Q5T8D3-3;Q5T8D3;X6RDD7;Q5T8E0;Q5T8D3-4;A0A087X0B8	B7Z2R7;Q5T8D3-2;Q5T8D3-3;Q5T8D3;X6RDD7;Q5T8E0;Q5T8D3-4	25.7377	24.8298	25.5832	26.5416	26.8891	25.2484	26.357	25.4468	29.0904	28.9137	28.7986	29.0666	25.0773
sp|P53396|ACLY_HUMAN ATP-citrate synthase OS=Homo sapiens OX=9606 GN=ACLY PE=1 SV=3;sp|P53396-2|ACLY_HUMAN Isoform 2 of ATP-citrate synthase OS=Homo sapiens OX=9606 GN=ACLY;sp|P53396-3|ACLY_HUMAN Isoform 3 of ATP-citrate synthase OS=Homo sapiens OX=9606 GN	ATP-citrate synthase	ACLY		0.155906	0.064404		0.411197	-0.140631		0.106563	-0.0381134		0.0344634	0.01583		0.541439	-0.156414		0.233213	-0.0702918		642		34	34	34	37.8	37.8	37.8	120.84	0	261.02	44737000000	344	P53396;P53396-2;P53396-3;K7ESG8;K7EIE7	P53396;P53396-2;P53396-3	31.3189	31.3534	31.7803	31.5717	31.5181	31.769	31.6251	31.801	31.318	31.7261	31.6092	31.6529	31.2327
tr|H7C5A7|H7C5A7_HUMAN Acyl-coenzyme A thioesterase 8 (Fragment) OS=Homo sapiens OX=9606 GN=ACOT8 PE=1 SV=1;sp|O14734|ACOT8_HUMAN Acyl-coenzyme A thioesterase 8 OS=Homo sapiens OX=9606 GN=ACOT8 PE=1 SV=1;tr|E9PJN0|E9PJN0_HUMAN Acyl-coenzyme A thioesterase	Acyl-coenzyme A thioesterase 8	ACOT8		0.895482	-0.156284		0.68222	-0.159886		1.02547	-0.158085		0.103782	-0.0483451		0.20591	0.0722399		0.0337427	0.0119474				5	5	5	30.6	30.6	30.6	23.333	0	16.035	12554000000	81	H7C5A7;O14734;E9PJN0;A0A494C0N6;H0Y698;Q9BR14;E9PMC4;E9PIS4;E9PRD4	H7C5A7;O14734;E9PJN0	29.5941	29.9507	29.5557	29.4305	29.6059	29.5371	29.3727	29.5331	30.0428	29.6738	29.721	29.6461	29.4108
sp|Q9Y305-2|ACOT9_HUMAN Isoform 2 of Acyl-coenzyme A thioesterase 9, mitochondrial OS=Homo sapiens OX=9606 GN=ACOT9;sp|Q9Y305|ACOT9_HUMAN Acyl-coenzyme A thioesterase 9, mitochondrial OS=Homo sapiens OX=9606 GN=ACOT9 PE=1 SV=2;sp|Q9Y305-4|ACOT9_HUMAN Isofo	Acyl-coenzyme A thioesterase 9, mitochondrial	ACOT9		0.0321758	-0.0105624		1.22728	-0.392979		0.576948	-0.201771		0.200566	-0.0446258		0.154477	-0.0495734		0.202512	-0.0470996		392		20	20	20	48.3	48.3	48.3	46.354	0	39.673	15447000000	202	Q9Y305-2;Q9Y305;Q9Y305-4;Q9Y305-3;H7C5Q2;C9J7L8	Q9Y305-2;Q9Y305;Q9Y305-4;Q9Y305-3;H7C5Q2	30.3098	30.3417	30.1319	30.0647	30.1938	30.3702	29.917	30.3869	29.5144	30.2577	30.1119	30.1332	30.1815
sp|O15254|ACOX3_HUMAN Peroxisomal acyl-coenzyme A oxidase 3 OS=Homo sapiens OX=9606 GN=ACOX3 PE=1 SV=2;sp|O15254-2|ACOX3_HUMAN Isoform 2 of Peroxisomal acyl-coenzyme A oxidase 3 OS=Homo sapiens OX=9606 GN=ACOX3	Peroxisomal acyl-coenzyme A oxidase 3	ACOX3		0.145607	-0.318795		0.404375	-0.337006		0.237599	-0.3279		NaN	0		NaN	0		NaN	0				6	6	6	14	14	14	77.628	0	9.808	1519200000	18	O15254;O15254-2;D6RJ89	O15254;O15254-2	25.4027	26.1093	26.66	26.5598	26.8969	25.7051	25.3343	26.6561	26.9407	26.4932	27.0929	27.3303	25.4114
tr|A0A5F9ZHR7|A0A5F9ZHR7_HUMAN Lysosomal acid phosphatase OS=Homo sapiens OX=9606 GN=ACP2 PE=1 SV=1;sp|P11117|PPAL_HUMAN Lysosomal acid phosphatase OS=Homo sapiens OX=9606 GN=ACP2 PE=1 SV=3;tr|A0A5F9ZH82|A0A5F9ZH82_HUMAN Lysosomal acid phosphatase (Fragmen	Lysosomal acid phosphatase	ACP2		0.108284	-0.0555243		0.989457	0.206445		0.199678	0.0754604		0.531232	0.81532		0.00464448	-0.00221777		0.336781	0.406551				6	6	6	16.6	16.6	16.6	49.352	0	14.303	5679900000	56	A0A5F9ZHR7;P11117;A0A5F9ZH82;E9PHY0;E9PQY3;A0A5F9ZI20;A0A5F9ZH40;B7Z6U3;B7Z7D2;P11117-2	A0A5F9ZHR7;P11117;A0A5F9ZH82;E9PHY0;E9PQY3;A0A5F9ZI20;A0A5F9ZH40;B7Z6U3;B7Z7D2;P11117-2	29.1558	29.2301	26.5036	29.4595	29.229	29.2636	29.589	29.5377	28.3261	28.0567	28.0949	28.0449	29.5611
sp|Q4G176|ACSF3_HUMAN Malonate--CoA ligase ACSF3, mitochondrial OS=Homo sapiens OX=9606 GN=ACSF3 PE=1 SV=3;tr|A0A3B3ISK9|A0A3B3ISK9_HUMAN Malonate--CoA ligase ACSF3, mitochondrial OS=Homo sapiens OX=9606 GN=ACSF3 PE=1 SV=1;tr|F5H5A1|F5H5A1_HUMAN Malonate--	Acyl-CoA synthetase family member 3, mitochondrial	ACSF3		0.317408	-0.126462		0.486608	-0.166848		0.544822	-0.146655		0.0676151	0.0296526		0.103155	-0.0375657		0.0119719	-0.00395656				16	16	16	30	30	30	64.129	0	34.905	26910000000	193	Q4G176;A0A3B3ISK9;F5H5A1;F5H755;F5H362;F5H2G6;H0YGC7;F5H3B2;F5GX20;H0YH37;H0YGJ0	Q4G176;A0A3B3ISK9;F5H5A1;F5H755;F5H362	30.5789	30.6321	30.1884	30.4665	30.5466	30.3739	30.5686	30.6457	30.728	31.1746	30.9013	30.8593	30.6791
sp|O95573|ACSL3_HUMAN Long-chain-fatty-acid--CoA ligase 3 OS=Homo sapiens OX=9606 GN=ACSL3 PE=1 SV=3	Long-chain-fatty-acid--CoA ligase 3	ACSL3		0.361082	0.140009		0.0828813	-0.0439644		0.119071	0.0480223		0.158908	0.0321341		0.213275	0.0383844		0.254864	0.0352592		1;12;256;268;374;380;387;401;537		53	53	49	57.5	57.5	55.1	80.419	0	323.31	600150000000	1121	O95573;F5GWH2;C9JC11;F5H062	O95573	35.1384	35.165	34.9577	35.0347	35.0315	35.0372	35.0225	35.1798	34.983	35.4472	35.5244	35.5733	35.1757
sp|O60488-2|ACSL4_HUMAN Isoform Short of Long-chain-fatty-acid--CoA ligase 4 OS=Homo sapiens OX=9606 GN=ACSL4;sp|O60488|ACSL4_HUMAN Long-chain-fatty-acid--CoA ligase 4 OS=Homo sapiens OX=9606 GN=ACSL4 PE=1 SV=2	Long-chain-fatty-acid--CoA ligase 4	ACSL4		0.0784263	-0.0408664		0.562832	-0.277934		0.418025	-0.1594		0.426953	0.209892		1.09726	0.393774		0.904412	0.301833				19	15	15	31.9	26.4	26.4	74.435	0	23.026	11397000000	117	O60488-2;O60488;D6RF95;D6RDA8;H0Y9A0	O60488-2;O60488	29.749	29.8842	29.2138	29.2064	29.0812	29.4859	29.1176	29.6333	29.8025	29.0976	29.3539	29.5839	29.9146
sp|P68133|ACTS_HUMAN Actin, alpha skeletal muscle OS=Homo sapiens OX=9606 GN=ACTA1 PE=1 SV=1;sp|P68032|ACTC_HUMAN Actin, alpha cardiac muscle 1 OS=Homo sapiens OX=9606 GN=ACTC1 PE=1 SV=1;sp|P63267|ACTH_HUMAN Actin, gamma-enteric smooth muscle OS=Homo sapie	Actin, alpha skeletal muscle;Actin, alpha cardiac muscle 1;Actin, gamma-enteric smooth muscle;Actin, aortic smooth muscle	ACTA1;ACTC1;ACTG2;ACTA2		0.646653	0.388874		0.055494	0.0746937		0.276212	0.231784		1.05012	0.590908		0.404199	0.355974		0.819337	0.473441		46;49;84;192;315;327		25	3	3	37.7	6.1	6.1	42.051	0	24.472	57125000000	112	P68133;P68032;P63267;P62736;A6NL76;F8WB63;B8ZZJ2;C9JFL5;F6UVQ4;F6QUT6	P68133;P68032;P63267;P62736;A6NL76	30.1062	30.2564	30.5151	29.4947	29.8914	30.7695	29.6315	31.0198	30.7731	32.2798	32.5625	32.5371	30.7589
sp|P60709|ACTB_HUMAN Actin, cytoplasmic 1 OS=Homo sapiens OX=9606 GN=ACTB PE=1 SV=1;sp|P63261|ACTG_HUMAN Actin, cytoplasmic 2 OS=Homo sapiens OX=9606 GN=ACTG1 PE=1 SV=1;tr|A0A2R8Y793|A0A2R8Y793_HUMAN Actin, cytoplasmic 1 (Fragment) OS=Homo sapiens OX=9606	Actin, cytoplasmic 1;Actin, cytoplasmic 1, N-terminally processed;Actin, cytoplasmic 2;Actin, cytoplasmic 2, N-terminally processed	ACTB;ACTG1		0.273817	0.103595		0.0651998	0.0385761		0.176476	0.0710855		0.451786	0.152625		0.0990499	0.0569839		0.273269	0.104805		44;47;153;190;305;313;325		39	39	15	64.3	64.3	34.7	41.736	0	323.31	1402100000000	1212	P60709;P63261;A0A2R8Y793;I3L3I0;I3L1U9;I3L4N8;P63267-2;A0A2R8YGF8;E7EVS6;G5E9R0;I3L3R2;J3KT65;A0A2R8YEA7;K7EM38;C9JZR7;C9JUM1;C9JTX5;A0A2R8YFE2	P60709;P63261;A0A2R8Y793;I3L3I0;I3L1U9	36.8148	36.6622	37.0294	36.504	36.881	37.0664	36.318	37.1276	36.1081	36.7868	36.7269	36.9008	36.6691
sp|O43707|ACTN4_HUMAN Alpha-actinin-4 OS=Homo sapiens OX=9606 GN=ACTN4 PE=1 SV=2;sp|O43707-2|ACTN4_HUMAN Isoform ACTN4ISO of Alpha-actinin-4 OS=Homo sapiens OX=9606 GN=ACTN4;tr|F5GXS2|F5GXS2_HUMAN Alpha-actinin-4 OS=Homo sapiens OX=9606 GN=ACTN4 PE=1 SV=2;	Alpha-actinin-4	ACTN4		0.811281	-0.130228		1.05711	-0.238032		1.12244	-0.18413	+	1.77446	-0.207666	+	1.46069	-0.270955	+	2.08006	-0.239311		240;258;295;767;883		69	69	41	63	63	41.1	104.85	0	323.31	305510000000	1164	O43707;O43707-2;F5GXS2;O43707-3;H7C144;K7EP19	O43707;O43707-2;F5GXS2;O43707-3	34.4648	34.439	34.4456	34.3097	34.4176	34.4872	34.3025	34.705	34.1724	34.435	34.4954	34.6751	34.1142
sp|P61160|ARP2_HUMAN Actin-related protein 2 OS=Homo sapiens OX=9606 GN=ACTR2 PE=1 SV=1;tr|F5H6T1|F5H6T1_HUMAN Actin-related protein 2 OS=Homo sapiens OX=9606 GN=ACTR2 PE=1 SV=2;sp|P61160-2|ARP2_HUMAN Isoform 2 of Actin-related protein 2 OS=Homo sapiens OX	Actin-related protein 2	ACTR2		0.294161	-0.119419		1.05003	-0.313331		0.885665	-0.216375		0.890325	0.482313		0.00561179	0.0028367		0.49925	0.242575				12	12	12	33.5	33.5	33.5	44.76	0	41.118	10528000000	108	P61160;F5H6T1;P61160-2	P61160;F5H6T1;P61160-2	29.5468	29.0035	29.1199	28.4519	29.5893	29.5102	29.3227	29.6178	29.6959	29.6598	29.4412	29.6187	29.7265
tr|B4DXW1|B4DXW1_HUMAN Actin-related protein 3 OS=Homo sapiens OX=9606 GN=ACTR3 PE=1 SV=1;sp|P61158|ARP3_HUMAN Actin-related protein 3 OS=Homo sapiens OX=9606 GN=ACTR3 PE=1 SV=3	Actin-related protein 3	ACTR3		0.456992	0.449289		0.787329	0.528138		0.668559	0.488714		NaN	0		NaN	0		NaN	0				5	5	5	18.8	18.8	18.8	42.003	0	24.984	2520300000	33	B4DXW1;P61158;Q9P1U1-2;Q9P1U1;F8WDR7;A0A0A0MTI9;H7C4J1;C9IZN3;Q9C0K3;Q9P1U1-3	B4DXW1;P61158	26.0865	25.5029	25.9381	26.3798	25.557	26.2385	26.4931	25.8669	27.5866	27.7086	26.5343	28.0331	27.4933
sp|O14672|ADA10_HUMAN Disintegrin and metalloproteinase domain-containing protein 10 OS=Homo sapiens OX=9606 GN=ADAM10 PE=1 SV=1;sp|O14672-2|ADA10_HUMAN Isoform 2 of Disintegrin and metalloproteinase domain-containing protein 10 OS=Homo sapiens OX=9606 GN=	Disintegrin and metalloproteinase domain-containing protein 10	ADAM10		0.0656821	0.0466022		0.288942	0.193128		0.254385	0.119865		0.173185	-0.0515423	+	2.05462	-0.290807		0.810848	-0.171175				12	12	12	15.9	15.9	15.9	84.141	0	46.677	15995000000	162	O14672;O14672-2;C9J9B4;H3BS53;H0YNC5	O14672;O14672-2	30.0734	29.7623	29.7473	30.1823	30.2628	30.3144	30.0142	30.131	30.2491	29.6264	30.1498	30.0855	29.792
sp|Q13444-2|ADA15_HUMAN Isoform 2 of Disintegrin and metalloproteinase domain-containing protein 15 OS=Homo sapiens OX=9606 GN=ADAM15;sp|Q13444-12|ADA15_HUMAN Isoform 12 of Disintegrin and metalloproteinase domain-containing protein 15 OS=Homo sapiens OX=9	Disintegrin and metalloproteinase domain-containing protein 15	ADAM15		0.543778	0.463665		0.387138	0.247227		0.601849	0.355446		1.27364	-0.246552		0.504273	-0.307997		0.727426	-0.277274				7	7	5	11.3	11.3	8	87.743	0	13.869	3987700000	70	Q13444-2;Q13444-12;Q13444-5;Q13444-3;Q13444;Q13444-8;Q13444-7;Q13444-6;Q13444-4;Q13444-11;Q13444-10;Q13444-9	Q13444-2;Q13444-12;Q13444-5;Q13444-3;Q13444;Q13444-8;Q13444-7;Q13444-6;Q13444-4;Q13444-11;Q13444-10;Q13444-9	28.7721	28.5801	28.4363	28.7584	29.1752	28.5355	27.9998	29.0821	28.2758	27.522	27.9416	27.8855	28.3097
sp|P78536|ADA17_HUMAN Disintegrin and metalloproteinase domain-containing protein 17 OS=Homo sapiens OX=9606 GN=ADAM17 PE=1 SV=1;sp|P78536-2|ADA17_HUMAN Isoform B of Disintegrin and metalloproteinase domain-containing protein 17 OS=Homo sapiens OX=9606 GN=	Disintegrin and metalloproteinase domain-containing protein 17	ADAM17		0.326283	0.232877		0.666192	0.222136		0.53348	0.227506		1.10366	0.405691		0.637043	0.357202		1.08602	0.381446				15	15	15	28.8	28.8	28.8	93.02	0	79.177	15766000000	115	P78536;P78536-2;A6H8L4;A0A3B3ISQ1	P78536;P78536-2	29.9245	29.5256	29.3504	29.6001	29.5803	29.05	29.9229	30.0413	29.9304	29.8742	30.0016	29.8404	30.2116
sp|Q13443|ADAM9_HUMAN Disintegrin and metalloproteinase domain-containing protein 9 OS=Homo sapiens OX=9606 GN=ADAM9 PE=1 SV=1	Disintegrin and metalloproteinase domain-containing protein 9	ADAM9		0.135562	-0.0741868		0.229799	-0.0876546		0.23753	-0.0809207		0.397855	-0.155548	+	1.4358	-0.344296		1.06392	-0.249922				22	22	22	21.7	21.7	21.7	90.555	0	128.06	83200000000	314	Q13443;F8WC54;A0AVL1;Q13443-2;A0A0J9YY58;C9J6H5;C9JPM3	Q13443	32.4594	32.4518	32.5896	32.9884	32.7237	32.8427	32.9504	32.7274	32.3953	32.4062	32.5152	32.3315	32.1244
sp|P55265-5|DSRAD_HUMAN Isoform 5 of Double-stranded RNA-specific adenosine deaminase OS=Homo sapiens OX=9606 GN=ADAR;sp|P55265|DSRAD_HUMAN Double-stranded RNA-specific adenosine deaminase OS=Homo sapiens OX=9606 GN=ADAR PE=1 SV=4;sp|P55265-4|DSRAD_HUMAN I	Double-stranded RNA-specific adenosine deaminase	ADAR		0.00618044	0.00252056		0.00235926	-0.00117636		0.00163041	0.000672102		0.570355	0.7734		0.230148	-0.16336		0.243691	0.30502				15	15	15	22	22	22	103.64	0	17.074	5922800000	99	P55265-5;P55265;P55265-4;A0A3B3IRQ9;P55265-3;P55265-2;A0A3B3ISX1;A0A3B3ITG9	P55265-5;P55265;P55265-4;A0A3B3IRQ9;P55265-3;P55265-2;A0A3B3ISX1;A0A3B3ITG9	28.1625	28.5941	28.6877	26.0814	29.1113	28.7566	28.2005	29.2045	28.4274	28.5346	28.8744	29.1114	29.0287
sp|Q9H2P0|ADNP_HUMAN Activity-dependent neuroprotector homeobox protein OS=Homo sapiens OX=9606 GN=ADNP PE=1 SV=1;tr|A0A2R8Y6X0|A0A2R8Y6X0_HUMAN Activity-dependent neuroprotector homeobox protein OS=Homo sapiens OX=9606 GN=ADNP PE=1 SV=1	Activity-dependent neuroprotector homeobox protein	ADNP		0.919951	-0.35792		1.28636	-0.481498	+	1.70555	-0.419709		0.409747	-0.621969	+	1.43944	-1.38473		1.11216	-1.00335				8	8	8	11.3	11.3	11.3	123.56	0	10.724	2460900000	28	Q9H2P0;A0A2R8Y6X0;A0A2R8Y469	Q9H2P0;A0A2R8Y6X0	26.0174	27.8989	27.7875	26.5656	28.0697	28.1627	27.6769	27.411	27.4923	27.8574	27.496	27.4385	26.1795
sp|Q9BRR6-2|ADPGK_HUMAN Isoform 2 of ADP-dependent glucokinase OS=Homo sapiens OX=9606 GN=ADPGK;sp|Q9BRR6|ADPGK_HUMAN ADP-dependent glucokinase OS=Homo sapiens OX=9606 GN=ADPGK PE=1 SV=1;tr|H3BRS6|H3BRS6_HUMAN ADP-dependent glucokinase (Fragment) OS=Homo s	ADP-dependent glucokinase	ADPGK		0.205591	-0.060895		0.527598	-0.215915		0.461253	-0.138405		0.482259	-0.148731		0.775763	-0.245765		0.829406	-0.197248		433		11	11	11	28.4	28.4	28.4	53.96	0	235.41	32095000000	185	Q9BRR6-2;Q9BRR6;H3BRS6;Q9BRR6-4;Q9BRR6-3;H3BU35;Q9BRR6-5;H3BTH4;H3BN66;Q9BRR6-6	Q9BRR6-2;Q9BRR6;H3BRS6	31.2394	31.634	31.2552	31.4886	31.7279	31.5183	31.1715	31.5875	30.4672	30.9409	30.8037	31.2394	30.9522
sp|P25098|ARBK1_HUMAN Beta-adrenergic receptor kinase 1 OS=Homo sapiens OX=9606 GN=GRK2 PE=1 SV=2;tr|E9PRV7|E9PRV7_HUMAN G protein-coupled receptor kinase OS=Homo sapiens OX=9606 GN=GRK2 PE=1 SV=1	Beta-adrenergic receptor kinase 1	ADRBK1		0.281024	0.14054		0.148647	0.0879574		0.251627	0.114249		0.383776	0.555174	+	1.40481	0.823191		0.805577	0.689183				14	14	14	24.7	24.7	24.7	79.573	0	19.25	7067200000	111	P25098;E9PRV7;P35626	P25098;E9PRV7	28.111	26.3509	28.7771	28.8584	27.9453	28.1545	27.6826	27.2429	29.2551	28.8245	28.5642	28.3743	28.632
sp|Q9UHB7|AFF4_HUMAN AF4/FMR2 family member 4 OS=Homo sapiens OX=9606 GN=AFF4 PE=1 SV=1;sp|Q9UHB7-2|AFF4_HUMAN Isoform 2 of AF4/FMR2 family member 4 OS=Homo sapiens OX=9606 GN=AFF4;sp|Q9UHB7-3|AFF4_HUMAN Isoform 3 of AF4/FMR2 family member 4 OS=Homo sapien	AF4/FMR2 family member 4	AFF4		0.736613	-0.387802		0.380464	-0.274468		0.794561	-0.331135		0.0421172	0.0688672		0.161211	0.112717		0.0845849	0.0907919				3	3	3	4	4	4	127.46	0	9.7754	660360000	54	Q9UHB7;Q9UHB7-2;Q9UHB7-3	Q9UHB7;Q9UHB7-2;Q9UHB7-3	27.1678	25.1879	25.8104	24.766	25.7058	25.2556	25.83	25.9653	26.0868	25.3381	25.7832	25.2673	25.3986
sp|Q9Y4W6|AFG32_HUMAN AFG3-like protein 2 OS=Homo sapiens OX=9606 GN=AFG3L2 PE=1 SV=2	AFG3-like protein 2	AFG3L2		0.139434	-0.0373716		0.589255	0.0998869		0.138227	0.0312576		0.0212037	0.0100298		0.12658	0.0511379		0.0885182	0.0305839		321;683		61	61	60	52.1	52.1	52.1	88.583	0	323.31	256450000000	878	Q9Y4W6;K7EP56;A0A5F9ZI30;A0A5F9ZI18;A0A5F9ZI56;A0A5F9ZGY1;A0A5F9ZHG3;A0A5F9ZHQ5;A0A5F9ZHC9;A0A5F9ZI81;A0A5F9ZH70;A0A5F9ZGZ1;A0A5F9ZGY4;A0A5F9ZH30;A0A5F9ZGZ5;A0A5F9ZI65;A0A5F9ZH19;A0A5F9ZHN5;A0A5F9ZI40;I6L894;A0A5F9ZGY3;A0A5F9ZHD2;D6RHE1;A0A5F9ZHE4;A0A5F9ZHL5;A0A5F9ZI15;A0A5F9ZHL9;A0A5F9ZH58;A0A5F9ZH34;A0A5F9ZHM6;E9PHW9;A0A5F9ZH38;A0A5F9ZI53;A0A5F9ZH35;A0A5F9ZHY6;B7Z651;A0A5F9ZHR2;A0A0U1RQN6;A0A5F…	Q9Y4W6	33.899	33.8455	34.1599	34.3328	33.9627	34.1127	34.231	33.7664	34.1192	33.8442	34.0406	33.9608	33.8594
sp|P35573|GDE_HUMAN Glycogen debranching enzyme OS=Homo sapiens OX=9606 GN=AGL PE=1 SV=3;sp|P35573-2|GDE_HUMAN Isoform 5 of Glycogen debranching enzyme OS=Homo sapiens OX=9606 GN=AGL;sp|P35573-3|GDE_HUMAN Isoform 6 of Glycogen debranching enzyme OS=Homo sa	Glycogen debranching enzyme;4-alpha-glucanotransferase;Amylo-alpha-1,6-glucosidase	AGL		0.016173	-0.00732517		0.126758	0.0515471		0.0664382	0.0221109		0.324654	0.148129		0.566139	0.31927		0.563336	0.2337				42	42	42	28.4	28.4	28.4	174.76	0	94.74	44583000000	350	P35573;P35573-2;P35573-3;A0A1C7CYW1	P35573;P35573-2;P35573-3	30.863	30.7844	30.2952	30.6047	30.7915	30.532	29.8295	30.7097	31.6471	31.8054	31.4072	31.4644	31.0869
sp|Q9UKV8|AGO2_HUMAN Protein argonaute-2 OS=Homo sapiens OX=9606 GN=AGO2 PE=1 SV=3;sp|Q9UKV8-2|AGO2_HUMAN Isoform 2 of Protein argonaute-2 OS=Homo sapiens OX=9606 GN=AGO2	Protein argonaute-2	AGO2		1.13969	0.292307		0.521651	0.172487		0.975176	0.232397		NaN	0		0.557068	-1.73459		0.293407	-0.768501				20	20	16	31.2	31.2	25.6	97.207	0	42.341	15308000000	123	Q9UKV8;Q9UKV8-2;E5RJY2	Q9UKV8;Q9UKV8-2	26.4033	26.079	26.3398	25.2858	25.9239	25.4994	31.2847	29.1286	29.8095	30.1012	30.41	30.3077	27.6085
sp|Q99943|PLCA_HUMAN 1-acyl-sn-glycerol-3-phosphate acyltransferase alpha OS=Homo sapiens OX=9606 GN=AGPAT1 PE=1 SV=2	1-acyl-sn-glycerol-3-phosphate acyltransferase alpha	AGPAT1		1.19117	-0.296603		0.0605294	0.0354323		0.30691	-0.130585		0.810404	1.24927		0.787197	-0.43623		0.243296	0.406521				3	3	3	15.2	15.2	15.2	31.716	0	10.773	3519900000	31	Q99943	Q99943	28.5635	25.6241	25.6002	25.8174	28.2837	27.9048	28.1907	27.9679	28.2165	27.4306	27.3614	27.5014	26.9082
sp|O15120|PLCB_HUMAN 1-acyl-sn-glycerol-3-phosphate acyltransferase beta OS=Homo sapiens OX=9606 GN=AGPAT2 PE=1 SV=1;sp|O15120-2|PLCB_HUMAN Isoform 2 of 1-acyl-sn-glycerol-3-phosphate acyltransferase beta OS=Homo sapiens OX=9606 GN=AGPAT2	1-acyl-sn-glycerol-3-phosphate acyltransferase beta	AGPAT2		0.157133	-0.0701461		0.172842	-0.0867577		0.211069	-0.0784519		0.313147	0.632711		0.515398	-0.785432		0.0356936	-0.0763605				5	5	5	21.2	21.2	21.2	30.914	0	29.902	4122000000	59	O15120;O15120-2	O15120;O15120-2	28.2619	25.8606	25.5756	25.5332	28.1095	27.8573	28.4734	26.4637	28.2246	28.4974	27.7945	28.2582	27.5448
sp|Q9NUQ2|PLCE_HUMAN 1-acyl-sn-glycerol-3-phosphate acyltransferase epsilon OS=Homo sapiens OX=9606 GN=AGPAT5 PE=1 SV=3;tr|H0YC22|H0YC22_HUMAN 1-acyl-sn-glycerol-3-phosphate acyltransferase epsilon (Fragment) OS=Homo sapiens OX=9606 GN=AGPAT5 PE=1 SV=1	1-acyl-sn-glycerol-3-phosphate acyltransferase epsilon	AGPAT5		0.122466	-0.0592089		0.0886108	-0.0392623		0.142038	-0.0492356		0.387317	0.0822749		0.11098	0.0236416		0.349296	0.0529583		277		13	13	13	27.5	27.5	27.5	42.072	0	54.672	27423000000	229	Q9NUQ2;H0YC22	Q9NUQ2;H0YC22	30.4807	30.4835	30.6099	30.715	30.5659	30.6943	30.653	30.6103	30.8057	30.6542	31.0511	30.929	30.7911
sp|Q86UL3|GPAT4_HUMAN Glycerol-3-phosphate acyltransferase 4 OS=Homo sapiens OX=9606 GN=GPAT4 PE=1 SV=1	Glycerol-3-phosphate acyltransferase 4	AGPAT6		0.381789	-0.120395		0.21269	0.0847874		0.0460974	-0.0178039		0.168867	0.148984		0.337048	0.272198		0.376493	0.210591				19	19	19	32	32	32	52.07	0	78.553	14426000000	151	Q86UL3;E5RIA1;E5RHA6	Q86UL3	30.0132	30.3	29.9177	30.5024	29.9723	29.8755	29.9084	30.4841	29.6602	29.5366	30.05	29.9986	31.2527
sp|Q53EU6|GPAT3_HUMAN Glycerol-3-phosphate acyltransferase 3 OS=Homo sapiens OX=9606 GN=GPAT3 PE=1 SV=2	Glycerol-3-phosphate acyltransferase 3	AGPAT9		0.107009	0.124724		0.324425	0.332657		0.259527	0.22869		0.0875868	0.239159		0.772641	-0.799149		0.149853	-0.279995				6	6	6	18.9	18.9	18.9	48.705	0	19.626	9401000000	61	Q53EU6	Q53EU6	29.3275	25.6814	28.8877	29.0499	29.2865	29.2485	29.5537	29.0111	28.6865	28.3771	29.6502	29.6864	28.87
sp|O00116|ADAS_HUMAN Alkyldihydroxyacetonephosphate synthase, peroxisomal OS=Homo sapiens OX=9606 GN=AGPS PE=1 SV=1;tr|A0A1B0GWA2|A0A1B0GWA2_HUMAN Alkylglycerone-phosphate synthase (Fragment) OS=Homo sapiens OX=9606 GN=AGPS PE=1 SV=1;tr|A0A2R8YEL0|A0A2R8YE	Alkyldihydroxyacetonephosphate synthase, peroxisomal	AGPS		1.19084	-0.168796		1.24865	-0.149334	+	1.8439	-0.159065		0.0351929	0.0191078		0.417801	-0.163769		0.197979	-0.0723307				21	21	21	35.7	35.7	35.7	72.911	0	204.5	44136000000	290	O00116;A0A1B0GWA2;A0A2R8YEL0;B8ZZ81	O00116;A0A1B0GWA2;A0A2R8YEL0	31.5845	31.4264	31.2311	31.074	31.6713	31.3114	31.4253	31.6395	31.3797	31.3176	31.3612	31.4523	31.5967
sp|Q6RW13|ATRAP_HUMAN Type-1 angiotensin II receptor-associated protein OS=Homo sapiens OX=9606 GN=AGTRAP PE=1 SV=1;sp|Q6RW13-2|ATRAP_HUMAN Isoform 2 of Type-1 angiotensin II receptor-associated protein OS=Homo sapiens OX=9606 GN=AGTRAP	Type-1 angiotensin II receptor-associated protein	AGTRAP		0.0608737	-0.0276885		0.925424	-0.355968		0.509456	-0.191828		0.3004	-0.2847		0.324122	-0.339827		0.406911	-0.312263				2	2	2	24.5	24.5	24.5	17.419	0	159.01	5839800000	42	Q6RW13;Q6RW13-2	Q6RW13;Q6RW13-2	28.6777	28.8429	29.5769	29.767	28.5375	29.5781	30.0418	28.9276	28.3713	28.7635	28.4563	29.1002	28.3272
sp|Q8WYP5|ELYS_HUMAN Protein ELYS OS=Homo sapiens OX=9606 GN=AHCTF1 PE=1 SV=3;sp|Q8WYP5-3|ELYS_HUMAN Isoform 3 of Protein ELYS OS=Homo sapiens OX=9606 GN=AHCTF1;sp|Q8WYP5-2|ELYS_HUMAN Isoform 2 of Protein ELYS OS=Homo sapiens OX=9606 GN=AHCTF1	Protein ELYS	AHCTF1		0.275963	-0.0775585		0.0646601	0.0205393		0.129099	-0.0285096		0.175864	0.057909		0.082349	0.0339985		0.164153	0.0459538		2072		60	60	60	32	32	32	252.5	0	323.31	77186000000	602	Q8WYP5;Q8WYP5-3;Q8WYP5-2;H7C4S1	Q8WYP5;Q8WYP5-3;Q8WYP5-2	32.3083	32.2336	31.9941	32.1377	32.2748	32.0492	32.0033	32.442	32.2114	32.2513	32.2599	32.1406	32.2834
sp|P23526|SAHH_HUMAN Adenosylhomocysteinase OS=Homo sapiens OX=9606 GN=AHCY PE=1 SV=4;sp|P23526-2|SAHH_HUMAN Isoform 2 of Adenosylhomocysteinase OS=Homo sapiens OX=9606 GN=AHCY	Adenosylhomocysteinase	AHCY		0.237057	0.169257		0.0879466	0.0625849		0.232259	0.115921		0.744632	1.14674		0.844706	0.561555		0.838323	0.85415				18	18	18	35.2	35.2	35.2	47.716	0	36.125	11972000000	154	P23526;P23526-2	P23526;P23526-2	29.1418	26.3741	29.2953	28.969	29.3135	29.2427	28.7783	28.7863	29.5059	29.6215	29.2492	29.669	29.7433
sp|Q09666|AHNK_HUMAN Neuroblast differentiation-associated protein AHNAK OS=Homo sapiens OX=9606 GN=AHNAK PE=1 SV=2	Neuroblast differentiation-associated protein AHNAK	AHNAK		0.231174	-0.0826263		0.840705	-0.311341		0.661707	-0.196984		0.0234619	0.0106192		0.110673	0.074254		0.0858428	0.0424366		936;939;1352		143	143	143	52	52	52	629.09	0	292.21	120990000000	879	Q09666;E9PJZ0;E9PKR9;E9PJC6;E9PLK4;Q09666-2	Q09666	31.15	31.5222	31.32	31.028	31.1115	30.951	30.8633	31.8398	33.1292	33.8052	33.3203	33.3697	31.4645
sp|Q8IVF2-3|AHNK2_HUMAN Isoform 3 of Protein AHNAK2 OS=Homo sapiens OX=9606 GN=AHNAK2;sp|Q8IVF2|AHNK2_HUMAN Protein AHNAK2 OS=Homo sapiens OX=9606 GN=AHNAK2 PE=1 SV=2	Protein AHNAK2	AHNAK2		1.01436	-1.93759		1.07427	-2.05469	+	1.86175	-1.99614		NaN	0		NaN	0		NaN	0		542		7	7	7	7.5	7.5	7.5	605.64	0	8.6069	4450500000	22	Q8IVF2-3;Q8IVF2	Q8IVF2-3;Q8IVF2	24.9007	26.6908	27.1409	26.5711	25.8305	25.7916	24.8871	26.0986	29.1571	29.1275	28.8187	29.5556	25.752
sp|O95433|AHSA1_HUMAN Activator of 90 kDa heat shock protein ATPase homolog 1 OS=Homo sapiens OX=9606 GN=AHSA1 PE=1 SV=1;tr|H0YJG7|H0YJG7_HUMAN Activator of 90 kDa heat shock protein ATPase homolog 1 (Fragment) OS=Homo sapiens OX=9606 GN=AHSA1 PE=1 SV=1;sp	Activator of 90 kDa heat shock protein ATPase homolog 1	AHSA1		0.493452	0.135108		0.558121	0.522357		0.497199	0.328732		NaN	0		NaN	0		NaN	0				6	6	6	22.2	22.2	22.2	38.274	0	19.597	3393300000	31	O95433;H0YJG7;O95433-2;G3V438;H0YJ63;G3V3W9;H0YJU2	O95433;H0YJG7;O95433-2;G3V438	25.6627	26.6443	26.9484	27.5571	25.085	26.2968	26.4011	26.4636	26.5178	27.9963	27.9789	28.4531	26.1508
sp|O95831-3|AIFM1_HUMAN Isoform 3 of Apoptosis-inducing factor 1, mitochondrial OS=Homo sapiens OX=9606 GN=AIFM1;sp|O95831|AIFM1_HUMAN Apoptosis-inducing factor 1, mitochondrial OS=Homo sapiens OX=9606 GN=AIFM1 PE=1 SV=1;sp|O95831-4|AIFM1_HUMAN Isoform 4 o	Apoptosis-inducing factor 1, mitochondrial	AIFM1		0.813514	-0.39047	+	1.32776	-0.396119		1.24873	-0.393294		0.583175	-0.194549		0.364702	0.810177		0.172175	0.307814				14	14	14	32.7	32.7	32.7	66.294	0	52.81	6278700000	85	O95831-3;O95831;O95831-4;O95831-6;O95831-2;E9PMA0;O95831-5	O95831-3;O95831;O95831-4;O95831-6	29.0012	28.6338	28.9615	28.4234	28.9223	28.6899	24.8856	28.5034	28.4876	29.0704	28.6845	28.9282	28.7065
sp|Q13155|AIMP2_HUMAN Aminoacyl tRNA synthase complex-interacting multifunctional protein 2 OS=Homo sapiens OX=9606 GN=AIMP2 PE=1 SV=2	Aminoacyl tRNA synthase complex-interacting multifunctional protein 2	AIMP2		0.824532	0.271749		0.0786097	-0.0506029		0.244998	0.110573		NaN	0		NaN	0		NaN	0				3	3	3	13.4	13.4	13.4	35.348	0	54.688	2528800000	25	Q13155;A8MU58;Q13155-2	Q13155	25.9126	25.213	26.4804	26.8692	26.6077	27.3726	25.6311	25.7608	27.5943	28.457	27.8695	27.8174	26.0292
sp|P15121|ALDR_HUMAN Aldo-keto reductase family 1 member B1 OS=Homo sapiens OX=9606 GN=AKR1B1 PE=1 SV=3;tr|E9PCX2|E9PCX2_HUMAN Aldo-keto reductase family 1 member B1 OS=Homo sapiens OX=9606 GN=AKR1B1 PE=1 SV=1;tr|E9PEF9|E9PEF9_HUMAN Aldo-keto reductase fam	Aldose reductase	AKR1B1		0.916181	0.401998		0.972989	0.36458	+	1.45507	0.383289		0.100873	0.180727		0.926904	1.02272		0.551372	0.601723				8	8	8	34.8	34.8	34.8	35.853	0	10.738	3242700000	40	P15121;E9PCX2;E9PEF9	P15121;E9PCX2;E9PEF9	26.5427	26.5616	27.9872	25.96	25.4425	26.4272	26.3169	25.4968	28.0314	27.8539	27.8603	27.6813	26.4681
tr|H3BLU7|H3BLU7_HUMAN Aflatoxin B1 aldehyde reductase member 2 (Fragment) OS=Homo sapiens OX=9606 GN=AKR7A2 PE=1 SV=1;sp|O43488|ARK72_HUMAN Aflatoxin B1 aldehyde reductase member 2 OS=Homo sapiens OX=9606 GN=AKR7A2 PE=1 SV=3	Aflatoxin B1 aldehyde reductase member 2	AKR7A2		0.403097	0.233952		0.129575	0.0784578		0.305479	0.156205		0.146042	0.281031	+	1.55085	-0.566144		0.0967861	-0.142557				3	3	3	12.1	12.1	12.1	34.684	0	6.1924	2001200000	35	H3BLU7;O43488;A0A499FJT0;Q8NHP1	H3BLU7;O43488	24.687	27.3841	27.8045	27.3567	27.5858	27.9892	27.5275	27.5184	26.7945	27.0146	26.537	27.4654	27.0772
sp|P51648-2|AL3A2_HUMAN Isoform 2 of Aldehyde dehydrogenase family 3 member A2 OS=Homo sapiens OX=9606 GN=ALDH3A2;sp|P51648|AL3A2_HUMAN Aldehyde dehydrogenase family 3 member A2 OS=Homo sapiens OX=9606 GN=ALDH3A2 PE=1 SV=1;tr|A0A5F9ZHN9|A0A5F9ZHN9_HUMAN Al	Fatty aldehyde dehydrogenase	ALDH3A2		0.419024	0.125067		0.118131	-0.0631928		0.0721963	0.0309372		0.0922132	0.462671		0.166118	-0.610435		0.0181374	-0.0738819				20	20	20	37.4	37.4	37.4	57.669	0	67.4	23603000000	139	P51648-2;P51648;A0A5F9ZHN9;A0A5F9ZHI5;J3QRD1;A0A5F9ZGX4;A0A5K1VW72;A0A5F9ZI12;I3L1M4;A0A5F9ZHZ9;J3QS00;J3KTG1;I3L0X1;A0A5F9ZHP6;J3QKK9;A0A0D9SGC3;I3L2W1;J3QQV9;J3KTD9;I3L4G6	P51648-2;P51648;A0A5F9ZHN9;A0A5F9ZHI5;J3QRD1;A0A5F9ZGX4;A0A5K1VW72;A0A5F9ZI12	30.5876	30.7426	26.0836	25.1123	30.2946	26.62	29.1696	30.7343	30.3035	30.7119	31.0973	30.9711	29.7396
tr|J3KPS3|J3KPS3_HUMAN Fructose-bisphosphate aldolase OS=Homo sapiens OX=9606 GN=ALDOA PE=1 SV=1;sp|P04075|ALDOA_HUMAN Fructose-bisphosphate aldolase A OS=Homo sapiens OX=9606 GN=ALDOA PE=1 SV=2;tr|H3BQN4|H3BQN4_HUMAN Fructose-bisphosphate aldolase OS=Homo	Fructose-bisphosphate aldolase;Fructose-bisphosphate aldolase A	ALDOA		0.116866	0.0735817		0.683726	0.327226		0.553767	0.200404		0.118123	0.110677		0.136772	-0.102434		0.00520081	0.00412154		165;255		18	18	17	49.7	49.7	47.8	39.817	0	140.66	82631000000	323	J3KPS3;P04075;H3BQN4;P04075-2;H3BPS8;H3BUH7;H3BR04;H3BMQ8;H3BU78;H3BR68	J3KPS3;P04075;H3BQN4;P04075-2;H3BPS8;H3BUH7;H3BR04	31.4962	31.2044	32.473	31.7538	31.594	32.4442	31.8842	31.8575	32.4547	32.5492	32.3293	32.3457	31.6298
sp|Q9BT22|ALG1_HUMAN Chitobiosyldiphosphodolichol beta-mannosyltransferase OS=Homo sapiens OX=9606 GN=ALG1 PE=1 SV=2;sp|Q9BT22-2|ALG1_HUMAN Isoform 2 of Chitobiosyldiphosphodolichol beta-mannosyltransferase OS=Homo sapiens OX=9606 GN=ALG1;tr|K7EID2|K7EID2_	Chitobiosyldiphosphodolichol beta-mannosyltransferase	ALG1		0.202821	0.0527191		0.327203	0.0543175		0.301365	0.0535183		0.110322	-0.0256262	+	1.43426	-0.179343		0.634481	-0.102485		240		12	12	12	23.1	23.1	23.1	52.518	0	39.471	81172000000	298	Q9BT22;Q9BT22-2;K7EID2;K7EQK1;K7EPU3;A0A087WZJ8;Q6GMV1;C9J202	Q9BT22;Q9BT22-2;K7EID2	32.7721	32.4688	32.4943	32.7206	32.8181	32.6229	32.7474	32.8823	32.4754	32.3205	32.4445	32.5551	32.6666
sp|Q2TAA5|ALG11_HUMAN GDP-Man:Man(3)GlcNAc(2)-PP-Dol alpha-1,2-mannosyltransferase OS=Homo sapiens OX=9606 GN=ALG11 PE=1 SV=2	GDP-Man:Man(3)GlcNAc(2)-PP-Dol alpha-1,2-mannosyltransferase	ALG11		0.340549	0.13758		0.301308	0.144716		0.403279	0.141148		0.77457	0.719483		0.272971	-0.244045		0.220658	0.237719				5	5	5	8.3	8.3	8.3	55.65	0	6.7879	3821600000	30	Q2TAA5	Q2TAA5	26.4253	26.0747	25.8241	27.5267	27.5839	26.8024	28.0324	27.2862	28.0291	28.0277	28.01	28.6692	26.7752
sp|Q9Y673|ALG5_HUMAN Dolichyl-phosphate beta-glucosyltransferase OS=Homo sapiens OX=9606 GN=ALG5 PE=1 SV=1;sp|Q9Y673-2|ALG5_HUMAN Isoform 2 of Dolichyl-phosphate beta-glucosyltransferase OS=Homo sapiens OX=9606 GN=ALG5	Dolichyl-phosphate beta-glucosyltransferase	ALG5		0.606143	-0.0948572		0.453964	0.147867		0.081639	0.026505		0.332128	-0.0630207		0.102806	0.0254097		0.100583	-0.0188055		83;161		14	14	14	42	42	42	36.946	0	246.42	138340000000	270	Q9Y673;Q9Y673-2	Q9Y673;Q9Y673-2	33.1272	33.2339	33.2456	33.2978	33.0892	33.0342	33.2893	33.138	33.7898	33.2833	33.7229	33.3556	33.2753
tr|A0A087WZ62|A0A087WZ62_HUMAN Mannosyltransferase OS=Homo sapiens OX=9606 PE=3 SV=1;sp|Q9H6U8|ALG9_HUMAN Alpha-1,2-mannosyltransferase ALG9 OS=Homo sapiens OX=9606 GN=ALG9 PE=1 SV=2;sp|Q9H6U8-3|ALG9_HUMAN Isoform 3 of Alpha-1,2-mannosyltransferase ALG9 OS	Alpha-1,2-mannosyltransferase ALG9	ALG9		0.0686208	-0.039556		0.376161	0.189192		0.162421	0.0748181		0.413607	0.49247		0.741233	0.951676		0.645263	0.722073				7	7	7	10.3	10.3	10.3	95.921	0	16.09	2859800000	62	A0A087WZ62;Q9H6U8;Q9H6U8-3;H0YCW6;Q9H6U8-2;Q9H6U8-4;A0A087WTZ3;A0A087WVC0;A0A087WZY8;A0A087WX16	A0A087WZ62;Q9H6U8;Q9H6U8-3;H0YCW6;Q9H6U8-2;Q9H6U8-4	27.5502	28.0661	25.6687	27.0803	27.2754	25.9817	25.2614	28.01	27.7173	27.0181	27.39	27.5213	27.3329
sp|P09923|PPBI_HUMAN Intestinal-type alkaline phosphatase OS=Homo sapiens OX=9606 GN=ALPI PE=1 SV=2	Intestinal-type alkaline phosphatase	ALPI		0.13699	-0.173029		0.293023	-0.305396		0.288083	-0.239213		0.29452	-0.180707		0.119669	0.124465		0.0316683	-0.028121				12	12	9	37.5	37.5	31.1	56.811	0	101.48	29012000000	145	P09923	P09923	30.4223	30.5082	29.8724	29.5891	30.3402	29.4848	28.9065	30.4399	30.5744	31.4917	30.7768	31.3419	30.1489
sp|P05187|PPB1_HUMAN Alkaline phosphatase, placental type OS=Homo sapiens OX=9606 GN=ALPP PE=1 SV=2;sp|P10696|PPBN_HUMAN Alkaline phosphatase, germ cell type OS=Homo sapiens OX=9606 GN=ALPG PE=2 SV=4	Alkaline phosphatase, placental type;Alkaline phosphatase, placental-like	ALPP;ALPPL2		0.0354889	-0.100132		0.180171	-0.453634		0.153211	-0.276883		0.0419144	-0.0914865		NaN	0		0.226104	0.31082				11	8	8	29.2	22.8	22.8	57.953	0	74.361	6970500000	61	P05187;P10696	P05187;P10696	26.601	28.7768	26.0031	25.361	25.6769	25.9767	25.5885	26.2813	28.5141	30.0518	28.833	29.7458	26.8391
tr|A0A5F9UK94|A0A5F9UK94_HUMAN AMP deaminase OS=Homo sapiens OX=9606 GN=AMPD2 PE=1 SV=1;tr|H0Y360|H0Y360_HUMAN AMP deaminase OS=Homo sapiens OX=9606 GN=AMPD2 PE=1 SV=2;sp|Q01433-2|AMPD2_HUMAN Isoform Ex1A-2-3 of AMP deaminase 2 OS=Homo sapiens OX=9606 GN=A	AMP deaminase 2	AMPD2		0.36708	0.133033		0.0122751	-0.00450134		0.204318	0.064266		0.0541076	0.029479	+	1.52484	0.51764		0.650627	0.27356				27	27	27	29.7	29.7	29.7	94.889	0	90.795	38455000000	221	A0A5F9UK94;H0Y360;Q01433-2;Q01433;Q01433-5;Q01433-3;Q01433-4;A0A590UK85;A0A590UJY6;E9PJF6;E9PIJ1;A0A590UJX5;H0YF16	A0A5F9UK94;H0Y360;Q01433-2;Q01433;Q01433-5;Q01433-3;Q01433-4;A0A590UK85;A0A590UJY6	30.6828	30.5618	31.2577	31.0384	30.1258	30.3684	30.8189	30.2749	31.5745	31.5068	31.244	31.2178	31.1306
sp|Q9H1A4|APC1_HUMAN Anaphase-promoting complex subunit 1 OS=Homo sapiens OX=9606 GN=ANAPC1 PE=1 SV=1;tr|H0Y564|H0Y564_HUMAN Anaphase-promoting complex subunit 1 (Fragment) OS=Homo sapiens OX=9606 GN=ANAPC1 PE=1 SV=1	Anaphase-promoting complex subunit 1	ANAPC1		0.4689	0.102283		0.0280702	-0.00844574		0.238134	0.0469189		0.114643	0.0512204		0.176046	0.0893331		0.193989	0.0702767		244;1086;1840	688	49	49	49	29.8	29.8	29.8	216.5	0	281.95	107060000000	556	Q9H1A4;H0Y564;A0A2R8YF63;F8WAS1	Q9H1A4;H0Y564	32.2791	32.3936	32.0742	32.0105	32.4042	31.8856	31.9368	32.3784	32.7637	33.007	32.9636	32.8534	32.469
sp|Q9UJX6-2|ANC2_HUMAN Isoform 2 of Anaphase-promoting complex subunit 2 OS=Homo sapiens OX=9606 GN=ANAPC2;sp|Q9UJX6|ANC2_HUMAN Anaphase-promoting complex subunit 2 OS=Homo sapiens OX=9606 GN=ANAPC2 PE=1 SV=1	Anaphase-promoting complex subunit 2	ANAPC2		0.0108554	-0.00720501		0.19587	0.0863748		0.0920019	0.0395849		0.225753	-0.809486		0.224639	-0.789253		0.324553	-0.799369				10	10	10	11.1	11.1	11.1	93.468	0	16.022	8378300000	66	Q9UJX6-2;Q9UJX6	Q9UJX6-2;Q9UJX6	29.5673	29.7373	26.5392	29.3133	29.2858	26.6897	29.5154	29.5853	28.6339	28.8534	28.9504	28.6964	25.3343
tr|F5H0F9|F5H0F9_HUMAN Anaphase-promoting complex subunit 5 OS=Homo sapiens OX=9606 GN=ANAPC5 PE=1 SV=1;sp|Q9UJX4|APC5_HUMAN Anaphase-promoting complex subunit 5 OS=Homo sapiens OX=9606 GN=ANAPC5 PE=1 SV=2;sp|Q9UJX4-3|APC5_HUMAN Isoform 3 of Anaphase-promo	Anaphase-promoting complex subunit 5	ANAPC5		0.171706	0.0679116		0.471032	-0.191578		0.156843	-0.0618334		NaN	0	+	2.02008	-1.2763	+	1.65402	-0.871486				8	8	8	15.1	15.1	15.1	83.674	0	15.844	3986000000	47	F5H0F9;Q9UJX4;Q9UJX4-3;H0YFB5;F5H0N1;F5GY68;Q9UJX4-2;F5H3S5	F5H0F9;Q9UJX4;Q9UJX4-3;H0YFB5;F5H0N1	26.14	26.4916	26.2256	26.3041	27.0798	26.6957	26.7902	27.8343	28.1765	28.4212	28.8015	28.6249	26.0426
sp|Q86XL3|ANKL2_HUMAN Ankyrin repeat and LEM domain-containing protein 2 OS=Homo sapiens OX=9606 GN=ANKLE2 PE=1 SV=4;sp|Q86XL3-2|ANKL2_HUMAN Isoform 2 of Ankyrin repeat and LEM domain-containing protein 2 OS=Homo sapiens OX=9606 GN=ANKLE2	Ankyrin repeat and LEM domain-containing protein 2	ANKLE2		0.777369	-0.339257		0.914414	-0.428223		1.15486	-0.38374		0.0642591	-0.0719104		0.365047	-0.389778		0.291478	-0.230844				27	27	17	44.7	44.7	27.1	104.11	0	124.04	18157000000	164	Q86XL3;Q86XL3-2;F5H6J0	Q86XL3;Q86XL3-2	29.9018	29.7906	29.46	29.2159	30.4019	29.5277	29.3227	30.3874	29.9738	30.2811	30.7411	30.662	30.088
sp|O15084|ANR28_HUMAN Serine/threonine-protein phosphatase 6 regulatory ankyrin repeat subunit A OS=Homo sapiens OX=9606 GN=ANKRD28 PE=1 SV=5;sp|O15084-4|ANR28_HUMAN Isoform 4 of Serine/threonine-protein phosphatase 6 regulatory ankyrin repeat subunit A OS	Serine/threonine-protein phosphatase 6 regulatory ankyrin repeat subunit A	ANKRD28		0.538443	-0.126097		0.359144	-0.156503		0.478083	-0.1413	+	1.94417	2.09039		0.372696	0.795843		1.12226	1.44312				8	8	6	10.9	10.9	8.3	112.96	0	19.238	6066500000	59	O15084;O15084-4;O15084-1;O15084-2;B4DIW9	O15084;O15084-4;O15084-1;O15084-2;B4DIW9	26.4737	26.0601	25.5741	26.2456	28.5358	26.6853	25.6059	28.7048	29.2686	28.4427	28.7106	28.6646	28.7924
sp|Q9BQI6|SLF1_HUMAN SMC5-SMC6 complex localization factor protein 1 OS=Homo sapiens OX=9606 GN=SLF1 PE=1 SV=2	Ankyrin repeat domain-containing protein 32	ANKRD32		0.0744396	-0.0592165		0.0412483	-0.0291381		0.0832496	-0.0441773		0.793035	-0.205485		0.119641	0.0232048		0.382408	-0.09114				14	14	14	14.9	14.9	14.9	121.05	0	23.148	10270000000	136	Q9BQI6;H0YBU1;D6RED9;Q9BQI6-2	Q9BQI6	29.8144	29.7656	29.4839	30.0036	29.5694	29.5578	29.504	29.5215	29.3172	29.0809	29.0885	29.2069	29.542
sp|Q9NW15|ANO10_HUMAN Anoctamin-10 OS=Homo sapiens OX=9606 GN=ANO10 PE=1 SV=2;sp|Q9NW15-2|ANO10_HUMAN Isoform 2 of Anoctamin-10 OS=Homo sapiens OX=9606 GN=ANO10;sp|Q9NW15-3|ANO10_HUMAN Isoform 3 of Anoctamin-10 OS=Homo sapiens OX=9606 GN=ANO10;sp|Q9NW15-5|	Anoctamin-10	ANO10		0.229084	0.0607109		0.785584	0.204093		0.54688	0.132402		0.120067	-0.293455		0.298903	0.700502		0.0917368	0.203524				8	8	8	13.8	13.8	13.8	76.328	0	16.806	5607300000	59	Q9NW15;Q9NW15-2;Q9NW15-3;Q9NW15-5;C9IYD3;C9JQC9;C9JPY2;C9J670;Q9NW15-4;C9IZD0;C9JA49;H7C3N6	Q9NW15;Q9NW15-2;Q9NW15-3;Q9NW15-5;C9IYD3;C9JQC9;C9JPY2;C9J670;Q9NW15-4	28.7928	28.3135	26.0722	28.3322	28.807	25.6817	25.936	27.1101	28.395	28.7106	28.0997	28.3898	28.5526
sp|Q9H6X2-5|ANTR1_HUMAN Isoform 5 of Anthrax toxin receptor 1 OS=Homo sapiens OX=9606 GN=ANTXR1;sp|Q9H6X2|ANTR1_HUMAN Anthrax toxin receptor 1 OS=Homo sapiens OX=9606 GN=ANTXR1 PE=1 SV=2	Anthrax toxin receptor 1	ANTXR1		0.0871608	0.0602083		0.354557	0.171154		0.264347	0.115681		0.580331	-0.205119		0.764158	-0.185984		0.746407	-0.195551				12	12	12	20.1	20.1	20.1	59.204	0	22.024	24153000000	156	Q9H6X2-5;Q9H6X2;Q9H6X2-3;Q9H6X2-4;Q9H6X2-6;Q9H6X2-2	Q9H6X2-5;Q9H6X2	30.9096	30.4527	31.2014	31.0567	30.8793	30.7235	30.729	31.2122	30.1765	30.3903	30.56	30.64	30.7028
sp|P04083|ANXA1_HUMAN Annexin A1 OS=Homo sapiens OX=9606 GN=ANXA1 PE=1 SV=2;tr|Q5T3N1|Q5T3N1_HUMAN Annexin (Fragment) OS=Homo sapiens OX=9606 GN=ANXA1 PE=1 SV=1	Annexin A1;Annexin	ANXA1		0.0952319	0.11258		0.412674	0.340295		0.327276	0.226438		0.130718	0.368705		0.123808	0.281658		0.162448	0.325181				12	12	12	43.9	43.9	43.9	38.714	0	31.945	7140500000	74	P04083;Q5T3N1;Q5T3N0	P04083;Q5T3N1	26.859	29.3239	28.8882	25.9572	28.2071	26.4489	27.9402	28.7803	28.6162	28.6119	28.2513	28.4437	28.7023
sp|P07355|ANXA2_HUMAN Annexin A2 OS=Homo sapiens OX=9606 GN=ANXA2 PE=1 SV=2;sp|P07355-2|ANXA2_HUMAN Isoform 2 of Annexin A2 OS=Homo sapiens OX=9606 GN=ANXA2;tr|H0YN42|H0YN42_HUMAN Annexin (Fragment) OS=Homo sapiens OX=9606 GN=ANXA2 PE=1 SV=1;tr|H0YMU9|H0YM	Annexin A2;Annexin;Putative annexin A2-like protein	ANXA2;ANXA2P2		0.325354	-0.0907354		0.0460038	0.0165968		0.150386	-0.0370693		0.0394851	-0.0209961		0.200911	0.171114		0.110547	0.0750589		150;240		37	37	37	64.3	64.3	64.3	38.604	0	323.31	115130000000	464	P07355;P07355-2;H0YN42;H0YMU9;H0YMD0;H0YM50;H0YNP5;H0YN28;A6NMY6;H0YL33;H0YKS4;H0YMM1;H0YNA0;H0YKX9;H0YMT9;H0YLV6;H0YKZ7;H0YN52;H0YMW4;H0YKL9;H0YKV8;H0YMD9;H0YKN4;H0YLE2;H0YNB8	P07355;P07355-2;H0YN42;H0YMU9;H0YMD0;H0YM50;H0YNP5;H0YN28;A6NMY6;H0YL33;H0YKS4	32.5697	32.5074	32.9798	32.1977	32.4089	32.8443	31.4423	32.7906	32.7052	33.0115	32.9335	32.9502	32.4145
sp|P08758|ANXA5_HUMAN Annexin A5 OS=Homo sapiens OX=9606 GN=ANXA5 PE=1 SV=2;tr|E9PHT9|E9PHT9_HUMAN Annexin OS=Homo sapiens OX=9606 GN=ANXA5 PE=1 SV=1;tr|D6RBL5|D6RBL5_HUMAN Annexin OS=Homo sapiens OX=9606 GN=ANXA5 PE=1 SV=1	Annexin A5;Annexin	ANXA5		0.135417	0.137791		0.200642	0.163361		0.237026	0.150576		0.566142	-1.02294		0.140958	-0.393338		0.431233	-0.708139				9	9	9	30	30	30	35.936	0	25.548	10994000000	108	P08758;E9PHT9;D6RBL5;D6RBE9;D6RCN3	P08758;E9PHT9;D6RBL5	29.2922	28.3533	29.3857	28.3471	28.3337	26.2135	28.9909	29.3218	29.1872	29.4337	29.5021	29.5169	29.0694
tr|E5RK69|E5RK69_HUMAN Annexin OS=Homo sapiens OX=9606 GN=ANXA6 PE=1 SV=1;sp|P08133-2|ANXA6_HUMAN Isoform 2 of Annexin A6 OS=Homo sapiens OX=9606 GN=ANXA6;sp|P08133|ANXA6_HUMAN Annexin A6 OS=Homo sapiens OX=9606 GN=ANXA6 PE=1 SV=3;tr|E7EMC6|E7EMC6_HUMAN An	Annexin;Annexin A6	ANXA6		0.520892	0.355173		0.174209	0.145013		0.485989	0.250093		NaN	0		NaN	0		NaN	0				10	10	10	30	30	30	51.776	0	12.804	6446600000	42	E5RK69;P08133-2;P08133;E7EMC6;E5RFF0;H0YC77;E5RIU8;E5RJR0;E5RJF5;E5RI05;E5RK63	E5RK69;P08133-2;P08133;E7EMC6	26.6205	26.4173	27.488	26.3576	25.7928	25.6782	26.6072	26.4365	28.4863	28.9733	29.2217	28.7521	26.1645
sp|Q10567-3|AP1B1_HUMAN Isoform C of AP-1 complex subunit beta-1 OS=Homo sapiens OX=9606 GN=AP1B1;sp|Q10567-2|AP1B1_HUMAN Isoform B of AP-1 complex subunit beta-1 OS=Homo sapiens OX=9606 GN=AP1B1;sp|Q10567|AP1B1_HUMAN AP-1 complex subunit beta-1 OS=Homo sa	AP-1 complex subunit beta-1	AP1B1		0.0951094	-0.045248		0.643652	-0.201385		0.402922	-0.123317		0.12559	-0.24461		0.764367	-0.949427		0.418276	-0.597019				20	9	9	21.2	9.6	9.6	103.56	0	15.259	7004100000	61	Q10567-3;Q10567-2;Q10567;Q10567-4;C9J1E7	Q10567-3;Q10567-2;Q10567;Q10567-4;C9J1E7	28.1703	25.3664	26.6592	25.1324	26.7417	26.7082	26.0113	28.6865	29.4023	29.1648	29.0887	29.4756	25.6091
tr|K7EJL1|K7EJL1_HUMAN AP-1 complex subunit mu-1 OS=Homo sapiens OX=9606 GN=AP1M1 PE=1 SV=1;sp|Q9BXS5|AP1M1_HUMAN AP-1 complex subunit mu-1 OS=Homo sapiens OX=9606 GN=AP1M1 PE=1 SV=3;sp|Q9BXS5-2|AP1M1_HUMAN Isoform 2 of AP-1 complex subunit mu-1 OS=Homo sa	AP-1 complex subunit mu-1	AP1M1		0.737404	0.149972		0.598987	0.136585		0.827471	0.143278		0.531174	-0.235499		0.152877	0.104616		0.117488	-0.0654416				22	22	22	64.1	64.1	64.1	40.296	0	87.045	38730000000	209	K7EJL1;Q9BXS5;Q9BXS5-2;E7ENJ6;K7EQX3;Q9Y6Q5;Q9Y6Q5-2;A0A087WZX7;K7ERH5;K7EL08;K7ENA7;K7EPR4;K7EJJ1;K7EK69;K7EPJ8;K7EMG5	K7EJL1;Q9BXS5;Q9BXS5-2;E7ENJ6	30.7375	30.6402	30.2618	30.6553	30.5366	29.877	29.9191	30.6017	31.1884	31.5112	31.4123	31.6274	30.6873
sp|O94973-2|AP2A2_HUMAN Isoform 2 of AP-2 complex subunit alpha-2 OS=Homo sapiens OX=9606 GN=AP2A2;sp|O94973|AP2A2_HUMAN AP-2 complex subunit alpha-2 OS=Homo sapiens OX=9606 GN=AP2A2 PE=1 SV=2;tr|A0A0G2JS82|A0A0G2JS82_HUMAN AP-2 complex subunit alpha-2 (Fr	AP-2 complex subunit alpha-2	AP2A2		0.204852	0.0461116		0.756603	0.145878		0.674632	0.0959947		0.119874	-0.0726047		0.471986	1.20175		0.280356	0.564574				27	17	17	23.9	17	17	104.09	0	167.51	15523000000	176	O94973-2;O94973;A0A0G2JS82;O94973-3;A0A0G2JQM1;E9PR62;A0A0G2JRF9;A0A0G2JQA4;M0R2D9;H0YEG0;A0A0G2JQT9;A0A0G2JS17;H0YDE9;A0A0G2JRS3;E9PPY8;E9PQP4;E9PNC4	O94973-2;O94973;A0A0G2JS82;O94973-3;A0A0G2JQM1	30.0135	29.9131	29.4208	30.2174	30.0919	25.2528	29.116	30.0066	29.804	29.848	29.8245	29.6565	29.9925
sp|P63010|AP2B1_HUMAN AP-2 complex subunit beta OS=Homo sapiens OX=9606 GN=AP2B1 PE=1 SV=1;sp|P63010-2|AP2B1_HUMAN Isoform 2 of AP-2 complex subunit beta OS=Homo sapiens OX=9606 GN=AP2B1;tr|A0A087X253|A0A087X253_HUMAN AP complex subunit beta OS=Homo sapien	AP-2 complex subunit beta	AP2B1		0.777471	0.193892		0.0764714	-0.0467558		0.165753	0.0735681		0.200634	-0.266095		0.468661	-0.504113		0.478826	-0.385104				27	27	16	27.9	27.9	17.8	104.55	0	51.029	39448000000	274	P63010;P63010-2;A0A087X253;P63010-3;A0A087WU93;A0A087WZQ6;A0A087WYD1;K7EN71;K7ERB2;K7EJX1;A0A087WXS3;K7EKZ5;K7EJ01;H7C034	P63010;P63010-2;A0A087X253;P63010-3;A0A087WU93;A0A087WZQ6;A0A087WYD1	31.0108	30.9673	30.047	30.0846	31.1609	30.4466	30.4725	30.9818	30.909	31.5802	31.6586	31.8682	31.0328
tr|A0A087WY71|A0A087WY71_HUMAN AP-2 complex subunit mu OS=Homo sapiens OX=9606 GN=AP2M1 PE=1 SV=1;sp|Q96CW1-2|AP2M1_HUMAN Isoform 2 of AP-2 complex subunit mu OS=Homo sapiens OX=9606 GN=AP2M1;sp|Q96CW1|AP2M1_HUMAN AP-2 complex subunit mu OS=Homo sapiens OX	AP-2 complex subunit mu	AP2M1		0.756234	0.111745		0.372132	-0.165359		0.0614102	-0.0268068		0.268005	-0.680764		0.204358	-0.492731		0.301038	-0.586747				9	9	9	21	21	21	49.526	0	11.662	7900600000	97	A0A087WY71;Q96CW1-2;Q96CW1;E9PFW3;C9JJ47;C9JGT8;C9JJD3;C9JTK4;C9JPV8;H7C4C3	A0A087WY71;Q96CW1-2;Q96CW1;E9PFW3;C9JJ47;C9JGT8	28.6895	29.4002	29.0418	25.8905	28.4952	26.0493	28.9288	28.7965	28.5588	29.2953	29.1462	29.4325	28.3574
sp|P53680|AP2S1_HUMAN AP-2 complex subunit sigma OS=Homo sapiens OX=9606 GN=AP2S1 PE=1 SV=2;tr|M0R0N4|M0R0N4_HUMAN AP complex subunit sigma OS=Homo sapiens OX=9606 GN=AP2S1 PE=1 SV=1;tr|X6R390|X6R390_HUMAN AP complex subunit sigma OS=Homo sapiens OX=9606 G	AP-2 complex subunit sigma	AP2S1		0.894399	-0.263537		0.671226	-0.36668		0.908111	-0.315109		0.101772	0.0605898		0.170805	-0.0628557		0.00238562	-0.00113297				9	9	9	52.8	52.8	52.8	17.018	0	19.105	34902000000	63	P53680;M0R0N4;X6R390;M0QYZ2;P53680-2;M0QZ21;M0R1S0	P53680;M0R0N4;X6R390;M0QYZ2;P53680-2;M0QZ21	30.7784	30.9153	30.0663	30.6168	30.7784	30.9292	30.5647	30.5982	30.7887	31.7285	31.7671	31.6421	30.6884
sp|O14617-5|AP3D1_HUMAN Isoform 5 of AP-3 complex subunit delta-1 OS=Homo sapiens OX=9606 GN=AP3D1;sp|O14617|AP3D1_HUMAN AP-3 complex subunit delta-1 OS=Homo sapiens OX=9606 GN=AP3D1 PE=1 SV=1;sp|O14617-2|AP3D1_HUMAN Isoform 2 of AP-3 complex subunit delta	AP-3 complex subunit delta-1	AP3D1		0.354339	0.13565		0.12354	-0.0690804		0.073069	0.0332847		0.231746	-0.114092		0.157541	-0.0781078		0.271873	-0.0960999		1026	829;931	40	40	40	35	35	35	136.65	0	323.31	96710000000	560	O14617-5;O14617;O14617-2;O14617-4;A0A2R8Y611;O14617-3;A0A2R8Y4J3;K7ELX8;K7ERW8;A0A087WYN6;A0A2R8YCY8	O14617-5;O14617;O14617-2;O14617-4;A0A2R8Y611;O14617-3	32.3466	32.0708	32.5817	32.5252	32.1774	32.434	32.5855	32.1835	32.4297	33.2194	32.8277	32.9584	31.9973
sp|Q9Y2T2|AP3M1_HUMAN AP-3 complex subunit mu-1 OS=Homo sapiens OX=9606 GN=AP3M1 PE=1 SV=1	AP-3 complex subunit mu-1	AP3M1		1.27667	0.301183		0.713851	-0.197886		0.116654	0.0516486		0.778652	1.46738		0.404043	0.908021		0.841924	1.1877				6	6	6	24.4	24.4	24.4	46.939	0	39.248	6323000000	50	Q9Y2T2;H0YBM0;E5RJ52;P53677	Q9Y2T2	24.8899	25.486	27.0031	25.2764	27.9237	25.7071	25.4705	25.7916	28.9773	29.2909	29.272	29.1276	28.7134
sp|Q9UPM8|AP4E1_HUMAN AP-4 complex subunit epsilon-1 OS=Homo sapiens OX=9606 GN=AP4E1 PE=1 SV=2;sp|Q9UPM8-2|AP4E1_HUMAN Isoform 2 of AP-4 complex subunit epsilon-1 OS=Homo sapiens OX=9606 GN=AP4E1	AP-4 complex subunit epsilon-1	AP4E1		0.346982	-0.163882	+	1.30122	-0.616236		0.921152	-0.390059		NaN	0		NaN	0		NaN	0				6	6	6	9	9	9	127.29	0	18.767	659630000	33	Q9UPM8;Q9UPM8-2;H0YK95;H0YL95	Q9UPM8;Q9UPM8-2	25.6077	26.1865	26.3093	24.2499	27.38	26.2046	26.0988	26.9913	26.4002	26.1711	27.0659	26.8484	26.6843
tr|C9JWL4|C9JWL4_HUMAN AP-4 complex subunit mu-1 (Fragment) OS=Homo sapiens OX=9606 GN=AP4M1 PE=1 SV=1;tr|C9JC87|C9JC87_HUMAN AP-4 complex subunit mu-1 OS=Homo sapiens OX=9606 GN=AP4M1 PE=1 SV=1;sp|O00189|AP4M1_HUMAN AP-4 complex subunit mu-1 OS=Homo sapie	AP-4 complex subunit mu-1	AP4M1		0.981171	-1.10564		0.894792	-1.02609	+	1.6661	-1.06586		NaN	0		NaN	0		NaN	0				3	3	3	12.9	12.9	12.9	34.476	0	4.536	1675100000	34	C9JWL4;C9JC87;O00189;F8WCR6;C9JMG3;C9IZL5;F8WDR3;F8WCC5;H7C0A0;H7BZV3;H0Y6K1	C9JWL4;C9JC87;O00189;F8WCR6;C9JMG3;C9IZL5	26.644	26.1429	25.3724	25.8772	25.3175	27.1327	27.0124	26.4418	27.2048	26.8962	27.0452	27.2218	25.8932
sp|O43299|AP5Z1_HUMAN AP-5 complex subunit zeta-1 OS=Homo sapiens OX=9606 GN=AP5Z1 PE=1 SV=2;tr|A0A3B3ISJ0|A0A3B3ISJ0_HUMAN AP-5 complex subunit zeta-1 OS=Homo sapiens OX=9606 GN=AP5Z1 PE=1 SV=1;sp|O43299-2|AP5Z1_HUMAN Isoform 2 of AP-5 complex subunit zet	AP-5 complex subunit zeta-1	AP5Z1		0.492501	0.193051		0.367754	0.148036		0.638735	0.170544	+	1.93489	2.40739	+	1.72752	2.07238	+	2.77329	2.23989				9	9	9	17	17	17	88.604	0	80.92	4171600000	65	O43299;A0A3B3ISJ0;O43299-2;O43299-3;A0A3B3IRY2;A0A3B3ITJ1;A0A3B3IRY4;A0A3B3IS81	O43299;A0A3B3ISJ0;O43299-2	26.8596	24.8296	25.9413	25.5924	25.4811	25.7011	26.1787	27.2021	27.8293	28.1237	28.2275	28.0219	26.6939
tr|G3V5D9|G3V5D9_HUMAN DNA-(apurinic or apyrimidinic site) lyase (Fragment) OS=Homo sapiens OX=9606 GN=APEX1 PE=1 SV=8;tr|A0A0C4DGK8|A0A0C4DGK8_HUMAN DNA-(apurinic or apyrimidinic site) lyase (Fragment) OS=Homo sapiens OX=9606 GN=APEX1 PE=1 SV=1;tr|G3V3C7|	DNA-(apurinic or apyrimidinic site) lyase;DNA-(apurinic or apyrimidinic site) lyase, mitochondrial	APEX1		0.386161	-0.457863		0.0378272	-0.061183		0.259743	-0.259523		NaN	0		0.696091	-0.432067		0.307594	-0.257149				2	2	2	17.8	17.8	17.8	11.691	0	6.2816	2176300000	26	G3V5D9;A0A0C4DGK8;G3V3C7;G3V5Q1;G3V3M6;P27695	G3V5D9;A0A0C4DGK8;G3V3C7;G3V5Q1;G3V3M6;P27695	25.8868	26.2346	26.297	27.7903	27.2242	26.7826	27.3829	26.2183	26.2673	27.4281	27.4376	27.6175	26.6431
tr|G3V1C3|G3V1C3_HUMAN Apoptosis inhibitor 5 OS=Homo sapiens OX=9606 GN=API5 PE=1 SV=1;sp|Q9BZZ5-2|API5_HUMAN Isoform 2 of Apoptosis inhibitor 5 OS=Homo sapiens OX=9606 GN=API5;sp|Q9BZZ5|API5_HUMAN Apoptosis inhibitor 5 OS=Homo sapiens OX=9606 GN=API5 PE=1	Apoptosis inhibitor 5	API5		0.0475967	0.0256567	+	1.51988	0.305562		0.518553	0.16561		0.355923	-0.91124		0.0826204	-0.295232		0.288305	-0.603236				14	14	14	28.4	28.4	28.4	57.56	0	24.932	16631000000	99	G3V1C3;Q9BZZ5-2;Q9BZZ5;Q9BZZ5-6;Q9BZZ5-3;Q9BZZ5-5;Q9BZZ5-1;E9PQK6;H0YER7	G3V1C3;Q9BZZ5-2;Q9BZZ5;Q9BZZ5-6;Q9BZZ5-3;Q9BZZ5-5;Q9BZZ5-1	29.8098	29.0057	28.9537	29.5256	29.2309	26.6412	29.1855	29.7732	29.9991	29.8587	29.9434	30.1237	25.1755
sp|Q06481-5|APLP2_HUMAN Isoform 5 of Amyloid-like protein 2 OS=Homo sapiens OX=9606 GN=APLP2;sp|Q06481-4|APLP2_HUMAN Isoform 4 of Amyloid-like protein 2 OS=Homo sapiens OX=9606 GN=APLP2;sp|Q06481-2|APLP2_HUMAN Isoform 2 of Amyloid-like protein 2 OS=Homo sa	Amyloid-like protein 2	APLP2		0.248104	0.264218		0.454913	0.429014		0.557773	0.346616		0.703724	0.889743		0.138891	0.201282		0.434035	0.545513				14	14	12	25.7	25.7	23.8	59.151	0	24.157	11681000000	99	Q06481-5;Q06481-4;Q06481-2;Q06481-3;Q06481-6;Q06481;E9PSC7;E9PQS3;E9PK76	Q06481-5;Q06481-4;Q06481-2;Q06481-3;Q06481-6;Q06481	28.7471	26.3977	26.4559	28.2208	29.0572	26.5954	28.5567	28.3661	29.4234	29.4901	29.5608	29.8565	28.1917
sp|Q9HDC9|APMAP_HUMAN Adipocyte plasma membrane-associated protein OS=Homo sapiens OX=9606 GN=APMAP PE=1 SV=2;tr|H0Y512|H0Y512_HUMAN Adipocyte plasma membrane-associated protein (Fragment) OS=Homo sapiens OX=9606 GN=APMAP PE=1 SV=1;sp|Q9HDC9-2|APMAP_HUMAN	Adipocyte plasma membrane-associated protein	APMAP		0.0500843	-0.0342531		0.691938	-0.391205		0.44957	-0.212729		0.900646	-0.189318		0.406341	-0.127264		0.861786	-0.158291		112		18	18	18	45.2	45.2	45.2	46.48	0	74.707	43924000000	246	Q9HDC9;H0Y512;Q9HDC9-2	Q9HDC9;H0Y512;Q9HDC9-2	32.0177	32.0426	31.8721	32.0382	32.1053	31.6974	32.0738	31.846	31.3113	32.0115	31.7424	32.0342	31.5723
sp|Q9UH17-3|ABC3B_HUMAN Isoform 3 of DNA dC->dU-editing enzyme APOBEC-3B OS=Homo sapiens OX=9606 GN=APOBEC3B;sp|Q9UH17|ABC3B_HUMAN DNA dC->dU-editing enzyme APOBEC-3B OS=Homo sapiens OX=9606 GN=APOBEC3B PE=1 SV=1;tr|B0QYD3|B0QYD3_HUMAN DNA dC->dU-editing e	DNA dC->dU-editing enzyme APOBEC-3B;DNA dC->dU-editing enzyme APOBEC-3D	APOBEC3B;bK150C2.9;APOBEC3D		0.172	-0.0675902		0.428956	-0.149683		0.448225	-0.108637	+	2.12124	-0.337666		0.445151	0.874622		0.154385	0.268478		12		6	6	6	19	19	19	43.081	0	21.025	14448000000	69	Q9UH17-3;Q9UH17;B0QYD3;Q9UH17-2;Q6ICH2;Q96AK3;P31941-2;P31941	Q9UH17-3;Q9UH17;B0QYD3;Q9UH17-2;Q6ICH2;Q96AK3	30.1414	30.4638	30.2459	30.2499	30.0899	26.4345	29.7643	29.9632	30.1336	29.9975	29.9077	29.8566	29.7811
tr|A0A0A0MRG2|A0A0A0MRG2_HUMAN Amyloid-beta precursor protein OS=Homo sapiens OX=9606 GN=APP PE=1 SV=1;tr|E9PG40|E9PG40_HUMAN Amyloid-beta precursor protein OS=Homo sapiens OX=9606 GN=APP PE=1 SV=1;sp|P05067-10|A4_HUMAN Isoform APP639 of Amyloid-beta precu	Amyloid beta A4 protein;N-APP;Soluble APP-alpha;Soluble APP-beta;C99;Beta-amyloid protein 42;Beta-amyloid protein 40;C83;P3(42);P3(40);C80;Gamma-secretase C-terminal fragment 59;Gamma-secretase C-terminal fragment 57;Gamma-secretase C-terminal fragment 50;C31	APP		0.00359374	-0.00136805		0.311137	0.10432		0.179025	0.051476		NaN	0		NaN	0		NaN	0				7	5	5	11.2	9.7	9.7	75.109	0	10.825	1171300000	34	A0A0A0MRG2;E9PG40;P05067-10;P05067-3;P05067-4;P05067-5;P05067-6;P05067-7;P05067-11;P05067-8;P05067-9;P05067;H7C0V9;H7C2L2	A0A0A0MRG2;E9PG40;P05067-10;P05067-3;P05067-4;P05067-5;P05067-6;P05067-7;P05067-11;P05067-8;P05067-9;P05067;H7C0V9	28.0269	25.1118	25.9601	25.6106	26.0846	25.9153	25.394	24.6606	26.9751	26.5709	26.5522	26.5429	27.0699
sp|Q7Z2E3|APTX_HUMAN Aprataxin OS=Homo sapiens OX=9606 GN=APTX PE=1 SV=2;sp|Q7Z2E3-7|APTX_HUMAN Isoform 7 of Aprataxin OS=Homo sapiens OX=9606 GN=APTX;sp|Q7Z2E3-9|APTX_HUMAN Isoform 9 of Aprataxin OS=Homo sapiens OX=9606 GN=APTX;sp|Q7Z2E3-11|APTX_HUMAN Iso	Aprataxin	APTX		0.239983	0.0832005		0.257337	0.0841393		0.353372	0.0836699		0.368395	0.0959339		1.05482	-0.167855		0.116384	-0.0359607				18	18	18	41.6	41.6	41.6	40.74	0	53.678	48618000000	249	Q7Z2E3;Q7Z2E3-7;Q7Z2E3-9;Q7Z2E3-11;Q7Z2E3-3;A0A5K1VW64;Q7Z2E3-8;Q7Z2E3-5;Q7Z2E3-10;C9J8U3;A0A0A0MRW7;Q7Z2E3-4;Q7Z2E3-13;Q7Z2E3-2;Q7Z2E3-6;A0A5F9ZGW5;A0A5F9ZI51;Q7Z2E3-12;A0A5K1VW80;F8WBD6;Q6JV79;F8WBM3	Q7Z2E3;Q7Z2E3-7;Q7Z2E3-9;Q7Z2E3-11;Q7Z2E3-3;A0A5K1VW64;Q7Z2E3-8;Q7Z2E3-5;Q7Z2E3-10;C9J8U3;A0A0A0MRW7;Q7Z2E3-4;Q7Z2E3-13	31.4969	31.5701	31.8877	31.9297	31.7653	32.1153	32.0731	31.9859	31.7771	31.4971	31.7212	31.5387	31.8968
sp|O60306|AQR_HUMAN RNA helicase aquarius OS=Homo sapiens OX=9606 GN=AQR PE=1 SV=4	Intron-binding protein aquarius	AQR		0.0662512	0.0199313		0.0717712	-0.0216293		0.00342746	-0.000849009		0.0929239	0.0850892		0.00172281	-0.00168133		0.0558162	0.0417039				36	35	35	25.9	25.4	25.4	171.29	0	167.24	55081000000	489	O60306;H0YH15;H0YLN9	O60306	32.0473	32.0123	31.3561	31.1442	32.1749	31.4054	31.3107	32.016	31.6997	31.6576	31.8059	31.9388	32.1514
tr|B0YIW6|B0YIW6_HUMAN Coatomer subunit delta OS=Homo sapiens OX=9606 GN=ARCN1 PE=1 SV=1;sp|P48444|COPD_HUMAN Coatomer subunit delta OS=Homo sapiens OX=9606 GN=ARCN1 PE=1 SV=1;sp|P48444-2|COPD_HUMAN Isoform 2 of Coatomer subunit delta OS=Homo sapiens OX=96	Coatomer subunit delta	ARCN1		0.137446	0.0544958		0.358064	-0.0960469		0.0685031	-0.0207756		NaN	0		0.363669	-0.607332		0.0852234	-0.133065				7	7	7	19.2	19.2	19.2	61.626	0	17.789	2716500000	47	B0YIW6;P48444;P48444-2;Q6P1Q5;E9PK34	B0YIW6;P48444;P48444-2	25.9912	26.7156	25.9037	25.5003	26.2966	28.1519	25.5811	27.8753	27.887	27.908	27.8157	27.8031	27.1042
sp|P84077|ARF1_HUMAN ADP-ribosylation factor 1 OS=Homo sapiens OX=9606 GN=ARF1 PE=1 SV=2;sp|P61204|ARF3_HUMAN ADP-ribosylation factor 3 OS=Homo sapiens OX=9606 GN=ARF3 PE=1 SV=2;tr|F5H423|F5H423_HUMAN Uncharacterized protein OS=Homo sapiens OX=9606 PE=3 SV	ADP-ribosylation factor 1;ADP-ribosylation factor 3	ARF1;ARF3		1.17674	0.780408		0.0816207	0.126899		0.502851	0.453654		0.0926141	-0.0501261		0.121185	-0.068418		0.163856	-0.0592721		134		11	11	8	55.8	55.8	44.2	20.697	0	225.79	54139000000	167	P84077;P61204;F5H423;P61204-2;F5H0C7;H0YGG7	P84077;P61204;F5H423;P61204-2	31.2599	31.1894	31.2744	31.1946	31.0934	31.4595	31.2459	31.1927	30.647	32.8568	32.117	32.1097	30.6324
sp|P18085|ARF4_HUMAN ADP-ribosylation factor 4 OS=Homo sapiens OX=9606 GN=ARF4 PE=1 SV=3;tr|C9JPM4|C9JPM4_HUMAN ADP-ribosylation factor 4 (Fragment) OS=Homo sapiens OX=9606 GN=ARF4 PE=1 SV=1;tr|C9JAK5|C9JAK5_HUMAN ADP-ribosylation factor 4 OS=Homo sapiens	ADP-ribosylation factor 4	ARF4		1.29041	0.665871		1.19643	2.8791		0.917433	1.77248		0.354927	-0.729194		0.0721664	0.243126		0.106987	-0.243034				5	3	3	26.7	20.6	20.6	20.511	0	25.25	34435000000	39	P18085;C9JPM4;C9JAK5;U3KQF2	P18085;C9JPM4;C9JAK5	29.7521	29.9671	29.9586	30.1528	29.5896	29.9709	26.5276	29.8532	30.3235	26.1393	31.5604	27.582	29.9807
tr|C9J1Z8|C9J1Z8_HUMAN ADP-ribosylation factor 5 (Fragment) OS=Homo sapiens OX=9606 GN=ARF5 PE=1 SV=1;sp|P84085|ARF5_HUMAN ADP-ribosylation factor 5 OS=Homo sapiens OX=9606 GN=ARF5 PE=1 SV=2	ADP-ribosylation factor 5	ARF5		0.701586	0.328402		0.259619	0.484246		0.33985	0.406324		NaN	0		NaN	0		NaN	0				7	4	4	48.7	21.3	21.3	17.107	0	33.655	11631000000	49	C9J1Z8;P84085;F5H1V1;F5H6T5;F8WDB3	C9J1Z8;P84085	25.8246	25.9802	27.2556	27.3244	25.1241	26.8794	26.1942	25.9489	27.205	30.4307	29.9805	30.0924	26.5822
sp|Q9Y6D5|BIG2_HUMAN Brefeldin A-inhibited guanine nucleotide-exchange protein 2 OS=Homo sapiens OX=9606 GN=ARFGEF2 PE=1 SV=3	Brefeldin A-inhibited guanine nucleotide-exchange protein 2	ARFGEF2		0.882847	-0.259965		1.0425	-0.596666		1.08264	-0.428316		0.0482405	0.0435233		0.176008	0.163381		0.126865	0.103452			227	39	39	31	26.3	26.3	22.5	202.04	0	136.3	32767000000	267	Q9Y6D5;E5RJN9	Q9Y6D5	29.2697	29.5522	28.2145	29.0408	28.4187	28.775	28.519	29.8851	30.9559	31.7113	31.7881	32.216	29.027
sp|Q68EM7-2|RHG17_HUMAN Isoform 2 of Rho GTPase-activating protein 17 OS=Homo sapiens OX=9606 GN=ARHGAP17;sp|Q68EM7-6|RHG17_HUMAN Isoform 6 of Rho GTPase-activating protein 17 OS=Homo sapiens OX=9606 GN=ARHGAP17;sp|Q68EM7-5|RHG17_HUMAN Isoform 5 of Rho GTP	Rho GTPase-activating protein 17	ARHGAP17		0.660249	-0.502228		0.643909	-0.497361		1.09751	-0.499794		NaN	0		NaN	0		NaN	0				4	4	4	7	7	7	87.608	0	4.3096	1066500000	20	Q68EM7-2;Q68EM7-6;Q68EM7-5;Q68EM7;I3L4P0;I3L1S9;Q68EM7-4;J3KRS3;C9IZD3;F5H6L3;E7ERK8;Q17R89-2;Q17R89-3;Q17R89	Q68EM7-2;Q68EM7-6;Q68EM7-5;Q68EM7;I3L4P0;I3L1S9;Q68EM7-4	25.4266	27.0449	26.1511	25.9578	25.525	25.3161	26.139	26.4266	26.702	26.7758	26.7646	27.1894	25.0243
sp|Q8NFD5-3|ARI1B_HUMAN Isoform 3 of AT-rich interactive domain-containing protein 1B OS=Homo sapiens OX=9606 GN=ARID1B;sp|Q8NFD5|ARI1B_HUMAN AT-rich interactive domain-containing protein 1B OS=Homo sapiens OX=9606 GN=ARID1B PE=1 SV=2;sp|Q8NFD5-2|ARI1B_HUM	AT-rich interactive domain-containing protein 1B	ARID1B		0.659686	-0.296854		0.262456	0.176701		0.0972029	-0.0600767		0.209531	0.0682173	+	2.26324	0.617934		1.02937	0.343076		59;378;379;380;429;430;473;479;501;510;518;521;523;531;631;751;886;900;903;910;918;922;937;1120;1294;1304;1306;1310;1313;1325;1336;1341;1346;1349;1363;1416;1419;1511;1533;1539;1540;1607;1618;1624;2005;2170;2172	425;502;738;742;906;907;1083;1084;1295;1608;1612;1801;1802	113	3	1	51.5	1.5	0.7	241.46	0	106.86	128250000000	80	Q8NFD5-3;Q8NFD5;Q8NFD5-2;A0A1B0GVK1;Q8NFD5-4;H0Y2R3;A0A1B0GUC6;A0A1B0GUG2;A0A1B0GTE8	Q8NFD5-3;Q8NFD5;Q8NFD5-2;A0A1B0GVK1;Q8NFD5-4	33.3193	33.2675	33.0643	33.3694	32.7296	32.6494	32.9488	32.4939	32.7624	32.2774	31.9385	32.0402	33.4651
sp|Q68CP9-3|ARID2_HUMAN Isoform 2 of AT-rich interactive domain-containing protein 2 OS=Homo sapiens OX=9606 GN=ARID2;sp|Q68CP9|ARID2_HUMAN AT-rich interactive domain-containing protein 2 OS=Homo sapiens OX=9606 GN=ARID2 PE=1 SV=2;tr|F8WCU9|F8WCU9_HUMAN AT	AT-rich interactive domain-containing protein 2	ARID2		0.684618	-0.313478		0.798729	-0.383119		1.24002	-0.348298		0.464351	-1.03324		0.456425	-1.03387		0.789895	-1.03355				18	18	18	14.6	14.6	14.6	191.42	0	38.211	11461000000	128	Q68CP9-3;Q68CP9;F8WCU9;F8W108;F8VWP4;A0A087WY37	Q68CP9-3;Q68CP9;F8WCU9;F8W108	29.413	29.4119	29.168	29.2928	29.6353	28.9601	29.0518	29.641	29.446	29.2863	29.6089	29.712	29.2519
sp|Q14865|ARI5B_HUMAN AT-rich interactive domain-containing protein 5B OS=Homo sapiens OX=9606 GN=ARID5B PE=1 SV=3;sp|Q14865-2|ARI5B_HUMAN Isoform 2 of AT-rich interactive domain-containing protein 5B OS=Homo sapiens OX=9606 GN=ARID5B	AT-rich interactive domain-containing protein 5B	ARID5B		0.0838502	0.030467		1.04311	0.26505		0.531233	0.147759		0.460476	0.135474		0.180612	0.0897112		0.372123	0.112593			264;1032	39	39	39	39	39	39	132.37	0	218.74	40631000000	473	Q14865;Q14865-2;Q14865-3;A0A2R8Y5F2	Q14865;Q14865-2	32.0705	32.1098	31.9617	31.8803	32.2678	31.8809	31.7157	32.341	31.3337	30.8869	31.3133	30.9762	32.3105
tr|F8VYN9|F8VYN9_HUMAN ADP-ribosylation factor-like protein 1 OS=Homo sapiens OX=9606 GN=ARL1 PE=1 SV=1;sp|P40616-2|ARL1_HUMAN Isoform 2 of ADP-ribosylation factor-like protein 1 OS=Homo sapiens OX=9606 GN=ARL1;sp|P40616|ARL1_HUMAN ADP-ribosylation factor-	ADP-ribosylation factor-like protein 1	ARL1		0.0435579	-0.0138345		0.702406	-0.382694		0.438491	-0.198264		0.124501	0.220696		0.267696	0.57605		0.223839	0.398373		110		9	9	9	41.8	41.8	41.8	21.778	0	136.97	31662000000	119	F8VYN9;P40616-2;P40616;B4DZG7;F8VP99;F8VP63	F8VYN9;P40616-2;P40616;B4DZG7	30.5798	27.9915	30.0407	30.5704	30.0675	30.1125	26.9214	30.6597	30.6472	31.4996	31.6964	31.6804	29.2947
sp|Q96KC2|ARL5B_HUMAN ADP-ribosylation factor-like protein 5B OS=Homo sapiens OX=9606 GN=ARL5B PE=1 SV=1	ADP-ribosylation factor-like protein 5B	ARL5B		0.372294	0.173212		0.00377216	-0.00686359		0.0726218	0.0831742		0.0939026	0.051712		0.961459	1.20974		0.564003	0.630728				5	5	5	26.3	26.3	26.3	20.374	0	5.268	3056400000	46	Q96KC2;Q9Y689;Q9Y689-2	Q96KC2	27.7848	27.2877	27.5597	27.9114	25.0521	25.8287	27.7463	27.2844	25.9709	28.4289	27.981	28.3992	27.3936
tr|H3BN98|H3BN98_HUMAN Uncharacterized protein (Fragment) OS=Homo sapiens OX=9606 PE=4 SV=2;tr|H3BPJ2|H3BPJ2_HUMAN ADP-ribosylation factor-like protein 6-interacting protein 1 (Fragment) OS=Homo sapiens OX=9606 GN=ARL6IP1 PE=4 SV=2		ARL6IP1		0.121127	0.0551529	+	2.46704	-1.08606		0.73968	-0.515452		0.575818	0.168655	+	3.36325	0.659555	+	1.46797	0.414105				8	8	0	25.7	25.7	0	27.168	0	117.92	7437900000	86	H3BN98;H3BPJ2	H3BN98;H3BPJ2	30.5888	30.3563	30.0428	30.1659	29.8734	29.6807	29.6939	29.9422	28.9675	29.946	29.3663	29.5421	30.6268
sp|O75915|PRAF3_HUMAN PRA1 family protein 3 OS=Homo sapiens OX=9606 GN=ARL6IP5 PE=1 SV=1	PRA1 family protein 3	ARL6IP5		0.108579	0.0651488		0.213749	-0.15032		0.0690724	-0.0425854		0.929655	-0.310581		1.15692	-0.207049		1.19667	-0.258815				13	13	13	43.1	43.1	43.1	21.614	0	18.065	32658000000	147	O75915;F8WF90;C9JQU6;F8WF33	O75915	32.0143	32.0228	31.3672	31.7756	31.7852	31.6251	31.7972	31.5582	30.7652	31.6514	30.7992	31.5186	31.3151
sp|Q8N6S5|AR6P6_HUMAN ADP-ribosylation factor-like protein 6-interacting protein 6 OS=Homo sapiens OX=9606 GN=ARL6IP6 PE=1 SV=1	ADP-ribosylation factor-like protein 6-interacting protein 6	ARL6IP6		1.27074	-0.758181		0.148222	-0.14407		0.772852	-0.451126		NaN	0		NaN	0		NaN	0				3	3	3	14.2	14.2	14.2	24.676	0.00068446	2.5083	1710400000	10	Q8N6S5	Q8N6S5	26.6227	25.7553	25.7981	25.8778	26.1375	26.8152	27.2196	26.4876	27.357	27.0988	26.5296	26.5467	25.773
sp|Q9NVJ2|ARL8B_HUMAN ADP-ribosylation factor-like protein 8B OS=Homo sapiens OX=9606 GN=ARL8B PE=1 SV=1	ADP-ribosylation factor-like protein 8B	ARL8B		1.15301	0.569016		0.440115	0.378606		0.944544	0.473811	+	2.19503	3.35361		0.496585	1.38469		1.29874	2.36915				11	11	7	45.7	45.7	31.7	21.539	0	57.418	22837000000	106	Q9NVJ2;Q9NVJ2-2	Q9NVJ2	27.6238	25.7349	25.512	25.6388	30.4808	26.0309	26.4475	29.4259	29.7497	30.3418	31.08	30.9399	30.4238
sp|Q8N2F6-6|ARM10_HUMAN Isoform 6 of Armadillo repeat-containing protein 10 OS=Homo sapiens OX=9606 GN=ARMC10;sp|Q8N2F6-4|ARM10_HUMAN Isoform 4 of Armadillo repeat-containing protein 10 OS=Homo sapiens OX=9606 GN=ARMC10;sp|Q8N2F6-5|ARM10_HUMAN Isoform 5 of	Armadillo repeat-containing protein 10	ARMC10		0.206051	0.0734749		0.329263	-0.0914145		0.0281495	-0.00896978		NaN	0		NaN	0		NaN	0				8	8	8	35.1	35.1	35.1	24.756	0	10.585	7521100000	20	Q8N2F6-6;Q8N2F6-4;Q8N2F6-5;Q8N2F6-3;Q8N2F6-2;Q8N2F6;H7BXQ8;A0A0J9YWR7;H7C2M7;A0A0J9YXE4;C9J5N7;H7BXM8;A0A0J9YY38;A0A0J9YXV5	Q8N2F6-6;Q8N2F6-4;Q8N2F6-5;Q8N2F6-3;Q8N2F6-2;Q8N2F6;H7BXQ8;A0A0J9YWR7;H7C2M7;A0A0J9YXE4;C9J5N7	26.407	26.2293	26.8962	25.8287	25.0608	27.307	26.0597	26.2488	29.4909	29.6815	29.4303	29.5368	26.0388
sp|Q6NXE6-2|ARMC6_HUMAN Isoform 2 of Armadillo repeat-containing protein 6 OS=Homo sapiens OX=9606 GN=ARMC6;sp|Q6NXE6|ARMC6_HUMAN Armadillo repeat-containing protein 6 OS=Homo sapiens OX=9606 GN=ARMC6 PE=1 SV=2;tr|B4E1N1|B4E1N1_HUMAN Armadillo repeat-conta	Armadillo repeat-containing protein 6	ARMC6		0.27033	-0.064043		0.681855	0.189716		0.213809	0.0628364		0.319043	-0.932346		0.388361	-1.09712		0.599536	-1.01473		437		9	9	8	28.2	28.2	22.5	51.547	0	68.504	12554000000	88	Q6NXE6-2;Q6NXE6;B4E1N1;F5H4P3;F5GWV0;H0YH65;H0YGL0;H0YGQ5;F5H6J3;F5H2X2;F5H2K4;F5GZP0;F5H052	Q6NXE6-2;Q6NXE6;B4E1N1;F5H4P3	29.413	29.5174	29.8754	29.7892	29.9043	29.9859	29.805	29.5589	29.4566	28.9321	29.149	29.1722	25.0273
sp|Q9H993|ARMT1_HUMAN Damage-control phosphatase ARMT1 OS=Homo sapiens OX=9606 GN=ARMT1 PE=1 SV=1	Protein-glutamate O-methyltransferase	ARMT1		0.237962	0.549437		0.524533	-0.819512		0.0644608	-0.135038		NaN	0		NaN	0		NaN	0				3	3	3	9.1	9.1	9.1	51.172	0	6.4895	3048500000	37	Q9H993;F5GZY1	Q9H993	27.1918	26.4353	27.1252	25.4131	25.8373	25.9861	27.0696	25.2536	27.3543	28.7238	28.1294	28.4707	26.4893
sp|O15144|ARPC2_HUMAN Actin-related protein 2/3 complex subunit 2 OS=Homo sapiens OX=9606 GN=ARPC2 PE=1 SV=1	Actin-related protein 2/3 complex subunit 2	ARPC2		0.100308	0.0677867		0.519038	-0.381462		0.232828	-0.156837		0.757738	-0.871681		0.752732	-0.847164		1.28612	-0.859423				8	8	8	34.3	34.3	34.3	34.333	0	14.766	5849600000	46	O15144;C9JTV5;G5E9J0	O15144	28.5051	28.1583	28.9811	28.7212	28.2009	28.7287	28.738	28.5999	28.024	29.2394	28.5955	29.1084	28.6025
sp|Q9H1I8|ASCC2_HUMAN Activating signal cointegrator 1 complex subunit 2 OS=Homo sapiens OX=9606 GN=ASCC2 PE=1 SV=3;sp|Q9H1I8-3|ASCC2_HUMAN Isoform 3 of Activating signal cointegrator 1 complex subunit 2 OS=Homo sapiens OX=9606 GN=ASCC2	Activating signal cointegrator 1 complex subunit 2	ASCC2		0.600974	-0.143577		0.346262	-0.111101		0.692809	-0.127339		0.634416	0.318634		0.0111685	0.00607252		0.396211	0.162353				14	14	14	26	26	26	86.359	0	122.03	20082000000	154	Q9H1I8;Q9H1I8-3;B1AH59;Q9H1I8-2;F2Z2W4;F8WAQ6;H7C3Y4	Q9H1I8;Q9H1I8-3	29.5414	28.8651	29.5703	29.3256	29.513	29.6573	29.6222	29.7602	30.3953	30.3791	30.7233	30.4443	29.8748
sp|Q8N3C0|ASCC3_HUMAN Activating signal cointegrator 1 complex subunit 3 OS=Homo sapiens OX=9606 GN=ASCC3 PE=1 SV=3	Activating signal cointegrator 1 complex subunit 3	ASCC3		0.710149	0.154174		0.447593	0.0718889		0.679243	0.113031		0.940027	0.360471		0.221341	-0.0469418		0.403818	0.156765				42	42	42	20.7	20.7	20.7	251.46	0	56.663	28323000000	290	Q8N3C0;Q8N3C0-4;E5RFZ0;Q8N3C0-3	Q8N3C0	30.6157	29.9916	30.3375	30.8492	30.73	30.8501	30.8412	31.0022	30.8959	30.6715	30.8539	30.6747	30.6321
tr|A0A5F9ZHM8|A0A5F9ZHM8_HUMAN Argininosuccinate lyase (Fragment) OS=Homo sapiens OX=9606 GN=ASL PE=1 SV=1;sp|P04424-3|ARLY_HUMAN Isoform 3 of Argininosuccinate lyase OS=Homo sapiens OX=9606 GN=ASL;sp|P04424-2|ARLY_HUMAN Isoform 2 of Argininosuccinate lyas	Argininosuccinate lyase	ASL		0.424059	0.134401		0.0202954	0.0109143		0.212226	0.0726576		NaN	0		NaN	0		NaN	0				6	6	6	17	17	17	38.707	0	7.5007	2225100000	25	A0A5F9ZHM8;P04424-3;P04424-2;P04424;A0A5F9ZHC6;F8W943;A0A5F9ZI35;H7C0S8	A0A5F9ZHM8;P04424-3;P04424-2;P04424;A0A5F9ZHC6;F8W943	25.8074	24.405	26.7677	26.5326	25.2256	25.491	28.4502	25.4649	27.1151	27.6678	27.6549	27.7385	25.7511
sp|P08243-3|ASNS_HUMAN Isoform 3 of Asparagine synthetase [glutamine-hydrolyzing] OS=Homo sapiens OX=9606 GN=ASNS;sp|P08243-2|ASNS_HUMAN Isoform 2 of Asparagine synthetase [glutamine-hydrolyzing] OS=Homo sapiens OX=9606 GN=ASNS;sp|P08243|ASNS_HUMAN Asparag	Asparagine synthetase [glutamine-hydrolyzing]	ASNS		0.355026	0.12642		1.05686	-0.3833		0.285833	-0.12844		1.28463	0.542233		0.912947	-0.208644		0.276485	0.166794				11	11	11	25.9	25.9	25.9	54.817	0	28.064	3986600000	62	P08243-3;P08243-2;P08243;F8WEJ5;C9J057	P08243-3;P08243-2;P08243;F8WEJ5	27.6019	27.2082	28.1436	27.791	28.3898	28.501	28.4916	28.3657	28.2443	28.5754	28.0191	28.4435	28.1575
sp|Q12797|ASPH_HUMAN Aspartyl/asparaginyl beta-hydroxylase OS=Homo sapiens OX=9606 GN=ASPH PE=1 SV=3;sp|Q12797-10|ASPH_HUMAN Isoform 10 of Aspartyl/asparaginyl beta-hydroxylase OS=Homo sapiens OX=9606 GN=ASPH	Aspartyl/asparaginyl beta-hydroxylase	ASPH		0.430248	-0.114311		0.0853569	0.0192413		0.196535	-0.0475349		0.348086	-0.132109		0.0350143	-0.0176048		0.214784	-0.0748568		535	14;22;23;24;27;28;29;36	47	47	47	46	46	46	85.862	0	323.31	373330000000	941	Q12797;Q12797-10;A0A087WW51;E5RHK2;A0A087WUJ2;E5RG56;Q12797-2;Q12797-11;Q12797-6;Q12797-7;E5RHJ2;Q12797-9;Q12797-8;Q12797-5;E5RG29;G3XAN5;Q12797-3;Q12797-4	Q12797;Q12797-10	34.4609	34.3117	33.9342	34.1708	34.3549	33.8786	33.8938	34.2922	34.5787	34.448	34.701	34.7274	34.2449
sp|Q8IZT6|ASPM_HUMAN Abnormal spindle-like microcephaly-associated protein OS=Homo sapiens OX=9606 GN=ASPM PE=1 SV=2;sp|Q8IZT6-2|ASPM_HUMAN Isoform 2 of Abnormal spindle-like microcephaly-associated protein OS=Homo sapiens OX=9606 GN=ASPM	Abnormal spindle-like microcephaly-associated protein	ASPM		0.585511	-0.563632		0.425843	-0.43379		0.838643	-0.498711		0.266021	0.581458		0.533658	1.02979		0.581986	0.805625				17	17	17	6.1	6.1	6.1	409.8	0	13.815	3204100000	33	Q8IZT6;Q8IZT6-2;Q5VYL4	Q8IZT6;Q8IZT6-2	27.7351	28.0823	26.6564	26.2459	27.979	26.2291	26.2202	26.4981	28.0598	28.272	28.4908	27.9773	29.0061
sp|P00966|ASSY_HUMAN Argininosuccinate synthase OS=Homo sapiens OX=9606 GN=ASS1 PE=1 SV=2	Argininosuccinate synthase	ASS1		0.370674	-0.157988		0.265129	-0.124081		0.431867	-0.141034		0.11801	0.0476604		0.0527215	-0.0179577		0.0433755	0.0148513				21	21	21	43.2	43.2	43.2	46.53	0	111.92	49021000000	242	P00966;Q5T6L6;Q5T6L5	P00966	31.2637	31.2964	31.691	31.0549	31.4383	31.5738	31.1185	31.4379	31.4582	31.9442	31.8077	32.0267	31.36
sp|Q9NVI7-2|ATD3A_HUMAN Isoform 2 of ATPase family AAA domain-containing protein 3A OS=Homo sapiens OX=9606 GN=ATAD3A;sp|Q9NVI7|ATD3A_HUMAN ATPase family AAA domain-containing protein 3A OS=Homo sapiens OX=9606 GN=ATAD3A PE=1 SV=2;sp|Q9NVI7-3|ATD3A_HUMAN I	ATPase family AAA domain-containing protein 3A	ATAD3A		0.896751	-0.350887		0.676845	-0.327899		1.11609	-0.339393		0.269216	0.217313		0.971115	0.737328		0.824781	0.47732				22	22	6	40.3	40.3	10.9	66.217	0	43.767	11584000000	170	Q9NVI7-2;Q9NVI7;Q9NVI7-3;H0Y2W2;Q5SV16	Q9NVI7-2;Q9NVI7;Q9NVI7-3	29.2371	29.1424	28.8186	29.3011	28.4464	28.9789	28.0298	28.9641	29.2758	29.739	30.0367	29.8547	30.2107
sp|Q9NT62|ATG3_HUMAN Ubiquitin-like-conjugating enzyme ATG3 OS=Homo sapiens OX=9606 GN=ATG3 PE=1 SV=1;sp|Q9NT62-2|ATG3_HUMAN Isoform 2 of Ubiquitin-like-conjugating enzyme ATG3 OS=Homo sapiens OX=9606 GN=ATG3	Ubiquitin-like-conjugating enzyme ATG3	ATG3		0.254731	0.257553		0.209809	0.222622		0.338939	0.240088		0.501643	0.172029	+	1.66911	1.61816		0.902999	0.895096				9	9	9	36.6	36.6	36.6	35.864	0	24.4	6085100000	64	Q9NT62;Q9NT62-2;F8WDI0;C9JNW8	Q9NT62;Q9NT62-2	28.0074	27.6705	27.7243	28.128	25.9333	25.9988	25.8445	27.9691	29.3007	28.4647	28.4006	28.544	28.1792
tr|H7C152|H7C152_HUMAN Uncharacterized protein (Fragment) OS=Homo sapiens OX=9606 PE=1 SV=1;sp|Q7Z3C6-2|ATG9A_HUMAN Isoform 2 of Autophagy-related protein 9A OS=Homo sapiens OX=9606 GN=ATG9A;sp|Q7Z3C6|ATG9A_HUMAN Autophagy-related protein 9A OS=Homo sapien	Autophagy-related protein 9A	ATG9A		0.865712	-0.51873		1.14794	-0.66136	+	1.74656	-0.590045		NaN	0		NaN	0		NaN	0				2	2	2	15.3	15.3	15.3	26.865	0	15.737	1706100000	11	H7C152;Q7Z3C6-2;Q7Z3C6;H7C1G6	H7C152;Q7Z3C6-2;Q7Z3C6;H7C1G6	27.0396	25.8202	25.8575	24.9262	26.7484	25.935	26.2355	26.8139	27.4739	27.6782	27.4983	27.6235	26.7003
sp|P31939|PUR9_HUMAN Bifunctional purine biosynthesis protein PURH OS=Homo sapiens OX=9606 GN=ATIC PE=1 SV=3;sp|P31939-2|PUR9_HUMAN Isoform 2 of Bifunctional purine biosynthesis protein PURH OS=Homo sapiens OX=9606 GN=ATIC	Bifunctional purine biosynthesis protein PURH;Phosphoribosylaminoimidazolecarboxamide formyltransferase;IMP cyclohydrolase	ATIC		0.408048	0.206995		0.126413	0.0710325		0.33557	0.139014		NaN	0		0.203983	-0.394176		0.0220505	0.0376406				12	12	12	29.1	29.1	29.1	64.615	0	23.565	3736800000	41	P31939;P31939-2;F8WEF0;C9JLK0;H7C1S2	P31939;P31939-2	26.1594	26.6126	25.3988	26.2844	28.239	26.2711	28.1966	25.2031	28.0103	28.48	27.8457	28.294	26.9674
sp|Q8NHH9-5|ATLA2_HUMAN Isoform 5 of Atlastin-2 OS=Homo sapiens OX=9606 GN=ATL2;sp|Q8NHH9|ATLA2_HUMAN Atlastin-2 OS=Homo sapiens OX=9606 GN=ATL2 PE=1 SV=2;sp|Q8NHH9-4|ATLA2_HUMAN Isoform 4 of Atlastin-2 OS=Homo sapiens OX=9606 GN=ATL2;sp|Q8NHH9-2|ATLA2_HUM	Atlastin-2	ATL2		0.21182	-0.109943		0.0126799	0.00681591		0.129321	-0.0515635		0.322149	0.105083		0.47109	-0.183884		0.0927071	-0.0394003				16	16	16	25.7	25.7	25.7	64.521	0	223.29	39918000000	207	Q8NHH9-5;Q8NHH9;Q8NHH9-4;Q8NHH9-2;Q8NHH9-3;B5MCN0;H7C3A2;C9JQQ5;C9JC25;Q8WXF7-2;Q8WXF7	Q8NHH9-5;Q8NHH9;Q8NHH9-4;Q8NHH9-2;Q8NHH9-3;B5MCN0;H7C3A2;C9JQQ5	31.5706	31.2902	31.5731	31.7812	31.7265	32.2176	31.9124	31.5145	31.5518	31.1957	31.5357	31.4202	31.7384
sp|Q6DD88|ATLA3_HUMAN Atlastin-3 OS=Homo sapiens OX=9606 GN=ATL3 PE=1 SV=1	Atlastin-3	ATL3		0.473802	0.202405		0.159104	-0.0663853		0.162781	0.0680099		0.450394	-0.0658731		0.182448	-0.0618315		0.290865	-0.0638523		19;307;343;536		28	28	3	54.9	54.9	7	60.541	0	323.31	290790000000	542	Q6DD88;F5GWF8	Q6DD88	34.1035	34.1654	34.128	34.3062	33.9196	34.3481	34.4166	34.0026	34.0072	34.4091	34.3814	34.4449	33.9952
sp|Q13315|ATM_HUMAN Serine-protein kinase ATM OS=Homo sapiens OX=9606 GN=ATM PE=1 SV=4;tr|E9PIN0|E9PIN0_HUMAN Serine-protein kinase ATM (Fragment) OS=Homo sapiens OX=9606 GN=ATM PE=1 SV=1	Serine-protein kinase ATM	ATM		0.474583	0.469138		0.0446962	0.0405812		0.290242	0.25486		NaN	0		NaN	0		NaN	0				12	12	12	4.2	4.2	4.2	350.68	0	11.933	3477700000	42	Q13315;E9PIN0;E9PRG7;Q6P7P1;M0QXY8;E9PIQ5;A0A087X0E9	Q13315;E9PIN0	25.1837	25.663	26.3333	25.4091	25.9234	26.4343	26.5162	25.8534	27.3228	28.5812	28.4551	28.2903	23.8388
sp|Q9HD20-2|AT131_HUMAN Isoform B of Manganese-transporting ATPase 13A1 OS=Homo sapiens OX=9606 GN=ATP13A1;sp|Q9HD20|AT131_HUMAN Manganese-transporting ATPase 13A1 OS=Homo sapiens OX=9606 GN=ATP13A1 PE=1 SV=2	Manganese-transporting ATPase 13A1	ATP13A1		0.165173	-0.0960221		0.159242	0.0925465		0.00334881	-0.00173783		0.532206	-0.224606		0.805142	-0.391192		0.933111	-0.307899				18	18	18	21.1	21.1	21.1	121.11	0	41.978	12012000000	138	Q9HD20-2;Q9HD20;H7C3H2;Q9HD20-3	Q9HD20-2;Q9HD20	29.5875	29.5818	29.8185	29.3698	29.8281	29.7508	29.3121	30.133	29.7455	29.4662	29.1961	29.49	29.689
sp|P05023|AT1A1_HUMAN Sodium/potassium-transporting ATPase subunit alpha-1 OS=Homo sapiens OX=9606 GN=ATP1A1 PE=1 SV=1;sp|P05023-4|AT1A1_HUMAN Isoform 4 of Sodium/potassium-transporting ATPase subunit alpha-1 OS=Homo sapiens OX=9606 GN=ATP1A1;sp|P05023-3|A	Sodium/potassium-transporting ATPase subunit alpha-1	ATP1A1		0.276072	-0.0529652	+	2.34516	0.164559		0.297958	0.0557971		0.681643	-0.09091		0.384401	-0.081769		0.622063	-0.0863395		615		47	47	36	41.3	41.3	31.3	112.89	0	323.31	214350000000	717	P05023;P05023-4;P05023-3;P05023-2;A0A2R8YEY8;P13637-3;P13637-2;P13637;A0A0A0MT26;M0R116;H0Y7C1;Q13733;Q5TC01;Q5TC02;P20648;E9PRA5;M0QXF2;Q5TC05	P05023;P05023-4;P05023-3;P05023-2	33.4971	33.4032	33.5807	33.5911	33.4017	33.6869	33.5979	33.3492	33.7843	33.7409	33.7653	33.8032	33.3375
sp|P05026|AT1B1_HUMAN Sodium/potassium-transporting ATPase subunit beta-1 OS=Homo sapiens OX=9606 GN=ATP1B1 PE=1 SV=1;sp|P05026-2|AT1B1_HUMAN Isoform 2 of Sodium/potassium-transporting ATPase subunit beta-1 OS=Homo sapiens OX=9606 GN=ATP1B1	Sodium/potassium-transporting ATPase subunit beta-1	ATP1B1		0.253731	0.113428		0.187625	0.0882301		0.338678	0.100829		0.0308281	0.0187259		0.392106	-0.151195		0.158899	-0.0662344				15	15	15	44.9	44.9	44.9	35.061	0	138.94	52064000000	229	P05026;P05026-2;V9GYR2	P05026;P05026-2	31.8242	31.6265	32.0375	32.3786	31.9278	32.2457	32.3729	32.0001	31.4561	31.5851	31.7227	31.7454	31.7877
sp|P54709|AT1B3_HUMAN Sodium/potassium-transporting ATPase subunit beta-3 OS=Homo sapiens OX=9606 GN=ATP1B3 PE=1 SV=1	Sodium/potassium-transporting ATPase subunit beta-3	ATP1B3		0.0437718	-0.0293207		0.665742	0.32664		0.345806	0.14866		0.291851	0.110769		0.00470421	-0.0020113		0.15687	0.054379		82	255;260	19	19	19	51.3	51.3	51.3	31.512	0	143.91	330640000000	317	P54709;P54709-2;C9JA36;C9JXZ1;C9J6S2;H7C547;F8WBY4;H7C4L9	P54709	34.3157	33.9662	34.5736	34.498	34.2016	34.5652	34.7178	34.32	34.2829	34.2763	34.5528	34.41	34.375
sp|P16615|AT2A2_HUMAN Sarcoplasmic/endoplasmic reticulum calcium ATPase 2 OS=Homo sapiens OX=9606 GN=ATP2A2 PE=1 SV=1;sp|P16615-5|AT2A2_HUMAN Isoform 5 of Sarcoplasmic/endoplasmic reticulum calcium ATPase 2 OS=Homo sapiens OX=9606 GN=ATP2A2;sp|P16615-2|AT2	Sarcoplasmic/endoplasmic reticulum calcium ATPase 2	ATP2A2		0.503143	-0.151423		0.256069	0.0800037		0.101692	-0.0357099		0.329052	-0.131756		0.343774	-0.137704		0.482185	-0.13473		207;220;452;536;545		51	51	43	41	41	34.1	114.76	0	323.31	554370000000	1146	P16615;P16615-5;P16615-2;P16615-3;P16615-4;H7C5W9;O14983-2;O14983;O14983-3;J3QSY6;H3BVB2	P16615;P16615-5;P16615-2;P16615-3;P16615-4;H7C5W9	35.1455	35.1147	34.7664	34.8534	35.2099	34.7703	34.8761	35.0475	35.4342	34.9446	35.1395	35.1045	35.0767
sp|P20020-6|AT2B1_HUMAN Isoform K of Plasma membrane calcium-transporting ATPase 1 OS=Homo sapiens OX=9606 GN=ATP2B1;sp|P20020|AT2B1_HUMAN Plasma membrane calcium-transporting ATPase 1 OS=Homo sapiens OX=9606 GN=ATP2B1 PE=1 SV=4;sp|P20020-4|AT2B1_HUMAN Iso	Plasma membrane calcium-transporting ATPase 1;Calcium-transporting ATPase	ATP2B1		0.291201	-0.183491		0.0790411	0.0557661		0.10789	-0.0638623		0.59343	-0.448051		0.648718	-0.510548		1.01509	-0.4793				24	24	12	22.5	22.5	13.3	130.62	0	101.42	20059000000	152	P20020-6;P20020;P20020-4;P20020-1;P20020-5;P20020-2;E7ERY9;A0A2R8Y4R4;Q01814-6;Q01814-8;Q01814-5;Q01814;A0A0U1RQU3;H0YHH6;F8W1V5	P20020-6;P20020;P20020-4;P20020-1;P20020-5;P20020-2;E7ERY9	29.5785	29.3844	29.371	29.7727	29.3658	29.3601	30.0251	29.6054	30.4522	30.5412	29.8721	30.6761	29.2399
sp|Q16720|AT2B3_HUMAN Plasma membrane calcium-transporting ATPase 3 OS=Homo sapiens OX=9606 GN=ATP2B3 PE=1 SV=3;sp|Q16720-5|AT2B3_HUMAN Isoform XE of Plasma membrane calcium-transporting ATPase 3 OS=Homo sapiens OX=9606 GN=ATP2B3;sp|Q16720-7|AT2B3_HUMAN Is	Plasma membrane calcium-transporting ATPase 3;Plasma membrane calcium-transporting ATPase 2	ATP2B3;ATP2B2		0.0690318	-0.0278034		0.971813	0.218834		0.330323	0.0955155		NaN	0		0.260818	-0.332784		0.227511	-0.241899				9	3	3	7	2	2	134.2	0	3.043	2529100000	19	Q16720;Q16720-5;Q16720-7;Q16720-6;Q16720-8;Q16720-3;Q16720-2;Q16720-4;Q01814-7;Q01814-3;Q01814-2;Q01814-4;A0A2U3U055;A0A2U3TZI3;H7BZS8;H7BY13;H0YDG5	Q16720;Q16720-5;Q16720-7;Q16720-6;Q16720-8;Q16720-3;Q16720-2;Q16720-4;Q01814-7;Q01814-3;Q01814-2;Q01814-4;A0A2U3U055;A0A2U3TZI3	26.2029	27.022	25.2451	26.6181	25.5106	26.7449	27.0797	26.48	27.4056	27.5557	27.6612	27.7181	27.0093
sp|P98194-4|AT2C1_HUMAN Isoform 4 of Calcium-transporting ATPase type 2C member 1 OS=Homo sapiens OX=9606 GN=ATP2C1;sp|P98194-3|AT2C1_HUMAN Isoform 3 of Calcium-transporting ATPase type 2C member 1 OS=Homo sapiens OX=9606 GN=ATP2C1;tr|H0Y9V7|H0Y9V7_HUMAN C	Calcium-transporting ATPase type 2C member 1;Calcium-transporting ATPase	ATP2C1		0.147311	-0.0503845		1.19147	0.25348		0.328362	0.101548		0.65836	-0.362229		0.322238	-0.182724		0.668384	-0.272476				17	17	17	23.5	23.5	23.5	98.732	0	149.48	14071000000	162	P98194-4;P98194-3;H0Y9V7;B4E2Q0;P98194-2;P98194;P98194-5;P98194-8;P98194-9;P98194-6;P98194-7;H0Y9S7;H0Y8X9;D6RGE9	P98194-4;P98194-3;H0Y9V7;B4E2Q0;P98194-2;P98194;P98194-5;P98194-8;P98194-9;P98194-6;P98194-7	30.3597	30.2528	29.5881	29.9064	30.0505	29.4783	29.8008	30.0594	29.1618	29.2943	29.4569	29.5737	29.9038
sp|P25705|ATPA_HUMAN ATP synthase subunit alpha, mitochondrial OS=Homo sapiens OX=9606 GN=ATP5F1A PE=1 SV=1;sp|P25705-2|ATPA_HUMAN Isoform 2 of ATP synthase subunit alpha, mitochondrial OS=Homo sapiens OX=9606 GN=ATP5F1A;sp|P25705-3|ATPA_HUMAN Isoform 3 of	ATP synthase subunit alpha, mitochondrial	ATP5A1		0.381569	-0.137091		0.400764	0.18048		0.046122	0.0216949		0.157246	0.628883		0.485674	1.23032		0.316723	0.929604		51		29	29	29	46.1	46.1	46.1	59.75	0	105.67	35953000000	263	P25705;P25705-2;P25705-3;K7EK77;K7ERX7;K7ENJ4;K7EJP1;K7EQH4;K7ESA0	P25705;P25705-2;P25705-3;K7EK77;K7ERX7	31.5438	31.4076	30.9591	25.369	30.2239	29.1892	26.202	31.2585	30.7474	31.2966	31.3882	31.2437	29.9757
sp|P06576|ATPB_HUMAN ATP synthase subunit beta, mitochondrial OS=Homo sapiens OX=9606 GN=ATP5F1B PE=1 SV=3;tr|H0YH81|H0YH81_HUMAN ATP synthase subunit beta (Fragment) OS=Homo sapiens OX=9606 GN=ATP5F1B PE=1 SV=1;tr|F8W079|F8W079_HUMAN ATP synthase subunit	ATP synthase subunit beta, mitochondrial;ATP synthase subunit beta	ATP5B		0.0174498	-0.0102005		0.125044	0.0683923		0.0638572	0.0290959		0.170682	0.104253		0.165697	0.20195		0.18636	0.153101		113;145;408;478		18	18	18	51.6	51.6	51.6	56.559	0	83.3	36707000000	252	P06576;H0YH81;F8W079;F8W0P7;H0YI37	P06576;H0YH81;F8W079	30.7789	30.6869	30.7636	30.2335	31.0062	30.4511	29.3447	31.2701	30.8742	31.4539	31.1425	31.4647	30.7741
sp|P56134-2|ATPK_HUMAN Isoform 2 of ATP synthase subunit f, mitochondrial OS=Homo sapiens OX=9606 GN=ATP5MF;tr|C9JJT5|C9JJT5_HUMAN ATP5MF-PTCD1 readthrough OS=Homo sapiens OX=9606 GN=ATP5MF-PTCD1 PE=4 SV=2;tr|G3V325|G3V325_HUMAN ATP5MF-PTCD1 readthrough OS	ATP synthase subunit f, mitochondrial	ATP5J2;ATP5J2-PTCD1		0.755298	-0.0701175		0.667468	-0.0779109		0.911929	-0.0740142		0.0284003	-0.0402513		0.288692	0.802529		0.182785	0.381139		26		5	5	2	50	50	11.4	10.363	0	5.4067	28755000000	68	P56134-2;C9JJT5;G3V325;P56134-4;C9JU26	P56134-2;C9JJT5;G3V325;P56134-4;C9JU26	30.7179	30.3878	29.5734	29.6929	30.7508	26.1368	29.3733	30.74	31.1526	31.2007	31.0077	31.2097	30.7455
tr|E9PN17|E9PN17_HUMAN ATP synthase subunit g, mitochondrial OS=Homo sapiens OX=9606 GN=ATP5MG PE=1 SV=1;tr|A0A3B3ITX4|A0A3B3ITX4_HUMAN Uncharacterized protein OS=Homo sapiens OX=9606 PE=4 SV=1;sp|O75964|ATP5L_HUMAN ATP synthase subunit g, mitochondrial OS	ATP synthase subunit g, mitochondrial	ATP5L		0.44	0.138022		0.221972	0.248582		0.257894	0.193302		0.184607	-0.567487		0.0916586	0.303909		0.0466025	-0.131789				5	5	5	69.7	69.7	69.7	8.4518	0	18.858	3807700000	40	E9PN17;A0A3B3ITX4;O75964;A0A3B3IRW3	E9PN17;A0A3B3ITX4;O75964	29.0849	28.601	26.6972	25.6211	27.1404	25.136	25.5289	28.7134	26.4282	28.3664	28.0243	28.163	25.6938
tr|A0A494C0K9|A0A494C0K9_HUMAN ATP synthase subunit O, mitochondrial OS=Homo sapiens OX=9606 GN=ATP5PO PE=4 SV=1;tr|H7C0C1|H7C0C1_HUMAN Uncharacterized protein (Fragment) OS=Homo sapiens OX=9606 PE=4 SV=2;sp|P48047|ATPO_HUMAN ATP synthase subunit O, mitoch	ATP synthase subunit O, mitochondrial	ATP5O		0.862457	-0.809551		0.10198	0.236454		0.173043	-0.286549		NaN	0		NaN	0		NaN	0				5	5	5	30.3	30.3	30.3	16.89	0	2.911	3599700000	13	A0A494C0K9;H7C0C1;P48047;H7C086	A0A494C0K9;H7C0C1;P48047;H7C086	25.4926	25.09	27.2045	25.1673	26.2395	26.6426	26.072	26.0797	28.4358	28.9279	25.6885	28.5046	27.3874
sp|Q15904|VAS1_HUMAN V-type proton ATPase subunit S1 OS=Homo sapiens OX=9606 GN=ATP6AP1 PE=1 SV=2;tr|A6QRJ1|A6QRJ1_HUMAN V-type proton ATPase subunit S1 (Fragment) OS=Homo sapiens OX=9606 GN=ATP6AP1 PE=1 SV=1;tr|A0A0C4DGX8|A0A0C4DGX8_HUMAN ATPase, H+ trans	V-type proton ATPase subunit S1	ATP6AP1		0.882497	0.385565		0.441582	0.246197		0.880044	0.315881		0.989575	0.255147		0.223233	-0.103307		0.180708	0.0759201				9	9	9	18.5	18.5	18.5	52.025	0	27.393	23080000000	121	Q15904;A6QRJ1;A0A0C4DGX8;A6NLC6;H7C2Y8;H7C0T7;F2Z3L8	Q15904;A6QRJ1;A0A0C4DGX8	29.7476	30.012	29.7753	30.0553	30.3763	29.9987	30.0174	30.6315	30.2858	30.54	31.1195	30.6365	30.0692
sp|Q9UI12-2|VATH_HUMAN Isoform 2 of V-type proton ATPase subunit H OS=Homo sapiens OX=9606 GN=ATP6V1H;sp|Q9UI12|VATH_HUMAN V-type proton ATPase subunit H OS=Homo sapiens OX=9606 GN=ATP6V1H PE=1 SV=1;tr|G3V126|G3V126_HUMAN V-type proton ATPase subunit H OS=	V-type proton ATPase subunit H	ATP6V1H		0.0220041	-0.00839043		1.1172	0.188173		0.367274	0.0898914		0.0826396	-0.0465007		0.0709114	0.0422111		0.00435661	-0.00214481		442		16	16	16	30.8	30.8	30.8	54.151	0	323.31	53144000000	252	Q9UI12-2;Q9UI12;G3V126;E5RK31;E5RJG1;E5RG49;E5RHH0	Q9UI12-2;Q9UI12;G3V126	31.3689	31.4322	31.828	31.8315	31.2919	31.6031	31.8885	31.3221	31.709	31.8264	31.8006	31.5782	31.279
sp|Q04656-2|ATP7A_HUMAN Isoform 1 of Copper-transporting ATPase 1 OS=Homo sapiens OX=9606 GN=ATP7A;sp|Q04656-3|ATP7A_HUMAN Isoform 2 of Copper-transporting ATPase 1 OS=Homo sapiens OX=9606 GN=ATP7A;sp|Q04656-5|ATP7A_HUMAN Isoform 5 of Copper-transporting A	Copper-transporting ATPase 1	ATP7A		0.780726	0.189482		0.0163046	0.00603771		0.371345	0.09776		NaN	0		NaN	0		NaN	0				10	10	10	9.4	9.4	9.4	165.11	0	18.812	3689000000	34	Q04656-2;Q04656-3;Q04656-5;Q04656;Q04656-4;F5H562;E7ET55;F5H748;B7ZLR4;Q04656-6;P35670-2;P35670-3;P35670-4;P35670	Q04656-2;Q04656-3;Q04656-5;Q04656;Q04656-4	25.4386	26.0963	27.1783	26.595	26.809	25.7541	25.4277	24.8668	28.1008	28.2708	28.1612	28.5669	26.4987
sp|Q13535|ATR_HUMAN Serine/threonine-protein kinase ATR OS=Homo sapiens OX=9606 GN=ATR PE=1 SV=3;sp|Q13535-3|ATR_HUMAN Isoform 3 of Serine/threonine-protein kinase ATR OS=Homo sapiens OX=9606 GN=ATR;sp|Q13535-2|ATR_HUMAN Isoform 2 of Serine/threonine-prote	Serine/threonine-protein kinase ATR	ATR		0.50928	-0.244463		0.932438	-0.426262		1.03456	-0.335362		0.485037	0.337313		0.610389	0.3417		0.615518	0.339506				45	45	45	18.2	18.2	18.2	301.36	0	124.25	28261000000	249	Q13535;Q13535-3;Q13535-2;A0A590UJ01;D6RFJ6;D6RIG7;H0Y8R8	Q13535;Q13535-3;Q13535-2;A0A590UJ01	29.581	29.8527	28.6916	30.1128	28.8194	29.7685	29.634	29.9987	30.7577	31.2373	31.3797	31.2083	30.0994
tr|A0A0U1RQW3|A0A0U1RQW3_HUMAN ATR-interacting protein OS=Homo sapiens OX=9606 GN=ATRIP PE=1 SV=1;sp|Q8WXE1-2|ATRIP_HUMAN Isoform 2 of ATR-interacting protein OS=Homo sapiens OX=9606 GN=ATRIP;sp|Q8WXE1|ATRIP_HUMAN ATR-interacting protein OS=Homo sapiens OX	ATR-interacting protein	ATRIP		0.111753	-0.0389104		0.169118	-0.0622845		0.195236	-0.0505974		0.907686	-0.376805		1.00293	-0.395497	+	1.52873	-0.386151			224	24	24	24	47.8	47.8	47.8	50.303	0	115.44	31968000000	246	A0A0U1RQW3;Q8WXE1-2;Q8WXE1;Q8WXE1-3;Q8WXE1-5;A0A0U1RRM7;A0A0U1RQR9;A0A0U1RQJ8;A0A1W2PQ89	A0A0U1RQW3;Q8WXE1-2;Q8WXE1;Q8WXE1-3;Q8WXE1-5;A0A0U1RRM7;A0A0U1RQR9	31.0385	30.9015	30.7803	31.253	31.2145	30.8888	30.8568	31.0881	30.8966	31.1375	30.8034	31.1446	30.6059
sp|Q9UBB4-2|ATX10_HUMAN Isoform 2 of Ataxin-10 OS=Homo sapiens OX=9606 GN=ATXN10;sp|Q9UBB4|ATX10_HUMAN Ataxin-10 OS=Homo sapiens OX=9606 GN=ATXN10 PE=1 SV=1;tr|B1AHE3|B1AHE3_HUMAN Ataxin-10 OS=Homo sapiens OX=9606 GN=ATXN10 PE=1 SV=1	Ataxin-10	ATXN10		0.195591	-0.144308		0.7562	-0.272665		0.495862	-0.208486		0.0114264	0.0288653		0.0666824	0.150807		0.0485402	0.0898364				12	12	12	18.5	18.5	18.5	46.286	0	323.31	22643000000	114	Q9UBB4-2;Q9UBB4;B1AHE3;A0A1W2PQD2;B1AHE4	Q9UBB4-2;Q9UBB4;B1AHE3	30.3438	29.8959	28.1779	28.2367	30.1301	28.0716	28.3784	29.5863	30.8898	30.9962	30.902	30.9549	30.343
tr|A0A2R8YDM9|A0A2R8YDM9_HUMAN Ataxin-2 OS=Homo sapiens OX=9606 GN=ATXN2 PE=1 SV=1;tr|A0A2R8Y5A6|A0A2R8Y5A6_HUMAN Ataxin-2 OS=Homo sapiens OX=9606 GN=ATXN2 PE=1 SV=1;tr|H0YH87|H0YH87_HUMAN Ataxin-2 OS=Homo sapiens OX=9606 GN=ATXN2 PE=1 SV=2;sp|Q99700-2|ATX	Ataxin-2	ATXN2		0.075577	0.0375671		0.511318	0.222999		0.32841	0.130283		0.286789	0.0198736	+	1.78342	0.242573		0.873305	0.131223		356;364	464;524;611;624	48	48	1	46.6	46.6	0.8	105.13	0	323.31	127490000000	709	A0A2R8YDM9;A0A2R8Y5A6;H0YH87;Q99700-2;F8VRK6;A0A5F9ZH85;A0A2R8Y6W7;A0A2R8YGV1	A0A2R8YDM9;A0A2R8Y5A6;H0YH87;Q99700-2	32.7998	32.7585	32.8436	32.7207	32.6012	32.378	32.5269	32.7257	33.4021	32.8029	32.6746	32.707	32.7897
sp|Q8WWM7|ATX2L_HUMAN Ataxin-2-like protein OS=Homo sapiens OX=9606 GN=ATXN2L PE=1 SV=2;sp|Q8WWM7-6|ATX2L_HUMAN Isoform 6 of Ataxin-2-like protein OS=Homo sapiens OX=9606 GN=ATXN2L;sp|Q8WWM7-8|ATX2L_HUMAN Isoform 8 of Ataxin-2-like protein OS=Homo sapiens	Ataxin-2-like protein	ATXN2L		0.174651	-0.0570898		0.348852	0.166574		0.126917	0.0547419		0.0453305	0.0147161	+	2.02413	0.142158		0.415059	0.0784369		1;183;315	339;409;594;684	60	60	4	42.5	42.5	4.3	113.37	0	323.31	389150000000	1141	Q8WWM7;Q8WWM7-6;Q8WWM7-8;Q8WWM7-5;Q8WWM7-4;Q8WWM7-9;Q8WWM7-2;Q8WWM7-3;H3BRB0;A0A0C4DGL7	Q8WWM7;Q8WWM7-6;Q8WWM7-8;Q8WWM7-5;Q8WWM7-4;Q8WWM7-9;Q8WWM7-2;Q8WWM7-3	34.2971	34.1013	34.5574	34.5608	34.2485	34.2674	34.1694	34.3215	35.0799	34.3177	34.5952	34.2435	34.4139
sp|Q9Y679|AUP1_HUMAN Ancient ubiquitous protein 1 OS=Homo sapiens OX=9606 GN=AUP1 PE=1 SV=2;sp|Q9Y679-3|AUP1_HUMAN Isoform 2 of Ancient ubiquitous protein 1 OS=Homo sapiens OX=9606 GN=AUP1	Ancient ubiquitous protein 1	AUP1		0.0548904	0.0312014		0.102795	0.0567451		0.11602	0.0439732		0.244828	-0.0950065		0.169407	-0.0672045		0.312724	-0.0811055				17	17	17	38	38	38	45.786	0	125.26	54480000000	320	Q9Y679;Q9Y679-3	Q9Y679;Q9Y679-3	32.1595	31.9393	32.0403	32.2376	32.2011	31.9572	32.1069	32.0001	31.9409	31.5839	31.697	31.7582	31.6657
sp|Q96GD4-5|AURKB_HUMAN Isoform 5 of Aurora kinase B OS=Homo sapiens OX=9606 GN=AURKB;sp|Q96GD4|AURKB_HUMAN Aurora kinase B OS=Homo sapiens OX=9606 GN=AURKB PE=1 SV=3;sp|Q96GD4-4|AURKB_HUMAN Isoform 4 of Aurora kinase B OS=Homo sapiens OX=9606 GN=AURKB;tr|	Aurora kinase B	AURKB		NaN	0		NaN	0		NaN	0	+	1.40002	1.04752		0.0602758	0.0321074		0.678163	0.539813				8	8	8	29.6	29.6	29.6	39.466	0	7.8842	1100500000	39	Q96GD4-5;Q96GD4;Q96GD4-4;J3KTD6;J3QLN8;J3QR41;Q96GD4-2;Q96GD4-3;J3KT86;J3KRF8;J3KRJ2;Q9UQB9-2;A3KFJ1;Q9UQB9-3;A0A0A0MSY3;Q9UQB9;Q5QPD4;B4DXA6;Q5Y191;A3KFJ0;O14965	Q96GD4-5;Q96GD4;Q96GD4-4;J3KTD6;J3QLN8;J3QR41;Q96GD4-2;Q96GD4-3;J3KT86;J3KRF8;J3KRJ2	27.959	26.2099	27.4905	27.7328	28.3263	28.8166	28.3074	28.0036	25.7465	26.6862	26.0022	26.257	28.4076
tr|A0A2R8Y8C6|A0A2R8Y8C6_HUMAN Autism susceptibility gene 2 protein OS=Homo sapiens OX=9606 GN=AUTS2 PE=1 SV=1;sp|Q8WXX7|AUTS2_HUMAN Autism susceptibility gene 2 protein OS=Homo sapiens OX=9606 GN=AUTS2 PE=1 SV=1;sp|Q8WXX7-2|AUTS2_HUMAN Isoform 2 of Autism	Autism susceptibility gene 2 protein	AUTS2		0.830219	-0.346359	+	1.4535	-0.550645	+	1.75047	-0.448502		0.539335	-0.165321		0.0793396	-0.0251088		0.334521	-0.0952148			1232	22	22	22	19.3	19.3	19.3	138.89	0	56.564	19170000000	199	A0A2R8Y8C6;Q8WXX7;Q8WXX7-2;A0A2R8Y568;A0A024RDL5;A0A2R8Y522;Q75MD7;A0A087WVB5;Q8WXX7-5;H7C090;Q8WXX7-3;H7C2P0	A0A2R8Y8C6;Q8WXX7;Q8WXX7-2;A0A2R8Y568;A0A024RDL5;A0A2R8Y522;Q75MD7;A0A087WVB5;Q8WXX7-5	30.6334	30.6085	30.2893	30.0693	30.3941	29.9644	30.2542	30.427	30.4838	30.4618	30.2058	30.5263	30.2568
sp|O15169|AXIN1_HUMAN Axin-1 OS=Homo sapiens OX=9606 GN=AXIN1 PE=1 SV=2;sp|O15169-2|AXIN1_HUMAN Isoform 2 of Axin-1 OS=Homo sapiens OX=9606 GN=AXIN1	Axin-1	AXIN1		0.0439154	0.016808		0.742637	0.323661		0.452131	0.170234		0.0911476	-0.0229797		0.0310906	-0.0073719		0.0791677	-0.0151758			77	35	35	35	41.6	41.6	41.6	95.634	0	150.83	31088000000	375	O15169;O15169-2;H0Y830	O15169;O15169-2	32.3862	32.5453	32.706	32.5268	32.4088	32.5777	32.4814	32.634	30.9278	30.0295	30.4207	30.361	32.5016
sp|P30530-2|UFO_HUMAN Isoform Short of Tyrosine-protein kinase receptor UFO OS=Homo sapiens OX=9606 GN=AXL;sp|P30530|UFO_HUMAN Tyrosine-protein kinase receptor UFO OS=Homo sapiens OX=9606 GN=AXL PE=1 SV=4;tr|M0R0W6|M0R0W6_HUMAN Tyrosine-protein kinase rece	Tyrosine-protein kinase receptor UFO;Receptor protein-tyrosine kinase	AXL		0.153665	0.0708194		0.896448	0.340185		0.619794	0.205502	+	1.78489	-0.238459		0.957753	-0.221874	+	1.56162	-0.230167				11	11	11	16.6	16.6	16.6	97.377	0	32.024	7426700000	113	P30530-2;P30530;M0R0W6;A0A5F9ZGX5;Q07912-2;Q07912-3;Q07912;A0A5F9ZHJ2;A0A5F9ZH01;A0A499FJ16;A0A5F9ZHP4;C9J1X3;A0A5F9ZI29;H7C3L9;E9PHX8;A0A087WZQ5;Q12866	P30530-2;P30530;M0R0W6	29.3765	29.312	29.3611	29.584	29.1597	29.4679	29.6664	29.2733	28.4663	28.4565	29.0119	28.6094	29.2841
sp|O94766|B3GA3_HUMAN Galactosylgalactosylxylosylprotein 3-beta-glucuronosyltransferase 3 OS=Homo sapiens OX=9606 GN=B3GAT3 PE=1 SV=2;tr|G3V150|G3V150_HUMAN Galactosylgalactosylxylosylprotein 3-beta-glucuronosyltransferase OS=Homo sapiens OX=9606 GN=B3GAT3	Galactosylgalactosylxylosylprotein 3-beta-glucuronosyltransferase 3	B3GAT3		0.0537012	0.0314178		0.104172	-0.0383878		0.00783169	-0.00348496		NaN	0		NaN	0		NaN	0				7	7	7	28.1	28.1	28.1	37.121	0	25.187	2944100000	37	O94766;G3V150;O94766-2;E9PNA1;A0A087WXU9;Q9NPZ5	O94766;G3V150;O94766-2;E9PNA1	26.8304	26.9541	27.9194	24.7071	26.2018	25.7651	26.1834	26.018	27.9312	28.1733	27.8065	27.7831	25.1653
sp|P15291|B4GT1_HUMAN Beta-1,4-galactosyltransferase 1 OS=Homo sapiens OX=9606 GN=B4GALT1 PE=1 SV=5;sp|P15291-2|B4GT1_HUMAN Isoform Short of Beta-1,4-galactosyltransferase 1 OS=Homo sapiens OX=9606 GN=B4GALT1	Beta-1,4-galactosyltransferase 1;Lactose synthase A protein;N-acetyllactosamine synthase;Beta-N-acetylglucosaminylglycopeptide beta-1,4-galactosyltransferase;Beta-N-acetylglucosaminyl-glycolipid beta-1,4-galactosyltransferase;Processed beta-1,4-galactosyltransferase 1	B4GALT1		0.0900424	0.0630922		0.0896785	0.0538445		0.113023	0.0584683		0.191406	-0.103134		0.0888173	-0.0493031		0.183639	-0.0762186				9	9	9	20.1	20.1	20.1	43.92	0	23.204	55815000000	198	P15291;P15291-2;Q86XA6	P15291;P15291-2	31.7865	31.4899	31.9825	32.1433	31.5845	31.9195	32.0896	31.5933	31.5818	31.6965	32.1353	32.1042	31.5302
sp|O60512|B4GT3_HUMAN Beta-1,4-galactosyltransferase 3 OS=Homo sapiens OX=9606 GN=B4GALT3 PE=1 SV=2	Beta-1,4-galactosyltransferase 3;N-acetyllactosamine synthase;Beta-N-acetylglucosaminylglycopeptide beta-1,4-galactosyltransferase;Beta-N-acetylglucosaminyl-glycolipid beta-1,4-galactosyltransferase	B4GALT3		0.592909	-0.211333		0.0379921	0.0131297		0.304005	-0.0991015		NaN	0		NaN	0		NaN	0				3	3	3	9.9	9.9	9.9	43.927	0	3.2759	1862100000	28	O60512	O60512	26.5711	25.5417	26.6698	26.309	25.6913	26.2523	26.2019	26.0385	27.3644	27.0043	27.2002	27.3587	25.7069
tr|C9J3R8|C9J3R8_HUMAN Beta-1,4-galactosyltransferase 4 OS=Homo sapiens OX=9606 GN=B4GALT4 PE=1 SV=1;sp|O60513|B4GT4_HUMAN Beta-1,4-galactosyltransferase 4 OS=Homo sapiens OX=9606 GN=B4GALT4 PE=1 SV=1;tr|C9J4S5|C9J4S5_HUMAN Beta-1,4-galactosyltransferase 4	Beta-1,4-galactosyltransferase 4;N-acetyllactosamine synthase;Lactotriaosylceramide beta-1,4-galactosyltransferase	B4GALT4		0.239253	0.103077		0.0181675	0.00621367		0.173675	0.0546453		NaN	0		0.209657	-0.306494		0.229194	-0.224761				3	3	3	12	12	12	35.047	0	6.8764	1740700000	21	C9J3R8;O60513;C9J4S5;E7ETS9;C9J5S0	C9J3R8;O60513;C9J4S5;E7ETS9	26.6919	26.4167	26.2041	26.0468	25.613	26.0494	27.5172	26.8337	27.1273	27.2464	27.3444	27.3299	25.1094
sp|Q9UBV7|B4GT7_HUMAN Beta-1,4-galactosyltransferase 7 OS=Homo sapiens OX=9606 GN=B4GALT7 PE=1 SV=1;tr|D6RJI5|D6RJI5_HUMAN Beta-1,4-galactosyltransferase 7 OS=Homo sapiens OX=9606 GN=B4GALT7 PE=1 SV=1;tr|H0Y9D6|H0Y9D6_HUMAN Beta-1,4-galactosyltransferase 7	Beta-1,4-galactosyltransferase 7;Xylosylprotein 4-beta-galactosyltransferase	B4GALT7		0.0140637	-0.00801039		0.116639	0.0623035		0.0566375	0.0271466		0.198275	0.255547		1.00639	1.02198		0.618092	0.638762				6	6	6	17.7	17.7	17.7	37.405	0	5.5594	1509900000	28	Q9UBV7;D6RJI5;H0Y9D6	Q9UBV7;D6RJI5;H0Y9D6	25.9876	25.7244	27.7231	26.9741	26.0536	25.706	24.6408	26.943	26.5544	26.4587	26.7179	27.2101	26.3623
sp|P46379-3|BAG6_HUMAN Isoform 3 of Large proline-rich protein BAG6 OS=Homo sapiens OX=9606 GN=BAG6;sp|P46379|BAG6_HUMAN Large proline-rich protein BAG6 OS=Homo sapiens OX=9606 GN=BAG6 PE=1 SV=2;sp|P46379-2|BAG6_HUMAN Isoform 2 of Large proline-rich protei	Large proline-rich protein BAG6	BAG6;BAT3		0.150492	0.0429063	+	1.30782	0.279594		0.812444	0.16125		0.059972	-0.0548677		0.14698	-0.146929		0.132526	-0.100899				21	21	21	17.4	17.4	17.4	122.34	0	62.796	16548000000	151	P46379-3;P46379;P46379-2;A0A0G2JK23;A0A024RCR6;P46379-5;P46379-4;A0A0G2JL47;A0A0G2JJM1;X6REW1;F6S6P2;F6VEM6;F6U341;F6WML8;F6X9W3;A0A1B0GX79;A0A0G2JJR8;F6XTU0;F6U1F2;F6UR09;F6TC96;H0Y710;H0Y4L1	P46379-3;P46379;P46379-2;A0A0G2JK23;A0A024RCR6;P46379-5;P46379-4;A0A0G2JL47	30.4659	29.752	29.4849	29.9878	30.4045	29.285	29.8246	30.5447	29.8299	29.7765	29.9542	29.688	30.1087
sp|Q16611|BAK_HUMAN Bcl-2 homologous antagonist/killer OS=Homo sapiens OX=9606 GN=BAK1 PE=1 SV=1;sp|Q16611-2|BAK_HUMAN Isoform 2 of Bcl-2 homologous antagonist/killer OS=Homo sapiens OX=9606 GN=BAK1;tr|A0A0A0MRG8|A0A0A0MRG8_HUMAN Bcl-2 homologous antagonis	Bcl-2 homologous antagonist/killer	BAK1		0.121172	0.05827		0.0212519	0.0101972		0.096467	0.0342336		0.321889	0.129501		0.119891	-0.0539021		0.113639	0.0377996		71		6	6	6	41.2	41.2	41.2	23.408	0	139	16135000000	77	Q16611;Q16611-2;A0A0A0MRG8	Q16611;Q16611-2;A0A0A0MRG8	30.3506	30.2415	30.2806	30.1727	30.4255	30.5034	30.4335	30.4166	29.887	30.1104	30.0846	29.7844	29.987
sp|Q07812-5|BAX_HUMAN Isoform Epsilon of Apoptosis regulator BAX OS=Homo sapiens OX=9606 GN=BAX;sp|Q07812-8|BAX_HUMAN Isoform Sigma of Apoptosis regulator BAX OS=Homo sapiens OX=9606 GN=BAX;sp|Q07812|BAX_HUMAN Apoptosis regulator BAX OS=Homo sapiens OX=960	Apoptosis regulator BAX	BAX		0.0545356	0.016469		0.315408	0.0645723		0.198819	0.0405207		0.214195	0.118967		0.701407	0.253679		0.539808	0.186323		1;20;38;74		11	11	3	55.5	55.5	12.8	18.129	0	323.31	222920000000	377	Q07812-5;Q07812-8;Q07812;Q07812-2;K4JQN1;Q07812-4;I6LPK7;Q07812-6;Q07812-3	Q07812-5;Q07812-8;Q07812;Q07812-2;K4JQN1	33.7135	33.1561	33.5938	33.9467	33.3761	33.2767	33.7241	33.4945	33.9602	33.8274	33.6865	33.7682	33.584
sp|Q9UIG0-2|BAZ1B_HUMAN Isoform 2 of Tyrosine-protein kinase BAZ1B OS=Homo sapiens OX=9606 GN=BAZ1B;sp|Q9UIG0|BAZ1B_HUMAN Tyrosine-protein kinase BAZ1B OS=Homo sapiens OX=9606 GN=BAZ1B PE=1 SV=2	Tyrosine-protein kinase BAZ1B	BAZ1B		0.421339	-0.0919986		0.672751	-0.119711		0.810779	-0.105855		0.871362	-0.150109		0.0866478	-0.0195088		0.497462	-0.0848091		538		63	63	63	40.2	40.2	40.2	170.45	0	285.98	66422000000	602	Q9UIG0-2;Q9UIG0	Q9UIG0-2;Q9UIG0	32.0926	32.2183	32.4339	32.251	32.0954	32.0941	31.9887	32.2952	32.2419	32.1086	32.2256	32.2327	32.0836
sp|P50895|BCAM_HUMAN Basal cell adhesion molecule OS=Homo sapiens OX=9606 GN=BCAM PE=1 SV=2;tr|A0A087WXM8|A0A087WXM8_HUMAN Basal cell adhesion molecule OS=Homo sapiens OX=9606 GN=BCAM PE=1 SV=1;tr|K7ENU8|K7ENU8_HUMAN Basal cell adhesion molecule (Fragment)	Basal cell adhesion molecule	BCAM		0.0784082	-0.0661836		0.017238	0.0126009		0.0441999	-0.0267913		0.119543	-0.225403		1.12638	1.84158		0.467879	0.808088				9	9	9	21	21	21	67.404	0	20.203	5765100000	62	P50895;A0A087WXM8;K7ENU8	P50895;A0A087WXM8;K7ENU8	29.131	28.9803	28.7969	28.8715	26.3057	26.9602	26.0153	28.2306	28.0349	28.2038	27.7896	28.1865	29.5809
sp|Q9UHQ4|BAP29_HUMAN B-cell receptor-associated protein 29 OS=Homo sapiens OX=9606 GN=BCAP29 PE=1 SV=2;tr|B7Z2L0|B7Z2L0_HUMAN B-cell receptor-associated protein 29 OS=Homo sapiens OX=9606 GN=BCAP29 PE=1 SV=1;tr|C9JTE9|C9JTE9_HUMAN B-cell receptor-associat	B-cell receptor-associated protein 29	BCAP29		0.323249	-0.0890255		0.199316	0.0740218		0.0229333	-0.00750184		0.0728671	-0.0413027		0.847644	-0.248136		0.389853	-0.144719		95		13	13	13	39.4	39.4	39.4	28.32	0	55.381	35266000000	193	Q9UHQ4;B7Z2L0;C9JTE9;H7C5E2;Q9UHQ4-2;C9IYK6;H0Y7N8;F8WB99;C9JGJ9	Q9UHQ4;B7Z2L0;C9JTE9;H7C5E2;Q9UHQ4-2;C9IYK6;H0Y7N8	31.5992	31.2433	30.817	30.8619	31.6551	31.1564	31.1598	31.3775	31.2126	31.5023	31.1686	31.0113	31.2065
sp|P51572|BAP31_HUMAN B-cell receptor-associated protein 31 OS=Homo sapiens OX=9606 GN=BCAP31 PE=1 SV=3;sp|P51572-2|BAP31_HUMAN Isoform 2 of B-cell receptor-associated protein 31 OS=Homo sapiens OX=9606 GN=BCAP31	B-cell receptor-associated protein 31	BCAP31		0.422558	-0.0752649		0.38958	0.114034		0.0644221	0.0193844		0.0438676	-0.0256729		0.16581	-0.0785074		0.130454	-0.0520902		151;212;241		36	36	36	46.3	46.3	46.3	27.991	0	323.31	435840000000	862	P51572;P51572-2;C9JQ75;C9J0M4;A0A2R8Y5M6;C9JSP1;C9JMD7;C9JM14	P51572;P51572-2	34.9807	34.8791	34.4178	34.536	34.9678	34.5662	34.6068	34.8841	35.1987	34.7674	34.6472	34.8408	34.9422
tr|Q5QP56|Q5QP56_HUMAN Bcl-2-like protein 1 (Fragment) OS=Homo sapiens OX=9606 GN=BCL2L1 PE=1 SV=1;tr|Q9H1R6|Q9H1R6_HUMAN Bcl-2-like protein 1 (Fragment) OS=Homo sapiens OX=9606 GN=BCL2L1 PE=1 SV=1;tr|Q5TE64|Q5TE64_HUMAN Bcl-2-like protein 1 (Fragment) OS=	Bcl-2-like protein 1	BCL2L1		0.493775	0.18392		0.734817	1.22301		0.542846	0.703467		NaN	0		NaN	0		NaN	0				3	3	3	15.5	15.5	15.5	20.244	0	7.3322	3371800000	35	Q5QP56;Q9H1R6;Q5TE64;Q07817-2;Q07817-3;Q07817;Q5QP59	Q5QP56;Q9H1R6;Q5TE64;Q07817-2;Q07817-3;Q07817;Q5QP59	26.4284	27.0519	27.4726	27.2851	26.8184	27.1873	25.9732	25.8915	28.0025	24.7747	28.1343	27.9111	27.4923
tr|E9PK91|E9PK91_HUMAN Bcl-2-associated transcription factor 1 OS=Homo sapiens OX=9606 GN=BCLAF1 PE=1 SV=1;sp|Q9NYF8-3|BCLF1_HUMAN Isoform 3 of Bcl-2-associated transcription factor 1 OS=Homo sapiens OX=9606 GN=BCLAF1;sp|Q9NYF8-2|BCLF1_HUMAN Isoform 2 of B	Bcl-2-associated transcription factor 1	BCLAF1		0.281091	-0.203364		0.466646	-0.351164		0.569453	-0.277264		0.778104	1.1008		0.0836018	0.14909		0.429575	0.624947			177;760	9	9	9	14.2	14.2	14.2	100.4	0	11.595	2849600000	36	E9PK91;Q9NYF8-3;Q9NYF8-2;Q9NYF8;A0A1W2PQ43;E9PK09;E9PQN2;E9PKI6;Q9NYF8-4;E9PJA7;H0YF00;H0YF63	E9PK91;Q9NYF8-3;Q9NYF8-2;Q9NYF8;A0A1W2PQ43;E9PK09;E9PQN2;E9PKI6;Q9NYF8-4;E9PJA7	24.8691	25.1382	27.6984	26.4623	27.8899	26.0186	25.9207	28.1456	28.5007	27.7948	27.7458	27.8612	27.6811
tr|H7C1N3|H7C1N3_HUMAN BET1 homolog (Fragment) OS=Homo sapiens OX=9606 GN=BET1 PE=1 SV=1;sp|O15155|BET1_HUMAN BET1 homolog OS=Homo sapiens OX=9606 GN=BET1 PE=1 SV=1;tr|A0A3B3IU16|A0A3B3IU16_HUMAN BET1 homolog OS=Homo sapiens OX=9606 GN=BET1 PE=1 SV=1;tr|C9	BET1 homolog	BET1;DKFZp781C0425		0.00575856	0.00443411		0.243309	0.147359		0.167558	0.0758965		0.578275	-0.15978		0.903995	-0.282002		1.10169	-0.220891		82		3	3	3	24.8	24.8	24.8	14.872	0	117.2	46055000000	122	H7C1N3;O15155;A0A3B3IU16;C9JTT8;Q68DU7;O15155-2	H7C1N3;O15155;A0A3B3IU16;C9JTT8;Q68DU7;O15155-2	31.3641	31.3224	31.2777	31.4177	31.5885	31.4377	31.6335	31.2112	31.5703	31.6007	31.5836	31.4545	31.5399
tr|K7ES02|K7ES02_HUMAN Bleomycin hydrolase (Fragment) OS=Homo sapiens OX=9606 GN=BLMH PE=1 SV=1;sp|Q13867|BLMH_HUMAN Bleomycin hydrolase OS=Homo sapiens OX=9606 GN=BLMH PE=1 SV=1;tr|K7ESE8|K7ESE8_HUMAN Bleomycin hydrolase (Fragment) OS=Homo sapiens OX=9606	Bleomycin hydrolase	BLMH		0.305865	0.156428		0.568062	0.247128		0.566332	0.201778	+	4.31682	2.48716	+	3.83086	2.65071	+	5.99717	2.56893				7	7	7	24.5	24.5	24.5	37.198	0	16.531	6138700000	55	K7ES02;Q13867;K7ESE8;J3KSD8;J3KS79;K7ENH5	K7ES02;Q13867;K7ESE8;J3KSD8	26.807	26.1146	26.2288	26.0365	25.7167	26.3884	26.758	25.6697	28.4092	28.9614	28.5211	28.3495	28.4696
sp|Q9NSY1|BMP2K_HUMAN BMP-2-inducible protein kinase OS=Homo sapiens OX=9606 GN=BMP2K PE=1 SV=2;tr|H0Y9P1|H0Y9P1_HUMAN BMP-2-inducible protein kinase (Fragment) OS=Homo sapiens OX=9606 GN=BMP2K PE=1 SV=1;sp|Q9NSY1-2|BMP2K_HUMAN Isoform 2 of BMP-2-inducible	BMP-2-inducible protein kinase	BMP2K		0.265565	0.0582447		0.828555	0.146742		0.752101	0.102493	+	1.64307	-0.191213	+	2.48615	-0.286586	+	2.58095	-0.238899		142;234;816	1011;1014;1029	48	48	44	40.1	40.1	38.8	129.17	0	323.31	339380000000	883	Q9NSY1;H0Y9P1;Q9NSY1-2;Q9NSY1-3;K4DI97;E9PG46;Q2M2I8-2;Q2M2I8	Q9NSY1;H0Y9P1;Q9NSY1-2;Q9NSY1-3	35.7475	35.938	35.9856	35.8373	35.9982	35.9085	35.8792	36.104	33.7983	33.922	33.8381	33.7296	35.6668
sp|Q14692|BMS1_HUMAN Ribosome biogenesis protein BMS1 homolog OS=Homo sapiens OX=9606 GN=BMS1 PE=1 SV=1	Ribosome biogenesis protein BMS1 homolog	BMS1		0.173755	0.062386		0.629052	-0.150565		0.150927	-0.0440893		0.398962	0.24141	+	1.98436	0.694611		1.1766	0.468011				17	17	17	15.3	15.3	15.3	145.81	0	16.75	5076200000	99	Q14692	Q14692	28.8836	29.0025	28.4426	28.0779	27.8531	28.285	28.2455	28.2102	28.2075	28.0067	28.0948	28.1356	28.8127
sp|Q12981|SEC20_HUMAN Vesicle transport protein SEC20 OS=Homo sapiens OX=9606 GN=BNIP1 PE=1 SV=3;sp|Q12981-1|SEC20_HUMAN Isoform 3 of Vesicle transport protein SEC20 OS=Homo sapiens OX=9606 GN=BNIP1;sp|Q12981-2|SEC20_HUMAN Isoform 2 of Vesicle transport pr	Vesicle transport protein SEC20	BNIP1		0.658452	0.247449	+	2.06345	0.590922	+	1.44641	0.419186		0.51481	0.231704		0.0599285	-0.0335112		0.233155	0.0990963				17	17	17	60.5	60.5	60.5	26.132	0	81.497	28650000000	178	Q12981;Q12981-1;Q12981-2;Q12981-3	Q12981;Q12981-1;Q12981-2;Q12981-3	29.9973	30.4134	30.0421	30.526	30.6975	30.4904	30.1846	30.667	30.9446	30.4823	30.8017	30.465	30.8772
tr|J3KN59|J3KN59_HUMAN BCL2/adenovirus E1B 19 kDa protein-interacting protein 2 OS=Homo sapiens OX=9606 GN=BNIP2 PE=1 SV=1;sp|Q12982|BNIP2_HUMAN BCL2/adenovirus E1B 19 kDa protein-interacting protein 2 OS=Homo sapiens OX=9606 GN=BNIP2 PE=1 SV=1;sp|Q12982-2	BCL2/adenovirus E1B 19 kDa protein-interacting protein 2	BNIP2		0.860738	-0.401345	+	2.1364	-0.59567	+	1.8148	-0.498508		0.484139	-0.649067		0.499997	-0.86943		0.601309	-0.759248			235;237	7	7	7	17.7	17.7	17.7	48.844	0	15.132	6097800000	67	J3KN59;Q12982;Q12982-2;H7C096;Q86WG3;Q86WG3-3	J3KN59;Q12982;Q12982-2	28.4736	28.1187	26.5368	26.8822	28.7853	27.2013	25.9999	28.9062	29.1967	29.2074	28.9601	29.0558	26.2331
sp|Q14137|BOP1_HUMAN Ribosome biogenesis protein BOP1 OS=Homo sapiens OX=9606 GN=BOP1 PE=1 SV=2;tr|A0A075B729|A0A075B729_HUMAN Ribosome biogenesis protein BOP1 (Fragment) OS=Homo sapiens OX=9606 GN=BOP1 PE=1 SV=1;sp|Q14137-2|BOP1_HUMAN Isoform 2 of Ribosom	Ribosome biogenesis protein BOP1	BOP1		0.000870311	0.0003829		0.0466354	0.0308194		0.034746	0.0156012		0.0570265	-0.153932		0.0155522	-0.0467434		0.0497306	-0.100338				7	7	7	8.8	8.8	8.8	83.629	0	7.9095	3132500000	40	Q14137;A0A075B729;Q14137-2	Q14137;A0A075B729;Q14137-2	27.074	28.4875	27.6306	27.0493	28.0404	27.3384	26.1201	28.3136	26.9754	26.8447	27.6249	27.4172	28.6818
tr|E7ETD6|E7ETD6_HUMAN Nucleosome-remodeling factor subunit BPTF (Fragment) OS=Homo sapiens OX=9606 GN=BPTF PE=1 SV=3;tr|E9PE19|E9PE19_HUMAN Nucleosome-remodeling factor subunit BPTF OS=Homo sapiens OX=9606 GN=BPTF PE=1 SV=3;tr|A0A2R8Y7Q1|A0A2R8Y7Q1_HUMAN	Nucleosome-remodeling factor subunit BPTF	BPTF		0.156094	-0.131202		0.27485	0.0961342		0.0268464	-0.017534		NaN	0		NaN	0		NaN	0				5	5	5	2.3	2.3	2.3	308.07	0	5.9133	641620000	19	E7ETD6;E9PE19;A0A2R8Y7Q1;Q12830-4;Q12830-2;Q12830;F5GXF5;A0A0A0MR81;F5H176;J3QQQ8;J3KSK9	E7ETD6;E9PE19;A0A2R8Y7Q1;Q12830-4;Q12830-2;Q12830;F5GXF5	26.3894	25.6248	27.1534	24.8695	26.295	25.9022	26.1548	26.1264	25.6888	25.7912	25.7924	25.5873	26.2391
sp|Q6PJG6|BRAT1_HUMAN BRCA1-associated ATM activator 1 OS=Homo sapiens OX=9606 GN=BRAT1 PE=1 SV=2;sp|Q6PJG6-2|BRAT1_HUMAN Isoform 2 of BRCA1-associated ATM activator 1 OS=Homo sapiens OX=9606 GN=BRAT1	BRCA1-associated ATM activator 1	BRAT1		0.796954	-0.161692		0.697987	-0.174277		1.05619	-0.167985	+	1.5497	2.45601		0.622677	-0.203917		0.596793	1.12605				8	8	8	10.4	10.4	10.4	88.118	0	12.229	6889400000	73	Q6PJG6;Q6PJG6-2;Q6PJG6-3	Q6PJG6;Q6PJG6-2	28.6171	27.3994	25.1119	25.3264	29.35	29.1551	29.117	29.4723	28.8576	28.7304	28.5089	28.5129	29.1031
sp|P46736-2|BRCC3_HUMAN Isoform 1 of Lys-63-specific deubiquitinase BRCC36 OS=Homo sapiens OX=9606 GN=BRCC3;sp|P46736-3|BRCC3_HUMAN Isoform 3 of Lys-63-specific deubiquitinase BRCC36 OS=Homo sapiens OX=9606 GN=BRCC3;sp|P46736|BRCC3_HUMAN Lys-63-specific de	Lys-63-specific deubiquitinase BRCC36	BRCC3		1.19254	0.365446		0.0834731	0.0429745		0.639772	0.20421	+	1.59723	-0.420328		1.0457	-0.271746	+	1.83502	-0.346037				7	7	7	27.5	27.5	27.5	33.149	0	14.023	5706300000	49	P46736-2;P46736-3;P46736;A0A087WZR3;P46736-5;X6RJS7;H9KVA9;A0A0D9SF50;P46736-4;A0A0A0MS96	P46736-2;P46736-3;P46736;A0A087WZR3;P46736-5	28.497	28.7509	28.7936	28.9509	28.5176	28.6418	28.8096	28.4291	28.5794	28.8145	28.277	28.4295	28.0566
sp|O60885|BRD4_HUMAN Bromodomain-containing protein 4 OS=Homo sapiens OX=9606 GN=BRD4 PE=1 SV=2;sp|O60885-3|BRD4_HUMAN Isoform B of Bromodomain-containing protein 4 OS=Homo sapiens OX=9606 GN=BRD4;sp|O60885-2|BRD4_HUMAN Isoform C of Bromodomain-containing	Bromodomain-containing protein 4	BRD4		0.221103	0.0569973		0.88452	0.0864677		0.459591	0.0717325		0.358081	0.101112		0.487824	0.150471		0.52853	0.125792			1083	50	50	50	31	31	31	152.22	0	268.73	135650000000	754	O60885;O60885-3;O60885-2;M0QZD9;Q15059;M0QYW0;Q15059-2;M0R0H4;P25440;P25440-2;A0A0G2JK44;A0A140T9E9;H0Y6K2;P25440-3;P25440-4;A0A140T9I1;A0A0G2JHN8;Q58F21-5;Q58F21;Q58F21-3;Q58F21-2;Q58F21-4	O60885;O60885-3;O60885-2	33.5304	33.6918	33.2581	33.3806	33.6495	33.2883	33.1535	33.5723	33.0973	33.0338	33.1823	33.0961	33.7445
sp|Q8WY22|BRI3B_HUMAN BRI3-binding protein OS=Homo sapiens OX=9606 GN=BRI3BP PE=1 SV=1;tr|A0A5F9ZHY7|A0A5F9ZHY7_HUMAN BRI3-binding protein OS=Homo sapiens OX=9606 GN=BRI3BP PE=1 SV=1	BRI3-binding protein	BRI3BP		0.1766	-0.0583086		0.676957	-0.207676		0.513851	-0.132993		1.07859	2.42164		0.825982	1.73645		1.2086	2.07904				8	8	8	24.3	24.3	24.3	27.835	0	234.41	12416000000	65	Q8WY22;A0A5F9ZHY7;REV__Q96PE2	Q8WY22;A0A5F9ZHY7	29.5157	25.6799	25.8715	25.171	25.6417	26.033	29.2782	28.0258	30.1131	30.2218	29.6876	30.0772	29.7053
sp|Q8TDN6|BRX1_HUMAN Ribosome biogenesis protein BRX1 homolog OS=Homo sapiens OX=9606 GN=BRIX1 PE=1 SV=2	Ribosome biogenesis protein BRX1 homolog	BRIX1		0.47823	-0.183909		0.0221224	0.00804901		0.270847	-0.0879302		0.0166044	-0.00638008		0.356645	-0.166369		0.219695	-0.0863748				9	9	9	30.3	30.3	30.3	41.401	0	36.355	11021000000	123	Q8TDN6	Q8TDN6	30.055	29.6605	29.7418	29.5222	29.9843	30.1374	29.3449	30.1529	29.3785	29.0321	29.1744	29.2493	29.5557
sp|P55201-2|BRPF1_HUMAN Isoform 2 of Peregrin OS=Homo sapiens OX=9606 GN=BRPF1;sp|P55201|BRPF1_HUMAN Peregrin OS=Homo sapiens OX=9606 GN=BRPF1 PE=1 SV=2;sp|P55201-3|BRPF1_HUMAN Isoform 3 of Peregrin OS=Homo sapiens OX=9606 GN=BRPF1;tr|A0A5F9ZH11|A0A5F9ZH11	Peregrin	BRPF1		0.342519	-0.112686		0.805682	0.309186		0.22311	0.0982502	+	2.30792	0.552657	+	2.58545	1.24205	+	2.23811	0.897352				18	18	18	15.7	15.7	15.7	138.18	0	24.907	15039000000	221	P55201-2;P55201;P55201-3;A0A5F9ZH11;P55201-4;A0A5F9ZHW9;A0A5F9ZHX4;J3KQ61;E9PI60;H0Y7B4;Q9ULD4-3;F6XDC4;E9PSF3;Q9ULD4-2;O95696-2;Q9ULD4;O95696	P55201-2;P55201;P55201-3;A0A5F9ZH11;P55201-4;A0A5F9ZHW9	29.7946	29.7646	29.5327	29.807	29.4422	28.397	29.0712	29.2311	29.8451	29.2232	29.368	29.1884	30.4303
sp|P35613-2|BASI_HUMAN Isoform 2 of Basigin OS=Homo sapiens OX=9606 GN=BSG;sp|P35613|BASI_HUMAN Basigin OS=Homo sapiens OX=9606 GN=BSG PE=1 SV=2;tr|A0A087X2B5|A0A087X2B5_HUMAN Basigin (Fragment) OS=Homo sapiens OX=9606 GN=BSG PE=1 SV=1;tr|I3L192|I3L192_HUM	Basigin	BSG		0.225525	-0.0557451		0.0978766	0.0358887		0.0338776	-0.00992823		0.052369	0.012372		0.46618	0.079937		0.259818	0.0461545		94;123;176		18	18	8	57.2	57.2	19.3	29.221	0	319.29	469010000000	406	P35613-2;P35613;A0A087X2B5;I3L192;P35613-4;A0A087WUV8;A0A2R8YDZ0	P35613-2;P35613;A0A087X2B5;I3L192;P35613-4;A0A087WUV8	35.3144	35.0645	35.1339	34.9584	35.1149	35.0529	34.8585	35.1747	34.7872	34.2958	34.6075	34.7382	35.0388
tr|A0A0A0MTH9|A0A0A0MTH9_HUMAN TATA-binding protein-associated factor 172 OS=Homo sapiens OX=9606 GN=BTAF1 PE=1 SV=1;sp|O14981|BTAF1_HUMAN TATA-binding protein-associated factor 172 OS=Homo sapiens OX=9606 GN=BTAF1 PE=1 SV=2	TATA-binding protein-associated factor 172	BTAF1		0.693321	-0.199827		0.669859	-0.221185		0.994489	-0.210506		1.13788	0.486457		0.580259	0.660219		0.783626	0.573338				36	36	36	23.4	23.4	23.4	206.93	0	197.72	45205000000	326	A0A0A0MTH9;O14981;O14981-2	A0A0A0MTH9;O14981	29.5772	29.5427	29.8646	28.9812	29.6162	29.8302	27.7819	30.0423	32.1292	31.7899	31.9699	31.6574	29.9263
sp|Q7KYR7-5|BT2A1_HUMAN Isoform 5 of Butyrophilin subfamily 2 member A1 OS=Homo sapiens OX=9606 GN=BTN2A1;sp|Q7KYR7|BT2A1_HUMAN Butyrophilin subfamily 2 member A1 OS=Homo sapiens OX=9606 GN=BTN2A1 PE=1 SV=3;sp|Q7KYR7-1|BT2A1_HUMAN Isoform 2 of Butyrophilin	Butyrophilin subfamily 2 member A1	BTN2A1		1.07783	-0.257501		0.218679	-0.118553		0.555589	-0.188027		0.49742	-1.08565		0.249174	-0.708657		0.544118	-0.897151				12	12	12	24	24	24	53.203	0	17.682	6722200000	95	Q7KYR7-5;Q7KYR7;Q7KYR7-1;Q7KYR7-6;Q7KYR7-4;C9JNC3;H7BYC3;Q7KYR7-3;C9IY66;Q8WVV5-3;Q8WVV5-2;Q8WVV5;H7C542;C9JAJ6	Q7KYR7-5;Q7KYR7;Q7KYR7-1;Q7KYR7-6;Q7KYR7-4;C9JNC3;H7BYC3;Q7KYR7-3	29.0675	28.5826	28.4717	28.1181	29.0206	28.2792	26.3923	29.0398	28.9127	28.2962	28.6778	29.261	29.0441
sp|O60566|BUB1B_HUMAN Mitotic checkpoint serine/threonine-protein kinase BUB1 beta OS=Homo sapiens OX=9606 GN=BUB1B PE=1 SV=3;sp|O60566-3|BUB1B_HUMAN Isoform 3 of Mitotic checkpoint serine/threonine-protein kinase BUB1 beta OS=Homo sapiens OX=9606 GN=BUB1B	Mitotic checkpoint serine/threonine-protein kinase BUB1 beta	BUB1B		0.064047	-0.0156531		0.316256	0.107831		0.155657	0.0460892		0.584439	-0.414035		0.269628	-0.218305		0.651714	-0.31617		472		20	20	20	27.5	27.5	27.5	119.54	0	323.31	18734000000	185	O60566;O60566-3;O60566-2;H0YMK5;H0YN44	O60566;O60566-3;O60566-2	30.1006	29.7954	29.6081	29.6016	29.8776	29.3182	29.6428	29.4842	30.5519	29.9948	30.4037	30.0121	29.6366
sp|Q13895|BYST_HUMAN Bystin OS=Homo sapiens OX=9606 GN=BYSL PE=1 SV=3	Bystin	BYSL		0.0710864	0.0275664		0.226391	0.0678558		0.173552	0.0477111		0.250135	-0.693811		0.287694	-0.863803		0.35892	-0.778807				9	9	9	24.9	24.9	24.9	49.601	0	18.333	4403300000	58	Q13895;H7BY94;F8WBL2	Q13895	28.5288	28.4958	26.0369	26.1258	26.421	29.865	27.6764	25.9047	28.0395	28.2481	28.0116	28.3546	25.3651
sp|Q7L1Q6-2|BZW1_HUMAN Isoform 2 of Basic leucine zipper and W2 domain-containing protein 1 OS=Homo sapiens OX=9606 GN=BZW1;sp|Q7L1Q6|BZW1_HUMAN Basic leucine zipper and W2 domain-containing protein 1 OS=Homo sapiens OX=9606 GN=BZW1 PE=1 SV=1;sp|Q7L1Q6-4|B	Basic leucine zipper and W2 domain-containing protein 1	BZW1		0.491131	0.187329		0.135762	0.0665684		0.391745	0.126949		0.111441	0.0731297		0.0732797	-0.0455198		0.0245838	0.0138049				19	19	18	43.9	43.9	41.9	40.538	0	32.097	286780000000	132	Q7L1Q6-2;Q7L1Q6;Q7L1Q6-4;Q7L1Q6-3;C9IZ80;H0Y503;C9JFN4;C9J188;C9JWF5;C9JV57	Q7L1Q6-2;Q7L1Q6;Q7L1Q6-4;Q7L1Q6-3;C9IZ80	33.599	33.2746	34.1163	33.867	33.9008	34.1123	33.9183	33.4002	34.3544	34.4463	34.7979	34.8358	33.5071
tr|E7ETZ4|E7ETZ4_HUMAN Basic leucine zipper and W2 domain-containing protein 2 (Fragment) OS=Homo sapiens OX=9606 GN=BZW2 PE=1 SV=1;sp|Q9Y6E2|BZW2_HUMAN Basic leucine zipper and W2 domain-containing protein 2 OS=Homo sapiens OX=9606 GN=BZW2 PE=1 SV=1;tr|Q7	Basic leucine zipper and W2 domain-containing protein 2	BZW2		0.0452118	0.0305371		0.435971	-0.243668		0.213045	-0.106565		0.0304411	0.0707335		0.522587	0.959277		0.28933	0.515005				17	16	5	39	37.3	14.2	46.913	0	42.404	13091000000	104	E7ETZ4;Q9Y6E2;Q75MG1;E7EMS9;E9PFE3;C9JF98;F8WDX8;Q9Y6E2-2	E7ETZ4;Q9Y6E2;Q75MG1	26.7967	27.6348	28.8118	29.8142	28.7048	25.9538	26.3274	28.5174	29.6954	30.1055	30.346	30.3617	28.9582
sp|Q96D05|F241B_HUMAN Protein FAM241B OS=Homo sapiens OX=9606 GN=FAM241B PE=1 SV=1;sp|Q96D05-2|F241B_HUMAN Isoform 2 of Protein FAM241B OS=Homo sapiens OX=9606 GN=FAM241B;tr|Q5VVH9|Q5VVH9_HUMAN Protein FAM241B (Fragment) OS=Homo sapiens OX=9606 GN=FAM241B	Uncharacterized protein C10orf35	C10orf35		0.333944	-0.289514		0.106401	0.0775695		0.147129	-0.105972		0.322299	0.438772		1.18173	0.900575		0.769407	0.669673				5	5	5	50.4	50.4	50.4	13.238	0	10.109	3380800000	60	Q96D05;Q96D05-2;Q5VVH9	Q96D05;Q96D05-2;Q5VVH9	26.6482	28.2525	28.8627	28.736	27.4572	28.0763	28.1952	26.9235	27.4227	26.8762	27.2476	27.0244	28.4471
sp|Q5T2E6|ARMD3_HUMAN Armadillo-like helical domain-containing protein 3 OS=Homo sapiens OX=9606 GN=ARMH3 PE=1 SV=1;sp|Q5T2E6-2|ARMD3_HUMAN Isoform 2 of Armadillo-like helical domain-containing protein 3 OS=Homo sapiens OX=9606 GN=ARMH3	UPF0668 protein C10orf76	C10orf76		0.214342	0.12623		0.11251	-0.0892286		0.0280658	0.0185006		0.0153926	0.00892782		0.421413	0.187064		0.265958	0.0979958				13	13	13	15.5	15.5	15.5	78.71	0	103.39	25571000000	150	Q5T2E6;Q5T2E6-2;Q5T2E7	Q5T2E6;Q5T2E6-2	30.0865	30.0493	29.9356	30.3913	29.6607	30.0194	29.9482	30.1219	30.1239	31.1614	31.0569	30.7777	30.4815
tr|A0A087WT99|A0A087WT99_HUMAN Ester hydrolase C11orf54 OS=Homo sapiens OX=9606 GN=C11orf54 PE=1 SV=1;sp|Q9H0W9-2|CK054_HUMAN Isoform 2 of Ester hydrolase C11orf54 OS=Homo sapiens OX=9606 GN=C11orf54;sp|Q9H0W9|CK054_HUMAN Ester hydrolase C11orf54 OS=Homo s	Ester hydrolase C11orf54	C11orf54		0.111171	-0.0711155		0.1533	0.105212		0.0255993	0.0170481		0.336335	1.15786		0.178735	0.635288		0.338246	0.896575				5	5	5	19.5	19.5	19.5	28.683	0	14.197	13698000000	68	A0A087WT99;Q9H0W9-2;Q9H0W9;E9PPB5;E9PQS1;A0A1W2PRB8;Q9H0W9-3;E9PR95;E9PSC3;E9PLC5;E9PLB3;E9PIP1;Q9H0W9-4;E9PJU8	A0A087WT99;Q9H0W9-2;Q9H0W9;E9PPB5;E9PQS1;A0A1W2PRB8;Q9H0W9-3;E9PR95;E9PSC3;E9PLC5;E9PLB3;E9PIP1	25.5469	25.1154	29.5395	25.7963	25.4571	26.872	29.5673	26.1921	30.3956	30.1402	29.2986	29.7285	29.3176
sp|Q9HB07|MYG1_HUMAN UPF0160 protein MYG1, mitochondrial OS=Homo sapiens OX=9606 GN=C12orf10 PE=1 SV=2;tr|F8VR84|F8VR84_HUMAN UPF0160 protein MYG1, mitochondrial OS=Homo sapiens OX=9606 GN=C12orf10 PE=1 SV=1;tr|F8VQQ3|F8VQQ3_HUMAN UPF0160 protein MYG1, mit	UPF0160 protein MYG1, mitochondrial	C12orf10		0.188608	-0.100305		1.09054	-0.332444		0.651635	-0.216374		0.337482	0.663871		0.906957	0.395617		0.416596	0.529744				11	11	11	31.9	31.9	31.9	42.449	0	23.733	18373000000	150	Q9HB07;F8VR84;F8VQQ3;H3BPH3	Q9HB07;F8VR84;F8VQQ3	29.4639	26.9685	30.6361	30.3122	29.232	30.0771	29.5098	29.6347	30.1672	30.6351	30.4027	30.3972	29.9466
tr|H3BSM7|H3BSM7_HUMAN RUS1 family protein C16orf58 OS=Homo sapiens OX=9606 GN=C16orf58 PE=1 SV=1;sp|Q96GQ5|RUS1_HUMAN RUS1 family protein C16orf58 OS=Homo sapiens OX=9606 GN=C16orf58 PE=1 SV=2;tr|H3BR29|H3BR29_HUMAN RUS1 family protein C16orf58 OS=Homo sa	RUS1 family protein C16orf58	C16orf58		0.650864	-0.343711		1.03622	-0.440074		1.18101	-0.391893		0.108307	0.0876126		0.497817	1.04389		0.353484	0.565752				17	17	17	29	29	29	50.783	0	45.334	16770000000	120	H3BSM7;Q96GQ5;H3BR29;Q96GQ5-2;I3L2V0;H3BTA0;H3BS97	H3BSM7;Q96GQ5;H3BR29;Q96GQ5-2	29.6675	29.8217	28.8617	29.3688	29.7999	28.7255	25.7588	29.6103	30.0226	30.281	30.6088	30.273	29.7506
sp|Q7Z3J2|VP35L_HUMAN VPS35 endosomal protein sorting factor-like OS=Homo sapiens OX=9606 GN=VPS35L PE=1 SV=2;tr|F5H7K1|F5H7K1_HUMAN VPS35 endosomal protein sorting factor-like OS=Homo sapiens OX=9606 GN=VPS35L PE=1 SV=1;tr|E7EWW0|E7EWW0_HUMAN VPS35 endoso	UPF0505 protein C16orf62	C16orf62		0.123166	0.105912		0.142285	-0.124713		0.0129535	-0.00940037		0.312151	-0.798852		0.0901637	-0.214811		0.272965	-0.506831				13	13	11	18.4	18.4	14.8	109.56	0	36.235	9785900000	96	Q7Z3J2;F5H7K1;E7EWW0;H3BV68;C9J7I2;Q7Z3J2-2;H3BVG8;H3BNX2;F6S1J4;H3BRV8;H0YFG6	Q7Z3J2;F5H7K1;E7EWW0;H3BV68;C9J7I2;Q7Z3J2-2	29.2518	28.7653	29.4035	26.1871	28.5402	27.3455	26.9828	28.4032	29.2276	29.8634	29.6352	29.2155	29.0872
tr|K7ENL9|K7ENL9_HUMAN Regulator of MON1-CCZ1 complex OS=Homo sapiens OX=9606 GN=RMC1 PE=1 SV=1;sp|Q96DM3|RMC1_HUMAN Regulator of MON1-CCZ1 complex OS=Homo sapiens OX=9606 GN=RMC1 PE=1 SV=2;tr|A0A087WZD4|A0A087WZD4_HUMAN Regulator of MON1-CCZ1 complex OS=H	Uncharacterized protein C18orf8	C18orf8		0.376182	-0.388807		0.738022	-0.654134		0.892878	-0.521471		NaN	0		NaN	0		NaN	0				9	9	9	19.9	19.9	19.9	69.389	0	8.8721	1708800000	20	K7ENL9;Q96DM3;A0A087WZD4;K7EIS6;K7EL80;K7EQJ3;K7EQ65	K7ENL9;Q96DM3;A0A087WZD4	26.7086	25.6782	25.6509	27.5613	25.7732	25.123	26.3735	26.9264	27.2828	27.617	27.3996	27.5284	27.1281
sp|Q96EU7|C1GLC_HUMAN C1GALT1-specific chaperone 1 OS=Homo sapiens OX=9606 GN=C1GALT1C1 PE=1 SV=1	C1GALT1-specific chaperone 1	C1GALT1C1		1.02328	0.348934		0.529368	0.278907		0.903972	0.31392		0.192967	-0.14572		0.0631465	-0.0563784		0.180373	-0.101049				8	8	8	31.1	31.1	31.1	36.382	0	28.485	19227000000	111	Q96EU7	Q96EU7	30.2368	30.5419	30.5841	30.6634	30.3174	30.6228	30.6748	30.0537	29.754	29.9883	30.7154	30.4149	29.7264
sp|Q9NSG2-3|CA112_HUMAN Isoform 3 of Uncharacterized protein C1orf112 OS=Homo sapiens OX=9606 GN=C1orf112;sp|Q9NSG2-2|CA112_HUMAN Isoform 2 of Uncharacterized protein C1orf112 OS=Homo sapiens OX=9606 GN=C1orf112;sp|Q9NSG2|CA112_HUMAN Uncharacterized protei	Uncharacterized protein C1orf112	C1orf112		0.904881	1.34135	+	2.35334	1.64827	+	1.61127	1.49481		NaN	0		NaN	0		NaN	0				3	3	3	5.1	5.1	5.1	59.697	0	2.8582	2852300000	25	Q9NSG2-3;Q9NSG2-2;Q9NSG2	Q9NSG2-3;Q9NSG2-2;Q9NSG2	25.6666	26.3021	26.486	26.3394	25.9622	26.8733	26.689	25.5405	26.475	26.3167	26.6528	27.8909	26.737
sp|Q9BWL3|CA043_HUMAN Protein C1orf43 OS=Homo sapiens OX=9606 GN=C1orf43 PE=2 SV=1;tr|X6R6S3|X6R6S3_HUMAN Uncharacterized protein C1orf43 OS=Homo sapiens OX=9606 GN=C1orf43 PE=1 SV=1;sp|Q9BWL3-3|CA043_HUMAN Isoform 3 of Protein C1orf43 OS=Homo sapiens OX=9	Uncharacterized protein C1orf43	C1orf43		0.964506	-0.361452		0.0475312	-0.0247283		0.492721	-0.19309		1.12997	0.529324		1.06561	0.483351	+	1.45096	0.506337				11	11	11	51.8	51.8	51.8	28.779	0	38.82	9513300000	124	Q9BWL3;X6R6S3;Q9BWL3-3;Q9BWL3-2;A0A1W2PQP6;Q9BWL3-4;Q9BWL3-5;A0A1W2PQS0;X6R6F3;A0A3B3IS96	Q9BWL3;X6R6S3;Q9BWL3-3;Q9BWL3-2;A0A1W2PQP6;Q9BWL3-4;Q9BWL3-5	28.5298	28.4641	27.6914	27.9641	28.32	27.8504	27.9703	28.6926	29.2271	28.9117	29.6071	29.316	28.8376
sp|Q9BUV8-4|RCAF1_HUMAN Isoform 4 of Respirasome Complex Assembly Factor 1 OS=Homo sapiens OX=9606 GN=RAB5IF;sp|Q9BUV8-3|RCAF1_HUMAN Isoform 3 of Respirasome Complex Assembly Factor 1 OS=Homo sapiens OX=9606 GN=RAB5IF;sp|Q9BUV8-2|RCAF1_HUMAN Isoform 2 of R	Uncharacterized protein C20orf24	C20orf24		0.536404	1.51742		1.0612	0.511772		0.523458	1.01459		0.100002	-0.0420389		0.326389	1.0246		0.212214	0.49128				1	1	1	18.4	18.4	18.4	9.53	0	3.1779	22545000000	68	Q9BUV8-4;Q9BUV8-3;Q9BUV8-2;Q9BUV8;Q9BUV8-5	Q9BUV8-4;Q9BUV8-3;Q9BUV8-2;Q9BUV8;Q9BUV8-5	30.6563	30.368	30.5093	30.5304	30.5033	25.4809	30.9789	30.8342	30.8939	30.1365	30.4569	30.3119	30.8366
sp|Q8WWC4|MAIP1_HUMAN m-AAA protease-interacting protein 1, mitochondrial OS=Homo sapiens OX=9606 GN=MAIP1 PE=1 SV=1	Uncharacterized protein C2orf47, mitochondrial	C2orf47		0.423158	0.131232		0.353233	0.133653		0.500918	0.132442		0.0612815	0.250059		0.253418	1.03795		0.194647	0.644005				8	8	8	24.7	24.7	24.7	32.544	0	24.527	17557000000	98	Q8WWC4;H7C0V0	Q8WWC4	30.2633	30.2891	25.9757	29.015	30.3204	25.0786	26.6939	30.2985	29.9229	30.1289	30.4887	30.3713	30.191
sp|Q6NW34|NEPRO_HUMAN Nucleolus and neural progenitor protein OS=Homo sapiens OX=9606 GN=NEPRO PE=1 SV=3;sp|Q6NW34-2|NEPRO_HUMAN Isoform 2 of Nucleolus and neural progenitor protein OS=Homo sapiens OX=9606 GN=NEPRO	Uncharacterized protein C3orf17	C3orf17		0.104469	-0.0465789		0.207117	0.0604563		0.0176543	0.0069387		0.122332	-0.0912404		0.0890117	0.0661268		0.0204047	-0.0125568				22	22	22	25.4	25.4	25.4	64.551	0	81.921	35055000000	270	Q6NW34;Q6NW34-2;E9PFF8	Q6NW34;Q6NW34-2	31.3799	31.6048	30.9514	31.0232	31.2044	30.8664	30.8471	31.412	31.2259	30.8804	31.3881	31.0578	31.5886
sp|Q8WVX3|CD003_HUMAN Uncharacterized protein C4orf3 OS=Homo sapiens OX=9606 GN=C4orf3 PE=1 SV=2	Uncharacterized protein C4orf3	C4orf3		0.321889	0.212913		0.587913	1.42543		0.449334	0.81917		0.0717546	0.123247		0.0666803	0.104774		0.102162	0.11401				3	3	3	25.8	25.8	25.8	7.6035	0	8.1592	6622500000	49	Q8WVX3	Q8WVX3	25.8795	26.1586	27.1401	26.259	26.3139	26.632	26.4019	26.1634	29.4691	24.5941	28.9764	28.6904	25.8685
tr|A0A0C4DGW6|A0A0C4DGW6_HUMAN UPF0600 protein C5orf51 OS=Homo sapiens OX=9606 GN=C5orf51 PE=1 SV=1;sp|A6NDU8|CE051_HUMAN UPF0600 protein C5orf51 OS=Homo sapiens OX=9606 GN=C5orf51 PE=1 SV=1	UPF0600 protein C5orf51	C5orf51		0.372861	0.247404		1.06948	0.441373		0.809094	0.344388		NaN	0		NaN	0		NaN	0				4	4	4	40.1	40.1	40.1	16.961	0	71.331	7407900000	45	A0A0C4DGW6;A6NDU8	A0A0C4DGW6;A6NDU8	26.4163	26.4551	27.5825	26.786	26.0429	25.7605	25.8826	26.2274	28.8936	29.2157	28.7242	29.3775	25.5272
sp|P00918|CAH2_HUMAN Carbonic anhydrase 2 OS=Homo sapiens OX=9606 GN=CA2 PE=1 SV=2	Carbonic anhydrase 2	CA2		0.0608038	0.0717616		0.00311981	0.00323343		0.0432698	0.0374975		0.2606	-0.405504		NaN	0		0.129264	0.203647				10	10	10	41.9	41.9	41.9	29.246	0	30.626	7505700000	67	P00918;E5RID5;E5RK37	P00918	26.3	27.3509	27.7518	25.9003	26.7445	24.9554	25.3936	25.3363	29.5502	29.6322	29.0223	28.9041	27.586
tr|A0A0A0MQY7|A0A0A0MQY7_HUMAN VWFA and cache domain-containing protein 1 OS=Homo sapiens OX=9606 GN=CACHD1 PE=1 SV=1;tr|A0A3B3ISH2|A0A3B3ISH2_HUMAN VWFA and cache domain-containing protein 1 OS=Homo sapiens OX=9606 GN=CACHD1 PE=1 SV=1;sp|Q5VU97|CAHD1_HUMA	VWFA and cache domain-containing protein 1	CACHD1		NaN	0		NaN	0		NaN	0	+	2.60526	-0.974805	+	1.57007	-0.87183	+	2.63585	-0.923317				5	5	5	6.6	6.6	6.6	136.71	0	20.19	753800000	17	A0A0A0MQY7;A0A3B3ISH2;Q5VU97;Q5VU97-2	A0A0A0MQY7;A0A3B3ISH2;Q5VU97;Q5VU97-2	27.8335	27.3034	27.1798	27.1914	27.893	27.4936	26.6081	27.1016	26.3091	26.0941	24.8453	26.063	26.2933
sp|P54289-4|CA2D1_HUMAN Isoform 4 of Voltage-dependent calcium channel subunit alpha-2/delta-1 OS=Homo sapiens OX=9606 GN=CACNA2D1;sp|P54289-5|CA2D1_HUMAN Isoform 5 of Voltage-dependent calcium channel subunit alpha-2/delta-1 OS=Homo sapiens OX=9606 GN=CAC	Voltage-dependent calcium channel subunit alpha-2/delta-1;Voltage-dependent calcium channel subunit alpha-2-1;Voltage-dependent calcium channel subunit delta-1	CACNA2D1		1.16724	-0.627364		1.202	-0.675698	+	1.93664	-0.651531		NaN	0		NaN	0		NaN	0				8	8	8	10.4	10.4	10.4	121.89	0	13.697	4263800000	25	P54289-4;P54289-5;P54289-3;P54289-2;P54289;E7ERK3;H0Y715	P54289-4;P54289-5;P54289-3;P54289-2;P54289	25.4204	26.8231	26.4847	25.2658	25.3871	26.2717	26.8546	26.5659	28.7554	28.3569	28.5878	29.0123	25.3541
tr|F8VPD4|F8VPD4_HUMAN CAD protein OS=Homo sapiens OX=9606 GN=CAD PE=1 SV=1;sp|P27708|PYR1_HUMAN CAD protein OS=Homo sapiens OX=9606 GN=CAD PE=1 SV=3	CAD protein;Glutamine-dependent carbamoyl-phosphate synthase;Aspartate carbamoyltransferase;Dihydroorotase	CAD		0.208424	0.110318		0.593508	-0.222142		0.124051	-0.0559118		0.0368504	0.0333977		1.03176	0.529608		0.459686	0.281503				49	48	48	26.7	26.4	26.4	236.02	0	219.44	40390000000	379	F8VPD4;P27708;H7C2E4;H7BZB3;H7C3Z5	F8VPD4;P27708	29.6335	30.0966	30.744	30.6875	30.1174	29.5523	30.1605	29.3466	31.8318	31.7807	31.7009	31.9575	30.1377
tr|A0A087X1W8|A0A087X1W8_HUMAN Cell adhesion molecule 1 OS=Homo sapiens OX=9606 GN=CADM1 PE=1 SV=1;tr|A0A0A0MTJ8|A0A0A0MTJ8_HUMAN Cell adhesion molecule 1 (Fragment) OS=Homo sapiens OX=9606 GN=CADM1 PE=1 SV=1;tr|X5DQS5|X5DQS5_HUMAN Cell adhesion molecule 1	Cell adhesion molecule 1	CADM1		0.277645	-0.27105		0.00822016	-0.00853014		0.190317	-0.13979		0.00979974	0.00532103		0.00684425	-0.00490808		0.000415358	0.00020647				6	6	6	18	18	18	45.676	0	323.31	26403000000	77	A0A087X1W8;A0A0A0MTJ8;X5DQS5;Q9BY67-5;Q9BY67;Q9BY67-4;Q9BY67-3;A0A087X0T8;Q9BY67-2;F5H125;H0YG94;F5H0H5;F5H8J9	A0A087X1W8;A0A0A0MTJ8;X5DQS5;Q9BY67-5;Q9BY67;Q9BY67-4;Q9BY67-3;A0A087X0T8;Q9BY67-2;F5H125;H0YG94	30.8729	30.8436	30.5651	30.8214	31.0697	30.469	30.5095	31.0958	31.0955	30.5213	30.9104	31.0733	30.7057
sp|Q9NZT1|CALL5_HUMAN Calmodulin-like protein 5 OS=Homo sapiens OX=9606 GN=CALML5 PE=1 SV=2	Calmodulin-like protein 5	CALML5		0.410663	0.426589		0.896757	0.771832		0.745365	0.599211		0.115552	-0.387312		0.107345	-0.355982		0.148181	-0.371647				14	14	14	82.9	82.9	82.9	15.892	0	323.31	13128000000	85	Q9NZT1	Q9NZT1	27.1515	28.4693	28.8869	25.4127	28.748	28.6353	26.7141	25.6976	30.2756	30.1153	28.7022	29.028	25.5417
sp|P27797|CALR_HUMAN Calreticulin OS=Homo sapiens OX=9606 GN=CALR PE=1 SV=1;tr|K7EJB9|K7EJB9_HUMAN Calreticulin (Fragment) OS=Homo sapiens OX=9606 GN=CALR PE=1 SV=1	Calreticulin	CALR		0.892047	-1.02646		0.632953	-0.769154	+	1.30734	-0.897805		0.645686	-0.757142		NaN	0		0.449356	-0.457654				5	5	5	14.6	14.6	14.6	48.141	0	5.7967	2791400000	17	P27797;K7EJB9	P27797;K7EJB9	26.4543	25.596	28.1378	26.2463	25.3624	25.5594	26.224	26.8928	27.7157	27.8746	27.8059	28.1399	25.5842
sp|Q13557|KCC2D_HUMAN Calcium/calmodulin-dependent protein kinase type II subunit delta OS=Homo sapiens OX=9606 GN=CAMK2D PE=1 SV=3;tr|D6R938|D6R938_HUMAN Calcium/calmodulin-dependent protein kinase (CaM kinase) II delta, isoform CRA_e OS=Homo sapiens OX=9	Calcium/calmodulin-dependent protein kinase type II subunit delta	CAMK2D		0.325735	-0.158522		0.601897	-0.307995		0.68465	-0.233258		0.230729	-0.126779		0.0729665	0.0434237		0.0860181	-0.0416775				22	22	14	39.5	39.5	29.3	56.369	0	122.06	31488000000	195	Q13557;D6R938;Q13557-8;Q13557-12;Q13557-10;E9PF82;Q13557-11;Q13557-6;E9PBG7;Q13557-4;Q13557-3;Q13557-5;Q13557-9;H0Y9J2;D6RFJ0;A0A5F9ZHR5;H0Y9C2;Q9UQM7-2;A0A5F9ZH50;A0A5F9ZHM9;A0A5K1VW76;A0A5F9ZHY2;A0A5F9ZH21;Q9UQM7;A0A5F9ZH90	Q13557;D6R938;Q13557-8;Q13557-12;Q13557-10;E9PF82;Q13557-11;Q13557-6;E9PBG7;Q13557-4;Q13557-3;Q13557-5;Q13557-9;H0Y9J2	30.3563	30.0792	30.7641	30.5207	30.1305	30.0066	30.611	30.2912	31.2888	31.6368	30.9508	31.3537	30.12
sp|Q13555-6|KCC2G_HUMAN Isoform 6 of Calcium/calmodulin-dependent protein kinase type II subunit gamma OS=Homo sapiens OX=9606 GN=CAMK2G;sp|Q13555-2|KCC2G_HUMAN Isoform 2 of Calcium/calmodulin-dependent protein kinase type II subunit gamma OS=Homo sapiens	Calcium/calmodulin-dependent protein kinase type II subunit gamma	CAMK2G		0.0713466	0.0311298		0.05138	-0.0150843		0.0244595	0.00802279		0.28822	-0.11344		0.0748804	-0.0251837		0.245182	-0.0693119				19	13	7	33	23.3	16.2	65.227	0	116.77	38799000000	190	Q13555-6;Q13555-2;A0A2Q3DQE3;Q13555-4;Q13555;Q13555-11;Q13555-8;Q5SWX3;Q13555-9;Q13555-3;Q13555-7;Q13555-5;Q13555-10;Q8WU40;H0Y6G2;H7BXS4;H7C394;E7EQE4;E9PBE8;E7ETC9;E7ERS6	Q13555-6;Q13555-2;A0A2Q3DQE3;Q13555-4;Q13555;Q13555-11;Q13555-8;Q5SWX3;Q13555-9;Q13555-3;Q13555-7;Q13555-5;Q13555-10;Q8WU40;H0Y6G2	30.7088	30.9183	31.2642	31.131	30.7787	30.9933	30.9899	30.9073	31.5599	31.2599	31.4819	31.3993	30.6504
sp|P49069|CAMLG_HUMAN Calcium signal-modulating cyclophilin ligand OS=Homo sapiens OX=9606 GN=CAMLG PE=1 SV=1	Calcium signal-modulating cyclophilin ligand	CAMLG		0.982175	-0.219693		0.0889422	0.0250831		0.429027	-0.0973051		0.853628	-0.226225	+	2.02356	-0.273476	+	1.66028	-0.249851				10	10	10	42.2	42.2	42.2	32.952	0	94.628	25102000000	159	P49069;D6RIW3	P49069	30.9136	30.4177	30.6432	30.4425	30.5693	30.6642	30.6871	30.6854	30.6173	30.6204	30.6916	30.54	30.1904
sp|Q08AD1-2|CAMP2_HUMAN Isoform 2 of Calmodulin-regulated spectrin-associated protein 2 OS=Homo sapiens OX=9606 GN=CAMSAP2;sp|Q08AD1-3|CAMP2_HUMAN Isoform 3 of Calmodulin-regulated spectrin-associated protein 2 OS=Homo sapiens OX=9606 GN=CAMSAP2;sp|Q08AD1|	Calmodulin-regulated spectrin-associated protein 2	CAMSAP2		0.267262	0.110077		0.026381	-0.0160289		0.111919	0.047024		0.448096	-0.758152		0.229023	-0.429134		0.537114	-0.593643				16	16	16	17.7	17.7	17.7	165.06	0	82.565	7243000000	104	Q08AD1-2;Q08AD1-3;Q08AD1;H0Y4Z1	Q08AD1-2;Q08AD1-3;Q08AD1	28.7831	28.1496	28.7455	29.1229	27.8904	28.5254	28.7612	28.308	29.0441	28.8418	28.3677	28.4879	25.882
sp|Q86VP6|CAND1_HUMAN Cullin-associated NEDD8-dissociated protein 1 OS=Homo sapiens OX=9606 GN=CAND1 PE=1 SV=2;sp|Q86VP6-2|CAND1_HUMAN Isoform 2 of Cullin-associated NEDD8-dissociated protein 1 OS=Homo sapiens OX=9606 GN=CAND1;tr|A0A0C4DGH5|A0A0C4DGH5_HUMA	Cullin-associated NEDD8-dissociated protein 1	CAND1		0.627335	0.128637		0.234932	-0.0815573		0.0685655	0.02354		0.17368	-0.103028		0.025005	0.01826		0.0748502	-0.0423841		25		52	52	46	30.6	30.6	28.6	136.37	0	260.64	185130000000	674	Q86VP6;Q86VP6-2;A0A0C4DGH5;F5H6I6;H0YH27;Q86VP6-3	Q86VP6;Q86VP6-2;A0A0C4DGH5	33.0388	32.9653	32.371	32.436	32.8526	32.1718	32.317	32.9845	33.5156	34.1089	33.8373	34.0363	32.9343
sp|P27824|CALX_HUMAN Calnexin OS=Homo sapiens OX=9606 GN=CANX PE=1 SV=2;sp|P27824-2|CALX_HUMAN Isoform 2 of Calnexin OS=Homo sapiens OX=9606 GN=CANX;sp|P27824-3|CALX_HUMAN Isoform 3 of Calnexin OS=Homo sapiens OX=9606 GN=CANX	Calnexin	CANX		0.453019	0.0925617		0.0731196	0.0217247		0.327671	0.0571432		0.872209	-0.0993214	+	1.95349	-0.163224	+	1.69592	-0.131273		109;123;188;387	554;562;564;583	62	62	62	50.5	50.5	50.5	67.567	0	323.31	1601100000000	1640	P27824;P27824-2;P27824-3;H0Y9Q7;D6RAU8;D6RB85;D6RDP7;D6RGY2;D6RFL1;H0Y9H1;D6RAQ8;D6RHJ3;D6RD16	P27824;P27824-2;P27824-3	37.0014	36.9485	36.8282	37.0525	36.9374	37.0262	37.0958	37.0267	36.5837	36.8028	36.8469	36.8142	36.8556
sp|Q01518-2|CAP1_HUMAN Isoform 2 of Adenylyl cyclase-associated protein 1 OS=Homo sapiens OX=9606 GN=CAP1;sp|Q01518|CAP1_HUMAN Adenylyl cyclase-associated protein 1 OS=Homo sapiens OX=9606 GN=CAP1 PE=1 SV=5	Adenylyl cyclase-associated protein 1	CAP1		0.824592	-1.15381		0.451396	-0.70061		1.04863	-0.927211		NaN	0		1.19648	-1.03396		0.448988	-0.498033			306;307	5	5	5	11	11	11	51.83	0	9.3969	6464000000	34	Q01518-2;Q01518;Q5T0R7;Q5T0R6;Q5T0R5;Q5T0R4;Q5T0R3;Q5T0R2;Q5T0R1;Q5T0R9;Q5T0R8;Q5T0S3	Q01518-2;Q01518	24.7713	26.3199	26.2716	26.7642	26.9704	26.2747	27.2016	27.9677	29.2555	29.1588	28.7071	28.8087	26.2777
sp|P07384|CAN1_HUMAN Calpain-1 catalytic subunit OS=Homo sapiens OX=9606 GN=CAPN1 PE=1 SV=1	Calpain-1 catalytic subunit	CAPN1		0.0258675	-0.0144892		1.28835	-0.604673		0.655348	-0.309581		0.0341332	0.12177		0.0646232	0.2519		0.0656882	0.186835				25	25	25	34.2	34.2	34.2	81.889	0	73.49	22063000000	139	P07384;E9PIA9;E9PLX0;E9PJJ3;E9PLC9;E9PMC6;E9PJA6;E9PSA6;E9PL37;E9PQB3;E9PRM1	P07384	28.8791	26.7186	26.4538	25.8664	29.0793	25.4716	27.6111	25.2354	30.7576	31.5772	31.174	31.362	29.3718
sp|P17655|CAN2_HUMAN Calpain-2 catalytic subunit OS=Homo sapiens OX=9606 GN=CAPN2 PE=1 SV=6;sp|P17655-2|CAN2_HUMAN Isoform 2 of Calpain-2 catalytic subunit OS=Homo sapiens OX=9606 GN=CAPN2	Calpain-2 catalytic subunit	CAPN2		0.117226	0.0993977		0.300655	-0.192667		0.0658465	-0.0466347		0.0410682	0.0954876		0.108193	0.285031		0.0979818	0.190259				14	14	14	21.1	21.1	21.1	79.994	0	41.018	10522000000	98	P17655;P17655-2	P17655;P17655-2	28.5195	26.5448	27.9599	28.4628	28.685	25.5796	28.0912	28.3731	30.0329	29.6755	29.8736	29.2038	25.9761
sp|P52907|CAZA1_HUMAN F-actin-capping protein subunit alpha-1 OS=Homo sapiens OX=9606 GN=CAPZA1 PE=1 SV=3	F-actin-capping protein subunit alpha-1	CAPZA1		0.512421	-0.607389		0.350865	-0.390482		0.673772	-0.498936		NaN	0		NaN	0		NaN	0				3	3	2	14.7	14.7	11.2	32.922	0	7.9622	2207000000	19	P52907	P52907	26.1985	26.1521	25.0656	25.8988	24.5597	26.9359	27.679	25.4746	27.4367	27.7752	27.7677	27.7532	26.9237
sp|Q86X55-1|CARM1_HUMAN Isoform 1 of Histone-arginine methyltransferase CARM1 OS=Homo sapiens OX=9606 GN=CARM1;sp|Q86X55|CARM1_HUMAN Histone-arginine methyltransferase CARM1 OS=Homo sapiens OX=9606 GN=CARM1 PE=1 SV=3;sp|Q86X55-2|CARM1_HUMAN Isoform 2 of Hi	Histone-arginine methyltransferase CARM1	CARM1		0.520523	-0.159856	+	1.47378	-0.340401	+	1.31615	-0.250128		0.16146	-0.358085		0.274066	-0.553664		0.278264	-0.455874				9	9	9	22.6	22.6	22.6	63.459	0	28.727	13638000000	96	Q86X55-1;Q86X55;Q86X55-2;K7EQA8;K7EK20;K7EPK1;K7EQB9	Q86X55-1;Q86X55;Q86X55-2;K7EQA8	28.422	28.985	26.2331	28.4229	29.2549	26.5699	28.2752	28.7454	30.2136	30.3008	30.1319	30.3327	28.7827
sp|Q9HA77|SYCM_HUMAN Probable cysteine--tRNA ligase, mitochondrial OS=Homo sapiens OX=9606 GN=CARS2 PE=1 SV=1	Probable cysteine--tRNA ligase, mitochondrial	CARS2		0.346062	0.102554		0.526793	-0.167774		0.0928336	-0.0326099		0.0437107	0.0325933		0.667173	0.185597		0.243079	0.109095				15	15	15	24.1	24.1	24.1	62.223	0	23.319	16770000000	141	Q9HA77;H0YFF0;A0A087WWV1;H0YFV1;F5H623;F5H579	Q9HA77	29.3315	29.8019	30.0651	30.4524	29.894	29.785	29.5407	29.819	29.952	30.2194	30.3854	30.3379	30.1197
sp|Q6P4E1|CASC4_HUMAN Protein CASC4 OS=Homo sapiens OX=9606 GN=CASC4 PE=1 SV=2;sp|Q6P4E1-2|CASC4_HUMAN Isoform 2 of Protein CASC4 OS=Homo sapiens OX=9606 GN=CASC4;sp|Q6P4E1-5|CASC4_HUMAN Isoform 5 of Protein CASC4 OS=Homo sapiens OX=9606 GN=CASC4;tr|A0A3B3	Protein CASC4	CASC4		0.843993	0.407533	+	1.61572	0.846945	+	1.55758	0.627239		0.605058	0.215125		0.587276	-0.133467		0.101319	0.0408289				18	18	18	39.2	39.2	39.2	49.497	0	58.625	12637000000	147	Q6P4E1;Q6P4E1-2;Q6P4E1-5;A0A3B3IRW9;H0YMR0;Q6P4E1-3;H0YM51	Q6P4E1;Q6P4E1-2;Q6P4E1-5;A0A3B3IRW9	29.6057	28.9832	29.5072	29.3267	29.6854	29.7405	29.7976	29.5935	29.4316	28.5079	29.1396	29.2802	29.824
sp|O14936-4|CSKP_HUMAN Isoform 4 of Peripheral plasma membrane protein CASK OS=Homo sapiens OX=9606 GN=CASK;tr|A0A2R8Y6F8|A0A2R8Y6F8_HUMAN Peripheral plasma membrane protein CASK OS=Homo sapiens OX=9606 GN=CASK PE=1 SV=1;sp|O14936|CSKP_HUMAN Peripheral pla	Peripheral plasma membrane protein CASK	CASK		0.758055	-0.223556		0.445074	-0.166851		0.690552	-0.195203		NaN	0		0.0582394	-0.0968471		0.116258	0.162602				9	9	3	14.4	14.4	4.8	102.16	0	14.261	5056100000	36	O14936-4;A0A2R8Y6F8;O14936;O14936-2;O14936-6;O14936-3;A0A2R8YE77;A0A2U3TZM1;A0A2U3TZM4;A0A2U3TZN6;A0A2R8YEK3;A0A2R8YFN5;O14936-5;A0A2R8Y3B3;Q5JS79;A0A2R8Y7X6;A0A2R8YEJ7;A0A2R8YGH2	O14936-4;A0A2R8Y6F8;O14936;O14936-2;O14936-6;O14936-3;A0A2R8YE77;A0A2U3TZM1;A0A2U3TZM4;A0A2U3TZN6;A0A2R8YEK3;A0A2R8YFN5;O14936-5;A0A2R8Y3B3	25.0166	26.9112	26.4188	27.1902	26.8828	26.4427	25.8437	28.4433	28.7725	28.3292	29.0874	28.7528	27.3771
sp|P31944|CASPE_HUMAN Caspase-14 OS=Homo sapiens OX=9606 GN=CASP14 PE=1 SV=2	Caspase-14;Caspase-14 subunit p17, mature form;Caspase-14 subunit p10, mature form;Caspase-14 subunit p20, intermediate form;Caspase-14 subunit p8, intermediate form	CASP14		0.240403	0.164193	+	1.30777	0.903458		0.782936	0.533826		NaN	0		NaN	0		NaN	0		14;42		10	10	10	37.6	37.6	37.6	27.679	0	19.342	5085400000	48	P31944	P31944	25.2938	25.548	25.7039	26.3761	25.7136	26.5586	26.303	24.7338	28.9512	28.3706	27.7988	27.4034	25.6204
sp|Q86V15-2|CASZ1_HUMAN Isoform 2 of Zinc finger protein castor homolog 1 OS=Homo sapiens OX=9606 GN=CASZ1;sp|Q86V15|CASZ1_HUMAN Zinc finger protein castor homolog 1 OS=Homo sapiens OX=9606 GN=CASZ1 PE=1 SV=4	Zinc finger protein castor homolog 1	CASZ1		0.318786	-0.171822		0.0340677	0.0225806		0.144237	-0.0746205		0.767007	0.34086		0.621968	-0.36739		0.0155765	-0.0132647			57	3	3	3	3.4	3.4	3.4	124.79	0	7.3701	562440000	43	Q86V15-2;Q86V15	Q86V15-2;Q86V15	26.0544	25.652	25.259	25.4871	26.9499	26.3505	26.2112	25.7739	25.7745	25.2466	25.4558	24.9396	26.0755
sp|P04040|CATA_HUMAN Catalase OS=Homo sapiens OX=9606 GN=CAT PE=1 SV=3	Catalase	CAT		1.17683	-0.16032		0.654977	-0.0959625		1.20117	-0.128141	+	1.39328	-0.1442		0.80111	-0.232131		0.978806	-0.188165				28	28	28	49.1	49.1	49.1	59.755	0	233.2	79465000000	345	P04040;A0A3B3ITJ0	P04040	32.1206	31.8948	32.0365	31.9221	32.0279	32.0747	31.765	32.4581	32.4761	32.4548	32.2535	32.4003	31.7999
tr|C9JKI3|C9JKI3_HUMAN Caveolin (Fragment) OS=Homo sapiens OX=9606 GN=CAV1 PE=1 SV=1;sp|Q03135-2|CAV1_HUMAN Isoform 2 of Caveolin-1 OS=Homo sapiens OX=9606 GN=CAV1	Caveolin;Caveolin-1	CAV1		0.183697	0.163018		0.906636	0.518855		0.679021	0.340936		0.00311607	-0.00178242		0.623205	-0.292239		0.356977	-0.147011			6	7	2	2	39.1	18.1	18.1	15.928	0	15.587	21935000000	73	C9JKI3;Q03135-2;P56539	C9JKI3;Q03135-2	30.5553	30.4877	30.8227	30.9065	31.0508	30.6352	30.8807	31.3673	30.2528	30.0852	30.2749	30.2621	31.0185
sp|Q03135|CAV1_HUMAN Caveolin-1 OS=Homo sapiens OX=9606 GN=CAV1 PE=1 SV=4;tr|E9PCT5|E9PCT5_HUMAN Caveolin OS=Homo sapiens OX=9606 GN=CAV1 PE=1 SV=1	Caveolin-1;Caveolin	CAV1		0.680044	0.558112		0.258541	0.3025		0.570846	0.430306		0.883337	-0.34666		1.1669	-0.488394	+	1.37136	-0.417527				13	13	8	47.8	47.8	31.5	20.471	0	80.41	30942000000	118	Q03135;E9PCT5	Q03135;E9PCT5	31.2484	31.4572	31.7209	31.8897	31.6108	32.0415	31.9413	31.2893	29.7609	31.3466	31.0744	31.165	30.9224
tr|E9PCT3|E9PCT3_HUMAN Caveolin OS=Homo sapiens OX=9606 GN=CAV2 PE=1 SV=1;sp|P51636-2|CAV2_HUMAN Isoform Beta of Caveolin-2 OS=Homo sapiens OX=9606 GN=CAV2;sp|P51636|CAV2_HUMAN Caveolin-2 OS=Homo sapiens OX=9606 GN=CAV2 PE=1 SV=2;sp|P51636-3|CAV2_HUMAN Iso	Caveolin;Caveolin-2	CAV2		0.758965	0.440188		0.354074	-0.48883		0.0165001	-0.0243211		NaN	0		NaN	0		NaN	0				3	3	3	31.9	31.9	31.9	12.953	0	6.2178	2016900000	17	E9PCT3;P51636-2;P51636;P51636-3	E9PCT3;P51636-2;P51636;P51636-3	25.7402	25.5457	25.8152	25.4629	25.6335	24.8412	26.2732	27.1276	26.1274	28.7228	28.2751	28.3546	27.1924
sp|P22681|CBL_HUMAN E3 ubiquitin-protein ligase CBL OS=Homo sapiens OX=9606 GN=CBL PE=1 SV=2;tr|A0A0U1RR39|A0A0U1RR39_HUMAN E3 ubiquitin-protein ligase CBL OS=Homo sapiens OX=9606 GN=CBL PE=1 SV=1;tr|A0A1B0GW38|A0A1B0GW38_HUMAN E3 ubiquitin-protein ligase	E3 ubiquitin-protein ligase CBL	CBL		0.171539	0.0843267		0.2498	0.0944986		0.292247	0.0894127		0.181508	-0.0962086		0.670304	0.261939		0.179456	0.0828652		106;140;887	483;619	42	42	42	51.5	51.5	51.5	99.632	0	323.31	158890000000	733	P22681;A0A0U1RR39;A0A1B0GW38;A0A0U1RQX8;A0A0U1RRJ5;A0A2R8YDW4;C9JU85;A0A2R8Y7I2;A0A2R8Y8D8;A0A2R8Y5E1;A0A2R8YFD4;H0Y3L9;Q13191-3;Q13191-2;Q13191	P22681;A0A0U1RR39;A0A1B0GW38;A0A0U1RQX8	33.8542	33.8215	34.3422	34.2576	33.538	33.8414	33.9336	33.53	33.0283	33.2255	33.0898	33.0843	33.7254
sp|Q75N03|HAKAI_HUMAN E3 ubiquitin-protein ligase Hakai OS=Homo sapiens OX=9606 GN=CBLL1 PE=1 SV=1;sp|Q75N03-2|HAKAI_HUMAN Isoform 2 of E3 ubiquitin-protein ligase Hakai OS=Homo sapiens OX=9606 GN=CBLL1;tr|C9K074|C9K074_HUMAN E3 ubiquitin-protein ligase Ha	E3 ubiquitin-protein ligase Hakai	CBLL1		0.29295	-0.0876436		0.104056	-0.0300107		0.264599	-0.0588272		0.474722	-0.108214		0.0830517	-0.0449963		0.219478	-0.0766053		1		12	12	12	25.7	25.7	25.7	54.519	0	323.31	69810000000	187	Q75N03;Q75N03-2;C9K074;C9J2P9;F8WEM5	Q75N03;Q75N03-2;C9K074;C9J2P9	33.2684	33.4174	33.3013	33.0395	33.5865	32.8832	32.8752	33.4288	31.8323	31.7117	31.6679	31.92	33.0737
sp|P0DN79|CBSL_HUMAN Cystathionine beta-synthase-like protein OS=Homo sapiens OX=9606 GN=CBSL PE=1 SV=1;sp|P35520|CBS_HUMAN Cystathionine beta-synthase OS=Homo sapiens OX=9606 GN=CBS PE=1 SV=2;sp|P35520-2|CBS_HUMAN Isoform 2 of Cystathionine beta-synthase	Cystathionine beta-synthase	CBS		0.0279729	0.0111818		0.260423	0.10609		0.171114	0.0586357		NaN	0		NaN	0		NaN	0				3	3	3	4.4	4.4	4.4	60.586	0.0019048	1.8096	758280000	4	P0DN79;P35520;P35520-2;C9JMA6	P0DN79;P35520;P35520-2	26.8576	25.7528	26.6387	24.7712	25.5634	26.2308	26.5278	26.0247	26.4181	26.6202	26.0211	26.6367	26.0395
sp|Q8IX12-2|CCAR1_HUMAN Isoform 2 of Cell division cycle and apoptosis regulator protein 1 OS=Homo sapiens OX=9606 GN=CCAR1;sp|Q8IX12|CCAR1_HUMAN Cell division cycle and apoptosis regulator protein 1 OS=Homo sapiens OX=9606 GN=CCAR1 PE=1 SV=2;tr|A0A0C4DGG8	Cell division cycle and apoptosis regulator protein 1	CCAR1		0.228653	-0.190121		0.0988127	0.0763907		0.0780069	-0.0568652		NaN	0		NaN	0		NaN	0				6	6	6	5.6	5.6	5.6	131.04	0	6.3226	1170200000	24	Q8IX12-2;Q8IX12;A0A0C4DGG8;F5H2E6;F5H3E1;F5H1H2;H0YFJ7;F5H7M9	Q8IX12-2;Q8IX12;A0A0C4DGG8;F5H2E6;F5H3E1;F5H1H2	26.5883	26.5083	25.8137	27.0919	25.1676	25.4011	27.2163	25.4674	26.04	26.3109	26.2928	26.9147	25.3056
sp|Q8N163-2|CCAR2_HUMAN Isoform 2 of Cell cycle and apoptosis regulator protein 2 OS=Homo sapiens OX=9606 GN=CCAR2;sp|Q8N163|CCAR2_HUMAN Cell cycle and apoptosis regulator protein 2 OS=Homo sapiens OX=9606 GN=CCAR2 PE=1 SV=2;tr|G3V119|G3V119_HUMAN Cell cyc	Cell cycle and apoptosis regulator protein 2	CCAR2		1.02717	-0.200493		1.04256	-0.310979		1.2436	-0.255736		0.369428	-0.509885		0.0976696	-0.215333		0.27893	-0.362609				16	16	16	22.1	22.1	22.1	103.14	0	51.662	5179600000	82	Q8N163-2;Q8N163;G3V119;H0YB24;H0YC69;E5RGU7;E5RFJ3;H0YC58;E5RHJ4	Q8N163-2;Q8N163;G3V119;H0YB24	28.3248	28.6447	28.145	28.295	28.6461	26.4401	28.2919	28.8532	27.926	28.2952	28.5934	28.3705	28.2452
sp|Q9NWR8|MCUB_HUMAN Calcium uniporter regulatory subunit MCUb, mitochondrial OS=Homo sapiens OX=9606 GN=MCUB PE=1 SV=2	Calcium uniporter regulatory subunit MCUb, mitochondrial	CCDC109B		0.247551	-0.175991		0.462353	-0.292384		0.449105	-0.234188		0.68742	-0.682407		0.404158	-0.58081		0.745559	-0.631608				7	7	7	24.1	24.1	24.1	39.082	0	13.325	5087600000	74	Q9NWR8	Q9NWR8	27.5455	27.7352	28.2426	28.0043	26.5172	28.4578	28.2884	27.8578	27.9091	28.787	28.6965	28.746	26.2844
sp|Q96JG6|VPS50_HUMAN Syndetin OS=Homo sapiens OX=9606 GN=VPS50 PE=1 SV=3;sp|Q96JG6-3|VPS50_HUMAN Isoform 3 of Syndetin OS=Homo sapiens OX=9606 GN=VPS50	Coiled-coil domain-containing protein 132	CCDC132		0.181351	0.0563293		0.483765	-0.123784		0.118301	-0.0337274		0.390706	-0.787237		0.381794	-0.77712		0.65836	-0.782178			492;494	19	19	19	22.7	22.7	22.7	111.17	0	78.354	25048000000	185	Q96JG6;Q96JG6-3;Q96JG6-2;C9JA29;H0Y7Q2;H7BZP1	Q96JG6;Q96JG6-3	29.8149	29.5991	29.5196	29.7049	29.7133	29.4725	29.457	29.9553	30.8579	31.1712	30.8854	30.8539	30.1838
sp|Q96A33|CCD47_HUMAN Coiled-coil domain-containing protein 47 OS=Homo sapiens OX=9606 GN=CCDC47 PE=1 SV=1;tr|A0A087WYW6|A0A087WYW6_HUMAN Coiled-coil domain-containing protein 47 OS=Homo sapiens OX=9606 GN=CCDC47 PE=1 SV=1;sp|Q96A33-2|CCD47_HUMAN Isoform 2	Coiled-coil domain-containing protein 47	CCDC47		0.502099	-0.134719		0.0985406	-0.0448194		0.312691	-0.0897691		0.285698	-0.214207		0.15484	-0.190342		0.237727	-0.202275		445		17	17	17	31.1	31.1	31.1	55.873	0	36.031	28419000000	244	Q96A33;A0A087WYW6;Q96A33-2;J3QR89	Q96A33;A0A087WYW6;Q96A33-2	30.8011	30.727	30.1574	29.8339	31.0924	29.7919	29.4749	31.0647	31.3331	30.749	30.9519	30.7832	30.3594
sp|Q8IVM0|CCD50_HUMAN Coiled-coil domain-containing protein 50 OS=Homo sapiens OX=9606 GN=CCDC50 PE=1 SV=1;sp|Q8IVM0-2|CCD50_HUMAN Isoform 2 of Coiled-coil domain-containing protein 50 OS=Homo sapiens OX=9606 GN=CCDC50	Coiled-coil domain-containing protein 50	CCDC50		0.200143	-0.181378		0.231331	0.174485		0.00439163	-0.00344682		0.57587	1.07134		0.755309	-1.23088		0.0303824	-0.0797708				7	7	7	28.8	28.8	28.8	35.822	0	17.62	7777700000	32	Q8IVM0;Q8IVM0-2	Q8IVM0;Q8IVM0-2	28.6662	26.5155	26.0991	26.4238	28.1462	28.9669	30.433	29.3673	29.2348	28.7882	28.9816	29.0432	26.8177
sp|A6NKD9|CC85C_HUMAN Coiled-coil domain-containing protein 85C OS=Homo sapiens OX=9606 GN=CCDC85C PE=1 SV=1	Coiled-coil domain-containing protein 85C	CCDC85C		0.318387	0.178235		0.234689	0.154343		0.337084	0.166289		0.0859517	-0.266878		0.094559	-0.245491		0.118168	-0.256184				16	16	16	48.4	48.4	48.4	45.209	0	145.92	8770500000	78	A6NKD9;H0YJE0;H0YJY5;G3V2D7;G3V4C8;G3V5D5	A6NKD9	28.8765	26.2902	29.323	29.7473	29.2164	28.6174	27.1397	29.178	29.6722	28.6925	28.8064	29.0856	25.904
tr|J3KP90|J3KP90_HUMAN Cyclin-C OS=Homo sapiens OX=9606 GN=CCNC PE=1 SV=1;sp|P24863-2|CCNC_HUMAN Isoform 2 of Cyclin-C OS=Homo sapiens OX=9606 GN=CCNC;sp|P24863|CCNC_HUMAN Cyclin-C OS=Homo sapiens OX=9606 GN=CCNC PE=1 SV=2;tr|E5RFX8|E5RFX8_HUMAN Cyclin-C (	Cyclin-C	CCNC		0.0843203	0.0541444	+	1.35914	-0.747845		0.54665	-0.34685		1.20039	-0.343916		0.98326	-0.242817	+	1.42379	-0.293367				4	4	4	20.2	20.2	20.2	33.086	0	82.765	9874200000	62	J3KP90;P24863-2;P24863;E5RFX8;E5RI39;G5E954;H0YBQ5;E5RFK5;E5RIH8;Q5JV82	J3KP90;P24863-2;P24863;E5RFX8;E5RI39;G5E954;H0YBQ5;E5RFK5	29.4903	29.4999	29.3607	28.9673	29.3254	28.962	29.2374	29.389	29.456	30.3282	29.5836	30.1974	28.9887
sp|O75909|CCNK_HUMAN Cyclin-K OS=Homo sapiens OX=9606 GN=CCNK PE=1 SV=2;tr|G3V5E1|G3V5E1_HUMAN Cyclin-K OS=Homo sapiens OX=9606 GN=CCNK PE=1 SV=1;sp|O75909-4|CCNK_HUMAN Isoform 4 of Cyclin-K OS=Homo sapiens OX=9606 GN=CCNK;sp|O75909-1|CCNK_HUMAN Isoform 3	Cyclin-K	CCNK		0.118402	-0.0443506		1.26272	-0.287082		0.643305	-0.165716		0.258073	0.798292		0.455198	1.02898		0.40523	0.913635			329;340	10	10	10	25.5	25.5	25.5	64.239	0	20.686	10098000000	62	O75909;G3V5E1;O75909-4;O75909-1;G3V2Q3;O75909-2;G3V235	O75909;G3V5E1;O75909-4;O75909-1;G3V2Q3;O75909-2	29.4788	29.8107	26.0117	25.4654	29.8784	26.4519	26.1485	27.365	29.5143	29.9222	29.6119	29.6585	29.4964
sp|Q9UK58-6|CCNL1_HUMAN Isoform 4 of Cyclin-L1 OS=Homo sapiens OX=9606 GN=CCNL1;sp|Q9UK58|CCNL1_HUMAN Cyclin-L1 OS=Homo sapiens OX=9606 GN=CCNL1 PE=1 SV=1	Cyclin-L1	CCNL1		0.156059	-0.0426164	+	1.71478	0.334031		0.510239	0.145707		0.432303	-0.162746		0.451316	-0.133151		0.648077	-0.147949			352;372;374	18	18	18	32.7	32.7	32.7	47.788	0	194.91	51586000000	267	Q9UK58-6;Q9UK58;Q9UK58-4;H7C4G1;Q9UK58-5	Q9UK58-6;Q9UK58	32.5732	32.5213	32.3578	32.0993	32.4086	32.3151	32.3062	32.4033	31.1616	31.3062	30.9927	31.3467	32.2412
sp|O60563|CCNT1_HUMAN Cyclin-T1 OS=Homo sapiens OX=9606 GN=CCNT1 PE=1 SV=1	Cyclin-T1	CCNT1		0.402204	-0.0982618		0.567494	-0.140251		0.719836	-0.119256		0.189107	-0.0393143		0.161787	0.0405998		0.00306354	0.000642776		48;66;410;439;462;482;610;613	563;564;577	65	65	63	58.4	58.4	54.3	80.684	0	323.31	6040600000000	3312	O60563;A0A1W2PQ16;O60563-2;C9JUL2;H7BZ27	O60563	39.8743	39.9242	39.8028	39.8062	39.8958	39.61	39.7975	39.7845	38.4972	38.2436	38.2233	38.39	40.0356
sp|O60583-2|CCNT2_HUMAN Isoform 2 of Cyclin-T2 OS=Homo sapiens OX=9606 GN=CCNT2;sp|O60583|CCNT2_HUMAN Cyclin-T2 OS=Homo sapiens OX=9606 GN=CCNT2 PE=1 SV=2	Cyclin-T2	CCNT2		0.394205	-0.115803		0.533113	0.164153		0.0640244	0.0241749		0.431366	0.160225	+	2.02075	0.584304		1.26061	0.372265		65		20	18	18	29.3	24.7	24.7	73.681	0	197.02	13021000000	171	O60583-2;O60583;F8WDY7;F2Z2C9	O60583-2;O60583	30.7927	30.9059	30.4368	30.8345	30.2024	30.5747	30.1974	30.2991	29.3061	29.1952	28.8438	28.9356	30.9383
sp|P78371|TCPB_HUMAN T-complex protein 1 subunit beta OS=Homo sapiens OX=9606 GN=CCT2 PE=1 SV=4;tr|F5GWF6|F5GWF6_HUMAN T-complex protein 1 subunit beta OS=Homo sapiens OX=9606 GN=CCT2 PE=1 SV=2;sp|P78371-2|TCPB_HUMAN Isoform 2 of T-complex protein 1 subuni	T-complex protein 1 subunit beta	CCT2		0.131763	0.0727892		0.252474	0.121805		0.276978	0.097297		0.16888	0.0671439		1.09339	0.317693		0.682631	0.192419		62;244;275;436;480		24	24	24	45.6	45.6	45.6	57.488	0	125.61	34146000000	310	P78371;F5GWF6;P78371-2;F8VQ14	P78371;F5GWF6;P78371-2;F8VQ14	30.8207	30.6789	31.1924	30.8359	30.6177	30.9281	30.4345	30.5454	31.1355	31.2958	31.0165	31.3454	30.7419
sp|P49368|TCPG_HUMAN T-complex protein 1 subunit gamma OS=Homo sapiens OX=9606 GN=CCT3 PE=1 SV=4;tr|B4DUR8|B4DUR8_HUMAN T-complex protein 1 subunit gamma OS=Homo sapiens OX=9606 GN=CCT3 PE=1 SV=1;sp|P49368-2|TCPG_HUMAN Isoform 2 of T-complex protein 1 subu	T-complex protein 1 subunit gamma	CCT3		0.525249	0.204274		0.469696	0.173885		0.744571	0.18908		0.875385	0.265657		0.154775	-0.0786505		0.234365	0.0935035		305;416		22	22	22	44	44	44	60.533	0	75.299	520420000000	287	P49368;B4DUR8;P49368-2;E9PRC8;Q5SZX6;E9PQ35;E9PM09;Q5SZX9;Q5SZW8	P49368;B4DUR8;P49368-2	36.2474	36.1226	36.3766	36.2395	36.3166	36.9454	36.5192	36.5823	35.9258	36.2225	36.1196	36.2728	36.2005
sp|P50991|TCPD_HUMAN T-complex protein 1 subunit delta OS=Homo sapiens OX=9606 GN=CCT4 PE=1 SV=4;sp|P50991-2|TCPD_HUMAN Isoform 2 of T-complex protein 1 subunit delta OS=Homo sapiens OX=9606 GN=CCT4	T-complex protein 1 subunit delta	CCT4		0.29616	0.116688		0.703946	0.210624		0.649843	0.163656		0.303147	0.10894		0.0119919	-0.0046978		0.167983	0.0521209		151		16	16	16	33.2	33.2	33.2	57.924	0	62.662	27315000000	268	P50991;P50991-2	P50991;P50991-2	30.4217	30.3508	30.8769	30.5046	30.571	30.6795	30.4651	30.8929	31.0152	30.645	30.8689	30.7188	30.39
sp|P48643|TCPE_HUMAN T-complex protein 1 subunit epsilon OS=Homo sapiens OX=9606 GN=CCT5 PE=1 SV=1;tr|E7ENZ3|E7ENZ3_HUMAN T-complex protein 1 subunit epsilon OS=Homo sapiens OX=9606 GN=CCT5 PE=1 SV=1;tr|B7ZAR1|B7ZAR1_HUMAN T-complex protein 1 subunit epsil	T-complex protein 1 subunit epsilon	CCT5		0.800789	0.395747		0.717652	0.340963		1.28233	0.368355	+	2.31047	1.17074		0.0213807	0.0120282		0.829151	0.591383		4		23	23	23	43.3	43.3	43.3	59.67	0	168.63	31748000000	222	P48643;E7ENZ3;B7ZAR1;E9PCA1;P48643-2;D6RIZ7;H0Y914	P48643;E7ENZ3;B7ZAR1;E9PCA1;P48643-2	29.8917	29.8984	30.5067	29.3474	31.0113	31.3497	30.7017	31.2163	30.8906	30.7405	30.8373	30.7459	31.1194
sp|P40227|TCPZ_HUMAN T-complex protein 1 subunit zeta OS=Homo sapiens OX=9606 GN=CCT6A PE=1 SV=3;sp|P40227-2|TCPZ_HUMAN Isoform 2 of T-complex protein 1 subunit zeta OS=Homo sapiens OX=9606 GN=CCT6A	T-complex protein 1 subunit zeta	CCT6A		0.815459	0.317474		0.492866	0.211394		1.04203	0.264434	+	2.02059	3.25938		0.0188697	0.0143132		0.80694	1.63685				17	17	12	33	33	24.9	58.024	0	43.15	15585000000	146	P40227;P40227-2;J3KRI6	P40227;P40227-2	26.3925	26.843	29.0169	24.9526	29.7159	30.334	30.1713	29.964	29.8348	30.1378	30.1152	29.9928	29.6606
sp|Q99832|TCPH_HUMAN T-complex protein 1 subunit eta OS=Homo sapiens OX=9606 GN=CCT7 PE=1 SV=2;sp|Q99832-3|TCPH_HUMAN Isoform 3 of T-complex protein 1 subunit eta OS=Homo sapiens OX=9606 GN=CCT7;sp|Q99832-4|TCPH_HUMAN Isoform 4 of T-complex protein 1 subun	T-complex protein 1 subunit eta	CCT7		0.921558	0.255408		0.0273137	-0.0103903		0.409089	0.122509		0.0868471	0.057683		0.109017	0.075747		0.120828	0.066715				19	19	19	36.1	36.1	36.1	59.366	0	47.1	18345000000	148	Q99832;Q99832-3;Q99832-4;Q99832-2;F8WAM2;F8WBP8;A0A0D9SG95	Q99832;Q99832-3;Q99832-4;Q99832-2	30.1912	29.6649	30.5047	29.9481	29.7985	30.6419	29.8027	29.9936	30.2288	30.6474	30.2843	30.5159	29.8159
sp|P50990|TCPQ_HUMAN T-complex protein 1 subunit theta OS=Homo sapiens OX=9606 GN=CCT8 PE=1 SV=4;sp|P50990-2|TCPQ_HUMAN Isoform 2 of T-complex protein 1 subunit theta OS=Homo sapiens OX=9606 GN=CCT8;sp|P50990-3|TCPQ_HUMAN Isoform 3 of T-complex protein 1 s	T-complex protein 1 subunit theta	CCT8		1.12942	0.29441		0.00837408	-0.00392342		0.454825	0.145243		1.06839	0.14385		0.114994	0.0357833		0.495691	0.0898168		14		37	37	37	56.2	56.2	56.2	59.62	0	113.5	58764000000	408	P50990;P50990-2;P50990-3;H7C4C8;H7C2U0	P50990;P50990-2;P50990-3	31.5709	31.4451	31.5614	31.469	31.521	31.6735	31.4183	31.866	31.6856	31.9818	31.775	32.2463	31.6535
tr|A0A0C4DGH0|A0A0C4DGH0_HUMAN CD276 antigen OS=Homo sapiens OX=9606 GN=CD276 PE=1 SV=1;sp|Q5ZPR3|CD276_HUMAN CD276 antigen OS=Homo sapiens OX=9606 GN=CD276 PE=1 SV=1;sp|Q5ZPR3-4|CD276_HUMAN Isoform 4 of CD276 antigen OS=Homo sapiens OX=9606 GN=CD276;tr|H0	CD276 antigen	CD276		0.513337	-0.178228		0.560205	0.886706		0.25626	0.354239		0.245896	-0.583353		0.359462	-0.740525		0.361255	-0.661939				4	4	4	12.4	12.4	12.4	41.767	0	10.057	5282300000	32	A0A0C4DGH0;Q5ZPR3;Q5ZPR3-4;H0YN29;H0YL10;Q5ZPR3-2;Q5ZPR3-3	A0A0C4DGH0;Q5ZPR3;Q5ZPR3-4;H0YN29;H0YL10;Q5ZPR3-2;Q5ZPR3-3	28.6008	25.1978	28.4311	28.433	28.453	25.6714	28.9557	28.2113	28.4582	25.4584	28.321	28.3276	27.2717
tr|E7EU05|E7EU05_HUMAN Platelet glycoprotein 4 (Fragment) OS=Homo sapiens OX=9606 GN=CD36 PE=1 SV=2;sp|P16671-3|CD36_HUMAN Isoform 3 of Platelet glycoprotein 4 OS=Homo sapiens OX=9606 GN=CD36;sp|P16671|CD36_HUMAN Platelet glycoprotein 4 OS=Homo sapiens OX=	Platelet glycoprotein 4	CD36		0.164261	-0.113084		0.024722	0.0274491		0.0587393	-0.0428176		NaN	0		NaN	0		NaN	0				5	5	5	12.1	12.1	12.1	52.062	0	6.6969	5930500000	29	E7EU05;P16671-3;P16671;E9PLT1;P16671-4;P16671-2;E7EX47;E9PJX8;E9PC45;E7EVU1;E7ERZ9;E7EWI4	E7EU05;P16671-3;P16671;E9PLT1;P16671-4;P16671-2	25.389	25.3115	26.4318	26.5081	27.3628	27.0525	26.7551	26.0404	28.2276	28.863	29.0816	29.5826	27.252
sp|P16070|CD44_HUMAN CD44 antigen OS=Homo sapiens OX=9606 GN=CD44 PE=1 SV=3;sp|P16070-16|CD44_HUMAN Isoform 16 of CD44 antigen OS=Homo sapiens OX=9606 GN=CD44;sp|P16070-8|CD44_HUMAN Isoform 8 of CD44 antigen OS=Homo sapiens OX=9606 GN=CD44;sp|P16070-5|CD44	CD44 antigen	CD44		0.37846	0.155248		0.937795	0.310192		0.957443	0.23272		0.523223	-0.0712976		1.29172	-0.281349		0.904309	-0.176323		709;725;738		19	19	19	19.3	19.3	19.3	81.537	0	323.31	397160000000	420	P16070;P16070-16;P16070-8;P16070-5;P16070-3;P16070-4;P16070-6;P16070-17;P16070-18;P16070-7;P16070-10;P16070-11;P16070-13;P16070-14;P16070-12;H0Y2P0;H0YD13;H0YE40;H0YDW7;H0Y5E4;P16070-15;H0YCV9;P16070-9;E9PKC6;H0YDX6;J3KN83;H0YD17;P16070-19;Q86UZ1;H0YEU1;H0YEV3;H0YD90	P16070;P16070-16;P16070-8;P16070-5;P16070-3;P16070-4;P16070-6;P16070-17;P16070-18;P16070-7;P16070-10;P16070-11;P16070-13;P16070-14;P16070-12;H0Y2P0;H0YD13;H0YE40	34.4921	34.4284	34.7124	34.5925	34.4949	34.8678	35.0261	34.6768	34.7525	34.5141	34.7522	34.6298	34.4681
tr|R4GN18|R4GN18_HUMAN Membrane cofactor protein (Fragment) OS=Homo sapiens OX=9606 GN=CD46 PE=1 SV=1;sp|P15529-16|MCP_HUMAN Isoform 3 of Membrane cofactor protein OS=Homo sapiens OX=9606 GN=CD46;sp|P15529-7|MCP_HUMAN Isoform L of Membrane cofactor protein	Membrane cofactor protein	CD46		NaN	0		NaN	0		NaN	0		0.984513	-0.240899		0.478991	0.898018		0.203452	0.328559				2	2	2	19.2	19.2	19.2	8.3916	0	92.241	3874200000	28	R4GN18;P15529-16;P15529-7;P15529-4;P15529-6;P15529-3;P15529-5;P15529-2	R4GN18;P15529-16;P15529-7;P15529-4;P15529-6;P15529-3;P15529-5;P15529-2	28.4463	28.3224	28.2194	28.6472	28.5455	28.1021	24.7912	27.6407	27.0963	26.5215	26.6285	27.3499	27.9278
sp|P15529-15|MCP_HUMAN Isoform K of Membrane cofactor protein OS=Homo sapiens OX=9606 GN=CD46;sp|P15529-12|MCP_HUMAN Isoform E of Membrane cofactor protein OS=Homo sapiens OX=9606 GN=CD46;sp|P15529-14|MCP_HUMAN Isoform I of Membrane cofactor protein OS=Hom	Membrane cofactor protein	CD46		0.21633	0.20874		0.377711	-0.332719		0.0668217	-0.0619895		0.334561	-0.60719		1.09854	-1.21697		0.839617	-0.912081				3	3	3	4	4	4	39.313	0	36.228	2638700000	41	P15529-15;P15529-12;P15529-14;P15529-11;P15529-13;P15529-10;P15529	P15529-15;P15529-12;P15529-14;P15529-11;P15529-13;P15529-10;P15529	27.2584	25.5047	28.0009	27.9721	27.2363	28.3183	28.2186	27.4021	26.9206	27.8246	27.7356	27.9374	25.7433
tr|B1AP13|B1AP13_HUMAN Complement decay-accelerating factor OS=Homo sapiens OX=9606 GN=CD55 PE=1 SV=1;sp|P08174-2|DAF_HUMAN Isoform 1 of Complement decay-accelerating factor OS=Homo sapiens OX=9606 GN=CD55;tr|H7BY55|H7BY55_HUMAN Complement decay-accelerati	Complement decay-accelerating factor	CD55		0.209776	-0.133532		0.00393049	-0.00471878		0.0901001	-0.0691254		0.0481261	0.225289		0.507631	-0.997372		0.128513	-0.386042				6	6	6	23.6	23.6	23.6	49.338	0	7.6471	10490000000	60	B1AP13;P08174-2;H7BY55;P08174-4;P08174;P08174-3;P08174-5;P08174-6;P08174-7;H3BLV0;B1AP15;A0A2R8Y4B4;A0A2R8YDY3;A0A2R8YEC5	B1AP13;P08174-2;H7BY55;P08174-4;P08174;P08174-3;P08174-5;P08174-6;P08174-7;H3BLV0;B1AP15	30.3468	24.5263	29.6536	29.9133	29.9399	29.8371	29.7142	29.8395	28.3021	29.7886	29.635	29.1154	26.4062
tr|B1AMW1|B1AMW1_HUMAN CD58 antigen, (Lymphocyte function-associated antigen 3), isoform CRA_c OS=Homo sapiens OX=9606 GN=CD58 PE=1 SV=1;sp|P19256-2|LFA3_HUMAN Isoform 2 of Lymphocyte function-associated antigen 3 OS=Homo sapiens OX=9606 GN=CD58;sp|P19256-	Lymphocyte function-associated antigen 3	CD58		0.0183553	-0.0632043		0.411877	-0.931181		0.248958	-0.497193	+	2.01054	1.49904		0.898249	0.674944	+	1.82727	1.08699				4	4	4	10.8	10.8	10.8	27.018	0	8.5123	4096900000	35	B1AMW1;P19256-2;P19256-3;P19256;H0YDI1	B1AMW1;P19256-2;P19256-3;P19256;H0YDI1	25.9954	26.6552	25.6388	26.2898	26.619	27.1868	27.333	26.7368	27.8553	28.6221	28.7546	28.8221	28.1202
tr|A6NNI4|A6NNI4_HUMAN Tetraspanin OS=Homo sapiens OX=9606 GN=CD9 PE=1 SV=1;tr|A0A2R8Y478|A0A2R8Y478_HUMAN Tetraspanin OS=Homo sapiens OX=9606 GN=CD9 PE=1 SV=1;tr|G8JLH6|G8JLH6_HUMAN Tetraspanin OS=Homo sapiens OX=9606 GN=CD9 PE=1 SV=2;sp|P21926|CD9_HUMAN	Tetraspanin;CD9 antigen	CD9		0.293822	-0.126572		0.175034	0.0912585		0.0342322	-0.0176566		0.625779	1.07099		0.41149	0.319604		0.556142	0.695297				7	7	7	25.2	25.2	25.2	17.764	0	49.068	9732200000	62	A6NNI4;A0A2R8Y478;G8JLH6;P21926;A0A087WU13	A6NNI4;A0A2R8Y478;G8JLH6;P21926;A0A087WU13	29.2083	29.6862	26.3088	29.2703	29.3998	29.6815	29.7175	28.6803	28.6809	27.9167	28.1039	27.9236	29.2824
sp|Q8IWY9-1|CDAN1_HUMAN Isoform 1 of Codanin-1 OS=Homo sapiens OX=9606 GN=CDAN1;sp|Q8IWY9|CDAN1_HUMAN Codanin-1 OS=Homo sapiens OX=9606 GN=CDAN1 PE=1 SV=4	Codanin-1	CDAN1		0.0488837	0.0248637		0.608623	-0.147824		0.173584	-0.0614803	+	1.85812	-2.33963		0.821587	-1.11209	+	1.46364	-1.72586				11	11	11	11.1	11.1	11.1	133.99	0	86.281	7591900000	65	Q8IWY9-1;Q8IWY9;H3BM60;H3BPZ6	Q8IWY9-1;Q8IWY9	28.7909	26.3015	28.7257	28.933	25.9903	26.5692	26.4876	28.794	29.4799	29.1851	29.0847	29.2617	25.9531
sp|Q12834|CDC20_HUMAN Cell division cycle protein 20 homolog OS=Homo sapiens OX=9606 GN=CDC20 PE=1 SV=2	Cell division cycle protein 20 homolog	CDC20		0.823449	0.280429		0.855691	0.392343		1.11751	0.336386		0.28163	0.0952625		0.377621	0.0810385		0.394657	0.0881505		43	70;104;106	22	22	22	50.5	50.5	50.5	54.722	0	323.31	74241000000	412	Q12834	Q12834	32.8495	32.7103	33.2159	33.1257	32.8825	32.9128	33.0959	33.0672	32.3299	31.6582	32.013	31.5179	32.8931
sp|Q9UJX2|CDC23_HUMAN Cell division cycle protein 23 homolog OS=Homo sapiens OX=9606 GN=CDC23 PE=1 SV=3	Cell division cycle protein 23 homolog	CDC23		0.62932	-0.161806		0.0422566	-0.0105252		0.366113	-0.0861654		NaN	0		NaN	0		NaN	0				6	6	2	13.2	13.2	3.4	68.833	0	27.479	1493200000	30	Q9UJX2;Q9UJX2-2;D6RBY8;D6RCF8;H0Y936	Q9UJX2	25.6915	26.5214	26.6015	25.3056	25.5811	26.0259	25.8548	26.5785	27.111	26.9768	27.3171	27.0281	25.2
sp|Q16543|CDC37_HUMAN Hsp90 co-chaperone Cdc37 OS=Homo sapiens OX=9606 GN=CDC37 PE=1 SV=1;tr|K7EQA9|K7EQA9_HUMAN Hsp90 co-chaperone Cdc37 (Fragment) OS=Homo sapiens OX=9606 GN=CDC37 PE=1 SV=1;tr|K7EKQ2|K7EKQ2_HUMAN Hsp90 co-chaperone Cdc37 (Fragment) OS=Ho	Hsp90 co-chaperone Cdc37;Hsp90 co-chaperone Cdc37, N-terminally processed	CDC37		0.0473688	-0.0332351		0.393017	0.246864		0.204139	0.106814		NaN	0		0.0227813	0.0359082		0.101386	-0.115029				11	11	11	26.7	26.7	26.7	44.468	0	24.188	3648400000	51	Q16543;K7EQA9;K7EKQ2;K7EIU0;K7EL68	Q16543;K7EQA9;K7EKQ2	25.4019	26.8274	26.5659	26.2711	25.3328	25.173	26.8904	26.4624	27.7451	27.8532	27.2197	27.9477	26.6957
tr|A0A590UJK8|A0A590UJK8_HUMAN Cell division control protein 42 homolog OS=Homo sapiens OX=9606 GN=CDC42 PE=1 SV=1;sp|P60953-1|CDC42_HUMAN Isoform 1 of Cell division control protein 42 homolog OS=Homo sapiens OX=9606 GN=CDC42;sp|P60953|CDC42_HUMAN Cell div	Cell division control protein 42 homolog	CDC42		0.074143	-0.028491		0.379809	-0.129814		0.266293	-0.0791526		0.384678	0.304611	+	2.2866	1.25414		1.22702	0.779374				5	5	5	22.3	22.3	22.3	18.498	0	12.876	9790100000	69	A0A590UJK8;P60953-1;P60953;Q5JYX0	A0A590UJK8;P60953-1;P60953	29.4349	29.6371	28.5302	28.9324	28.1775	28.5586	27.7429	28.2574	29.7294	29.5666	29.2404	29.2646	30.1456
sp|Q9NRR3|C42S2_HUMAN CDC42 small effector protein 2 OS=Homo sapiens OX=9606 GN=CDC42SE2 PE=1 SV=1;tr|D6REL0|D6REL0_HUMAN CDC42 small effector protein 2 OS=Homo sapiens OX=9606 GN=CDC42SE2 PE=1 SV=1	CDC42 small effector protein 2	CDC42SE2		1.20876	-0.160491		0.501939	0.784883		0.236198	0.312196		0.375288	-0.470091	+	1.70733	-1.08885		0.93455	-0.779473				2	2	2	66.7	66.7	66.7	9.2234	0	125.34	3912800000	36	Q9NRR3;D6REL0	Q9NRR3;D6REL0	28.1195	26.0289	25.8548	26.2831	27.1003	26.6555	28.0781	26.9276	28.173	25.3888	28.3725	28.1726	26.115
sp|P19022-2|CADH2_HUMAN Isoform 2 of Cadherin-2 OS=Homo sapiens OX=9606 GN=CDH2;sp|P19022|CADH2_HUMAN Cadherin-2 OS=Homo sapiens OX=9606 GN=CDH2 PE=1 SV=4	Cadherin-2	CDH2		0.273989	-0.0923729		0.584199	-0.206267		0.541904	-0.14932		0.310269	-0.0906429		1.10022	-0.232687		0.754503	-0.161665				12	12	12	19.7	19.7	19.7	97.039	0	154.2	98033000000	184	P19022-2;P19022;C9J126;C9J8J8	P19022-2;P19022	33.9355	33.7897	33.4875	33.9623	33.9485	33.7243	33.891	34.1795	34.0862	33.5081	33.6894	33.5407	33.7723
sp|P06493|CDK1_HUMAN Cyclin-dependent kinase 1 OS=Homo sapiens OX=9606 GN=CDK1 PE=1 SV=3;tr|A0A024QZP7|A0A024QZP7_HUMAN Cell division cycle 2, G1 to S and G2 to M, isoform CRA_a OS=Homo sapiens OX=9606 GN=CDK1 PE=1 SV=1;sp|P06493-2|CDK1_HUMAN Isoform 2 of	Cyclin-dependent kinase 1	CDK1;CDC2		0.434411	0.146554		0.337236	0.11558		0.509236	0.131067	+	3.12832	1.24783		0.805815	-0.20706		0.598967	0.520385				17	15	15	63	60.3	60.3	34.095	0	54.255	15408000000	127	P06493;A0A024QZP7;P06493-2;A0A087WZZ9;E5RIU6	P06493;A0A024QZP7;P06493-2;A0A087WZZ9;E5RIU6	29.5511	29.5122	30.3471	29.9031	31.4134	30.9551	31.5106	31.2539	30.0921	29.9585	29.8602	29.607	31.0273
tr|A0A0D9SER5|A0A0D9SER5_HUMAN Cyclin-dependent kinase 11B OS=Homo sapiens OX=9606 GN=CDK11B PE=1 SV=1;tr|A0A0D9SEN2|A0A0D9SEN2_HUMAN Cyclin-dependent kinase 11B OS=Homo sapiens OX=9606 GN=CDK11B PE=1 SV=1;tr|A0A0D9SEI3|A0A0D9SEI3_HUMAN Cyclin-dependent ki	Cyclin-dependent kinase 11B;Cyclin-dependent kinase 11A	CDK11B;CDK11A		0.288333	-0.37056		1.03719	-1.15035		0.933213	-0.760454		NaN	0		0.931636	-1.24148		0.0919968	-0.188435				12	12	12	19.2	19.2	19.2	90.231	0	12.743	2593100000	40	A0A0D9SER5;A0A0D9SEN2;A0A0D9SEI3;P21127-8;P21127-2;P21127-3;P21127-6;P21127-9;P21127;Q9UQ88-3;Q5QPR3;Q5QPR4;Q9UQ88-4;P21127-10;Q9UQ88-2;Q9UQ88;P21127-5;P21127-4;P21127-12;Q9UQ88-10;Q9UQ88-5;Q9UQ88-9;Q9UQ88-8;J3KS35;A0A087X1I0;A0A087WYI9;E7ESP2	A0A0D9SER5;A0A0D9SEN2;A0A0D9SEI3;P21127-8;P21127-2;P21127-3;P21127-6;P21127-9;P21127;Q9UQ88-3;Q5QPR3;Q5QPR4;Q9UQ88-4;P21127-10;Q9UQ88-2;Q9UQ88;P21127-5;P21127-4;P21127-12;Q9UQ88-10;Q9UQ88-5;Q9UQ88-9	25.7999	25.3232	24.8857	26.2101	28.3234	25.9102	27.9571	28.4526	27.5876	28.6344	28.0631	27.9305	25.9316
tr|G3V5T9|G3V5T9_HUMAN Cyclin-dependent kinase 2 OS=Homo sapiens OX=9606 GN=CDK2 PE=1 SV=1;sp|P24941-2|CDK2_HUMAN Isoform 2 of Cyclin-dependent kinase 2 OS=Homo sapiens OX=9606 GN=CDK2;sp|P24941|CDK2_HUMAN Cyclin-dependent kinase 2 OS=Homo sapiens OX=9606	Cyclin-dependent kinase 2	CDK2		0.428356	0.242984		0.0552775	0.0285716		0.301008	0.135778		0.509675	0.363071		0.51928	1.3764		0.455784	0.869737				19	18	17	54	51.7	48.6	39.178	0	49.549	35677000000	175	G3V5T9;P24941-2;P24941;E7ESI2;G3V317;K7ELV5;Q00526	G3V5T9;P24941-2;P24941;E7ESI2	30.1579	29.2143	30.4728	30.4768	29.9743	25.5048	30.9526	29.8366	31.0402	31.3499	31.2535	31.5743	30.1039
sp|Q5VV42|CDKAL_HUMAN Threonylcarbamoyladenosine tRNA methylthiotransferase OS=Homo sapiens OX=9606 GN=CDKAL1 PE=1 SV=1;sp|Q5VV42-2|CDKAL_HUMAN Isoform 2 of Threonylcarbamoyladenosine tRNA methylthiotransferase OS=Homo sapiens OX=9606 GN=CDKAL1	Threonylcarbamoyladenosine tRNA methylthiotransferase	CDKAL1		0.537156	-0.85679		0.534851	-0.832348		0.905326	-0.844569		0.14761	0.363433		0.0302771	-0.0766201		0.0687422	0.143406				10	10	10	21.1	21.1	21.1	65.111	0	12.039	5344400000	40	Q5VV42;Q5VV42-2	Q5VV42;Q5VV42-2	28.1305	28.2533	26.4505	25.3592	28.42	28.5611	26.0869	26.8859	28.7735	28.5861	28.8547	28.2653	25.8468
sp|Q8N726-2|ARF_HUMAN Isoform smARF of Tumor suppressor ARF OS=Homo sapiens OX=9606 GN=CDKN2A;sp|Q8N726|ARF_HUMAN Tumor suppressor ARF OS=Homo sapiens OX=9606 GN=CDKN2A PE=1 SV=2	Tumor suppressor ARF	CDKN2A		0.124895	-0.0822411		1.17993	-0.556262		0.728687	-0.319251		0.477244	-0.170211		1.07164	-0.369927		1.11988	-0.270069				3	3	3	32.9	32.9	32.9	8.7308	0	7.5203	3296200000	55	Q8N726-2;Q8N726	Q8N726-2;Q8N726	28.6189	28.4369	28.4218	28.4019	28.5784	28.8956	28.4721	28.7323	27.9158	28.1384	27.7915	28.3353	27.9111
tr|Q2L6G8|Q2L6G8_HUMAN CDSN OS=Homo sapiens OX=9606 GN=CDSN PE=1 SV=1;tr|G8JLG2|G8JLG2_HUMAN CDSN OS=Homo sapiens OX=9606 GN=CDSN PE=1 SV=1;sp|Q15517|CDSN_HUMAN Corneodesmosin OS=Homo sapiens OX=9606 GN=CDSN PE=1 SV=3	Corneodesmosin	CDSN		0.580252	0.587438		1.28164	1.19802		1.05787	0.89273		NaN	0		NaN	0		NaN	0				4	4	4	10.6	10.6	10.6	51.539	0	14.114	4040900000	22	Q2L6G8;G8JLG2;Q15517	Q2L6G8;G8JLG2;Q15517	26.0758	24.5059	27.1192	24.8534	25.5916	25.8387	26.8291	26.6567	28.5475	28.0558	27.7471	26.4271	25.6716
sp|Q03701|CEBPZ_HUMAN CCAAT/enhancer-binding protein zeta OS=Homo sapiens OX=9606 GN=CEBPZ PE=1 SV=3	CCAAT/enhancer-binding protein zeta	CEBPZ		0.487375	-0.190769		0.789685	-0.246755		0.871025	-0.218762		0.175145	-0.525077		0.257727	1.044		0.0736323	0.259461				32	32	32	29.7	29.7	29.7	120.97	0	90.666	27903000000	242	Q03701;C9J9W7	Q03701	30.3121	30.7867	28.1294	28.0849	30.1627	26.4219	24.5161	29.9362	31.2093	30.9877	31.1381	31.414	30.4131
sp|Q92674|CENPI_HUMAN Centromere protein I OS=Homo sapiens OX=9606 GN=CENPI PE=1 SV=2;sp|Q92674-2|CENPI_HUMAN Isoform 2 of Centromere protein I OS=Homo sapiens OX=9606 GN=CENPI	Centromere protein I	CENPI		0.138249	0.0695229		0.0184365	-0.00914812		0.0698965	0.0301874		0.585002	0.258302	+	1.37465	0.522334		1.09474	0.390318		229;231;291	284	21	21	21	25.8	25.8	25.8	86.719	0	142.66	39879000000	224	Q92674;Q92674-2;Q5JX01;Q5JX02	Q92674;Q92674-2	30.6706	30.7633	30.6964	29.9485	30.1331	30.0884	29.9933	30.8079	31.2235	31.4091	31.7334	31.7757	30.9919
sp|Q5SW79|CE170_HUMAN Centrosomal protein of 170 kDa OS=Homo sapiens OX=9606 GN=CEP170 PE=1 SV=1;tr|H0Y2V6|H0Y2V6_HUMAN Centrosomal protein of 170 kDa (Fragment) OS=Homo sapiens OX=9606 GN=CEP170 PE=1 SV=1;sp|Q5SW79-2|CE170_HUMAN Isoform 2 of Centrosomal p	Centrosomal protein of 170 kDa	CEP170		0.278569	0.1445		0.373607	-0.193188		0.0436807	-0.0243442		0.487459	-0.879213		1.16047	-1.10686		0.830633	-0.993035				13	13	13	11.9	11.9	11.9	175.29	0	24.021	4134700000	82	Q5SW79;H0Y2V6;Q5SW79-2;Q5SW79-3;H0Y4T4;E5RGW7;H0YB66;E5RFU8;E5RG47;E7EWM2;E7EMW0;Q96L14	Q5SW79;H0Y2V6;Q5SW79-2;Q5SW79-3	27.7261	27.3941	28.1971	24.665	27.8672	26.0275	27.993	27.0053	28.6511	28.3084	28.141	28.7694	25.6211
sp|Q9P209|CEP72_HUMAN Centrosomal protein of 72 kDa OS=Homo sapiens OX=9606 GN=CEP72 PE=1 SV=2	Centrosomal protein of 72 kDa	CEP72		0.0507234	-0.0940146		0.232824	-0.406541		0.197761	-0.250278		1.29869	1.39104	+	1.35742	-1.22352		0.036088	0.083761				7	7	7	13.8	13.8	13.8	71.717	0	10.435	1539100000	32	Q9P209;A0A0G2JR44;Q9P209-2	Q9P209	25.3648	26.9482	26.3549	26.3963	28.5084	28.9975	28.959	29.0576	27.8145	27.5165	26.171	26.7436	28.6714
sp|Q9Y6K0|CEPT1_HUMAN Choline/ethanolaminephosphotransferase 1 OS=Homo sapiens OX=9606 GN=CEPT1 PE=1 SV=1;tr|A0A0C4DGS9|A0A0C4DGS9_HUMAN Choline/ethanolaminephosphotransferase 1 OS=Homo sapiens OX=9606 GN=CEPT1 PE=1 SV=1	Choline/ethanolaminephosphotransferase 1	CEPT1		1.05665	-0.328063		0.315514	0.622079		0.0871991	0.147008		0.465433	0.446704	+	1.37397	0.691381		0.948585	0.569042				4	4	3	7.5	7.5	5.5	46.553	0	10.148	7391400000	68	Q9Y6K0;A0A0C4DGS9	Q9Y6K0;A0A0C4DGS9	29.5133	29.9575	28.2368	28.6356	29.4126	28.6443	28.8028	28.5048	29.4454	25.7867	28.8288	28.8724	30.0029
sp|Q96G23|CERS2_HUMAN Ceramide synthase 2 OS=Homo sapiens OX=9606 GN=CERS2 PE=1 SV=1;tr|Q5SZE3|Q5SZE3_HUMAN Ceramide synthase 2 (Fragment) OS=Homo sapiens OX=9606 GN=CERS2 PE=1 SV=1;tr|H0YKH6|H0YKH6_HUMAN Ceramide synthase 2 (Fragment) OS=Homo sapiens OX=9	Ceramide synthase 2	CERS2		0.173171	-0.0604582		0.196379	0.0711498		0.017601	0.00534582		0.364948	0.130801		0.183499	0.0754738		0.352584	0.103137				14	14	14	16.6	16.6	16.6	44.876	0	66.455	78019000000	218	Q96G23;Q5SZE3;H0YKH6;Q5SZE4;Q5SZE1;H0YNU7;Q5SZE2;H0YLQ6	Q96G23;Q5SZE3;H0YKH6;Q5SZE4;Q5SZE1;H0YNU7	32.2173	32.0058	31.73	32.1048	32.0267	31.9211	31.9319	32.3995	32.552	32.3275	32.3442	32.3187	32.2129
sp|Q6ZMG9|CERS6_HUMAN Ceramide synthase 6 OS=Homo sapiens OX=9606 GN=CERS6 PE=1 SV=1;sp|Q6ZMG9-2|CERS6_HUMAN Isoform 2 of Ceramide synthase 6 OS=Homo sapiens OX=9606 GN=CERS6	Ceramide synthase 6	CERS6		0.06533	-0.0337143		0.0899182	0.212615		0.0545783	0.0894504	+	1.37534	-0.779832	+	2.23779	-0.950396	+	2.57979	-0.865114				1	1	1	3.1	3.1	3.1	44.889	0	2.7836	4930800000	33	Q6ZMG9;Q6ZMG9-2	Q6ZMG9;Q6ZMG9-2	28.927	27.9322	28.1863	28.0826	28.4769	28.198	28.4886	28.6468	25.6296	29.0937	28.9505	29.0333	27.7541
sp|Q96JM3|CHAP1_HUMAN Chromosome alignment-maintaining phosphoprotein 1 OS=Homo sapiens OX=9606 GN=CHAMP1 PE=1 SV=2	Chromosome alignment-maintaining phosphoprotein 1	CHAMP1		0.967473	-1.24581		0.974658	-1.28014	+	1.70352	-1.26297	+	1.84383	1.65004		0.778658	1.24795	+	1.45671	1.449				9	9	9	16.5	16.5	16.5	89.098	0	11.568	2284400000	38	Q96JM3;A0A2R8Y4S6;S4R3K0;A0A2R8Y735	Q96JM3	26.8482	26.6066	25.279	26.6523	24.8761	26.3972	27.5614	28.1598	27.4954	27.218	26.8327	27.5503	28.4974
sp|O14646|CHD1_HUMAN Chromodomain-helicase-DNA-binding protein 1 OS=Homo sapiens OX=9606 GN=CHD1 PE=1 SV=2;sp|O14646-2|CHD1_HUMAN Isoform 2 of Chromodomain-helicase-DNA-binding protein 1 OS=Homo sapiens OX=9606 GN=CHD1	Chromodomain-helicase-DNA-binding protein 1	CHD1		0.0234301	-0.0083313		0.906478	0.164962		0.312582	0.0783153		0.0903692	-0.0215244		0.445454	0.118423		0.189167	0.048449		752;753;813;930	1677;1687;1689	81	80	59	40	40	31.4	196.69	0	323.31	208450000000	961	O14646;O14646-2;H0Y8V4	O14646;O14646-2	33.7163	33.5213	33.449	33.3525	33.5257	33.3339	33.0663	33.5534	33.8723	33.4827	33.6639	33.6346	33.4095
sp|O14647|CHD2_HUMAN Chromodomain-helicase-DNA-binding protein 2 OS=Homo sapiens OX=9606 GN=CHD2 PE=1 SV=2;sp|O14647-2|CHD2_HUMAN Isoform 2 of Chromodomain-helicase-DNA-binding protein 2 OS=Homo sapiens OX=9606 GN=CHD2;tr|A0A1B0GTU9|A0A1B0GTU9_HUMAN Chromo	Chromodomain-helicase-DNA-binding protein 2	CHD2		0.713022	-0.23982		0.406322	0.132268		0.128867	-0.053776		0.0144416	0.0112147		0.237634	0.198151		0.145241	0.104683		816;933		40	27	24	21.8	17.7	14.4	211.34	0	90.11	20333000000	178	O14647;O14647-2;A0A1B0GTU9;A0A1B0GU59;A0A0D9SGK0;O14647-3;A0A1B0GTM9;A0A0D9SF92;A0A0D9SFA3	O14647;O14647-2;A0A1B0GTU9	30.4964	30.4434	29.8589	29.5409	30.3369	29.5678	29.1808	30.5063	30.3253	30.3074	29.9906	30.0924	30.112
sp|Q12873-2|CHD3_HUMAN Isoform 2 of Chromodomain-helicase-DNA-binding protein 3 OS=Homo sapiens OX=9606 GN=CHD3;sp|Q12873|CHD3_HUMAN Chromodomain-helicase-DNA-binding protein 3 OS=Homo sapiens OX=9606 GN=CHD3 PE=1 SV=3;sp|Q12873-3|CHD3_HUMAN Isoform 3 of C	Chromodomain-helicase-DNA-binding protein 3	CHD3		0.023889	0.0402007		0.162601	-0.274159		0.0945594	-0.116979		NaN	0		NaN	0		NaN	0				13	6	6	7.4	3.9	3.9	222.86	0	6.6899	3106500000	22	Q12873-2;Q12873;Q12873-3;A0A5F9ZHX5;H7C0J3;H7C2H0	Q12873-2;Q12873;Q12873-3;A0A5F9ZHX5	26.7019	26.6266	26.3722	26.5165	26.3861	26.6492	26.2131	25.5659	26.8455	28.0112	28.162	28.4416	25.1036
sp|Q14839-2|CHD4_HUMAN Isoform 2 of Chromodomain-helicase-DNA-binding protein 4 OS=Homo sapiens OX=9606 GN=CHD4;sp|Q14839|CHD4_HUMAN Chromodomain-helicase-DNA-binding protein 4 OS=Homo sapiens OX=9606 GN=CHD4 PE=1 SV=2;tr|A0A0C4DGG9|A0A0C4DGG9_HUMAN Chromo	Chromodomain-helicase-DNA-binding protein 4	CHD4		0.68263	-0.0930576	+	1.69997	-0.259929	+	1.46019	-0.176493	+	1.34177	-0.101542		1.06828	-0.127214	+	1.41654	-0.114378				61	61	1	32.3	32.3	1.8	220.85	0	306.08	65184000000	672	Q14839-2;Q14839;A0A0C4DGG9;A0A2R8Y521;A0A2R8Y212;F5GWX5;A0A2U3TZM0;A0A2R8YFK9;A0A2R8Y5J0;A0A2R8Y425;A0A2R8YDJ9;A0A2R8Y8C1;A0A2R8Y445;A0A2R8YER1;A0A2R8YDW2;A0A2R8Y5Z7;A0A2R8Y685;A0A2R8Y7I0;A0A2R8Y8B3;A0A2R8Y7M9;A0A2R8Y5M9;A0A2R8YE38;F5H6N4;F2Z2R5;A0A2R8Y6G9;A0A2R8Y7X1;H7C3H7;I3L229;A0A2R8Y795	Q14839-2;Q14839;A0A0C4DGG9;A0A2R8Y521;A0A2R8Y212;F5GWX5;A0A2U3TZM0;A0A2R8YFK9;A0A2R8Y5J0;A0A2R8Y425;A0A2R8YDJ9;A0A2R8Y8C1;A0A2R8Y445;A0A2R8YER1;A0A2R8YDW2;A0A2R8Y5Z7	32.3065	32.3049	32.3464	32.4511	32.2221	32.4629	32.3562	32.4703	32.1098	32.2158	32.3014	32.3402	32.2847
sp|Q9HCK8|CHD8_HUMAN Chromodomain-helicase-DNA-binding protein 8 OS=Homo sapiens OX=9606 GN=CHD8 PE=1 SV=5;sp|Q9HCK8-2|CHD8_HUMAN Isoform 2 of Chromodomain-helicase-DNA-binding protein 8 OS=Homo sapiens OX=9606 GN=CHD8;tr|A0A2R8Y840|A0A2R8Y840_HUMAN Chromo	Chromodomain-helicase-DNA-binding protein 8	CHD8		0.400196	-0.0708828		0.0638125	0.0183315		0.114064	-0.0262756		0.138451	-0.0416918		0.0696872	-0.0225878		0.141011	-0.0321398		136;384;446;967;1028;1029;1081;1088;1089;1158;1285;1316;1385;1474;1583;1822;1962;1965;2043;2185;2224;2246;2276;2339;2381	209;432;562;1976;1978;1981;1982;1993;1995;2008;2012;2046;2200;2202;2211;2414;2415	246	246	61	63.7	63.7	21.6	290.52	0	323.31	5402500000000	6410	Q9HCK8;Q9HCK8-2;A0A2R8Y840;A0A2R8Y4P3;A0A2R8Y808;A0A2R8YFT4;H0YJA4;G3V2T9;C9JFU2;H7C294;Q8TD26-3;G3V303	Q9HCK8;Q9HCK8-2;A0A2R8Y840	38.8221	38.9421	38.6529	38.742	38.8302	38.6311	38.701	38.9203	38.6449	38.2053	38.372	38.2662	38.885
tr|J3QK89|J3QK89_HUMAN Calcium homeostasis endoplasmic reticulum protein OS=Homo sapiens OX=9606 GN=CHERP PE=1 SV=1;sp|Q8IWX8|CHERP_HUMAN Calcium homeostasis endoplasmic reticulum protein OS=Homo sapiens OX=9606 GN=CHERP PE=1 SV=3	Calcium homeostasis endoplasmic reticulum protein	CHERP		0.00239998	0.00044632	+	1.76857	0.212127		0.661087	0.106287		0.525823	0.0859499		0.534842	0.123767		0.638166	0.104858		859		33	33	33	30.7	30.7	30.7	104.93	0	323.31	242400000000	580	J3QK89;Q8IWX8	J3QK89;Q8IWX8	33.9222	33.6562	33.7215	33.7413	33.8935	33.6136	33.5108	33.8722	33.9906	33.8428	34.0009	33.7692	33.8148
sp|Q7LGC8|CHST3_HUMAN Carbohydrate sulfotransferase 3 OS=Homo sapiens OX=9606 GN=CHST3 PE=1 SV=3	Carbohydrate sulfotransferase 3	CHST3		0.24155	-0.236237		0.0282254	-0.0418568		0.129338	-0.139047		0.083896	0.214265		0.512479	0.930702		0.316844	0.572484				10	10	10	26.5	26.5	26.5	54.705	0	23.284	5481300000	65	Q7LGC8;O43916	Q7LGC8	28.3445	25.0137	27.9939	27.7712	28.5233	25.8752	25.993	25.8661	27.4117	28.2764	29.4011	29.2277	27.2224
tr|X6R700|X6R700_HUMAN Chromatin target of PRMT1 protein OS=Homo sapiens OX=9606 GN=CHTOP PE=1 SV=1;sp|Q9Y3Y2-4|CHTOP_HUMAN Isoform 3 of Chromatin target of PRMT1 protein OS=Homo sapiens OX=9606 GN=CHTOP;sp|Q9Y3Y2|CHTOP_HUMAN Chromatin target of PRMT1 prot	Chromatin target of PRMT1 protein	CHTOP		0.0473052	0.160942		0.431747	-0.664911		0.113875	-0.251985		0.681162	-0.955749		0.683934	-1.22159		0.813146	-1.08867				5	5	5	27.4	27.4	27.4	23.661	0	174.03	5319100000	40	X6R700;Q9Y3Y2-4;Q9Y3Y2;Q9Y3Y2-3;A0A087X1B7;Q5T7Y7	X6R700;Q9Y3Y2-4;Q9Y3Y2;Q9Y3Y2-3;A0A087X1B7	26.3965	25.8567	28.5713	26.7049	28.5389	26.8304	25.0309	28.1925	29.3065	28.9212	28.5512	28.7538	26.5406
sp|Q8N5K1|CISD2_HUMAN CDGSH iron-sulfur domain-containing protein 2 OS=Homo sapiens OX=9606 GN=CISD2 PE=1 SV=1;tr|D6RCF4|D6RCF4_HUMAN CDGSH iron-sulfur domain-containing protein 2 OS=Homo sapiens OX=9606 GN=CISD2 PE=1 SV=1	CDGSH iron-sulfur domain-containing protein 2	CISD2		0.0212753	-0.0189147		0.0677043	-0.06422		0.0658878	-0.0415673		0.0478144	-0.0810351		0.336541	-0.515967		0.270775	-0.298501				5	5	5	28.1	28.1	28.1	15.278	0	4.3855	3627000000	31	Q8N5K1;D6RCF4;A0A2R8Y540;I3L1N9	Q8N5K1;D6RCF4	26.4945	26.385	26.7778	27.0425	27.5479	26.1989	27.1771	27.5157	27.6853	28.1126	28.4218	28.2136	25.1076
tr|A0A0A0MTM3|A0A0A0MTM3_HUMAN Cbp/p300-interacting transactivator 2 OS=Homo sapiens OX=9606 GN=CITED2 PE=1 SV=1;sp|Q99967-2|CITE2_HUMAN Isoform 2 of Cbp/p300-interacting transactivator 2 OS=Homo sapiens OX=9606 GN=CITED2;sp|Q99967|CITE2_HUMAN Cbp/p300-int	Cbp/p300-interacting transactivator 2	CITED2		0.0138462	-0.0455666		0.243961	0.608464		0.114189	0.281449		1.02153	-0.713554		0.443117	0.983742		0.0581166	0.135094		104		1	1	1	9.5	9.5	9.5	29.014	0	323.31	14251000000	43	A0A0A0MTM3;Q99967-2;Q99967	A0A0A0MTM3;Q99967-2;Q99967	31.8826	32.6867	32.3222	31.3518	27.5255	31.0544	31.9119	30.9623	28.6608	28.4851	27.6535	25.2332	30.7509
sp|Q14008-2|CKAP5_HUMAN Isoform 2 of Cytoskeleton-associated protein 5 OS=Homo sapiens OX=9606 GN=CKAP5;sp|Q14008|CKAP5_HUMAN Cytoskeleton-associated protein 5 OS=Homo sapiens OX=9606 GN=CKAP5 PE=1 SV=3;sp|Q14008-3|CKAP5_HUMAN Isoform 3 of Cytoskeleton-ass	Cytoskeleton-associated protein 5	CKAP5		0.241172	0.0471134		0.21785	-0.0413914		0.0144209	0.00286102		0.213995	0.0473146		0.159887	0.0476875		0.236602	0.0475011		1415;1470		110	110	110	50.1	50.1	50.1	218.52	0	323.31	214370000000	1232	Q14008-2;Q14008;Q14008-3;H0YDX5;E9PQH5;H0YCF6;H0YEK7	Q14008-2;Q14008;Q14008-3	33.293	33.0744	33.1512	33.2173	33.271	32.9756	33.1165	33.3711	33.9993	33.9519	33.8301	33.7739	33.4282
sp|P12277|KCRB_HUMAN Creatine kinase B-type OS=Homo sapiens OX=9606 GN=CKB PE=1 SV=1;tr|G3V4N7|G3V4N7_HUMAN Creatine kinase B-type (Fragment) OS=Homo sapiens OX=9606 GN=CKB PE=1 SV=1	Creatine kinase B-type	CKB		0.206332	0.175275		0.0355814	0.033319		0.17123	0.104297		0.0505529	0.0659385		0.079571	0.0899496		0.0839023	0.077944		179;207;377		15	15	15	49.1	49.1	49.1	42.644	0	279.15	18061000000	144	P12277;G3V4N7;H0YJG0;G3V461;G3V2I1;H0YJK0	P12277;G3V4N7	28.8171	29.0468	30.1721	29.6611	28.852	29.8258	29.7041	29.2193	30.3192	30.6192	30.1699	30.1465	28.889
sp|Q7Z460|CLAP1_HUMAN CLIP-associating protein 1 OS=Homo sapiens OX=9606 GN=CLASP1 PE=1 SV=1;tr|F8WA11|F8WA11_HUMAN CLIP-associating protein 1 OS=Homo sapiens OX=9606 GN=CLASP1 PE=1 SV=2;sp|Q7Z460-2|CLAP1_HUMAN Isoform 2 of CLIP-associating protein 1 OS=Ho	CLIP-associating protein 1	CLASP1		0.275527	0.0762687		0.333543	0.0876064		0.428199	0.0819376		0.0790378	-0.0122986		0.153432	0.0511546		0.078603	0.019428			600;642;646;797	62	62	57	37.3	37.3	35.5	169.45	0	313.19	63922000000	608	Q7Z460;F8WA11;Q7Z460-2;Q7Z460-4;Q7Z460-5;Q7Z460-3;H0Y5T1;C9J151;C9JP76	Q7Z460;F8WA11;Q7Z460-2;Q7Z460-4;Q7Z460-5;Q7Z460-3;H0Y5T1	31.7572	31.6991	31.6707	31.5858	31.7999	31.2715	31.7583	31.6293	32.1265	32.128	32.1873	31.9001	31.6483
tr|E3W994|E3W994_HUMAN CLIP-associating protein 2 OS=Homo sapiens OX=9606 GN=CLASP2 PE=1 SV=2;tr|J3KR49|J3KR49_HUMAN CLIP-associating protein 2 OS=Homo sapiens OX=9606 GN=CLASP2 PE=1 SV=1;sp|O75122|CLAP2_HUMAN CLIP-associating protein 2 OS=Homo sapiens OX=	CLIP-associating protein 2	CLASP2		0.933491	-0.189684		0.427898	-0.108932		0.990778	-0.149308		0.669614	-0.244352		0.0276507	0.0132337		0.295398	-0.115559				29	24	24	25.5	22.5	22.5	138.86	0	323.31	9844600000	173	E3W994;J3KR49;O75122;E7ERI8;E7EW49;O75122-3;A0A0U1RQI6;B3KR06;E7ENG2;O75122-2;H7C5M8;H7C4X8;C9J668;H7C4I5;D6RBU8;H7C4M5	E3W994;J3KR49;O75122;E7ERI8;E7EW49;O75122-3;A0A0U1RQI6	29.0292	28.9411	28.5469	28.3731	28.3636	28.5048	28.1546	28.837	29.5707	29.5422	29.4289	29.3114	28.3729
sp|Q96S66|CLCC1_HUMAN Chloride channel CLIC-like protein 1 OS=Homo sapiens OX=9606 GN=CLCC1 PE=1 SV=1;sp|Q96S66-3|CLCC1_HUMAN Isoform 3 of Chloride channel CLIC-like protein 1 OS=Homo sapiens OX=9606 GN=CLCC1;sp|Q96S66-2|CLCC1_HUMAN Isoform 2 of Chloride c	Chloride channel CLIC-like protein 1	CLCC1		0.471041	0.120716	+	2.4111	0.339803	+	1.36098	0.23026		0.248253	-0.110698	+	2.82768	-0.770439		1.08403	-0.440569				11	11	1	25.4	25.4	3.6	62.022	0	323.31	14995000000	118	Q96S66;Q96S66-3;Q96S66-2;Q5T1P5	Q96S66;Q96S66-3;Q96S66-2	30.1072	29.6658	29.894	30.3891	30.4978	30.5066	30.795	30.8956	29.5162	29.6154	29.608	29.626	30.1145
sp|Q2KHT3|CL16A_HUMAN Protein CLEC16A OS=Homo sapiens OX=9606 GN=CLEC16A PE=1 SV=2	Protein CLEC16A	CLEC16A		0.384061	0.189959		0.380579	-0.162962		0.0229243	0.0134985		NaN	0		NaN	0		NaN	0				8	8	1	7.6	7.6	2.9	117.71	0	22.075	3112400000	29	Q2KHT3	Q2KHT3	26.4678	26.6912	25.3256	26.065	25.8646	26.3335	26.7713	25.1809	27.5388	28.2624	28.0815	27.8025	26.2073
sp|O14967|CLGN_HUMAN Calmegin OS=Homo sapiens OX=9606 GN=CLGN PE=1 SV=1	Calmegin	CLGN		0.145911	0.0438552		0.420062	-0.168097		0.182714	-0.0621207		0.748677	0.369359		0.474449	0.244148		0.890867	0.306753				11	11	11	19.5	19.5	19.5	70.038	0	100.15	8660600000	109	O14967;D6RAZ4;O14967-2	O14967	29.4923	28.8511	28.9787	29.1037	29.4106	28.8756	29.2792	29.3612	29.1004	29.5166	28.9439	29.488	29.8926
sp|O00299|CLIC1_HUMAN Chloride intracellular channel protein 1 OS=Homo sapiens OX=9606 GN=CLIC1 PE=1 SV=4	Chloride intracellular channel protein 1	CLIC1		0.0170201	0.0172396		0.0363368	-0.0384288		0.0133437	-0.0105946		0.100359	0.0755668		0.610302	0.438372		0.375635	0.256969				8	8	8	37.8	37.8	37.8	26.922	0	93.495	7260100000	79	O00299	O00299	28.9932	28.6279	29.668	28.4738	28.3797	29.3128	27.7625	28.8567	27.8686	28.8092	28.3979	28.7494	28.8286
sp|Q14677-2|EPN4_HUMAN Isoform 2 of Clathrin interactor 1 OS=Homo sapiens OX=9606 GN=CLINT1;sp|Q14677|EPN4_HUMAN Clathrin interactor 1 OS=Homo sapiens OX=9606 GN=CLINT1 PE=1 SV=1;sp|Q14677-3|EPN4_HUMAN Isoform 3 of Clathrin interactor 1 OS=Homo sapiens OX=	Clathrin interactor 1	CLINT1		NaN	0		NaN	0		NaN	0	+	1.31574	1.70979	+	1.78202	-1.20427		0.10205	0.25276				7	7	7	16.6	16.6	16.6	68.166	0	11.325	773160000	31	Q14677-2;Q14677;Q14677-3;H0YD52	Q14677-2;Q14677;Q14677-3	26.378	26.4827	24.0384	26.4435	28.5442	28.9422	28.9742	28.5384	26.7391	26.0158	24.1608	26.4358	27.7015
sp|P49759|CLK1_HUMAN Dual specificity protein kinase CLK1 OS=Homo sapiens OX=9606 GN=CLK1 PE=1 SV=2;sp|P49759-3|CLK1_HUMAN Isoform 3 of Dual specificity protein kinase CLK1 OS=Homo sapiens OX=9606 GN=CLK1;tr|B8ZZR0|B8ZZR0_HUMAN Dual-specificity protein kin	Dual specificity protein kinase CLK1	CLK1		0.705828	0.373689		1.13921	0.558809	+	1.37719	0.466249		1.28826	0.323461		1.08102	0.378598	+	1.5633	0.351029				12	12	9	27.3	27.3	18.4	57.29	0	37.919	20346000000	147	P49759;P49759-3;B8ZZR0;A0A087WVK0;F8WBF5	P49759;P49759-3;B8ZZR0;A0A087WVK0	29.9137	30.1162	30.3139	30.0085	30.1947	30.2058	30.1496	29.5815	29.787	30.0136	30.4153	30.0856	30.3076
sp|P49761-1|CLK3_HUMAN Isoform 1 of Dual specificity protein kinase CLK3 OS=Homo sapiens OX=9606 GN=CLK3;sp|P49761|CLK3_HUMAN Dual specificity protein kinase CLK3 OS=Homo sapiens OX=9606 GN=CLK3 PE=1 SV=3;sp|P49761-3|CLK3_HUMAN Isoform 3 of Dual specificit	Dual specificity protein kinase CLK3	CLK3		0.108174	-0.0463176		0.443237	-0.145266		0.374123	-0.0957918		0.870213	-0.138001		0.0785649	-0.0402064		0.297277	-0.0891037		435;449	9	23	23	23	46.7	46.7	46.7	58.588	0	183.68	57119000000	332	P49761-1;P49761;P49761-3;H3BQG1;H3BUL5;H3BVF8;H3BNQ5;H3BRW2;H3BRE4;H3BRT8;H3BQR7;H3BV35;H3BRK0;P49761-2;H3BNC8	P49761-1;P49761;P49761-3;H3BQG1	31.9408	31.9905	32.0464	31.8819	32.2947	31.6472	31.5477	31.9789	31.9198	31.8574	31.8197	32.0481	31.6359
sp|Q9HAZ1|CLK4_HUMAN Dual specificity protein kinase CLK4 OS=Homo sapiens OX=9606 GN=CLK4 PE=1 SV=1;tr|B7ZL31|B7ZL31_HUMAN CLK4 protein OS=Homo sapiens OX=9606 GN=CLK4 PE=1 SV=1;tr|A0A087WX74|A0A087WX74_HUMAN Dual-specificity protein kinase CLK4 OS=Homo sa	Dual specificity protein kinase CLK4	CLK4		0.524249	0.263148		0.43559	0.179898		0.620184	0.221523		0.0378257	-0.0429988		1.25672	2.27868		0.586727	1.11784				10	7	7	20.6	14.6	14.6	57.491	0	10.273	11223000000	97	Q9HAZ1;B7ZL31;A0A087WX74;E7ES88	Q9HAZ1;B7ZL31;A0A087WX74	30.4473	30.8093	29.2599	30.5279	30.0409	29.0128	26.4398	26.2641	28.6907	28.9649	28.9459	29.2892	30.3607
sp|O96005|CLPT1_HUMAN Cleft lip and palate transmembrane protein 1 OS=Homo sapiens OX=9606 GN=CLPTM1 PE=1 SV=1;sp|O96005-4|CLPT1_HUMAN Isoform 3 of Cleft lip and palate transmembrane protein 1 OS=Homo sapiens OX=9606 GN=CLPTM1;sp|O96005-3|CLPT1_HUMAN Isofo	Cleft lip and palate transmembrane protein 1	CLPTM1		1.04732	0.229544		0.53942	0.207662		0.95237	0.218603		0.617751	0.307742		0.956453	0.43733	+	1.30696	0.372536				10	10	10	14.2	14.2	14.2	76.096	0	19.504	23136000000	88	O96005;O96005-4;O96005-3;K7EQQ1;K7EJ16;K7ERL5	O96005;O96005-4;O96005-3;K7EQQ1	30.7899	30.8986	30.8064	30.5896	30.5435	30.7941	30.6034	30.6251	30.6222	30.1696	29.9351	30.4011	31.3712
sp|Q96KA5|CLP1L_HUMAN Cleft lip and palate transmembrane protein 1-like protein OS=Homo sapiens OX=9606 GN=CLPTM1L PE=1 SV=1;sp|Q96KA5-2|CLP1L_HUMAN Isoform 2 of Cleft lip and palate transmembrane protein 1-like protein OS=Homo sapiens OX=9606 GN=CLPTM1L;t	Cleft lip and palate transmembrane protein 1-like protein	CLPTM1L		0.183673	-0.0550518		0.868971	-0.288049		0.620055	-0.171551		0.19491	-0.100109		0.20414	-0.11943		0.241518	-0.109769		179		14	14	14	22.5	22.5	22.5	62.228	0	65.7	24467000000	189	Q96KA5;Q96KA5-2;G5E9Z2	Q96KA5;Q96KA5-2;G5E9Z2	31.2146	30.7466	30.8046	30.4427	30.934	30.3763	30.6793	31.2961	30.9061	31.3452	30.7372	31.203	30.9808
tr|A0A087WVQ6|A0A087WVQ6_HUMAN Clathrin heavy chain OS=Homo sapiens OX=9606 GN=CLTC PE=1 SV=1;sp|Q00610-2|CLH1_HUMAN Isoform 2 of Clathrin heavy chain 1 OS=Homo sapiens OX=9606 GN=CLTC;sp|Q00610|CLH1_HUMAN Clathrin heavy chain 1 OS=Homo sapiens OX=9606 GN=	Clathrin heavy chain;Clathrin heavy chain 1	CLTC		0.306111	0.0689163		0.528383	-0.175002		0.163819	-0.0530429		0.0900529	-0.0562849		0.091319	-0.057251		0.125185	-0.0567679		55;73;185;1142;1542		79	79	66	42.1	42.1	34.7	192.06	0	323.31	641550000000	1313	A0A087WVQ6;Q00610-2;Q00610;J3KS13;K7EJJ5;J3KSQ2;J3KRF5;J3QL20;F5H5N6;A0A087WV74	A0A087WVQ6;Q00610-2;Q00610	34.8397	34.8843	34.4798	34.42	34.8264	34.5002	34.4011	34.8999	35.2904	35.8484	35.7079	35.8383	34.9163
sp|P10909-4|CLUS_HUMAN Isoform 4 of Clusterin OS=Homo sapiens OX=9606 GN=CLU;sp|P10909-6|CLUS_HUMAN Isoform 6 of Clusterin OS=Homo sapiens OX=9606 GN=CLU;sp|P10909|CLUS_HUMAN Clusterin OS=Homo sapiens OX=9606 GN=CLU PE=1 SV=1;sp|P10909-5|CLUS_HUMAN Isoform	Clusterin;Clusterin beta chain;Clusterin alpha chain	CLU		0.460066	-0.24156		0.718105	-0.138053		0.548246	-0.189806		1.15547	1.23399		0.772695	1.05654		1.09681	1.14526				7	7	7	20.9	20.9	20.9	48.803	0	41.053	5182300000	54	P10909-4;P10909-6;P10909;P10909-5;P10909-2;E5RG36;E5RGB0;E5RH61;E5RJZ5;E7ERK6;E7ETB4;H0YLK8;H0YAS8;P10909-3;H0YC35	P10909-4;P10909-6;P10909;P10909-5;P10909-2;E5RG36;E5RGB0;E5RH61;E5RJZ5;E7ERK6;E7ETB4;H0YLK8	28.1228	27.6065	26.4132	25.6904	28.2649	25.6683	26.3298	28.2796	28.3858	28.7008	28.4731	28.5257	28.3056
tr|I3L2B0|I3L2B0_HUMAN Clustered mitochondria protein homolog OS=Homo sapiens OX=9606 GN=CLUH PE=1 SV=3;tr|A0A494C0R8|A0A494C0R8_HUMAN Clustered mitochondria protein homolog OS=Homo sapiens OX=9606 GN=CLUH PE=1 SV=1;tr|K7EIG1|K7EIG1_HUMAN Clustered mitocho		CLUH		0.56073	0.120113		0.881481	0.163929		0.879626	0.142021		0.285212	0.0992656		0.223731	0.0768952		0.304089	0.0880804				36	36	4	33.2	33.2	3.4	144.67	0	323.31	60979000000	378	I3L2B0;A0A494C0R8;K7EIG1;I3L4B5;I3L318;I3L3A3;I3L350	I3L2B0;A0A494C0R8;K7EIG1	31.2924	31.124	31.6321	31.6131	31.1098	31.4547	31.6511	31.5353	32.0588	31.8884	32.1856	31.8392	31.5719
sp|Q9NX76|CKLF6_HUMAN CKLF-like MARVEL transmembrane domain-containing protein 6 OS=Homo sapiens OX=9606 GN=CMTM6 PE=1 SV=1	CKLF-like MARVEL transmembrane domain-containing protein 6	CMTM6		0.902187	0.373771		0.0581342	0.0348244		0.444052	0.204298		0.453465	0.442333		1.02554	0.853204		1.05094	0.647768				3	3	3	19.7	19.7	19.7	20.419	0	6.7621	832710000	16	Q9NX76	Q9NX76	26.8206	25.8522	25.9166	26.3266	26.3815	25.8672	25.4982	25.5255	25.7067	26.5003	26.0449	26.5036	27.7829
sp|Q8N1G2|CMTR1_HUMAN Cap-specific mRNA (nucleoside-2-O-)-methyltransferase 1 OS=Homo sapiens OX=9606 GN=CMTR1 PE=1 SV=1	Cap-specific mRNA (nucleoside-2-O-)-methyltransferase 1	CMTR1		1.21021	-0.428725		0.517399	-0.162163		1.06025	-0.295444		NaN	0		NaN	0		NaN	0				14	14	14	20.1	20.1	20.1	95.32	0	16.063	7736400000	60	Q8N1G2;Q5T7F5;H0Y4T0;H0YCQ1	Q8N1G2	27.3013	26.568	24.2594	26.1487	24.483	25.9794	26.3068	26.4585	29.34	29.3163	29.5759	29.1678	25.7239
sp|Q8IYT2|CMTR2_HUMAN Cap-specific mRNA (nucleoside-2-O-)-methyltransferase 2 OS=Homo sapiens OX=9606 GN=CMTR2 PE=1 SV=2	Cap-specific mRNA (nucleoside-2-O-)-methyltransferase 2	CMTR2		0.10376	0.0637808		0.146521	-0.092782		0.0254985	-0.0145006		0.123164	0.35842		0.00136099	0.00414085		0.0787755	0.18128				11	11	11	13.1	13.1	13.1	88.119	0	15.675	6748500000	84	Q8IYT2;H3BNZ8;H3BS00;H3BR19;H3BTZ7	Q8IYT2	28.4815	24.9382	26.7253	27.1149	26.7191	25.9475	28.8446	27.1659	28.5253	29.3775	29.0979	29.0471	25.8652
sp|A5YKK6|CNOT1_HUMAN CCR4-NOT transcription complex subunit 1 OS=Homo sapiens OX=9606 GN=CNOT1 PE=1 SV=2;sp|A5YKK6-4|CNOT1_HUMAN Isoform 4 of CCR4-NOT transcription complex subunit 1 OS=Homo sapiens OX=9606 GN=CNOT1	CCR4-NOT transcription complex subunit 1	CNOT1		0.508071	0.117044		0.0378976	0.0190792		0.212954	0.0680618		0.00770999	0.00535107		1.12735	0.351534		0.403318	0.178442		1111;1136;1599		81	81	3	35.6	35.6	1.9	266.94	0	323.31	210710000000	920	A5YKK6;A5YKK6-4;H3BVC9;H3BNB1;H3BR89;H3BTH2;H3BMH0;H3BT18;H3BU44	A5YKK6;A5YKK6-4	32.881	32.6011	33.4637	33.3968	32.4881	32.6884	33.083	32.6983	33.4502	33.9228	34.2159	33.8524	32.9018
sp|Q9UKZ1|CNO11_HUMAN CCR4-NOT transcription complex subunit 11 OS=Homo sapiens OX=9606 GN=CNOT11 PE=1 SV=1	CCR4-NOT transcription complex subunit 11	CNOT11		0.139343	-0.0360866		0.168612	-0.0683169		0.18683	-0.0522017		0.168925	0.550491		0.655511	1.40053		0.51949	0.975513				3	3	3	11.2	11.2	11.2	55.215	0	27.418	7961400000	57	Q9UKZ1;H7C0C7	Q9UKZ1	26.4396	29.2023	25.7172	26.207	25.2286	26.2904	26.1748	26.4722	28.8771	29.3444	29.2641	29.5094	29.1774
sp|Q9UIV1|CNOT7_HUMAN CCR4-NOT transcription complex subunit 7 OS=Homo sapiens OX=9606 GN=CNOT7 PE=1 SV=3;sp|Q9UIV1-2|CNOT7_HUMAN Isoform 2 of CCR4-NOT transcription complex subunit 7 OS=Homo sapiens OX=9606 GN=CNOT7	CCR4-NOT transcription complex subunit 7	CNOT7		0.0220596	0.0123987		0.172356	-0.131692		0.10135	-0.0596466		NaN	0		NaN	0		NaN	0				4	4	4	24.6	24.6	24.6	32.745	0	16.744	4101500000	40	Q9UIV1;Q9UIV1-2;E5RGH2;H0YAV9	Q9UIV1;Q9UIV1-2	26.2083	25.2048	26.8634	25.9625	25.7181	26.4326	25.3401	26.966	27.772	28.5643	28.7963	28.9348	27.3435
sp|P09543-2|CN37_HUMAN Isoform CNPI of 2,3-cyclic-nucleotide 3-phosphodiesterase OS=Homo sapiens OX=9606 GN=CNP;sp|P09543|CN37_HUMAN 2,3-cyclic-nucleotide 3-phosphodiesterase OS=Homo sapiens OX=9606 GN=CNP PE=1 SV=2	2,3-cyclic-nucleotide 3-phosphodiesterase	CNP		0.386098	-0.660567		0.0836619	-0.212667		0.296815	-0.436617		NaN	0		NaN	0		NaN	0				7	7	7	19.5	19.5	19.5	45.098	0	4.4936	2287500000	37	P09543-2;P09543;K7ERC4;K7EN66;C9K0L8;K7ERZ0	P09543-2;P09543	25.1558	26.477	25.8101	25.3644	26.4085	26.6551	25.8396	26.072	25.6287	27.9534	27.8006	27.5468	26.0939
sp|Q9GZY4|COA1_HUMAN Cytochrome c oxidase assembly factor 1 homolog OS=Homo sapiens OX=9606 GN=COA1 PE=1 SV=1;tr|C9JA07|C9JA07_HUMAN Cytochrome c oxidase assembly factor 1 homolog (Fragment) OS=Homo sapiens OX=9606 GN=COA1 PE=1 SV=1	Cytochrome c oxidase assembly factor 1 homolog	COA1		0.750458	-0.171068		0.590825	-0.134301		1.00593	-0.152684		NaN	0		0.148328	-0.277769		0.123038	0.181134				5	5	5	49.3	49.3	49.3	16.694	0	14.066	3826400000	39	Q9GZY4;C9JA07;C9J6J1	Q9GZY4;C9JA07	25.3332	25.1145	26.1312	25.6254	24.8529	26.3819	26.5047	28.1361	28.4483	28.324	28.197	28.2642	26.4361
tr|A0A087WVI0|A0A087WVI0_HUMAN Conserved oligomeric Golgi complex subunit 1 OS=Homo sapiens OX=9606 GN=COG1 PE=1 SV=1;tr|E9PBL8|E9PBL8_HUMAN Conserved oligomeric Golgi complex subunit 1 (Fragment) OS=Homo sapiens OX=9606 GN=COG1 PE=1 SV=2;sp|Q8WTW3|COG1_HU	Conserved oligomeric Golgi complex subunit 1	COG1		0.53468	-0.312615		0.966957	-0.444335		1.01862	-0.378475		NaN	0		NaN	0		NaN	0				5	5	5	9.4	9.4	9.4	104.79	0	13.255	1365700000	18	A0A087WVI0;E9PBL8;Q8WTW3;J3QKY9;J3QLT5;J3KSY3;J3KRP4	A0A087WVI0;E9PBL8;Q8WTW3	27.6267	26.921	26.8884	26.7753	26.7385	26.1315	26.4239	25.3694	26.8779	27.1318	26.87	27.4387	25.5359
sp|P83436|COG7_HUMAN Conserved oligomeric Golgi complex subunit 7 OS=Homo sapiens OX=9606 GN=COG7 PE=1 SV=1	Conserved oligomeric Golgi complex subunit 7	COG7		0.904782	-0.847014		0.974445	-0.911885	+	1.62534	-0.879449		NaN	0		NaN	0		NaN	0				7	7	7	11.7	11.7	11.7	86.343	0	9.1011	2088500000	28	P83436	P83436	26.7922	26.4525	25.4684	26.2212	26.924	26.3818	27.099	26.4991	27.7441	28.1304	27.5192	27.8555	25.5244
sp|Q8NBJ5|GT251_HUMAN Procollagen galactosyltransferase 1 OS=Homo sapiens OX=9606 GN=COLGALT1 PE=1 SV=1	Procollagen galactosyltransferase 1	COLGALT1		0.588336	-0.235269		1.02022	-0.399857		0.954581	-0.317563		0.154981	0.337493		0.256808	-0.390973		0.0138878	-0.0267398				5	5	5	9.3	9.3	9.3	71.635	0	9.9482	1963500000	30	Q8NBJ5	Q8NBJ5	28.2562	25.6925	25.8022	25.0667	27.8805	26.7673	27.2508	25.8329	27.1047	27.1045	27.1547	27.8504	26.9472
sp|P21964-2|COMT_HUMAN Isoform Soluble of Catechol O-methyltransferase OS=Homo sapiens OX=9606 GN=COMT;sp|P21964|COMT_HUMAN Catechol O-methyltransferase OS=Homo sapiens OX=9606 GN=COMT PE=1 SV=2;tr|E7EMS6|E7EMS6_HUMAN Catechol O-methyltransferase (Fragment	Catechol O-methyltransferase	COMT		0.528039	0.155676		0.0503619	-0.0198603		0.201833	0.067908		0.501061	0.110909		0.458656	0.078805		0.592717	0.0948567		137		14	14	14	43.9	43.9	43.9	24.449	0	125.71	68591000000	180	P21964-2;P21964;E7EMS6;E7EUU8;H7BZ45;F8WBW9	P21964-2;P21964;E7EMS6;E7EUU8;H7BZ45	31.4065	31.776	31.4074	31.5155	31.538	31.591	31.6906	31.4143	32.0209	32.2374	32.6368	32.4337	31.6903
sp|P53621|COPA_HUMAN Coatomer subunit alpha OS=Homo sapiens OX=9606 GN=COPA PE=1 SV=2;sp|P53621-2|COPA_HUMAN Isoform 2 of Coatomer subunit alpha OS=Homo sapiens OX=9606 GN=COPA;tr|A0A3B3IT15|A0A3B3IT15_HUMAN Coatomer subunit alpha OS=Homo sapiens OX=9606 G	Coatomer subunit alpha;Xenin;Proxenin	COPA		0.0998009	0.0151682	+	1.43979	-0.104295		0.368856	-0.0445633		0.0530296	0.0158768		0.278987	-0.0483236		0.0734294	-0.0162234				59	59	25	36.7	36.7	15	138.34	0	323.31	151740000000	751	P53621;P53621-2;A0A3B3IT15;A0A3B3IS84;A0A3B3ISC6;A0A3B3IU89;A0A3B3ISK1;A0A3B3ITI7	P53621;P53621-2;A0A3B3IT15;A0A3B3IS84;A0A3B3ISC6;A0A3B3IU89;A0A3B3ISK1	32.7081	32.5442	32.8227	32.9833	32.7283	32.7727	32.9635	32.8505	33.5247	33.483	33.5655	33.6293	32.7453
sp|P53618|COPB_HUMAN Coatomer subunit beta OS=Homo sapiens OX=9606 GN=COPB1 PE=1 SV=3	Coatomer subunit beta	COPB1		1.16846	0.318075		0.0496387	-0.0340672		0.309481	0.142004		0.35172	0.188021		0.781693	0.342947		0.824193	0.265484		518;674;859;936		49	49	49	42.3	42.3	42.3	107.14	0	323.31	302700000000	742	P53618;E9PP73;E9PP63;E9PKQ1	P53618	33.3594	33.4654	32.9636	33.1036	33.1187	32.8837	32.9861	33.2837	33.9478	34.8153	34.6967	34.8745	33.7364
sp|P35606|COPB2_HUMAN Coatomer subunit beta OS=Homo sapiens OX=9606 GN=COPB2 PE=1 SV=2;sp|P35606-2|COPB2_HUMAN Isoform 2 of Coatomer subunit beta OS=Homo sapiens OX=9606 GN=COPB2	Coatomer subunit beta	COPB2		0.347051	-0.139197		0.991856	-0.431405		0.781654	-0.285301		0.0222224	0.0720992		0.0159722	0.0493388		0.0232529	0.060719		306;308	859	12	12	12	20.3	20.3	20.3	102.49	0	33.173	6701900000	73	P35606;P35606-2;D6R997;D6RBZ7;D6RCL6;D6RBG7;D6RBT6;H0YAC7;H0Y938	P35606;P35606-2	28.3828	25.2962	28.8832	28.7889	26.4485	29.0834	26.5954	29.3148	28.496	29.3898	29.1845	29.0956	26.7519
sp|Q9Y678|COPG1_HUMAN Coatomer subunit gamma-1 OS=Homo sapiens OX=9606 GN=COPG1 PE=1 SV=1	Coatomer subunit gamma-1	COPG1		0.130568	0.0195308		0.628967	-0.250023		0.343854	-0.115246		0.590538	0.407831		0.119033	-0.0934935		0.234842	0.157169				22	22	22	27.2	27.2	27.2	97.717	0	96.035	25057000000	200	Q9Y678;H0Y8X7;D6RG17;Q9UBF2-2;Q9UBF2	Q9Y678	29.8748	30.0859	29.1783	29.4376	30.1852	29.7202	30.4053	30.2712	30.4804	31.2981	31.195	31.0299	30.5511
sp|Q9UNS2-2|CSN3_HUMAN Isoform 2 of COP9 signalosome complex subunit 3 OS=Homo sapiens OX=9606 GN=COPS3;sp|Q9UNS2|CSN3_HUMAN COP9 signalosome complex subunit 3 OS=Homo sapiens OX=9606 GN=COPS3 PE=1 SV=3;tr|H7C3P9|H7C3P9_HUMAN COP9 signalosome complex subun	COP9 signalosome complex subunit 3	COPS3		0.211913	0.0629964	+	2.17372	-0.327364		0.451587	-0.132184		0.0612783	-0.193944		0.169274	0.700614		0.0781845	0.253335		388		15	15	15	37.2	37.2	37.2	45.726	0	323.31	23588000000	149	Q9UNS2-2;Q9UNS2;H7C3P9;K7ES36;C9JLV5;K7ELN6	Q9UNS2-2;Q9UNS2;H7C3P9	30.1512	29.9676	27.5844	28.052	30.2327	26.1693	25.387	30.388	30.9567	31.133	31.0943	31.1124	30.1017
tr|F8VVA7|F8VVA7_HUMAN Coatomer subunit zeta OS=Homo sapiens OX=9606 GN=COPZ1 PE=1 SV=1;sp|P61923|COPZ1_HUMAN Coatomer subunit zeta-1 OS=Homo sapiens OX=9606 GN=COPZ1 PE=1 SV=1;sp|P61923-4|COPZ1_HUMAN Isoform 4 of Coatomer subunit zeta-1 OS=Homo sapiens OX	Coatomer subunit zeta-1	COPZ1		0.676239	0.178484		0.202706	0.0695753		0.627482	0.12403		0.000982635	0.00111675		0.115293	0.140795		0.0738327	0.070956				8	8	8	37.4	37.4	37.4	22.34	0	141.65	79692000000	162	F8VVA7;P61923;P61923-4;F8W651;P61923-5;F8VXB1;F8VUC5;F8W156;F8VYZ4;F8VXR1;F8VYK5;P61923-2;P61923-3	F8VVA7;P61923;P61923-4;F8W651;P61923-5;F8VXB1;F8VUC5;F8W156;F8VYZ4;F8VXR1	32.217	32.4572	31.4171	31.5484	32.2299	31.1609	31.164	32.5261	32.6306	32.4748	32.3887	32.3869	32.3953
sp|Q9ULV4|COR1C_HUMAN Coronin-1C OS=Homo sapiens OX=9606 GN=CORO1C PE=1 SV=1;sp|Q9ULV4-2|COR1C_HUMAN Isoform 2 of Coronin-1C OS=Homo sapiens OX=9606 GN=CORO1C;sp|Q9ULV4-3|COR1C_HUMAN Isoform 3 of Coronin-1C OS=Homo sapiens OX=9606 GN=CORO1C;tr|B4E3S0|B4E3S	Coronin-1C;Coronin	CORO1C		0.419641	0.240685		0.12321	-0.0987606		0.113984	0.0709622		NaN	0		NaN	0		NaN	0				6	6	6	16.7	16.7	16.7	53.248	0	5.7521	1244400000	18	Q9ULV4;Q9ULV4-2;Q9ULV4-3;B4E3S0;H0YHL7;F8VV53;F8W1H8;F8VUX3;F8VSA4;F8VRE9;F8VTT6;F8VVB7	Q9ULV4;Q9ULV4-2;Q9ULV4-3;B4E3S0;H0YHL7	27.4958	26.168	25.7161	26.6462	26.3809	25.6242	26.844	26.8847	26.7158	27.4607	26.5547	26.8503	25.2415
tr|B7ZL88|B7ZL88_HUMAN COX18 protein OS=Homo sapiens OX=9606 GN=COX18 PE=1 SV=1;sp|Q8N8Q8|COX18_HUMAN Cytochrome c oxidase assembly protein COX18, mitochondrial OS=Homo sapiens OX=9606 GN=COX18 PE=1 SV=1	Mitochondrial inner membrane protein COX18	COX18		0.681561	-0.35649		1.09208	-0.42536		1.26178	-0.390925		NaN	0	+	2.03809	-1.6207	+	1.78155	-1.13129				5	5	5	18	18	18	37.133	0	9.434	4730300000	49	B7ZL88;Q8N8Q8;Q8N8Q8-2;Q8N8Q8-3;Q8N8Q8-4	B7ZL88;Q8N8Q8	26.1419	26.1133	26.2172	26.0827	26.7206	27.493	26.2312	28.0256	28.6482	28.6752	28.8861	28.998	25.6244
sp|P13073|COX41_HUMAN Cytochrome c oxidase subunit 4 isoform 1, mitochondrial OS=Homo sapiens OX=9606 GN=COX4I1 PE=1 SV=1;tr|H3BN72|H3BN72_HUMAN Cytochrome c oxidase subunit 4 isoform 1, mitochondrial OS=Homo sapiens OX=9606 GN=COX4I1 PE=1 SV=1;tr|H3BNV9|H	Cytochrome c oxidase subunit 4 isoform 1, mitochondrial	COX4I1		1.08852	-0.301246		0.697059	-0.183079		1.25959	-0.242162		0.229628	-0.20211		0.0260493	0.0249801		0.118043	-0.0885651		39		14	14	14	46.7	46.7	46.7	19.576	0	40.903	49729000000	139	P13073;H3BN72;H3BNV9;Q86WV2;H3BPG0;H3BNI5	P13073;H3BN72;H3BNV9;Q86WV2;H3BPG0	31.505	31.3111	30.694	30.4346	30.9984	30.5092	30.3019	31.2268	31.7943	32.0191	32.0797	32.0751	31.0517
sp|O75976|CBPD_HUMAN Carboxypeptidase D OS=Homo sapiens OX=9606 GN=CPD PE=1 SV=2;sp|O75976-2|CBPD_HUMAN Isoform 2 of Carboxypeptidase D OS=Homo sapiens OX=9606 GN=CPD	Carboxypeptidase D	CPD		0.406198	-0.132152		0.328803	-0.135082		0.43701	-0.133617		0.420372	0.0913897		0.118292	-0.0440259		0.0774195	0.0236819		138		16	16	16	15.8	15.8	15.8	152.93	0	78.078	32263000000	208	O75976;O75976-2;J3QRJ9	O75976;O75976-2	30.8479	30.5283	30.6104	30.7879	30.5299	31.0001	31.0649	30.7213	31.0143	30.6045	30.9739	31.3556	30.6899
sp|Q17RY0|CPEB4_HUMAN Cytoplasmic polyadenylation element-binding protein 4 OS=Homo sapiens OX=9606 GN=CPEB4 PE=1 SV=1;sp|Q17RY0-2|CPEB4_HUMAN Isoform 2 of Cytoplasmic polyadenylation element-binding protein 4 OS=Homo sapiens OX=9606 GN=CPEB4;tr|B7ZLQ8|B7Z	Cytoplasmic polyadenylation element-binding protein 4	CPEB4		0.200802	-0.0893736		0.219301	0.0987325		0.0109907	0.00467944		0.553402	0.164777		1.11229	0.465636		1.01636	0.315207				15	15	15	26.9	26.9	26.9	80.151	0	50.331	13105000000	167	Q17RY0;Q17RY0-2;B7ZLQ8;E5RJM0;Q17RY0-3;E5RFP2;A0A590UJI5;Q7Z5Q1-9;Q7Z5Q1-4;A0A5K1VW93;A0A5K1VW71;A0A5K1VW79;A0A5K1VW61;Q7Z5Q1-6;H0YBG1;Q7Z5Q1-3;Q7Z5Q1;Q7Z5Q1-5;Q8NE35-2;Q8NE35;Q7Z5Q1-7;Q7Z5Q1-8;H0Y9D9;A0A590UJN2	Q17RY0;Q17RY0-2;B7ZLQ8;E5RJM0;Q17RY0-3;E5RFP2;A0A590UJI5	30.5831	30.4385	30.544	30.3558	30.3762	29.9852	29.7921	30.5644	29.602	29.2935	29.1335	29.4586	30.8354
sp|P14384|CBPM_HUMAN Carboxypeptidase M OS=Homo sapiens OX=9606 GN=CPM PE=1 SV=2;tr|F8W111|F8W111_HUMAN Carboxypeptidase M (Fragment) OS=Homo sapiens OX=9606 GN=CPM PE=1 SV=1	Carboxypeptidase M	CPM		0.374385	-0.357275		0.689795	-0.653709		0.755536	-0.505492		0.388152	-0.203866		0.831099	1.73344		0.387826	0.764787		236		14	14	14	27.8	27.8	27.8	50.513	0	45.126	21141000000	125	P14384;F8W111;F8VVI6;H0YHN7;F8VR29;F8VU13	P14384;F8W111	29.554	29.8137	29.5958	28.8838	29.2646	25.5222	25.9483	29.363	30.258	31.3926	30.4372	31.2379	28.9386
sp|P31327|CPSM_HUMAN Carbamoyl-phosphate synthase [ammonia], mitochondrial OS=Homo sapiens OX=9606 GN=CPS1 PE=1 SV=2;sp|P31327-3|CPSM_HUMAN Isoform 3 of Carbamoyl-phosphate synthase [ammonia], mitochondrial OS=Homo sapiens OX=9606 GN=CPS1;sp|P31327-2|CPSM_	Carbamoyl-phosphate synthase [ammonia], mitochondrial	CPS1		0.469499	-0.141039		0.64608	-0.291149		0.646452	-0.216094		0.215964	-0.0731668		0.639117	-0.244919		0.490572	-0.159043		56;179;254;311;313;462;542;616;799;862;899;1076;1178;1209		92	92	91	59.9	59.9	59.4	164.94	0	323.31	344840000000	1558	P31327;P31327-3;P31327-2;Q5R211;E7EWJ3;C9JTA4	P31327;P31327-3;P31327-2	34.6385	34.7072	34.5124	34.1818	34.7264	34.7598	34.214	35.0266	33.9482	34.7287	34.4149	34.8427	34.361
sp|Q9UKF6|CPSF3_HUMAN Cleavage and polyadenylation specificity factor subunit 3 OS=Homo sapiens OX=9606 GN=CPSF3 PE=1 SV=1;tr|G5E9W3|G5E9W3_HUMAN Cleavage and polyadenylation specific factor 3, 73kDa, isoform CRA_b OS=Homo sapiens OX=9606 GN=CPSF3 PE=1 SV=	Cleavage and polyadenylation specificity factor subunit 3	CPSF3		0.426148	-0.0796752		1.02627	-0.158324		0.986541	-0.118999		0.210696	-0.066864		0.780021	-0.15767		0.507918	-0.112267		467		21	21	21	37.6	37.6	37.6	77.485	0	114.66	34507000000	227	Q9UKF6;G5E9W3;C9JZH6	Q9UKF6;G5E9W3	31.1247	30.9768	31.5099	31.2969	31.0783	31.3267	31.3982	31.4683	31.2452	31.1648	31.0387	31.1255	31.2986
sp|Q5TA45|INT11_HUMAN Integrator complex subunit 11 OS=Homo sapiens OX=9606 GN=INTS11 PE=1 SV=2;sp|Q5TA45-3|INT11_HUMAN Isoform 3 of Integrator complex subunit 11 OS=Homo sapiens OX=9606 GN=INTS11;sp|Q5TA45-5|INT11_HUMAN Isoform 5 of Integrator complex sub	Integrator complex subunit 11	CPSF3L		0.00220666	-0.00125217		0.116942	0.0318651		0.0382719	0.0153065	+	2.03034	1.8775		0.000798295	0.00115538		0.774262	0.939327				8	8	8	14.2	14.2	14.2	67.662	0	14.449	3852500000	38	Q5TA45;Q5TA45-3;Q5TA45-5;Q5TA45-4;Q5TA45-2;A0A087WYI0;C9IYS7;J3QRY6;Q96HV7;C9J979;A0A087WXT8;E9PNS4;H0YE15;E9PMA2;E9PI75;E9PIL7;E9PKA4;E9PJG0;E9PIG1	Q5TA45;Q5TA45-3;Q5TA45-5;Q5TA45-4;Q5TA45-2;A0A087WYI0;C9IYS7;J3QRY6	26.7857	25.5318	26.0135	25.8982	28.1773	27.2942	27.9204	28.3426	28.0376	27.9889	28.323	27.907	28.6376
tr|F5H669|F5H669_HUMAN Cleavage and polyadenylation-specificity factor subunit 7 (Fragment) OS=Homo sapiens OX=9606 GN=CPSF7 PE=1 SV=1;sp|Q8N684-2|CPSF7_HUMAN Isoform 2 of Cleavage and polyadenylation specificity factor subunit 7 OS=Homo sapiens OX=9606 GN	Cleavage and polyadenylation specificity factor subunit 7	CPSF7		0.00245932	-0.000936985		0.601833	0.181017		0.330508	0.0900402		0.259334	0.0487576		0.627001	0.140853		0.487501	0.0948052				17	17	17	40.4	40.4	40.4	41.265	0	247.68	41278000000	225	F5H669;Q8N684-2;Q8N684;Q8N684-3;F5H6M0;F5H047;J3QT54;C9J286;C9J323;C9JM38;F5H5B7;F5H1W4;F5H2K8;F5H6P5;F5H6A8;F5GXA3	F5H669;Q8N684-2;Q8N684;Q8N684-3;F5H6M0;F5H047;J3QT54	31.64	31.5856	31.2953	31.5455	31.579	31.3329	31.1676	31.6185	31.3814	31.016	31.4385	31.4129	31.5497
sp|P50416|CPT1A_HUMAN Carnitine O-palmitoyltransferase 1, liver isoform OS=Homo sapiens OX=9606 GN=CPT1A PE=1 SV=2;sp|P50416-2|CPT1A_HUMAN Isoform 2 of Carnitine O-palmitoyltransferase 1, liver isoform OS=Homo sapiens OX=9606 GN=CPT1A	Carnitine O-palmitoyltransferase 1, liver isoform	CPT1A		0.0995005	0.0367727		0.0234374	0.0136518		0.0611704	0.0252123		0.926935	0.103524		0.315679	0.0389318		0.868819	0.071228		202;311;328;436;619;758		54	54	54	52.3	52.3	52.3	88.367	0	323.31	576690000000	972	P50416;P50416-2;H3BMD2;H3BP22;H3BUV7;H3BUJ0;Q92523-4;Q92523-3;Q92523	P50416;P50416-2	35.0544	35.1968	35.1105	35.1213	35.1577	35.2001	35.2311	35.1525	34.9219	35.4092	35.6157	35.7041	35.2131
sp|Q02930|CREB5_HUMAN Cyclic AMP-responsive element-binding protein 5 OS=Homo sapiens OX=9606 GN=CREB5 PE=1 SV=3;sp|Q02930-2|CREB5_HUMAN Isoform 2 of Cyclic AMP-responsive element-binding protein 5 OS=Homo sapiens OX=9606 GN=CREB5;sp|Q02930-3|CREB5_HUMAN I	Cyclic AMP-responsive element-binding protein 5	CREB5		0.947817	-0.685231		1.17357	-0.773331	+	1.52741	-0.729281		0.246818	-0.12508		0.229974	0.0775051		0.0520409	-0.0237875	397;405;406	42;54;101;109;175;188;196;198;401;415;423		30	30	19	46.9	46.9	37.6	56.918	0	323.31	124390000000	563	Q02930;Q02930-2;Q02930-3;Q02930-4;H9KVC5;H0YFV2;P15336-2;P15336-4;P17544-2;P17544-4;F5H629;P15336-5;P17544;P15336-8;P15336;P17544-3;K7ELQ4;P15336-6;B8ZZU6;P17544-6	Q02930;Q02930-2;Q02930-3;Q02930-4	32.8023	32.5637	31.9533	32.2599	32.4217	31.9604	32.2709	32.1159	33.1435	33.5577	32.7473	33.7042	32.4319
sp|Q92793-2|CBP_HUMAN Isoform 2 of CREB-binding protein OS=Homo sapiens OX=9606 GN=CREBBP;sp|Q92793|CBP_HUMAN CREB-binding protein OS=Homo sapiens OX=9606 GN=CREBBP PE=1 SV=3;tr|I3L466|I3L466_HUMAN CREB-binding protein (Fragment) OS=Homo sapiens OX=9606 GN	CREB-binding protein	CREBBP		0.636327	0.279336		0.728941	0.277848		0.888429	0.278592		NaN	0		NaN	0		NaN	0				4	4	2	2.3	2.3	1.2	260.99	0	4.2052	1287900000	13	Q92793-2;Q92793;I3L466;I3L3I5	Q92793-2;Q92793;I3L466	24.6867	26.2198	26.769	27.2928	25.8956	26.4137	25.678	26.0072	26.9594	26.4741	26.6436	26.3117	26.599
sp|O75390|CISY_HUMAN Citrate synthase, mitochondrial OS=Homo sapiens OX=9606 GN=CS PE=1 SV=2;tr|B4DJV2|B4DJV2_HUMAN Citrate synthase OS=Homo sapiens OX=9606 GN=CS PE=1 SV=1;tr|A0A0C4DGI3|A0A0C4DGI3_HUMAN Citrate synthase OS=Homo sapiens OX=9606 GN=CS PE=1	Citrate synthase, mitochondrial;Citrate synthase	CS		0.156235	-0.0362124		0.254071	-0.114743		0.242164	-0.0754776		0.29016	0.137326		0.183302	-0.0848761		0.063477	0.0262251				15	15	15	33.3	33.3	33.3	51.712	0	53.38	28972000000	160	O75390;B4DJV2;A0A0C4DGI3;H0YH82;F8W4S1;F8VTT8;F8VPF9;F8W1S4;F8VPA1;F8W642;H0YIC4;F8VX68;F8VRP1;F8VX07;F8VZK9;F8VRI6;F8VWQ5;F8VR34;F8VU34;F8W0J2;F8W031;F8VP03	O75390;B4DJV2;A0A0C4DGI3	31.0174	31.3436	30.9911	30.9352	31.2246	31.3727	31.3803	31.1985	30.3703	30.8037	30.9616	31.1617	30.9459
tr|E9PLT0|E9PLT0_HUMAN Cold shock domain-containing protein E1 OS=Homo sapiens OX=9606 GN=CSDE1 PE=1 SV=1;sp|O75534-2|CSDE1_HUMAN Isoform 2 of Cold shock domain-containing protein E1 OS=Homo sapiens OX=9606 GN=CSDE1;sp|O75534|CSDE1_HUMAN Cold shock domain-	Cold shock domain-containing protein E1	CSDE1		0.431822	0.336271		0.072153	0.0552897		0.333973	0.19578		NaN	0		0.801317	-1.10197		0.293292	-0.418832		653		9	9	9	14.5	14.5	14.5	74.583	0	10.308	4033100000	35	E9PLT0;O75534-2;O75534;O75534-3;O75534-4	E9PLT0;O75534-2;O75534;O75534-3;O75534-4	26.0837	26.542	26.4921	25.5495	27.2365	28.1195	27.3081	27.4683	28.4293	28.681	28.5056	28.1346	26.2243
sp|P55060|XPO2_HUMAN Exportin-2 OS=Homo sapiens OX=9606 GN=CSE1L PE=1 SV=3;sp|P55060-3|XPO2_HUMAN Isoform 3 of Exportin-2 OS=Homo sapiens OX=9606 GN=CSE1L;sp|P55060-4|XPO2_HUMAN Isoform 4 of Exportin-2 OS=Homo sapiens OX=9606 GN=CSE1L	Exportin-2	CSE1L		0.818161	0.248148		0.431987	0.159242		0.834786	0.203695		0.426547	0.0653687		0.75763	0.201381		0.678826	0.133375		100;352;758;856;857;920		57	57	57	46.1	46.1	46.1	110.42	0	323.31	2034900000000	1256	P55060;P55060-3;P55060-4;P55060-2	P55060;P55060-3;P55060-4	36.3702	36.4864	36.558	36.4057	36.3984	35.9951	36.3194	36.5634	37.1198	37.5643	37.2448	37.0502	36.6791
sp|Q9Y6M4-2|KC1G3_HUMAN Isoform 2 of Casein kinase I isoform gamma-3 OS=Homo sapiens OX=9606 GN=CSNK1G3;sp|Q9Y6M4|KC1G3_HUMAN Casein kinase I isoform gamma-3 OS=Homo sapiens OX=9606 GN=CSNK1G3 PE=1 SV=2;sp|Q9Y6M4-4|KC1G3_HUMAN Isoform 4 of Casein kinase I	Casein kinase I isoform gamma-3;Casein kinase I isoform gamma-2	CSNK1G3;CSNK1G2		0.0812426	-0.0470958		0.673372	-0.326577		0.4686	-0.186836		NaN	0		NaN	0		NaN	0				7	7	3	13.8	13.8	5.3	52.377	0	6.4944	2822800000	36	Q9Y6M4-2;Q9Y6M4;Q9Y6M4-4;Q9Y6M4-3;P78368;Q9Y6M4-5;Q9Y6M4-6;K7ESB6;H0YBN6;A0A087WWF5;A0A087WXD7;A0A087WZK4;A0A0U1RR14;A0A0U1RQK2;A0A087WW97;K7EP38;A0A0U1RQH9	Q9Y6M4-2;Q9Y6M4;Q9Y6M4-4;Q9Y6M4-3;P78368;Q9Y6M4-5;Q9Y6M4-6;K7ESB6	26.9676	26.437	26.1805	26.7446	25.6015	27.2642	26.5555	26.2298	27.8644	28.1724	28.2732	28.5575	25.6821
sp|P68400|CSK21_HUMAN Casein kinase II subunit alpha OS=Homo sapiens OX=9606 GN=CSNK2A1 PE=1 SV=1;sp|Q8NEV1|CSK23_HUMAN Casein kinase II subunit alpha 3 OS=Homo sapiens OX=9606 GN=CSNK2A3 PE=1 SV=2;tr|E7EU96|E7EU96_HUMAN Casein kinase II subunit alpha OS=H	Casein kinase II subunit alpha;Casein kinase II subunit alpha 3	CSNK2A1;CSNK2A3		0.228606	0.0788717		0.0250625	-0.00989628		0.125588	0.0344877		0.842562	-0.208678	+	1.73659	-0.315864	+	1.84555	-0.262271		319		12	12	12	39.1	39.1	39.1	45.143	0	138.6	29591000000	186	P68400;Q8NEV1;E7EU96;A0A2R8YD58;A0A2R8YF43;A0A2R8Y5A0;A0A2R8YFU2;A0A2R8YDP2;A0A2R8Y4H0;A0A2R8Y4D6;A0A2R8YEW1;V9GYA2;A0A2R8YDY7;P68400-2;A0A2R8Y3W6;A0A2R8Y7T1;A0A087WY74;A0A2R8YCK2;A0A2R8YF47;V9GY80;A0A2R8YEL7;A0A2R8Y797;A0A2R8YCC9	P68400;Q8NEV1;E7EU96;A0A2R8YD58;A0A2R8YF43;A0A2R8Y5A0;A0A2R8YFU2;A0A2R8YDP2;A0A2R8Y4H0;A0A2R8Y4D6;A0A2R8YEW1;V9GYA2	31.461	31.3075	31.6403	31.6096	31.604	31.6369	31.586	31.6202	30.8593	31.0596	31.155	31.0172	31.0607
sp|P19784|CSK22_HUMAN Casein kinase II subunit alpha OS=Homo sapiens OX=9606 GN=CSNK2A2 PE=1 SV=1;tr|H3BSA1|H3BSA1_HUMAN Casein kinase II subunit alpha (Fragment) OS=Homo sapiens OX=9606 GN=CSNK2A2 PE=1 SV=2	Casein kinase II subunit alpha	CSNK2A2		0.99451	0.218777		0.327774	0.160867		0.591039	0.189822		0.748422	0.809299		1.21924	1.56034		1.09829	1.18482				12	12	12	36.6	36.6	36.6	41.213	0	13.401	5749900000	78	P19784;H3BSA1;H3BNI9;H3BV19	P19784;H3BSA1	28.5035	28.2438	27.0752	26.2762	26.5605	26.1128	25.7163	28.7049	28.0238	28.7745	28.8322	28.9014	28.3148
sp|Q6UVK1|CSPG4_HUMAN Chondroitin sulfate proteoglycan 4 OS=Homo sapiens OX=9606 GN=CSPG4 PE=1 SV=2	Chondroitin sulfate proteoglycan 4	CSPG4		0.331382	-0.18215		1.24149	-0.345566		0.790864	-0.263858		0.391772	-0.537		0.377235	-0.527369		0.4699	-0.532185				12	12	12	7	7	7	250.53	0	13.6	3675300000	42	Q6UVK1	Q6UVK1	28.1052	26.3666	25.8927	26.1265	25.7819	26.3322	26.2283	28.1101	28.2025	28.5755	28.2358	28.4884	27.0384
sp|P01040|CYTA_HUMAN Cystatin-A OS=Homo sapiens OX=9606 GN=CSTA PE=1 SV=1;tr|C9J0E4|C9J0E4_HUMAN Cystatin-A OS=Homo sapiens OX=9606 GN=CSTA PE=1 SV=1	Cystatin-A;Cystatin-A, N-terminally processed	CSTA		0.155686	-0.153109		0.364792	0.336901		0.0913476	0.0918958		NaN	0		NaN	0		NaN	0				7	7	7	83.7	83.7	83.7	11.006	0	42.352	5073800000	32	P01040;C9J0E4	P01040;C9J0E4	26.4558	26.2451	26.046	25.7193	25.0824	26.0288	26.7	26.6308	28.7996	29.2727	27.9628	27.7533	26.2259
sp|Q5H943|KKLC1_HUMAN Kita-kyushu lung cancer antigen 1 OS=Homo sapiens OX=9606 GN=CT83 PE=1 SV=1	Kita-kyushu lung cancer antigen 1	CT83		NaN	0		NaN	0		NaN	0		0.436264	-0.579598		0.00681182	-0.0157313		0.221913	-0.297665				3	3	3	31	31	31	12.784	0	3.4129	995010000	31	Q5H943	Q5H943	27.7658	27.3836	28.0474	27.8573	27.5779	25.6681	27.9209	27.6317	27.3717	25.7726	26.0793	26.7691	28.2292
sp|Q13363-2|CTBP1_HUMAN Isoform 2 of C-terminal-binding protein 1 OS=Homo sapiens OX=9606 GN=CTBP1;sp|Q13363|CTBP1_HUMAN C-terminal-binding protein 1 OS=Homo sapiens OX=9606 GN=CTBP1 PE=1 SV=2;tr|H0Y8W7|H0Y8W7_HUMAN C-terminal-binding protein 1 (Fragment)	C-terminal-binding protein 1	CTBP1		0.330591	-0.195102		0.17158	-0.108217		0.378686	-0.151659		0.31293	-0.0689173		0.415678	-0.0863514		0.565348	-0.0776343				11	11	7	26.8	26.8	19.1	46.404	0	27.886	14123000000	113	Q13363-2;Q13363;H0Y8W7;D6RAX2;H0Y9M9;E7ESU7;H0Y8U5;E7EPF8;E9PGB1	Q13363-2;Q13363;H0Y8W7;D6RAX2	29.9954	30.0943	30.0026	29.911	29.9314	30.0912	30.0541	29.9963	29.3989	29.7009	29.5134	29.7696	29.6877
tr|A0A2R8Y595|A0A2R8Y595_HUMAN Transcriptional repressor CTCF OS=Homo sapiens OX=9606 GN=CTCF PE=1 SV=1;tr|A0A2R8YFL0|A0A2R8YFL0_HUMAN Transcriptional repressor CTCF OS=Homo sapiens OX=9606 GN=CTCF PE=1 SV=1;sp|P49711|CTCF_HUMAN Transcriptional repressor C	Transcriptional repressor CTCF	CTCF		1.28034	0.319366		0.706517	0.230168	+	1.41732	0.274767		0.201482	-0.606079		0.991253	-1.71868		0.687052	-1.16238		249		8	8	8	15.5	15.5	15.5	72.999	0	97.134	8834600000	109	A0A2R8Y595;A0A2R8YFL0;P49711;P49711-2;V9GY73;Q8NI51-11;Q8NI51-6;Q8NI51-5;Q8NI51-10;Q8NI51-2;Q8NI51-8;Q8NI51;Q8NI51-3;Q8NI51-7	A0A2R8Y595;A0A2R8YFL0;P49711;P49711-2	28.4471	25.6668	28.8034	29.1672	29.3904	29.2385	29.0848	28.8212	28.9553	29.0424	29.381	29.3136	26.0694
sp|P32929-2|CGL_HUMAN Isoform 2 of Cystathionine gamma-lyase OS=Homo sapiens OX=9606 GN=CTH;sp|P32929-3|CGL_HUMAN Isoform 3 of Cystathionine gamma-lyase OS=Homo sapiens OX=9606 GN=CTH;sp|P32929|CGL_HUMAN Cystathionine gamma-lyase OS=Homo sapiens OX=9606 GN	Cystathionine gamma-lyase	CTH		0.340804	-0.227875		0.743404	-0.424655		0.69155	-0.326265		NaN	0		0.00274245	0.00648308		0.132984	-0.197506				6	6	6	21.9	21.9	21.9	39.505	0	7.3879	3666600000	37	P32929-2;P32929-3;P32929	P32929-2;P32929-3;P32929	26.5588	26.6069	26.9009	25.6491	25.1235	26.8229	24.3926	27.7448	28.0301	28.9075	28.2201	28.6346	25.7148
sp|Q9UBT7-3|CTNL1_HUMAN Isoform 3 of Alpha-catulin OS=Homo sapiens OX=9606 GN=CTNNAL1;sp|Q9UBT7-2|CTNL1_HUMAN Isoform 2 of Alpha-catulin OS=Homo sapiens OX=9606 GN=CTNNAL1;sp|Q9UBT7|CTNL1_HUMAN Alpha-catulin OS=Homo sapiens OX=9606 GN=CTNNAL1 PE=1 SV=2	Alpha-catulin	CTNNAL1		0.716527	0.341452		1.06484	0.448614	+	1.44144	0.395033		NaN	0		0.162434	0.253728		0.470002	0.456637				1	1	1	2.2	2.2	2.2	72.615	0.0019255	1.9077	759130000	16	Q9UBT7-3;Q9UBT7-2;Q9UBT7	Q9UBT7-3;Q9UBT7-2;Q9UBT7	25.6778	25.4661	24.9904	26.2642	25.5292	27.5103	24.7785	26.2039	26.0533	25.9482	25.9675	26.2047	26.0312
tr|A0A2R8Y804|A0A2R8Y804_HUMAN Catenin beta-1 OS=Homo sapiens OX=9606 GN=CTNNB1 PE=1 SV=1;tr|A0A2R8Y543|A0A2R8Y543_HUMAN Catenin beta-1 OS=Homo sapiens OX=9606 GN=CTNNB1 PE=1 SV=1;tr|A0A2R8YCH5|A0A2R8YCH5_HUMAN Catenin beta-1 (Fragment) OS=Homo sapiens OX=	Catenin beta-1	CTNNB1		1.18738	0.285295		0.0601981	-0.0295696		0.364092	0.127862		1.04506	0.436997		1.21667	-0.537135		0.0564148	-0.0500689				14	13	13	23.6	22.6	22.6	77.206	0	68.178	195040000000	98	A0A2R8Y804;A0A2R8Y543;A0A2R8YCH5;A0A2R8Y7Z0;A0A2R8Y5A3;P35222;A0A2R8Y750;A0A2R8Y5Z1;B4DGU4;A0A2R8Y5C3;A0A2R8Y6G0;A0A2R8YG06;A0A2R8Y815	A0A2R8Y804;A0A2R8Y543;A0A2R8YCH5;A0A2R8Y7Z0;A0A2R8Y5A3;P35222;A0A2R8Y750;A0A2R8Y5Z1;B4DGU4;A0A2R8Y5C3	33.3212	33.2127	33.5355	33.7216	34.0576	34.4436	34.7534	34.4329	33.1838	33.6959	32.9981	33.2855	33.809
tr|A0A3B3IRI2|A0A3B3IRI2_HUMAN CTP synthase OS=Homo sapiens OX=9606 GN=CTPS1 PE=1 SV=1;sp|P17812|PYRG1_HUMAN CTP synthase 1 OS=Homo sapiens OX=9606 GN=CTPS1 PE=1 SV=2;tr|A0A3B3ITB8|A0A3B3ITB8_HUMAN CTP synthase 1 OS=Homo sapiens OX=9606 GN=CTPS1 PE=1 SV=1;	CTP synthase 1	CTPS1		0.13433	-0.115185		0.464179	-0.30898		0.393458	-0.212083		0.0840834	0.147445		0.322227	0.507497		0.235332	0.327471				7	7	7	10.3	10.3	10.3	63.723	0	7.3958	2201800000	38	A0A3B3IRI2;P17812;A0A3B3ITB8;A0A3B3IRQ8;A0A3B3ITF6;A0A3B3ITH9;B4E1E0;P17812-2;A0A3B3ISY3;Q9NRF8	A0A3B3IRI2;P17812;A0A3B3ITB8;A0A3B3IRQ8;A0A3B3ITF6;A0A3B3ITH9	26.3631	25.524	27.7243	27.5311	25.0113	27.7286	26.5933	26.369	27.1231	27.5461	27.6697	27.7845	26.9659
sp|P53634|CATC_HUMAN Dipeptidyl peptidase 1 OS=Homo sapiens OX=9606 GN=CTSC PE=1 SV=2;tr|H0YCY8|H0YCY8_HUMAN Dipeptidyl peptidase 1 (Fragment) OS=Homo sapiens OX=9606 GN=CTSC PE=1 SV=8	Dipeptidyl peptidase 1;Dipeptidyl peptidase 1 exclusion domain chain;Dipeptidyl peptidase 1 heavy chain;Dipeptidyl peptidase 1 light chain	CTSC		0.471705	-0.972175		0.473706	-0.960548		0.794476	-0.966362		1.08013	-0.385915	+	1.63359	-0.473155	+	1.78017	-0.429535				4	4	4	10.2	10.2	10.2	51.853	0	18.842	12522000000	56	P53634;H0YCY8	P53634;H0YCY8	31.3038	30.966	31.1772	30.5964	31.4045	30.9255	31.1611	30.9012	29.0756	29.5827	29.4577	29.955	30.3514
tr|A0A1B0GW44|A0A1B0GW44_HUMAN Cathepsin D OS=Homo sapiens OX=9606 GN=CTSD PE=1 SV=1;tr|A0A1B0GV23|A0A1B0GV23_HUMAN Cathepsin D OS=Homo sapiens OX=9606 GN=CTSD PE=1 SV=1;tr|A0A1B0GVD5|A0A1B0GVD5_HUMAN Cathepsin D OS=Homo sapiens OX=9606 GN=CTSD PE=1 SV=1;t	Cathepsin D;Cathepsin D light chain;Cathepsin D heavy chain	CTSD		1.22002	-1.87048		0.874082	-1.35923	+	1.69258	-1.61485		0.269336	0.455711		0.246536	0.465333		0.356575	0.460522				5	5	5	16.5	16.5	16.5	43.688	0	4.6498	3178300000	22	A0A1B0GW44;A0A1B0GV23;A0A1B0GVD5;A0A1B0GWE8;P07339;A0A1B0GVP3;A0A1B0GU92;A0A1B0GU03;H7C1V0;H7C469;F8W787;F8WD96;C9JH19;A0A1B0GVF1	A0A1B0GW44;A0A1B0GV23;A0A1B0GVD5;A0A1B0GWE8;P07339;A0A1B0GVP3;A0A1B0GU92;A0A1B0GU03;H7C1V0;H7C469	26.6524	25.2869	26.2487	27.0146	27.263	24.9627	26.7246	26.2139	28.6432	28.0172	27.5967	27.5481	28.4381
tr|A0A590UJ21|A0A590UJ21_HUMAN Cullin-1 OS=Homo sapiens OX=9606 GN=CUL1 PE=1 SV=1;tr|A0A0C4DGX4|A0A0C4DGX4_HUMAN Cullin-1 OS=Homo sapiens OX=9606 GN=CUL1 PE=1 SV=1;tr|A0A590UJ50|A0A590UJ50_HUMAN Cullin-1 OS=Homo sapiens OX=9606 GN=CUL1 PE=1 SV=1;sp|Q13616|	Cullin-1	CUL1		0.537287	-0.243933		0.789877	-0.30394		0.927802	-0.273937		NaN	0		NaN	0		NaN	0				11	11	11	20.1	20.1	20.1	84.333	0	10.159	5820000000	33	A0A590UJ21;A0A0C4DGX4;A0A590UJ50;Q13616;A0A590UK34;A0A590UJ56;A0A590UJC4;A0A590UJR3;A0A590UJA0	A0A590UJ21;A0A0C4DGX4;A0A590UJ50;Q13616;A0A590UK34;A0A590UJ56;A0A590UJC4;A0A590UJR3	25.3539	27.6512	24.7145	25.1296	27.2258	25.4972	26.1192	26.738	29.4306	28.991	28.9993	28.9773	26.7225
tr|A0A0A0MTN0|A0A0A0MTN0_HUMAN Cullin-2 OS=Homo sapiens OX=9606 GN=CUL2 PE=1 SV=1;sp|Q13617|CUL2_HUMAN Cullin-2 OS=Homo sapiens OX=9606 GN=CUL2 PE=1 SV=2;sp|Q13617-2|CUL2_HUMAN Isoform 2 of Cullin-2 OS=Homo sapiens OX=9606 GN=CUL2;tr|Q5T2B5|Q5T2B5_HUMAN Cu	Cullin-2	CUL2		0.386558	0.146934		0.625839	-0.168413		0.0233973	-0.0107396		0.312552	0.0643439		0.355883	0.501819		0.281417	0.283082				14	14	14	16	16	16	88.505	0	8.6553	4851500000	62	A0A0A0MTN0;Q13617;Q13617-2;Q5T2B5;Q5T2B7	A0A0A0MTN0;Q13617;Q13617-2;Q5T2B5	27.8791	27.788	28.0618	28.088	27.8896	28.1575	25.717	28.3028	28.0543	28.567	28.4259	28.2639	28.1615
sp|Q13619|CUL4A_HUMAN Cullin-4A OS=Homo sapiens OX=9606 GN=CUL4A PE=1 SV=3;tr|A0A0A0MR50|A0A0A0MR50_HUMAN Cullin-4A OS=Homo sapiens OX=9606 GN=CUL4A PE=1 SV=1;sp|Q13619-2|CUL4A_HUMAN Isoform 2 of Cullin-4A OS=Homo sapiens OX=9606 GN=CUL4A	Cullin-4A	CUL4A		0.570407	0.778082		0.128969	0.20135		0.384314	0.489716		NaN	0	+	2.30308	-2.56181		0.920073	-1.39338				19	12	12	28.1	23.8	23.8	87.679	0	24.081	4000400000	39	Q13619;A0A0A0MR50;Q13619-2;A0A087WWN2	Q13619;A0A0A0MR50;Q13619-2	27.9192	26.137	25.8114	26.0735	28.023	28.8065	29.9764	28.4825	26.3334	28.583	27.9841	28.4329	27.0758
tr|K4DI93|K4DI93_HUMAN Cullin 4B, isoform CRA_e OS=Homo sapiens OX=9606 GN=CUL4B PE=1 SV=1;sp|Q13620-1|CUL4B_HUMAN Isoform 2 of Cullin-4B OS=Homo sapiens OX=9606 GN=CUL4B;sp|Q13620|CUL4B_HUMAN Cullin-4B OS=Homo sapiens OX=9606 GN=CUL4B PE=1 SV=4;sp|Q13620-	Cullin-4B	CUL4B		0.084483	-0.0303564		0.563903	-0.178503		0.364972	-0.10443		0.449563	1.12805		0.121396	0.439443		0.339938	0.783747				27	27	20	33.3	33.3	29.8	102.75	0	148.79	19733000000	160	K4DI93;Q13620-1;Q13620;Q13620-3;A6NE76	K4DI93;Q13620-1;Q13620;Q13620-3	27.4713	28.7565	26.9866	25.794	29.3574	25.6895	26.9812	29.7348	30.3823	30.8923	30.7483	30.9266	29.7819
tr|A0A2R8YDI1|A0A2R8YDI1_HUMAN Homeobox protein cut-like OS=Homo sapiens OX=9606 GN=CUX1 PE=1 SV=1;tr|A0A2R8Y852|A0A2R8Y852_HUMAN Homeobox protein cut-like OS=Homo sapiens OX=9606 GN=CUX1 PE=1 SV=1;sp|P39880-9|CUX1_HUMAN Isoform 11 of Homeobox protein cut-	Homeobox protein cut-like 1;Protein CASP	CUX1		1.0569	-0.259312		0.0571689	0.037055		0.250133	-0.111128		NaN	0		NaN	0		NaN	0				10	10	10	8.3	8.3	8.3	148.57	0	12.907	2210200000	36	A0A2R8YDI1;A0A2R8Y852;P39880-9;Q13948-9;Q13948-10;Q13948-2;Q13948;P39880-6;P39880-4;P39880-5;P39880-2;P39880;P39880-3;A0A2R8Y8D0	A0A2R8YDI1;A0A2R8Y852;P39880-9;Q13948-9;Q13948-10;Q13948-2;Q13948;P39880-6;P39880-4;P39880-5;P39880-2;P39880;P39880-3	26.3131	25.754	26.9957	27.2361	26.5606	25.8803	26.4303	26.9277	26.6815	27.3998	27.3927	27.6816	24.8826
sp|Q9HCG8|CWC22_HUMAN Pre-mRNA-splicing factor CWC22 homolog OS=Homo sapiens OX=9606 GN=CWC22 PE=1 SV=3;tr|B7WP74|B7WP74_HUMAN Pre-mRNA-splicing factor CWC22 homolog (Fragment) OS=Homo sapiens OX=9606 GN=CWC22 PE=1 SV=1	Pre-mRNA-splicing factor CWC22 homolog	CWC22		0.276973	-0.111783		0.24453	-0.138208		0.350655	-0.124996		0.255823	-0.338804		0.838513	0.524891		0.0720309	0.0930433				4	4	4	4.8	4.8	4.8	105.47	0	6.4417	793040000	49	Q9HCG8;B7WP74	Q9HCG8;B7WP74	26.3612	26.4877	25.6357	28.0961	25.7306	25.0632	25.9783	26.3538	25.4589	26.0178	25.5213	26.0947	26.5194
sp|P78310-7|CXAR_HUMAN Isoform 7 of Coxsackievirus and adenovirus receptor OS=Homo sapiens OX=9606 GN=CXADR;sp|P78310|CXAR_HUMAN Coxsackievirus and adenovirus receptor OS=Homo sapiens OX=9606 GN=CXADR PE=1 SV=1;sp|P78310-2|CXAR_HUMAN Isoform 2 of Coxsackie	Coxsackievirus and adenovirus receptor	CXADR		0.746585	0.19871		0.142023	-0.0481906		0.257766	0.0752599		0.0314834	0.0140953		0.56354	-0.16072		0.229585	-0.0733123				7	7	7	29.3	29.3	29.3	35.569	0	32.331	8484800000	74	P78310-7;P78310;P78310-2;P78310-6;P78310-5;P78310-4	P78310-7;P78310;P78310-2;P78310-6;P78310-5	28.7977	29.2021	28.6327	28.7352	28.9196	28.8272	29.2799	29.0403	29.0896	29.4454	29.3209	29.3848	28.9017
sp|P61073|CXCR4_HUMAN C-X-C chemokine receptor type 4 OS=Homo sapiens OX=9606 GN=CXCR4 PE=1 SV=1;sp|P61073-2|CXCR4_HUMAN Isoform 2 of C-X-C chemokine receptor type 4 OS=Homo sapiens OX=9606 GN=CXCR4	C-X-C chemokine receptor type 4	CXCR4		0.0415172	0.029232		0.900475	-0.458729		0.393345	-0.214749		0.724137	-0.53457		1.00758	-0.682443	+	1.46868	-0.608507			347;348	3	3	3	8.8	8.8	8.8	39.745	0	21.561	4929700000	64	P61073;P61073-2	P61073;P61073-2	28.0915	28.379	27.9217	27.9407	28.1388	28.2326	28.3815	28.1715	28.3562	29.2422	28.7608	28.9964	26.5614
tr|U3KQU4|U3KQU4_HUMAN Uncharacterized protein OS=Homo sapiens OX=9606 PE=4 SV=1;sp|O14569|C56D2_HUMAN Cytochrome b561 domain-containing protein 2 OS=Homo sapiens OX=9606 GN=CYB561D2 PE=1 SV=1	Cytochrome b561 domain-containing protein 2	CYB561D2		0.0972709	-0.235578		0.279398	0.639748		0.0947541	0.202085		0.054523	0.0171976	+	1.61012	-0.299418		0.520302	-0.14111				1	1	1	24	24	24	5.212	0	34.188	3409700000	44	U3KQU4;O14569	U3KQU4;O14569	28.2282	28.5043	28.4915	28.7303	28.5747	29.0191	28.7997	28.8274	25.7261	25.0934	27.898	27.6406	28.6091
sp|P00167-2|CYB5_HUMAN Isoform 2 of Cytochrome b5 OS=Homo sapiens OX=9606 GN=CYB5A;sp|P00167|CYB5_HUMAN Cytochrome b5 OS=Homo sapiens OX=9606 GN=CYB5A PE=1 SV=2;sp|P00167-3|CYB5_HUMAN Isoform 3 of Cytochrome b5 OS=Homo sapiens OX=9606 GN=CYB5A	Cytochrome b5	CYB5A		0.307953	0.673512		0.302684	0.133903		0.263836	0.403708		0.0119639	-0.0416279		0.264437	0.659197		0.133557	0.308785				3	3	3	58.2	58.2	58.2	11.268	0	65.59	5159100000	28	P00167-2;P00167;P00167-3;J3KNC7	P00167-2;P00167;P00167-3	29.2761	26.6177	25.762	26.2373	26.681	27.5222	24.9694	25.9173	28.096	28.7655	28.7496	28.6241	29.0907
sp|O43169|CYB5B_HUMAN Cytochrome b5 type B OS=Homo sapiens OX=9606 GN=CYB5B PE=1 SV=3	Cytochrome b5 type B	CYB5B		0.852322	0.266856		0.38281	0.221007		0.713292	0.243932		0.477929	-0.115016	+	1.5282	-0.256861		1.06635	-0.185938		5;90		13	13	3	76	76	22.7	16.694	0	323.31	96225000000	268	O43169;J3QR91	O43169	32.7154	32.4778	32.4213	32.2401	32.5208	32.519	32.5475	32.8348	32.0322	32.294	32.9171	32.7841	32.4305
sp|P00387-2|NB5R3_HUMAN Isoform 2 of NADH-cytochrome b5 reductase 3 OS=Homo sapiens OX=9606 GN=CYB5R3;sp|P00387|NB5R3_HUMAN NADH-cytochrome b5 reductase 3 OS=Homo sapiens OX=9606 GN=CYB5R3 PE=1 SV=3;sp|P00387-3|NB5R3_HUMAN Isoform 3 of NADH-cytochrome b5 r	NADH-cytochrome b5 reductase 3;NADH-cytochrome b5 reductase 3 membrane-bound form;NADH-cytochrome b5 reductase 3 soluble form	CYB5R3		0.842592	0.224241		0.141516	0.0812445		0.43964	0.152743		0.135693	-0.0436192		0.397043	-0.0757723		0.28324	-0.0596957		104;111;154;164		21	21	21	70.1	70.1	70.1	31.628	0	309.58	138260000000	346	P00387-2;P00387;P00387-3;B1AHF3	P00387-2;P00387;P00387-3;B1AHF3	33.1217	33.3872	33.6274	33.3988	33.3658	33.5797	33.3598	33.3584	32.5654	33.3166	33.25	33.3823	33.2667
sp|P13498|CY24A_HUMAN Cytochrome b-245 light chain OS=Homo sapiens OX=9606 GN=CYBA PE=1 SV=3	Cytochrome b-245 light chain	CYBA		0.332283	-0.330482		0.350748	-0.299002		0.448809	-0.314742		0.198909	-0.104233		0.409529	-0.238741		0.415898	-0.171487				4	4	4	13.3	13.3	13.3	21.012	0	29.438	79037000000	116	P13498	P13498	33.0266	32.6965	32.5636	32.7436	33.0635	32.3798	32.9128	33.2122	32.1679	31.9009	33.0011	32.3885	32.8239
sp|P08574|CY1_HUMAN Cytochrome c1, heme protein, mitochondrial OS=Homo sapiens OX=9606 GN=CYC1 PE=1 SV=3	Cytochrome c1, heme protein, mitochondrial	CYC1		0.298125	-0.14016		0.626871	-0.443604		0.55168	-0.291882		0.793367	-0.318439		0.00384436	0.00197124		0.404452	-0.158234		164;166		7	7	7	27.1	27.1	27.1	35.422	0	75.444	72948000000	216	P08574	P08574	32.8059	32.9292	32.6315	32.2233	32.6215	32.3262	32.0564	32.3042	31.6829	33.1612	32.3806	32.4801	32.4913
sp|Q7L576|CYFP1_HUMAN Cytoplasmic FMR1-interacting protein 1 OS=Homo sapiens OX=9606 GN=CYFIP1 PE=1 SV=1;tr|A0A0G2JQT1|A0A0G2JQT1_HUMAN Cytoplasmic FMR1-interacting protein 1 (Fragment) OS=Homo sapiens OX=9606 GN=CYFIP1 PE=1 SV=4;tr|A0A0G2JR96|A0A0G2JR96_H	Cytoplasmic FMR1-interacting protein 1	CYFIP1		0.18912	0.0818009		0.261617	-0.0708523		0.0138663	0.00547433		0.0429893	0.0206761		0.0999355	0.0443377		0.104974	0.0325069		198		39	18	18	29	15.9	15.9	145.18	0	89.637	57627000000	250	Q7L576;A0A0G2JQT1;A0A0G2JR96;Q7L576-2;Q7L576-3;A0A087WVZ5;A0A0G2JQH3;H0YL50;A0A0G2JRV9;A0A0G2JRX2;A0A087WWL1;A0A087WU52;A0A087WZL7;A0A0G2JRP0;A0A087WZ89;A0A0G2JRF5;A0A087WWY5;A0A087WV63	Q7L576;A0A0G2JQT1;A0A0G2JR96	30.9346	30.9626	31.1303	30.8529	30.9883	30.8196	30.9695	31.0084	32.1699	32.2473	32.0776	31.8323	31.0456
tr|E7EVJ5|E7EVJ5_HUMAN Cytoplasmic FMR1-interacting protein OS=Homo sapiens OX=9606 GN=CYFIP2 PE=1 SV=1;sp|Q96F07-2|CYFP2_HUMAN Isoform 2 of Cytoplasmic FMR1-interacting protein 2 OS=Homo sapiens OX=9606 GN=CYFIP2;sp|Q96F07|CYFP2_HUMAN Cytoplasmic FMR1-int	Cytoplasmic FMR1-interacting protein 2	CYFIP2		1.05007	-0.324145	+	1.44541	-0.495238	+	1.76103	-0.409692		0.252285	-0.050272		0.412923	0.0777836		0.0656733	0.0137558				42	42	21	33.4	33.4	20	142.58	0	191.86	164040000000	622	E7EVJ5;Q96F07-2;Q96F07;H7C229;E7EW33;A0A087WWZ1;A0A087WTQ3;A0A087WVE1	E7EVJ5;Q96F07-2;Q96F07;H7C229;E7EW33	32.8013	32.6106	32.595	32.5486	32.6409	32.3597	32.4982	32.5445	33.5202	34.1098	33.7614	33.6768	32.6818
tr|A0A0C4DFL7|A0A0C4DFL7_HUMAN Lanosterol 14-alpha demethylase OS=Homo sapiens OX=9606 GN=CYP51A1 PE=1 SV=1;sp|Q16850|CP51A_HUMAN Lanosterol 14-alpha demethylase OS=Homo sapiens OX=9606 GN=CYP51A1 PE=1 SV=3;sp|Q16850-2|CP51A_HUMAN Isoform 2 of Lanosterol 1	Lanosterol 14-alpha demethylase	CYP51A1		0.918007	0.367911		0.620161	0.225086		1.03758	0.296499		0.373723	0.138138		0.320102	0.128282		0.505916	0.13321		384;386;387		20	20	20	30.8	30.8	30.8	57.278	0	115.39	58273000000	350	A0A0C4DFL7;Q16850;Q16850-2;H7C0D0;A0A3B3ITR4	A0A0C4DFL7;Q16850;Q16850-2	31.2056	31.2604	31.3344	31.5561	31.3213	31.5913	31.353	31.1304	31.7818	32.033	32.3003	32.0008	31.1344
tr|F5GXX5|F5GXX5_HUMAN Dolichyl-diphosphooligosaccharide--protein glycosyltransferase subunit DAD1 OS=Homo sapiens OX=9606 GN=DAD1 PE=1 SV=1;sp|P61803|DAD1_HUMAN Dolichyl-diphosphooligosaccharide--protein glycosyltransferase subunit DAD1 OS=Homo sapiens OX	Dolichyl-diphosphooligosaccharide--protein glycosyltransferase subunit DAD1	DAD1		0.337991	0.154833		0.201841	0.561214		0.190645	0.358023		0.19433	0.0582924		0.424234	0.139618		0.42617	0.0989552				4	4	4	40	40	40	9.5541	0	25.242	17382000000	58	F5GXX5;P61803;F5H895;A0A0B4J239	F5GXX5;P61803;F5H895;A0A0B4J239	30.8504	30.7488	30.6002	30.7731	30.4632	30.7723	30.888	30.5236	26.2871	30.7252	30.5251	30.7137	30.5387
sp|Q14118|DAG1_HUMAN Dystroglycan OS=Homo sapiens OX=9606 GN=DAG1 PE=1 SV=2	Dystroglycan;Alpha-dystroglycan;Beta-dystroglycan	DAG1		0.667615	0.367026		0.89857	0.464671		1.14809	0.415848		0.202481	-0.0707421		0.174155	-0.101762		0.223911	-0.086252				12	12	12	12.5	12.5	12.5	97.44	0	29.304	26928000000	155	Q14118	Q14118	30.9002	30.9691	31.1338	31.1515	30.8521	31.1982	31.5422	30.686	30.2467	30.0363	30.7523	30.365	30.9969
sp|P14868|SYDC_HUMAN Aspartate--tRNA ligase, cytoplasmic OS=Homo sapiens OX=9606 GN=DARS1 PE=1 SV=2;sp|P14868-2|SYDC_HUMAN Isoform 2 of Aspartate--tRNA ligase, cytoplasmic OS=Homo sapiens OX=9606 GN=DARS1	Aspartate--tRNA ligase, cytoplasmic	DARS		0.027654	-0.012074		1.14533	-0.411194		0.570649	-0.211634		0.441309	-0.274014		0.602539	-0.289135		0.731093	-0.281574		34;478		27	27	27	62.1	62.1	62.1	57.136	0	157.82	23103000000	241	P14868;P14868-2;C9J7S3;C9JLC1;H7C278;C9JQM9;H7BZ35	P14868;P14868-2	30.4396	30.4229	30.9747	30.0566	30.3867	30.5556	30.2765	30.7354	30.5567	31.1441	30.5441	31.0032	29.6321
tr|A0A087WT20|A0A087WT20_HUMAN DDB1- and CUL4-associated factor 13 OS=Homo sapiens OX=9606 GN=DCAF13 PE=1 SV=1;sp|Q9NV06|DCA13_HUMAN DDB1- and CUL4-associated factor 13 OS=Homo sapiens OX=9606 GN=DCAF13 PE=1 SV=2;tr|B3KME9|B3KME9_HUMAN DDB1- and CUL4-assoc	DDB1- and CUL4-associated factor 13	DCAF13		0.238594	-0.155363		0.230875	-0.155602		0.363311	-0.155482		0.0919354	-0.0398488	+	1.81893	-0.569812		0.818585	-0.304831				14	14	14	18.8	18.8	18.8	67.55	0	16.292	9777800000	127	A0A087WT20;Q9NV06;B3KME9;E5RHM4;Q9NV06-2;A0A087X1F8	A0A087WT20;Q9NV06;B3KME9	29.663	29.2673	29.2132	29.4411	29.8292	30.1988	30.0243	29.6521	29.7097	29.232	29.4703	29.6257	29.3107
tr|K7ESP4|K7ESP4_HUMAN Dephospho-CoA kinase domain-containing protein (Fragment) OS=Homo sapiens OX=9606 GN=DCAKD PE=1 SV=1;sp|Q8WVC6|DCAKD_HUMAN Dephospho-CoA kinase domain-containing protein OS=Homo sapiens OX=9606 GN=DCAKD PE=1 SV=1;sp|Q8WVC6-2|DCAKD_HU	Dephospho-CoA kinase domain-containing protein	DCAKD		0.727499	-0.724468		0.0717476	0.11998		0.276004	-0.302244		NaN	0		NaN	0		NaN	0				4	4	4	26.8	26.8	26.8	24.177	0	6.2815	1907300000	19	K7ESP4;Q8WVC6;Q8WVC6-2	K7ESP4;Q8WVC6;Q8WVC6-2	26.9613	26.3742	24.8791	26.847	25.537	26.0531	25.9344	26.436	26.4836	26.2026	27.8104	26.8744	25.6432
sp|P81605-2|DCD_HUMAN Isoform 2 of Dermcidin OS=Homo sapiens OX=9606 GN=DCD	Dermcidin;Survival-promoting peptide;DCD-1	DCD		0.0443121	-0.0354896		0.781694	0.971146		0.404543	0.467828		0.0301769	-0.14064		0.0543941	0.20438		0.00909692	0.0318699				6	6	1	35.5	35.5	15.7	12.414	0	28.458	22932000000	83	P81605-2	P81605-2	30.3709	30.4143	25.9348	31.122	30.1877	26.9207	30.2052	29.1482	31.1244	30.4481	28.4343	29.205	30.1262
sp|Q96C86|DCPS_HUMAN m7GpppX diphosphatase OS=Homo sapiens OX=9606 GN=DCPS PE=1 SV=2;tr|A0A3B3ITF0|A0A3B3ITF0_HUMAN m7GpppX diphosphatase OS=Homo sapiens OX=9606 GN=DCPS PE=1 SV=1	m7GpppX diphosphatase	DCPS		0.244298	-0.0976515		0.176031	0.113512		0.013731	0.00793028		0.260803	0.147183		0.494789	0.152877		0.434775	0.15003				14	14	14	40.1	40.1	40.1	38.608	0	40.156	15602000000	171	Q96C86;A0A3B3ITF0	Q96C86;A0A3B3ITF0	28.8496	29.0646	29.6573	29.527	29.1285	29.3375	29.2655	29.3443	30.6293	29.6326	29.721	30.2051	29.4985
tr|E7EX90|E7EX90_HUMAN Dynactin subunit 1 OS=Homo sapiens OX=9606 GN=DCTN1 PE=1 SV=1;sp|Q14203-3|DCTN1_HUMAN Isoform 3 of Dynactin subunit 1 OS=Homo sapiens OX=9606 GN=DCTN1;sp|Q14203-5|DCTN1_HUMAN Isoform 5 of Dynactin subunit 1 OS=Homo sapiens OX=9606 GN	Dynactin subunit 1	DCTN1		0.697783	-0.0873141		0.874596	-0.121447		1.06651	-0.10438		0.301915	-0.304744		0.113973	-0.1423		0.24197	-0.223522				7	7	7	7.6	7.6	7.6	139.09	0	7.1464	1429000000	31	E7EX90;Q14203-3;Q14203-5;Q14203-2;Q14203-4;Q14203-6;Q14203;E7EWF7;Q6AWB1;C9JUI8;C9J1B7;C9JZA4;C9JTE5;C9JJN7;C9JJD0	E7EX90;Q14203-3;Q14203-5;Q14203-2;Q14203-4;Q14203-6;Q14203	26.5691	27.2906	27.4137	26.0115	27.1212	25.7092	27.3921	26.4125	27.0526	26.8164	27.0238	26.9807	25.8967
tr|A0A0C4DGS1|A0A0C4DGS1_HUMAN Dolichyl-diphosphooligosaccharide--protein glycosyltransferase 48 kDa subunit OS=Homo sapiens OX=9606 GN=DDOST PE=1 SV=1;sp|P39656-3|OST48_HUMAN Isoform 3 of Dolichyl-diphosphooligosaccharide--protein glycosyltransferase 48 k	Dolichyl-diphosphooligosaccharide--protein glycosyltransferase 48 kDa subunit	DDOST		0.123449	0.0323792		0.347447	-0.125196		0.159044	-0.0464087		0.176873	-0.150994		0.101185	-0.0925541		0.170418	-0.121774				17	17	17	37.1	37.1	37.1	48.799	0	323.31	224670000000	368	A0A0C4DGS1;P39656-3;P39656;U3KQ84;P39656-2	A0A0C4DGS1;P39656-3;P39656;U3KQ84;P39656-2	34.0168	34.1622	33.2289	33.2128	34.1279	33.1315	33.1804	33.9472	33.6529	33.9404	33.9627	34.2581	33.8337
sp|Q96HY6|DDRGK_HUMAN DDRGK domain-containing protein 1 OS=Homo sapiens OX=9606 GN=DDRGK1 PE=1 SV=2;tr|A0A0A0MRX2|A0A0A0MRX2_HUMAN DDRGK domain-containing protein 1 OS=Homo sapiens OX=9606 GN=DDRGK1 PE=1 SV=1;sp|Q96HY6-2|DDRGK_HUMAN Isoform 2 of DDRGK doma	DDRGK domain-containing protein 1	DDRGK1		0.0878829	0.0520959		0.0391638	0.0237799		0.0853279	0.0379379		0.234776	0.0598936		0.0619007	-0.0194764		0.0901813	0.0202086				23	23	23	61.1	61.1	61.1	35.61	0	236.84	41182000000	338	Q96HY6;A0A0A0MRX2;Q96HY6-2	Q96HY6;A0A0A0MRX2;Q96HY6-2	31.7509	31.7702	31.615	31.8106	31.8686	31.9505	31.773	31.672	31.4341	30.884	31.2077	31.0856	31.548
tr|F1T0B3|F1T0B3_HUMAN ATP-dependent RNA helicase DDX1 OS=Homo sapiens OX=9606 GN=DDX1 PE=1 SV=1;tr|A0A087X2G1|A0A087X2G1_HUMAN ATP-dependent RNA helicase DDX1 OS=Homo sapiens OX=9606 GN=DDX1 PE=1 SV=1;sp|Q92499-3|DDX1_HUMAN Isoform 3 of ATP-dependent RNA	ATP-dependent RNA helicase DDX1	DDX1		0.482586	0.119562		0.122985	-0.0450931		0.121999	0.0372343		1.24905	-2.00435		1.14709	-1.95725	+	1.55879	-1.9808				12	12	12	23.2	23.2	23.2	73.915	0	16.158	7092900000	49	F1T0B3;A0A087X2G1;Q92499-3;Q92499;Q92499-2	F1T0B3;A0A087X2G1;Q92499-3;Q92499;Q92499-2	27.5001	26.1578	29.3104	28.8988	29.3402	26.7683	26.4205	29.1497	29.0916	29.0488	29.1614	28.6582	26.6108
tr|A0A1X7SBZ2|A0A1X7SBZ2_HUMAN Probable ATP-dependent RNA helicase DDX17 OS=Homo sapiens OX=9606 GN=DDX17 PE=1 SV=1;tr|A0A5H1ZRQ2|A0A5H1ZRQ2_HUMAN Probable ATP-dependent RNA helicase DDX17 OS=Homo sapiens OX=9606 GN=DDX17 PE=1 SV=1;tr|A0A1W2PQ51|A0A1W2PQ51	Probable ATP-dependent RNA helicase DDX17	DDX17		0.347036	-0.173841		0.219904	0.329388		0.0657925	0.0777733		0.234631	0.328734		0.00100307	-0.0023551		0.104948	0.16319				9	4	4	10.8	7.1	7.1	80.253	0	36.31	2838600000	31	A0A1X7SBZ2;A0A5H1ZRQ2;A0A1W2PQ51;Q92841-1;Q92841-3;Q92841;Q92841-2;A0A0U1RQJ0	A0A1X7SBZ2;A0A5H1ZRQ2;A0A1W2PQ51;Q92841-1;Q92841-3;Q92841;Q92841-2	25.0867	26.0717	26.6975	26.4748	26.5656	28.1813	25.3642	25.544	25.7318	28.0997	27.5619	28.1248	25.8116
sp|Q9NVP1|DDX18_HUMAN ATP-dependent RNA helicase DDX18 OS=Homo sapiens OX=9606 GN=DDX18 PE=1 SV=2	ATP-dependent RNA helicase DDX18	DDX18		0.0217218	-0.011611		1.22738	-0.337763		0.520298	-0.174687		0.445779	0.543867		0.420384	0.495837		0.634477	0.519852				7	7	7	9.7	9.7	9.7	75.406	0	8.199	2382400000	42	Q9NVP1	Q9NVP1	25.976	25.1795	26.2358	26.6582	25.7526	26.1177	26.7898	25.5815	27.679	27.9835	27.7366	27.9775	25.7878
sp|Q9NR30|DDX21_HUMAN Nucleolar RNA helicase 2 OS=Homo sapiens OX=9606 GN=DDX21 PE=1 SV=5;sp|Q9NR30-2|DDX21_HUMAN Isoform 2 of Nucleolar RNA helicase 2 OS=Homo sapiens OX=9606 GN=DDX21	Nucleolar RNA helicase 2	DDX21		0.0989695	0.0518985		0.252923	-0.131677		0.0913243	-0.0398893		0.310803	0.124527		0.218986	0.128949		0.304575	0.126738		69	89;92;121	31	31	30	36.5	36.5	34.6	87.343	0	67.215	16223000000	251	Q9NR30;Q9NR30-2;A0A087WVC1	Q9NR30;Q9NR30-2	30.4593	30.5955	30.662	30.096	30.5644	30.7345	29.8359	30.6603	29.7456	29.8956	29.6278	30.2065	30.3725
sp|Q9BUQ8|DDX23_HUMAN Probable ATP-dependent RNA helicase DDX23 OS=Homo sapiens OX=9606 GN=DDX23 PE=1 SV=3	Probable ATP-dependent RNA helicase DDX23	DDX23		0.173722	-0.0830164		0.757458	-0.32862		0.558365	-0.205818		0.0171869	-0.028626		0.131271	-0.194796		0.107062	-0.111711			14	7	7	7	9	9	9	95.581	0	10.607	1289900000	47	Q9BUQ8;F8VVA2;H0YIL9;F8W1J5;Q9BUQ8-2	Q9BUQ8	25.9179	26.5965	26.5505	26.2184	26.6909	26.6891	26.4514	26.1166	26.05	26.6146	26.6014	26.8066	27.7539
tr|G3V529|G3V529_HUMAN ATP-dependent RNA helicase DDX24 OS=Homo sapiens OX=9606 GN=DDX24 PE=1 SV=1;sp|Q9GZR7|DDX24_HUMAN ATP-dependent RNA helicase DDX24 OS=Homo sapiens OX=9606 GN=DDX24 PE=1 SV=1;tr|A0A087WXU8|A0A087WXU8_HUMAN ATP-dependent RNA helicase D	ATP-dependent RNA helicase DDX24	DDX24		0.0442098	0.0368133		0.0713052	-0.0513639		0.0119703	-0.00727534		0.480124	-0.167102		1.28603	-0.320456		1.11299	-0.243779				8	8	8	9.7	9.7	9.7	91.48	0	15.483	2532800000	44	G3V529;Q9GZR7;A0A087WXU8;F5GYL3;Q9GZR7-2;A0A1W2PRR2	G3V529;Q9GZR7;A0A087WXU8;F5GYL3;Q9GZR7-2	27.4689	27.9428	27.9299	27.6968	27.7572	28.0919	27.8519	27.9508	27.5539	27.3551	27.761	27.3057	27.3853
sp|Q96GQ7|DDX27_HUMAN Probable ATP-dependent RNA helicase DDX27 OS=Homo sapiens OX=9606 GN=DDX27 PE=1 SV=2;tr|B7Z6D5|B7Z6D5_HUMAN Probable ATP-dependent RNA helicase DDX27 OS=Homo sapiens OX=9606 GN=DDX27 PE=1 SV=1	Probable ATP-dependent RNA helicase DDX27	DDX27		0.608541	-1.03409		1.24974	-1.4472		1.28925	-1.24064		1.03141	-1.18337		1.17874	-1.32905	+	1.94413	-1.25621				12	12	12	20.1	20.1	20.1	89.834	0	25.844	2047700000	42	Q96GQ7;B7Z6D5;A0A087X059	Q96GQ7;B7Z6D5	27.7806	27.6183	28.1016	27.704	28.242	27.9171	27.7414	27.8868	27.8454	27.1795	27.5838	27.7815	27.5651
sp|Q13838-2|DX39B_HUMAN Isoform 2 of Spliceosome RNA helicase DDX39B OS=Homo sapiens OX=9606 GN=DDX39B;sp|Q13838|DX39B_HUMAN Spliceosome RNA helicase DDX39B OS=Homo sapiens OX=9606 GN=DDX39B PE=1 SV=1;tr|Q5STU3|Q5STU3_HUMAN Spliceosome RNA helicase DDX39B	Spliceosome RNA helicase DDX39B	DDX39B		0.0359744	-0.0122747		0.412178	-0.129329		0.252861	-0.0708017		0.0329574	-0.0163546		0.00649228	-0.00438929		0.0213101	-0.0103719				14	14	5	34.1	34.1	17.2	50.679	0	123.31	18188000000	169	Q13838-2;Q13838;Q5STU3;A0A0G2JJZ9;A0A140T9X3;H0Y400;F6WLT2;F6TRA5;A0A0A0MT12;F6S4E6;F6R6M7;A0A140T996;F6QYI9;A0A140TA18;F6UJC5;A0A140T9X9;A0A0G2JJL7;A0A0G2JHN7;F6U6E2;A0A140T9K1;A0A140T973;F6S2B7;A0A140T9L4;K7EIL8;K7EPJ3;K7ENP6;F6SXL5;K7EL56;A0A140T9N3;K7EN69;A0A140T9K2;H0YCC6	Q13838-2;Q13838;Q5STU3;A0A0G2JJZ9;A0A140T9X3;H0Y400;F6WLT2	30.7869	30.7805	30.5309	30.3369	30.7632	30.4203	30.1857	31.0182	29.867	30.153	29.8015	30.3074	30.2714
sp|O00571|DDX3X_HUMAN ATP-dependent RNA helicase DDX3X OS=Homo sapiens OX=9606 GN=DDX3X PE=1 SV=3;tr|A0A2R8Y4A4|A0A2R8Y4A4_HUMAN ATP-dependent RNA helicase DDX3X OS=Homo sapiens OX=9606 GN=DDX3X PE=1 SV=1;tr|A0A2R8YFS5|A0A2R8YFS5_HUMAN ATP-dependent RNA he	ATP-dependent RNA helicase DDX3X	DDX3X		0.20949	0.130959		0.028054	0.0165477		0.161933	0.0737534		0.900406	0.290814		0.912312	0.412133		1.09783	0.351473				15	15	15	28.1	28.1	28.1	73.243	0	100.63	6178300000	133	O00571;A0A2R8Y4A4;A0A2R8YFS5;A0A0D9SF53;A0A0D9SG12;A0A2R8YF78;A0A0D9SFB3;A0A2R8Y645;O00571-2;A0A2U3TZJ9;A0A2R8YFR4;A0A2R8YCW1;A0A2R8Y5G6;F6S8Q4;A0A2R8Y7T2;A0A2R8YDT5;A0A2R8YDH3;A0A0J9YVQ7;A0A087WVZ1;O15523-2;O15523;A0A2R8Y650;A0A2R8YCU0;A0A087WX09;O15523-3;C9J081;C9J8G5;A0A2R8Y4D2;A0A2R8YF89;A0A2R8Y770	O00571;A0A2R8Y4A4;A0A2R8YFS5;A0A0D9SF53;A0A0D9SG12;A0A2R8YF78;A0A0D9SFB3;A0A2R8Y645;O00571-2;A0A2U3TZJ9;A0A2R8YFR4;A0A2R8YCW1;A0A2R8Y5G6;F6S8Q4;A0A2R8Y7T2;A0A2R8YDT5;A0A2R8YDH3;A0A0J9YVQ7	28.6173	28.7382	29.082	28.4654	28.5124	29.1989	28.4718	28.2345	28.3912	28.7646	28.6005	28.7257	28.8338
sp|Q86XP3|DDX42_HUMAN ATP-dependent RNA helicase DDX42 OS=Homo sapiens OX=9606 GN=DDX42 PE=1 SV=1	ATP-dependent RNA helicase DDX42	DDX42		0.444531	0.0748186		1.00656	0.185292		0.834069	0.130055		0.794357	-0.098176		0.25736	-0.0366297		0.661627	-0.0674028		265;532;633		59	59	5	63	63	6.5	102.97	0	323.31	285510000000	997	Q86XP3;J3QRI2;J3KTK9;J3KRE3	Q86XP3	34.1699	34.2247	34.2644	34.3713	34.2649	34.1348	34.1256	34.2588	34.4158	34.0545	34.0652	34.0979	34.0483
sp|P17844-2|DDX5_HUMAN Isoform 2 of Probable ATP-dependent RNA helicase DDX5 OS=Homo sapiens OX=9606 GN=DDX5;sp|P17844|DDX5_HUMAN Probable ATP-dependent RNA helicase DDX5 OS=Homo sapiens OX=9606 GN=DDX5 PE=1 SV=1;tr|J3KTA4|J3KTA4_HUMAN Probable ATP-depende	Probable ATP-dependent RNA helicase DDX5	DDX5		0.175147	0.117776		0.099497	0.0611696		0.204751	0.089473		0.570524	0.233827		0.867377	-0.308323		0.0624332	-0.0372481				19	19	14	28.6	28.6	25	60.563	0	29.863	13056000000	163	P17844-2;P17844;J3KTA4;J3QR02;J3KRX8;J3QRQ7;X6RLV5;J3KTQ4;J3QSF1;J3KRZ1;J3QS79;J3QKN9	P17844-2;P17844;J3KTA4	29.6617	29.8072	30.3192	29.7456	30.3781	30.8005	30.3317	30.1919	29.6839	29.5922	29.7192	29.6496	29.9021
sp|Q9NY93|DDX56_HUMAN Probable ATP-dependent RNA helicase DDX56 OS=Homo sapiens OX=9606 GN=DDX56 PE=1 SV=1;tr|G3V0G3|G3V0G3_HUMAN DEAD (Asp-Glu-Ala-Asp) box polypeptide 56, isoform CRA_a OS=Homo sapiens OX=9606 GN=DDX56 PE=1 SV=1;tr|H7C3E9|H7C3E9_HUMAN Pro	Probable ATP-dependent RNA helicase DDX56	DDX56		0.196346	0.192025		0.395255	0.313564		0.407582	0.252794	+	1.58626	-1.09664	+	1.56391	-1.59425	+	2.14871	-1.34545				5	5	5	15.9	15.9	15.9	61.589	0	18.104	1313300000	28	Q9NY93;G3V0G3;H7C3E9;Q9NY93-2;F8WDT8;F8WEI3;H7BZN7	Q9NY93;G3V0G3;H7C3E9;Q9NY93-2;F8WDT8	27.1834	26.7634	26.9241	26.7341	27.5467	27.8666	26.1823	27.9999	26.1341	26.749	26.5468	26.0923	26.6741
sp|Q8IY21|DDX60_HUMAN Probable ATP-dependent RNA helicase DDX60 OS=Homo sapiens OX=9606 GN=DDX60 PE=1 SV=3	Probable ATP-dependent RNA helicase DDX60	DDX60		0.0166516	-0.0172057		0.168709	-0.140145		0.110973	-0.0786753		0.340028	0.649846		0.152619	0.323405		0.372841	0.486625	1151			18	18	18	13.3	13.3	13.3	197.85	0	50.586	7120400000	76	Q8IY21;H0Y8Z7	Q8IY21	25.9778	25.7565	25.9911	27.0339	26.7517	25.962	27.1393	26.2121	29.5591	29.4964	29.0766	28.7802	28.0418
sp|O15121|DEGS1_HUMAN Sphingolipid delta(4)-desaturase DES1 OS=Homo sapiens OX=9606 GN=DEGS1 PE=1 SV=1	Sphingolipid delta(4)-desaturase DES1	DEGS1		0.36508	0.169483	+	1.48841	0.622085		1.01296	0.395784		0.575828	-0.217422		0.647654	-0.269094		0.932698	-0.243258				5	5	5	19.2	19.2	19.2	37.866	0	22.171	11895000000	90	O15121	O15121	30.102	29.9161	30.0825	30.2459	30.1185	29.9227	30.4547	30.0572	29.189	29.3142	29.1119	28.5407	29.4621
sp|Q5VZ89-7|DEN4C_HUMAN Isoform 2 of DENN domain-containing protein 4C OS=Homo sapiens OX=9606 GN=DENND4C;sp|Q5VZ89-3|DEN4C_HUMAN Isoform 3 of DENN domain-containing protein 4C OS=Homo sapiens OX=9606 GN=DENND4C;sp|Q5VZ89|DEN4C_HUMAN DENN domain-containing	DENN domain-containing protein 4C	DENND4C		0.565317	-0.552778		0.677831	-0.642745		1.02309	-0.597762	+	1.82981	-1.83564	+	1.90939	-1.1136	+	2.08376	-1.47462			1327	28	28	27	17.1	17.1	16.6	217.82	0	86.893	16815000000	142	Q5VZ89-7;Q5VZ89-3;Q5VZ89;Q5VZ89-5;X6RAE7;X6R5W5;R4GMN2;A0A0A0MRX3	Q5VZ89-7;Q5VZ89-3;Q5VZ89;Q5VZ89-5	28.5125	28.0869	26.3626	28.5127	26.884	26.9418	27.9209	26.8398	30.1684	30.7157	30.624	30.8741	26.1161
tr|I3L1T3|I3L1T3_HUMAN Derlin (Fragment) OS=Homo sapiens OX=9606 GN=DERL2 PE=1 SV=1;sp|Q9GZP9|DERL2_HUMAN Derlin-2 OS=Homo sapiens OX=9606 GN=DERL2 PE=1 SV=1	Derlin-2	DERL2		0.0978941	0.059051		0.824896	0.325019		0.562119	0.192035		0.144143	-0.590262		0.881946	-1.76582		0.505018	-1.17804				2	2	2	24.7	24.7	24.7	18.038	0	48.948	11919000000	51	I3L1T3;Q9GZP9	I3L1T3;Q9GZP9	29.8994	29.6622	24.7341	29.0598	29.9694	29.2802	28.8532	29.9549	29.6093	29.5368	29.6014	29.5089	29.8862
tr|I3L112|I3L112_HUMAN Diacylglycerol kinase (Fragment) OS=Homo sapiens OX=9606 GN=DGKE PE=1 SV=1;sp|P52429|DGKE_HUMAN Diacylglycerol kinase epsilon OS=Homo sapiens OX=9606 GN=DGKE PE=1 SV=1	Diacylglycerol kinase;Diacylglycerol kinase epsilon	DGKE		0.0765527	-0.0310388		0.143313	-0.0546269		0.15469	-0.0428329		NaN	0		NaN	0		NaN	0				3	3	3	8.8	8.8	8.8	51.101	0	5.476	1836500000	24	I3L112;P52429	I3L112;P52429	26.5038	26.4915	27.4441	26.8416	25.7206	25.3297	26.2128	26.7971	27.4428	27.1308	27.1987	27.3093	26.5499
sp|Q9UBM7|DHCR7_HUMAN 7-dehydrocholesterol reductase OS=Homo sapiens OX=9606 GN=DHCR7 PE=1 SV=1;tr|E9PJ54|E9PJ54_HUMAN 7-dehydrocholesterol reductase (Fragment) OS=Homo sapiens OX=9606 GN=DHCR7 PE=1 SV=1;tr|E9PM00|E9PM00_HUMAN 7-dehydrocholesterol reductas	7-dehydrocholesterol reductase	DHCR7		0.549938	0.139154		0.160763	-0.0669718		0.100561	0.0360913		0.910545	-0.528472	+	1.43845	-0.654853	+	1.80368	-0.591663				11	11	11	21.3	21.3	21.3	54.489	0	17.867	27887000000	97	Q9UBM7;E9PJ54;E9PM00;E9PQ71;E9PIP9;E9PRL8;H0YE57;E9PLZ2	Q9UBM7;E9PJ54;E9PM00	31.3502	31.3238	30.6245	30.9339	31.2633	31.0391	31.1703	31.2652	30.6838	31.2921	30.854	31.1477	30.7661
sp|Q9Y394-2|DHRS7_HUMAN Isoform 2 of Dehydrogenase/reductase SDR family member 7 OS=Homo sapiens OX=9606 GN=DHRS7;sp|Q9Y394|DHRS7_HUMAN Dehydrogenase/reductase SDR family member 7 OS=Homo sapiens OX=9606 GN=DHRS7 PE=1 SV=1;tr|H0YJ66|H0YJ66_HUMAN Dehydrogen	Dehydrogenase/reductase SDR family member 7	DHRS7		1.26139	0.664964		0.67591	0.624207		1.12445	0.644585		NaN	0		0.823611	-1.58143		0.698738	-1.02961				8	8	8	27	27	27	32.267	0	25.998	10106000000	58	Q9Y394-2;Q9Y394;H0YJ66;H0YJE4;H0YJR8	Q9Y394-2;Q9Y394;H0YJ66;H0YJE4	26.5426	25.8565	27.4282	25.9599	29.2076	25.8399	29.0022	26.152	28.1022	29.2602	29.7339	29.8143	25.2654
tr|A0A0C4DGQ8|A0A0C4DGQ8_HUMAN Dehydrogenase/reductase SDR family member 7B OS=Homo sapiens OX=9606 GN=DHRS7B PE=1 SV=1;sp|Q6IAN0|DRS7B_HUMAN Dehydrogenase/reductase SDR family member 7B OS=Homo sapiens OX=9606 GN=DHRS7B PE=1 SV=2;tr|J3KRS1|J3KRS1_HUMAN De	Dehydrogenase/reductase SDR family member 7B	DHRS7B		0.252474	0.152897		0.187997	-0.109954		0.0377535	0.0214715		0.0877187	-0.230456		0.0825319	0.272589		0.00815378	0.0210664				8	8	8	25.2	25.2	25.2	33.524	0	13.912	5867100000	61	A0A0C4DGQ8;Q6IAN0;J3KRS1;J3QLJ8	A0A0C4DGQ8;Q6IAN0;J3KRS1	29.1835	27.7838	27.6036	26.7218	29.2305	25.8464	25.8028	28.4008	28.3356	28.9176	28.7937	28.7943	28.7661
sp|Q96HY7|DHTK1_HUMAN Probable 2-oxoglutarate dehydrogenase E1 component DHKTD1, mitochondrial OS=Homo sapiens OX=9606 GN=DHTKD1 PE=1 SV=2	Probable 2-oxoglutarate dehydrogenase E1 component DHKTD1, mitochondrial	DHTKD1		0.999274	-0.256892	+	1.3739	-0.346495	+	1.64891	-0.301693		0.99443	-0.339817		0.0563441	0.0281596		0.412969	-0.155828		170;208		21	21	21	29.1	29.1	29.1	103.08	0	80.425	38125000000	240	Q96HY7;C9JWN1;H7C1J3;H7C149	Q96HY7	31.1416	31.1806	30.7202	30.8712	30.8518	30.5214	30.3468	30.7218	31.8183	31.6371	31.3579	31.6202	30.837
sp|O43143|DHX15_HUMAN Pre-mRNA-splicing factor ATP-dependent RNA helicase DHX15 OS=Homo sapiens OX=9606 GN=DHX15 PE=1 SV=2	Pre-mRNA-splicing factor ATP-dependent RNA helicase DHX15	DHX15		1.03999	0.16506		0.721201	0.105423	+	1.37242	0.135242		0.195206	0.0199566		0.403912	0.0582952		0.342136	0.0391259		68;199;236;240;246;494;528;537;615;668;699		73	73	72	62.6	62.6	62.6	90.932	0	323.31	1015200000000	1997	O43143	O43143	36.2041	36.097	36.0333	36.0719	36.1018	35.9773	35.9544	36.2194	36.0637	36.0523	36.0565	36.1105	36.0867
sp|Q7Z478|DHX29_HUMAN ATP-dependent RNA helicase DHX29 OS=Homo sapiens OX=9606 GN=DHX29 PE=1 SV=2;tr|A0A087WYN9|A0A087WYN9_HUMAN ATP-dependent RNA helicase DHX29 OS=Homo sapiens OX=9606 GN=DHX29 PE=1 SV=1	ATP-dependent RNA helicase DHX29	DHX29		0.246941	0.436985		0.348576	-0.599145		0.0502385	-0.0810804		1.15781	-0.625948		0.642166	-0.33996		1.2367	-0.482954				3	3	3	3.2	3.2	3.2	155.23	0	7.7864	578280000	36	Q7Z478;A0A087WYN9	Q7Z478;A0A087WYN9	25.7623	25.6501	25.8533	26.4891	25.9446	25.7897	25.3123	25.5642	25.002	25.5428	25.6397	25.9401	24.7135
sp|Q7L2E3-2|DHX30_HUMAN Isoform 2 of ATP-dependent RNA helicase DHX30 OS=Homo sapiens OX=9606 GN=DHX30;tr|H7BXY3|H7BXY3_HUMAN ATP-dependent RNA helicase DHX30 OS=Homo sapiens OX=9606 GN=DHX30 PE=1 SV=1;sp|Q7L2E3-3|DHX30_HUMAN Isoform 3 of ATP-dependent RNA	Putative ATP-dependent RNA helicase DHX30	DHX30		0.368432	0.0742311		0.199907	0.0484505		0.32189	0.0613408		0.100994	-0.0329089		0.991209	-0.246874		0.662419	-0.139891				35	35	35	30.9	30.9	30.9	136.11	0	117.74	44413000000	403	Q7L2E3-2;H7BXY3;Q7L2E3-3;Q7L2E3	Q7L2E3-2;H7BXY3;Q7L2E3-3;Q7L2E3	31.4061	31.3181	31.3218	31.2441	31.5743	31.4801	31.4169	31.6746	31.6079	31.1876	31.3733	31.341	31.5067
sp|Q9H2U1-2|DHX36_HUMAN Isoform 2 of ATP-dependent DNA/RNA helicase DHX36 OS=Homo sapiens OX=9606 GN=DHX36;sp|Q9H2U1|DHX36_HUMAN ATP-dependent DNA/RNA helicase DHX36 OS=Homo sapiens OX=9606 GN=DHX36 PE=1 SV=2;tr|E7EWK3|E7EWK3_HUMAN ATP-dependent DNA/RNA he	ATP-dependent RNA helicase DHX36	DHX36		0.301097	0.114446		0.258411	-0.149497		0.0303671	-0.0175257		NaN	0		NaN	0		NaN	0				9	9	9	13.8	13.8	13.8	113.15	0	17.562	2658100000	35	Q9H2U1-2;Q9H2U1;E7EWK3;Q9H2U1-3;A0A0G2JRP3;A0A0G2JQU7;H7C514	Q9H2U1-2;Q9H2U1;E7EWK3;Q9H2U1-3	25.6282	26.804	26.6988	27.8067	26.9642	25.1531	25.5857	26.4786	27.6068	28.5873	27.6742	28.1879	27.063
sp|Q08211|DHX9_HUMAN ATP-dependent RNA helicase A OS=Homo sapiens OX=9606 GN=DHX9 PE=1 SV=4	ATP-dependent RNA helicase A	DHX9		0.678264	-0.0657692		0.69777	-0.181555		0.68606	-0.123662		0.0312732	-0.0528021		0.0173676	-0.029264		0.0298957	-0.041033		745;1149		48	48	48	36.1	36.1	36.1	140.96	0	323.31	152650000000	642	Q08211;Q08211-2;REV__H0YA90;REV__Q7Z6J0-3	Q08211	33.3603	33.383	32.081	31.7292	33.3874	32.0263	31.7748	33.2709	33.2604	33.6374	33.5815	33.8338	33.2042
sp|Q9P265|DIP2B_HUMAN Disco-interacting protein 2 homolog B OS=Homo sapiens OX=9606 GN=DIP2B PE=1 SV=3	Disco-interacting protein 2 homolog B	DIP2B		0.0925564	-0.0469708		0.407233	-0.183575		0.298946	-0.115273		0.0662939	-0.203644		0.358806	1.05119		0.16559	0.423773				21	21	21	16.2	16.2	16.2	171.49	0	85.724	10505000000	107	Q9P265;A0A494C143;Q14689-3;Q14689-2;Q14689-4;Q14689-5;Q14689-6;Q14689	Q9P265	28.8856	28.9538	26.3147	27.5266	25.2211	26.4637	25.743	29.2335	30.039	29.4516	29.4013	29.8385	29.5255
sp|O60832|DKC1_HUMAN H/ACA ribonucleoprotein complex subunit DKC1 OS=Homo sapiens OX=9606 GN=DKC1 PE=1 SV=3;sp|O60832-2|DKC1_HUMAN Isoform 3 of H/ACA ribonucleoprotein complex subunit DKC1 OS=Homo sapiens OX=9606 GN=DKC1;tr|C9IYT0|C9IYT0_HUMAN H/ACA ribonu	H/ACA ribonucleoprotein complex subunit 4	DKC1		0.395337	0.495676		0.237382	-0.0548291		0.224921	0.220423		0.311157	0.374589		0.283506	0.43502		0.415851	0.404805				8	8	8	22.6	22.6	22.6	57.673	0	23.565	2445600000	27	O60832;O60832-2;C9IYT0;H7C0M1;H7C2Q9;H7BZF2;H7C2Q2	O60832;O60832-2;C9IYT0;H7C0M1;H7C2Q9	26.0012	25.9785	25.9811	26.6989	26.075	25.05	27.1297	26.1632	27.6473	27.564	27.6531	27.9297	26.4516
tr|Q9UFM8|Q9UFM8_HUMAN Neuroplastin (Fragment) OS=Homo sapiens OX=9606 GN=NPTN PE=1 SV=2;sp|Q9Y639-3|NPTN_HUMAN Isoform 3 of Neuroplastin OS=Homo sapiens OX=9606 GN=NPTN;sp|Q9Y639-1|NPTN_HUMAN Isoform 1 of Neuroplastin OS=Homo sapiens OX=9606 GN=NPTN;sp|Q9	Neuroplastin	DKFZp566H1924;NPTN		0.490166	-0.138744		0.262976	-0.0599422		0.445923	-0.0993433		0.17024	0.0978317	+	1.38743	0.460151		0.809594	0.278991				10	10	10	18.8	18.8	18.8	34.815	0	51.222	19126000000	227	Q9UFM8;Q9Y639-3;Q9Y639-1;Q9Y639-4;Q9Y639-5;Q9Y639;H3BU51;H3BQ94	Q9UFM8;Q9Y639-3;Q9Y639-1;Q9Y639-4;Q9Y639-5;Q9Y639;H3BU51	30.7085	31.3083	30.7153	30.9081	30.5951	30.5324	30.4394	30.6241	30.4062	30.3464	30.5088	30.6987	30.5392
tr|Q8N3P8|Q8N3P8_HUMAN Zinc finger protein 334 OS=Homo sapiens OX=9606 GN=ZNF334 PE=1 SV=1;tr|A0A0B4J1Y0|A0A0B4J1Y0_HUMAN Zinc finger protein 334 OS=Homo sapiens OX=9606 GN=ZNF334 PE=1 SV=1;tr|A0A087X1P4|A0A087X1P4_HUMAN Zinc finger protein 334 OS=Homo sap	Zinc finger protein 334	DKFZp572F2170;ZNF334		0.631027	-0.1892		0.351973	0.79463		0.167969	0.302715		0.155145	0.470471		0.138891	0.381451		0.185815	0.425961				2	2	2	3.7	3.7	3.7	81.5	0.0097365	1.1416	14235000000	18	Q8N3P8;A0A0B4J1Y0;A0A087X1P4;Q9HCZ1	Q8N3P8;A0A0B4J1Y0;A0A087X1P4;Q9HCZ1	25.2781	26.5264	29.4387	27.6872	26.8489	26.6039	26.3818	29.4519	30.3165	30.3532	30.5832	26.5441	27.3043
tr|E9PEX6|E9PEX6_HUMAN Dihydrolipoyl dehydrogenase OS=Homo sapiens OX=9606 GN=DLD PE=1 SV=1;sp|P09622-2|DLDH_HUMAN Isoform 2 of Dihydrolipoyl dehydrogenase, mitochondrial OS=Homo sapiens OX=9606 GN=DLD;sp|P09622|DLDH_HUMAN Dihydrolipoyl dehydrogenase, mito	Dihydrolipoyl dehydrogenase;Dihydrolipoyl dehydrogenase, mitochondrial	DLD		0.0298278	-0.0151439		0.0339266	-0.0184226		0.0440558	-0.0167832		0.484479	-0.97747		0.0912026	0.351536		0.110892	-0.312967				10	10	10	22.4	22.4	22.4	51.815	0	17.188	6681100000	81	E9PEX6;P09622-2;P09622;P09622-3	E9PEX6;P09622-2;P09622;P09622-3	28.6102	28.1766	28.7132	26.5496	28.2925	29.0974	24.8165	24.5273	28.6612	29.0689	28.6295	28.823	26.7159
sp|Q07687|DLX2_HUMAN Homeobox protein DLX-2 OS=Homo sapiens OX=9606 GN=DLX2 PE=1 SV=2;sp|P56178|DLX5_HUMAN Homeobox protein DLX-5 OS=Homo sapiens OX=9606 GN=DLX5 PE=1 SV=2;sp|Q07687-2|DLX2_HUMAN Isoform 2 of Homeobox protein DLX-2 OS=Homo sapiens OX=9606 G	Homeobox protein DLX-2;Homeobox protein DLX-5	DLX2;DLX5		0.313344	0.303208		0.586192	0.460938		0.49263	0.382073		0.082661	-0.0370617	+	1.71086	-0.434585		0.769171	-0.235823				7	7	5	25.3	25.3	23.2	34.242	0	323.31	15845000000	123	Q07687;P56178;Q07687-2;P56178-2	Q07687;P56178;Q07687-2	31.0586	31.252	31.5689	31.3621	31.684	31.6775	31.8844	31.5858	30.0356	28.4451	29.6272	29.8356	31.1042
tr|G3V471|G3V471_HUMAN Homeobox protein DLX-6 OS=Homo sapiens OX=9606 GN=DLX6 PE=1 SV=1;sp|P56179|DLX6_HUMAN Homeobox protein DLX-6 OS=Homo sapiens OX=9606 GN=DLX6 PE=2 SV=2;sp|P56179-2|DLX6_HUMAN Isoform 2 of Homeobox protein DLX-6 OS=Homo sapiens OX=9606	Homeobox protein DLX-6;Homeobox protein DLX-1	DLX6;DLX1		0.642961	0.773556		0.716594	1.42269		0.734963	1.09812		NaN	0		NaN	0		NaN	0				4	3	3	30.9	30.9	30.9	18.571	0	51.736	3266300000	42	G3V471;P56179;P56179-2;P56179-3;F8VXJ2;P56177	G3V471;P56179;P56179-2;P56179-3;F8VXJ2;P56177	26.7422	26.9019	26.6918	24.8443	27.8044	26.0968	25.137	26.1267	26.0143	24.2471	27.8271	28.4975	26.9729
tr|F5H269|F5H269_HUMAN DmX-like protein 1 OS=Homo sapiens OX=9606 GN=DMXL1 PE=1 SV=1;sp|Q9Y485|DMXL1_HUMAN DmX-like protein 1 OS=Homo sapiens OX=9606 GN=DMXL1 PE=1 SV=3	DmX-like protein 1	DMXL1		0.888703	-0.697609		0.195981	-0.236505		0.678956	-0.467057		NaN	0		NaN	0		NaN	0				7	7	7	3.1	3.1	3.1	340.24	0	8.01	1117000000	14	F5H269;Q9Y485	F5H269;Q9Y485	27.1192	25.6552	25.9034	26.0272	25.0415	26.2373	26.7532	25.5731	26.8159	26.0677	27.3542	26.4128	27.2181
sp|Q8TDJ6|DMXL2_HUMAN DmX-like protein 2 OS=Homo sapiens OX=9606 GN=DMXL2 PE=1 SV=2;sp|Q8TDJ6-3|DMXL2_HUMAN Isoform 3 of DmX-like protein 2 OS=Homo sapiens OX=9606 GN=DMXL2;sp|Q8TDJ6-2|DMXL2_HUMAN Isoform 2 of DmX-like protein 2 OS=Homo sapiens OX=9606 GN=	DmX-like protein 2	DMXL2		0.985841	-0.76249		0.18751	-0.265331		0.643989	-0.513911		NaN	0		NaN	0		NaN	0				7	7	7	3.8	3.8	3.8	339.64	0	21.931	1145200000	19	Q8TDJ6;Q8TDJ6-3;Q8TDJ6-2;H0YLM8	Q8TDJ6;Q8TDJ6-3;Q8TDJ6-2	26.3488	26.1146	26.6482	27.4184	27.7565	26.7682	26.065	26.1416	27.0582	27.382	25.5824	26.503	27.3482
sp|Q86Y56|DAAF5_HUMAN Dynein assembly factor 5, axonemal OS=Homo sapiens OX=9606 GN=DNAAF5 PE=1 SV=4;sp|Q86Y56-2|DAAF5_HUMAN Isoform 2 of Dynein assembly factor 5, axonemal OS=Homo sapiens OX=9606 GN=DNAAF5	Dynein assembly factor 5, axonemal	DNAAF5		0.350809	0.104899		0.819648	-0.141314		0.0568341	-0.0182073		0.0727736	-0.0290475		0.190359	0.0755434		0.06768	0.023248				13	13	13	19.3	19.3	19.3	93.52	0	33.307	17447000000	124	Q86Y56;Q86Y56-2;H0Y650;E9PGY2;Q86Y56-3	Q86Y56;Q86Y56-2	29.933	29.7032	29.4882	29.7521	29.8265	29.5512	29.332	29.7485	30.3702	30.3074	30.1701	30.4086	29.88
sp|P31689|DNJA1_HUMAN DnaJ homolog subfamily A member 1 OS=Homo sapiens OX=9606 GN=DNAJA1 PE=1 SV=2;sp|P31689-2|DNJA1_HUMAN Isoform 2 of DnaJ homolog subfamily A member 1 OS=Homo sapiens OX=9606 GN=DNAJA1	DnaJ homolog subfamily A member 1	DNAJA1		0.559793	0.395397		0.787992	0.556094		1.01864	0.475745		0.459566	0.886467		0.58932	-0.342424		0.156346	0.272021				7	7	7	23.4	23.4	23.4	44.868	0	69.807	8555700000	58	P31689;P31689-2	P31689;P31689-2	25.5196	28.4844	29.1339	28.866	28.9621	29.6079	29.0384	29.3111	28.4113	29.1738	29.2205	29.085	28.2216
sp|Q9NXW2|DJB12_HUMAN DnaJ homolog subfamily B member 12 OS=Homo sapiens OX=9606 GN=DNAJB12 PE=1 SV=5;tr|J3KPS0|J3KPS0_HUMAN DnaJ (Hsp40) homolog, subfamily B, member 12, isoform CRA_c OS=Homo sapiens OX=9606 GN=DNAJB12 PE=1 SV=1;sp|Q9NXW2-2|DJB12_HUMAN Is	DnaJ homolog subfamily B member 12	DNAJB12		0.255304	0.102766		0.641379	0.227026		0.587763	0.164896		0.801323	-0.140893		0.133397	-0.0295486		0.587621	-0.0852208		1		31	31	31	62.1	62.1	62.1	41.859	0	323.31	64781000000	475	Q9NXW2;J3KPS0;Q9NXW2-2;V9GYN7;V9GY70	Q9NXW2;J3KPS0;Q9NXW2-2;V9GYN7	32.3136	32.4227	32.5288	32.4878	32.2618	32.4355	32.2779	32.3324	32.3394	31.8673	32.0223	31.8672	32.1319
sp|Q96KC8|DNJC1_HUMAN DnaJ homolog subfamily C member 1 OS=Homo sapiens OX=9606 GN=DNAJC1 PE=1 SV=1	DnaJ homolog subfamily C member 1	DNAJC1		0.733019	-0.113894		0.165545	-0.0517235		0.403636	-0.082809		0.344248	0.100893		0.0245731	-0.00849438		0.177897	0.0461996				25	25	25	40.6	40.6	40.6	63.882	0	192.93	77877000000	341	Q96KC8;Q5T1X2	Q96KC8	32.1139	31.9701	31.6999	31.8518	32.148	31.8824	31.8887	32.1542	32.7163	32.1926	32.4304	32.2977	32.0573
sp|O75165|DJC13_HUMAN DnaJ homolog subfamily C member 13 OS=Homo sapiens OX=9606 GN=DNAJC13 PE=1 SV=5	DnaJ homolog subfamily C member 13	DNAJC13		0.165046	0.0492516		0.125804	-0.0681257		0.0218311	-0.00943708		0.0240474	-0.00946712		0.0719497	0.0386801		0.0395513	0.0146065		348;600		84	84	84	41.2	41.2	41.2	254.41	0	323.31	304710000000	946	O75165;A0A3B3IRM0;H0Y8Q2;H0YA63	O75165	33.123	33.1272	33.067	33.1496	33.1041	32.7478	33.0033	33.419	34.0407	34.4082	34.9024	34.6721	33.3704
sp|Q96LL9|DJC30_HUMAN DnaJ homolog subfamily C member 30, mitochondrial OS=Homo sapiens OX=9606 GN=DNAJC30 PE=1 SV=3	DnaJ homolog subfamily C member 30	DNAJC30		0.854041	0.295809		0.941377	0.425073		1.25449	0.360441		0.504184	1.09029	+	1.55294	2.18781		1.03451	1.63905				9	9	9	37.2	37.2	37.2	25.961	0	25.747	11104000000	76	Q96LL9	Q96LL9	25.9349	27.1	29.555	29.9874	26.9005	25.9337	26.185	29.1681	29.5252	28.944	29.5846	29.0008	29.5951
sp|Q9H3Z4-2|DNJC5_HUMAN Isoform 2 of DnaJ homolog subfamily C member 5 OS=Homo sapiens OX=9606 GN=DNAJC5;sp|Q9H3Z4|DNJC5_HUMAN DnaJ homolog subfamily C member 5 OS=Homo sapiens OX=9606 GN=DNAJC5 PE=1 SV=1	DnaJ homolog subfamily C member 5	DNAJC5		0.209931	0.172348		0.446702	0.654463		0.364238	0.413405		0.146194	0.285321		1.07439	-1.18271		0.254668	-0.448693			10;11	5	5	5	34.1	34.1	34.1	18.801	0	77.12	3995300000	51	Q9H3Z4-2;Q9H3Z4	Q9H3Z4-2;Q9H3Z4	25.0066	25.7719	26.1639	28.3701	26.9922	28.7939	28.6735	26.725	25.9657	28.8533	28.4113	28.2893	26.565
sp|P26358|DNMT1_HUMAN DNA (cytosine-5)-methyltransferase 1 OS=Homo sapiens OX=9606 GN=DNMT1 PE=1 SV=2;sp|P26358-2|DNMT1_HUMAN Isoform 2 of DNA (cytosine-5)-methyltransferase 1 OS=Homo sapiens OX=9606 GN=DNMT1	DNA (cytosine-5)-methyltransferase 1	DNMT1		0.410928	-0.117193		0.844308	-0.228553		0.831135	-0.172873		0.153141	-0.0791368		0.447436	-0.18152		0.420462	-0.130328				33	33	25	20	20	14.7	183.16	0	66.489	14891000000	224	P26358;P26358-2;P26358-3;K7ENQ6;K7EMU8;K7ENW7;K7EIZ6	P26358;P26358-2	30.0484	30.1708	30.2197	29.7762	30.058	30.316	30.0574	30.1933	30.2643	29.8171	29.9994	29.9309	29.657
tr|A0A096LNH6|A0A096LNH6_HUMAN Dedicator of cytokinesis protein 1 OS=Homo sapiens OX=9606 GN=DOCK1 PE=1 SV=1;sp|Q14185|DOCK1_HUMAN Dedicator of cytokinesis protein 1 OS=Homo sapiens OX=9606 GN=DOCK1 PE=1 SV=2	Dedicator of cytokinesis protein 1	DOCK1		0.585533	-0.366238		0.93075	-0.52438		1.26239	-0.445309		0.101911	0.176229		0.439319	0.691473		0.396606	0.433851				21	20	20	14.7	14.2	14.2	217.75	0	26.551	4913600000	81	A0A096LNH6;Q14185	A0A096LNH6;Q14185	25.7318	25.9677	25.8245	26.0471	26.2271	25.4426	24.8509	24.9894	28.8613	28.8978	28.971	28.7393	27.9539
tr|A6NIW2|A6NIW2_HUMAN Dedicator of cytokinesis protein 11 OS=Homo sapiens OX=9606 GN=DOCK11 PE=1 SV=2;sp|Q5JSL3|DOC11_HUMAN Dedicator of cytokinesis protein 11 OS=Homo sapiens OX=9606 GN=DOCK11 PE=1 SV=2;tr|A0A0J9YW64|A0A0J9YW64_HUMAN Dedicator of cytokin	Dedicator of cytokinesis protein 11	DOCK11		0.00467658	-0.00487328		0.208604	-0.151258		0.117798	-0.0780659		NaN	0		0.0333671	-0.0798836		0.0770332	0.127216				21	21	20	14.1	14.1	13.6	238.1	0	38.766	12374000000	68	A6NIW2;Q5JSL3;A0A0J9YW64;H7BZ79;Q5JUD8;H0Y3S1	A6NIW2;Q5JSL3;A0A0J9YW64	26.3539	25.9828	27.1225	25.6364	25.0129	26.4518	26.5312	28.7566	30.2981	30.3	29.808	29.9538	26.8378
sp|Q9H7D0|DOCK5_HUMAN Dedicator of cytokinesis protein 5 OS=Homo sapiens OX=9606 GN=DOCK5 PE=1 SV=3	Dedicator of cytokinesis protein 5	DOCK5		0.0629221	0.0478687		0.439164	-0.253034		0.19254	-0.102582		0.0596878	0.0938253	+	1.54916	1.12793		0.599025	0.610878				35	35	34	22.8	22.8	22.3	215.31	0	61.689	24883000000	225	Q9H7D0;H0Y7N4;Q9H7D0-2	Q9H7D0	29.6648	27.4775	29.024	29.2522	27.7133	27.1094	28.1258	28.3337	30.834	31.3386	31.2653	31.291	29.6935
sp|Q96N67|DOCK7_HUMAN Dedicator of cytokinesis protein 7 OS=Homo sapiens OX=9606 GN=DOCK7 PE=1 SV=4;sp|Q96N67-4|DOCK7_HUMAN Isoform 4 of Dedicator of cytokinesis protein 7 OS=Homo sapiens OX=9606 GN=DOCK7;sp|Q96N67-2|DOCK7_HUMAN Isoform 2 of Dedicator of c	Dedicator of cytokinesis protein 7	DOCK7		0.858536	0.244954		0.651162	0.195326		1.21827	0.22014	+	2.03304	-2.03601		0.465882	-1.07685		1.1923	-1.55643				22	22	21	15.4	15.4	14.9	242.56	0	35.839	8314900000	92	Q96N67;Q96N67-4;Q96N67-2;Q96N67-5;Q96N67-3;Q96N67-6;A0A1B0GWE0;Q96N67-7;A0A1B0GUE9;A0A1B0GVW2;A0A0C4DGY6;Q8NF50-4;Q8NF50-2;Q8NF50-3;A0A0U1RRC1;Q8NF50;A2A369;A0A0U1RQJ5;A0A0U1RQG7	Q96N67;Q96N67-4;Q96N67-2;Q96N67-5;Q96N67-3;Q96N67-6;A0A1B0GWE0	28.86	28.7115	28.7688	28.8692	28.7795	28.8186	25.1635	28.6113	28.9453	29.1511	28.9265	29.0972	28.1342
tr|I3L1H5|I3L1H5_HUMAN 2-(3-amino-3-carboxypropyl)histidine synthase subunit 1 (Fragment) OS=Homo sapiens OX=9606 GN=DPH1 PE=1 SV=1;sp|Q9BZG8|DPH1_HUMAN 2-(3-amino-3-carboxypropyl)histidine synthase subunit 1 OS=Homo sapiens OX=9606 GN=DPH1 PE=1 SV=2;sp|Q9	Diphthamide biosynthesis protein 1	DPH1		1.08423	-0.468792		0.0371657	-0.0400929		0.413032	-0.254443		NaN	0		NaN	0		NaN	0				3	3	3	8.4	8.4	8.4	47.313	0	4.363	1377800000	26	I3L1H5;Q9BZG8;Q9BZG8-3;Q9BZG8-2;A0A0A0MTR4	I3L1H5;Q9BZG8;Q9BZG8-3;Q9BZG8-2	26.9735	27.5679	25.6242	27.1911	25.6323	26.2055	25.2851	26.287	27.5494	26.2781	26.9122	26.2592	24.9573
tr|Q5QPK2|Q5QPK2_HUMAN Dolichol-phosphate mannosyltransferase subunit 1 OS=Homo sapiens OX=9606 GN=DPM1 PE=1 SV=1;tr|H0Y368|H0Y368_HUMAN Dolichol-phosphate mannosyltransferase subunit 1 (Fragment) OS=Homo sapiens OX=9606 GN=DPM1 PE=1 SV=1;sp|O60762|DPM1_HU	Dolichol-phosphate mannosyltransferase subunit 1	DPM1		0.183516	-0.064878		1.21399	0.821706		0.517854	0.378414		0.906639	0.708808		0.0583149	0.0676794		0.445939	0.388244				3	3	3	10.8	10.8	10.8	32.426	0	4.1591	1934100000	34	Q5QPK2;H0Y368;O60762;Q5QPJ9	Q5QPK2;H0Y368;O60762	25.4401	27.1612	26.3711	26.4236	27.4922	27.4955	27.0385	25.9343	25.9831	25.9054	27.4081	26.5604	27.1677
sp|Q86TI2|DPP9_HUMAN Dipeptidyl peptidase 9 OS=Homo sapiens OX=9606 GN=DPP9 PE=1 SV=3;sp|Q86TI2-4|DPP9_HUMAN Isoform 3 of Dipeptidyl peptidase 9 OS=Homo sapiens OX=9606 GN=DPP9;sp|Q86TI2-2|DPP9_HUMAN Isoform 2 of Dipeptidyl peptidase 9 OS=Homo sapiens OX=9	Dipeptidyl peptidase 9	DPP9		0.451737	0.139811		0.851449	0.156059		0.760925	0.147935		0.0864027	0.0562968		0.0377712	0.0219197		0.0783683	0.0391083		624		26	26	26	34.4	34.4	34.4	98.262	0	189.31	76724000000	318	Q86TI2;Q86TI2-4;Q86TI2-2;M0R2A8;M0R2G6;M0QXI5;M0R3C4;A0A2R8YF65;M0R0I1;M0R162;M0QXG6;M0R1L4;M0R334;M0QXA6;M0R145	Q86TI2;Q86TI2-4;Q86TI2-2	31.4811	31.0885	31.7957	31.9067	31.2794	31.8262	31.8246	31.4794	32.5064	32.4734	32.2688	32.3267	31.6226
tr|A0A1B0GW05|A0A1B0GW05_HUMAN Probable C-mannosyltransferase DPY19L1 OS=Homo sapiens OX=9606 GN=DPY19L1 PE=1 SV=1;sp|Q2PZI1|D19L1_HUMAN Probable C-mannosyltransferase DPY19L1 OS=Homo sapiens OX=9606 GN=DPY19L1 PE=2 SV=1	Probable C-mannosyltransferase DPY19L1	DPY19L1		0.0730101	0.0927553		0.147997	-0.177654		0.0466308	-0.0424492		NaN	0		NaN	0		NaN	0				10	10	10	19.1	19.1	19.1	84.533	0	11.548	4058200000	26	A0A1B0GW05;Q2PZI1;H7C3M5;Q2PZI1-2;H7C1I8	A0A1B0GW05;Q2PZI1	25.7385	26.0779	25.2544	26.0787	26.1522	25.9489	26.094	25.6282	28.4599	28.8418	28.3066	28.6234	26.6283
[truncated: 1,536 more rows]
[truncated: 11 more columns]
